# Supplementary material for: White matter micro- and macrostructure brain charts for the human lifespan
Source: Nature. 2026 May 13;655(8124):979–89. doi: 10.1038/s41586-026-10454-2 (PMC13391363; doi:10.1038/s41586-026-10454-2)
Supplement: Supplementary file 12 — Centiles trajectories of brain charts. SDT.T9.1–5 contain the brain charts for the global metrics; SDT.T9.6–509 contain the brain charts for the tract-specific metrics (unnormalized); and SDT.T9.510–1157 contain the brain charts for the tract-specific macrostructural metrics (normalized). Included in each table are the male and female centile trajectories for the 2.5th, 25th, 50th, 75th and 97.5th percentiles; the interquartile range normalized by the 50th centile; and the derivatives of the 50th centiles with respect to both age and log(age). Charts are sampled in logarithmically spaced intervals. Age is reported in years, while centile trajectory values are reported in metric-specific units: diffusivities in mm2 s−1, volume in mm3, surface area in mm2, average length in mm, and FA is dimensionless (unitless). [file 41586_2026_10454_MOESM12_ESM.zip › plotted_curves/SDT.T9.128-FPT_left_md-mean_curve_metrics.csv]

ages	male_0.025th_percentile	female_0.025th_percentile	male_0.25th_percentile	female_0.25th_percentile	male_0.5th_percentile	female_0.5th_percentile	male_0.75th_percentile	female_0.75th_percentile	male_0.975th_percentile	female_0.975th_percentile	male_normalized_quantile_range	fwmale_normalized_quantile_range	male_median_centile_d_age	male_median_centile_d_log_age	female_median_centile_d_age	female_median_centile_d_log_age
0.25	0.0009667393115184267	0.0009680407277501167	0.0010085684073580818	0.0010098620765509243	0.001033103988816931	0.0010343888105545395	0.0010597063149016214	0.0010609779759508382	0.0011170998427499454	0.0011183306822414448	0.04949928380598033	0.04941652392054639	-0.0002878030909277049	-0.00016617140788457118	-0.0002881610177916698	-0.00016637806727350633
0.25150637576242696	0.0009663336216798748	0.0009676344917753749	0.0010081451640492594	0.001009438290356938	0.001032670449216406	0.0010339547317816619	0.0010592616117060325	0.0010605327391057437	0.0011166310545156284	0.0011178613774882724	0.049499283818531324	0.04941652393307603	-0.00028709409535071506	-0.00016625897469790818	-0.00028745114047101783	-0.00016646574298950778
0.2530218281966045	0.0009659275042709812	0.0009672278276547	0.0010077214746700227	0.0010090140575203727	0.0010322364526939379	0.0010335201955185892	0.0010588164398229057	0.0010600870330106796	0.0011161617722099662	0.001117391578119378	0.049499283831272355	0.049416523945794814	-0.00028567424540698605	-0.00016643356148512978	-0.0002860295247282818	-0.00016664054690193608
0.25454641199404576	0.0009655209619618434	0.0009668207380617844	0.0010072973420060022	0.0010085893808304317	0.0010318020021029249	0.0010330852046222683	0.001058370802179115	0.0010596408605960323	0.0011156919989183558	0.0011169212872235578	0.04949928384420601	0.049416523958705605	-0.0002842592383477949	-0.00016660705441587376	-0.0002846127578929325	-0.00016681425559755825
0.2560801821758082	0.0009651139974234254	0.0009664132256711872	0.0010068727688437318	0.0010081642630772232	0.0010313671002976906	0.0010326497619505726	0.0010579247017024837	0.0010591942247931395	0.0011152217377271957	0.0011164505078906112	0.04949928385733504	0.049416523971811864	-0.00028284907770370626	-0.0001667794531542699	-0.000283200843499809	-0.00016698686873994895
0.25762319409447826	0.0009647066133274654	0.0009660052931582435	0.0010064477579705535	0.001007738707051664	0.001030931750133386	0.0010322138703622043	0.0010574781413216852	0.0010587471285341881	0.0011147509917237785	0.0011159792432112326	0.04949928387066285	0.04941652398511687	-0.0002814437667955083	-0.0001669507574038609	-0.0002817937848740848	-0.00016715838603248434
0.2591755034361701	0.0009642988123463741	0.0009655969431989614	0.0010060223121745103	0.0010073127155453738	0.0010304959544658817	0.0010317775327165846	0.0010570311239661292	0.0010582995747521033	0.0011142797639961746	0.0011155074962768943	0.04949928388419281	0.04941652399862332	-0.0002800433087368215	-0.00016712096690810196	-0.0002803915851332106	-0.00016732880721812005
0.2607371662225343	0.0009638905971531426	0.0009651881784699307	0.0010055964342442511	0.0010068862913505787	0.0010300597161516673	0.0010313407518737568	0.0010565836525658619	0.0010578515663804478	0.001113808057633125	0.0011150352701797409	0.04949928389792822	0.049416524012335004	-0.000278647706433377	-0.0001672900814491951	-0.00027899424718630383	-0.00016749813207889153
0.2623082388127803	0.000963481970421245	0.0009647790016482241	0.0010051701269689292	0.0010064594372600091	0.0010296230380477495	0.0010309035306942799	0.0010561357300514589	0.0010574031063533135	0.0011133358757239287	0.0011145625680124753	0.04949928391187196	0.049416524026254356	-0.00027725696258468213	-0.0001674581008481446	-0.0002776017737364245	-0.00016766636043555327
0.2638887779057103	0.0009630729348245458	0.000964369415411306	0.001004743393138105	0.0010060321560668034	0.0010291859230115523	0.0010304658720391318	0.001055687359353925	0.001056954197605222	0.0011128632213583368	0.0011140893928682527	0.04949928392602791	0.04941652404038559	-0.00027587107968646274	-0.00016762502496500686	-0.00027621416728212944	-0.0001678334921478286
0.26547884054176485	0.0009626634930372027	0.0009639594224369342	0.0010043162355416442	0.0010056044505644065	0.0010287483739008126	0.0010300277787696041	0.0010552385434045844	0.0010565048430710166	0.0011123900976264386	0.0011136157478405676	0.04949928394039904	0.0494165240547318	-0.0002744900600301081	-0.0001677908536981132	-0.0002748314301181942	-0.00016799952711418764
0.2670784841050822	0.0009622536477335766	0.000963549025403069	0.0010038886569696253	0.0010051763235464748	0.0010283103935734847	0.0010295892537472043	0.0010547892851349857	0.0010560550456857622	0.0011119165076185586	0.0011131416360231484	0.049499283954989017	0.04941652406929623	-0.0002731139057039478	-0.0001679555869832372	-0.0002734535643352798	-0.0001681644652703207
0.26868776632556873	0.0009618434015881384	0.0009631382269877823	0.0010034606602122413	0.0010047477778067804	0.0010278719848876407	0.0010291502998335594	0.0010543395874767977	0.0010556048083846467	0.0011114424544251488	0.0011126670605098531	0.04949928396980112	0.04941652408408294	-0.0002717426185969152	-0.00016811922479545438	-0.00027208057182465106	-0.0001683283065911645
0.2703067452809827	0.0009614327572753709	0.0009627270298691563	0.0010030322480596972	0.0010043188161391072	0.0010274331507013651	0.0010287109198903078	0.0010538894533617023	0.0010551541341028688	0.0011109679411366747	0.001112192024394551	0.049499283984839305	0.04941652409909502	-0.0002703762003966048	-0.00016828176714661636	-0.0002707124542755124	-0.0001684910510882931
0.2719354793990299	0.0009610217174696864	0.0009623154367252064	0.0010026034233021255	0.0010038894413371684	0.001026993893872668	0.001028271116779016	0.0010534388857213045	0.001054703025775554	0.0011104929708435206	0.0011117165307710352	0.04949928400010711	0.049416524114336065	-0.00026901465259016044	-0.00016844321408499008	-0.00026934921317739446	-0.00016865269881036205
0.27357402745947257	0.0009606102848453324	0.0009619034502337769	0.001002174188729486	0.0010034596561944995	0.0010265542172593822	0.0010278308933610687	0.0010529878874870285	0.0010542514863376414	0.0011100175466358813	0.0011112405827329007	0.0494992840156082	0.049416524129810416	-0.00026765797646932654	-0.00016860356569722845	-0.00026799084982387367	-0.0001688132498443018
0.2752224485962505	0.0009601984620762984	0.0009614910730724583	0.0010017445471314698	0.0010030294635043715	0.0010261141237190654	0.0010273902524975786	0.0010525364615900157	0.0010537995187237911	0.0011095416716036526	0.00111076418337345	0.04949928403134616	0.04941652414552113	-0.0002663061731290606	-0.0001687628221068438	-0.0002666373653107956	-0.00016897270431348588
0.27688080229961526	0.0009597862518362278	0.0009610783079184934	0.0010013145012974065	0.0010025988660596918	0.0010256736161089062	0.001026949197049287	0.0010520846109610287	0.0010533471258682824	0.0011090653488363311	0.0011102873357855835	0.04949928404732552	0.049416524161472276	-0.00026495924346786603	-0.00016892098347287554	-0.0002652887605381071	-0.00016913106237731457
0.2785491484182772	0.0009593736567983335	0.0009606651574486934	0.001000884054016177	0.001002167866652918	0.0010252326972856323	0.0010265077298764744	0.0010516323385303572	0.0010528943107049218	0.001108588581422916	0.0011098100430617036	0.04949928406354915	0.0494165241776679	-0.00026361718819067903	-0.0001690780499911948	-0.0002639450362113549	-0.00016928832423174223
0.28022754716156506	0.0009589606796353025	0.0009602516243393434	0.001000453208076114	0.0010017364680759595	0.00102479137010541	0.0010260658538388597	0.0010511796472277163	0.0010524410761669394	0.001108111372451799	0.0011093323082936055	0.04949928408002166	0.04941652419411167	-0.00026228000781075567	-0.00016923402189411574	-0.0002626061928445722	-0.0001694444901094161
0.2819160591015993	0.0009585473230192138	0.0009598377112661197	0.0010000219662649147	0.0010013046731200894	0.0010243496374237554	0.0010256235717955098	0.001050726539982153	0.0010519874251868975	0.0011076337250106694	0.0011088541345723798	0.049499284096747115	0.04941652421080797	-0.0002609477026485063	-0.0001693888994489523	-0.0002612722307586135	-0.00016959956027812195
0.28361474517547763	0.0009581335896214484	0.0009594234209039992	0.0009995903313695495	0.0010008724845758528	0.0010239075020954393	0.0010251808866047459	0.0010502730197219502	0.0010515333606965934	0.0011071556421864105	0.0011083755249883113	0.04949928411372899	0.049416524227760605	-0.0002596202728346042	-0.00016954268295868435	-0.0002599431500840965	-0.00016975353504106172
0.2853236666874746	0.0009577194821126057	0.0009590087559271767	0.0009991583061761723	0.0010004399052329774	0.0010234649669743972	0.0010247378011240531	0.001049819089374534	0.0010510788856269654	0.0011066771270650019	0.0011078964826307799	0.04949928413097218	0.04941652424497387	-0.0002582977183105406	-0.00016969537276148583	-0.000258618950762568	-0.00016990641473677015
0.2870428853112538	0.000957305003162416	0.0009585937190089759	0.0009987258934700313	0.001000006937880284	0.0010230220349136355	0.0010242943182099857	0.001049364751866378	0.0010506240029079991	0.0011061981827314197	0.0011074170105881604	0.049499284148480545	0.049416524262451696	-0.0002569800388308452	-0.0001698469692306137	-0.00025729963254833566	-0.00017005819973925362
0.28877246309209376	0.000956890155439655	0.0009581783128217665	0.0009982930960353781	0.0009995735853055958	0.0010225787087651415	0.001023850440718078	0.00104891001012291	0.001050168715468633	0.0011057188122695378	0.0011069371119477246	0.04949928416625893	0.04941652428019897	-0.000255667233962642	-0.00016999747277351984	-0.0002559851950078018	-0.00017020889045613052
0.2905124624491269	0.0009564749416120643	0.00095776254003688	0.0009978599166553862	0.000999139850295655	0.001022134991379796	0.0010234061715027564	0.0010484548670684228	0.001049713026236669	0.001105239018762033	0.0011064567897955465	0.04949928418431083	0.04941652429821961	-0.00025435930308803645	-0.00017014688383193421	-0.0002546756375225723	-0.00017035848732988024
0.29226294617759224	0.0009560593643462621	0.0009573464033245253	0.0009974263581120563	0.0009987057356360325	0.0010216908856072813	0.0010229615134172468	0.0010479993256259795	0.001049256938138678	0.001104758805290287	0.001105976047216402	0.04949928420264137	0.0494165243165181	-0.0002530562454066687	-0.00017029520288236455	-0.00025337095929123254	-0.00017050699083770438
0.294023977451102	0.0009556434263076632	0.0009569299053537045	0.0009969924231861345	0.0009982712441110393	0.0010212463942959916	0.001022516469313486	0.0010475433887173233	0.0010488004540999088	0.001104278174934289	0.0011054948872936743	0.04949928422125462	0.049416524335099105	-0.0002517580599343816	-0.00017044243043426444	-0.0002520711593280156	-0.00017065440148947286
0.29579561982392083	0.0009552271301603983	0.0009565130487921356	0.000996558114657027	0.000997836378503648	0.0010208015202929509	0.0010220710420420392	0.0010470870592627906	0.001048343577044203	0.0011037971307725465	0.001105013313109263	0.04949928424015547	0.04941652435396721	-0.00025046474550599607	-0.00017058856703075498	-0.0002507762364666877	-0.00017080071982902845
0.29757793723326015	0.0009548104785672296	0.0009560958363061648	0.0009961234353027116	0.0009974011415953994	0.0010203562664437196	0.0010216252344520049	0.0010466303401812167	0.0010478863098938986	0.001103315675881984	0.0011045313277434823	0.04949928425934839	0.04941652437312704	-0.00024917630077775366	-0.00017073361324870806	-0.000249486189361825	-0.00017094594643404792
0.29937099400158496	0.0009543934741894715	0.0009556782705606895	0.0009956883878996568	0.0009969655361663236	0.0010199106355923114	0.0010211790493909341	0.0010461732343898518	0.0010474286555697458	0.0011028338133378544	0.0011040489342749743	0.049499284278838755	0.04941652439258338	-0.0002478927242254292	-0.0001708775696967202	-0.0002482010164870374	-0.00017109008191379393
0.3011748548389356	0.0009539761196869139	0.00095526035421908	0.0009952529752227407	0.0009965295649948572	0.001019464630581111	0.001020732489704747	0.0010457157448042736	0.0010469706169908212	0.0011023515462136495	0.0011035661357806158	0.049499284298630625	0.049416524412340755	-0.0002466140141493822	-0.00017102043701697212	-0.00024692071614085265	-0.00017123312691130765
0.30298958484526295	0.0009535584177177357	0.0009548420899430939	0.0009948172000451597	0.0009960932308577541	0.0010190182542507817	0.0010202855582376383	0.0010452578743382944	0.001046512197074434	0.0011018688775809983	0.0011030829353354215	0.04949928431872936	0.049416524432404574	-0.000245340168674113	-0.0001711622158840076	-0.00024564528644538397	-0.00017137508210202101
0.30481524951277783	0.0009531403709384327	0.0009544234803928027	0.0009943810651383553	0.0009956565365300109	0.001018571509440188	0.0010198382578320041	0.001044799625903882	0.0010460533987360463	0.0011013858105095866	0.0011025993360124589	0.04949928433913978	0.0494165244527796	-0.000244071185748318	-0.0001713029070033456	-0.00024437472534655225	-0.00017151594819217464
0.3066519147283146	0.0009527219820037392	0.0009540045282265147	0.0009939445732719309	0.000995219484784783	0.0010181243989863117	0.0010193905913283543	0.001044341002411073	0.0010455942248891867	0.0011009023480670643	0.0011021153408827577	0.049499284359866925	0.04941652447347101	-0.000242807063148609	-0.00017144251111297915	-0.0002431090306183048	-0.00017165572592067746
0.3084996467757088	0.0009523032535665468	0.000953585236100693	0.0009935077272135676	0.0009947820783933023	0.0010176769257241665	0.001018942561565229	0.001043882006767885	0.0010451346784453623	0.0011004184933189527	0.0011016309530152168	0.049499284380916504	0.04941652449448355	-0.00024154779848001295	-0.00017158102898232053	-0.00024184819986283745	-0.00017179441605807977
0.31035851233818973	0.000951884188277833	0.0009531656066698837	0.0009930705297289495	0.0009943443201247996	0.00101722909248672	0.0010184941713791175	0.001043422641880236	0.0010446747623139789	0.0010999342493285605	0.0011011461754765208	0.049499284402292995	0.049416524515823276	-0.000240293389177193	-0.0001717184614118128	-0.00024059223051164924	-0.0001719320194058238
0.3122285785007863	0.0009514647887865807	0.0009527456425866357	0.0009926329835816803	0.0009939062127464241	0.0010167809021048087	0.0010180454236043777	0.0010429629106518598	0.0010442144794022541	0.0010994496191568935	0.0011006610113310472	0.049499284424002254	0.04941652453749479	-0.00023904383250578087	-0.00017185480923279095	-0.00023934111982670814	-0.000172068536796105
0.3141099127527488	0.0009510450577397083	0.0009523253465014304	0.0009921950915332096	0.0009934677590231666	0.0010163323574070623	0.0010175963210731572	0.0010425028159842262	0.001043753832615139	0.0010989646058625709	0.0011001754636407854	0.049499284446049896	0.049416524559503856	-0.00023779912556354255	-0.00017199007330678806	-0.00023809486490233844	-0.0001722039690914834
0.31600258298998396	0.0009506249977819918	0.0009519047210626045	0.0009917568563427518	0.0009930289617177815	0.001015883461219822	0.0010171468666153123	0.0010420423607764558	0.001043292824855235	0.0010984792125017361	0.0010996895354652468	0.04949928446844055	0.049416524581856094	-0.00023655926528259874	-0.0001721242545260071	-0.00023685346266688612	-0.00017233831718546644
0.3179066575175057	0.0009502046115559924	0.0009514837689162769	0.0009913182807672113	0.0009925898235907094	0.001015434216367062	0.001016697063058329	0.001041581547925244	0.001042831459022712	0.0010979934421279757	0.0010992032298613817	0.04949928449118107	0.049416524604556755	-0.00023532424843009103	-0.00017225735381232177	-0.00023561690988344042	-0.00017247158200109358
0.3198222050518999	0.000949783901701985	0.0009510624927062763	0.0009908793675611066	0.0009921503474000016	0.0010149846256703131	0.0010162469132272466	0.001041120380324778	0.0010423697380152301	0.001097507297792232	0.0010987165498834947	0.04949928451427656	0.04941652462761163	-0.00023409407160918105	-0.00017238937211683236	-0.0002343852031508331	-0.00017260376449049208
0.32174929472380437	0.0009493628708578869	0.0009506408950740713	0.0009904401194764973	0.0009917105359012475	0.0010145346919485866	0.0010157964199445832	0.001040658860866661	0.0010419076647278642	0.0010970207825427253	0.0010982294985831637	0.049499284537732384	0.049416524651027305	-0.00023286873126238117	-0.00017252031042103155	-0.00023315833890713566	-0.0001727348656362926
0.32368799608040405	0.0009489415216591802	0.0009502189786586919	0.0009900005392629023	0.0009912703918474933	0.0010140844180182922	0.001015345586030251	0.0010401969924398288	0.001041445242053015	0.0010965338994248612	0.0010977420790091502	0.04949928456155516	0.049416524674808414	-0.00023164822367094384	-0.00017265016973488923	-0.0002319363134293817	-0.00017286488645021358
0.3256383790879404	0.0009485198567388495	0.0009497967460966664	0.000989560629667235	0.0009908299179891744	0.0010136338066931707	0.0010148944143014886	0.0010397347779304781	0.0010409824728803425	0.0010960466514811599	0.0010972542942073262	0.04949928458575073	0.04941652469896201	-0.00023043254495647147	-0.0001727789510966582	-0.0002307191228336225	-0.00017299382797103524
0.32760051413423674	0.0009480978787273084	0.0009493742000219519	0.0009891203934337262	0.0009903891170740446	0.0010131828607842148	0.0010144429075727877	0.0010392722202219875	0.0010405193600966883	0.0010955590417511714	0.0010967661472205928	0.049499284610325205	0.049416524723493886	-0.00022922169108330337	-0.0001729066555735126	-0.00022950676307925688	-0.0001731216912675415
0.3295744720312385	0.0009476755902523303	0.0009489513430658579	0.0009886798333038531	0.000989947991847096	0.0010127315830995964	0.0010139910686558107	0.0010388093221948423	0.0010400559065859925	0.0010950710732713941	0.001096277641088793	0.04949928463528451	0.049416524748410004	-0.00022801565785901534	-0.0001730332842603266	-0.00022829922997003038	-0.00017324847743677152
0.33156032401756863	0.0009472529939389819	0.0009485281778569829	0.0009882389520162686	0.000989506545050492	0.0010122799764445951	0.0010135389003593242	0.0010383460867265611	0.0010395921152292242	0.0010945827490752003	0.0010957887788486387	0.049499284660635676	0.04941652477371677	-0.0002268144409378059	-0.00017315883828100676	-0.00022709651915336915	-0.00017337418760315915
0.33355814176109866	0.0009468300924095495	0.0009481047070211457	0.000987797752306725	0.0009890647794234969	0.0010118280436215187	0.001013086405489124	0.0010378825166916141	0.0010391279889043062	0.001094094072192749	0.0010952995635336304	0.04949928468638456	0.0494165247994208	-0.0002256180358183868	-0.00017328331878541103	-0.0002258986261222118	-0.00017349882291783914
0.33556799736153503	0.0009464068882834844	0.0009476809331813236	0.0009873562369080173	0.0009886226977024102	0.0010113757874296466	0.0010126335868479695	0.0010374186149613646	0.001038663530486047	0.0010936050456509237	0.0010948099981739861	0.04949928471253794	0.04941652482552871	-0.00022442643784767458	-0.00017340672695106973	-0.00022470554621853434	-0.00017362238456036794
0.3375899633530214	0.0009459833841773229	0.0009472568589575748	0.0009869144085498996	0.000988180302620487	0.0010109232106651422	0.0010121804472355018	0.001036954384403981	0.0010381987428460563	0.00109311567247324	0.0010943200857965526	0.04949928473910227	0.04941652485204708	-0.00022323964222353831	-0.00017352906398326873	-0.0002235172746338221	-0.00017374487373733594
0.3396241127067558	0.0009455595827046314	0.0009468324869669844	0.0009864722699590269	0.00098773759690788	0.0010104703161209958	0.0010117269894481847	0.0010364898278843757	0.0010377336288526842	0.001092625955679782	0.001093829829424741	0.04949928476608469	0.04941652487898251	-0.00022205764399349515	-0.00017365033111335637	-0.00022233380640943046	-0.00017386629168156253
0.3416705188336247	0.0009451354864759333	0.0009464078198235898	0.0009860298238588802	0.0009872945832915638	0.0010100171065869456	0.0010112732162792261	0.0010360249482641258	0.0010372681913709426	0.0010921358982871174	0.0010933392320784433	0.04949928479349162	0.04941652490634181	-0.00022088043805651436	-0.00017377052959832717	-0.00022115513643794493	-0.00017398663965154104
0.343729255586852	0.0009447110980986572	0.0009459828601383305	0.000985587072969712	0.0009868512644952805	0.0010095635848494232	0.0010108191305185231	0.0010355597484014167	0.0010368024332624468	0.0010916455033082386	0.0010928482967739728	0.04949928482133006	0.04941652493413215	-0.00021970801916582072	-0.00017388966072151568	-0.0002199812594664563	-0.0001741059189325489
0.34580039726466444	0.0009442864201770602	0.0009455576105189674	0.0009851440200084657	0.0009864076432394562	0.0010091097536914701	0.0010103647349525768	0.0010350942311509574	0.001036336357385329	0.0010911547737524738	0.0010923570265239698	0.049499284849607875	0.049416524962360465	-0.00021854038193114267	-0.0001740077257934014	-0.00021881217009767084	-0.00017422413083642563
0.3478840186129729	0.0009438614553121717	0.0009451320735700336	0.0009847006676887175	0.0009859637222411504	0.0010086556158926802	0.0010099100323644398	0.0010346283993639183	0.0010358699665941843	0.0010906637126254207	0.0010918654243373472	0.04949928487833166	0.04941652499103455	-0.00021737752081613104	-0.00017412472614752872	-0.000217647862788245	-0.0001743412766983532
0.34998019482807	0.0009434362061017363	0.0009447062518927696	0.0009842570187206172	0.0009855195042139879	0.001008201174229136	0.0010094550255336455	0.00103416225588787	0.0010354032637399984	0.0010901723229288828	0.0010913734932192145	0.04949928490750878	0.049416525020160924	-0.00021621943014396572	-0.00017424066314397635	-0.00021648833185453076	-0.00017445735788018668
0.352089001559344	0.0009430106751401438	0.0009442801480850582	0.000983813075810814	0.0009850749918680901	0.0010077464314733348	0.001008999717236141	0.001033695803566706	0.0010349362516700784	0.0010896806076607871	0.0010908812361708016	0.04949928493714733	0.049416525049747896	-0.00021506610409657845	-0.00017435553816708138	-0.00021533357147093812	-0.00017457237576776197
0.3542105149120084	0.0009425848650183779	0.0009438537647413712	0.0009833688416624046	0.0009846301879100207	0.0010072913903941359	0.0010085441102442277	0.0010332290452405857	0.0010344689332279916	0.0010891885698151246	0.0010903886561893991	0.04949928496725427	0.04941652507980246	-0.00021391753671759495	-0.00017446935262638297	-0.00021418357567395963	-0.00017468633177267212
0.35634481144984936	0.0009421587783239459	0.0009434271044526987	0.0009829243189748585	0.0009841850950427114	0.0010068360537566815	0.0010080882073264877	0.0010327619837458585	0.0010340013112534912	0.0010886962123818704	0.0010898957562682757	0.04949928499783751	0.04941652511033284	-0.00021277372191166877	-0.00017458210795465168	-0.00021303833836061603	-0.00017479922732935305
0.35849196819798806	0.0009417324176408358	0.0009430001698065076	0.0009824795104439732	0.0009837397159654184	0.0010063804243223547	0.0010076320112477372	0.001032294621915016	0.0010335333885824675	0.0010882035383469324	0.0010894025393966297	0.049499285028905236	0.04941652514134626	-0.00021163465344711807	-0.00017469380560855563	-0.00021189785329156496	-0.0001749110638964435
0.36065206264566085	0.0009413057855494411	0.0009425729633866649	0.0009820344187617973	0.0009832940533736425	0.0010059245048486968	0.0010071755247689474	0.0010318269625766098	0.001033065168046867	0.001087710550692066	0.0010889090085595015	0.04949928506046477	0.04941652517285126	-0.00021050032495914528	-0.00017480444706974296	-0.0002107621140938487	-0.00017502184295714596
0.3628251727490157	0.000940878884626516	0.0009421454877733936	0.0009815890466165818	0.0009828481099590834	0.0010054682980893596	0.001006718750647195	0.0010313590085552033	0.0010325966524746418	0.0010872172523948213	0.001088415166737722	0.049499285092525366	0.049416525204856114	-0.00020937072994658967	-0.00017491403384087278	-0.00020963111425836845	-0.00017513156601609015
0.3650113769339257	0.0009404517174451158	0.0009417177455432133	0.0009811433966927195	0.0009824018884095772	0.0010050118067940438	0.0010062616916356	0.0010308907626713044	0.0010321278446896846	0.001086723646428475	0.001087921016907844	0.04949928512509458	0.04941652523736819	-0.0002082458617784222	-0.0001750225674492234	-0.00020850484714571293	-0.00017524023460255278
0.36721075409881926	0.0009400242865745373	0.000941289739268879	0.000980697471670682	0.0009819553914090329	0.0010045550337084317	0.0010058043504832597	0.0010304222277413015	0.0010316587475117643	0.0010862297357619602	0.0010874265620420716	0.04949928515818064	0.04941652527039716	-0.0002071257136925797	-0.00017513004944449961	-0.00020738330598576993	-0.00017534785026812605
0.3694233836175272	0.0009395965945802689	0.000940861471519333	0.0009802512742269674	0.0009815086216373825	0.0010040979815741377	0.0010053467299351974	0.001029953406577409	0.0010311893637564692	0.0010857355233598112	0.0010869318051082051	0.04949928519179263	0.04941652530395067	-0.00020601027879682543	-0.00017523648139775028	-0.0002062664838773931	-0.0001754544145858017
0.37164934534214805	0.0009391686440239353	0.0009404329448596483	0.0009798048070340437	0.0009810615817705212	0.0010036406531286467	0.001004888832732303	0.0010294843019876066	0.0010307196962351483	0.0010852410121820963	0.0010864367490695751	0.049499285225939306	0.0494165253380379	-0.00020489955007249594	-0.00017534186490350545	-0.00020515437379312051	-0.00017555992915194163
0.3738887196059291	0.0009387404374632392	0.0009400041618509711	0.0009793580727602866	0.0009806142744802483	0.0010031830511052523	0.0010044306616112698	0.0010290149167755738	0.001030249747754847	0.0010847462051843536	0.0010859413968849758	0.04949928526062922	0.049416525372667656	-0.00020379352037386278	-0.00017544620157711188	-0.00020404696857861948	-0.00017566439558414082
0.3761415872261661	0.0009383119774519177	0.000939575125050476	0.0009789110740699356	0.0009801667024342197	0.0010027251782330111	0.0010039722193045475	0.001028545253740645	0.0010297795211182573	0.0010842511053175395	0.0010854457515086144	0.04949928529587161	0.04941652540784882	-0.00020269218243015863	-0.00017554949305537138	-0.0002029442609539911	-0.0001757678155211717
0.3784080295071193	0.0009378832665396813	0.000939145837011306	0.0009784638136230283	0.0009797188682958858	0.0010022670372366756	0.0010035135085402777	0.0010280753156777396	0.0010293090191236534	0.0010837557155279557	0.0010849498158900398	0.04949928533167562	0.049416525443590646	-0.00020159552884774223	-0.00017565174099667957	-0.000201846243516296	-0.0001758701906234006
0.3806881282429484	0.0009374543072721686	0.0009387163002825267	0.0009780162940753554	0.0009792707747244432	0.0010018086308366488	0.0010030545320422466	0.0010276051053773145	0.0010288382445648402	0.0010832600387572016	0.0010844535929740915	0.04949928536805041	0.04941652547990213	-0.00020050355210987636	-0.0001757529470795549	-0.00020075290873952656	-0.00017597152257151083
0.38298196572066395	0.0009370251021908938	0.0009382865174090737	0.0009775685180784042	0.0009788224243747808	0.001001349961748925	0.0010025952925298263	0.001027134625625306	0.001028367200231098	0.0010827640779421104	0.0010839570857008392	0.049499285405005866	0.04941652551679353	-0.00019941624458050256	-0.00017585311300385986	-0.00019966424897804869	-0.0001760718130673633
0.3852896247230969	0.0009365956538331963	0.0009378564909317021	0.0009771204882793071	0.000978373819897426	0.0010008910326850372	0.0010021357927179223	0.0010266638792030738	0.0010278958889071235	0.0010822678360146909	0.001083460297005522	0.04949928544255135	0.04941652555427362	-0.000198333598503464	-0.00017595224048930214	-0.0001985802564663519	-0.00017617106383302494
0.38761118853188686	0.0009361659647321918	0.0009374262233869375	0.0009766722073207901	0.0009779249639384944	0.0010004318463520067	0.0010016760353169212	0.0010261928688873483	0.0010274243133729793	0.0010817713159020728	0.0010829632298184945	0.04949928548069643	0.049416525592352656	-0.0001972556060046704	-0.0001760503312750461	-0.00019750092332029845	-0.00017626927660976954
0.3899467409304866	0.0009357360374167271	0.0009369957173070314	0.0009762236778411252	0.0009774758591396427	0.000999972405452291	0.0010012160230326425	0.0010257215974501812	0.0010269524764040438	0.0010812745205264526	0.0010824658870651732	0.049499285519451854	0.04941652563104066	-0.00019618225909481812	-0.0001761473871210728	-0.00019642624154062038	-0.0001763664531596043
0.39229636620718694	0.0009353058744113257	0.0009365649752199048	0.0009757749024740746	0.00097702650813801	0.000999512712683728	0.001000755758566279	0.001025250067658885	0.0010264803807709488	0.0010807774528050322	0.0010819682716659731	0.04949928555882762	0.04941652567034776	-0.00019511354966858518	-0.000176243409805793	-0.00019535620301169843	-0.0001764625952629939
0.3946601491581577	0.0009348754782361488	0.0009361339996491138	0.0009753258838488496	0.0009765769135661828	0.0009990527707394953	0.0010002952446143592	0.0010247782822759895	0.001026008029239543	0.0010802801156499725	0.001081470386536267	0.04949928559883328	0.04941652571028386	-0.00019404946950640767	-0.00017633840112599164	-0.00019429079950411543	-0.00017655770471930454
0.3970381750905084	0.0009344448514069465	0.000935702793113793	0.0009748766245900594	0.0009761270780521342	0.000998592582308056	0.000999834483868687	0.0010243062440591921	0.0010255354245708294	0.0010797825119683389	0.0010809722345863195	0.049499285639480306	0.04941652575086037	-0.00019299001027850426	-0.000176432362898854	-0.00019323002267804257	-0.00017665178334821952
0.39943052982536675	0.0009340139964350071	0.0009352713581286122	0.0009744271273176588	0.0009756770042191804	0.0009981321500731049	0.0009993734790162965	0.0010238339557612976	0.0010250625695209172	0.0010792846446620406	0.0010804738187212386	0.04949928568077897	0.0494165257920872	-0.00019193516354334972	-0.00017652529695921793	-0.00019217386408076909	-0.000176744832986242
0.4018372997009759	0.0009335829158271215	0.0009348396972037366	0.0009739773946469103	0.0009752266946859384	0.0009976714767135312	0.000998912232739408	0.0010233614201301813	0.0010245894668409795	0.0010787865166277896	0.0010799751418409283	0.049499285722739934	0.04941652583397553	-0.00019088492074939567	-0.00017661720515935175	-0.00019112231515036604	-0.00017683685548824934
0.40425857157581063	0.0009331516120855329	0.0009344078128447783	0.0009735274291883324	0.0009747761520662755	0.0009972105649033646	0.000998450747715377	0.0010228886399087347	0.0010241161192771993	0.0010782881307570455	0.0010794762068400336	0.04949928576537464	0.049416525876536145	-0.00018983927323834582	-0.00017670808937039761	-0.00019007536721771245	-0.00017692785272760414
0.4066944328317112	0.0009327200877078949	0.0009339757075527538	0.0009730772335476554	0.0009743253789692648	0.0009967494173117306	0.000997989026616649	0.0010224156178348187	0.001023642529570723	0.0010777894899359638	0.001078977016607891	0.04949928580869473	0.04941652591978053	-0.0001887982122446008	-0.00017679795148059507	-0.00018903301150685614	-0.00017701782659529375
0.4091449713770379	0.000932288345187231	0.0009335433838240404	0.0009726268103257793	0.0009738743779991398	0.0009962880366028066	0.0009975270721107115	0.0010219423566412175	0.0010231687004576126	0.00107729059704535	0.0010784775740284769	0.04949928585271064	0.04941652596372019	-0.00018776172889797826	-0.00017688679339564195	-0.00018799523913592964	-0.00017710677899895888
0.411610275649843	0.0009318563870118898	0.0009331108441503391	0.0009721761621187273	0.0009734231517552564	0.0009958264254357736	0.000997064886860057	0.0010214688590555934	0.0010226946346688056	0.0010767914549606092	0.0010779778819803678	0.04949928589743491	0.049416526008366636	-0.00018672981422393486	-0.0001769746170378339	-0.00018696204111912085	-0.0001771947118631434
0.41409043462106226	0.0009314242156655075	0.0009326780910186282	0.0009717252915176061	0.0009729717028320436	0.0009953645864647785	0.0009966024735221304	0.0010209951278004413	0.0010222203349300632	0.0010762920665517005	0.001077477943336684	0.04949928594287861	0.049416526053731424	-0.00018570245914584227	-0.00017706142434634198	-0.00018593340836906003	-0.00017728162712993267
0.41658553779772634	0.0009309918336269638	0.000932245126911125	0.0009712742011085601	0.0009725200338189637	0.0009949025223388842	0.0009961398347492904	0.0010205211655930442	0.0010217458039619297	0.0010757924346830885	0.001076977760965046	0.0494992859890545	0.0494165260998273	-0.00018467965448654144	-0.0001771472172773514	-0.00018490933169684753	-0.00017736752675753809
0.41909567522619073	0.0009305592433703433	0.0009318119543052446	0.0009708228934727313	0.0009720681473004693	0.00099444023570203	0.000995676973188764	0.0010200469751454283	0.0010212710444796852	0.0010752925622136962	0.001076477337727527	0.049499286035974796	0.049416526146666015	-0.00018366139096814837	-0.00017723199780164678	-0.00018388980181310854	-0.0001774524127192978
0.4216209374953856	0.000930126447364902	0.0009313785756735673	0.0009703713711862256	0.0009716160458559701	0.0009939777291929953	0.0009952138914826128	0.0010195725591643277	0.001020796059193312	0.0010747924519968692	0.001075976676480616	0.049499286083651325	0.049416526194259916	-0.00018264765921463533	-0.00017731576790627757	-0.00018287480933024125	-0.00017753628700492574
0.42416141574008476	0.0009296934480750215	0.0009309449934837914	0.0009699196368200614	0.0009711637320597825	0.000993515005445351	0.0009947505922676817	0.0010190979203511333	0.001020320850807442	0.0010742921068803192	0.0010754757800751625	0.04949928613209754	0.0494165262426218	-0.0001816384497548007	-0.00017739852959536284	-0.00018186434476530344	-0.00017761915162090025
0.4267172016441951	0.0009292602479601723	0.0009305112101986991	0.0009694676929401355	0.0009707112084810949	0.000993052067087419	0.0009942870781755628	0.0010186230614018532	0.0010198454220213193	0.0010737915297060854	0.0010749746513563372	0.04949928618132618	0.0494165262917645	-0.00018063375302052043	-0.0001774802848867607	-0.00018085839853793084	-0.0001777010085874109
0.42928838744406506	0.0009288268494748823	0.0009300772282761226	0.0009690155421071879	0.0009702584776839314	0.0009925889167422411	0.0009938233518325594	0.0010181479850070777	0.0010193697755287632	0.0010732907233104952	0.0010744732931635922	0.04949928623135002	0.049416526341701565	-0.0001796335593491627	-0.00017756103581303972	-0.00017985696097394532	-0.00017778185993994056
0.43187506593181346	0.0009283932550686964	0.0009296430501689041	0.0009685631868767596	0.0009698055422271115	0.0009921255570275334	0.0009933594158596426	0.0010176726938519354	0.0010188939140181243	0.0010727896905241186	0.001073971708330617	0.04949928628218264	0.049416526392446	-0.00017863785898589168	-0.0001776407844219785	-0.0001788600223062431	-0.00017786170772857157
0.4344773304586784	0.0009279594671861443	0.000929208678324864	0.0009681106297991604	0.0009693524046642155	0.0009916619905556525	0.0009928952728724182	0.0010171971906160582	0.001018417840172249	0.0010722884341717322	0.0010734698996852992	0.049499286333837746	0.04941652644401118	-0.0001776466420845002	-0.00017771953277564978	-0.00017786757267598818	-0.00017794055401781916
0.4370952749383861	0.0009275254882667016	0.0009287741151867624	0.000967657873419427	0.0009688990675435453	0.0009911982199335542	0.000992430925481085	0.0010167214779735374	0.001017941556668439	0.0010717869570722714	0.0010729678700496816	0.04949928638632894	0.049416526496411074	-0.00017665989870876975	-0.00017779728295053143	-0.00017687960213505494	-0.000178018400886909
0.4397289938505404	0.000927091320744758	0.0009283393631922657	0.0009672049202772901	0.0009684455334080887	0.0009907342477627605	0.0009919663762903992	0.0010162455585928903	0.0010174650661784132	0.0010712852620387966	0.0010724656222399229	0.04949928643967036	0.04941652654965993	-0.00017567761883324762	-0.00017787403703625748	-0.0001758961006455284	-0.00017809525042833396
0.4423785822440318	0.0009266569670495851	0.0009279044247739158	0.0009667517729071414	0.0009679918047954884	0.0009902700766393233	0.0009915016278996415	0.001015769435137024	0.001016988371368274	0.001070783351878454	0.0010719631590662625	0.04949928649387623	0.0494165266037717	-0.00017469979234560618	-0.00017794979713656178	-0.0001749170580821191	-0.00017817110474788178
0.4450441357404687	0.0009262224296053011	0.0009274693023590948	0.0009662984338379963	0.0009675378842380043	0.0009898057091537876	0.0009910366829025794	0.0010152931102631977	0.0010165114748984694	0.0010702812293924356	0.0010714604833329795	0.04949928654896147	0.04941652665876071	-0.00017372640904667058	-0.00017802456536758493	-0.00017394246423318993	-0.00017824596596457964
0.44772575053762753	0.0009257877108308437	0.000927033998369996	0.0009658449055934656	0.0009670837742624832	0.0009893411478911632	0.0009905715438874368	0.0010148165866229908	0.0010160343794237616	0.001069778897375949	0.00107095759783836	0.04949928660494027	0.04941652671464269	-0.00017275745865288905	-0.00017809834385901224	-0.00017297230880256032	-0.00017831983621094394
0.4504235234129248	0.0009253528131399316	0.0009265985152235882	0.0009653911906917158	0.0009666294773903223	0.0009888763954308823	0.000990106213436854	0.0010143398668622646	0.0010155570875931856	0.0010692763586181704	0.0010704545053746544	0.04949928666182843	0.04941652677143186	-0.00017179293079774838	-0.00017817113475346313	-0.00017200658141053315	-0.00017839271763206432
0.4531375517269096	0.0009249177389410404	0.0009261628553315887	0.000964937291645443	0.0009661749961374402	0.0009884114543467746	0.000989640694127862	0.0010138629536211308	0.001015079602050022	0.0010687736159022184	0.0010699512087280472	0.04949928671964046	0.04941652682914354	-0.00017083281503191272	-0.00017824294020551967	-0.0001710452715950328	-0.00017846461238524292
0.4558679334267773	0.0009244824906373682	0.0009257270211004308	0.0009644832109618378	0.0009657203330142438	0.00098794632720703	0.0009891749885318438	0.0010133858495339184	0.0010146019254317607	0.0010682706720051146	0.0010694477106786193	0.04949928677839273	0.04941652688779374	-0.00016987710082519425	-0.00017831376238164331	-0.00017008836881260425	-0.00017853552263963346
0.45861476704990445	0.000924047070626811	0.0009252910149312393	0.00096402895114256	0.0009652654905256019	0.0009874810165741736	0.0009887090992145122	0.001012908557229144	0.001014124060370073	0.001067767529697754	0.00106894401400032	0.04949928683810036	0.04941652694739758	-0.0001689257775683295	-0.00017838360346059123	-0.0001691358624408279	-0.00017860545057668542
0.4613781517274047	0.0009236114813019283	0.0009248548392197934	0.0009635745146837015	0.0009648104711708074	0.0009870155250050262	0.0009882430287358674	0.0010124310793294753	0.0010136460094907734	0.0010672641917448666	0.0010684401214609237	0.049499286898780075	0.04941652700797193	-0.00016797883457336793	-0.0001784524656325004	-0.0001681877417785138	-0.00017867439838931132
0.4641581871877068	0.0009231757250499215	0.0009244184963565092	0.0009631199040757651	0.0009643552774435583	0.000986549855050685	0.0009877767796501794	0.0010119534184517072	0.0010131677754137971	0.0010667606609049908	0.0010679360358220097	0.04949928696044786	0.04941652706953257	-0.00016703626107575364	-0.00017852035109874875	-0.00016724399604770013	-0.00017874236828166468
0.4669549737601532	0.0009227398042526003	0.0009239819887264018	0.000962665121803628	0.0009638999118319185	0.000986084009256484	0.0009873103545059473	0.0010114755772067242	0.0010126893607531615	0.001066256939930436	0.0010674317598389188	0.04949928702312063	0.04941652713209653	-0.00016609804623549107	-0.0001785872620723994	-0.0001663046143948188	-0.00017880936246936208
0.46976861237862133	0.0009223037212863605	0.0009235453187090674	0.0009622101703465203	0.000963444376818299	0.000985617990161973	0.0009868437558458803	0.0010109975581994778	0.0010122107681169443	0.0010657530315672564	0.0010669272962607317	0.049499287086815336	0.049416527195680356	-0.00016516417913686743	-0.00017865320077553593	-0.00016536958589061235	-0.00017887538317737373
0.4725992045851658	0.0009218674785221604	0.0009231084886786548	0.000961755052177999	0.0009629886748794288	0.000985151800300891	0.0009863769862068672	0.0010105193640289585	0.0010117320001072547	0.0010652489385552242	0.0010664226478302385	0.04949928715154927	0.04941652726030167	-0.0001642346487927271	-0.00017871816944259322	-0.00016443889953446367	-0.00017894043264304882
0.4754468525336833	0.0009214310783254856	0.0009226715010038347	0.0009612997697659117	0.0009625328084863212	0.0009846854422011285	0.000985910048119943	0.0010100409972881588	0.0010112530593201965	0.001064744663627788	0.0010659178172838992	0.04949928721733996	0.04941652732597785	-0.00016330944414361115	-0.00017878217031791488	-0.0001635125442528973	-0.00017900451311331222
0.47831165899359906	0.0009209945230563349	0.0009222343580477826	0.0009608443255723822	0.000962076780104258	0.0009842189183847136	0.0009854429441102722	0.0010095624605640568	0.001010773948345853	0.0010642402095120565	0.0010654128073518286	0.04949928728420518	0.04941652739272722	-0.00016238855405850683	-0.00017884520565436546	-0.00016259050890127247	-0.0001790676268440261
0.4811937273535759	0.0009205578150691923	0.0009217970621681523	0.0009603887220537814	0.0009616205921927611	0.0009837522313677813	0.0009849756766971184	0.0010090837564375869	0.0010102946697682547	0.0010637355789287685	0.001064907620757762	0.0494992873521631	0.0494165274605668	-0.00016147196733798386	-0.000178907277715884	-0.00016167278226600357	-0.00017912977610171077
0.4840931616252451	0.0009201209567130024	0.000921359615717051	0.0009599329616607008	0.0009611642472055654	0.0009832853836605467	0.0009845082483938199	0.001008604887483611	0.0010098152261653545	0.001063230774592261	0.0010644022602190276	0.04949928742123256	0.04941652752951635	-0.0001605596727146663	-0.0001789683887756799	-0.00016075935306572586	-0.00017919096316248995
0.4870100664469608	0.0009196839503311492	0.0009209220210410164	0.000959477046837931	0.000960707747590597	0.0009828183777672833	0.0009840406617077633	0.0010081258562708965	0.0010093356201090011	0.0010627257992104474	0.0010638967284465218	0.04949928749143194	0.04941652759959376	-0.00015965165885373223	-0.00017902854111567779	-0.00015985020995176735	-0.0001792511903112859
0.4899445470875755	0.0009192467982614337	0.0009204842804809975	0.0009590209800244387	0.0009602510957899512	0.0009823512161862987	0.000983572919140364	0.0010076466653620917	0.0010088558541649188	0.0010622206554847904	0.001063391028144684	0.049499287562780755	0.04941652767081857	-0.00015874791435488422	-0.00017908773702679515	-0.00015894534150942552	-0.00017931045984165284
0.49289670945023945	0.0009188095028360539	0.0009200463963723314	0.0009585647636533446	0.0009597942942398699	0.0009818839014099129	0.0009831050231870412	0.0010071673173137024	0.0010083759308926812	0.0010617153461102786	0.0010628851620114728	0.049499287635297956	0.04941652774320979	-0.00015784842775354302	-0.00017914597880872019	-0.00015804473625991022	-0.00017936877405619334
0.4958666600762229	0.0009183720663815808	0.0009196083710447215	0.0009581084001519	0.0009593373453707174	0.0009814164359244336	0.0009826369763371952	0.0010066878146760688	0.0010078958528456886	0.0010612098737754006	0.0010623791327383377	0.04949928770900405	0.04941652781678774	-0.00015695318752231846	-0.00017920326876974535	-0.00015714838266162046	-0.0001794261352662252
0.4988545061487607	0.0009179344912189405	0.0009191702068222179	0.0009576518919414669	0.0009588802516069615	0.0009809488222101363	0.000982168781074185	0.0010062081599933423	0.0010074156225711452	0.0010607042411621217	0.0010618729430102	0.049499287783918516	0.049416527891572054	-0.00015606218207095401	-0.0001792596092254628	-0.00015625626910970025	-0.0001794825457900051
0.5018603554969207	0.0009174967796633978	0.0009187319060232026	0.000957195241437501	0.0009584230153671566	0.0009804810627412459	0.000981700439875314	0.0010057283558034698	0.001006935242610044	0.001060198450945868	0.0010613665955054327	0.04949928786006232	0.04941652796758352	-0.00015517539974926886	-0.00017931500250026322	-0.00015536838393956365	-0.0001795380079548936
0.5048843165994948	0.0009170589340245281	0.0009182934709603598	0.000956738451049523	0.0009579656390639135	0.0009800131599859091	0.0009812319552117972	0.0010052484046381618	0.0010064547154971333	0.0010596925057954898	0.0010608600928958278	0.04949928793745614	0.049416528044842846	-0.00015429282884735218	-0.000179369450925837	-0.00015448471542686693	-0.0001795925240956342
0.5079264985889148	0.0009166209566062095	0.0009178549039406696	0.00095628152318111	0.0009575081251038928	0.0009795451164061845	0.0009807633295487554	0.0010047683090228848	0.0010059740437609102	0.0010591864083732577	0.001060353437846588	0.049499288016121336	0.04941652812337141	-0.00015341445759664563	-0.00017942295684086895	-0.00015360525178809148	-0.00017964609655349295
0.5109870112551897	0.0009161828497065982	0.0009174162072653815	0.0009558244602298698	0.0009570504758877774	0.000979076934458015	0.0009802945653451867	0.0010042880714768334	0.0010054932299235922	0.0010586801613348298	0.001059846633016298	0.0494992880960795	0.0494165282031905	-0.00015254027417177518	-0.0001794755225918987	-0.00015272998118345815	-0.00017969872767814588
0.5140659650498691	0.0009157446156181143	0.000916977383230002	0.000955367264587426	0.0009565926938102588	0.0009786086165912155	0.0009798256650539517	0.0010038076945129146	0.0010050122765011022	0.0010581737673292376	0.0010593396810569076	0.049499288177352274	0.04941652828432212	-0.00015167026669085648	-0.0001795271505311835	-0.00015185889171623335	-0.00017975041982493112
0.5171634710900281	0.0009153062566274265	0.0009165384341242776	0.0009549099386394026	0.0009561347812600205	0.0009781401652494547	0.0009793566311217584	0.0010033271806377327	0.0010045311860030514	0.0010576672289988674	0.0010588325846137146	0.049499288259962436	0.0494165283667886	-0.00015080442321757648	-0.0001795778430185302	-0.00015099197143514376	-0.000179801175356209
0.5202796411622786	0.0009148677750154327	0.0009160993622321773	0.0009544524847654028	0.0009556767406197186	0.0009776715828702341	0.00097888746598914	0.0010028465323515653	0.0010040499609327192	0.0010571605489794384	0.001058325346325342	0.04949928834393243	0.04941652845061278	-0.00014994273176224815	-0.00017962760242029585	-0.00015012920833570864	-0.00017985099664155624
0.5234145877268029	0.0009144291730572457	0.0009156601698318768	0.0009539949053389955	0.0009552185742659665	0.0009772028718848746	0.0009784181720904409	0.001002365752148351	0.001003568603787036	0.0010566537298999867	0.001057817968823723	0.04949928842928551	0.049416528535817406	-0.00014908518028189377	-0.00017967643110791687	-0.00014927059035985124	-0.00017989988605524032
0.5265684239214125	0.0009139904530221837	0.0009152208591957486	0.0009535372027277034	0.0009547602845693231	0.0009767340347185038	0.0009779487518538049	0.0010018848425156755	0.0010030871170565727	0.0010561467743828519	0.0010573104547340862	0.049499288516045147	0.049416528622426285	-0.00014823175668252087	-0.00017972433145929667	-0.0001484161053987021	-0.00017994784597816227
0.5297412635656308	0.0009135516171737481	0.0009147814325903416	0.0009530793792929821	0.0009543018738942732	0.0009762650737900348	0.000977479207701153	0.00100140380593475	0.0010026055032255183	0.0010556396850436545	0.001056802806674934	0.0494992886042352	0.04941652871046343	-0.00014738244882039897	-0.00017977130585847267	-0.00014756574129345945	-0.00017999487879744036
0.5329332211648017	0.0009131126677696149	0.0009143418922763711	0.0009526214373902092	0.0009538433445992158	0.0009757959915121552	0.0009770095420481733	0.0010009226448804006	0.001002123764771668	0.0010551324644912854	0.001056295027258031	0.049499288693880386	0.049416528799952765	-0.0001465372445021984	-0.00017981735669417298	-0.0001467194858353893	-0.0001800409869045505
0.5361444119142209	0.0009126736070616217	0.0009139022405087062	0.0009521633793686717	0.0009533846990364516	0.0009753267902913137	0.0009765397573043079	0.0010004413618210537	0.0010016419041664112	0.001054625115327888	0.0010557871190883892	0.04949928878500529	0.04941652889091922	-0.0001456961314866001	-0.0001798624863603715	-0.00014587732676807352	-0.00018008617269654748
0.5393749517032939	0.000912234437295754	0.0009134624795363558	0.0009517052075715521	0.0009529259395521679	0.0009748574725277064	0.0009760698558727371	0.000999959959218722	0.001001159923874714	0.001054117640148847	0.0010552790847642513	0.049499288877634745	0.0494165289833877	-0.00014485909748540582	-0.0001799066972558716	-0.00014503925178807608	-0.00018013043857523225
0.5426249571197181	0.0009117951607121357	0.0009130226116024595	0.0009512469243359174	0.00095246706848643	0.000974388040615265	0.0009755998401503706	0.0009994784395289935	0.0010006778263551123	0.0010536100415427733	0.0010547709268770812	0.04949928897179504	0.04941652907738438	-0.00014402613016531451	-0.0001799499917850833	-0.00014420524854666383	-0.00018017378694787367
0.5458945454536906	0.0009113557795450119	0.0009125826389442701	0.0009507885319927017	0.0009520080881731614	0.0009739184969416396	0.0009751297125278275	0.0009989968052010127	0.0010001956140596887	0.0010531023220914865	0.0010542626480115427	0.049499289067511984	0.04941652917293514	-0.00014319721714728395	-0.00017999237235502563	-0.0001433753046494457	-0.00018021622022473816
0.5491838347021408	0.0009109162960227511	0.0009121425637931563	0.0009503300328667092	0.000951549000940149	0.0009734488438882016	0.0009746594753894408	0.0009985150586774834	0.0009997132894340784	0.0010525944843700174	0.0010537542507455036	0.04949928916481214	0.04941652927006596	-0.0001423723460097226	-0.00018003384137862954	-0.0001425494076593703	-0.00018025774082147672
0.5524929435729888	0.0009104767123678166	0.0009117023883745736	0.000949871429276583	0.0009510898091090098	0.0009729790838300109	0.0009741891311132249	0.0009980332023946362	0.0009992308549174366	0.0010520865309465732	0.0010532457376500018	0.04949928926372229	0.049416529368804425	-0.00014155150428865615	-0.00018007440127268404	-0.00014172754509717	-0.0001802983511582923
0.55582199148943	0.0009100370307967757	0.000911262114908071	0.0009494127235348154	0.0009506305149952008	0.0009725092191358282	0.0009737186820708839	0.0009975512387822405	0.0009987483129424454	0.0010515784643825505	0.0010527371112892534	0.0494992893642705	0.04941652946917759	-0.00014073467947747775	-0.0001801140544562263	-0.0001409097044404728	-0.00018033805365696987
0.5591710985942444	0.0009095972535202784	0.0009108217456072773	0.0009489539179477263	0.0009501711209080021	0.0009720392521680906	0.0009732481306277958	0.0009970691702635792	0.000998265665935299	0.001051070287232509	0.001052228374220635	0.049499289466483985	0.04941652957121366	-0.00013992185903072274	-0.00018015280335348383	-0.00014009587312810434	-0.00018037685074448473
0.5625403857541326	0.000909157382743054	0.0009103812826798884	0.0009484950148154585	0.0009497116291505059	0.0009715691852829094	0.0009727774791430004	0.0009965869992554469	0.0009977829163156902	0.0010505620020441681	0.0010517195289946727	0.049499289570391826	0.049416529674940944	-0.00013911303036293066	-0.00018019065039112658	-0.00013928603855908883	-0.0001804147448509208
0.565929974564078	0.0009087174206639031	0.0009099407283276655	0.0009480360164319698	0.000949252042019613	0.0009710990208300594	0.0009723067299691959	0.0009961047281681391	0.0009973000664968076	0.0010500536113583982	0.001051210578155036	0.049499289676022906	0.04941652978038822	-0.00013830818085069918	-0.00018022759799921073	-0.00013848018809428653	-0.00018045173840916529
0.569339987351735	0.0009082773694756884	0.0009095000847464228	0.0009475769250850241	0.0009487923618060212	0.0009706287611529718	0.0009718358854527272	0.0009956223594054436	0.0009968171188853236	0.0010495451177092094	0.0010507015242385263	0.04949928978340619	0.049416529887585055	-0.00013750729783365556	-0.00018026364861073452	-0.00013767830905761502	-0.00018048783385526956
0.5727705471818436	0.0009078372313653294	0.0009090593541260251	0.0009471177430561846	0.0009483325907942215	0.0009701584085887263	0.0009713649479335812	0.0009951398953646344	0.0009963340758813893	0.0010490365236237452	0.0010501923697750735	0.049499289892572025	0.04941652999656107	-0.00013671036861470642	-0.00018029880466063908	-0.0001368803887363823	-0.00018052303362744992
0.5762217778606706	0.000907397008513799	0.0009086185386503786	0.0009466584726208116	0.0009478727312624897	0.0009696879654680484	0.0009708939197453802	0.0009946573384364678	0.0009958509398786278	0.0010485278316222802	0.0010496831172877254	0.049499290003550925	0.04941653010734738	-0.00013591738046211943	-0.00018033306858661335	-0.00013608641438278557	-0.00018055734016617087
0.5796938039404782	0.0009069567030961127	0.0009081776404974295	0.0009461991160480499	0.0009474127854828842	0.0009692174341152982	0.000970422803215377	0.0009941746910051704	0.0009953677132641288	0.0010480190442182051	0.0010491737692926452	0.0494992901163738	0.04941653021997408	-0.00013512832061055025	-0.00018036644282926062	-0.0001352963732154655	-0.00018059075591489449
0.5831867507240184	0.0009065163172813249	0.0009077366618391513	0.0009457396756008261	0.0009469527557212332	0.000968746816848466	0.0009699516006644438	0.0009936919554484355	0.0009948843984184386	0.0010475101639180247	0.0010486643282990981	0.04949929023107211	0.0494165303344732	-0.00013434317626115355	-0.00018039892983037764	-0.0001345102524198949	-0.00018062328331877597
0.5867007442690553	0.0009060758532325277	0.000907295604841548	0.0009452801535358466	0.000946492644237138	0.0009682761159791704	0.0009694803144070744	0.000993209134137422	0.0009944009977155604	0.001047001193221356	0.0010481547968094547	0.049499290347678464	0.04941653045087645	-0.00013356193458291532	-0.00018043053203345427	-0.00013372803914910025	-0.00018065492482427503
0.5902359113929144	0.0009056353131068435	0.000906854471664646	0.0009448205521035906	0.0009460324532839639	0.0009678053338126521	0.0009690089467513758	0.000992726229436745	0.0009939175135229483	0.0010464921346209177	0.0010476451773191813	0.049499290466225095	0.04941653056921726	-0.00013278458271412386	-0.0001804612518837012	-0.00013294972052532716	-0.00018068568287959996
0.5937923796770596	0.0009051946990554233	0.0009064132644624923	0.0009443608735483072	0.0009455721851088393	0.0009673344726477706	0.000968537499999067	0.000992243243704475	0.0009934339482015019	0.0010459829906025323	0.0010471354723168376	0.049499290586745105	0.04941653068952796	-0.0001320111077631192	-0.000180491091827939	-0.00013217528364087294	-0.00018071555993467991
0.597370277471697	0.0009047540132234412	0.0009059719853831487	0.0009439011201080111	0.000945111841952649	0.0009668635347769987	0.0009680659764454713	0.0009917601792921327	0.0009929503041055633	0.0010454737636451153	0.0010466256842840713	0.049499290709272656	0.04941653081184275	-0.00013124149680920905	-0.00018052005431409834	-0.0001314047155589193	-0.00018074455844030446
0.6009697339004076	0.000904313257750095	0.0009055306365686929	0.000943441294014482	0.0009446514260500358	0.0009663925224864232	0.0009675943783795195	0.0009912770385446877	0.0009924665835829162	0.001044964456220679	0.0010461158156956183	0.04949929083384204	0.04941653093619552	-0.00013047573690325165	-0.00018054814179022105	-0.00013063800331428177	-0.000180772680847735
0.6045908788648067	0.0009038724347686035	0.0009050892201552155	0.0009429813974932624	0.0009441909396293966	0.0009659214380557427	0.0009671227080837444	0.000990793823800557	0.000991982788974784	0.0010444550707943284	0.0010456058690192988	0.049499290960488454	0.04941653106262189	-0.00012971381506948765	-0.0001805753567059587	-0.00012987513391521377	-0.00018079992960970404
0.6082338430492322	0.0009034315464062025	0.0009046477382728158	0.0009425214327636533	0.0009437303849128792	0.0009654502837582618	0.000966650967834278	0.0009903105373915999	0.0009914989226158237	0.001043945609824256	0.0010450958467160148	0.0494992910892472	0.04941653119115686	-0.0001289557183057899	-0.00018060170151090738	-0.0001291160943431291	-0.00018082630717872195
0.611898757925461	0.0009029905947841488	0.0009042061930456065	0.0009420614020387185	0.000943269764116386	0.0009649790618608971	0.0009661791599008566	0.000989827181643123	0.000991014986834133	0.001043436075761748	0.0010445857512397523	0.04949929122015503	0.04941653132183716	-0.00012820143358460712	-0.0001806271786549407	-0.00012836087155443376	-0.00018085181600768774
0.6155857557574533	0.0009025495820177147	0.0009037645865917073	0.000941601307525279	0.0009428090794495685	0.0009645077746241702	0.0009657072865468129	0.0009893437588738738	0.000990530983951241	0.0010429264710511764	0.0010440755850375768	0.04949929135324816	0.049416531454698764	-0.00012745094785504563	-0.00018065179058862624	-0.00012760945248202482	-0.00018087645855038859
0.6192949696061266	0.0009021085102161898	0.0009033229210232476	0.0009411411514239139	0.0009423483331158288	0.0009640364243022103	0.0009652353500290789	0.0009888602713960426	0.0009900469162821134	0.001042416798130002	0.0010435653505496342	0.04949929148856464	0.04941653158978024	-0.00012670424804225866	-0.00018067553976217066	-0.00012686182403476298	-0.00018090023725997328
0.6230265333341571	0.0009016673814828817	0.0009028811984463663	0.0009406809359289629	0.0009418875273123207	0.000963565013142754	0.0009647633525981873	0.0009883767215152638	0.000989562786135151	0.0010419070594287745	0.001043055050209153	0.04949929162614241	0.04941653172711919	-0.0001259613210489452	-0.00018069842862480923	-0.00012611797309897144	-0.0001809231545886747
0.6267805816108112	0.0009012261979151193	0.0009024394209612159	0.0009402206632285275	0.0009414266642299532	0.0009630935433871502	0.000964291296498274	0.0009878931115306186	0.0009890785958121939	0.0010413972573711378	0.001042544686442446	0.04949929176602053	0.049416531866754126	-0.0001252221537565712	-0.00018072045962599925	-0.00012537788653993465	-0.0001809452129890865
0.6305572499168048	0.0009007849616042492	0.0009019975906619581	0.0009397603355044698	0.0009409657460533863	0.000962622017270355	0.0009638191839670748	0.0009874094437346324	0.0009885943476085181	0.0010408873943738236	0.001042034261668909	0.04949929190823845	0.04941653200872467	-0.000124486733026008	-0.00018074163521389353	-0.0001246415512021204	-0.00018096641491230359
0.634356674549194	0.0009003436746356444	0.0009015557096367737	0.0009392999549324193	0.0009405047749610405	0.0009621504370209418	0.0009633470172359349	0.000986925720413283	0.0009881100438128454	0.0010403774728466643	0.0010415237783010286	0.04949929205283647	0.04941653215307129	-0.00012375504569867024	-0.00018076195783639504	-0.00012390895391065082	-0.00018098676280953185
0.6381789926262927	0.0008999023390886977	0.0009011137799678546	0.0009388395236817678	0.0009400437531250899	0.0009616788048610943	0.0009628747985298007	0.0009864419438459946	0.0009876256867073344	0.0010398674951925828	0.001041013238744375	0.04949929219985523	0.049416532299834566	-0.00012302707859732087	-0.00018078142994029656	-0.00012318008147177428	-0.00018100625913028412
0.642024342092622	0.0008994609570368338	0.0009006718037314166	0.0009383790439156803	0.0009395826827114746	0.0009612071230066186	0.0009624025300672351	0.0009859581163056497	0.000987141278567596	0.0010393574638076079	0.0010405026453976175	0.04949929234933665	0.04941653244905635	-0.0001223028185262376	-0.00018080005397008714	-0.00012245492067329555	-0.00018102490632204704
0.6458928617238878	0.0008990195305475082	0.0009002297829976993	0.0009379185177910954	0.0009391215658799005	0.0009607353936669428	0.000961930214060414	0.0009854742400585892	0.000986656821662691	0.0010388473810808727	0.0010399920006525217	0.04949929250132307	0.049416532600778815	-0.0001215822522733917	-0.00018081783236981175	-0.00012173345828711546	-0.0001810427068324183
0.6497846911319898	0.0008985780616822105	0.0008997877198309653	0.0009374579474587284	0.000938660404783839	0.0009602636190451204	0.0009614578527151287	0.0009849903173646157	0.0009861723182551312	0.0010383372493946187	0.0010394813068939517	0.0494992926558576	0.049416532755044894	-0.00012086536661033709	-0.00018083476758140593	-0.00012101568106807903	-0.00018105966310602573
0.6536999707700591	0.0008981365524964706	0.0008993456162895141	0.0009369973350630767	0.0009381992015705407	0.0009597918013378371	0.0009609854482307989	0.0009845063504769996	0.0009856877706008933	0.001037827071124203	0.0010389705664998836	0.04949929281298393	0.0494165329118983	-0.000120152148293598	-0.00018085086204511214	-0.00012030157575611267	-0.00018107577758588733
0.6576388419375281	0.0008976950050398617	0.0008989034744256772	0.0009365366827424246	0.0009377379583810319	0.0009593199427354136	0.0009605130028004686	0.0009840223416424842	0.0009852031809494156	0.0010373168486381016	0.0010384597818414022	0.04949929297274753	0.04941653307138406	-0.00011944258406537678	-0.0001808661181993687	-0.00011959112907708458	-0.00018109105271379988
0.661601446785229	0.0008972534213560062	0.0008984612962858279	0.0009360759926288477	0.0009372766773501232	0.0009588480454218116	0.0009600405186108159	0.0009835382931012884	0.0009847185515436062	0.0010368065842979149	0.0010379489552827105	0.04949929313519261	0.04941653323354699	-0.0001187366606538176	-0.00018088053847953312	-0.000118884327742666	-0.0001811054909280907
0.6655879283205246	0.0008968118034825842	0.00089801908391039	0.0009356152668482237	0.000936815360606419	0.0009583761115746445	0.000959567997842162	0.0009830542070871219	0.0009842338846198539	0.0010362962804583817	0.0010374380891811405	0.04949929330036655	0.04941653339843321	-0.00011803436477497709	-0.000180894125319353	-0.0001181811584524406	-0.0001811190946656438
0.6695984304124688	0.0008963701534513327	0.0008975768393338349	0.0009351545075202297	0.0009363540102723149	0.0009579041433651743	0.000959095442668469	0.0009825700858271777	0.0009837491824080259	0.0010357859394673726	0.0010369271858871503	0.04949929346831536	0.049416533566090624	-0.00011733568313285203	-0.00018090688114988374	-0.0001174816078937796	-0.00018113186636051215
0.6736330977969988	0.00089592847328806	0.0008971345645846989	0.0009346937167583589	0.0009358926284640154	0.0009574321429583295	0.0009586228552573578	0.0009820859315421541	0.000983264447131484	0.0010352755636659117	0.0010364162477443427	0.04949929363908753	0.04941653373656605	-0.00011664060242005947	-0.00018091880839887775	-0.00011678566274267443	-0.000181143808443196
0.6776920760821589	0.0008954867650126477	0.0008966922616855824	0.000934232896669921	0.0009354312172915333	0.0009569601125127042	0.0009581502377701077	0.000981601746446252	0.0009827796810070867	0.0010347651553881758	0.0010359052770894665	0.04949929381273146	0.04941653390990846	-0.00011594910931952973	-0.00018092990949172827	-0.00011609330966555476	-0.00018115492334228045
0.6817755117533548	0.0008950450306390595	0.0008962499326531603	0.0009337720493560533	0.0009349697788587009	0.000956488054180571	0.0009576775923616675	0.0009811175327471883	0.0009822948862451995	0.0010342547169615063	0.0010353942762524276	0.049499293989297206	0.049416534086166954	-0.00011526119050464523	-0.00018094018685071989	-0.00011540453531927453	-0.00018116521348307546
0.6858835521786408	0.0008946032721753477	0.0008958075794981882	0.0009333111769117254	0.0009345083152631747	0.0009560159701078849	0.0009572049211806612	0.0009806332926461997	0.0009818100650497016	0.0010337442507064158	0.0010348832475562942	0.04949929416883486	0.049416534265392886	-0.00011457683263962903	-0.0001809496428939461	-0.00011471932635147286	-0.0001811746812867554
0.6900163456140378	0.0008941614916236671	0.0008953652042255165	0.0009328502814257557	0.000934046828596453	0.0009555438624343003	0.0009567322263694039	0.0009801490283380607	0.0009813252196180003	0.0010332337589366045	0.0010343721933173166	0.049499294351395697	0.04941653444763626	-0.00011389602238143226	-0.00018095828003697467	-0.00011403766940248916	-0.00018118332917191338
0.6941740412088835	0.0008937196909802734	0.000894922808834088	0.0009323893649808083	0.0009335853209438708	0.0009550717332931684	0.0009562595100638999	0.0009796647420110803	0.0009808403521410314	0.0010327232439589584	0.001033861115844922	0.04949929453703174	0.04941653463295008	-0.00011321874638024754	-0.00018096610069218144	-0.0001133595511059321	-0.0001811911595537008
0.6983567890112157	0.0008932778722355413	0.0008944803953169567	0.0009319284296534125	0.000933123794384621	0.0009545995848115559	0.0009557867743938612	0.000979180435847123	0.0009803554648032762	0.0010322127080735707	0.0010333500174417372	0.049499294725796825	0.049416534821386755	-0.00011254499127913431	-0.00018097310726658544	-0.00011268495808809675	-0.00018119817484216205
0.702564739973187	0.0008928360373739715	0.0008940379656612956	0.0009314674775139704	0.0009326622509917617	0.000954127419110254	0.0009553140214827173	0.000978696112021615	0.0009798705597827727	0.0010317021535737494	0.0010328389004035975	0.04949929491774413	0.04941653501300056	-0.00011187474371612827	-0.00018097930216423586	-0.00011201387697060139	-0.0001812043774445382
0.7067980459565127	0.0008923941883741976	0.0008935955218484015	0.0009310065106267633	0.0009322006928322216	0.000953655238303785	0.0009548412534476191	0.0009782117727035534	0.0009793856392511203	0.0010311915827460247	0.001032327767019552	0.049499295112929435	0.04941653520784663	-0.00011120799032417195	-0.00018098468778438015	-0.00011134629436976295	-0.0001812097697631021
0.7110568597379514	0.0008919523272090037	0.000893153065853714	0.0009305455310499706	0.0009317391219668202	0.000953183044500421	0.0009543684723994608	0.000977727420055524	0.0009789007053735	0.0010306809978701714	0.0010318166195718867	0.049499295311408224	0.04941653540598087	-0.00011054471773286334	-0.00018098926652310166	-0.00011068219689841508	-0.00018121435419662935
0.7153413350148182	0.0008915104558453226	0.0008927105996468147	0.0009300845408356679	0.0009312775404502658	0.0009527108398021817	0.000953895680442877	0.0009772430562337013	0.000978415760308673	0.0010301704012192043	0.0010313054603361214	0.049499295513238104	0.04941653560745952	-0.00010988491256830324	-0.00018099304077145995	-0.00011002157116604683	-0.00018121813313923263
0.7196516264105322	0.0008910685762442611	0.0008922681251914498	0.0009296235420298535	0.0009308159503311804	0.0009522386263048627	0.0009534228796762692	0.0009767586833878733	0.000977930806209008	0.0010296597950594096	0.001030794291581039	0.04949929571847606	0.049416535812341074	-0.00010922856145331727	-0.0001809960129147692	-0.00010936440377896928	-0.000181221108979418
0.7239878894801961	0.0008906266903611025	0.0008918256444455348	0.0009291625366724507	0.000930354353652104	0.0009517664060980368	0.0009529500721918087	0.0009762743036614478	0.000977445845220484	0.0010291491816503467	0.0010302831155686878	0.04949929592718192	0.049416536020684125	-0.00010857565100994004	-0.00018099818533529044	-0.00010871068134243878	-0.00018122328410208333
0.7283502807162107	0.0008901848001453203	0.0008913831593611681	0.0009287015267973222	0.0009298927524495085	0.0009512941812650694	0.0009524772600754527	0.0009757899191914645	0.0009769608794827059	0.0010286385632448645	0.0010297719345543992	0.04949929613941529	0.049416536232548755	-0.00010792616785870734	-0.00018099956040945608	-0.00010806039046043492	-0.00018122466088679734
0.7327389575539218	0.0008897429075405917	0.0008909406718846433	0.0009282405144322848	0.0009294311487538113	0.0009508219538831332	0.0009520044454069561	0.0009753055321086117	0.0009764759111289183	0.0010281279420891166	0.0010292607507868014	0.049499296355237185	0.04941653644799587	-0.00010728009861947496	-0.00018100014050811963	-0.00010741351773616015	-0.00018122524170749443
0.7371540783773028	0.0008893010144848114	0.0008904981839564639	0.0009277795015991224	0.0009289695445893898	0.000950349726023222	0.0009515316302598889	0.0009748211445372406	0.0009759909422860212	0.001027617320422578	0.0010287495665078363	0.04949929657471044	0.049416536667087486	-0.00010663742991279257	-0.00018099992799761044	-0.00010677004977348303	-0.00018122502893319625
0.74159580252467	0.0008888591229101008	0.0008900556975113526	0.0009273184903135971	0.0009285079419745922	0.0009498774997501615	0.0009510588167016446	0.0009743367585953752	0.000975505975074581	0.0010271067004780556	0.001028238383952771	0.04949929679789755	0.049416536889886696	-0.0001059981483603617	-0.00018099892523903982	-0.00010612997317756279	-0.00018122402492806722
0.746064290294433	0.0008884172347428234	0.000889613214478266	0.0009268574825854649	0.0009280463429217514	0.0009494052771226253	0.0009505860067934569	0.0009738523763947305	0.0009750210116088459	0.0010265960844817053	0.001027727205350214	0.04949929702486343	0.04941653711645804	-0.00010536224058541044	-0.00018099713458730182	-0.00010549327455489088	-0.0001812222320498602
0.7505597029508803	0.0008879753519036002	0.0008891707367804108	0.0009263964804184906	0.0009275847494372031	0.000948933060193151	0.0009501132025904164	0.0009733680000407268	0.0009745360539967636	0.0010260854746530503	0.0010272160329221336	0.049499297255673	0.04941653734686671	-0.00010472969321322079	-0.0001809945583913508	-0.00010485994051415148	-0.0001812196526505827
0.7550822027299987	0.0008875334763073226	0.0008887282663352562	0.0009259354858104632	0.0009271231635212987	0.0009484608510081556	0.0009496404061414843	0.0009728836316325076	0.0009740511043399955	0.0010255748732049968	0.0010267048688838742	0.04949929749039345	0.04941653758117907	-0.00010410049287262746	-0.00018099119899497862	-0.00010422995766755372	-0.00018121628907682985
0.7596319528453285	0.0008870916098631655	0.0008882858050545472	0.0009254745007532079	0.0009266615871684181	0.0009479886516079467	0.0009491676194895068	0.0009723992732629502	0.0009735661647339312	0.001025064282343848	0.0010261937154441693	0.0494992977290921	0.04941653781946319	-0.00010347462619629544	-0.00018098705873606513	-0.0001036033126311231	-0.0001812121436693681
0.7642091174938536	0.0008866497544746026	0.0008878433548443204	0.0009250135272326034	0.0009262000223669875	0.0009475164640267425	0.0009486948446712309	0.0009719149270186858	0.000973081237267705	0.0010245537042693229	0.001025682574805162	0.04949929797183837	0.04941653806178763	-0.0001028520798207061	-0.00018098213994541257	-0.00010297999202475705	-0.00018120721876202506
0.7688138618619275	0.0008862079120394249	0.0008874009176049214	0.0009245525672286	0.0009257384710994968	0.0009470442902926883	0.0009482220837173248	0.0009714305949801174	0.0009725963240242168	0.0010240431411745767	0.0010251714491624233	0.0494992982187027	0.04941653830822274	-0.00010223284038758662	-0.00018097644494793896	-0.00010235998247354328	-0.0001812015166824943
0.7734463521312342	0.0008857660844497524	0.0008869584952310177	0.0009240916227152328	0.0009252769353425132	0.000946572132427871	0.0009477493386523898	0.0009709462792214335	0.000972111427080144	0.0010235325952462151	0.0010246603407049679	0.04949929846975609	0.049416538558839866	-0.00010161689454449285	-0.00018096997606223408	-0.00010174327060845367	-0.00018119503975241869
0.7781067554847866	0.0008853242735920523	0.0008865160896116156	0.0009236306956606401	0.0009248154170666995	0.0009460999924483376	0.0009472766114949801	0.0009704619818106282	0.0009716265485059624	0.0010230220686643153	0.0010241492516152744	0.049499298725071375	0.04941653881371162	-0.00010100422894514238	-0.0001809627356000043	-0.00010112984306658024	-0.00018118779028619691
0.7827952401129585	0.0008848824813471545	0.0008860737026300774	0.00092316978802708	0.0009243539182368305	0.0009456278723641126	0.0009468039042576201	0.0009699777048095185	0.0009711416903659625	0.0010225115636024434	0.0010236381840693044	0.04949929898472284	0.04941653907291174	-0.00010039483025035822	-0.00018095472586671102	-0.00010051968649218979	-0.0001811797705922047
0.7875119752195561	0.000884440709590267	0.0008856313361641354	0.0009227089017709458	0.0009238924408118093	0.0009451557741792131	0.000946331218946819	0.00096949345027376	0.0009706568547182673	0.0010220010822276733	0.0010231271402365183	0.04949929924878524	0.04941653933651531	-9.978868512836025e-05	-0.00018094594916046036	-9.991278753679333e-05	-0.00018117098297124046
0.792257131027923	0.0008839989601909956	0.000885188992085913	0.0009222480388427878	0.0009234309867446883	0.000944683699891672	0.0009458585575630956	0.0009690092202528709	0.0009701720436148541	0.001021490626700609	0.0010226161222799011	0.049499299517336094	0.04941653960459921	-9.918578025523705e-05	-0.00018093640777186448	-9.93091328600898e-05	-0.0001811614297170805
0.7970308787870847	0.0008835572350133606	0.0008847466722619389	0.0009217872011873291	0.0009229695579826844	0.000944211651493554	0.0009453859221009904	0.0009685250167902468	0.0009696872591015705	0.0010209801991754026	0.0010221051323559777	0.04949929979045252	0.049416539877241254	-9.858610231643083e-05	-0.00018092610398556808	-9.870870913099294e-05	-0.00018115111311728382
0.8018333907779276	0.0008831155359158106	0.0008843043785531641	0.0009213263907434815	0.0009225081564671969	0.0009437396309709713	0.0009449133145490858	0.0009680408419231796	0.000969202503218153	0.001020469801799773	0.0010215941726148335	0.049499300068214465	0.049416540154520634	-9.798963800672356e-05	-0.00018091504007863857	-9.811150302750649e-05	-0.00018114003545130486
0.8066648403194178	0.0008826738647512443	0.0008838621128149819	0.0009208656094443675	0.0009220467841338279	0.0009432676403041061	0.0009444407368900278	0.0009675566976828788	0.0009687177779982485	0.0010199594367150296	0.0010210832452001366	0.049499300350702435	0.04941654043651769	-9.739637403000101e-05	-0.00018090321831940037	-9.751750123707104e-05	-0.00018112819899043786
0.8115254017748545	0.0008822322233670326	0.0008834198768972502	0.0009204048592173435	0.0009215854429124062	0.0009427956814672353	0.0009439681911005479	0.0009670725860944973	0.0009682330854694402	0.0010194491060560972	0.001020572352249164	0.049499300637998934	0.04941654072331474	-9.680629710130673e-05	-0.0001808906409696276	-9.692669045834046e-05	-0.0001811156059995378
0.8164152505581643	0.000881790613605026	0.0008829776726442987	0.0009199441419840075	0.000921124134726994	0.0009423237564287383	0.0009434956791514734	0.0009665885091771381	0.0009677484276532539	0.0010189388119515265	0.001020061495892811	0.04949930093018725	0.04941654101499553	-9.621939394725831e-05	-0.00018087731028426646	-9.633905740130677e-05	-0.00018110225873613217
0.8213345631402307	0.0008813490373015835	0.000882535501894959	0.0009194834596602294	0.0009206628614959192	0.0009418518671511267	0.0009430232030077566	0.0009661044689438876	0.0009672638065651913	0.0010184285565235257	0.0010195506782556241	0.04949930122735271	0.04941654131164439	-9.563565130506213e-05	-0.0001808632285085765	-9.575458878667564e-05	-0.00018108815944822831
0.8262835170552626	0.0008809074962875896	0.0008820933664825802	0.0009190228141561683	0.0009202016251317911	0.0009413800155910636	0.0009425507646284941	0.000965620467401833	0.0009667792242147486	0.001017918341887981	0.001019039901455821	0.04949930152958204	0.049416541613348595	-9.505505592466434e-05	-0.00018084839788057305	-9.517327134796194e-05	-0.00018107331037683916
0.8312622909072027	0.0008804659923884717	0.0008816512682350472	0.0009185622073762919	0.0009197404275415197	0.0009409082036993827	0.0009420783659669455	0.0009651365065520824	0.0009662946826054347	0.001017408170154478	0.0010185291676053103	0.04949930183696315	0.049416541920195615	-9.447759456894522e-05	-0.00018083282063069417	-9.4595091831573e-05	-0.00018105771375495627
0.8362710643761712	0.0008800245274242212	0.0008812092089748016	0.0009181016412193966	0.0009192792706263375	0.0009404364334211091	0.0009416060089705551	0.0009646525883897874	0.0009658101837347952	0.0010168980434263235	0.0010180184788097166	0.04949930214958627	0.049416542232275366	-9.390325401414934e-05	-0.00018081649898119	-9.402003699729433e-05	-0.00018104137180774416
0.8413100182249524	0.0008795831032094119	0.00088076719051886	0.0009176411175786288	0.0009188181562818188	0.0009399647066954806	0.000941133695580972	0.0009641687149041626	0.0009653257295944321	0.0010163879638005692	0.0010175078371684016	0.04949930246754185	0.04941654254967853	-9.333202105007987e-05	-0.00018079943514531793	-9.344809361852557e-05	-0.00018102428675115245
0.8463793343055166	0.0008791417215532247	0.0008803252146788392	0.0009171806383415087	0.0009183570863979054	0.0009394930254559736	0.0009406614277340774	0.0009636848880785149	0.0009648413221700319	0.0010158779333680392	0.0010169972447744932	0.04949930279092367	0.0494165428724983	-9.276388248076473e-05	-0.00018078163132750902	-9.287924848280782e-05	-0.00018100646079230454
0.8514791955655843	0.0008787003842594665	0.0008798832832609741	0.0009167202053899517	0.0009178960628589264	0.0009390213916303227	0.0009401892073600035	0.0009632011098902619	0.000964356963441385	0.001015367954213352	0.0010164867037149056	0.04949930311982608	0.04941654320082887	-9.219882512559452e-05	-0.00018076308972475585	-9.231348839326692e-05	-0.00018098789613105182
0.8566097860552276	0.000878259093126588	0.0008794413980661367	0.0009162598206002862	0.0009174350875436165	0.0009385498071405414	0.0009397170363831534	0.0009627173823109526	0.0009638726553824065	0.0010148580284149414	0.0010159762160703632	0.0494993034543448	0.04941654353476661	-9.16368358191838e-05	-0.00018074381252466964	-9.175080016801673e-05	-0.00018096859495758677
0.861771290933513	0.0008778178499477109	0.0008789995608898626	0.0009157994858432815	0.0009169741623251456	0.0009380782739029486	0.0009392449167222302	0.0009622337073062974	0.0009633883999611649	0.0010143481580450876	0.0010154657839154288	0.049499303794578446	0.04941654387440857	-9.107790141202332e-05	-0.00018072380190595205	-9.119117064126936e-05	-0.00018094855945344213
0.8669638964751838	0.0008773766565106444	0.0008785577735223683	0.0009153392029841667	0.0009165132890711344	0.0009376067938281897	0.0009387728502902545	0.0009617500868361857	0.0009629041991399023	0.0010138383451699373	0.0010149554093185254	0.04949930414062625	0.049416544219855175	-9.052200877134042e-05	-0.0001807030600390891	-9.063458666387636e-05	-0.0001809277917916574
0.8721877900773816	0.0008769355145979091	0.0008781160377485735	0.0009148789738826535	0.0009160524696436803	0.0009371353688212582	0.0009383008389945897	0.0009612665228547122	0.0009624200548750575	0.0010133285918495303	0.0010144450943419614	0.049499304492589616	0.04941654457120715	-8.996914478079376e-05	-0.00018068158908440823	-9.008103510323162e-05	-0.0001809062941353079
0.877443160266411	0.0008764944259867625	0.0008776743553481288	0.0009144188003929641	0.0009155917058993845	0.0009366640007815268	0.0009378288847369702	0.0009607830173102056	0.0009619359691172974	0.001012818900137829	0.001013934841041963	0.04949930485057227	0.04941654492856754	-8.941929634179169e-05	-0.00018065939119354946	-8.953050284445097e-05	-0.00018088406863892015
0.8827301967045416	0.0008760533924492144	0.0008772327280954294	0.000913958684363848	0.000915130999689367	0.0009361926916027614	0.0009373569894135169	0.0009602995721452444	0.0009614519438115313	0.0010123092720827377	0.0010134246514686904	0.04949930521467846	0.04941654529204107	-8.887245037389468e-05	-0.0001806364685097428	-8.898297679081624e-05	-0.00018086111744808342
0.8880490901968541	0.0008756124157520554	0.0008767911577596445	0.0009134986276386095	0.0009146703528592971	0.000935721443173152	0.0009368851549147683	0.0009598161892966897	0.0009609679808969443	0.0010117997097261343	0.00101291452766627	0.049499305585016196	0.04941654566173478	-8.832859381426028e-05	-0.000180612823164783	-8.843844386319244e-05	-0.00018083744269742352
0.8934000326981257	0.0008751714976568821	0.0008763496461047422	0.0009130386320551363	0.0009142097672494197	0.0009352502573753406	0.0009364133831257075	0.0009593328706957104	0.0009604840823070234	0.0010112902151038993	0.001012404471672826	0.04949930596169299	0.049416546037757435	-8.778771361928062e-05	-0.00018058845728199935	-8.789689100180409e-05	-0.00018081304651287877
0.8987832173197573	0.000874730639920113	0.0008759081948895056	0.000912578699445915	0.0009137492446945718	0.0009347791360864374	0.0009359416759257792	0.0009588496182678044	0.0009600002499695758	0.0010107807902459357	0.001011894485520497	0.04949930634482069	0.0494165464202191	-8.724979676540123e-05	-0.00018056337297667202	-8.73583051668736e-05	-0.00018078793101222734
0.904198838336744	0.0008742898442930136	0.0008754668058675581	0.0009121188316380569	0.0009132887870242087	0.0009343080811780476	0.0009354700351889163	0.0009583664339328215	0.0009595164858067563	0.0010102714371761966	0.0010113845712354662	0.04949930673451107	0.04941654680923264	-8.671483024784432e-05	-0.00018053757235203527	-8.682267333742777e-05	-0.00018076209830147905
0.9096470911946843	0.0008738491125217285	0.0008750254807873948	0.0009116590304533323	0.0009128283960624373	0.0009338370945163061	0.0009349984627835747	0.0009578833196050031	0.0009590327917351022	0.0010097621579127232	0.0010108747308379977	0.049499307130879515	0.04941654720491233	-8.618280108191323e-05	-0.0001805110575014146	-8.628998251271336e-05	-0.0001807355504765129
0.915128172516836	0.0008734084463472977	0.0008745842213923996	0.0009111992977081878	0.0009123680736280341	0.0009333661779618954	0.0009345269605727502	0.0009574002771929975	0.0009585491696655523	0.001009252954467664	0.0010103649663424563	0.049499307534042504	0.04941654760737436	-8.565369630458841e-05	-0.00018048383051025296	-8.576021971351544e-05	-0.00018070828962540864
0.9206422801112097	0.0008729678475056791	0.0008741430294208677	0.0009107396352137691	0.0009119078215344678	0.0009328953333700685	0.0009340555304140038	0.0009569173085998854	0.0009580656215034711	0.0010087438288472993	0.0010098552797573332	0.0494993079441187	0.04941654801673797	-8.512750297313965e-05	-0.00018045589345228041	-8.523337198103331e-05	-0.0001806803178243388
0.9261896129777101	0.0008725273177277838	0.0008737019066060405	0.0009102800447759574	0.0009114476415899366	0.0009324245625906875	0.0009335841741594977	0.0009564344157232179	0.000957582149148687	0.0010082347830520845	0.001009345673085287	0.04949930836122899	0.04941654843312351	-8.460420816641667e-05	-0.00018042724839104074	-8.470942637799073e-05	-0.00018065163713959498
0.931770371315315	0.0008720868587394892	0.0008732608546761186	0.0009098205281953844	0.0009109875355973813	0.0009319538674682377	0.0009331128936560111	0.0009559516004550325	0.000957098754495507	0.0010077258190766636	0.0010088361483231586	0.04949930878549659	0.04941654885665361	-8.408379898558471e-05	-0.0001803978973807796	-8.418836998959345e-05	-0.0001806222496279486
0.9373847565293029	0.0008716464722616716	0.0008728198753542952	0.0009093610872674656	0.0009105275053545202	0.0009314832498418619	0.000932641690744974	0.0009554688646818873	0.0009566154394327536	0.0010072169389099067	0.0010083267074620097	0.04949930921704646	0.04941654928745393	-8.356626255363875e-05	-0.00018036784246430737	-8.367018992284925e-05	-0.00018059215733473577
0.9430329712385201	0.0008712061600102302	0.0008723789703587789	0.0009089017237824251	0.0009100675526538738	0.0009310127115453865	0.0009321705672624928	0.0009549862102848879	0.0009561322058437885	0.0010067081445349392	0.0010078173524871495	0.04949930965600595	0.049416549725650336	-8.305158601688845e-05	-0.00018033708567491424	-8.315487330787241e-05	-0.0001805613622954394
0.9487152192826929	0.0008707659236961087	0.000871938141402819	0.0009084424395253188	0.0009096076792827892	0.0009305422544073445	0.0009316995250393767	0.0009545036391397123	0.0009556490556065427	0.0010061994379291666	0.0010073080853781637	0.04949931010250527	0.04941655017137385	-8.253975654445855e-05	-0.00018030562903473268	-8.264240729796701e-05	-0.000180529866535023
0.9544317057297852	0.0008703257650253283	0.0008714973901947311	0.0009079832362760681	0.0009091478870234689	0.0009300718802510106	0.0009312285659011658	0.0009540211531166441	0.000955165990593542	0.0010056908210643116	0.0010067989081089448	0.04949931055667572	0.04941655062475514	-8.203076132880238e-05	-0.00018027347455459863	-8.213277906980732e-05	-0.00018049767206712586
0.9601826368833979	0.0008698856856990099	0.0008710567184379272	0.0009075241158094839	0.0009086881776530013	0.0009296015908944259	0.0009307576916681625	0.0009535387540806009	0.0009546830126719421	0.0010051822959064405	0.0010062898226477258	0.04949931101865211	0.04941655108592863	-8.152458758697856e-05	-0.00018024062423604992	-8.162597582433984e-05	-0.00018046478089522866
0.9659682202902156	0.0008694456874133964	0.000870616127830934	0.0009070650798952898	0.0009082285529433799	0.0009291313881504205	0.0009302869041554518	0.0009530564438911559	0.0009542001237035478	0.0010046738644159906	0.0010057808309571032	0.049499311488571084	0.049416551555030906	-8.102122255980448e-05	-0.00018020708006863395	-8.112198478658905e-05	-0.00018043119501159888
0.9717886647474951	0.0008690057718598904	0.0008701756200674309	0.0009066061302981605	0.0009077690146615427	0.0009286612738266545	0.0009298162051729417	0.0009525742244025796	0.0009537173255448546	0.0010041655285478103	0.0010052719349940796	0.049499311966571334	0.04941655203220052	-8.052065351303594e-05	-0.00018017284403104572	-8.062079320651783e-05	-0.0001803969163974295
0.9776441803106027	0.000868565940725068	0.0008697351968362647	0.000906147268777737	0.0009073095645693882	0.0009281912497256326	0.0009293455965253784	0.0009520920974638563	0.0009532346200470654	0.0010036572902511788	0.0010047631367100809	0.049499312452794944	0.049416552517579045	-8.002286773765854e-05	-0.00018013791809165514	-8.012238835926333e-05	-0.00018036194702344965
0.9835349783005937	0.0008681261956907164	0.000869294859821487	0.0009056884970886664	0.0009068502044238139	0.000927721317644745	0.0009288750800123871	0.0009516100649187246	0.0009527520090561312	0.0010031491514698484	0.0010042544380510004	0.049499312947385576	0.04941655301131045	-7.952785254972117e-05	-0.00018010230420645312	-7.962675754505377e-05	-0.00018032628884812052
0.9894612713118381	0.0008676865384338559	0.0008688546107023752	0.0009052298169806231	0.0009063909359767385	0.0009272514793762888	0.0009284046574284948	0.0009511281286057009	0.0009522694944127742	0.001002641114142068	0.001003745840957222	0.049499313450490336	0.04941655351354084	-7.903559529132131e-05	-0.00018006600432107778	-7.9133888090277e-05	-0.0001802899438193839
0.9954232732196957	0.000867246970626769	0.0008684144511534641	0.0009047712301983416	0.0009059317609751347	0.0009267817367075031	0.0009279343305631625	0.0009506462903581132	0.0009517870779525225	0.0010021331802006208	0.0010032373473636586	0.04949931396225819	0.04941655402441925	-7.854608333064672e-05	-0.00018002902036942658	-7.864376734745271e-05	-0.00018025291387380182
1.0014211991882311	0.0008668074939370273	0.0008679743828445695	0.0009043127384816423	0.0009054726811610544	0.0009263120914205932	0.000927464101200812	0.0009501645520041285	0.0009513047615057367	0.0010016253515728523	0.001002728959199778	0.04949931448284112	0.0494165545440975	-7.805930406255823e-05	-0.00017999135427432256	-7.815638269574599e-05	-0.00018021520093638999
1.0074552656779823	0.0008663681100275204	0.0008675344074408204	0.000903854343565463	0.000905013698271661	0.0009258425452927652	0.0009269939711208598	0.0009496829153667859	0.0009508225468976434	0.0010011176301807049	0.00100222067838964	0.04949931501239364	0.0494165550727298	-7.757524490850654e-05	-0.00017995300794645952	-7.767172154092561e-05	-0.0001801768069202292
1.013525690453769	0.0008659288205564843	0.000867094526602685	0.0009033960471798885	0.0009045548140392582	0.0009253731000962544	0.0009265239420977447	0.0009492013822640276	0.0009503404359483663	0.0010006100179407503	0.0010017125068519281	0.04949931555107299	0.04941655561047325	-7.709389331721217e-05	-0.00017991398328526254	-7.718977131615512e-05	-0.000180137733727187
1.0196326925925556	0.00086548962717753	0.0008666547419860004	0.0009029378510501796	0.0009040960301913202	0.0009249037575983557	0.0009260540159009604	0.0009487199545087303	0.0009498584304729569	0.0010001025167642246	0.0010012044464999825	0.049499316099039826	0.049416556157487565	-7.661523676501247e-05	-0.00017987428217866586	-7.671051948215935e-05	-0.00018009798324744586
1.0257764924913542	0.0008650505315396691	0.0008662150552419984	0.000902479756896801	0.0009036373484505182	0.0009244345195614535	0.0009255841942950818	0.0009482386339087327	0.0009493765322814236	0.0009995951285570554	0.0010006964992418307	0.049499316656456634	0.049416556713935716	-7.613926275612526e-05	-0.00017983390650264108	-7.623395352765461e-05	-0.00018005755735947537
1.0319573118751795	0.0008646115352873468	0.0008657754680173384	0.0009020217664354552	0.0009031787705347556	0.0009239653877430535	0.0009251144790398012	0.000947757422266873	0.0009488947431787678	0.0009990878552199015	0.0010001886669802256	0.04949931722348941	0.04941655727998325	-7.566595882251004e-05	-0.00017979285812064205	-7.576006096904342e-05	-0.0001800164579288388
1.0381753738050519	0.0008641726400604713	0.0008653359819541357	0.0009015638813771125	0.0009027202981571973	0.0009234963638958167	0.0009246448718899587	0.0009472763213810195	0.0009484130649650147	0.0009985806986481866	0.000999680951612678	0.04949931780030696	0.04941655785579834	-7.519531252497824e-05	-0.0001797511388848816	-7.528882935170511e-05	-0.00017997468681021922
1.0444309026860459	0.0008637338474944369	0.0008648965986899874	0.0009011061034280369	0.0009022619330262962	0.0009230274497675841	0.0009241753745955695	0.0009467953330440982	0.0009479314994352421	0.0009980736607321276	0.000999173355031487	0.04949931838708128	0.049416558441552814	-7.472731145315159e-05	-0.0001797087506355266	-7.482024624981543e-05	-0.00017993224584597622
1.05072412427539	0.0008632951592201616	0.0008644573198580062	0.0009006484342898234	0.0009018036768458295	0.0009225586471014146	0.0009237059889018595	0.0009463144590441316	0.0009474500483796179	0.0009975667433567744	0.0009986658791237793	0.04949931898398674	0.04941655903742136	-7.426194322554536e-05	-0.00017966569520042053	-7.435429926649917e-05	-0.00017988913686628472
1.057055265690613	0.0008628565768641095	0.0008640181470868464	0.0009001908756594227	0.0009013455313149247	0.0009220899576356118	0.0009232367165492949	0.0009458337011642657	0.0009469687135834271	0.000997059948402041	0.000998158525771539	0.04949931959120194	0.04941655964358135	-7.379919549004021e-05	-0.0001796219743950278	-7.389097603424655e-05	-0.00017984536168871856
1.0634245554177415	0.0008624181020483274	0.0008635790820007388	0.0008997334292291789	0.0009008874981280972	0.0009216213831037619	0.000922767559273617	0.0009453530611828084	0.000946487496827112	0.0009965532777427434	0.0009976512968516479	0.0494993202089077	0.04941656026021344	-7.333905592431245e-05	-0.00017957759002271145	-7.343026421538501e-05	-0.00017980092211905552
1.0698322233195456	0.0008619797363904675	0.0008631401262195141	0.0008992760966868535	0.0009004295789752738	0.0009211529252347576	0.0009222985188058699	0.0009448725408732555	0.000946006399886297	0.000996046733248629	0.000997144194235913	0.04949932083728843	0.0494165608875021	-7.288151223594497e-05	-0.000179532543874511	-7.297215150235681e-05	-0.00017975581995063883
1.0762785006438331	0.0008615414815038264	0.0008627012813586383	0.0008988188797156656	0.0008999717755418301	0.0009206845857528402	0.0009218295968724368	0.0009443921420043326	0.0009455254245318277	0.0009955403167844197	0.0009966372197911084	0.04949932147653149	0.0494165615256344	-7.24265521625106e-05	-0.0001794868377284764	-7.251662561741368e-05	-0.00017971005696373887
1.0827636200317978	0.000861103338997367	0.0008622625490292432	0.0008983617799943155	0.0008995140895086224	0.0009202163663776242	0.0009213607951950727	0.000943911866340021	0.000945044572529804	0.0009950340302098402	0.0009961303753790087	0.049499322126828255	0.04941656217480115	-7.197416347248797e-05	-0.00017944047335097246	-7.206367431365768e-05	-0.00017966363492638582
1.089287815526412	0.0008606653104757554	0.0008618239308381541	0.0008979047991970225	0.0008990565225520168	0.0009197482688241345	0.0009208921154909352	0.0009434317156395957	0.0009445638456416114	0.0009945278753796568	0.000995623662856423	0.049499322788373046	0.04941656283519619	-7.152433396488689e-05	-0.00017939345249515237	-7.161328537512446e-05	-0.0001796165555945084
1.0958513225808764	0.0008602273975393871	0.0008613854283879217	0.0008974479389935532	0.0008985990763439216	0.0009192802948028367	0.0009204235594726164	0.0009429516916576564	0.0009440832456239546	0.0009940218541437114	0.0009951170840752303	0.04949932346136355	0.04941656350701687	-7.107705146970622e-05	-0.0001793457769014295	-7.11654466166306e-05	-0.00017956882071051838
1.1024543780671139	0.0008597896017844245	0.000860947043276857	0.0008969912010492592	0.0008981417525518244	0.0009188124460196757	0.0009199551288481829	0.000942471796144167	0.000943602774228898	0.0009935159683469629	0.0009946106408824222	0.0494993241460008	0.04941656419046481	-7.063230384835029e-05	-0.0001792974482977827	-7.072014588439812e-05	-0.0001795204320044208
1.1090972202843215	0.0008593519248028189	0.0008605087770990545	0.0008965345870251018	0.0008976845528388174	0.0009183447241760997	0.0009194868253211993	0.0009419920308444818	0.000943122433203889	0.0009930102198295137	0.0009941043351201272	0.04949932484249046	0.04941656488574377	-7.019007899382312e-05	-0.00017924846839942332	-7.027737105649856e-05	-0.0001794713911936474
1.115780088967567	0.0008589143681823499	0.0008600706314444318	0.0008960780985776923	0.0008972274788636364	0.0009178771309691034	0.0009190186505907701	0.0009415123974993866	0.000942642224291803	0.0009925046104266554	0.0009935981686256586	0.04949932555104016	0.04941656559306251	-6.975036483067298e-05	-0.00017919883890793464	-6.983711004242277e-05	-0.00017942169998202973
1.1225032252964444	0.0008584769335066539	0.0008596326078987574	0.0008956217373593209	0.0008967705322806916	0.0009174096680912567	0.0009185506063515704	0.0009410328978451316	0.000942162149230973	0.000991999141968901	0.0009930921432315459	0.049499326271863056	0.04941656631263278	-6.93131493157556e-05	-0.00017914856151268754	-6.939935078401072e-05	-0.0001793713600608815
1.1292668719037753	0.0008580396223552549	0.0008591947080436816	0.0008951655050179909	0.0008963137147400996	0.000916942337230739	0.0009180826942938788	0.0009405535336134644	0.0009416822097552244	0.0009914938162820222	0.000992586260765571	0.04949932700517465	0.04941656704467003	-6.88784204381232e-05	-0.0001790976378897302	-6.896408125539599e-05	-0.0001793203731082771
1.1360712728843656	0.0008576024363035979	0.0008587569334567707	0.0008947094031974517	0.0008958570278877188	0.0009164751400713743	0.000917614916103614	0.000940074306531667	0.000941202407593912	0.0009909886351870865	0.0009920805230508073	0.04949932775119495	0.049416567789393816	-6.844616621916322e-05	-0.00017904606970178816	-6.85312894630613e-05	-0.00017926874078913468
1.1429166738038161	0.0008571653769230814	0.0008583192857115389	0.0008942534335372338	0.0008954004733651826	0.000916008078292667	0.000917147273462368	0.0009395952183225917	0.0009407227444719554	0.0009904836005004956	0.0009915749319056577	0.049499328510147746	0.0494165685470278	-6.801637471330613e-05	-0.0001789938585986528	-6.810096344660177e-05	-0.00017921646475532738
1.1498033217073829	0.0008567284457810866	0.0008578817663774775	0.0008937975976726789	0.0008949440528099303	0.0009155411535698314	0.0009166797680474391	0.0009391162707046931	0.0009402432221098708	0.0009899787140340204	0.0009910694891438877	0.04949932928226098	0.04941656931779928	-6.75890340077201e-05	-0.00017894100621676512	-6.767309127836407e-05	-0.00017916354664523904
1.1567314651288954	0.0008562916444410146	0.0008574443770200927	0.0008933418972349792	0.0008944877678552465	0.0009150743675738333	0.000916212401531871	0.000938637465392069	0.0009397638422238125	0.0009894739775948424	0.00099056419657467	0.04949933006776647	0.049416570101939464	-6.716413222258855e-05	-0.00017888751417849402	-6.724766106373792e-05	-0.00017910998808323697
1.1637013540997225	0.000855854974462317	0.0008570071192009356	0.0008928863338512084	0.0008940316201302919	0.0009146077219714215	0.0009157451755844854	0.0009381588040944934	0.0009392846065256065	0.00098896939298559	0.0009900590560026179	0.04949933086689994	0.0494165708996843	-6.674165751197059e-05	-0.000178833384094218	-6.682466094207196e-05	-0.00017905579068183686
1.1707132401577995	0.0008554184374005243	0.0008565699944776307	0.0008924309091443523	0.0008935756112601343	0.0009141412184251591	0.0009152780918699127	0.0009376802885174487	0.0009388055167227813	0.000988464962004372	0.0009895540692278198	0.049499331679901726	0.04941657171127344	-6.632159806312099e-05	-0.00017877861755977165	-6.640407908595214e-05	-0.0001790009560387884
1.177767376356704	0.0008549820348072869	0.0008561330044039181	0.0008919756247333517	0.000893119742865791	0.0009136748585934674	0.0009148111520486367	0.0009372019203621709	0.0009383265745186138	0.0009879606864448243	0.0009890492380458884	0.049499332507016436	0.0494165725369507	-6.590394209732287e-05	-0.0001787232161579444	-6.598590370199275e-05	-0.00017894548573876845
1.1848640172747877	0.0008545457682303997	0.000855696150529676	0.0008915204822331269	0.000892664016564254	0.000913208644130651	0.0009143443577770193	0.0009367237013256749	0.0009378477816121555	0.0009874565680961392	0.0009885445642479856	0.04949933334849253	0.04941657337696446	-6.548867786969337e-05	-0.00017866718145756466	-6.557012303062826e-05	-0.00017888938135254828
1.1920034190243662	0.0008541096392138451	0.000855259434400966	0.0008910654832546243	0.0008922084339685359	0.0009127425766869453	0.0009138777107073484	0.000936245633100804	0.0009373691396982807	0.0009869526087431144	0.0009880400496208753	0.04949933420458347	0.04941657423156761	-6.507579366946126e-05	-0.000178610515013361	-6.515672534664063e-05	-0.00017883264443699365
1.1991858392609598	0.0008536736492978169	0.0008548228575600554	0.0008906106294048401	0.0008917529966876942	0.0009122766579085417	0.0009134112124878621	0.0009357677173762551	0.0009368906504677123	0.0009864488101661826	0.0009875356959469506	0.049499335075546894	0.049416575101017705	-6.466527782061915e-05	-0.00017855321836748872	-6.474569895945081e-05	-0.00017877527653606395
1.2064115371925936	0.0008532378000187594	0.0008543864215454571	0.000890155922286861	0.0008912977063268724	0.0009118108894376289	0.0009129448647627917	0.0009352899558366209	0.0009364123156070643	0.0009859451741414545	0.0009870315050042782	0.04949933596164531	0.04941657598557601	-6.425711868145167e-05	-0.0001784952930476147	-6.43370322128689e-05	-0.00017871727917925795
1.2136807735891502	0.000852802092909399	0.0008539501278919611	0.000889701363499899	0.0008908425644873332	0.0009113452729124272	0.0009124786691723945	0.0009348123501624264	0.0009359341367988782	0.0009854417024407571	0.0009865274785666367	0.04949933686314539	0.04941657688550957	-6.38513046449865e-05	-0.00017843674056730596	-6.393071348548274e-05	-0.00017865865388216884
1.2209938107917835	0.0008523665294987797	0.0008535139781306706	0.0008892469546393266	0.0008903875727664958	0.000910879809967227	0.0009120126273529935	0.0009343349020301673	0.0009354561157216611	0.0009849383968316755	0.0009860236184035575	0.04949933778031924	0.049416577801089566	-6.344782413930661e-05	-0.00017837756242664038	-6.352673119094931e-05	-0.0001785994021464843
1.2283509127223842	0.0008519311113122951	0.0008530779737890323	0.0008887926972967103	0.0008899327327579684	0.0009104145022324217	0.00091154674093701	0.000933857613112344	0.0009349782540499199	0.000984435259077587	0.0009855199262803604	0.04949933871344345	0.04941657873259212	-6.304666562748085e-05	-0.0001783177601114294	-6.31250737780642e-05	-0.0001785395254601252
1.2357523448931043	0.0008514958398717254	0.0008526421163908756	0.0008883385930598508	0.0008894780460515883	0.0009099493513345491	0.0009110810115530037	0.0009333804850775034	0.000934500553454204	0.0009839322909377087	0.0009850164039581992	0.049499339662799104	0.04941657968029824	-6.264781760784155e-05	-0.00017825733509324593	-6.272572973083784e-05	-0.00017847902529649629
1.2431983744159416	0.0008510607166952685	0.0008522064074564426	0.000887884643512814	0.0008890235142334534	0.0009094843588963229	0.000910615440825707	0.0009329035195902737	0.0009340230156011383	0.0009834294941671294	0.000984513053194096	0.04949934062867333	0.04941658064449387	-6.225126861435226e-05	-0.0001781962888302291	-6.232868756896742e-05	-0.00017841790311545758
1.2506892700123766	0.0008506257432975762	0.0008517708485024234	0.0008874308502359698	0.0008885691388859598	0.0009090195265366733	0.0009101500303760623	0.0009324267183114032	0.0009335456421534629	0.0009829268705168544	0.0009840098757409833	0.04949934161135768	0.04941658162547051	-6.18570072163302e-05	-0.00017813462276564107	-6.193393584751072e-05	-0.00017835616036196433
1.2582253020230734	0.000850190921189789	0.000851335441041995	0.0008869772148060273	0.0008881149215878409	0.0009085548558707827	0.0009096847818212624	0.0009319500828977982	0.0009330684347700741	0.0009824244217338446	0.0009835068733477473	0.04949934261114891	0.04941658262352439	-6.146502201902909e-05	-0.0001780723383290328	-6.1541463157469e-05	-0.0001782937984671773
1.2658067424176331	0.0008497562518795688	0.000850900186584849	0.0008865237387960706	0.0008876608639141987	0.0009080903485101217	0.0009092196967747818	0.0009314736150025603	0.0009325913951060565	0.0009819221495610553	0.000983004047759263	0.04949934362834899	0.049416583638956575	-6.107530166338943e-05	-0.00017800943693505045	-6.115125812589106e-05	-0.00017823081884807412
1.2734338648044117	0.0008493217368711391	0.0008504650866372328	0.0008860704237755992	0.0008872069674365439	0.0009076260060624917	0.0009087547768464194	0.0009309973162750299	0.0009321145248127278	0.0009814200557374812	0.0009825014007164383	0.049499344663265776	0.04941658467207521	-6.068783482639922e-05	-0.00017794591998393505	-6.076330941559571e-05	-0.00017816722290656117
1.2811069444403917	0.000848887377665314	0.0008500301427019818	0.0008856172713105591	0.0008867532337228326	0.0009071618301320563	0.0009082900236423351	0.0009305211883608176	0.0009316378255376739	0.0009809181419981935	0.0009819989339562559	0.04949934571621233	0.049416585723191735	-6.030261022149652e-05	-0.00017788178886249395	-6.03776057258934e-05	-0.00017810301203061152
1.2888262582411194	0.0008484531757595358	0.0008495953562785548	0.0008851642829633821	0.0008862996643375006	0.0009066978223193811	0.0009078254387650848	0.0009300452329018464	0.0009311612989247879	0.0009804164100743796	0.0009814966492118098	0.04949934678750675	0.04941658679262461	-5.991961659830569e-05	-0.00017781704494232442	-5.99941357924752e-05	-0.00017803818759395962
1.296592084790695	0.0008480191326479105	0.0008491607288630694	0.0008847114602930229	0.0008858462608415022	0.0009062339842214723	0.0009073610238136605	0.000929569451536391	0.0009306849466143097	0.0009799148616933878	0.0009809945482123499	0.049499347877474086	0.049416587880697624	-5.9538842742866416e-05	-0.00017775168958059084	-5.961288838745443e-05	-0.0001779727509554352
1.3044047043518285	0.0008475852498212429	0.0008487262619483375	0.0008842588048549953	0.0008853930247923466	0.000905770317431814	0.0009068967803835279	0.0009290938458991148	0.0009302087702428644	0.0009794134985787655	0.0009804926326833219	0.04949934898644398	0.04941658898774026	-5.9160277477751655e-05	-0.00017768572411980266	-5.923385231947076e-05	-0.00017790670345907422
1.312264398875954	0.0008471515287670729	0.000848291957023902	0.0008838063182014109	0.0008849399577441362	0.0009053068235404071	0.0009064327100666655	0.0009286184176211117	0.0009297327714435026	0.0009789123224503034	0.0009799909043464099	0.04949935011475226	0.04941659011408796	-5.878390966228275e-05	-0.00017761914988767558	-5.885701643400243e-05	-0.00017784004643431328
1.320171452013404	0.0008467179709697113	0.0008478578155760723	0.0008833540018810158	0.000884487061247604	0.000904843504133808	0.0009059688144516022	0.0009281431683299448	0.0009292569518457401	0.0009784113350240758	0.0009794893649195781	0.04949935126274124	0.049416591260082215	-5.84097281927376e-05	-0.00017755196819771446	-5.848236961350506e-05	-0.00017777278119632256
1.3281261491236485	0.0008462845779102734	0.0008474238390879579	0.0008829018574392259	0.0008840343368501483	0.0009043803607951634	0.0009055050951234543	0.0009276680996496828	0.0009287813130755938	0.00097791053801248	0.0009789880161171092	0.04949935243075913	0.04941659242607008	-5.8037722002343695e-05	-0.00017748418034874147	-5.810990077744632e-05	-0.00017770490904542302
1.3361287772855897	0.0008458513510667165	0.0008469900290395061	0.0008824498864181665	0.0008835817860958724	0.0009039173951042527	0.0009050415536639652	0.0009271932132009418	0.0009283058567556247	0.0009774099331242806	0.0009784868596496496	0.049499353619159914	0.049416593612405614	-5.766788006110468e-05	-0.00017741578762370258	-5.773959888209085e-05	-0.00017763643126619821
1.3441796253079266	0.0008454182919138796	0.0008465563869075425	0.0008819980903567137	0.0008831294105256269	0.0009034546086375282	0.0009045781916515484	0.0009267185106009295	0.0009278305845049811	0.000976909522064655	0.0009779858972242548	0.04949935482830427	0.04941659481944874	-5.730019137639708e-05	-0.00017734679129136066	-5.7371452921298194e-05	-0.00017756734912938166
1.352278983739575	0.0008449854019235132	0.000846122914165797	0.0008815464707905246	0.0008826772116770371	0.0009029920029681488	0.0009041150106613167	0.0009262439934634766	0.0009273554979394281	0.0009764093065352278	0.0009774851305444203	0.04949935605855929	0.04941659604756587	-5.693464499319234e-05	-0.00017727719260646202	-5.7005451926196715e-05	-0.00017749766389074662
1.3604271448801535	0.0008445526825643174	0.0008456896122849503	0.0008810950292520787	0.0008822251910845507	0.0009025295796660194	0.000903652012265131	0.0009257696633990803	0.0009268805986713978	0.0009759092882341158	0.0009769845613101366	0.04949935731029826	0.04941659729712992	-5.657122999341152e-05	-0.00017720699280762697	-5.664158496523908e-05	-0.0001774273767906065
1.3686244027905345	0.0008441201353019831	0.0008452564827326637	0.000880643767270719	0.00088177335027947	0.0009020673402978362	0.0009031891980316321	0.0009252955220149485	0.0009264058883100229	0.0009754094688559759	0.0009764841912179226	0.04949935858390218	0.04941659856852025	-5.620993549648734e-05	-0.0001771361931183213	-5.627984114437573e-05	-0.00017735648905417567
1.3768710533034536	0.0008436877615992233	0.0008448235269736222	0.0008801926863726872	0.0008813216907899963	0.0009016052864271201	0.0009027265695262875	0.000924821570915035	0.0009259313684611846	0.0009749098500920409	0.0009759840219608762	0.04949935987975743	0.04941659986212387	-5.5850750659725e-05	-0.00017706479474788317	-5.592020960726307e-05	-0.00017728500189181928
1.3851673940341884	0.0008432555629158115	0.0008443907464695636	0.0008797417880811612	0.0008808702141412609	0.0009011434196142566	0.0009022641283114231	0.0009243478117000812	0.0009254570407275431	0.0009744104336301649	0.0009754840552287084	0.04949936119825867	0.04941660117833333	-5.54936646778581e-05	-0.00017699279888966357	-5.556267953533284e-05	-0.00017721291649874793
1.3935137243912972	0.0008428235407086209	0.0008439581426793232	0.0008792910739162985	0.000880418921855371	0.0009006817414165399	0.000901801875946269	0.0009238742459676596	0.0009249829067085883	0.0009739112211548687	0.0009749842927077952	0.049499362539806066	0.04941660251754952	-5.513866678347884e-05	-0.00017692020672241404	-5.520724014773659e-05	-0.0001771402340551287
1.4019103455874267	0.000842391696431656	0.0008435257170588637	0.0008788405453952669	0.000879967815451441	0.000900220253388205	0.0009013398139869935	0.0009234008753122086	0.0009245089680006715	0.0009734122143473763	0.0009744847360812116	0.04949936390480848	0.04941660388018008	-5.47857462472115e-05	-0.00017684701940987035	-5.4853880701789814e-05	-0.00017706695572614062
1.410357560650181	0.0008419600315360946	0.0008430934710613159	0.0008783902040322901	0.0008795168964456368	0.0008997589570804733	0.0009008779439867466	0.0009229277013250782	0.0009240352261970513	0.0009729134148856636	0.0009739853870287806	0.04949936529368133	0.04941660526663919	-5.443489237725446e-05	-0.00017677323809961454	-5.4502590492402914e-05	-0.0001769930826608368
1.4188556744330574	0.0008415285474703238	0.000842661406137018	0.0008779400513386858	0.0008790661663512143	0.0008992978540415923	0.000900416267495701	0.000922454725594571	0.0009235616828879365	0.0009724148244445019	0.0009734862472271172	0.04949936670684687	0.049416606677349435	-5.408609451990759e-05	-0.00017669886392404632	-5.4153358852566946e-05	-0.00017691861599286596
1.4274049936264492	0.0008410972456799784	0.0008422295237335512	0.0008774900888229027	0.000878615626678558	0.000898836945816874	0.0008999547860610911	0.0009219819497059828	0.0009230883396605239	0.0009719164446955002	0.0009729873183496713	0.04949936814473661	0.04941660811274014	-5.37393420598567e-05	-0.00017662389800129907	-5.380617515376995e-05	-0.00017684355684172148
1.4360058267687137	0.0008406661276079725	0.0008417978252957724	0.0008770403179905574	0.0008781652789352155	0.000898376233948732	0.0008994935012272483	0.0009215093752416386	0.0009226151980990372	0.0009714182773071441	0.0009724886020667648	0.04949936960778827	0.04941660957324896	-5.33946244198058e-05	-0.0001765483414333524	-5.346102880562226e-05	-0.00017676790631107608
1.4446584842573071	0.0008402351946945441	0.0008413663122658589	0.0008765907403444789	0.0008777151246259431	0.0008979157199767276	0.0008990324145356481	0.0009210370037809406	0.0009221422597847737	0.000970920323944846	0.0009719901000456439	0.04949937109644734	0.049416611059321276	-5.305193106047712e-05	-0.00017647219530636526	-5.311790925569687e-05	-0.0001766916654881434
1.453363278359986	0.0008398044483772906	0.0008409349860833441	0.0008761413573847457	0.0008772651652527442	0.0008974554054376076	0.0008985715275249487	0.000920564836900409	0.0009216695262961448	0.0009704225862709882	0.0009714918139505209	0.04949937261116837	0.04941661257141007	-5.271125148091638e-05	-0.0001763954606909257	-5.277680598998746e-05	-0.00017661483544495482
1.4621205232260774	0.0008393738900912077	0.0008405038481851557	0.0008756921706087271	0.0008768154023149087	0.0008969952918653465	0.000898110841731032	0.0009200928761737228	0.0009211969992087172	0.0009699250659449666	0.0009709937454426186	0.04949937415241307	0.049416614109976394	-5.2372575218839756e-05	-0.0001763181386429391	-5.243770853320673e-05	-0.00017653741723874794
1.470930534897817	0.0008389435212687209	0.0008400729000056482	0.0008752431815111163	0.0008763658373090469	0.0008965353807911813	0.0008976503586870391	0.0009196211231717569	0.0009207246800952503	0.0009694277646232291	0.0009704958961802081	0.049499375720652106	0.049416615675490314	-5.2035891850280014e-05	-0.00017624023020265667	-5.210060644842557e-05	-0.00017645941191110626
1.4797936313217521	0.0008385133433397316	0.0008396421429766485	0.0008747943915839774	0.0008759164717291373	0.0008960756737436588	0.0008971900799234175	0.0009191495794626301	0.0009202525705257444	0.000968930683959327	0.0009699982678186614	0.04949937731636425	0.04941661726842932	-5.170119098954484e-05	-0.00017616173639389832	-5.176548933699676e-05	-0.00017638082048693215
1.48871013236022	0.0008380833577316512	0.0008392115785274898	0.0008743458023167827	0.0008754673070665625	0.0008956161722486736	0.0008967300069679599	0.0009186782466117447	0.0009197806720674794	0.0009684338256039575	0.0009695008620104922	0.04949937894003645	0.0494166188892798	-5.1368462289404226e-05	-0.00017608265822458002	-5.143234683885334e-05	-0.00017630164397547388
1.4976803598028874	0.0008376535658694428	0.0008387812080850545	0.0008738974151964552	0.0008750183448101531	0.0008951568778295133	0.0008962701413458477	0.0009182071261818323	0.0009193089862850623	0.00096793719120501	0.0009690036804054046	0.049499380592164854	0.0494166205385376	-5.1037695441590036e-05	-0.0001760029966881571	-5.110116863292491e-05	-0.00017622188337154676
1.5067046373783677	0.0008372239691756511	0.0008383510330738025	0.0008734492317073998	0.000874569586446218	0.0008946977920068886	0.0008958104845796832	0.0009177362197329855	0.0009188375147404562	0.0009674407824076021	0.0009685067246503265	0.04949938227325454	0.049416622216705626	-5.070888017624092e-05	-0.0001759227527615148	-5.077194443653399e-05	-0.00017614153965314627
1.5157832907659001	0.000836794569070453	0.000837921054915823	0.0008730012533315569	0.0008741210334585988	0.0008942389162989897	0.0008953510381895436	0.0009172655288227152	0.0009183662589930412	0.000966944600854138	0.0009680099963894703	0.04949938398381952	0.04941662392429795	-5.038200626202721e-05	-0.00017584192740544013	-5.044466400569436e-05	-0.00017606061378239168
1.5249166476071065	0.0008363653669716842	0.0008374912750308616	0.0008725534815484299	0.0008736726873286966	0.0008937802522215139	0.0008948918036930116	0.0009167950550059785	0.0009178952205996396	0.0009664486481843408	0.0009675134972643639	0.04949938572438248	0.049416625661836286	-5.005706350658806e-05	-0.00017576052156556554	-5.0119317135305375e-05	-0.0001759791067059424
1.5341050375178134	0.0008359363642948877	0.0008370616948363669	0.0008721059178351357	0.0008732245495355235	0.0008933218012877171	0.0008944327826052249	0.0009163247998352331	0.0009174244011145717	0.0009659529260353074	0.0009670172289139063	0.049499387495476166	0.04941662742985204	-4.973404175610818e-05	-0.00017567853617100893	-4.979589365891601e-05	-0.00017589701935399882
1.5433487920999491	0.0008355075624533462	0.0008366323157475246	0.0008716585636664386	0.000872776621555735	0.0008928635650084488	0.0008939739764389121	0.0009158547648604729	0.0009169538020896904	0.0009654574360415469	0.0009665211929744053	0.04949938929764273	0.04941662922888698	-4.9412930895671725e-05	-0.00017559597213528955	-4.94743834490996e-05	-0.00017581435264144019
1.5526482449535108	0.0008350789628581229	0.0008362031391772985	0.0008712114205147937	0.0008723289048636753	0.0008924055448921977	0.0008935153867044367	0.0009153849516292728	0.000916483425074427	0.0009649621798350285	0.0009660253910796269	0.0494993911314337	0.0494166310594911	-4.9093720849033295e-05	-0.00017551283035552312	-4.915477641703053e-05	-0.0001757311074664092
1.5620037316886017	0.0008346505669181025	0.0008357741665364703	0.0008707644898503884	0.0008718814009314181	0.0008919477424451326	0.0008930570149098416	0.0009149153616868332	0.0009160132716158361	0.0009644671590452288	0.0009655298248608411	0.04949939299741061	0.049416632922225374	-4.877640157895796e-05	-0.00017542911171319897	-4.883706251293529e-05	-0.0001756472847112278
1.5714155899375468	0.0008342223760400262	0.0008353453992336764	0.000870317773141181	0.0008714341112288048	0.0008914901591711424	0.0008925988625608859	0.0009144459965760208	0.0009155433432586352	0.0009639723752991741	0.0009650344959468649	0.04949939489614529	0.04941663481766038	-4.8460963086846554e-05	-0.00017534481707312533	-4.8521231726016134e-05	-0.00017556288524259167
1.580884159367074	0.0008337943916285368	0.0008349168386754483	0.0008698712718529454	0.0008709870372234874	0.0008910327965718832	0.0008921409311610902	0.0009139768578374152	0.0009150736415452496	0.0009634778302214904	0.0009645394059641102	0.049499396828219515	0.04941663674637716	-4.8147395413339344e-05	-0.00017525994728498362	-4.8207274084229035e-05	-0.00017547790991026546
1.5904097816905756	0.0008333666150862081	0.0008344884862662528	0.0008694249874493039	0.0008705401803809697	0.0008905756561468103	0.0008916832222117795	0.0009135079470093438	0.0009146041680158564	0.0009629835254344398	0.000964044556536629	0.049499398794225394	0.04941663870896666	-4.783568863778176e-05	-0.00017517450318174643	-4.7895179654651454e-05	-0.0001753923595483875
1.5999928006804371	0.0008329390478135963	0.0008340603434085292	0.00086897892139178	0.0008700935421646473	0.0008901187393932337	0.0008912257372121218	0.0009130392656279377	0.0009141349242084261	0.0009624894625579803	0.0009635499492861585	0.04949940079476613	0.0494166407060307	-4.752583287818274e-05	-0.00017508848557901135	-4.758493854316315e-05	-0.0001753062349743595
1.6096335621804478	0.0008325116912092726	0.0008336324115027333	0.0008685330751398332	0.0008696471240358525	0.0008896620478063526	0.0008907684776591771	0.0009125708152271676	0.0009136659116587704	0.0009619956432098028	0.0009630555858321718	0.04949940283045531	0.049416642738182096	-4.721781829196414e-05	-0.00017500189527797083	-4.72765408948278e-05	-0.00017521953698967918
1.6193324141182788	0.0008320845466698621	0.0008332046919473703	0.000868087450150898	0.0008692009274538896	0.0008892055828792966	0.0008903114450479311	0.000912102597338886	0.0009131971319005795	0.0009615020690053775	0.0009625614677919157	0.04949940490191758	0.049416644806044546	-4.6911635075398694e-05	-0.00017491473306305294	-4.6969976893733445e-05	-0.0001751322663799959
1.6290897065180392	0.0008316576155900851	0.0008327771861390393	0.0008676420478804296	0.0008687549538760806	0.0008887493461031718	0.0008898546408713445	0.0009116346134928739	0.0009127285864654695	0.0009610087415580018	0.000962067596780464	0.04949940700978854	0.04941664691025271	-4.660727346346427e-05	-0.00017482699970131077	-4.666523676270795e-05	-0.0001750444239131954
1.6389057915129117	0.0008312308993628002	0.0008323498954724745	0.0008671968697819472	0.0008683092047578094	0.0008882933389671051	0.000889398066620396	0.0009111668652168885	0.00091226027688303	0.0009605156624788506	0.000961573974410764	0.049499409154715734	0.04941664905145263	-4.6304723730315744e-05	-0.00017473869594417102	-4.6362310763832515e-05	-0.0001749560103417036
1.6487810233578566	0.0008308043993790382	0.00083192282134058	0.0008667519173070696	0.0008678636815525569	0.0008878375629582817	0.0008889417237841198	0.0009106993540366993	0.0009117922046808603	0.000960022833377016	0.0009610806022936784	0.04949941133735825	0.049416651230302124	-4.600397618916702e-05	-0.00017464982252704542	-4.606118919826818e-05	-0.00017486702640190366
1.6587157584424002	0.0008303781170280449	0.0008314959651344726	0.0008663071919055611	0.0008674183857119474	0.0008873820195619913	0.0008884856138496528	0.0009102320814761359	0.0009113243713846186	0.0009595302558595568	0.0009605874820380353	0.04949941355838607	0.04941665344747029	-4.570502119197878e-05	-0.00017456038016780417	-4.576186240597829e-05	-0.00017477747281249845
1.6687103553034934	0.0008299520536973243	0.0008310693282435245	0.0008658626950253752	0.0008669733186857913	0.000886926710261673	0.0008880297383022787	0.0009097650490571364	0.0009108567785180679	0.00095903793153155	0.0009600946152506769	0.04949941581848242	0.049416655703639185	-4.540784912987483e-05	-0.00017447036956855233	-4.546432076611706e-05	-0.00017468735027639792
1.6787651746384535	0.0008295262107726721	0.0008306429120553983	0.0008654184281126909	0.0008665284819221238	0.0008864716365389533	0.0008875740986254666	0.0009092982582997836	0.0009103894276031148	0.0009585458619961293	0.0009596020035365015	0.04949941811834219	0.049416657999501984	-4.511245043296169e-05	-0.00017437979141490811	-4.516855469692549e-05	-0.00017459665948027503
1.6888805793179813	0.0008291005896382212	0.0008302167179560905	0.0008649743926119597	0.0008660838768672483	0.0008860167998736936	0.0008871186963009175	0.0009088317107223549	0.0009099223201598577	0.0009580540488545382	0.0009591096484985142	0.04949942045867226	0.049416660335765285	-4.481881557028e-05	-0.0001742886463754756	-4.4874554655571774e-05	-0.00017450540109342771
1.6990569343992543	0.0008286751916764804	0.000829790747329972	0.0008645305899659462	0.0008656395049657809	0.0008855622017440314	0.0008866635328086077	0.0009083654078413662	0.0009094554577066316	0.0009575624937061755	0.0009586175517378736	0.04949942284019291	0.04941666271314747	-4.45269350497976e-05	-0.00017419693510231649	-4.4582311138186004e-05	-0.0001744135757685561
1.7092946071391046	0.0008282500182683757	0.0008293650015598285	0.0008640870216157712	0.0008651953676606909	0.0008851078436264262	0.0008862086096268324	0.0009078993511716165	0.0009089888417600522	0.000957071198148643	0.0009581257148539399	0.04949942526363718	0.04941666513238007	-4.4236799418527484e-05	-0.00017410465823095023	-4.4291814680096075e-05	-0.00017432118414240083
1.7195939670072704	0.0008278250707932876	0.0008289394820268983	0.0008636436890009512	0.0008647514663933412	0.0008846537269956988	0.0008857539282322458	0.0009074335422262295	0.0009085224738350583	0.0009565801637777909	0.0009576341394443182	0.04949942772975084	0.04941666759420817	-4.3948399262402904e-05	-0.0001740118163801041	-4.400305585546688e-05	-0.00017422822683410555
1.7299553856997325	0.0008274003506290978	0.0008285141901109188	0.0008632005935594464	0.0008643078026035374	0.0008841998533250805	0.0008852994900999121	0.000906967982516705	0.0009080563554449628	0.0009560893921877696	0.0009571428271049137	0.04949943023929371	0.049416670099389895	-4.366172520627043e-05	-0.00017391841015174103	-4.3716025277501513e-05	-0.0001741347044464936
1.7403792371521247	0.0008269758591522228	0.0008280891271901604	0.0008627577367276973	0.0008638643777295617	0.000883746224086251	0.0008848452967033402	0.0009065026735529564	0.0009075904881014899	0.0009555988849710719	0.0009566517794299704	0.04949943279303864	0.04941667264869706	-4.3376767913952397e-05	-0.0001738244401309763	-4.343071359842743e-05	-0.0001740406175654019
1.7508658975532332	0.000826551597737662	0.0008276642946414742	0.0008623151199406734	0.0008634211932082251	0.0008832928407493884	0.000884391349514537	0.0009060376168433628	0.000907124873314828	0.0009551086437185872	0.0009561609980121286	0.04949943539177234	0.04941667524291471	-4.309351808823303e-05	-0.00017372990688654943	-4.314711150944783e-05	-0.00017394596676034713
1.76141574535857	0.0008261275677590297	0.0008272396938403244	0.0008618727446319074	0.0008629782504748992	0.0008828397047832048	0.0008839376500040402	0.0009055728138948054	0.0009066595125936658	0.0009546186700196401	0.0009556704844424607	0.04949943803629585	0.049416677882842736	-4.281196647060864e-05	-0.00017363481096957512	-4.286520974058905e-05	-0.0001738507525831101
1.7720291613040315	0.0008257037705886083	0.0008268153261608419	0.0008614306122335515	0.0008625355509635734	0.0008823868176550029	0.0008834841996409773	0.0009051082662127264	0.0009061944074452509	0.0009541289654620516	0.0009551802403105352	0.04949944072742496	0.04941668056929507	-4.253210384157213e-05	-0.00017353915291459798	-4.258499906079766e-05	-0.0001737549755687351
1.7827065284196406	0.0008252802075973753	0.0008263911929758506	0.0008609887241764049	0.0008620930961068825	0.000881934180830705	0.000883030999893094	0.0009046439753011578	0.0009057295593754194	0.0009536395316321727	0.0009546902672044476	0.04949944346598912	0.04941668330310019	-4.225392102051584e-05	-0.0001734429332395926	-4.2306470278100083e-05	-0.00017365863623605704
1.7934482320433673	0.0008248568801550573	0.0008259672956569218	0.0008605470818899703	0.0008616508873361627	0.0008814817957749112	0.0008825780522268106	0.0009041799426627819	0.0009052649698886556	0.000953150370114945	0.0009542005667108829	0.049499446252833736	0.04941668608510185	-4.197740886532908e-05	-0.00017334615244438134	-4.2029614239054436e-05	-0.00017356173508553674
1.8042546598350382	0.000824433789630164	0.0008255436355744083	0.00086010568680249	0.0008612089260814889	0.0008810296639509359	0.0008821253581072617	0.0009037161697989681	0.00090480064048813	0.0009526614824939423	0.0009537111404151576	0.04949944908881839	0.04941668891615808	-4.170255827313368e-05	-0.000173248811013188	-4.175442182936806e-05	-0.00017346427260173103
1.8151262017903238	0.0008240109373900297	0.0008251202140974865	0.0008596645403409894	0.0008607672137717168	0.0008805777868208525	0.0008816729189983388	0.0009032526582098203	0.0009043365726757453	0.0009521728703514199	0.0009532219899012666	0.04949945197481868	0.04941669179714318	-4.142936017959703e-05	-0.00017315090941258382	-4.1480883973495086e-05	-0.0001733662492520438
1.8260632502548164	0.0008235883248008577	0.0008246970325941996	0.0008592236439313225	0.0008603257518345301	0.0008801261658455408	0.0008812207363627379	0.000902789409394224	0.0009038727679521849	0.0009516845352683641	0.0009527331167519355	0.049499454911725825	0.04941669472894649	-4.115780555900839e-05	-0.0001730524480914597	-4.120899163449765e-05	-0.00017326766548594885
1.8370661999381863	0.0008231659532277614	0.0008242740924314996	0.0008587829989982162	0.0008598845416964829	0.0008796748024847315	0.0008807688116620048	0.0009023264248498931	0.0009034092278169589	0.0009511964788245419	0.000952244522548669	0.04949945790044688	0.049416697712473666	-4.08878854245287e-05	-0.00017295342748252507	-4.093873581436508e-05	-0.00017316852173648867
1.848135447928429	0.0008227438240348025	0.0008238513949752856	0.0008583426069653094	0.0008594435847830408	0.0008792236981970474	0.0008803171463565763	0.0009018637060734117	0.0009029459537684464	0.0009507087025985471	0.0009517562088717969	0.04949946094190531	0.04941670074864682	-4.061959082782979e-05	-0.0001728538480003372	-4.0670107553618384e-05	-0.00017306881841888666
1.8592713937061955	0.00082232193858504	0.0008234289415904523	0.0008579024692552047	0.0008590028825186311	0.0008787728544400554	0.0008798657419058313	0.000901401254560288	0.000902482947303949	0.0009502212081678543	0.0009512681773005288	0.04949946403704093	0.049416703838403776	-4.03529128592886e-05	-0.00017275371004280005	-4.0403097931539234e-05	-0.00017296855593140759
1.8704744391592067	0.0008219002982405626	0.0008230067336409233	0.0008574625872895025	0.0008585624363266781	0.0008783222726703021	0.0008794145997681284	0.0009009390718049915	0.0009020202099197284	0.0009497339971088608	0.000950780429412996	0.04949946718681115	0.04941670698270034	-4.008784264798032e-05	-0.00017265301399105315	-4.013769806620465e-05	-0.00017286773465577387
1.8817449885967616	0.0008214789043625372	0.0008225847724896988	0.0008570229624888515	0.0008581222476296531	0.0008778719543433658	0.0008789637214008549	0.0009004771593010041	0.000901557743111058	0.0009492470709969406	0.0009502929667863045	0.049499470392189174	0.04941671018250818	-3.98243713611926e-05	-0.00017255176020752883	-3.987389911394579e-05	-0.0001727663549550562
1.8930834487643238	0.0008210577583112511	0.0008221630594988985	0.0008565835962729928	0.0008576823178491185	0.0008774219009139018	0.000878513108260475	0.0009000155185408697	0.0009010955483722712	0.0009487604314064956	0.0009498057909965876	0.04949947365416709	0.04941671343881747	-3.956249020495989e-05	-0.00017244994903820032	-3.9611692269792e-05	-0.00017266441717536662
1.9044902288582053	0.0008206368614461502	0.0008217415960297997	0.0008561444900608005	0.0008572426484057685	0.0008769721138356832	0.0008780627618025697	0.0008995541510162345	0.0009006336271968031	0.0009482740799109995	0.0009493189036190497	0.049499476973754196	0.049416716752635786	-3.9302190423785854e-05	-0.00017234758081208224	-3.935106876735983e-05	-0.00017256192164599726
1.9159657405403292	0.0008202162151258832	0.0008213203834428815	0.000855705645270327	0.0008568032407194757	0.0008765225945616485	0.0008776126834818849	0.0008990930582178958	0.0009001719810772401	0.0009477880180830495	0.0009488323062280181	0.04949948035197767	0.04941672012498855	-3.904346330040748e-05	-0.00017224465583970394	-3.90920198786171e-05	-0.00017245886867836568
1.9275103979530908	0.0008197958207083465	0.0008208994230978672	0.000855267063318851	0.0008563640962093347	0.0008760733445439506	0.0008771628747523769	0.0008986322416358534	0.0008997106115053661	0.0009473022474944205	0.0009483460003969932	0.049499483789883614	0.04941672355691984	-3.8786300156017084e-05	-0.00017214117441466392	-3.883453691395228e-05	-0.00017235525856626466
1.9391246177343011	0.0008193756795507206	0.0008204787163537681	0.0008548287456229157	0.0008559252162937081	0.0008756243652339956	0.0008767133370672583	0.0008981717027593483	0.0008992495199722108	0.0009468167697161061	0.0009478599876986991	0.049499487288536086	0.04941672704949278	-3.8530692350116635e-05	-0.0001720371368132967	-3.857861122202877e-05	-0.00017225109158597318
1.9508088190322228	0.0008189557930095194	0.0008200582645689242	0.0008543906935983792	0.0008554866023902697	0.0008751756580824948	0.0008762640718790441	0.0008977114430769182	0.0008987887079680955	0.000946331586318378	0.0009473742697051323	0.04949949084901945	0.049416730603788775	-3.8276631280462214e-05	-0.00017193254329400665	-3.832423418997227e-05	-0.00017214636799664507
1.9625634235206988	0.0008185361624406264	0.0008196380691010459	0.000853952908660454	0.0008550482559160479	0.0008747272245395061	0.0008758150806395949	0.0008972514640764372	0.0008983281769826789	0.0009458466988708276	0.0009468888479876105	0.049499494472436685	0.04941673422090927	-3.8024108382946065e-05	-0.00017182739409757342	-3.807139724304465e-05	-0.00017204108803928198
1.9743888554143678	0.0008181167891993441	0.0008192181313072609	0.0008535153922237577	0.0008546101782874745	0.000874279066054484	0.0008753663648001674	0.0008967917672451701	0.0008978679285050092	0.0009453621089424235	0.000946403724116827	0.049499498159910775	0.0494167379019752	-3.77731151316521e-05	-0.0001717216894472351	-3.7820091844671666e-05	-0.0001719352519373163
1.9862855414839768	0.0008176976746404304	0.0008187984525441526	0.0008530781457023515	0.0008541723709204253	0.0008738311840763217	0.0008749179258114567	0.0008963323540698137	0.0008974079640235661	0.0009448778181015566	0.0009459188996628975	0.04949950191258492	0.049416741648128024	-3.752364303886979e-05	-0.0001716154295492156	-3.757030949659568e-05	-0.00017182885989711072
1.9982539110717792	0.0008172788201181436	0.0008183790341678039	0.0008526411705097873	0.0008537348352302663	0.0008733835800533978	0.0008744697651236427	0.0008958732260365459	0.0008969482850263102	0.0009443938279160905	0.0009454343761954094	0.04949950573162299	0.0494167454605293	-3.7275683654677816e-05	-0.00017150861459089284	-3.732204173848008e-05	-0.00017172191210684806
2.010294396107033	0.0008168602269862894	0.0008179598775338424	0.0008522044680591574	0.0008532975726319003	0.0008729362554336277	0.0008740218841864387	0.0008954143846310777	0.0008964888930007321	0.0009439101399534181	0.0009449501552834766	0.049499509618209175	0.049416749340361686	-3.7029228567311834e-05	-0.00017140124474268603	-3.707528014801342e-05	-0.00017161440873669775
2.0224074311215867	0.0008164418965982562	0.0008175409839974818	0.0008517680397631305	0.0008528605845398109	0.0008724892116645007	0.0008735742844491367	0.0008949558313386932	0.0008960297894338988	0.0009434267557805026	0.0009444662384957871	0.04949951357354975	0.049416753288828566	-3.678426940287999e-05	-0.00017129332015708432	-3.683001634082611e-05	-0.0001715063499390379
2.0345934532655616	0.0008160238303070662	0.0008171223549135663	0.0008513318870340067	0.0008524238723681089	0.0008720424501931365	0.0008731269673606544	0.0008944975676443054	0.0008955709758125033	0.0009429436769639387	0.0009439826274006569	0.04949951759887216	0.04941675730715584	-3.654079782520331e-05	-0.00017118484096814712	-3.6586241970518185e-05	-0.0001713977358487606
2.0468529023231294	0.0008156060294654137	0.0008167039916366122	0.0008508960112837558	0.0008519874375305758	0.0008715959724663249	0.0008726799343695804	0.0008940395950324984	0.0008951124536229098	0.0009424609050699959	0.0009434993235660767	0.04949952169542585	0.049416761396590764	-3.629880553615572e-05	-0.00017107580729328054	-3.634394872855523e-05	-0.0001712885665829944
2.059186220728381	0.0008151884954257076	0.000816285895520851	0.0008504604139240641	0.0008515512814407091	0.0008711497799305729	0.000872233186924221	0.0008935819149875763	0.000894654224351202	0.0009419784416646707	0.0009430163285597649	0.04949952586448316	0.049416765558402964	-3.605828427510199e-05	-0.00017096621923093358	-3.6103128344032454e-05	-0.00017117884224046587
2.0715938535812968	0.0008147712295401208	0.0008158680679202768	0.0008500250963663842	0.0008511154055117722	0.0008707038740321569	0.0008717867264726501	0.0008931245289936153	0.000894196289483236	0.0009414962883137429	0.0009425336439492217	0.04949953010733863	0.049416769793885255	-3.581922581906427e-05	-0.00017085607686170845	-3.5863772583771825e-05	-0.00017106856290186045
2.084076248663807	0.0008143542331606271	0.0008154505101886849	0.0008495900600219744	0.0008506798111568339	0.000870258256217163	0.0008713405544627521	0.0008926674385345067	0.0008937386505046818	0.0009410144465828196	0.0009420512713017748	0.04949953442531065	0.04941677410435351	-3.5581621982812284e-05	-0.00017074538024883235	-3.562587325234984e-05	-0.0001709577286305164
2.0966338564559543	0.0008139375076390481	0.0008150332236797184	0.0008491553063019488	0.0008502444997888186	0.0008698129279315377	0.0008708946723422714	0.0008922106450940086	0.000893281308901077	0.0009405329180373917	0.000941569212184636	0.049499538819741076	0.04941677849114739	-3.5345464618544153e-05	-0.00017063412943710277	-3.538942219183383e-05	-0.00017084633947123118
2.109267130152151	0.0008135210543270961	0.0008146162097469106	0.0008487208366173208	0.0008498094728205503	0.0008693678906211335	0.000870449081558858	0.0008917541501557927	0.0008928242661578721	0.000940051704242883	0.000941087468164949	0.04949954329199574	0.049416782955630276	-3.5110745615886396e-05	-0.00017052232445347038	-3.5154411281768105e-05	-0.00017073439545098323
2.1219765256775314	0.0008131048745764175	0.0008141994697437287	0.0008482866523790494	0.0008493747316647977	0.0008689231457317562	0.0008700037835601155	0.0008912979552034928	0.0008923675237604794	0.0009395708067647015	0.0009406060408098421	0.04949954784346525	0.04941678749919013	-3.487745690184535e-05	-0.00017040996530640062	-3.492083243913924e-05	-0.00017062189657840454
2.1347625017044103	0.000812688969738639	0.0008137830050236199	0.0008478527549980878	0.0008489402777343238	0.0008684786947092142	0.0008695587797936492	0.0008908420617207566	0.0008919110831943252	0.000939090227168295	0.0009401249316864825	0.0494995524755649	0.049416792123240544	-3.464559044068227e-05	-0.00017029705198612355	-3.468867761813321e-05	-0.00017050884284339207
2.147625519668832	0.0008122733411654086	0.0008133668169400557	0.0008474191458854258	0.0008485061124419308	0.0008680345389993639	0.0008691140717071153	0.0008903864711912911	0.000891454945944897	0.0009386099670191987	0.0009396441423621278	0.04949955718973624	0.04941679682921947	-3.441513823402437e-05	-0.0001701835844656885	-3.445793881049625e-05	-0.00017039523421910618
2.160566043787228	0.0008118579902084389	0.0008129509068465673	0.0008469858264521362	0.0008480722372004996	0.0008675906800481548	0.000868669660748259	0.0008899311850989097	0.0008909991134977852	0.0009381300278830864	0.0009391636744041696	0.049499561987445324	0.04941680161859115	-3.418609232049008e-05	-0.00017006956269866036	-3.42286080450005e-05	-0.0001702810706594171
2.1735845410731627	0.000811442918219558	0.0008125352760968053	0.0008465527981094268	0.0008476386534230497	0.0008671471193016856	0.0008682255483649775	0.0008894762049275897	0.0008905435873387472	0.0009376504113258301	0.0009386835293802014	0.04949956687018591	0.049416806492846424	-3.395844477580706e-05	-0.00016995498662075725	-3.400067738742324e-05	-0.0001701663520995711
2.1866814813541975	0.0008110281265507443	0.0008121199260445695	0.0008461200622686786	0.0008472053625227721	0.0008667038582062411	0.0008677817360053536	0.0008890215321615111	0.0008900883689537419	0.0009371711189135426	0.000938203708858056	0.04949957183947786	0.04941681145350276	-3.373218771280523e-05	-0.00016983985614982267	-3.3774138940782794e-05	-0.00017005107845741163
2.199857337288837	0.0008106136165541784	0.0008117048580438627	0.0008456876203414989	0.0008467723659130857	0.0008662608982083483	0.0008673382251177137	0.0008885671682851135	0.0008896334598289893	0.0009366921522126374	0.0009377242144058683	0.04949957689686865	0.04941681650210504	-3.3507313281083695e-05	-0.0001697241711848263	-3.354898484498464e-05	-0.00016993524963171414
2.213112584383593	0.0008101993895822828	0.0008112900734489294	0.0008452554737397634	0.0008463396650076777	0.0008658182407548198	0.000866895017150668	0.0008881131147831405	0.0008891788614510121	0.000936213512789876	0.0009372450475921205	0.049499582043933205	0.04941682164022504	-3.3283813667212e-05	-0.00016960793160675225	-3.332520727684224e-05	-0.00016981886550343495
2.2264477010101436	0.0008097854469877688	0.000810875573614304	0.0008448236238756656	0.0008459072612205535	0.0008653758872928032	0.0008664521135531644	0.0008876593731406922	0.0008887245753066915	0.000935735202212424	0.0009367662099856998	0.04949958728227538	0.04941682686946422	-3.306168109436236e-05	-0.00016949113727751652	-3.3102798449861914e-05	-0.00016970192593429578
2.2398631684225956	0.0008093717901236821	0.000810461359894855	0.0008443920721617649	0.0008454751559660843	0.0008649338392698316	0.000866009515774535	0.0008872059448432758	0.0008882706028833146	0.0009352572220479041	0.0009362877031559508	0.04949959261352755	0.04941683219145144	-3.284090782249005e-05	-0.0001693737880411883	-3.2881750614374705e-05	-0.0001695844307680605
2.2533594707748548	0.0008089584203434435	0.0008100474336458271	0.0008439608200110285	0.0008450433506590505	0.0008644920981338668	0.0008655672252645423	0.0008867528313768502	0.0008878169456686226	0.0009347795738644453	0.0009358095286727244	0.049499598039351056	0.049416837607846376	-3.262148614817384e-05	-0.00016925588372326827	-3.266205605734207e-05	-0.00016946637982998003
2.2669370951380965	0.0008085453390008969	0.0008096337962228894	0.0008435298688368825	0.0008446118467146927	0.0008640506653333519	0.0008651252434734307	0.0008863000342278804	0.0008873636051508628	0.0009343022592307387	0.000935331688106436	0.04949960356143829	0.049416843120337194	-3.2403408404296785e-05	-0.0001691374241299115	-3.244370710221711e-05	-0.00016934777292654246
2.2805965315183476	0.000808132547450356	0.0008092204489821781	0.0008430992200532608	0.000844180645548756	0.0008636095423172602	0.0008646835718519723	0.0008858475548833883	0.0008869105828188368	0.0009338252797160931	0.0009348541830281147	0.04949960918151045	0.04941684873064278	-3.2186666960386245e-05	-0.00016901840904973153	-3.222669610897233e-05	-0.00016922860984552868
2.294338272874165	0.0008077200470466429	0.0008088073932803432	0.0008426688750746452	0.0008437497485775398	0.0008631687305351379	0.0008642422118515187	0.0008853953948309965	0.0008864578801619536	0.0009333486368904812	0.0009343770150094602	0.04949961490132087	0.049416854440513414	-3.197125422221836e-05	-0.00016889883825216279	-3.201101547383248e-05	-0.0001691088903558735
2.308162815134429	0.0008073078391451406	0.0008083946304745939	0.0008422388353161213	0.0008433191572179445	0.0008627282314371618	0.0008638011649240485	0.000884943555558987	0.0008860054986702782	0.0009328723323246017	0.0009339001856228951	0.04949962072265408	0.04941686025173042	-3.175716263168274e-05	-0.0001687787114874606	-3.1796657629458436e-05	-0.0001689886142080821
2.3220706572162446	0.000806895925101833	0.000807982161922741	0.0008418091021934202	0.0008428888728875174	0.0008622880464741804	0.0008633604325222138	0.000884492038556345	0.0008855534398345804	0.0009323963675899268	0.0009334236964416166	0.04949962664732697	0.04941686616610754	-3.1544384667001046e-05	-0.00016865802848797795	-3.158361504465579e-05	-0.00016886778113409107
2.336062301042938	0.0008064843062733529	0.0008075699889832458	0.0008413796771229683	0.0008424588970045025	0.0008618481770977677	0.0008629200160993931	0.0008840408453128123	0.0008851017051463876	0.0009319207442587578	0.0009329475490396531	0.04949963267718842	0.049416872185490464	-3.13329128423627e-05	-0.00016853678896686097	-3.137188022428461e-05	-0.00016874639084638043
2.3501382515621807	0.0008060729840170265	0.0008071581130152634	0.0008409505615219349	0.0008420292309878871	0.000861408624760269	0.0008624799171097379	0.0008835899773189372	0.0008846502960980347	0.00093144546390428	0.0009324717449919164	0.049499638814121366	0.04941687831175864	-3.112273970804977e-05	-0.0001684149926186873	-3.116144570936702e-05	-0.00016862444303950008
2.3642990167642037	0.0008056619596909173	0.0008067465353786878	0.000840521756808278	0.000841599876257449	0.0008609693909148515	0.0008620401370082214	0.000883139436066124	0.000884199214182714	0.0009309705281006138	0.0009319962858742552	0.04949964506004227	0.04941688454682556	-3.0913857850024123e-05	-0.00016829263911871672	-3.095230407666738e-05	-0.00016850193738809915
2.378545107700138	0.0008052512346538759	0.000806335257434201	0.0008400932644007969	0.0008411708342338075	0.0008605304770155557	0.0008616006772506921	0.0008826892230466872	0.000883748460894528	0.0009304959384228735	0.0009315211732635128	0.04949965141690187	0.049416890892638066	-3.070625989018763e-05	-0.00016816972812355724	-3.0744447938893527e-05	-0.0001683788735483971
2.392877038500453	0.0008048408102655813	0.0008059242805433141	0.0008396650857191746	0.0008407421063384673	0.0008600918845173401	0.0008611615392939174	0.0008822393397538986	0.000883298037728539	0.0009300216964472169	0.0009310464087375772	0.049499657886686727	0.049416897351179934	-3.0499938486121952e-05	-0.00016804625927097083	-3.0537869944499e-05	-0.00016825525115771178
2.4072953263935135	0.0008044306878865893	0.0008055136060684172	0.0008392372221840303	0.0008403136939938706	0.0008596536148761355	0.0008607227245956381	0.0008817897876820407	0.0008828479461808199	0.0009295478037509026	0.0009305719938754384	0.04949966447141806	0.04941690392446834	-3.0294886330876902e-05	-0.00016792223217887425	-3.0332562777443672e-05	-0.0001681310698335714
2.4218004917242455	0.0008040208688783801	0.0008051032353728251	0.0008388096752169679	0.000839885598623445	0.000859215669548894	0.0008602842346146175	0.0008813405683264598	0.0008823981877485094	0.0009290742619123467	0.0009300979302572449	0.04949967117315434	0.04941691061455842	-3.00910961532376e-05	-0.00016779764644761497	-3.0128519157485156e-05	-0.0001680063291757683
2.436393057972914	0.0008036113546033961	0.0008046931698208165	0.0008383824462406167	0.0008394578216516454	0.0008587780499936319	0.0008598460708106845	0.0008808916831836088	0.0008819487639298537	0.000928601072511168	0.0009296242194643485	0.049499677993990875	0.04941691742354162	-2.9888560717315077e-05	-0.0001676725016576397	-2.992573183971392e-05	-0.00016788102876411082
2.4510735517740176	0.0008032021464250994	0.0008042834107776912	0.0008379555366786914	0.0008390303645040131	0.0008583407576694906	0.0008594082346447948	0.0008804431337511106	0.0008814996762242706	0.0009281282371282558	0.000929150863079374	0.04949968493606044	0.04941692435354738	-2.9687272822376265e-05	-0.00016754679736957767	-2.9724193614452665e-05	-0.00016775516815889513
2.46584250293529	0.0008027932457080101	0.0008038739596098087	0.0008375289479560326	0.000838603228607217	0.0008579037940367791	0.0008589707275790723	0.0008799949215278012	0.0008810509261323924	0.0009276557573458163	0.0009286778626862637	0.04949969200153462	0.049416931406743365	-2.9487225303041764e-05	-0.00016742053312548966	-2.9523897307429797e-05	-0.00016762874690157137
2.4807004444568266	0.0008023846538177568	0.0008034648176846381	0.0008371026814986599	0.0008381764153891063	0.0008574671605570278	0.0008585335510768646	0.0008795470480137858	0.0008806025151561218	0.0009271836347474321	0.0009282052198703372	0.0494996991926236	0.04941693858533564	-2.9288411029112366e-05	-0.00016729370844861813	-2.9324835779550446e-05	-0.00016750176451474363
2.4956479125503126	0.0008019763721211184	0.0008030559863708007	0.0008366767387338153	0.0008377499262787547	0.0008570308586930339	0.0008580967066027874	0.000879099514710486	0.0008801544447986802	0.0009267118709181121	0.0009277329362183433	0.049499706511577805	0.049416945891571286	-2.909082290527068e-05	-0.00016716632284211053	-2.912700192666748e-05	-0.00016737422050083772
2.510685446658382	0.0008015684019860774	0.0008026474670381232	0.0008362511210900205	0.0008373237627065167	0.0008565948899089202	0.0008576601956227839	0.0008786523231206993	0.0008797067165646651	0.000926240467444356	0.0009272610133185216	0.04949971396068829	0.04941695332773639	-2.8894453871216447e-05	-0.000167038375790185	-2.893038867973069e-05	-0.00016724611434365544
2.5258135894740787	0.0008011607447818586	0.0008022392610576757	0.0008358258299971165	0.0008368979261040679	0.0008561592556701752	0.0008572240196041639	0.0008782054747486414	0.0008792593319600954	0.0009257694259141986	0.0009267894527606493	0.04949972154228644	0.04941696089615945	-2.869929690149306e-05	-0.0001669098667581026	-2.8734989004540468e-05	-0.00016711744550770846
2.54103288696045	0.0008007534018789824	0.0008018313698018267	0.00083540086688632	0.0008364724179044617	0.0008557239574437123	0.0008567881800156645	0.000877758971100007	0.00087881229249247	0.0009252987479172758	0.000926318256136106	0.049499729258746634	0.04941696859920992	-2.850534500517879e-05	-0.00016678079519025224	-2.854079590145636e-05	-0.00016698821343660852
2.556343888370238	0.000800346374649311	0.000801423794644287	0.000834976233190272	0.0008360472395421771	0.0008552889966979186	0.0008563526783274987	0.0008773128136820202	0.000878365599670819	0.0009248284350448771	0.0009258474250379266	0.04949973711248524	0.049416976439300424	-2.8312591226178213e-05	-0.00016665116051287066	-2.8347802405750966e-05	-0.00016685841755598174
2.571747146265715	0.0007999396644660898	0.0008010165369601535	0.0008345519303430818	0.0008356223924531638	0.0008548543749027018	0.0008559175160114008	0.0008768670040034828	0.0008779192550057518	0.0009243584888899977	0.0009253769610608531	0.04949974510596296	0.04941698441888716	-2.8121028642909968e-05	-0.00016652096213276568	-2.815600158722481e-05	-0.0001667280572718588
2.5872432165386163	0.0007995332727039993	0.0008006095981259601	0.0008341279597803809	0.0008351978780748952	0.000854420093529544	0.000855482694540683	0.0008764215435748301	0.0008774732600095135	0.0009238889110473984	0.0009249068658013956	0.049499753241684236	0.04941699254047023	-2.793065036797021e-05	-0.0001663901994355954	-2.7965386549928806e-05	-0.0001665971319692039
2.602832658430207	0.0007991272007392059	0.0008002029795197282	0.0008337043229393768	0.0008347736978464234	0.0008539861540515588	0.000855048215390289	0.0008759764339081887	0.0008770276161960429	0.0009234197031136675	0.0009244371408578936	0.049499761522198725	0.04941700080659504	-2.774144954847957e-05	-0.000166258871788727	-2.7775950432462615e-05	-0.0001664656410146348
2.6185160345514573	0.0007987214499493978	0.0007997966825210036	0.0008332810212588914	0.0008343498532084163	0.0008535525579435291	0.0008546140800368357	0.0008755316765174171	0.0008765823250810122	0.000922950866687264	0.0009239677878305581	0.04949976995010187	0.049417009219852315	-2.7553419365802106e-05	-0.00016612697854009872	-2.7587686407669343e-05	-0.00016633358375503504
2.6342939109033563	0.0007983160217138444	0.000799390708510915	0.0008328580561794225	0.0008339263456032201	0.0008531193066819711	0.000854180289958675	0.0008750872729181718	0.0008761373881818936	0.0009224824033685871	0.0009234988083215436	0.04949977852803614	0.04941701778288002	-2.7366553035156754e-05	-0.00016599451901627704	-2.7400587682375327e-05	-0.00016620095951644376
2.6501668568973313	0.0007979109174134377	0.0007989850588722163	0.000832435429143188	0.0008335031764749037	0.0008526864017451818	0.0008537468466359406	0.0008746432246279536	0.0008756928070180061	0.0009220143147600282	0.0009230302039349982	0.04949978725869153	0.04941702649836334	-2.7180843805998944e-05	-0.00016586149252564852	-2.7214647497612182e-05	-0.0001660677676061928
2.666135445375801	0.0007975061384307394	0.0007985797349893332	0.0008320131415941752	0.0008330803472693072	0.000852253844613286	0.0008533137515505983	0.0008741995331661606	0.000875248583110568	0.0009215466024660251	0.0009225619762771181	0.04949979614480666	0.04941703536903608	-2.6996284961632033e-05	-0.00016572789835628265	-2.7029859128349654e-05	-0.00016593400731160224
2.6822002526328483	0.0007971016861500313	0.0007981747382484139	0.0008315911949781948	0.0008326578594340961	0.0008518216367682953	0.000852881006186501	0.0008737562000541444	0.0008748047179827535	0.0009210792680931238	0.0009220941269562108	0.04949980518916886	0.049417044397681235	-2.6812869819002605e-05	-0.00016559373577582082	-2.684621588321459e-05	-0.00016579967789936978
2.6983618584350144	0.0007966975619573628	0.0007977700700373768	0.0008311695907429296	0.0008322357144188117	0.0008513897796941565	0.0008524486120294407	0.0008733132268152636	0.0008743612131597465	0.0009206123132500351	0.0009216266575827502	0.049499814394616336	0.049417053587131554	-2.663059172881843e-05	-0.00016545900403214242	-2.6663711104636667e-05	-0.00016566477861632012
2.71462084604223	0.0007962937672405992	0.0007973657317459584	0.0008307483303379864	0.0008318139136749204	0.0008509582748768056	0.0008520165705672003	0.0008728706149749383	0.0008739180701687937	0.000920145739547692	0.0009211595697694353	0.049499823764038164	0.04941706294027121	-2.6449444075399287e-05	-0.0001653237023535592	-2.6482338168726943e-05	-0.00016552930868993232
2.730977802228858	0.0007958903033894664	0.0007969617247657588	0.0008303274152149425	0.0008313924586558628	0.0008505271238042158	0.0008515848832896025	0.000872428366060699	0.0008734752905392567	0.000919679548599305	0.0009206928651312439	0.04949983330037549	0.049417072460036376	-2.626942027652776e-05	-0.0001651878299482601	-2.6302090485076646e-05	-0.00016539326732750714
2.747433317304874	0.0007954871717956032	0.0007965580504902929	0.0008299068468274013	0.000830971350817107	0.0008500963279664548	0.0008511535516885673	0.000871986481602247	0.000873032875802668	0.0009192137420204227	0.0009202265452854952	0.049499843006622316	0.049417082149415745	-2.6090513783237623e-05	-0.00016505138600372837	-2.6122961496562874e-05	-0.00016525665371530662
2.763987985137163	0.0007950843738526089	0.0007961547103150396	0.0008294866266310422	0.0008305505916162009	0.0008496658888557359	0.0008507225772581629	0.0008715449631315067	0.0008725908274927876	0.000918748321428991	0.0009197606118519079	0.04949985288582706	0.049417092011452605	-2.5912718079883212e-05	-0.0001649143696876576	-2.5944944679445747e-05	-0.0001651194670201639
2.780642403170963	0.0007946819109560897	0.000795751705637487	0.0008290667560836699	0.0008301301825128195	0.0008492358079664692	0.0008502919614946568	0.0008711038121826781	0.000872149147145653	0.0009182832884454083	0.0009192950664526554	0.049499862941092564	0.04941710204924419	-2.5736026683941676e-05	-0.00016477678014750752	-2.5768033543139418e-05	-0.0001649817063883452
2.797397172451417	0.0007942797845037102	0.0007953490378571843	0.0008286472366452675	0.0008297101249688202	0.0008488060867953167	0.0008498617058965717	0.0008706630302922945	0.0008717078362996383	0.0009178186446925867	0.0009188299107124281	0.04949987317557828	0.04941711226594455	-2.5560433145922767e-05	-0.00016463861651050404	-2.5592221630139217e-05	-0.00016484337094618828
2.8142528976452668	0.0007938779958952387	0.0007949467083757878	0.0008282280697780465	0.0008292904204482905	0.0008483767268412427	0.0008494318119647346	0.0008702226189992737	0.0008712668964955038	0.0009173543917960075	0.000918365146258488	0.0494998835924995	0.04941712266476307	-2.5385931049243943e-05	-0.00016449987788358378	-2.5417502515882873e-05	-0.0001647044597994085
2.831210187062679	0.0007934765465325994	0.0007945447185971122	0.0008278092569464998	0.0008288710704176025	0.0008479477296055694	0.000849002281202334	0.0008697825798449762	0.0008708263292764568	0.0009168905313837845	0.0009179007747207316	0.04949989419513008	0.049417133248968854	-2.521251401007424e-05	-0.00016436056335275562	-2.524386980858398e-05	-0.00016456497203279352
2.848269652679189	0.0007930754378199206	0.0007941430699271796	0.0008273907996174532	0.0008284520763454649	0.0008475190965920302	0.0008485731151149724	0.0008693429143732602	0.000870386136188204	0.0009164270650867206	0.0009174367977317482	0.04949990498680348	0.049417144021888355	-2.5040175677313453e-05	-0.00016422067198385015	-2.5071317149259753e-05	-0.0001644249067111747
2.865431910157798	0.0007926746711635823	0.0007937417637742667	0.0008269726992601165	0.0008280334397029725	0.0008470908293068213	0.0008481443152107182	0.0008689036241305346	0.0008699463187790065	0.0009159639945383666	0.0009169732169268775	0.04949991597091224	0.04941715498690908	-2.4868909732529698e-05	-0.00016408020282285274	-2.4899838211620007e-05	-0.00016428426287926068
2.882697578871184	0.0007922742479722653	0.0007933408015489544	0.0008265549573461336	0.0008276151619636584	0.0008466629292586548	0.0008477158830001586	0.0008684647106658137	0.0008695068785997342	0.0009155013213750803	0.0009165100339442689	0.04949992715091073	0.049417166147479166	-2.4698709889667964e-05	-0.0001639391548944047	-2.4729426701786128e-05	-0.00016414303956061027
2.900067281924058	0.0007918741696570029	0.000792940184664179	0.0008261375753496393	0.0008271972446035484	0.0008462353979588158	0.0008472878199964572	0.0008680261755307776	0.0008690678172039244	0.0009150390472360881	0.0009160472504249437	0.04949993853031533	0.049417177507108626	-2.452956989497379e-05	-0.00016379752720233065	-2.4560076358235566e-05	-0.00016400123575771586
2.9175416461756507	0.0007914744376312297	0.0007925399145352816	0.0008257205547473084	0.000826779689101213	0.0008458082369212146	0.0008468601277154058	0.000867588020279824	0.0008686291361478369	0.0009145771737635456	0.0009155848680128552	0.04949995011270566	0.04941718906937108	-2.4361483527021027e-05	-0.0001636553187302492	-2.4391780951787956e-05	-0.00016385885045291926
2.9351213022623317	0.0007910750533108296	0.0007921399925800562	0.0008253038970184083	0.0008263624969378181	0.0008453814476624399	0.0008464328076754783	0.0008671502464701254	0.0008681908369905089	0.0009141157026025939	0.0009151228883549455	0.049499961901726335	0.04941720083790486	-2.4194444596538356e-05	-0.00016351252844110098	-2.4224534285494093e-05	-0.00016371588260791214
2.952806884620376	0.0007906760181141864	0.0007917404202187996	0.0008248876036448516	0.0008259456695971777	0.0008449550317018133	0.0008460058613978844	0.0008667128556616836	0.0008677529212938103	0.000913654635401422	0.0009146613131012075	0.04949997390108711	0.049417212816413585	-2.402844694623929e-05	-0.00016336915527676021	-2.4058330194400013e-05	-0.0001635723311633197
2.970599031508854	0.0007902773334622342	0.0007913411988743628	0.0008244716761112494	0.0008255292085658087	0.0008445289905614445	0.0008455792904066259	0.0008662758494173886	0.0008673153906225022	0.0009131939738113278	0.0009142001439047464	0.04949998611456523	0.049417225008667395	-2.3863484450690337e-05	-0.00016322519815792358	-2.3893162545477603e-05	-0.00016342819503856187
2.9884983850326714	0.0007898790007785082	0.0007909423299722006	0.0008240561159049651	0.0008251131153329825	0.000844103325766287	0.0008451530962285507	0.000865839229303075	0.000866878246544293	0.0009127337194867793	0.00091373938242184	0.04949999854600584	0.049417237418504546	-2.3699551016349157e-05	-0.0001630806559850817	-2.3729025237551743e-05	-0.00016328347313243619
3.006505591165733	0.0007894810214891909	0.0007905438149404213	0.0008236409245161631	0.0008246973913907781	0.000843678038844188	0.0008447272803934068	0.0008654029968875736	0.0008664414906298946	0.000912273874085471	0.0009132790303119987	0.04950001119932339	0.04941725004983316	-2.3536640581276608e-05	-0.00016293552763713137	-2.3565912201168465e-05	-0.00016313816432259043
3.0246212997742656	0.000789083397023169	0.0007901456552098377	0.0008232261034378695	0.0008242820382341354	0.0008432531313259508	0.0008443018444338984	0.0008649671537427766	0.0008660051244530789	0.000911814439268393	0.0009128190892380274	0.0495000240785023	0.049417262906631045	-2.337474711510898e-05	-0.00016278981197201392	-2.340381739850822e-05	-0.00016299226746588347
3.0428461646402667	0.0007886861288120763	0.0007897478522140155	0.0008228116541660164	0.0008238670573609077	0.0008428286047453818	0.0008438767898857388	0.0008645317014436862	0.0008655691495907344	0.0009113554166998826	0.0009123595608660856	0.04950003718760047	0.04941727599294814	-2.321386461898861e-05	-0.00016264350782688175	-2.3242734823184646e-05	-0.00016284578139752481
3.0611808434850984	0.0007882892182903503	0.0007893504073893283	0.0008223975781995028	0.0008234524502719181	0.0008424044606393518	0.0008434521182877094	0.0008640966415684773	0.0008651335676229261	0.0009108968080476939	0.000911900446865752	0.049500050530746936	0.04941728931290706	-2.305398712525164e-05	-0.00016249661401676607	-2.308265850019947e-05	-0.00016269870493168526
3.079625997993227	0.0007878926668952815	0.0007889533221750037	0.000821983877040246	0.0008230382184710094	0.0008419807005478504	0.0008430278311817114	0.0008636619756985551	0.0008646983801329501	0.0009104386149830573	0.0009114417489100823	0.04950006411214711	0.049417302870705566	-2.2895108697608413e-05	-0.00016234912933654755	-2.2923582485831484e-05	-0.00016255103686144134
3.0981822938360946	0.0007874964760670604	0.0007885565980131773	0.0008215705521932314	0.0008226243634651013	0.0008415573260140371	0.0008426039301128246	0.0008632277054186063	0.0008642635887073924	0.0009099808391807368	0.000910983468675675	0.049500077936081084	0.04941731667061603	-2.273722343085552e-05	-0.00016220105255954076	-2.2765500867480415e-05	-0.00016240277595819252
3.116850400696155	0.0007871006472488329	0.0007881602363489419	0.0008211576051665724	0.0008222108867642412	0.0008411343385843019	0.0008421804166293598	0.0008627938323166636	0.0008638291949361861	0.0009095234823190984	0.0009105256078427296	0.04950009200690618	0.04941733071698926	-2.258032545065028e-05	-0.00016205238243688358	-2.2608407763573257e-05	-0.00016225392097210523
3.135630992291033	0.0007867051818867514	0.000787764238630401	0.0008207450374715622	0.0008217977898816627	0.0008407117398083208	0.0008417572922829191	0.0008623603579841623	0.0008633952004126711	0.0009090665460801703	0.0009100681680951141	0.04950010632905908	0.04941734501425308	-2.2424408913594013e-05	-0.00016190311769875843	-2.2452297323411613e-05	-0.00016210447063147448
3.1545247463978408	0.0007863100814300233	0.0007873686063087181	0.0008203328506227271	0.0008213850743338357	0.00084028953123911	0.000841334558628449	0.0008619272840159963	0.0008629616067336509	0.0009086100321497046	0.0009096111511204232	0.04950012090705586	0.04941735956691666	-2.226946800713489e-05	-0.00016175325705433674	-2.2297163727234143e-05	-0.00016195442364411172
3.1735323448776414	0.0007859153473309624	0.0007869733408381659	0.0008199210461378798	0.0008209727416405212	0.0008398677144330808	0.000840912217224294	0.0008614946120105753	0.0008625284154994477	0.0009081539422172385	0.0009091545586100407	0.049500135745494285	0.04941737437956905	-2.2115496949255686e-05	-0.0001616027991905855	-2.2143001185831457e-05	-0.00016180377869526308
3.192654473700048	0.000785520981045044	0.0007865784436761846	0.0008195096255381783	0.0008205607933248297	0.0008394462909501008	0.0008404902696322611	0.0008610623435698881	0.0008620956283139677	0.0009076982779761619	0.0009086983922592077	0.049500150849055194	0.04941738945688297	-2.196248998844602e-05	-0.00016145174277254482	-2.198980394051142e-05	-0.00016165253444816452
3.211891822967991	0.000785126984030954	0.0007861839162834286	0.0008190985903481778	0.0008201492309132733	0.0008390252623535473	0.0008400687174176701	0.0008606304802995581	0.0008616632467847564	0.0009072430411237787	0.0009082426537670825	0.04950016622250363	0.049417404803615575	-2.181044140365726e-05	-0.00016130008644399396	-2.183756626314773e-05	-0.00016150068954515207
3.2312450869426166	0.0007847333577506409	0.0007857897601238194	0.0008186879420958859	0.0008197380559358205	0.0008386046302103643	0.0008396475621494123	0.0008601990238089023	0.0008612312725230564	0.0009067882333613685	0.0009077873448368038	0.04950018187069074	0.04941742042460941	-2.165934550414292e-05	-0.00016114782882697964	-2.1686282455891936e-05	-0.00016134824260638503
3.2507149640683446	0.0007843401036693677	0.0007853959766645977	0.000818277682312817	0.0008193272699259519	0.0008381843960911194	0.0008392268054000072	0.0008597679757109903	0.0008607997071438679	0.0009063338563942519	0.0009073324671755555	0.04950019779855563	0.04941743632479493	-2.1509196629302535e-05	-0.00016099496852145512	-2.1535946851117954e-05	-0.00016119519223017909
3.2703021569980693	0.0007839472232557649	0.0007850025673763761	0.0008178678125340494	0.0008189168744207161	0.0008377645615700622	0.0008388064487456601	0.0008593373376227043	0.0008603685522660077	0.0009058799119318546	0.0009068780224946302	0.04950021401112559	0.049417452509190725	-2.135998914859147e-05	-0.00016084150410525244	-2.1386553811269388e-05	-0.00016104153699264545
3.2900073726185273	0.0007835547179818824	0.0007846095337331917	0.0008174583342982795	0.0008185068709607847	0.0008373451282251809	0.0008383864937663208	0.0008589071111647983	0.0008599378095121698	0.0009054264016877711	0.0009064240125094947	0.04950023051351932	0.04941746898290677	-2.1211717461406404e-05	-0.00016068743413452657	-2.1238097728783212e-05	-0.0001608872754479962
3.3098313220758016	0.0007831625893232418	0.0007842168772125574	0.0008170492491478777	0.0008180972610905078	0.0008369260976382591	0.000837966942045738	0.0008584772979619581	0.0008595074805089835	0.0009049733273798302	0.000905970438939853	0.04950024731094798	0.049417485751144956	-2.1064375996974333e-05	-0.00016053275714303372	-2.109057302596834e-05	-0.00016073240612840545
3.329774720800988	0.0007827708387588894	0.0007838245992955163	0.000816640558628945	0.0008176880463579707	0.0008365074713949359	0.000837547795171521	0.0008580478996428613	0.0008590775668870751	0.0009045206907301585	0.0009055173035097129	0.04950026440871671	0.04941750281920119	-2.091795921423112e-05	-0.00016037747164257543	-2.09439741548495e-05	-0.0001605769275436486
3.349838288536016	0.0007823794677714481	0.0007834327014666929	0.0008162322642913669	0.000817279228315049	0.0008360892510847601	0.0008371290547351945	0.000857618917840235	0.000858648070281126	0.0009040684934652453	0.0009050646079474483	0.049500281812225454	0.04941752019246667	-2.0772461601717418e-05	-0.00016022157612272103	-2.0798295597125593e-05	-0.00016042083818151864
3.370022749359618	0.0007819884778471714	0.0007830411852143468	0.0008158243676888717	0.000816870808517465	0.0008356714383012524	0.0008367107223322582	0.0008571903541909206	0.0008582189923299347	0.0009036167373160088	0.0009046123539858674	0.04950029952697369	0.049417537876430224	-2.062787767736357e-05	-0.00016006506905025253	-2.0653531863909502e-05	-0.00016026413650682692
3.390328831713469	0.0007815978704759974	0.0007826500520304279	0.0008154168703790877	0.000816462788524847	0.0008352540346419619	0.0008362927995622478	0.0008567622103359315	0.0008577903346764788	0.0009031654240178632	0.000904160543362278	0.049500317558557785	0.04941755587667914	-2.048420198856593e-05	-0.0001599079488701638	-2.050967749581481e-05	-0.00016010682096267992
3.4107572684284713	0.0007812076471515977	0.0007822593034106243	0.0008150097739235951	0.0008160551699007792	0.0008348370417085232	0.0008358752880287863	0.0008563344879205127	0.0008573620989679709	0.0009027145553107789	0.0009037091778185495	0.049500335912677204	0.04941757419890273	-2.0341429111923187e-05	-0.00015975021400493894	-2.0366727062706008e-05	-0.00015994888996975765
3.431308796751202	0.0007808178093714358	0.0007818689408544213	0.0008146030798879874	0.000815647954212865	0.0008344204611067169	0.0008354581893396506	0.000855907188594204	0.0008569342868559245	0.0009022641329393534	0.0009032582591011834	0.04950035459513266	0.049417592848892085	-2.0199553653111463e-05	-0.00015959186285399718	-2.0224675163525024e-05	-0.0001597903419251756
3.4519841583705158	0.0007804283586368189	0.0007814789658651532	0.000814196789841927	0.0008152411430327822	0.0008340042944465293	0.0008350415051068275	0.0008554803140109013	0.0008565068999962138	0.0009018141586528771	0.0009028077889613789	0.04950037361183053	0.049417611832542875	-2.005857024679064e-05	-0.00015943289379413694	-2.0083516426280812e-05	-0.00015963117520398362
3.47278409944432	0.0007800392964529519	0.0007810893799500575	0.0008137909053592031	0.0008148347379363398	0.000833588543342211	0.0008346252369465728	0.0008550538658289185	0.000856079940049136	0.0009013646342054002	0.0009023577691550988	0.04950039296878366	0.04941763115585786	-1.9918473556590488e-05	-0.0001592733051800077	-1.9943245507973023e-05	-0.00015947138815877726
3.4937093706264992	0.0007796506243289889	0.0007807001846203262	0.0008133854280177853	0.0008144287405035337	0.0008331732094123336	0.0008342093864794693	0.0008546278457110452	0.0008556534086794697	0.0009009155613557948	0.0009019082014431344	0.04950041267211368	0.049417650824947375	-1.9779258274909423e-05	-0.00015911309534358264	-1.9803857094380373e-05	-0.00015931097911939252
3.514760727094002	0.0007792623437780897	0.0007803113813911625	0.0008129803593998842	0.0008140231523186051	0.0008327582942798515	0.000833793955330488	0.0008542022553246115	0.0008552273075565389	0.0009004669418678269	0.0009014590875911744	0.049500432728052136	0.04941767084603278	-1.9640919122685535e-05	-0.00015895226259302064	-1.966534589991145e-05	-0.00015914994639212865
3.535938928574102	0.0007788744563174755	0.0007799229717818355	0.0008125757010920108	0.0008136179749701014	0.0008323437995721642	0.0008333789451290493	0.0008537770963415523	0.0008548016383542776	0.0009000187775102233	0.0009010104293698742	0.049500453142943504	0.04941769122544717	-1.9503450849459036e-05	-0.00015879080521402633	-1.9527706667497174e-05	-0.000158988288259998
3.557244739371806	0.0007784869634684797	0.0007795349573157359	0.0008121714546850305	0.0008132132100509324	0.0008319297269211712	0.0008329643575090832	0.000853352370438466	0.0008543764027512914	0.000899571070056738	0.0009005622285549235	0.049500473923247044	0.04941771196963869	-1.9366848233195316e-05	-0.00015862872146962803	-1.9390934168674046e-05	-0.00015882600298419702
3.578678928397448	0.0007780998667566043	0.0007791473395204237	0.0008117676217742231	0.0008128088591584237	0.0008315160779633359	0.0008325501941090832	0.0008529280792966777	0.000853951602430914	0.0008991238212862194	0.0009001144869271073	0.04950049507553784	0.04941773308517139	-1.923110608012535e-05	-0.00015846600959912305	-1.9255023203230276e-05	-0.00015866308880230218
3.600242269194432	0.0007777131677115755	0.000778760119927692	0.0008113642039593412	0.0008124049238943827	0.0008311028543397446	0.0008321364565721758	0.0008525042246023044	0.0008535272390812791	0.0008986770329826808	0.0008996672062723842	0.049500516606510975	0.049417754578728226	-1.9096219224658956e-05	-0.00015830266781891034	-1.9119968599112108e-05	-0.0001584995439279091
3.6219355399671502	0.000777326867867397	0.0007783733000736164	0.0008109612028446688	0.0008120014058651526	0.0008306900576961678	0.0008317231465461759	0.0008520808080463155	0.0008531033143953775	0.0008982307069353672	0.0008992203883819484	0.04950053852298124	0.04941777645711219	-1.8962182529287663e-05	-0.00015813869432210192	-1.8985765212427286e-05	-0.00015833536655204816
3.643759523609069	0.000776940968762406	0.0007779868814986122	0.0008105586200390785	0.0008115983066816723	0.0008302776896831199	0.0008313102656836488	0.0008516578313245965	0.0008526798300711234	0.0008977848449388238	0.0008987740350523013	0.04950056083188716	0.04941779872724982	-1.8828990884428576e-05	-0.00015797408727835638	-1.8852407927254233e-05	-0.0001581705548422685
3.6657150077309777	0.0007765554719393285	0.0007776008657474896	0.0008101564571560928	0.0008111956279595352	0.0008298657519559222	0.0008308978156419715	0.0008512352961380146	0.0008522567878114167	0.0008973394487929673	0.0008983281480853197	0.049500583540292464	0.04941782139619261	-1.8696639208309884e-05	-0.00015780884483376778	-1.871989165549287e-05	-0.0001580051069422772
3.6878027846894206	0.0007761703789453347	0.0007772152543695087	0.0008097547158139413	0.0008107933713190488	0.0008294542461747628	0.0008304857980833953	0.0008508132041924799	0.0008518341893242076	0.0008968945203031533	0.0008978827292883253	0.0495006066553884	0.04941784447111943	-1.856512244689107e-05	-0.00015764296511114329	-1.858821133681604e-05	-0.00015783902097243896
3.710023651615288	0.0007757856913320938	0.0007768300489184352	0.0008093533976356204	0.0008103915383852933	0.0008290431740047581	0.0008300742146751049	0.0008503915571990108	0.0008514120363225594	0.000896450061280246	0.0008974377804741544	0.0495006301844962	0.049417867959338675	-1.8434435573765756e-05	-0.00015747644620980883	-1.8457361938561956e-05	-0.00015767229502985924
3.732378410442586	0.0007754014106558302	0.0007764452509525961	0.0008089525042489522	0.0008099901307881811	0.0008286325371160139	0.000829663067089281	0.0008499703568737971	0.0008509903305247133	0.0008960060735406876	0.0008969933034612274	0.04950065413506948	0.04941789186829038	-1.83045735898911e-05	-0.00015730928620458218	-1.83273384554844e-05	-0.00015750492718702436
3.7548678679373717	0.0007750175384773827	0.0007760608620349391	0.0008085520372866483	0.0008095891501625196	0.000828222337183692	0.0008292523570031662	0.0008495496049382683	0.0008505690736541572	0.0008955625589065738	0.0008965493000736229	0.04950067851469592	0.049417916205550444	-1.8175531523622473e-05	-0.0001571414831469109	-1.8198135909745783e-05	-0.0001573369154928561
3.777492835726878	0.0007746340763622549	0.0007756768837330828	0.0008081519983863635	0.0008091885981480667	0.0008278125758880661	0.0008288420860991216	0.0008491293031191533	0.0008501482674396833	0.0008951195192057167	0.0008961057721411426	0.04950070333110109	0.04941794097882974	-1.8047304430612865e-05	-0.00015697303506470583	-1.806974935086511e-05	-0.00015716825797296163
3.8002541303288	0.0007742510258806755	0.0007752933176193783	0.00080775238919076	0.0008087884763895937	0.0008274032549145878	0.0008284322560646925	0.0008487094531485483	0.0008497279136154579	0.0008946769562717205	0.000895662721499386	0.04950072859214972	0.04941796619597969	-1.7919887393559597e-05	-0.00015680393996125863	-1.7942173855409194e-05	-0.0001569989526280513
3.823152573180761	0.0007738683886076551	0.0007749101652709645	0.0008073532113475682	0.0008083887865369466	0.0008269943759539501	0.000828022868592672	0.000848290056763983	0.0008493080139210876	0.0008942348719440526	0.0008952201499898223	0.04950075430584829	0.04941799186499316	-1.7793275522197394e-05	-0.00015663419581610216	-1.7815404527034284e-05	-0.00015682899743513223
3.8461889906699622	0.0007734861661230402	0.0007745274282698227	0.0008069544665096441	0.0008079895302451037	0.000826585940702147	0.0008276139253811612	0.0008478711157084835	0.0008488885701016813	0.0008937932680681132	0.0008947780594598582	0.04950078048034861	0.049418017994007635	-1.7667463953131846e-05	-0.00015646380058437215	-1.7689436496298727e-05	-0.00015665839034695317
3.8693642141629967	0.0007731043600115732	0.0007741451082028377	0.0008065561563350337	0.0008075907091742404	0.0008261779508605416	0.000827205428133636	0.0008474526317306413	0.0008484695839079201	0.0008933521464953095	0.0008943364517629154	0.04950080712394956	0.049418044591307504	-1.7542447849738796e-05	-0.00015629275219705696	-1.7564264920572753e-05	-0.00015648712929183795
3.892679080035866	0.0007727229718629482	0.0007737632066618515	0.0008061582824870322	0.0008071923249897872	0.0008257704081359243	0.0008267973785590073	0.0008470346065846769	0.0008480510570961205	0.0008929115090831265	0.0008938953287584984	0.049500834245099656	0.04941807166532674	-1.741822240209495e-05	-0.00015612104856099762	-1.7439884983937864e-05	-0.00015631521217410183
3.9161344297041563	0.000772342003271866	0.0007733817252437212	0.0008057608466342441	0.0008067943793624916	0.0008253633142405797	0.0008263897783716862	0.0008466170420305066	0.0008476329914283014	0.0008924713576951984	0.0008934546923122673	0.04950086185240062	0.04941809922465154	-1.7294782826714206e-05	-0.00015594868755802738	-1.731629189698561e-05	-0.0001561426368729968
3.9397311096534064	0.0007719614558380981	0.0007730006655503793	0.0008053638504506494	0.000806396873968482	0.0008249566708923515	0.0008259826292916499	0.0008461999398338121	0.0008472153886722537	0.0008920316942013859	0.0008930145442961151	0.04950088995460877	0.049418127278023985	-1.7172124366634373e-05	-0.00015577566704583212	-1.719348089680023e-05	-0.00015596940124343317
3.963469971469652	0.0007715813311665354	0.0007726200291888884	0.0008049672956156579	0.0008059998104893269	0.000824550479814702	0.0008255759330445023	0.0008457833017661017	0.0008467982506016034	0.000891592520477843	0.0008925748865882358	0.049500918560639526	0.049418155834343294	-1.7050242291118817e-05	-0.00015560198485722876	-1.7071447246757437e-05	-0.00015579550311536905
3.987351871870168	0.0007712016308672558	0.0007722398177715027	0.0008045711838141799	0.0008056031906120998	0.0008241447427367838	0.0008251696913615439	0.0008453671296047858	0.0008463815789958841	0.0008911538384070984	0.0008921357210732041	0.04950094767956952	0.049418184902670505	-1.692913189561135e-05	-0.00015542763879994315	-1.695018623650013e-05	-0.00015562094029430984
4.01137767273438	0.000770822356555575	0.0007718600329157207	0.000804175516736682	0.000805207016029437	0.0008237394613934983	0.0008247639059798294	0.0008449514251332364	0.000845965375640597	0.0008907156498781227	0.0008916970496420407	0.04950097732063825	0.04941821449222934	-1.680878850171888e-05	-0.00015525262665772033	-1.682969318179961e-05	-0.000155445710561114
4.035548241134971	0.0007704435098521075	0.0007714806762443487	0.0008037802960792515	0.0008048112884396043	0.0008233346375255623	0.0008243585786422389	0.0008445361901408598	0.000845549642327286	0.0008902779567864054	0.0008912588741922949	0.04950100749325377	0.049418244612411046	-1.668920745688876e-05	-0.0001550769461884094	-1.670996342429884e-05	-0.00015526981167063303
4.059864449369175	0.0007700650923828269	0.0007711017493855588	0.0008033855235436611	0.0008044160095465601	0.0008229302728795768	0.0008239537110975418	0.000844121426423164	0.0008451343808536036	0.0008898407610340314	0.0008908211966281171	0.04950103820699275	0.049418275272775807	-1.6570384134446947e-05	-0.0001549005951250737	-1.6590992331588783e-05	-0.00015509324135337677
4.08432717499025	0.000769687105779121	0.000770723253972945	0.000802991200837428	0.0008040211810600146	0.0008225263692080876	0.0008235493051004609	0.0008437071357818254	0.0008447195930233783	0.0008894040645297524	0.0008903840188603309	0.049501069471605985	0.049418306483057665	-1.645231393348351e-05	-0.00015472357117596314	-1.647277529702798e-05	-0.0001549159973145975
4.108937300839158	0.0007693095516778538	0.0007703451916455848	0.0008025973296738811	0.0008036268046954965	0.0008221229282696542	0.0008231453624117395	0.00084329332002476	0.0008443052806466845	0.0008889678691890651	0.0008899473428065127	0.04950110129702002	0.04941833825316571	-1.633499227859936e-05	-0.00015454587202320957	-1.635530773953439e-05	-0.00015473807723365152
4.133695715076422	0.0007689324317214248	0.000769967564048099	0.000802203911772223	0.000803232882174417	0.0008217199518289163	0.000822741884798209	0.0008428799809661921	0.0008438914455399134	0.0008885321769342876	0.0008895111703910663	0.04950113369334128	0.049418370593188564	-1.6218414619999927e-05	-0.0001543674953245755	-1.6238585103637432e-05	-0.0001545594787653315
4.15860331121418	0.0007685557475578235	0.0007695903728307059	0.0008018109488575904	0.0008028394152241282	0.0008213174416566556	0.0008223388740328503	0.000842467120426719	0.0008434780895258362	0.0008880969896946297	0.0008890755035452951	0.04950116667085777	0.04941840351339716	-1.610257643319679e-05	-0.00015418843871178867	-1.612260285924899e-05	-0.0001543801995385341
4.183660988148428	0.0007681795008406959	0.0007692136196492886	0.0008014184426611243	0.0008024464055779942	0.0008209153995298696	0.0008219363318948672	0.000842054740233389	0.0008430652144336822	0.000887662309406278	0.0008886403442074859	0.049501200240045125	0.04941843702424815	-1.5987473218934817e-05	-0.00015400869979062537	-1.6007356501507308e-05	-0.0001542002371560658
4.208869650191461	0.0007678036932294	0.0007688373061654495	0.0008010263949200296	0.0008020538549754515	0.0008205138272318324	0.0008215342601697488	0.0008416428422197647	0.0008426528220992034	0.000887228138012467	0.0008882056943229804	0.04950123441156729	0.0494184711363872	-1.5873100503140114e-05	-0.00015382827614146555	-1.589284155077003e-05	-0.00015401958919522563
4.2342302071045115	0.000767428326389069	0.0007684614340465743	0.0008006348073776433	0.0008016617651620759	0.0008201127265521675	0.0008211326606493408	0.0008412314282259983	0.000842240914364748	0.0008867944774635603	0.000887771555844257	0.049501269196281186	0.049418505860651905	-1.575945383679167e-05	-0.00015364716531923728	-1.577905355248585e-05	-0.00015383825320797184
4.259743574130585	0.0007670534019906648	0.0007680860049658858	0.0008002436817834926	0.0008012701378896417	0.0008197120992869073	0.0008207315351319061	0.0008408205000988945	0.0008418294930793265	0.0008863613297171211	0.0008873379307310014	0.049501304605240014	0.049418541208077434	-1.5646528795754816e-05	-0.00015346536485247309	-1.566598807702796e-05	-0.00015365622671986712
4.285410672027485	0.0007666789217110485	0.0007677110206025139	0.0007998530198933692	0.000800878974916196	0.0008193119472385712	0.0008203308854222019	0.0008404100596919922	0.0008414185600986892	0.0008859286967380013	0.0008869048209501946	0.04950134064969694	0.04941857718989647	-1.553432098061469e-05	-0.0001532828722430879	-1.5553640719503242e-05	-0.00015347350722969
4.311232427101037	0.0007663048872330342	0.0007673364826415492	0.0007994628234693882	0.0008004882780061173	0.0008189122722162264	0.0008199307133315425	0.0008400001088656284	0.0008410081172853938	0.000885496580498412	0.0008864722284761848	0.04950137734110872	0.04941861381754603	-1.542282601682196e-05	-0.0001530996849684052	-1.5442007099925742e-05	-0.00015329009221157208
4.337209771238533	0.0007659313002454489	0.0007669623927741044	0.0007990730942800529	0.0008000980489301801	0.0008185130760355563	0.0008195310206778649	0.0008395906494870087	0.0008405981665088741	0.0008850649829780019	0.0008860401552907652	0.04950141469113896	0.04941865110266949	-1.531203955427822e-05	-0.00015291580047835374	-1.5331082862765633e-05	-0.00015310597911222246
4.363343641942354	0.0007655581624431993	0.0007665887526973805	0.0007986838341003258	0.000799708289465628	0.0008181143605189337	0.0008191318092858065	0.0008391816834302859	0.0008401887096455204	0.0008846339061639428	0.0008856086033832607	0.04950145271166263	0.049418689057121185	-1.5201957267308233e-05	-0.00015273121619605035	-1.522086367701514e-05	-0.00015292116535203792
4.389634982363801	0.0007651854755273301	0.0007662155641147224	0.0007982950447116923	0.0007993190013962324	0.000817716127495488	0.0008187330809867647	0.0008387732125766284	0.0008397797485787432	0.0008842033520510061	0.0008851775747505999	0.049501491414769026	0.04941872769296945	-1.5092574854670346e-05	-0.00015254592951916002	-1.5111345236067109e-05	-0.00015273564832521402
4.416084741337141	0.0007648132412050839	0.0007658428287356851	0.0007979067279022239	0.0007989301865123638	0.0008173183788011716	0.000818334837618974	0.00083836523881429	0.0008393712851990519	0.0008837733226416396	0.0008847470713974008	0.04950153081276604	0.04941876702250075	-1.4983888039320561e-05	-0.00015235993781823054	-1.5002523257513778e-05	-0.00015254942539860705
4.442693873413836	0.0007644414611899668	0.0007654705482760937	0.0007975188854666504	0.0007985418466110568	0.0008169211162788336	0.000817937081027571	0.0008379577640386897	0.0008389633214041254	0.0008833438199460549	0.0008843170953360495	0.0495015709181847	0.04941880705822416	-1.487589256828764e-05	-0.00015217323843674802	-1.4894393483131166e-05	-0.00015236249391278878
4.469463338897009	0.0007640701372018081	0.0007650987244581063	0.0007971315192064237	0.0007981539834960782	0.0008165243417782886	0.0008175398130646675	0.0008375507901524797	0.0008385558590988871	0.0008829148459823037	0.0008838876485867825	0.04950161174378206	0.049418847812874804	-1.4768584212659225e-05	-0.00015198582869171973	-1.4786951678771518e-05	-0.00015217485118179663
4.49639410387609	0.0007636992709668229	0.0007647273590102728	0.0007967446309297851	0.0007977665989779901	0.0008161280571563852	0.0008171430355894154	0.0008371443190656208	0.0008381489001955739	0.0008824864027763604	0.000883458733177763	0.049501653302545766	0.04941888929941812	-1.4661958767406627e-05	-0.00015179770587323005	-1.4680193634162078e-05	-0.0001519864944920235
4.523487140261684	0.0007633288642176748	0.0007643564536676045	0.0007963582224518329	0.0007973796948742246	0.0008157322642770784	0.000816746750468086	0.0008367383526954562	0.0008377424466138179	0.0008820584923622045	0.0008830303511451724	0.049501695607699354	0.049418931531054096	-1.4556012051289424e-05	-0.00015160886724424616	-1.4574115162830498e-05	-0.00015179742110288386
4.550743425820648	0.0007629589186935369	0.0007639860101716291	0.0007959722955945894	0.0007969932730091443	0.0008153369650114984	0.0008163509595741313	0.0008363328929667849	0.0008373365002807127	0.0008816311167819009	0.0008826025045332828	0.04950173867270482	0.04941897452122111	-1.4450739906647289e-05	-0.0001514193100396466	-1.4468712101993811e-05	-0.00015160762824628637
4.578163944211368	0.0007625894361401627	0.000763616030270463	0.0007955868521870758	0.0007966073352141191	0.0008149421612380287	0.0008159556647882667	0.0008359279418119432	0.0008369310631308986	0.0008812042780856903	0.0008821751953945498	0.04950178251126772	0.049419018283601374	-1.4346138199488462e-05	-0.0001512290314682474	-1.436398031246476e-05	-0.00015141711312696704
4.605749685019276	0.0007622204183099344	0.0007632465157188636	0.0007952018940653662	0.0007962218833275843	0.0008145478548423642	0.0008155608679985297	0.000835523501170865	0.0008365261371066253	0.0008807779783320582	0.0008817484257896861	0.04950182713734126	0.049419062832124064	-1.4242202819198316e-05	-0.00015103802871047067	-1.4259915678558124e-05	-0.00015122587292240586
4.633501643792551	0.0007618518669619446	0.0007628774682783041	0.000794817423072674	0.0007958369191951195	0.0008141540477176003	0.0008151665711003637	0.0008351195729911769	0.0008361217241578389	0.0008803522195878365	0.0008813221977877535	0.049501872565131874	0.04941910818097024	-1.4138929678478643e-05	-0.00015084629891909396	-1.4156514107918974e-05	-0.0001510339047820497
4.6614208220780515	0.0007614837838620438	0.0007625088897170267	0.0007944334410594051	0.0007954524446695082	0.000813760741764289	0.0008147727759966802	0.0008347161592282559	0.0008357178262422485	0.0008799270039282712	0.0008808965134662404	0.04950191880910239	0.049419154344578047	-1.4036314713337245e-05	-0.0001506538392200829	-1.4053771531441148e-05	-0.0001508412058278119
4.689508227457455	0.0007611161707829148	0.0007621407818101163	0.0007940499498832378	0.000795068461610816	0.0008133679388905218	0.0008143794845979405	0.0008343132618453175	0.0008353144453254103	0.0008795023334371184	0.0008804713749111527	0.04950196588397745	0.0494192013376464	-1.3934353882768744e-05	-0.00015046064671025983	-1.3951683903112855e-05	-0.00015064777315293432
4.717764873583629	0.0007607490295041336	0.0007617731463395594	0.0007936669514091886	0.0007946849718864552	0.0008129756410120005	0.0008139866988222233	0.0008339108828134883	0.0008349115833808003	0.000879078210206725	0.0008800467842170958	0.0495020138047478	0.04941924917513994	-1.3833043168815298e-05	-0.00015026671845885797	-1.3850247200006272e-05	-0.00015045360382343054
4.746191780217212	0.000760382361812234	0.0007614059850943098	0.0007932844475096815	0.0007943019773712563	0.0008125838500521085	0.0008135944205952996	0.0008335090241118829	0.0008345092423898924	0.0008786546363381158	0.0008796227434873612	0.04950206258667569	0.04941929787229474	-1.3732378576474663e-05	-0.0001500720515077436	-1.3749457422117944e-05	-0.00015025869487717003
4.774789973263409	0.0007600161695007702	0.0007610392998703521	0.0007929024400646178	0.0007939194799475356	0.000812192567941983	0.0008132026518507043	0.0008331076877276802	0.0008341074243422336	0.0008782316139410754	0.0008791992548340107	0.049502112245299816	0.04941934744462205	-1.3632356133420898e-05	-0.0001498766428696119	-1.3649310592205727e-05	-0.0001500630433233785
4.803560484809025	0.0007596504543703868	0.0007606730924707706	0.0007925209309614505	0.0007935374815051715	0.0008118017966205956	0.0008128113945298144	0.0008327068756562051	0.0008337061312355267	0.0008778091451342431	0.0008787763203779673	0.04950216279643925	0.049419397907913755	-1.3532971889995693e-05	-0.0001496804895285142	-1.3549802755702042e-05	-0.00014986664614241585
4.832504353159697	0.0007592852182288806	0.000760307364705812	0.0007921399220952516	0.0007931559839416709	0.0008114115380348203	0.000812420650581921	0.0008323065899010039	0.0008333053650757053	0.0008773872320451934	0.0008783539422490997	0.04950221425619985	0.04941944927824795	-1.3434221919191025e-05	-0.0001494835884411072	-1.3450929980693069e-05	-0.00014966950028691417
4.861622622877388	0.0007589204628912645	0.0007599421183929493	0.000791759415368782	0.0007927749891622403	0.000811021794139509	0.0008120304219643024	0.0008319068324739213	0.0008329051278770112	0.0008769658768105239	0.0008779321225863089	0.04950226664097919	0.049419501571992874	-1.3336102316375067e-05	-0.00014928593653457112	-1.3352688357708836e-05	-0.00014947160268050097
4.890916344818065	0.0007585561901798379	0.0007595773553569518	0.0007913794126925674	0.0007923944990798605	0.0008106325668975695	0.0008116407106423021	0.0008315076053951831	0.0008325054216620772	0.0008765450815759473	0.0008775108635376195	0.04950231996747077	0.049419554805813504	-1.3238609199195048e-05	-0.0001490875307066375	-1.3255073999579245e-05	-0.00014927295021713305
4.9203865761696335	0.0007581924019242521	0.0007592130774299503	0.0007909999159849702	0.0007920145156153583	0.0008102438582800413	0.0008112515185894055	0.0008311089106934765	0.0008321062484620069	0.0008761248484963805	0.0008770901672602693	0.04950237425267045	0.0494196089966767	-1.3141738707641432e-05	-0.0001488883678272268	-1.3158083041461821e-05	-0.00014907353976262305
4.950034380490085	0.0007578290999615708	0.0007588492864514996	0.0007906209271722545	0.0007916350406974742	0.0008098556702661647	0.0008108628477873104	0.000830710750406023	0.0008317076103164487	0.0008757051797360267	0.0008766700359207926	0.04950242951388212	0.049419664161855385	-1.3045487003806797e-05	-0.0001486884447372272	-1.306171164069947e-05	-0.0001488733681540566
4.979860827745887	0.0007574662861363432	0.0007584859842686493	0.0007902424481886657	0.0007912560762629389	0.0008094680048434639	0.0008104747002260061	0.0008303131265786654	0.0008313095092736816	0.0008752860774684721	0.0008762504716951151	0.04950248576872239	0.04941972031893595	-1.2949850271693278e-05	-0.0001484877582468569	-1.2965955976548121e-05	-0.00014867243219782167
5.009866994350591	0.0007571039623006698	0.0007581231727360115	0.000789864480976503	0.0007908776242565483	0.0008090808640078231	0.0008100870779038548	0.000829916041265948	0.0008309119473906972	0.0008748675438767766	0.0008758314767686468	0.04950254303512698	0.04941977748582276	-1.2854824717285426e-05	-0.0001482863051379124	-1.2870812250272146e-05	-0.00014847072867166244
5.040053963203681	0.0007567421303142665	0.0007577608537158235	0.0007894870274861887	0.0007904996866312307	0.0008086942497635589	0.0008096999828276593	0.000829519496531194	0.000830514926733275	0.0008744495811535594	0.0008754130533363651	0.04950260133135572	0.049419835680744276	-1.2760406568376736e-05	-0.00014808408216288038	-1.2776276684988222e-05	-0.00014826825432420754
5.070422823729659	0.0007563807920445341	0.000757399029078019	0.0007891100896763438	0.0007901222653481249	0.0008083081641235011	0.0008093134170127476	0.0008291234944465898	0.0008301184493760689	0.0008740321915010941	0.0008749952036029125	0.0495026606759997	0.04941989492225864	-1.26665920743875e-05	-0.00014788108604379957	-1.268234552542942e-05	-0.00014806500587327687
5.100974671917351	0.0007560199493666272	0.0007570377007002955	0.0007887336695138633	0.0007897453623766532	0.0008079226091090706	0.0008089273824830485	0.0008287280370932669	0.0008297225174026884	0.0008736153771314011	0.0008745779297826879	0.04950272108798513	0.04941995522926052	-1.2573377506349195e-05	-0.00014767731347323232	-1.2589015037998974e-05	-0.00014786098000732495
5.131710610359471	0.0007556596041635197	0.0007566768704681815	0.0007883577689739878	0.0007893689796945961	0.0008075375867503555	0.0008085418812711697	0.0008283331265613846	0.0008293271329057806	0.0008731991402663388	0.0008741612340999376	0.04950278258658305	0.04942001662098601	-1.2480759156776114e-05	-0.00014747276111390373	-1.2496281510607221e-05	-0.0001476561733851356
5.1626317482924104	0.0007552997583260737	0.0007563165402751039	0.0007879823900403791	0.0007889931192881644	0.0008071530990861903	0.0008081569154184747	0.0008279387649502104	0.0008289322979871117	0.0008727834831376955	0.0008737451187888481	0.04950284519141102	0.04942007911701925	-1.2388733339526586e-05	-0.00014726742559803552	-1.2404141252534556e-05	-0.0001474505826348227
5.193739201636265	0.0007549404137531097	0.0007559567120224593	0.0007876075347051963	0.0007886177831520777	0.0008067691481642363	0.0008077724869751656	0.0008275449543682076	0.000828538014757654	0.0008723684079872872	0.000873329586093643	0.04950290892244316	0.04942014273729967	-1.229729638971798e-05	-0.00014706130352770685	-1.2312590594322145e-05	-0.00014724420435399677
5.225034093035115	0.0007545815723514734	0.0007555973876196808	0.0007872332049691688	0.000788242973289638	0.0008063857360410582	0.000807388598000359	0.0008271516969331151	0.0008281442853376669	0.0008719539170670477	0.0008729146382686745	0.04950297380001493	0.049420207502126653	-1.2206444663653837e-05	-0.00014685439147468782	-1.2221625887759782e-05	-0.00014703703511045885
5.256517551897525	0.0007542232360361051	0.0007552385689843072	0.0007868594028416734	0.0007878686917128041	0.0008060028647822058	0.0008070052505621666	0.0008267589947720333	0.0008277511118567817	0.0008715400126391256	0.000872500277578519	0.04950303984482906	0.04942027343216815	-1.2116174538598368e-05	-0.00014664668597927366	-1.2131243505603129e-05	-0.00014682907144020207
5.288190714437326	0.0007538654067301129	0.0007548802580420567	0.0007864861303408129	0.0007874949404422734	0.0008056205364622962	0.00080662244673778	0.0008263668500215132	0.0008273584964540911	0.0008711266969759828	0.0008720865062980767	0.04950310707796455	0.049420340548465606	-1.2026482412868383e-05	-0.00014643818355228322	-1.2041439841681267e-05	-0.00014662030984963215
5.320054723714605	0.0007535080863648331	0.0007545224567268872	0.0007861133894934838	0.0007871217215075485	0.000805238753165086	0.0008062401886135403	0.0008259752648276298	0.0008269664412782236	0.0008707139723604806	0.0008716733267126582	0.049503175520880315	0.04942040887244107	-1.193736470558697e-05	-0.00014622888067328255	-1.1952211310681596e-05	-0.00014641074681406852
5.352110729676963	0.0007531512768799106	0.000754165166981076	0.0007857411823354628	0.0007867490369470227	0.0008048575169835618	0.000805858478285031	0.0008255842413460813	0.0008265749484874412	0.0008703018410859883	0.0008712607411180912	0.049503245195425455	0.04942047842590563	-1.1848817856510013e-05	-0.00014601877378930816	-1.186355434790523e-05	-0.00014620037877596803
5.384359889201005	0.0007527949802233656	0.0007538083907552889	0.0007853695109114815	0.0007863768888080573	0.0008044768300200194	0.0008054773178571563	0.0008251937817422701	0.000826184020249722	0.000869890305456477	0.0008708487518208172	0.049503316123843594	0.04942054923106369	-1.1760838326126816e-05	-0.00014580785931769813	-1.1775465409483848e-05	-0.00014598920214878297
5.41680336613411	0.0007524391983516601	0.0007534521300086421	0.0007849983772752988	0.000786005279147049	0.0008040966943861399	0.0008050967094442142	0.0008248038881913853	0.0008257936587428402	0.0008694793677866119	0.0008704373611379793	0.04950338832878138	0.04942062131052369	-1.1673422595448457e-05	-0.0001455961336442324	-1.168794097203274e-05	-0.0001457772133135471
5.44944233133642	0.0007520839332297728	0.0007530963867087848	0.0007846277834897828	0.0007856342100295211	0.0008037171122030776	0.0008047166551699928	0.0008244145628784943	0.0008254038661544637	0.0008690690304018566	0.0008700265713975341	0.04950346183329552	0.0494206946873014	-1.1586567165834324e-05	-0.00014538359312210591	-1.1600977532531115e-05	-0.00014556440861857034
5.482277962723094	0.0007517291868312715	0.0007527411628319642	0.0007842577316269915	0.0007852636835301943	0.0008033380856015427	0.0008043371571678442	0.000824025807998633	0.0008250146446822366	0.0008686592956385734	0.0008696163849383449	0.049503536660860506	0.049420769384830705	-1.1500268559030274e-05	-0.00014517023407392693	-1.1514571608440063e-05	-0.00014535078438249194
5.515311445306831	0.0007513749611383786	0.0007523864603630949	0.0007838882237682437	0.0007848937017330635	0.0008029596167218783	0.0008039582175807662	0.0008236376257568847	0.0008246259965338641	0.0008682501658441164	0.0008692068041102775	0.04950361283537504	0.049420845426968965	-1.1414523316929243e-05	-0.0001449560527893301	-1.1428719737339998e-05	-0.00014513633689011707
5.548543971240616	0.0007510212581420523	0.0007520322812958395	0.0007835192620042089	0.0007845242667314866	0.0008025817077141552	0.0008035798385614961	0.0008232500183684826	0.0008242379239272119	0.0008678416433769431	0.000868797831274313	0.049503690381171854	0.04942092283800633	-1.132932800158859e-05	-0.00014474104552647526	-1.1343418477017392e-05	-0.00014492106239522018
5.581976739860765	0.0007506680798420462	0.0007516786276326686	0.0007831508484349731	0.0007841553806282501	0.000802204360738241	0.0008032020222725802	0.0008228629880588827	0.0008238504290903811	0.0008674337306067014	0.0008683894688026333	0.04950376932302369	0.049421001642672394	-1.1244679195047957e-05	-0.0001445252085112425	-1.1258664405258342e-05	-0.00014470495711879638
5.615610957730194	0.0007503154282469954	0.0007513255013849464	0.0007827829851701339	0.0007837870455356641	0.0008018275779639002	0.0008028247708864741	0.0008224765370638696	0.0008234635142618132	0.000867026429914347	0.0008679817190787397	0.04950384968615122	0.0494210818661445	-1.1160573499211304e-05	-0.00014430853793620524	-1.1174454119735819e-05	-0.00014448801724881166
5.649447838681973	0.0007499633053744782	0.0007509729045729925	0.0007824156743288677	0.00078341926357563	0.000801451361570867	0.0008024480865856151	0.0008220906676296349	0.0008230771816903684	0.0008666197436922333	0.0008675745844975419	0.04950393149623345	0.04942116353405653	-1.1077007535874664e-05	-0.00014409102996271184	-1.1090784238040885e-05	-0.00014427023894170166
5.6834886038631165	0.0007496117132510945	0.0007506208392261621	0.0007820489180400174	0.0007830520368797293	0.0008010757137489364	0.0008020719715625146	0.0008217053820128733	0.0008226914336354235	0.0008662136743442226	0.0008671680674654705	0.04950401477941267	0.04942124667250596	-1.0993977946446853e-05	-0.0001438726807180546	-1.1007651397439838e-05	-0.0001440516183205398
5.717734481778674	0.000749260653912539	0.0007502693073829143	0.0007816827184421721	0.0007826853675892994	0.0008007006366980501	0.00080169642801984	0.0008213206824808746	0.0008223062723669588	0.0008658082242857875	0.000866762170400575	0.04950409956230655	0.049421331308063324	-1.0911481391987637e-05	-0.00014365348629724606	-1.0925052254816964e-05	-0.00014383215147509287
5.75218670833605	0.000748910129403671	0.0007499183110908907	0.0007813170776837461	0.0007823192578555192	0.0008003261326283793	0.0008013214581705056	0.0008209365713116107	0.0008219217001656542	0.0008654033959441129	0.0008663568957326338	0.04950418587201307	0.04942141746778021	-1.0829514553027317e-05	-0.0001434334427617423	-1.0842983486572186e-05	-0.00014361183446209846
5.786846526889619	0.0007485601417785945	0.000749567852406986	0.0007809519979230653	0.0007819537098394892	0.0007999522037604168	0.0008009470642377552	0.0008205530507938352	0.0008215377193229792	0.0008649991917582089	0.0008659522459032562	0.04950427373612228	0.049421505179198445	-1.0748074129506013e-05	-0.00014321254613985923	-1.0761441788536066e-05	-0.00014339066330479322
5.821715188285586	0.0007482106931007259	0.0007492179333974248	0.0007805874813284438	0.0007815887257123147	0.000799578852325058	0.0008005732484552534	0.0008201701232271685	0.0008211543321412879	0.0008645956141790077	0.0008655482233659916	0.04950436318272329	0.04942159447035864	-1.066715684065224e-05	-0.00014299079242613422	-1.0680423875867456e-05	-0.00014316863399285729
5.856793950907131	0.0007478617854428753	0.0007488685561378337	0.0007802235300782738	0.0007812243076551872	0.0007992060805636962	0.0008002000130671699	0.0008197877909222003	0.0008207715409339098	0.0008641926656694804	0.0008651448305864335	0.04950445424041447	0.0494216853698089	-1.0586759424875344e-05	-0.00014276817758135385	-1.0599926482945943e-05	-0.0001429457424826086
5.892084080719833	0.0007475134208873153	0.000748519722713318	0.0007798601463611012	0.0007808604578594685	0.0007988338907283036	0.0007998273603282694	0.000819406056200575	0.0008203893480252467	0.000863790348704736	0.0008647420700423294	0.049504546938312015	0.04942177790661537	-1.0506878639748168e-05	-0.00014254469753316457	-1.0519946363283378e-05	-0.000142721984696087
5.927586851317345	0.0007471656015258584	0.0007481714352185357	0.0007794973323757121	0.000780497178526773	0.0007984622850815226	0.0007994552925039998	0.0008190249213950896	0.000820007755750864	0.0008633886657721332	0.000864339944223687	0.04950464130605958	0.04942187211036984	-1.042751126176071e-05	-0.00014232034817387995	-1.044048028936602e-05	-0.00014249735652077655
5.963303543967366	0.000746818329459936	0.0007478236957577772	0.0007791350903312209	0.0007801344718690569	0.0007980912658967592	0.0007990838118705851	0.0008186443888497939	0.0008196267664575932	0.0008629876193713939	0.000863938455632889	0.04950473737383803	0.04942196801120062	-1.0348654086339212e-05	-0.00014209512536222935	-1.0361525052633713e-05	-0.00014227185381027185
5.999235447657878	0.0007464716068006678	0.0007474765064450346	0.000778773422447147	0.0007797723401086943	0.000797720835458265	0.0007987129207151092	0.0008182644609200774	0.0008192463825036182	0.0008625872120147048	0.0008635376067847955	0.04950483517237459	0.049422065639781715	-1.0270303927703908e-05	-0.0001418690249223864	-1.0283077463358464e-05	-0.00014204547238363952
6.035383859143656	0.0007461254356689452	0.0007471298694040851	0.0007784123309535071	0.0007794107854785708	0.0007973509960612355	0.0007983426213356119	0.0008178851399727739	0.0008188666062585814	0.000862187446226837	0.0008631374002068628	0.04950493473295329	0.04942216502734357	-1.0192457618787495e-05	-0.000141642042643636	-1.0205134350524739e-05	-0.00014181820802508516
6.071750082993084	0.0007457798181955002	0.0007467837867685613	0.0007780518180908935	0.0007790498102221616	0.0007969817500118934	0.0007979729160411753	0.000817506428386252	0.0008184874401036719	0.0008617883245452488	0.0008627378384392476	0.04950503608742572	0.049422266205680826	-1.011511201109809e-05	-0.00014141417428040204	-1.0127692561734056e-05	-0.00014159005648367584
6.108335431635222	0.000745434756520991	0.0007464382606820346	0.0007776918861105679	0.000778689416593624	0.000796613099627588	0.0007976038071520203	0.0008171283285505198	0.0008181088864317325	0.0008613898495202083	0.000862338924034927	0.04950513926821964	0.04942236920716613	-1.0038263974663716e-05	-0.00014118541555194208	-1.005074896312172e-05	-0.00014136101347358987
6.145141225407182	0.0007450902527960711	0.0007460932932980862	0.0007773325372745397	0.0007783296068578777	0.0007962450472368786	0.0007972352969995923	0.0008167508428673154	0.0008177309476473488	0.0008609920237148965	0.0008619406595598041	0.04950524430835048	0.049422474064756985	-9.961910397962917e-06	-0.00014095576214281924	-9.974300439280492e-06	-0.00014113107467364494
6.182168792601758	0.0007447463091814705	0.00074574888678039	0.0007769737738556562	0.0007779703832906958	0.0007958775951796321	0.00079686738792666	0.0008163739737502105	0.000817353626166956	0.0008605948497055267	0.0008615430475928295	0.0495053512414324	0.04942258081200935	-9.886048187726995e-06	-0.0001407252097012368	-9.898343893106204e-06	-0.0001409002357270206
6.2194194695153895	0.0007444029278480752	0.0007454050433027867	0.0007766155981376914	0.0007776117481787899	0.0007955107458071156	0.0007965000822874029	0.0008159977236247097	0.000816976924418933	0.0008601983300814595	0.0008611460907261102	0.04950546010168804	0.04942268948308644	-9.810674268903585e-06	-0.00014049375383992646	-9.822876245761322e-06	-0.00014066849224153577
6.256894600496366	0.0007440601109770033	0.0007450617650493643	0.0007762580124154316	0.000777253703819897	0.0007951445014820889	0.0007961333824475078	0.0008156220949283507	0.0008166008448437043	0.0008598024674453182	0.0008607497915650281	0.0495055709239609	0.049422800112770865	-9.735785584606346e-06	-0.00014026139013603722	-9.747894436506685e-06	-0.00014043583978812224
6.294595537993358	0.000743717860759683	0.0007447190542145387	0.0007759010189947622	0.0007768962525228732	0.0007947788645788973	0.000795767290784265	0.0008152470901108021	0.0008162253898938455	0.0008594072644131032	0.0008603541527283598	0.04950568374372524	0.04942291273647555	-9.66137909593455e-06	-0.00014002811413027505	-9.673395422682418e-06	-0.00014020227390232343
6.332523642604218	0.0007433761793979344	0.0007443769130031267	0.0007755446201927595	0.0007765393966077731	0.0007944138374835689	0.0007954018096866566	0.0008148727116339691	0.0008158505620341751	0.0008590127236143128	0.0008599591768483866	0.04950579859709833	0.049423027390254906	-9.587451781912365e-06	-0.00013979392132684731	-9.599376179576097e-06	-0.00013996779008301763
6.370680283125076	0.0007430350691040462	0.0007440353436304339	0.0007751888183377774	0.0007761831384059494	0.0007940494225939082	0.00079503694155546	0.000814498961972093	0.0008154763637418683	0.000858618847692059	0.0008595648665710222	0.0495059155208523	0.04942314411081727	-9.51400063942641e-06	-0.00013955880719393465	-9.525833700309988e-06	-0.0001397323837925013
6.40906683659976	0.0007426945321008557	0.0007436943483223254	0.0007748336157695363	0.0007758274802601321	0.0007936856223195903	0.0007946726888033349	0.0008141258436118533	0.0008151027975065484	0.0008582256393031866	0.0008591712245559222	0.04950603455242549	0.0494232629355356	-9.441022683099112e-06	-0.00013932276716277503	-9.452764995790744e-06	-0.00013949605045629476
6.447684688369473	0.0007423545706218293	0.0007433539293153144	0.0007744790148392148	0.0007754724245245279	0.0007933224390822592	0.0007943090538549278	0.0008137533590524728	0.0008147298658304003	0.000857833101118395	0.0008587782534766137	0.04950615572993475	0.04942338390246065	-9.368514945170756e-06	-0.00013908579662733067	-9.38016709459144e-06	-0.0001392587854629479
6.486535232122802	0.0007420151869111437	0.0007430140888566346	0.0007741250179095398	0.0007751179735649024	0.0007929598753156244	0.0007939460391469613	0.0008133815108058214	0.0008143575712282661	0.0008574412358223586	0.0008583859560206077	0.04950627909218764	0.0494235070503329	-9.296474475398858e-06	-0.00013884789094387173	-9.30803704281627e-06	-0.00013902058416337404
6.525619869945995	0.000741676383223768	0.0007426748292043303	0.0007737716273548794	0.0007747641297586805	0.0007925979334655605	0.0007935836471283407	0.0008130103013965233	0.0008139859162277593	0.0008570500461138516	0.000857994334889531	0.04950640467869551	0.04942363241859455	-9.224898341087667e-06	-0.00013860904543244734	-9.236371904097068e-06	-0.0001387814418715161
6.564940012373588	0.0007413381618255373	0.0007423361526273269	0.0007734188455613269	0.0007744108954950268	0.0007922366159901972	0.0007932218802602404	0.0008126397333620536	0.0008136149033693587	0.0008566595347058615	0.0008576033927992373	0.04950653252968552	0.04942376004740302	-9.153783626867848e-06	-0.00013836925537522027	-9.165168759449338e-06	-0.00013854135386365263
6.604497078439295	0.0007410005249932434	0.0007419980614055215	0.0007730666749268016	0.0007740582731749473	0.0007918759253600266	0.0007928607410162136	0.000812269809252855	0.0008132445352065257	0.0008562697043257243	0.000857213132479942	0.04950666268611415	0.04942388997764367	-9.083127434569849e-06	-0.00013812851601507914	-9.094424707095303e-06	-0.0001383003153769824
6.644292495727218	0.0007406634750147136	0.0007416605578298624	0.0007727151178611386	0.0007737062652113793	0.0007915158640580008	0.0007925002318822875	0.0008119005316324408	0.0008128748143058068	0.0008558805577152447	0.0008568235566763424	0.04950679518968023	0.049424022250942785	-9.012926883274208e-06	-0.0001378868225581087	-9.024136862538501e-06	-0.00013805832161165044
6.684327700423376	0.0007403270141888893	0.0007413236442024278	0.0007723641767861784	0.000773354874029281	0.0007911564345796267	0.0007921403553570604	0.0008115319030774999	0.0008125057432469391	0.0008554920976308194	0.0008564346681477423	0.049506930082838754	0.049424156909681334	-8.943179109150226e-06	-0.0001376441701720077	-8.95430235839205e-06	-0.00013781536772952685
6.724604137367524	0.0007399911448259128	0.0007409873228365123	0.0007720138541358636	0.0007730041020657284	0.000790797639433071	0.0007917811139518048	0.0008111639261780072	0.0008121373246229613	0.0008551043268435669	0.0008560464696681809	0.049507067408813415	0.04942429399700859	-8.873881265331063e-06	-0.0001374005539855616	-8.884918344250273e-06	-0.00013757144885337413
6.76512326010531	0.0007396558692472075	0.0007406515960567075	0.0007716641523563311	0.0007726539517700074	0.0007904394811392587	0.0007914225101905685	0.0008107966035373323	0.0008117695610403217	0.0008547172481394533	0.000855658964026559	0.04950720721161305	0.049424433556856405	-8.805030521840881e-06	-0.00013715596908836503	-8.815981986601967e-06	-0.0001373265600667084
6.805886530940724	0.0007393211897855648	0.00074031646619899	0.0007713150739060104	0.0007723044256037133	0.0007900819622319788	0.000791064546610278	0.000810429937772352	0.0008114024551189912	0.000854330864319425	0.000855272154026772	0.04950734953604333	0.049424575633952354	-8.73662406551505e-06	-0.00013691041053126574	-8.747490468809585e-06	-0.00013708069641441
6.846895420988873	0.0007389871087852236	0.000739981935610799	0.0007709666212557134	0.0007719555260408392	0.0007897250852579808	0.000790707225760837	0.0008100639315135551	0.0008110360094925691	0.0008539451781995336	0.0008548860424878346	0.04950749442772184	0.049424720273835494	-8.668659099958509e-06	-0.00013666387332642027	-8.679440990980863e-06	-0.00013683385290233496
6.888151410229076	0.0007386536286019553	0.0007396480066511236	0.0007706187968887319	0.000771607255567875	0.0007893688527770802	0.0007903505502052312	0.0008096985874051573	0.000810670226808396	0.0008535601926110677	0.0008545006322440129	0.04950764193309459	0.049424867522869946	-8.60113284532893e-06	-0.00013641635244523997	-8.611830769836987e-06	-0.00013658602449603818
6.92965598755826	0.0007383207516031528	0.0007393146816905889	0.000770271603300938	0.0007712596166839055	0.0007890132673622658	0.0007899945225196338	0.0008093339081052153	0.0008103051097276695	0.0008531759104006898	0.0008541159261449601	0.049507792099448195	0.04942501742826153	-8.534042538369674e-06	-0.00013616784282027838	-8.544657038698708e-06	-0.00013633720612196698
6.971410650844719	0.0007379884801679063	0.0007389819631115354	0.0007699250430008715	0.000770912611900701	0.0007886583315997948	0.0007896391452935044	0.0008089698962857325	0.0008099406609255494	0.0008527923344305597	0.0008537319270558426	0.049507944974927755	0.049425170038070856	-8.467385432274488e-06	-0.0001359183393438157	-8.477917047302469e-06	-0.00013608739266557368
7.01341690698215	0.000737656816687098	0.0007386498533081135	0.0007695791185098472	0.0007705662437428246	0.0007883040480893078	0.0007892844211297037	0.0008086065546327808	0.0008095768830912822	0.0008524094675784789	0.0008533486378574834	0.049508100608551195	0.049425325401230624	-8.401158796546987e-06	-0.00013566783686730366	-8.411608061770909e-06	-0.00013583657897217605
7.055676271944047	0.0007373257635634822	0.0007383183546863601	0.0007692338323620464	0.0007702205147477206	0.0007879504194439274	0.0007889303526445885	0.0008082438858466099	0.0008092137789283058	0.0008520273127380187	0.0008529660614464891	0.049508259050225094	0.049425483567560914	-8.335359917021473e-06	-0.0001354163302024758	-8.345727364588579e-06	-0.00013558475984754015
7.098190270838397	0.0007369953232117711	0.0007379874696642881	0.0007688891871046155	0.0007698754274658164	0.000787597448290366	0.0007885769424681228	0.0008078818926417614	0.0008088513511543676	0.0008516458728186575	0.0008525842007353881	0.04950842035076065	0.0494256445877845	-8.269986095675586e-06	-0.00013516381411984857	-8.280272254360815e-06	-0.00013533193005543787
7.1409604379627405	0.0007366654980587242	0.000737657200671975	0.0007685451852977684	0.0007695309844606231	0.0007872451372690341	0.000788224193243986	0.00080752057774719	0.0008084896025016438	0.0008512651507459203	0.0008522030586527712	0.04950858456189118	0.0494258085135449	-8.205034650578258e-06	-0.00013491028334852717	-8.215240045827618e-06	-0.00013507808431867385
7.183988316859528	0.0007363362905432327	0.0007373275501516468	0.0007682018295148826	0.0007691871883088331	0.0007868934890341469	0.0007878721076296783	0.0008071599439063754	0.0008081285357168523	0.0008508851494615162	0.0008518226381434271	0.049508751736287646	0.04942597539742156	-8.140502915813391e-06	-0.00013465573257687158	-8.15062806976477e-06	-0.00013482321731905778
7.227275460371831	0.0007360077031164074	0.0007369985205577666	0.0007678591223426006	0.0007688440416004211	0.0007865425062538316	0.0007875206882966294	0.0008067999938774421	0.0008077681535613727	0.0008505058719234768	0.0008514429421684832	0.04950892192757673	0.04942614529294791	-8.076388241384444e-06	-0.0001344001564513586	-8.086433672867613e-06	-0.00013456732369643287
7.270823430699384	0.000735679738241666	0.000736670114357122	0.0007675170663809305	0.0007685015469387443	0.0007861921916102376	0.0007871699379303085	0.0008064407304332773	0.0008074084588113633	0.0008501273211062982	0.000851063973705546	0.04950909519035721	0.049426318254627725	-8.012687993112083e-06	-0.00013414354957663743	-8.022654217699002e-06	-0.00013431039804900902
7.31463379945495	0.0007353523983948206	0.0007363423340289126	0.0007671756642433457	0.0007681597069406433	0.0007858425477996447	0.000786819859230332	0.0008060821563616492	0.0008070494542578811	0.0008497495000010815	0.0008506857357488426	0.04950927158021854	0.04942649433795402	-7.949399552564795e-06	-0.00013388590651527976	-7.95928708256094e-06	-0.00013405243493261332
7.358708147721062	0.0007350256860641673	0.0007360151820648398	0.0007668349185568895	0.000767818524236546	0.0007854935775325752	0.0007864704549105766	0.000805724274465329	0.0008066911427070027	0.0008493724116156784	0.0008503082313093659	0.04950945115375781	0.04942667359942545	-7.886520316973886e-06	-0.00013362722178747455	-7.896329661456411e-06	-0.0001337934288607734
7.403048066107065	0.0007346996037505727	0.0007356886609691932	0.0007664948319622734	0.0007674780014705662	0.0007851452835339022	0.000786121727699287	0.0008053670875622094	0.0008063335269799433	0.0008489960589748314	0.0008499314634150152	0.04950963396859977	0.04942685609656674	-7.82404769912766e-06	-0.0001333674898706394	-7.833779363954074e-06	-0.00013353337430413448
7.447655154806527	0.0007343741539675659	0.0007353627732589434	0.0007661554071139849	0.000767138141300612	0.0007847976685429647	0.000785773680339192	0.0008050105984854292	0.0008059766099131815	0.0008486204451203246	0.0008495554351107474	0.04950982008341311	0.04942704188794437	-7.761979127302032e-06	-0.0001331067051992818	-7.771633615134485e-06	-0.0001332722656903207
7.49253102365499	0.0007340493392414247	0.0007350375214638274	0.0007658166466803863	0.0007667989463984837	0.0007844507353136767	0.0007854263155876127	0.0008046548100834931	0.0008056203943585787	0.0008482455731111253	0.0008491801494587175	0.049510009557931875	0.049427231033188544	-7.700312045165122e-06	-0.00013284486216474933	-7.709889855489482e-06	-0.00013301009740390723
7.537677292188054	0.0007337251621112686	0.0007347129081264426	0.0007654785533438219	0.0007664604194499828	0.0007841044866146427	0.0007850796362165791	0.000804299725220397	0.0008052648831835063	0.0008478714460235352	0.0008488056095384317	0.04951020245297262	0.04942742359301058	-7.639043911714799e-06	-0.00013258195511478554	-7.648545540858004e-06	-0.0001327468637857543
7.583095589699846	0.0007334016251291468	0.0007343889358023344	0.0007651411298007217	0.0007661225631550139	0.0007837589252292701	0.0007847336450129418	0.0008039453467757526	0.0008049100792709673	0.0008474980669513384	0.0008484318184468941	0.04951039883045619	0.04942761962922306	-7.5781722011520475e-06	-0.0001323179783533357	-7.587598142304655e-06	-0.0001324825591328127
7.628787555301809	0.00073307873086013	0.0007340656070600883	0.0007648043787617062	0.0007657853802276915	0.0007834140539558854	0.0007843883447784892	0.0008035916776449111	0.0008045559855197239	0.0008471254390059527	0.0008480587792987583	0.04951059875342622	0.049427819204760304	-7.517694402835867e-06	-0.0001320529261402692	-7.5270451460641985e-06	-0.00013221717769787422
7.674754837981857	0.0007327564818824013	0.0007337429244814211	0.0007644683029516941	0.0007654488733964455	0.000783069875607848	0.0007840437383300604	0.0008032387207390916	0.0008042026048444223	0.0008467535653165807	0.0008476864952264792	0.04951080228606987	0.049428022383698436	-7.45760802119827e-06	-0.0001317867926913241	-7.466884053473899e-06	-0.0001319507136897935
7.720999096663877	0.0007324348807873467	0.0007334208906612711	0.0007641329051100052	0.0007651130454041275	0.0007827263930136663	0.000783699828499662	0.0008028864789855053	0.0008038499401757202	0.000846382449030362	0.000847314969380465	0.04951100949373944	0.04942822923127563	-7.397910575621114e-06	-0.0001315195721772744	-7.407112380822603e-06	-0.0001316831612719893
7.767522000267617	0.0007321139301796497	0.0007330995082078936	0.0007637981879904731	0.0007647778990081206	0.000782383609017117	0.0007833566181345886	0.0008025349553274879	0.0008034979944604172	0.0008460120933125308	0.0008469442049292348	0.049511220442972424	0.04942843981391395	-7.338599600370185e-06	-0.00013125125872362475	-7.347727659319514e-06	-0.00013141451456297193
7.814325227768903	0.0007317936326773811	0.0007327787797429497	0.0007634641543615484	0.0007644434369804444	0.0007820415264773609	0.000783014110097536	0.0008021841527246254	0.0008031467706615813	0.0008456425013465695	0.000846574205059572	0.049511435201514055	0.049428654199240245	-7.2796726445639726e-06	-0.00013098184641147093	-7.288727435035211e-06	-0.00013114476763659288
7.861410468260233	0.0007314739909120909	0.0007324587079016	0.0007631308070064081	0.0007641096621078638	0.0007817001482690597	0.0007826723072667212	0.0008018340741528837	0.0008027962717586795	0.0008452736763343642	0.0008462049729766809	0.049511653838338526	0.049428872456109545	-7.22112727202448e-06	-0.00013071132927591766	-7.230109268759402e-06	-0.00013087391452051844
7.908779421011744	0.0007311550075289048	0.0007321392953325994	0.0007627981487230661	0.0007637765771920003	0.0007813594772824987	0.0007823312125360037	0.0008014847226047413	0.0008024465007477102	0.0008449056214963664	0.0008458365119043479	0.04951187642367103	0.049429094654625215	-7.162961061199166e-06	-0.0001304397013058567	-7.171870735936739e-06	-0.00013060194919645163
7.956433795532517	0.0007308366851866157	0.00073182054469839	0.0007624661823244824	0.0007634441850494409	0.0007810195164237059	0.0007819908288150038	0.0008011361010893222	0.0008020974606413346	0.0008445383400717527	0.0008454688250851007	0.04951210302901216	0.04942932086616323	-7.1051716051175745e-06	-0.00013016695644441079	-7.114009426602633e-06	-0.00013032886560010448
8.004375311632296	0.0007305190265577775	0.0007315024586751948	0.0007621349106386729	0.0007631124885118483	0.0007806802686145711	0.0007816511590292248	0.0008007882126325261	0.0008017491544690097	0.0008441718353185842	0.000845101915780369	0.0495123337271596	0.049429551163394106	-7.047756511288986e-06	-0.00012989308858801785	-7.056522945296517e-06	-0.00013005465762044865
8.052605699483543	0.0007302020343288002	0.0007311850399531124	0.0007618043365088215	0.0007627814904260722	0.0007803417367929703	0.0007813122061201735	0.0008004410602771644	0.0008014015852771225	0.0008438061105139714	0.0008447357872706481	0.04951256859223135	0.04942978562030837	-6.990713401608742e-06	-0.0001296180915862366	-6.999408910954297e-06	-0.00012977931909963214
8.101126699683881	0.0007298857112000452	0.0007308682912362131	0.000761474462793391	0.0007624511936542623	0.0007800039239128862	0.000780973973045485	0.000800094647083095	0.0008010547561291259	0.0008434411689542374	0.0008443704428556644	0.049512807699692095	0.04943002431223832	-6.9340399123200835e-06	-0.0001293419592420797	-6.942664956885794e-06	-0.00012950284383295152
8.149940063318896	0.0007295700598859169	0.0007305522152426308	0.0007611452923662337	0.0007621216010739772	0.0007796668329445309	0.0007806364627790422	0.0007997489761273549	0.0008007086701056712	0.0008430770139550822	0.0008440058858545371	0.04951305112637469	0.049430267315883715	-6.877733693885779e-06	-0.00012906468531059812	-6.886288730632503e-06	-0.00012922522556796379
8.199047552025359	0.0007292550831149643	0.0007302368147046636	0.0007608168281167095	0.0007617927155783035	0.0007793304668744731	0.0007802996783111056	0.0007994040505043034	0.0008003633303047513	0.000842713648851754	0.0008436421196059517	0.04951329895050688	0.04943051470933675	-6.821792410904859e-06	-0.0001287862634987702	-6.830277893887793e-06	-0.00012894645800387572
8.248450938054788	0.0007289407836299731	0.0007299220923688678	0.0007604890729497957	0.0007614645400759654	0.0007789948287057613	0.000779963622648435	0.0007990598733257561	0.0008000187398418348	0.0008423510769992154	0.0008432791474683253	0.04951355125173651	0.04943076657210659	-6.766213742082257e-06	-0.00012850668746605676	-6.774630122477823e-06	-0.00012866653479254309
8.298152004337403	0.000728627164188062	0.0007296080509961524	0.0007601620297862012	0.0007611370774914396	0.0007786599214580494	0.0007796282988144157	0.0007987164477211238	0.000799674901850005	0.0008419893017723126	0.0008429169728199765	0.0495138081111573	0.04943102298514568	-6.710995380122126e-06	-0.00012822595082331856	-6.719343106240984e-06	-0.0001283854495369996
8.348152544546481	0.0007283142275607817	0.0007292946933618798	0.0007598357015624839	0.0007608103307650728	0.0007783257481677243	0.0007792937098491866	0.0007983737768375547	0.0007993318194801027	0.0008416283265659505	0.0008425555990592997	0.04951406961133455	0.049431284030875655	-6.656135031649774e-06	-0.00012794404713284413	-6.664414548941157e-06	-0.0001281031957916512
8.398454363163072	0.0007280019765342094	0.00072898202225596	0.0007595100912311639	0.0007604843028531938	0.0007779923118880315	0.0007789598588097661	0.0007980318638400725	0.0007989894959008648	0.0008412681547952619	0.000842195029604936	0.04951433583633236	0.049431549793215464	-6.601630417112786e-06	-0.00012766096990748932	-6.6098421682043995e-06	-0.00012781976706138787
8.449059275541144	0.0007276904139090508	0.0007286700404829523	0.0007591852017608446	0.0007601589967282362	0.0007776596156892082	0.0007786267487701845	0.0007976907119117248	0.0007986479342990705	0.0008409087898957892	0.0008418352678959526	0.04951460687174081	0.049431820357605606	-6.547479270723779e-06	-0.00012737671261064953	-6.555623695428739e-06	-0.00012753515680183347
8.49996910797308	0.0007273795425007334	0.0007283587508621593	0.0007588610361363231	0.0007598344153788491	0.0007773276626586072	0.0007782943828216084	0.0007973503242537187	0.0007983071378796803	0.0008405502353236528	0.0008414763173920138	0.049514882804704174	0.04943209581103898	-6.493679340397948e-06	-0.0001270912686562875	-6.501756875726926e-06	-0.0001272493584188461
8.551185697755594	0.0007270693651395088	0.000728048156227729	0.0007585375973587148	0.0007595105618100201	0.0007769964559008318	0.0007779627640724765	0.000797010704085572	0.0007979671098659852	0.000840192494555737	0.0008411181815735656	0.04951516372394821	0.0494323762420877	-6.440228387641182e-06	-0.00012680463140787857	-6.448239467820617e-06	-0.00012696236526776872
8.602710893256043	0.0007267598846705496	0.0007277382594287525	0.0007582148884455678	0.0007591874390431918	0.000776665998537864	0.000777631895648627	0.0007966718546452554	0.0007976278534997496	0.0008398355710898649	0.0008407608639420112	0.04951544971980997	0.049432661740931305	-6.3871241874798035e-06	-0.00012651679417849393	-6.395069243978792e-06	-0.0001266741706535679
8.654546553979111	0.0007264511039540512	0.0007274290633293649	0.0007578929124309854	0.0007588650501163832	0.0007763362937091994	0.0007773017806934327	0.0007963337791893423	0.0007972893720413609	0.0008394794684449848	0.000840404368019897	0.04951574088426693	0.0494329523993876	-6.334364528421538e-06	-0.0001262277502306064	-6.3422439899596394e-06	-0.0001263847678306118
8.706694550633951	0.0007261430258653276	0.0007271205708088422	0.0007575716723657419	0.0007585433980843067	0.0007760073445719764	0.0007769724223679312	0.0007959964809931512	0.0007969516687699734	0.0008391241901613471	0.0008400486973510902	0.04951603731096556	0.049433248310940224	-6.2819472123427575e-06	-0.000125937492775563	-6.289761504904741e-06	-0.00012609415000183755
8.759156765201672	0.0007258356532949152	0.0007268127847617048	0.0007572511713174074	0.0007582224860184921	0.0007756791543011134	0.0007766438238509617	0.0007956599633509013	0.0007966147469836621	0.0008387697398006957	0.0008396938555009702	0.04951633909525414	0.04943354957077143	-6.229870054386133e-06	-0.00012564601497241923	-6.237619601243659e-06	-0.00012580231031811273
8.811935091003267	0.0007255289891486739	0.0007265057080978192	0.0007569314123704697	0.0007579023170074086	0.0007753517260894447	0.0007763159883393006	0.0007953242295758607	0.0007962786099995728	0.000838416120946453	0.0008393398460566135	0.049516646334211004	0.049433856275791714	-6.178130882955428e-06	-0.00012535330992918814	-6.185816104686999e-06	-0.00012550924187904045
8.865031432767935	0.0007252230363478839	0.0007261993437424943	0.0007566123986264517	0.0007575828941565838	0.0007750250631478512	0.0007759889190477931	0.0007949892830004952	0.0007959432611540691	0.000838063337203906	0.00083898667262698	0.04951695912667843	0.04943416852467029	-6.1267275395923346e-06	-0.00012505937070125817	-6.134348854090234e-06	-0.00012521493773151593
8.918447706701835	0.0007249177978293535	0.0007258936946365897	0.0007562941332040411	0.0007572642205887317	0.0007746991687054043	0.0007756626192094969	0.0007946551269766256	0.0007956087038028928	0.000837711392200402	0.0008386343388431084	0.049517277573292544	0.049434486417869565	-6.075657878893206e-06	-0.00012476419029111563	-6.083215701383447e-06	-0.0001249193908694768
8.972185840557227	0.0007246132765455154	0.0007255887637366124	0.0007559766192392088	0.000756946299443873	0.0007743740460094972	0.0007753370920758147	0.0007943217648755784	0.0007952749413213116	0.0008373602895855353	0.0008382828483583046	0.04951760177651833	0.04943481005767579	-6.024919768489977e-06	-0.00012446776164876105	-6.032414511551384e-06	-0.0001246225942345136
9.02624777370205	0.000724309475464532	0.0007252845540148218	0.0007556598598853365	0.0007566291338794608	0.0007740496983259881	0.0007750123409166349	0.0007939892000883424	0.0007949419771042772	0.0008370100330313455	0.0008379322048483373	0.04951793184068089	0.04943513954823284	-5.9745110888836245e-06	-0.00012417007766993282	-5.981943162466051e-06	-0.00012432454071370502
9.080635457189915	0.0007240063975703997	0.0007249810684593352	0.0007553438583133428	0.0007563127270705092	0.0007737261289393405	0.0007746883690204751	0.0007936574360257269	0.0007946098145665847	0.0008366606262325132	0.0008375824120116377	0.04951826787200031	0.04943547499557626	-5.9244297334615226e-06	-0.00012387113119724513	-5.931799544892785e-06	-0.00012402522314086672
9.135350853830497	0.0007237040458630486	0.0007246783100742256	0.0007550286177118062	0.000755997082209715	0.0007734033411527596	0.0007743651796946167	0.0007933264761185159	0.000794278457143025	0.0008363120729065562	0.0008372334735694911	0.049518609978625984	0.04943581650766747	-5.874673608394221e-06	-0.00012357091501929984	-5.881981562403521e-06	-0.00012372463429599634
9.190395938260405	0.0007234024233584481	0.0007243762818796298	0.000754714141287094	0.0007556822025075869	0.0007730813382883377	0.0007740427762652516	0.0007929963238176293	0.0007939479082885475	0.0008359643767940299	0.0008368853932662415	0.04951895827067184	0.04943616419442892	-5.8252406325374345e-06	-0.0001232694218696595	-5.832487131264899e-06	-0.00012342276690371912
9.245772697014415	0.0007231015330887108	0.0007240749869118512	0.0007544004322634898	0.0007553680911925736	0.0007727601236871958	0.0007737211620776232	0.0007926669825942832	0.0007936181714784198	0.0008356175416587301	0.0008365381748694925	0.04951931286025219	0.04943651816777991	-5.776128737353982e-06	-0.0001229666444268196	-5.783314180374949e-06	-0.000123119613633621
9.301483128597186	0.000722801378102199	0.0007237744282234666	0.0007540874938833243	0.0007550547515111946	0.0007724397007096306	0.0007734003404961739	0.0007923384559401531	0.0007932892502083924	0.0008352715712878987	0.0008361918221703135	0.04951967386151715	0.0494368785416728	-5.727335866904243e-06	-0.00012266257531426406	-5.7344606512405374e-06	-0.00012281516710041518
9.357529243555355	0.0007225019614636249	0.0007234746088834267	0.0007537753294070986	0.0007547421867281637	0.0007721200727352527	0.0007730803149046833	0.000792010747367532	0.0007929611479948544	0.0008349264694924233	0.00083584633898344	0.049520041390691404	0.04943724543212941	-5.678859977703912e-06	-0.00012235720709966036	-5.68592449783599e-06	-0.00012250941986260977
9.413913064550128	0.0007222032862541624	0.0007231755319771684	0.0007534639421136227	0.0007544304001265271	0.000771801243163141	0.0007727610887064233	0.0007916838604095022	0.0007926338683750085	0.0008345822401070543	0.0008355017291474889	0.049520415566110546	0.04943761895728042	-5.6306990386745595e-06	-0.00012205053229399909	-5.637703686560587e-06	-0.0001222023644221193
9.47063662643026	0.000721905355571548	0.0007228772006067151	0.0007531533353001393	0.0007541193950077889	0.0007714832154119836	0.0007724426653242983	0.000791357798620095	0.0007923074149070285	0.0008342388869906076	0.000835157996525164	0.04952079650826091	0.049437999237402185	-5.582851031104598e-06	-0.00012174254335239887	-5.5897961961986695e-06	-0.0001218939932250418
9.527701976305488	0.0007216081725301885	0.0007225796178907852	0.0007528435122824589	0.0007538091746920444	0.0007711659929202283	0.0007721250482009966	0.0007910325655744597	0.0007919817911702295	0.0008338964140261793	0.0008348151450034691	0.04952118433981721	0.04943838639495622	-5.535313948520047e-06	-0.00012143323267246875	-5.542200017780857e-06	-0.00012158429865966047
9.585111173620431	0.0007213117402612694	0.0007222827869649007	0.0007525344763950931	0.000753499742518115	0.0007708495791462326	0.0007718082407991401	0.0007907081648690337	0.0007916570007652383	0.0008335548251213616	0.0008344731784939244	0.04952157918568301	0.04943878055462956	-5.488085796676728e-06	-0.0001211225925948356	-5.494913154586653e-06	-0.00012127327305730407
9.642866290228868	0.0007210160619128576	0.00072198671098149	0.0007522262309913839	0.0007531911018436773	0.0007705339775684103	0.0007714922466014319	0.0007903846001217086	0.0007913330473141591	0.0008332141242084546	0.0008341321009327783	0.049521981173032505	0.049439181843374536	-5.441164593406739e-06	-0.000120810615401451	-5.447933621989184e-06	-0.0001209609086907093
9.700969410468568	0.000720721140650018	0.0007216913931100036	0.0007519187794436469	0.0007528832560454059	0.000770219191685392	0.0007711770691108152	0.0007900618749720096	0.0007910099344607532	0.0008328743152446943	0.0008337919162812357	0.04952239043134989	0.049439590390451114	-5.39454836864274e-06	-0.00012049729331681247	-5.4012594474699485e-06	-0.00012064719777488131
9.75942263123647	0.0007204269796549078	0.0007213968365370116	0.0007516121251432927	0.0007525762085190968	0.0007699052250161637	0.0007708627118506147	0.0007897399930812547	0.0007906876658705995	0.0008325354022124593	0.0008334526285256653	0.049522807092472435	0.049440006327467007	-5.34823516429566e-06	-0.0001201826185066035	-5.35488867050779e-06	-0.00012033213246592789
9.818228062064373	0.0007201335821268998	0.0007211030444663225	0.0007513062715009783	0.0007522699626798158	0.0007695920811002352	0.0007705491783647027	0.0007894189581327458	0.0007903662452312828	0.0008321973891195094	0.0008331142416778366	0.049523231290634365	0.049440429788422814	-5.302223034151475e-06	-0.00011986658307658327	-5.3088193424791555e-06	-0.00012001570486019908
9.877387825195074	0.0007198409512826795	0.0007208100201190855	0.0007510012219467317	0.000751964521962027	0.0007692797634977847	0.0007702364722176452	0.0007890987738319301	0.0007900456762525593	0.0008318602799991994	0.0008327767597751361	0.0495236631625084	0.04944086090975415	-5.256510043896365e-06	-0.00011954917907389118	-5.26304952666503e-06	-0.00011969790699528637
9.936904055658934	0.000719549090356361	0.000720517766733903	0.0007506969799300964	0.0007516598898197346	0.0007689682757898198	0.0007699245969948622	0.0007887794439065852	0.0007897259626665392	0.0008315240789107123	0.0008324401868807995	0.04952410284725162	0.04944129983037621	-5.211094270951046e-06	-0.00011923039848499295	-5.217577298094814e-06	-0.0001193787308477745
9.996778901350961	0.0007192580025995945	0.0007202262875669399	0.0007503935489202681	0.0007513560697266211	0.0007686576215783332	0.0007696135563027859	0.0007884609721069965	0.0007894071082278643	0.0008311887899392894	0.0008321045270841408	0.04952455048655105	0.04944174669172919	-5.165973804473374e-06	-0.00011891023323618022	-5.172400743549792e-06	-0.00011905816833418514
10.05701452310831	0.0007189676912816762	0.000719935585892033	0.0007500909324062332	0.0007510530651761857	0.0007683478044864609	0.0007693033537690155	0.0007881433622061354	0.0007890891167138884	0.0008308544171964598	0.0008317697845007848	0.04952500622466826	0.04944220163782499	-5.121146745232577e-06	-0.00011858867519254357	-5.127517961456447e-06	-0.00011873621131006096
10.117613094788254	0.0007186781596896594	0.0007196456650008034	0.0007497891338969112	0.0007507508796818873	0.0007680388281586435	0.0007689939930424809	0.0007878266179998445	0.00078877199192486	0.0008305209648202791	0.0008314359632729026	0.049525470208488465	0.04944266481529241	-5.076611205589304e-06	-0.00011826571615788928	-5.082927061817941e-06	-0.00011841285156899417
10.178576803346665	0.0007183894111284658	0.0007193565282027661	0.0007494881569212947	0.0007504495167772841	0.0007677306962607845	0.000768685477793602	0.0007875107433070183	0.0007884557376841052	0.0008301884369755642	0.0008311030675694488	0.04952594258756587	0.04944313637342588	-5.032365309409759e-06	-0.00011794134787435073	-5.038626166174211e-06	-0.0001180880808432927
10.239907848916916	0.0007181014489209951	0.0007190681788254417	0.000749188005028591	0.0007501489800161749	0.0007674234124804138	0.0007683778117144496	0.0007871957419697889	0.0007881403578382125	0.0008298568378541332	0.000830771101586401	0.04952642351417437	0.049443616464235195	-4.988407191972022e-06	-0.00011761556202133372	-4.99461340749182e-06	-0.00011776189080234256
10.301608444889292	0.0007178142764082395	0.0007187806202144701	0.0007488886817883674	0.000749849272972747	0.0007671169805268517	0.0007680709985189126	0.0007868816178537141	0.0007878258562572223	0.0008295261716750502	0.0008304400695470042	0.04952691314335573	0.049444105242492355	-4.944734999933961e-06	-0.00011728835021532213	-4.950886930130127e-06	-0.00011743427305255238
10.363680817990868	0.0007175278969493942	0.0007184938557337207	0.0007485901907906938	0.000749550399241715	0.0007668114041313732	0.000767765041942859	0.0007865683748479655	0.0007875122368348122	0.0008291964426848688	0.0008301099757020144	0.04952741163297182	0.049444602865784684	-4.901346891262974e-06	-0.00011695970401007227	-4.907444889753684e-06	-0.0001171052191371591
10.426127208365882	0.0007172423139219689	0.0007182078887654076	0.0007482925356462862	0.0007492523624384706	0.000766506687047371	0.0007674599457443054	0.0007862560168655151	0.0007871995034884899	0.0008288676551578778	0.000829780824329947	0.04952791914375391	0.04944510949456397	-4.8582410351700675e-06	-0.00011662961489539159	-4.864285453308817e-06	-0.00011677472053592264
10.488949869656532	0.0007169575307219027	0.0007179227227101974	0.0007479957199866549	0.0007489551661992223	0.0007662028330505256	0.000767155713703578	0.000785944547843331	0.00078688766015978	0.000828539813396354	0.0008294526197373237	0.04952843583935647	0.049445625292200486	-4.8154156120049085e-06	-0.00011629807429636152	-4.821406798903062e-06	-0.0001164427686639602
10.552151069084381	0.0007166735507636776	0.000717638360987331	0.0007476997474642513	0.0007486588141811508	0.000765899845938974	0.0007668523496234893	0.0007856339717425699	0.0007865767108144254	0.0008282129217308154	0.0008291253662589325	0.049528961886409775	0.04944615042503505	-4.7728688132298025e-06	-0.00011596507357353181	-4.778807115728839e-06	-0.0001161093548708303
10.615733087532126	0.0007163903774804315	0.0007173548070347317	0.0007474046217526141	0.0007483633100625509	0.000765597729533477	0.0007665498573295032	0.0007853242925487707	0.0007862666594425759	0.0008278869845202753	0.0008287990682580778	0.04952949745457474	0.04944668506243322	-4.730598841369386e-06	-0.00011563060402261516	-4.736484604092074e-06	-0.0001157744704420316
10.679698219625935	0.0007161080143240703	0.0007170720643091192	0.0007471103465465172	0.0007480686575429807	0.0007652964876775905	0.0007662482406699044	0.0007850155142720506	0.0007859575100589868	0.0008275620061524989	0.0008284737301268392	0.049530042716597916	0.04944722937684156	-4.688603909885729e-06	-0.00011529465687282192	-4.694437475238726e-06	-0.00011543810659622733
10.744048773818252	0.0007158264647653881	0.0007167901362861306	0.0007468169255621241	0.0007477748603434163	0.0007649961242378413	0.0007659475035159776	0.0007847076409473091	0.0007856492667032213	0.0008272379910442709	0.0008281493562863376	0.04953059784836837	0.049447783543843	-4.646882243164452e-06	-0.00011495722328749847	-4.652663951346982e-06	-0.00011510025448607797
10.808787072471103	0.000715545732294175	0.0007165090264604265	0.0007465243625371314	0.000747481922206395	0.0007646966431038941	0.0007656476497621726	0.0007844006766344189	0.0007853419334398435	0.0008269149436416508	0.0008278259511869919	0.0495311630289732	0.049448347742213544	-4.605432076439271e-06	-0.00011461829436321125	-4.611162265455264e-06	-0.00011476090519735305
10.87391545193992	0.0007152658204193402	0.0007162287383458159	0.0007462326612309283	0.0007471898468961752	0.000764398048188734	0.0007653486833262887	0.0007840946254184388	0.0007850355143586299	0.0008265928684202487	0.0008275035193087941	0.04953173844075821	0.049448922153982514	-4.564251655705259e-06	-0.00011427786112891414	-4.569930661385037e-06	-0.00011442004974826503
10.93943626265785	0.0007149867326690203	0.0007159492754753643	0.0007459418254247415	0.0007468986381988828	0.0007641003434288369	0.0007650506081496424	0.0007837894914098085	0.0007847300135747655	0.0008262717698854873	0.0008271820651615715	0.04953232426938675	0.04944950696448957	-4.523339237688488e-06	-0.00011393591454605945	-4.5289673937069785e-06	-0.00011407767908960809
11.00535186922059	0.0007147084725907002	0.0007156706414015151	0.0007456518589217943	0.0007466082999226675	0.0007638035327843502	0.0007647534281972514	0.0007834852787445591	0.0007844254352290536	0.0008259516525728791	0.000826861593285265	0.04953292070389855	0.04945010236244668	-4.482693089761028e-06	-0.00011359244550757097	-4.4882707276316935e-06	-0.00011373378410303725
11.071664650471687	0.0007144310437513279	0.0007153928396962038	0.000745362765547458	0.0007463188358978582	0.0007635076202392706	0.0007644571474580114	0.0007831819915845196	0.0007841217834881237	0.0008256325210483013	0.000826542108250203	0.049533527936773805	0.04945070853999939	-4.442311489872425e-06	-0.0001132474448373999	-4.447838938974151e-06	-0.00011338835560156801
11.138376999588447	0.0007141544497374328	0.0007151158739509772	0.0007450745491494097	0.0007460302499771184	0.0007632126098016264	0.0007641617699448781	0.0007828796341175277	0.0007838190625446404	0.0008253143799082751	0.0008262236146573807	0.04953414616399515	0.049451325692788685	-4.40219272649419e-06	-0.00011290090328977542	-4.407670314087765e-06	-0.00011304138432843835
11.205491324168262	0.0007138786941552411	0.000714839747777109	0.0007447872135977878	0.0007457425460356018	0.0007629185055036578	0.0007638672996950485	0.0007825782105576391	0.0007835172766175154	0.0008249972337802465	0.0008259061171387421	0.04953477558511009	0.04945195402001639	-4.362335098588577e-06	-0.00011255281154959329	-4.367763149814956e-06	-0.00011269286095724751
11.273010046315514	0.0007136037806307938	0.0007145644648057174	0.0007445007627853477	0.0007454557279711103	0.0007626253114019994	0.0007635737407701434	0.0007822777251453412	0.0007832164299521197	0.0008246810873228709	0.0008255896203574642	0.049535416403298796	0.04945259372450895	-4.322736915481941e-06	-0.00011220316023063948	-4.328115753391738e-06	-0.00011234277609059595
11.340935602728974	0.000713329712810066	0.0007142900286878853	0.0007442152006276248	0.0007451697997042548	0.0007623330315778687	0.0007632810972563953	0.0007819781821477708	0.0007829165268205018	0.0008243659452263039	0.0008252741290082472	0.049536068825437964	0.04945324501278376	-4.2833964968621435e-06	-0.00011185193987586772	-4.288726442417366e-06	-0.00011199112026002989
11.409270444789758	0.000713056494359083	0.0007140164430947763	0.0007439305310630879	0.0007448847651786112	0.0007620416701372469	0.0007629893732648309	0.0007816795858589274	0.0007826175715216011	0.0008240518122124891	0.0008249596478176035	0.04953673306217069	0.04945390809511697	-4.244312172670996e-06	-0.00011149914095615054	-4.249593544764126e-06	-0.00011163788392504204
11.478017038649782	0.0007127841289640425	0.000713743711717758	0.000743646758053308	0.0007446006283608877	0.000761751231211074	0.0007626985729314651	0.000781381940599898	0.0007823195683814744	0.0008237386930354583	0.0008246461815441575	0.04953740932797256	0.049454583185612015	-4.2054822830773705e-06	-0.000111144753870418	-4.210715398534834e-06	-0.00011128305747293288
11.547177865320764	0.0007125126203314288	0.0007134718382685146	0.0007433638855831111	0.0007443173932410781	0.0007614617189554296	0.0007624087004174836	0.000781085250719072	0.0007820225217535086	0.0008234265924816222	0.000824333734978937	0.049538097841224225	0.049455270502269603	-4.1669051784000086e-06	-0.00011078876894468626	-4.172090352010799e-06	-0.00011092663121833879
11.616755420763786	0.0007122419721881381	0.000713200826479173	0.0007430819176607492	0.0007440350638326324	0.0007611731375517327	0.0007621197599094391	0.0007807895205923715	0.0007817264360186519	0.0008231155153700801	0.0008240223129456805	0.049538798824281284	0.04945597026705916	-4.128579219043332e-06	-0.00011043117643139144	-4.133716763552939e-06	-0.0001105685954017055
11.686752215979308	0.0007119721882815918	0.0007129306801024197	0.0007428008583180567	0.0007437536441726176	0.000760885491206925	0.0007618317556194424	0.0007804947546234699	0.0007814313155856361	0.0008228054665529171	0.0008237119203011407	0.049539512503547364	0.04945668270599064	-4.09050277546015e-06	-0.00011007196650941742	-4.095593001600915e-06	-0.00011020894019048155
11.75717077709787	0.0007117032723798614	0.0007126614029116187	0.0007425207116106208	0.0007434731383218802	0.0007605987841536721	0.0007615446917853529	0.0007802009572440255	0.0007811371648912019	0.0008224964509155184	0.0008234025619353893	0.04954023910954836	0.0494574080491885	-4.052674228049308e-06	-0.00010971112928237492	-4.05771744454303e-06	-0.00010984765567628729
11.82801364547121	0.0007114352282717868	0.000712392998700939	0.0007422414816179448	0.0007431935503652194	0.000760313020650555	0.0007612585726709825	0.0007799081329139071	0.0007808439884003365	0.0008221884733768778	0.0008230942427721363	0.04954097887700678	0.049458146530968194	-4.0150919671513505e-06	-0.00010934865477940647	-4.020088480711018e-06	-0.00010948473187613605
11.899283377763982	0.0007111680597670964	0.0007121254712854659	0.0007419631724436142	0.0007429148844115448	0.0007600282049822669	0.0007609734025662817	0.0007796162861214273	0.0007805517906064954	0.0008218815388899136	0.0008227869677690365	0.04954173204492022	0.0494588983899111	-3.977754392921022e-06	-0.00010898453295299371	-3.982704508298518e-06	-0.0001091201587309909
11.970982546046038	0.000710901770696531	0.0007118588245013328	0.0007416857882154694	0.000742637144594055	0.0007597443414598164	0.0007606891857875502	0.0007793254213835793	0.0007802605760318476	0.0008215756524417908	0.0008224807419180186	0.049542498856637626	0.04945966386894355	-3.940659915315989e-06	-0.00010861875367934593	-3.945563935271734e-06	-0.00010875392610451562
12.043113737885237	0.0007106363649119626	0.000711593062205835	0.0007414093330857706	0.0007423603350704002	0.0007594614344207226	0.0007604059266776302	0.0007790355432462696	0.0007799703492275046	0.0008212708190542411	0.000822175570245602	0.049543279559940055	0.0494604432154156	-3.9038069540430625e-06	-0.00010825130675812256	-3.908665179382445e-06	-0.00010838602378437923
12.115679556440844	0.0007103718462865158	0.000711328188277555	0.0007411338112313685	0.0007420844600228546	0.0007591794882292192	0.0007601236296061088	0.0007787466562845574	0.000779681114773762	0.0008209670437838893	0.0008218714578132242	0.04954407440712156	0.049461236681182616	-3.8671939384818735e-06	-0.00010788218191123966	-3.872006668064788e-06	-0.00010801644148014655
12.188682620557461	0.0007101082187146901	0.0007110642066164821	0.0007408592268538762	0.000741809523658487	0.0007588985072764564	0.0007598422989695233	0.0007784587651028956	0.000779392877280339	0.000820664331722584	0.000821568409717572	0.0495448836550714	0.04946204452268786	-3.830819307604205e-06	-0.00010751136878159318	-3.835586838355463e-06	-0.00010764516882233455
12.26212556485955	0.0007098454861124851	0.0007108011211441394	0.000740585584179845	0.0007415355302093376	0.000758618495980711	0.0007595619391915688	0.0007781718743353777	0.0007791056413866262	0.0008203626879977354	0.0008212664310909182	0.04954570756535886	0.04946286700104531	-3.7946815099566475e-06	-0.00010713885693369729	-3.799404136872915e-06	-0.00010727219536305066
12.336011039846525	0.0007095836524175165	0.0007105389358036998	0.0007403128874609314	0.0007412624839325854	0.0007583394587875852	0.0007592825547232996	0.0007778859886459757	0.0007788194117619241	0.0008200621177726474	0.0008209655271014547	0.049546546404317805	0.049463704382125925	-3.7587790035860033e-06	-0.00010676463585232443	-3.7634570197557504e-06	-0.00010689751057454955
12.41034171198835	0.0007093227215891457	0.0007102776545601162	0.0007400411409740787	0.0007409903891107304	0.0007580614001702239	0.0007590041500433441	0.0007776011127287961	0.0007785341931056986	0.0008197626262468653	0.0008206657029536411	0.04954740044313452	0.049464556936644255	-3.723110255965563e-06	-0.00010638869494167258	-3.7277439525777376e-06	-0.00010652110384842817
12.485120263821853	0.0007090626976085985	0.0007100172814002394	0.0007397703490216883	0.0007407192500517636	0.0007577843246295182	0.0007587267296581114	0.0007773172513083244	0.0007782499901478272	0.0008194642186565193	0.0008203669638885462	0.04954826995793668	0.049465424940248554	-3.6876737439716853e-06	-0.00010601102352547631	-3.6922634103191826e-06	-0.00010614296449543148
12.560349394047481	0.00070880358447909	0.0007097578203329446	0.0007395005159317999	0.0007404490710893494	0.0007575082366943217	0.0007584502981020058	0.000777034409139682	0.0007779668076488534	0.0008191669002746763	0.0008200693151842019	0.04954915522988324	0.049466308673608336	-3.6524679537987964e-06	-0.00010563161084559125	-3.6570138773044797e-06	-0.00010576308174484184
12.63603181762671	0.0007085453862259464	0.000709499275389252	0.000739231646058266	0.0007401798565829989	0.0007572331409216613	0.000758174859937638	0.0007767525910088767	0.0007776846504002408	0.0008188706764116917	0.0008197727621559538	0.049550056545256745	0.049467208422509276	-3.6174913808926026e-06	-0.0001052504460609116	-3.621993847115375e-06	-0.00010538144474275812
12.712170265880024	0.0007082881068967343	0.0007092416506224577	0.0007389637437809389	0.0007399116109182576	0.000756959041896959	0.000757900419756048	0.0007764718017330696	0.0007774035232246362	0.0008185755524155758	0.0008194773101568285	0.049550974195558276	0.04946812447794457	-3.5827425299492233e-06	-0.00010486751824861917	-3.587201822594435e-06	-0.00010499804255315048
12.78876748658549	0.0007080317505613734	0.0007089849501082459	0.0007386968135058386	0.0007396443385068741	0.0007566859442342367	0.0007576269821769101	0.0007761920461608205	0.0007771234309761195	0.0008182815336723436	0.0008191829645778834	0.04955190847760087	0.04946905713621189	-3.548219914820648e-06	-0.00010448281640190737	-3.5526363157418334e-06	-0.0001046128641560562
12.865826244077915	0.0007077763213122734	0.0007087291779448261	0.0007384308596653482	0.0007393780437869949	0.00075641385257635	0.0007573545518487663	0.0007759133291723656	0.0007768443785404789	0.0008179886256063969	0.0008188897308485884	0.049552859693608044	0.049470006699009667	-3.513922058408052e-06	-0.00010409632942823266	-3.518295847640754e-06	-0.00010422589844602537
12.943349319348618	0.0007075218232644511	0.0007084743382530511	0.0007381658867183891	0.0007391127312233408	0.0007561427715952013	0.0007570831334492393	0.0007756356556798761	0.0007765663708354697	0.0008176968336808879	0.00081859761443719	0.049553828151314136	0.04947097347353609	-3.47984749272251e-06	-0.00010370804615184026	-3.4841789484773428e-06	-0.00010383713423378627
13.0213395101458	0.0007072682605556544	0.0007082204351765397	0.000737901899150605	0.0007388484053073894	0.0007558727059919612	0.0007568127316852559	0.0007753590306277237	0.0007762894128110812	0.0008174061633980949	0.0008183066208510876	0.049554814164062454	0.04947195777259047	-3.44599475872627e-06	-0.0001033179553097674	-3.4502841574019297e-06	-0.00010344656024299792
13.099799631075467	0.0007070156373464936	0.0007079674728818109	0.0007376389014745538	0.0007385850705575702	0.0007556036604973019	0.0007565433512932789	0.0007750834589927598	0.0007760135094498167	0.000817116620299812	0.0008180167556372224	0.04955581805091011	0.049472959914675284	-3.4123624063353564e-06	-0.0001029260455533143	-3.416610022541171e-06	-0.00010305416511166565
13.178732513703073	0.0007067639578205561	0.0007077154555583956	0.0007373768982298837	0.0007383227315194378	0.0007553356398716115	0.000756274997039522	0.0007748089457845778	0.000775738665766953	0.0008168282099677214	0.0008177280243824498	0.049556840136732665	0.049473980224100704	-3.3789489943623213e-06	-0.00010253230544673975	-3.3831551009173844e-06	-0.00010265993739042023
13.258141006655675	0.0007065132261845408	0.0007074643874189743	0.0007371158939835304	0.0007380613927658717	0.0007550686489052334	0.0007560076737201903	0.0007745354960457989	0.0007754648868108293	0.000816540938023796	0.0008174404327139432	0.04955788075232994	0.04947501903109146	-3.3457530903965513e-06	-0.00010213672346504055	-3.3499179583427324e-06	-0.0001022638655404362
13.338027975724735	0.0007062634466683803	0.0007072142726994974	0.0007368558933299035	0.0007378010588972615	0.0007548026924186931	0.0007557413861617067	0.0007742631148523475	0.0007751921776631226	0.0008162548101306906	0.0008171539862995839	0.04955894023453498	0.04947607667189537	-3.3127732708276847e-06	-0.00010173928799517284	-3.3168971694495786e-06	-0.000101865937935125
13.418396303969553	0.0007060146235253651	0.000706965115659311	0.0007365969008910753	0.0007375417345416969	0.0007545377752629306	0.0007554761392209438	0.0007739918073137334	0.000774920543439128	0.0008159698319921408	0.0008168686908483615	0.04956001892632502	0.04947715348889329	-3.2800081207892337e-06	-0.00010133998733524718	-3.2840913176150274e-06	-0.00010146614285860833
13.49924889182131	0.0007057667610322675	0.0007067169205812805	0.0007363389213169711	0.0007372834243551577	0.0007542739023195317	0.0007552119377854578	0.0007737215785733327	0.0007746499892880423	0.0008156860093533666	0.0008165845521107767	0.049561117176934046	0.049478249830711446	-3.2474562340536334e-06	-0.00010093880969250235	-3.25149899486378e-06	-0.00010106446850391415
13.580588657187745	0.0007055198634894724	0.0007064696917719223	0.000736081959285566	0.0007370261330217122	0.0007540110785009708	0.0007549487867737298	0.0007734524338086815	0.0007743805203932574	0.0008154033480014879	0.000816301575879257	0.049562235341967	0.049479366052337125	-3.215116212988006e-06	-0.00010053574318244496	-3.2191188018438482e-06	-0.00010066090297314312
13.662418535558457	0.0007052739352211	0.0007062234335615237	0.0007358260195030779	0.0007367698652537063	0.0007537493087508466	0.000754686691135399	0.0007731843782317645	0.0007741121419726454	0.0008151218537659365	0.0008160197679885678	0.04956337378351803	0.04948050251523448	-3.182986668553295e-06	-0.00010013077582998742	-3.1869493477953287e-06	-0.00010025543427671924
13.744741480110864	0.000705028980575129	0.0007059781503042725	0.0007355711067041586	0.000736514625791962	0.0007534885980441193	0.0007544256558515077	0.0007729174170893032	0.0007738448592788549	0.0008148415325188747	0.0008157391343162347	0.04956453287028753	0.049481659587463	-3.1510662202001785e-06	-9.97238955667834e-05	-3.154989250441116e-06	-9.984805033161348e-05
13.827560461816718	0.0007047850039235286	0.0007057338463783839	0.0007353172256520975	0.0007362604194059748	0.0007532289513873599	0.0007541656859347442	0.0007726515556630615	0.0007735786775996088	0.0008145623901756266	0.0008154596807829706	0.04956571297770562	0.049482837643800064	-3.119353495825705e-06	-9.931509023108909e-05	-3.123237135998179e-06	-9.943873896223199e-05
13.910878469549415	0.000704542009662378	0.000705490526186222	0.0007350643811390122	0.000736007250894108	0.000752970373818989	0.0007539067864296834	0.0007723867992701364	0.0007733136022579998	0.0008142844326951028	0.0008151814133531027	0.049566914488054475	0.049484037065862636	-3.0878471317325254e-06	-9.89043475667084e-05	-3.0916916390717405e-06	-9.902748789780702e-05
13.9946985101918	0.0007043000022119992	0.0007052481941544335	0.0007348125779860557	0.0007357551250837989	0.0007527128704095295	0.0007536489624130415	0.0007721231532632683	0.0007730496386127998	0.0008140076660802445	0.0008149043380350168	0.04956813779059338	0.04948525824223378	-3.0565457725794526e-06	-9.849165522304859e-05	-3.0603514026474737e-06	-9.861428477309087e-05
14.079023608744702	0.0007040589860170739	0.0007050068547340641	0.0007345618210436065	0.0007355040468317502	0.0007524564462618473	0.0007533922189939151	0.0007718606230311378	0.0007727867920587567	0.000813732096378456	0.0008146284608815881	0.04956938328168929	0.04948650156859088	-3.0254480713172785e-06	-9.807700075320502e-05	-3.0292150780012947e-06	-9.81991171264407e-05
14.163856808436103	0.0007038189655467806	0.0007047665124006963	0.0007343121151914827	0.0007352540210241431	0.0007522011065114132	0.0007531365613140451	0.000771599213998686	0.0007725250680269149	0.0008134577296820634	0.0008143537879906431	0.04957065136494524	0.049487767447835215	-2.994552689131527e-06	-9.766037161335062e-05	-2.9982813246664033e-06	-9.778197239931896e-05
14.24920117083096	0.0007035799452949105	0.0007045271716545653	0.0007340634653391342	0.0007350050525768309	0.0007519468563265465	0.0007528819945480584	0.000771338931627415	0.0007722644719849164	0.0008131845721287591	0.0008140803255054005	0.049571942451333624	0.049489056290224695	-2.9638582954190362e-06	-9.724175516259703e-05	-2.9675488103977216e-06	-9.736283793621014e-05
14.335059775941703	0.0007033419297800001	0.0007042888370206921	0.0007338158764258542	0.0007347571464355499	0.0007516937009086776	0.0007526285239037324	0.0007710797814157119	0.0007720050094373243	0.0008129126299020665	0.0008138080796149392	0.04957325695933281	0.0494903685135094	-2.933363567706425e-06	-9.682113866119058e-05	-2.9370162110704118e-06	-9.694170098181742e-05
14.421435722339384	0.0007031049235454542	0.0007040515130490081	0.0007335693534209818	0.0007345103075761249	0.0007514416454926019	0.0007523761546222505	0.0007708217688991631	0.0007717466859259405	0.000812641909231803	0.0008135370565546613	0.049574595315063634	0.04949170454307007	-2.9030671916180015e-06	-9.639850927048443e-05	-2.90668221069202e-06	-9.651854868267251e-05
14.50833212726552	0.0007028689311596727	0.0007038152043144783	0.0007333239013241102	0.0007342645410046721	0.0007511906953467417	0.000752124891978459	0.000770564899650878	0.0007714895070301234	0.0008123724163945525	0.0008132672626067595	0.04957595795243149	0.049493064812056994	-2.8729678608297934e-06	-9.597385405163417e-05	-2.876545501325281e-06	-9.609336808494295e-05
14.595752126744532	0.0007026339572161752	0.0007035799154172306	0.0007330795251652938	0.0007340198517578126	0.0007509408557734066	0.0007518747412811346	0.0007703091792818129	0.0007712334783671178	0.0008121041577141405	0.0008129987041006998	0.04957734531326784	0.04949444976153356	-2.8430642769932193e-06	-9.5547159964543e-05	-2.846604783010055e-06	-9.56661461329611e-05
14.683698875697011	0.000702400006333729	0.0007033456509826821	0.0007328362300052612	0.000733776244902882	0.0007506921321090624	0.0007516257078732481	0.0007700546134411027	0.0007709786055923843	0.0008118371395621214	0.0008127313874137041	0.04957875784747704	0.0494958598406215	-2.8133551496986597e-06	-9.51184138669181e-05	-2.81685876373991e-06	-9.523686966900202e-05
14.772175548053516	0.0007021670831564737	0.0007031124156616638	0.0007325940209356238	0.0007335337255381414	0.0007504445297245947	0.0007513777971322322	0.0007698012078163917	0.000770724894399931	0.0008115713683582664	0.0008124653189712395	0.049580196013185	0.04949729550664982	-2.78383919644163e-06	-9.468760251424291e-05	-2.787306159423089e-06	-9.480552543297827e-05
14.861185336869132	0.0007019351923540453	0.0007028802141305457	0.0007323529030790883	0.0007332922987929883	0.0007501980540255787	0.0007511310144702489	0.0007695489681341682	0.0007704723505226485	0.0008113068505710587	0.0008122005052475136	0.04958166027688957	0.0494987572253054	-2.754515142570739e-06	-9.425471255838924e-05	-2.7579456938322047e-06	-9.437210006121854e-05
14.95073145443871	0.0007017043386217018	0.0007026490510913621	0.0007321128815896709	0.0007330519698281721	0.0007499527104525505	0.0007508853653344626	0.0007692979001601052	0.0007702209797326498	0.0008110435927181967	0.0008119369527659775	0.0495831511136154	0.049500245470787324	-2.725381721202687e-06	-9.381973054581327e-05	-2.7287760985192366e-06	-9.39365800843861e-05
15.040817132412794	0.0007014745266804511	0.0007024189312719408	0.000731873961652915	0.0007328127438360124	0.0007497085044812858	0.0007506408552073177	0.0007690480096994056	0.0007699707878416165	0.0008107816013671072	0.0008116746680998392	0.04958466900707074	0.04950176072596195	-2.6964376732049183e-06	-9.338264291763876e-05	-2.6997961127955827e-06	-9.349895192775626e-05
15.131445621914246	0.0007012457612771721	0.0007021898594260233	0.0007316361484861043	0.0007325746260406123	0.0007494654416230704	0.0007503974896068111	0.0007687993025971459	0.0007697217807011433	0.0008105208831354557	0.0008114136578725749	0.04958621444980801	0.04950330348252514	-2.6676817471513875e-06	-9.294343600863009e-05	-2.6710044836800173e-06	-9.305920190996742e-05
15.222620193655578	0.0007010180471847435	0.0007019618403333947	0.000731399447338485	0.00073233762169808	0.000749223527424985	0.0007501552740867768	0.0007685517847386299	0.0007694739642030906	0.0008102614446916759	0.0008111539287584562	0.04958778794338475	0.04950487424116252	-2.639112699241025e-06	-9.250209604558246e-05	-2.6423999658440472e-06	-9.261731624191083e-05
15.31434413805701	0.0007007913892021646	0.0007017348788000047	0.0007311638634914819	0.0007321017360967467	0.0007489827674701837	0.0007499142142371627	0.0007683054620497412	0.0007692273442799387	0.0008100032927554945	0.0008108954874830777	0.04958938999853267	0.049506473511716796	-2.6107292933098825e-06	-9.205860914773822e-05	-2.6139813215893606e-06	-9.217328102639755e-05
15.406620765365147	0.0007005657921546798	0.0007015089796580923	0.0007309294022589198	0.0007318669745573865	0.0007487431673781768	0.0007496743156843176	0.0007680603404972996	0.0007689819269051436	0.0008097464340984693	0.0008106383408238937	0.04959102113532293	0.04950810181335598	-2.5825303007192407e-06	-9.161296132415009e-05	-2.585747320755019e-06	-9.172708225616e-05
15.499453405772549	0.0007003412608939054	0.000701284147766313	0.0007306960689872484	0.0007316333424334441	0.0007485047328051229	0.00074943558409128	0.0007678164260894291	0.0007687377180935051	0.0008094908755445366	0.0008103824956107658	0.04959268188334245	0.0495097596747445	-2.55451450032005e-06	-9.116513847309826e-05	-2.557696740689702e-06	-9.127870581313036e-05
15.592845409537835	0.0007001178002979511	0.0007010603880098606	0.0007304638690557647	0.0007314008451112551	0.0007482674694441148	0.0007491980251580658	0.0007675737248759194	0.0007684947239015292	0.0008092366239705605	0.0008101279587265124	0.04959437278186561	0.04951144763421937	-2.5266806784459903e-06	-9.071512638209045e-05	-2.5298283662230844e-06	-9.0828137468274e-05
15.686800147106629	0.0006998954152715429	0.0007008377053005902	0.0007302328078768375	0.0007311694880102718	0.0007480313830254714	0.0007489616446219607	0.0007673322429485973	0.0007682529504277994	0.0008089836863068922	0.0008098747371074675	0.049596094380035594	0.04951316623996883	-2.4990276288414798e-06	-9.026291072639081e-05	-2.502140989612059e-06	-9.037536288006298e-05
15.781321009233178	0.0006996741107461452	0.0007006161045771416	0.0007300028908961337	0.0007309392765832903	0.0007477964793170319	0.0007487264482578142	0.0007670919864416999	0.00076801240381335	0.0008087320695379345	0.0008096228377440473	0.04959784723704506	0.04951491605021284	-2.4715541525775417e-06	-8.98084770664942e-05	-2.474633410441858e-06	-8.99203675921445e-05
15.87641140710273	0.0006994538916800897	0.0007003955908050672	0.000729774123592853	0.0007307102163166851	0.0007475627641244602	0.0007484924418783449	0.0007668529615322602	0.0007677730902420527	0.0008084817807027252	0.0008093722676813309	0.04959963192232257	0.049516697633389735	-2.4442590580734877e-06	-8.935181084954169e-05	-2.4473044356642173e-06	-8.946313703481201e-05
15.972074772454643	0.0006992347630586854	0.0007001761689769433	0.000729546511479945	0.0007304823127306266	0.0007473302432915321	0.0007482596313344272	0.0007666151744404762	0.0007675350159409848	0.0008082328268955049	0.0008091230340196297	0.04960144901572089	0.0495185115683434	-2.417141161015386e-06	-8.88928974070724e-05	-2.420152879500665e-06	-8.90036565225627e-05
16.06831455770623	0.000699016729894352	0.0006999578441125033	0.0007293200601043533	0.0007302555713793252	0.0007470989227004512	0.0007480280225154078	0.0007663786314301115	0.000767298187180831	0.0008079852152663202	0.0008088751439150911	0.049603299107709685	0.04952035844451636	-2.3901992842849384e-06	-8.843172195296956e-05	-2.3931775633774695e-06	-8.85419112519048e-05
16.165134236077357	0.000698799797226735	0.0006997406212587537	0.0007290947750472415	0.0007300299978512581	0.000746868808272147	0.0007477976213494055	0.0007661433388088796	0.0007670626102762677	0.0008077389530216167	0.0008086286045802895	0.049605182799571663	0.0495222388621456	-2.3634322579707545e-06	-8.796826958454296e-05	-2.3663773159416854e-06	-8.807788630313396e-05
16.262537301715792	0.0006985839701228254	0.0006995245054900938	0.0007288706619242265	0.000729805597769403	0.000746639905966585	0.0007475684338036185	0.0007659093029288388	0.0007668282915863581	0.0008074940474248433	0.0008083834232848329	0.04960710070360188	0.0495241534324612	-2.336838919278581e-06	-8.750252527980895e-05	-2.3397509729614074e-06	-8.761156663666947e-05
16.36052726982327	0.0006983692536770837	0.0006993095019084396	0.000728647726385618	0.0007295823767914774	0.0007464122217830791	0.0007473404658846407	0.0007656765301867967	0.0007665952375149573	0.0008072505057970714	0.0008081396073559816	0.049609053443312845	0.04952610277789133	-2.3104181124883674e-06	-8.703447389657448e-05	-2.3132973772897747e-06	-8.7142937092749e-05
16.459107676782416	0.000698155653011557	0.0006990956156433423	0.000728425974116654	0.0007293603406101748	0.0007461857617606065	0.0007471137236387744	0.0007654450270247125	0.0007663634545111138	0.0008070083355176178	0.0008078971641792699	0.04961104165363991	0.049528087532266785	-2.284168688933448e-06	-8.656410017199301e-05	-2.287015378842853e-06	-8.667198239092899e-05
16.55828208028434	0.0006979431732759973	0.0006988828518521066	0.000728205410837738	0.0007291394949534032	0.0007459605319781225	0.0007468882131523466	0.0007652147999301056	0.0007661329490694802	0.0008067675440246744	0.0008076561011991367	0.04961306598115444	0.049530108341033996	-2.258089506938961e-06	-8.609138872114896e-05	-2.2609038345354493e-06	-8.619868712841927e-05
16.658054059457015	0.0006977318196479805	0.0006986712157199092	0.0007279860423046809	0.0007289198455845254	0.0007457365385548823	0.0007466639405520306	0.0007649858554364708	0.0007659037277307263	0.0008065281388159502	0.0008074164259195691	0.04961512708427776	0.04953216586146859	-2.2321794317711058e-06	-8.561632403536468e-05	-2.2349616082364444e-06	-8.572303577869533e-05
16.758427214994473	0.0006975215973330254	0.000698460712459919	0.0007277678743089441	0.0007287013983026034	0.0007455137876507651	0.0007464409120051708	0.0007647582001236976	0.0007656757970819613	0.000806290127449325	0.000807178145904752	0.04961722563350041	0.04953426076289581	-2.2064373356145937e-06	-8.513889048220036e-05	-2.209187570736699e-06	-8.524501269122076e-05
16.859405169286727	0.0006973125115647049	0.0006982513473134095	0.0007275509126778764	0.0007284841589426372	0.0007452922854665959	0.0007462191337201048	0.0007645318406184892	0.000765449163757151	0.0008060535175435	0.0008069412687797238	0.049619362311607254	0.04953639372691136	-2.1808620975075944e-06	-8.465907230331693e-05	-2.183580599691374e-06	-8.476460208931003e-05
16.960991566550526	0.0006971045676047699	0.0006980431255498806	0.0007273351632749675	0.0007282681333758157	0.000745072038244481	0.000745998611946499	0.0007643067835947977	0.0007652238344375545	0.0008058183167786765	0.0008067058022310509	0.04962153781390292	0.04953856544761127	-2.1554526032940315e-06	-8.417685361322702e-05	-2.1581395795713595e-06	-8.428178806932363e-05
17.063190072960847	0.0006968977707432578	0.00069783605246717	0.0007271206320000878	0.0007280533275097589	0.0007448530522681352	0.0007457793529756762	0.0007640830357742521	0.0007649998158521514	0.0008055845328972255	0.0008064717540075004	0.04962375284844557	0.04954077663182173	-2.1302077455936583e-06	-8.369221839849006e-05	-2.1328634016320493e-06	-8.379655459939128e-05
17.166004376783235	0.0006966921262986125	0.0006976301333915724	0.0007269073247897413	0.0007278397472887711	0.0007446353338632226	0.0007455613631409568	0.0007638606039266008	0.0007647771147780857	0.0008053521737043828	0.0008062391319207331	0.04962600813628222	0.04954302799933474	-2.1051264237677975e-06	-8.320515051699062e-05	-2.1077509638747424e-06	-8.330888551874582e-05
17.26943818850684	0.0006964876396177907	0.000697425373677946	0.0007266952476173077	0.0007276273986940826	0.0007444188893976872	0.0007453446488179901	0.0007636394948701485	0.0007645557380411028	0.0008051212470689374	0.0008060079438459923	0.0496283044116903	0.04954532028315123	-2.080207543862962e-06	-8.271563369657842e-05	-2.082801170999373e-06	-8.281876453641868e-05
17.37349524097843	0.0006962843160763802	0.0006972217787098319	0.0007264844064933002	0.0007274162877441084	0.0007442037252821012	0.0007451292164251025	0.0007634197154722107	0.0007643356925160031	0.000804891760923945	0.000805778197722819	0.04963064242242218	0.04954765422972199	-2.0554500185345284e-06	-8.222365153182087e-05	-2.058012934320376e-06	-8.23261752282145e-05
17.478179289537028	0.0006960821610787121	0.0006970193538995666	0.0007262748074656177	0.0007272064204947008	0.0007439898479700118	0.0007449150724236445	0.000763201272649568	0.0007641169851270983	0.0008046637232674476	0.0008055499015557689	0.049633022929956354	0.04955003059920085	-2.0308527670658168e-06	-8.172918748550195e-05	-2.033385171790105e-06	-8.183110103798796e-05
17.583494112149474	0.0006958811800579657	0.0006968181046883858	0.0007260664566197936	0.000726997803039398	0.0007437772639582817	0.000744702223318332	0.0007629841733689188	0.000763899622848663	0.0008044371421631931	0.000805323063415134	0.0496354467097504	0.04955245016569654	-2.0064147152891627e-06	-8.123222488634618e-05	-2.0089168079168683e-06	-8.133352527522897e-05
17.689443509546752	0.0006956813784762838	0.0006966180365465426	0.0007258593600792575	0.0007267904415096867	0.0007435659797874487	0.0007444906756576062	0.0007627684246473517	0.0007636836127054076	0.0008042120257413817	0.000805097691437688	0.04963791455150337	0.049554913717533476	-1.982134795546018e-06	-8.07327469271868e-05	-1.984606773728064e-06	-8.083343111359165e-05
17.79603130536116	0.0006954827618248765	0.0006964191549734096	0.0007256535240055872	0.0007265843420752552	0.0007433560020420752	0.0007442804360339828	0.000762554033552808	0.0007634689617729424	0.0008039883821994086	0.0008048737938274301	0.049640427259417176	0.04955742205751476	-1.958011946646184e-06	-8.02307366641608e-05	-1.9604540067259466e-06	-8.033080158975636e-05
17.90326134626431	0.000695285335624133	0.0006962214654975926	0.0007254489545987734	0.000726379510944257	0.0007431473373511112	0.0007440715110844172	0.0007623410072045643	0.0007632556771782592	0.0008037662198026306	0.0008046513788563497	0.049642985652467976	0.049559976003191536	-1.9340451138309504e-06	-7.972617701543228e-05	-1.9364574508498947e-06	-7.982561960229173e-05
18.011137502105942	0.0006950891054237227	0.0006960249736770309	0.0007252456580974734	0.0007261759543635657	0.0007429399923882523	0.00074386390749066	0.000762129352773708	0.0007630437661002062	0.0008035455468851293	0.0008044304548651913	0.0496455905646812	0.04956257638713757	-1.9102332487236535e-06	-7.9219050759749e-05	-1.9126160564386825e-06	-7.931786791035011e-05
18.119663666053608	0.0006948940768027044	0.0006958296850991076	0.0007250436407792797	0.0007259736786190443	0.0007427339738723085	0.0007436576319796287	0.0007619190774836285	0.0007628332357699825	0.000803326371850501	0.0008042110302642436	0.049648242845410036	0.04956522405722842	-1.886575309290213e-06	-7.87093405348327e-05	-1.888928780170631e-06	-7.880752913178024e-05
18.228843754733095	0.0006947002553696274	0.0006956356053807508	0.0007248429089609794	0.0007257726900358043	0.0007425292885675712	0.0007434526913237741	0.0007617101886105075	0.0007626240934716258	0.0008031087031726446	0.000803993113534128	0.04965094335962098	0.04956791987692555	-1.8630702597961964e-06	-7.81970288363798e-05	-1.865394585039322e-06	-7.829458574232229e-05
18.338681708369887	0.000694507646762635	0.0006954427401685382	0.0007246434689988221	0.0007255729949784741	0.0007423259432841881	0.0007432490923414549	0.0007615026934838202	0.0007624163465425148	0.0008028925493965729	0.0008037767132266077	0.04965369298818535	0.049570664725567516	-1.839717070771258e-06	-7.768209801670145e-05	-1.8420124403076277e-06	-7.777902007419235e-05
18.44918149093129	0.0006943162566495629	0.0006952510951387945	0.0007244453272887832	0.0007253745998514642	0.0007421239448785352	0.0007430468418973117	0.000761296599486836	0.0007622100023738713	0.0008026779191392225	0.0008035618379654022	0.049656492628174544	0.04957345949866478	-1.8165147189718421e-06	-7.716453028341896e-05	-1.8187813214725831e-06	-7.726081431475018e-05
18.56034709026951	0.0006941260907280411	0.0006950606759976956	0.0007242484902668365	0.0007251775110992377	0.0007419233002536011	0.0007428459469026496	0.0007610919140571341	0.0007620050684112739	0.0008024648210902903	0.0008033484964470179	0.04965934319316289	0.0495763051082009	-1.793462187318299e-06	-7.664430769740993e-05	-1.7957002102077062e-06	-7.673995050452853e-05
18.672182518265565	0.0006939371547255897	0.0006948714884813622	0.0007240529644092214	0.0007249817352065793	0.0007417240163593676	0.0007426464143158213	0.0007608886446871169	0.0007618015521551736	0.0008022532640130712	0.0008031366974415898	0.04966224561353352	0.049579202482941113	-1.7705584648692978e-06	-7.612141217158697e-05	-1.7727680943178947e-06	-7.621641053556782e-05
18.784691810974078	0.0006937494543997178	0.0006946835383559641	0.0007238587562327177	0.0007247872786988726	0.0007415261001932009	0.0007424482511426185	0.0007606867989245375	0.0007615994611614223	0.0008020432567453164	0.0008029264497937405	0.04966520083679385	0.04958215256874286	-1.74780254677976e-06	-7.559582546992627e-05	-1.7499839677320543e-06	-7.569017615144391e-05
18.897879028768923	0.000693562995538015	0.0006944968314178046	0.000723665872294916	0.0007245941481423655	0.0007413295588002385	0.000742251464436656	0.0007604863843730254	0.0007613988030417947	0.0008018348082000969	0.0008027177624234384	0.04966820982789278	0.04958515632887657	-1.725193434270935e-06	-7.506752920599657e-05	-1.7273468304467195e-06	-7.516122894504762e-05
19.01174825648978	0.0006933777839582456	0.0006943113734934217	0.0007234743191944936	0.0007244023501444517	0.0007411343992737866	0.0007420560612997733	0.0007602874086926254	0.0007611995854645314	0.0008016279273666859	0.0008025106443268849	0.04967127356954924	0.04958821474435	-1.7027301345731542e-06	-7.453650484107177e-05	-1.7048556884679406e-06	-7.462955035636432e-05
19.126303603589555	0.0006931938255084385	0.000694127170439676	0.0007232841035714907	0.0007242118913539456	0.0007409406287557176	0.000741862048882431	0.000760089879600338	0.0007610018161548799	0.0008014226233114504	0.0008023051045774054	0.049674393062580834	0.04959132881423977	-1.6804116608850651e-06	-7.40027336821325e-05	-1.682509553780926e-06	-7.409512167125265e-05
19.241549204282624	0.0006930111260669798	0.0006939442281438435	0.0007230952321075922	0.0007240227784613636	0.000740748254436877	0.0007416694343841184	0.0007598938048706744	0.0007608055028956462	0.0008012189051787637	0.0008021011523263595	0.049677569326243995	0.04959449955602786	-1.6582370323372023e-06	-7.346619688106126e-05	-1.6603074443123124e-06	-7.355792402033434e-05
19.357489217694134	0.0006928296915426976	0.0006937625525237012	0.0007229077115264039	0.0007238350181992024	0.0007405572835574867	0.0007414782250537567	0.0007596991923362088	0.0007606106535277507	0.0008010167821919218	0.0008018987968040588	0.04968080339857848	0.04959772800594662	-1.6362052739776756e-06	-7.292687543386522e-05	-1.6382483839158524e-06	-7.30179383781615e-05
19.474127828010037	0.0006926495278749451	0.0006935821495276104	0.0007227215485937332	0.0007236486173422183	0.0007403677234075546	0.0007412884281901091	0.0007595060498881397	0.0007604172759507891	0.000800816263654077	0.0008016980473207001	0.0496840963367571	0.049601015219330045	-1.6143154166975773e-06	-7.238475017762314e-05	-1.616331402291317e-06	-7.247514556024681e-05
19.59146924462811	0.0006924706410336885	0.0006934030251346059	0.0007225367501178759	0.0007234635827077166	0.0007401795813272941	0.0007411000511422013	0.0007593143854768668	0.0007602253781236084	0.0008006173589491924	0.0008014989132673207	0.0496874492174467	0.049604362270969454	-1.592566497193252e-06	-7.183980178906979e-05	-1.5945555349545712e-06	-7.192952622150917e-05
19.709517702309874	0.0006922930370195863	0.0006932251853544743	0.0007223533229498998	0.0007232799211558335	0.0007399928647075421	0.0007409131013097389	0.0007591242071125641	0.000760034968064882	0.0008004200775430033	0.0008013014041167577	0.04969086313716928	0.049607770255479654	-1.570957557948515e-06	-7.129201078370784e-05	-1.572919823213722e-06	-7.138106085552431e-05
19.828277461333414	0.0006921167218640683	0.0006930486362278349	0.0007221712739839312	0.0007230976395898249	0.0007398075809901813	0.0007407275861435313	0.0007589355228657677	0.000759846053853696	0.0008002244289839966	0.0008011055294246289	0.04969433921267753	0.04961124028766811	-1.5494876471921527e-06	-7.074135751422572e-05	-1.551423314131821e-06	-7.082972979302604e-05
19.94775280764713	0.0006919417016294104	0.0006928733838262143	0.0007219906101574407	0.0007229167449563512	0.0007396237376685676	0.0007405435131459182	0.0007587483408679638	0.0007596586436301394	0.0008000304229044024	0.0008009112988303238	0.04969787858133159	0.049614773502915745	-1.5281558188419767e-06	-7.018782216819397e-05	-1.530065060467451e-06	-7.027551319926939e-05
20.067948053024427	0.0006917679824088138	0.0006926994342521259	0.0007218113384515379	0.0007227372442457734	0.0007394413422879653	0.0007403608898712067	0.0007585626693121946	0.0007594727455959084	0.0007998380690212078	0.0008007187220580179	0.04970148240148629	0.0496183710575602	-1.5069611324822728e-06	-6.963138476670516e-05	-1.5088441206478377e-06	-6.971839107280942e-05
20.188867535219305	0.0006915955703264714	0.0006925267936391373	0.0007216334658912576	0.0007225591444924399	0.0007392604024459796	0.0007401797239261031	0.0007583785164536603	0.0007592883680149111	0.0007996473771371777	0.000800527808917692	0.049705151852885564	0.04962203412929217	-1.485902653312627e-06	-6.907202516251432e-05	-1.4877595587328533e-06	-6.915834324411341e-05
20.31051561812294	0.0006914244715376426	0.000692355468151945	0.0007214569995458586	0.0007223824527749843	0.0007390809257930023	0.0007400000229701589	0.0007581958906103395	0.0007591055192138848	0.000799458357141901	0.0008003385693061786	0.04970888813706246	0.04962576391755246	-1.4649794521214704e-06	-6.850972303876213e-05	-1.4668104443712159e-06	-6.859534937342371e-05
20.432896691921076	0.0006912546922287153	0.0006921854639864377	0.0007212819465291125	0.0007222071762166166	0.0007389029200326519	0.0007398217947162127	0.0007580148001636075	0.0007589242075830183	0.000799271019012842	0.0008001510132082146	0.0497126924777503	0.049629561643944164	-1.4441906052409768e-06	-6.79444579066435e-05	-1.4459958527627582e-06	-6.802938894909238e-05
20.55601517325261	0.0006910862386172762	0.0006920167873697658	0.0007211083139996068	0.0007220333219854258	0.0007387263929222307	0.000739645046930846	0.0007578352535588731	0.0007587444415765869	0.0007990853728164221	0.0007999651506975214	0.0497165661212983	0.049633428552646644	-1.4235351945128018e-06	-6.737620910432507e-05	-1.4253148646272036e-06	-6.746044128624895e-05
20.679875505368887	0.0006909191169521632	0.0006918494445603961	0.000720936109161035	0.0007218608972946704	0.0007385513522731699	0.0007394697874348302	0.000757657259306211	0.0007585662297135846	0.0007989014287091017	0.0007997809919378867	0.0497205103370982	0.049637365910840725	-1.4030123072542554e-06	-6.68049557947803e-05	-1.4047665661629655e-06	-6.688848552463544e-05
20.804482158294064	0.0006907533335135342	0.0006916834418481785	0.000720765339262504	0.0007216899094030867	0.0007383778059514988	0.000739296024103595	0.0007574808259810165	0.0007583895805783813	0.0007987191969384977	0.000799598547184282	0.04972452641801667	0.04964137500914256	-1.3826210361967198e-06	-6.623067696340246e-05	-1.384350048995106e-06	-6.631350062633046e-05
20.92983962898646	0.0006905888946129153	0.0006915187855543982	0.0007205960115988312	0.0007215203656151859	0.0007382057618783029	0.0007391237648676877	0.0007573059622246579	0.0007582145028213732	0.0007985386878445037	0.0007994178267839841	0.04972861568083858	0.049645457162043716	-1.3623604794882511e-06	-6.565335141764383e-05	-1.364064410166229e-06	-6.573546537516628e-05
21.055952441500814	0.0006904258065932564	0.0006913554820318282	0.0007204281335108478	0.0007213522732815589	0.0007380352280301935	0.0007389530177132432	0.000757132676745141	0.0007580410051596492	0.0007983599118604366	0.0007992388411777177	0.04973277946671617	0.04964961370836111	-1.3422297406168182e-06	-6.507295778343525e-05	-1.3439087520701262e-06	-6.515435837342598e-05
21.18282514715158	0.0006902640758289817	0.0006911935376647831	0.000720261712385707	0.0007211856397991835	0.0007378662124397856	0.0007387837906824619	0.000756960978317786	0.0007578690963776677	0.0007981828795141995	0.0007990616009008228	0.04973701914162919	0.04965384601169617	-1.3222279283968581e-06	-6.448947450468645e-05	-1.3238821824361653e-06	-6.45701580412883e-05
21.31046232467717	0.0006901037087260323	0.0006910329588691595	0.0007200967556571844	0.000721020472611726	0.0007376987231961699	0.0007386160918740819	0.0007567908757859055	0.000757698785327933	0.00079800760142946	0.0007988861165844287	0.049741336096854445	0.04965815546090201	-1.3023541569350157e-06	-6.390287984098242e-05	-1.303983814277248e-06	-6.398284261374676e-05
21.438868580405217	0.0006899447117219122	0.0006908737520924876	0.0007199332708059915	0.0007208567792098576	0.0007375327684454024	0.0007384499294438728	0.0007566223780614985	0.000757530080931696	0.0007978340883268536	0.0007987123989566617	0.04974573174944023	0.049662543470560074	-1.2826075455676933e-06	-6.331315186483555e-05	-1.2842127658633552e-06	-6.339239013947173e-05
21.568048548418737	0.0006897870912857269	0.0006907159238139622	0.0007197712653600823	0.0007206945671315557	0.0007373683563909908	0.0007382853116051142	0.0007564554941259516	0.0007573629921796449	0.0007976623510252017	0.0007985404588438562	0.04975020754269712	0.04966701148146637	-1.2629872188532447e-06	-6.272026846110279e-05	-1.2645681606881544e-06	-6.279877847914506e-05
21.69800689072348	0.0006896308539182179	0.0006905594805444855	0.0007196107468949654	0.0007205338439624224	0.000737205495294388	0.0007381222466290986	0.0007562902330307463	0.0007571975281326234	0.0007974924004427511	0.0007983703071718001	0.04975476494669061	0.04967156096112661	-1.2434923065160301e-06	-6.212420732379376e-05	-1.2450491274091507e-06	-6.22019853019351e-05
21.828748297416116	0.000689476006151797	0.0006904044288266976	0.0007194517230340176	0.0007203746173359956	0.0007370441934754932	0.0007379607428456271	0.0007561266038981819	0.0007570336979223477	0.0007973242475984346	0.0007982019549669931	0.04975940545874975	0.04967619340426187	-1.2241219434182271e-06	-6.152494595484947e-05	-1.2256547998346773e-06	-6.160198808499717e-05
21.960277486853503	0.0006893225545505726	0.0006902507752350049	0.0007192942014487964	0.0007202168949340635	0.0007368844593131544	0.000737800808643516	0.0007559646159221013	0.0007568715107521355	0.0007971579036131504	0.0007980354133579246	0.04976413060398257	0.04968091033332338	-1.204875269527738e-06	-6.0922461661921945e-05	-1.2063843168822613e-06	-6.0998764111003245e-05
22.092599205822967	0.0006891705057103743	0.0006900985263756046	0.0007191381898593583	0.0007200606844869813	0.0007367263012456788	0.0007376424524711051	0.0007558042783686325	0.0007567109758976451	0.0007969933797110631	0.0007978706935763761	0.0497689419358018	0.04968571329901791	-1.1857514298752557e-06	-6.0316731556125935e-05	-1.187236822545231e-06	-6.0392290466199094e-05
22.225718229713628	0.0006890198662587733	0.0006899476888865061	0.000718983696034574	0.0007199059937739897	0.000736569727771348	0.0007374856828367744	0.0007556456005769347	0.0007565521027076254	0.0007968306872209272	0.000797707806958743	0.0497738410364614	0.04969060388084364	-1.1667495745143648e-06	-5.970773254987405e-05	-1.1682114658385055e-06	-5.9782544037517704e-05
22.359639362688714	0.0006888706428550999	0.000689798269437549	0.000718830727792451	0.0007197528306235358	0.0007364147474489401	0.0007373305083094669	0.0007554885919599617	0.0007563949006046764	0.0007966698375774323	0.0007975467649473812	0.049778829517604706	0.0496955836876364	-1.1478688584916179e-06	-5.9095441354961586e-05	-1.149307400782982e-06	-5.916950151133027e-05
22.494367437858962	0.0006887228421904536	0.0006896502747304129	0.0007186792930004517	0.0007196012029135929	0.000736261368898254	0.0007371769375192127	0.0007553332620052276	0.0007562393790860165	0.0007965108423225691	0.0007973875790919704	0.04978390902082117	0.049700654358125165	-1.129108441820948e-06	-5.847983448067917e-05	-1.1305237863695403e-06	-5.855313937142004e-05
22.629907317457054	0.0006885764709877095	0.0006895037114986258	0.0007185293995758156	0.0007194511185719831	0.0007361096008006414	0.0007370249791576624	0.0007551796202755874	0.0007560855477242643	0.0007963537131070185	0.000797230261050905	0.04978908121821625	0.04970581756150272	-1.1104674894155814e-06	-5.786088823045432e-05	-1.111859786498328e-06	-5.793343389529082e-05
22.766263893012997	0.0006884315360015267	0.0006893585865075717	0.0007183810554858888	0.000719302585576707	0.0007359594518995499	0.0007368746419786289	0.000755027676410033	0.0007559334161682327	0.0007961984616915703	0.0007970748225927111	0.049794347812990754	0.04971107499800219	-1.091945171103649e-06	-5.7238578701823695e-05	-1.0933145699826632e-06	-5.731036115433352e-05
22.903442085530802	0.0006882880440183355	0.0006892149065544798	0.0007182342687484388	0.0007191556119562594	0.0007358109310010542	0.0007367259347986224	0.0007548774401244836	0.0007557829941437221	0.000796045099948548	0.0007969212755974716	0.049799710540033154	0.0497164283994895	-1.0735406615457882e-06	-5.6612881782075464e-05	-1.0748873104861507e-06	-5.668389700980159e-05
23.041446845665973	0.0006881460018563429	0.0006890726784684286	0.0007180890474319935	0.0007190102057899688	0.0007356640469744207	0.0007365788664974113	0.0007547289212126119	0.000755634291454345	0.0007958936398632839	0.0007967696320583012	0.04980517116652346	0.04972187953006507	-1.0552531402086875e-06	-5.598377314616765e-05	-1.0565771864819162e-06	-5.6054017110479526e-05
23.180283153904217	0.0006880054163655129	0.000688931909110328	0.000717945399656163	0.0007188663752083185	0.0007355188087526523	0.0007364334460185697	0.000754582129546659	0.0007554873179823416	0.0007957440935355959	0.0007966199040828206	0.04981073149254656	0.049727430186678016	-1.0370817913642194e-06	-5.535122825625627e-05	-1.0383833812413305e-06	-5.542069689135065e-05
23.31995602074116	0.0006878662944275507	0.0006887926053729068	0.0007178033335919701	0.0007187241283932827	0.0007353752253330531	0.0007362896823700458	0.000754437075078274	0.0007553420836894221	0.0007955964731813	0.0007964721038946741	0.04981639335172378	0.049733082199752934	-1.0190258040135465e-06	-5.4715222357448745e-05	-1.0203050827880394e-06	-5.478391157112683e-05
23.460470486863187	0.0006877286429558814	0.0006886547741806846	0.0007176628574621837	0.0007185834735786517	0.0007352333057777967	0.0007361475846247222	0.0007542937678393587	0.000755198598617607	0.0007954507911337483	0.0007963262438350584	0.04982215861184832	0.04973883743382943	-1.0010843718689065e-06	-5.407573047602754e-05	-1.0023414838645703e-06	-5.4143636149500685e-05
23.60183162332936	0.0006875924688956234	0.000688518422489953	0.0007175239795416525	0.000718444419050374	0.0007350930592144997	0.000736007161920998	0.0007541522179429314	0.0007550568728900942	0.000795307059845393	0.0007961823363642931	0.049828029175542514	0.0497446977882128	-9.832566933293263e-07	-5.3432727417618286e-05	-9.844917818815913e-07	-5.3499845404064716e-05
23.744044531754422	0.0006874577792235499	0.0006883835572887371	0.0007173867081576356	0.0007183069731468863	0.0007349544948367992	0.0007358684234633659	0.0007540124355839921	0.0007549169167121282	0.0007951652918893711	0.000796040394063406	0.04983400698092131	0.04975066519764116	-9.655419714164372e-07	-5.2786187763304016e-05	-9.667551789122736e-07	-5.285251388939538e-05
23.887114344492932	0.0006873245809480582	0.0006882501855967571	0.0007172510516901469	0.0007181711442594513	0.0007348176219049472	0.0007357313785229987	0.0007538744310404158	0.0007547787403718818	0.0007950254999611309	0.0007959004296357491	0.04984009400227253	0.0497567416329602	-9.479394137727401e-07	-5.213608586868146e-05	-9.491308816380814e-07	-5.220161593355588e-05
24.031046224824397	0.0006871928811091139	0.0006881183144653862	0.0007171170185722819	0.0007180369408324966	0.0007346824497463928	0.000735596036438345	0.0007537382146738373	0.0007546423542413565	0.0007948876968800663	0.000795762455908646	0.04984629225074964	0.04976292910181839	-9.30448232620406e-07	-5.1482395861529584e-05	-9.316181013171131e-07	-5.154712563587571e-05
24.175845367139747	0.0006870626867782069	0.0006879879509775963	0.000716984617290564	0.0007179043713639528	0.0007345489877563891	0.0007354624066157268	0.0007536037969305688	0.0007545077687772898	0.0007947518955911978	0.0007956264858350615	0.049852603775079246	0.04976922964937077	-9.130676446992593e-07	-5.0825091636841346e-05	-9.142160537537435e-07	-5.088901686403635e-05
24.32151699712871	0.0006869340050582919	0.0006878591022479048	0.0007168538563852848	0.0007177734444055977	0.0007344172453986004	0.0007353304985299503	0.0007534711883425214	0.0007543749945220805	0.0007946181091668746	0.0007954925324953095	0.0498590306622808	0.04977564535899907	-8.957968712633088e-07	-5.0164146856657155e-05	-8.969239592574244e-07	-5.022726325179527e-05
24.468066371968433	0.0006868068430837225	0.000687731775422307	0.0007167247444508423	0.0007176441685633948	0.0007342872322057107	0.0007352003217249159	0.0007533403995281386	0.0007542440421047219	0.0007944863508085055	0.0007953606090987794	0.049865575038404567	0.04978217835304668	-8.786351380421498e-07	-4.949953494695625e-05	-8.797410426231687e-07	-4.956183819682103e-05
24.61549878051318	0.0006866812080201811	0.0006876059776782075	0.0007165972901360866	0.0007175165524978395	0.0007341589577800472	0.0007350718858142409	0.0007532114411933468	0.0007541149222417531	0.0007943566338483231	0.0007952307289857017	0.04987223906928027	0.04978883079356713	-8.615816751971622e-07	-4.883122909429827e-05	-8.62666533085147e-07	-4.8892714857223796e-05
24.763819543485244	0.0006865571070645996	0.0006874817162243416	0.0007164715021446629	0.000717390604924303	0.0007340324317942056	0.0007349452004818858	0.0007530843241325175	0.0007539876457382217	0.0007942289717511766	0.0007951029056289412	0.04987902496128325	0.04979560488308916	-8.44635717288985e-07	-4.8159202243491794e-05	-8.456996642819924e-07	-4.821986614905738e-05
24.91303401366693	0.0006864345474450772	0.0006873589983006932	0.0007163473892353598	0.0007172663346133806	0.0007339076639916867	0.0007348202754827914	0.0007529590592294474	0.0007538622234886633	0.0007941033781163616	0.0007949771526358233	0.04988593496211583	0.04980250286539598	-8.277965032501937e-07	-4.74834270948743e-05	-8.288396742268771e-07	-4.754326474371018e-05
25.063147576093755	0.0006863135364207836	0.0006872378311783996	0.0007162249602224532	0.0007171437503912372	0.0007337846641875355	0.0007346971206435185	0.000752835657458347	0.0007537386664780909	0.0007939798666794746	0.0007948534837499896	0.04989297136160516	0.049809527026321285	-8.110632763562442e-07	-4.6803876102063935e-05	-8.120858052875629e-07	-4.686288306574027e-05
25.214165648248784	0.0006861940812818607	0.0006871182221596516	0.0007161042239760551	0.0007170228611399555	0.0007336634422689893	0.0007345757458628956	0.0007527141298848462	0.0007536169857830006	0.0007938584513143042	0.0007947319128532886	0.049900136492515144	0.049816679694561064	-7.944352841690941e-07	-4.612052146762968e-05	-7.954373041217828e-07	-4.617869328849e-05
25.366093680258146	0.0006860761893493172	0.0006870001785775922	0.0007159851894224681	0.0007169036757978923	0.0007335440081961393	0.0007344561611126831	0.0007525944876670215	0.0007534971925723995	0.0007937391460347634	0.0007946124539677061	0.04990743273137697	0.04982396324250168	-7.779117785250596e-07	-4.5433335141537023e-05	-7.788934216624958e-07	-4.549066733219864e-05
25.518937155087716	0.0006859598679749082	0.0006868837077961938	0.0007158678655445293	0.0007167862033600227	0.0007334263720025874	0.0007343383764382289	0.0007524767420564252	0.0007533792981088351	0.000793621964996841	0.000794495121257317	0.04991486249933582	0.04983138008706615	-7.614920155040242e-07	-4.4742288818400144e-05	-7.62453413100106e-07	-4.479877686189293e-05
25.672701588741027	0.0006858451245410131	0.0006867688172101381	0.0007157522613819661	0.0007166704528782963	0.000733310543796122	0.0007342224019591444	0.0007523609043991406	0.0007532633137494504	0.0007935069225006017	0.0007943799290302842	0.04992242826301509	0.049838932690574995	-7.45175255376096e-07	-4.404735393340187e-05	-7.461165378174102e-07	-4.410299328280742e-05
25.827392530458226	0.0006857319664605026	0.0006866555142446844	0.0007156383860317494	0.0007165564334619905	0.0007331965337593954	0.0007341082478699847	0.0007522469861368501	0.0007531492509470516	0.0007933940329922175	0.0007942668917408888	0.049930132535397465	0.04984662356162755	-7.289607625820919e-07	-4.3348501659795646e-05	-7.298820593700829e-07	-4.3403287738080776e-05
25.983015562916506	0.0006856204011765992	0.0006865438063555285	0.0007155262486484477	0.0007164441542780674	0.0007330843521506133	0.0007339959244409361	0.0007521349988079191	0.0007530371212511951	0.0007932833110660366	0.0007941560239915995	0.049937977876726033	0.04985445525600089	-7.12847805702313e-07	-4.264570290643532e-05	-7.137492454649917e-07	-4.269963110609121e-05
26.139576302431465	0.0006855104361627217	0.0006864337010286508	0.0007154158584445801	0.0007163336245515255	0.0007329740093042254	0.0007338854420185091	0.0007520249540484936	0.0007529269363092817	0.0007931747714666871	0.0007940473405351732	0.04994596689542191	0.04986243037756475	-6.968356574149105e-07	-4.193892831386159e-05	-6.977173679103242e-07	-4.1991993996987054e-05
26.297080399159835	0.0006854020789223312	0.0006863252057801605	0.0007153072246909776	0.0007162248535657613	0.0007328655156316345	0.0007337768110262463	0.0007519168635936211	0.0007528187078676801	0.0007930684290912262	0.0007939408562768052	0.04995410224902012	0.049870551579218436	-6.809235944698656e-07	-4.122814825158194e-05	-6.817857025921692e-07	-4.128034674946712e-05
26.455533537303385	0.0006852953369887566	0.0006862183281561234	0.000715200356717134	0.0007161178506629232	0.0007327588816219013	0.0007336700419654298	0.0007518107392783799	0.0007527124477728564	0.0007929642989913194	0.0007938365862763071	0.04996238664512934	0.049878821563846244	-6.651108976512589e-07	-4.051333281460123e-05	-6.659535294324496e-07	-4.056465942753329e-05
26.614941435314055	0.0006851902179250213	0.0006861130757323883	0.0007150952639115722	0.0007160126252442765	0.0007326541178424722	0.0007335651454158079	0.000751706593039037	0.0007526081679725304	0.0007928623963754721	0.000793734545750337	0.0499708228424052	0.049887243085289135	-6.49396851749081e-07	-3.9794451820701626e-05	-6.502201323698407e-07	-3.9844901817687184e-05
26.77530984610034	0.0006850867293236462	0.0006860094561143916	0.0007149919557221945	0.0007159091867705551	0.0007325512349398987	0.0007334621320363162	0.0007516044369142085	0.0007525058805168392	0.0007927627366112873	0.0007936347500746569	0.04997941365154861	0.049895818949344334	-6.337807455184669e-07	-3.907147480636253e-05	-6.34584799310764e-07	-3.912104342504441e-05
26.93664455723489	0.0006849848788064605	0.0006859074769369674	0.0007148904416566535	0.0007158075447623327	0.0007324502436405851	0.0007333610125658244	0.0007515042830460578	0.0007524055975595326	0.0007926653352277845	0.0007935372147864489	0.04998816193632237	0.04990455201477585	-6.182618716562768e-07	-3.834437102395727e-05	-6.190468221098713e-07	-3.839305347044797e-05
27.098951391163432	0.0006848846740243803	0.0006858071458641288	0.0007147907312827017	0.0007157077088003743	0.0007323511547515229	0.0007332617978238735	0.0007514061436814902	0.0007523073313591702	0.0007925702079177398	0.0007934419555866571	0.04999707061459018	0.04991344519435464	-6.028395267711727e-07	-3.761310943886653e-05	-6.036054965392543e-07	-3.766090088741514e-05
27.26223620541477	0.0006847861226571953	0.0006857084705888535	0.0007146928342285616	0.0007156096885260056	0.0007322539791610547	0.0007331644987114375	0.000751310031173385	0.0007522110942803529	0.0007924773705400897	0.0007933489883423878	0.0500061426593759	0.04992250145591545	-5.87513011325938e-07	-3.6877658724343565e-05	-5.882601222311976e-07	-3.692455431714148e-05
27.426504892812353	0.0006846892324133344	0.0006856114588328509	0.0007145967601832867	0.0007155134936414752	0.0007321587278396348	0.000733069126211687	0.0007512159579818377	0.0007521168987949655	0.0007923868391223703	0.0007932583290893486	0.050015381099945994	0.049931723823437024	-5.722816296348764e-07	-3.613798725957129e-05	-5.730100026721079e-07	-3.618398210633589e-05
27.59176338168682	0.0006845940110296202	0.0006855161183463173	0.0007145025188971233	0.0007154191339103174	0.0007320654118406024	0.0007329756913907619	0.0007511239366754229	0.0007520247574834392	0.0007922986298632031	0.0007931699940343331	0.050024789022915135	0.04994111537814513	-5.571446898213102e-07	-3.539406312577653e-05	-5.578544451660845e-07	-3.5439152304000965e-05
27.758017636089992	0.000684500466271013	0.0006854224569076808	0.000714410120181874	0.0007153266191577163	0.000731974042300963	0.0007328842053985529	0.0007510339799324762	0.0007519346830360344	0.000792212759134829	0.0007930839995577534	0.05003436957337316	0.04995067925963851	-5.421015037820193e-07	-3.464585410239973e-05	-5.427927607945873e-07	-3.469003265679782e-05
27.925273656010095	0.0006844086059303434	0.0006853304823233338	0.0007143195739112637	0.0007152359592708723	0.0007318846304421823	0.0007327946794694971	0.0007509461005424009	0.0007518466882541475	0.0007921292434856921	0.0007930003622162229	0.05004412595603833	0.049960418667039624	-5.271513871430052e-07	-3.389332766268183e-05	-5.278242643739356e-07	-3.393659060496601e-05
28.09353747758831	0.0006843184378280331	0.000685240202427356	0.0007142308900213074	0.000715147164199371	0.00073179718757099	0.0007327071249233814	0.0007508603114069932	0.0007517607860516367	0.0007920480996430752	0.0007929190987451906	0.05005406143643111	0.04997033686016691	-5.122936592560218e-07	-3.3136450971527065e-05	-5.129482744505379e-07	-3.3178793280325136e-05
28.2628151733366	0.000684229969811795	0.0006851516250812133	0.000714144078510668	0.0007150602439555416	0.0007317117250801841	0.0007326215531661484	0.0007507766255417832	0.000751676989456162	0.0007919693445157749	0.0007928402260616143	0.05006417934207739	0.04998043716073449	-4.975276431421968e-07	-3.237519088061802e-05	-4.981641132479828e-07	-3.241660750108455e-05
28.43311285235687	0.0006841432097563325	0.0006850647581734602	0.0007140591494410316	0.0007149752086148328	0.000731628254449462	0.0007325379756907269	0.0007506950560774094	0.0007515953116105619	0.000791892995196845	0.0007927637612667037	0.05007448306373266	0.049990722953576705	-4.828526654616742e-07	-3.160951392419675e-05	-4.834711066327782e-07	-3.1649999767985326e-05
28.604436660561465	0.0006840581655630147	0.0006849796096194135	0.0007139761129374674	0.000714892068316174	0.0007315467872462458	0.0007324564040778581	0.0007506156162610051	0.0007515157657742375	0.0007918190689663803	0.0007926897216487016	0.050084976056636636	0.05000119768789759	-4.682680564923637e-07	-3.083938631603944e-05	-4.6886858409223367e-07	-3.08789362609696e-05
28.77679278089485	0.0006839748451595422	0.0006848961873608202	0.0007138949791887984	0.0007148108332623455	0.000731467335126528	0.000732376849996943	0.0007505383194576119	0.0007514383653245681	0.0007917475832943603	0.0007926181246857264	0.050095661841789554	0.0500118648785465	-4.5377315009481264e-07	-3.0064773945598366e-05	-4.543558787054036e-07	-3.0103382835433568e-05
28.950187433556945	0.000683893256499594	0.0006848144993655044	0.0007138157584479627	0.0007147315137203424	0.000731389909835719	0.000732299325206889	0.0007504631791516123	0.0007513631237583436	0.000791678555843543	0.0007925489880486661	0.05010654400726038	0.050022728107324214	-4.393672836684043e-07	-2.928564237278386e-05	-4.399323270940815e-07	-2.9323305016953904e-05
29.124626876227456	0.0006838134075624694	0.0006847345536270113	0.0007137384610323888	0.0007146541200217495	0.0007313145232095196	0.0007322238415569838	0.0007503902089481973	0.0007512900546932315	0.0007916120044724296	0.0007924823296041382	0.050117626209520566	0.05003379102431336	-4.250497981236022e-07	-2.8501956824134034e-05	-4.2559726939547793e-07	-2.8538667997679568e-05
29.30011740429177	0.0006837353063527007	0.0006846563581642188	0.0007136630973243558	0.0007145786625631023	0.0007312411871747869	0.0007321504109877614	0.0007503194225748412	0.0007512191718692531	0.0007915479472382678	0.0007924181674174947	0.0501289121748054	0.050045057349238226	-4.108200378680725e-07	-2.7713682190094735e-05	-4.1135004924790913e-07	-2.7749436633278668e-05
29.476665351068124	0.0006836589608996602	0.0006845799210209467	0.000713589677771363	0.0007145051518062571	0.0007311699137504228	0.0007320790455318921	0.000750250833882814	0.0007511504891502947	0.0007914864024001302	0.0007923565197558967	0.050140405700507165	0.05005653087285538	-3.966773507394633e-07	-2.692078301846923e-05	-3.971900137300817e-07	-2.6955575436637957e-05
29.654277088036206	0.0006835843792571493	0.000684505250265546	0.0007135182128864982	0.0007144335982787618	0.0007311007150482733	0.0007320097573150809	0.0007501844568487165	0.000751084020525644	0.0007914273884220504	0.000792297405091449	0.050152110656597214	0.05006821545837211	-3.826210880015016e-07	-2.612322351155938e-05	-3.8311651334678107e-07	-2.615704857483747e-05
29.832959025067048	0.0006835115695029658	0.0006844323539904672	0.0007134487132488025	0.0007143640125742198	0.000731033603274032	0.0007319425585569736	0.0007501203055760357	0.000751019780111545	0.0007913709239762147	0.0007922408421043923	0.05016403098707716	0.050080115042896535	-3.686506043019261e-07	-2.5320967521558213e-05	-3.691289019911413e-07	-2.5353819864654126e-05
30.0127176106544	0.0006834405397384602	0.0006843612403118166	0.0007133811895036385	0.0007142964053526588	0.0007309685907281637	0.0007318774615720787	0.0007500583942967332	0.0007509577821527866	0.0007913170279462298	0.0007921868496863651	0.05017617071146419	0.05009223363891935	-3.547652576334562e-07	-2.4513978545387394e-05	-3.552265369138538e-07	-2.4545852767482446e-05
30.193559332147448	0.0006833712980880696	0.000684291917368893	0.0007133156523630552	0.0007142307873408987	0.000730905689806834	0.0007318144787706996	0.0007499987373728562	0.0007508980410243141	0.000791265719430445	0.0007921354469437281	0.05018853392630683	0.0501045753358269	-3.4096440931427607e-07	-2.3702219720950213e-05	-3.414087786871717e-07	-2.373311038522674e-05
30.37549071598484	0.0006833038526988361	0.0006842243933237046	0.0007132521126061551	0.0007141671693329162	0.0007308449130028534	0.000731753622659878	0.0007499413492981774	0.0007508405712328685	0.0007912170177453504	0.0007920866532009569	0.05020112480673308	0.05011714430144784	-3.272474239433658e-07	-2.2885653821913543e-05	-3.276749911762869e-07	-2.291555545563817e-05
30.55851832793038	0.0006832382117399061	0.0006841586763604702	0.0007131905810794585	0.0007141055621902138	0.0007307862729066341	0.0007316949058443517	0.0007498862446998636	0.0007507853874186565	0.0007911709424290392	0.0007920404880041054	0.05021394760803536	0.050129944783632766	-3.1361366937187815e-07	-2.2064243252822857e-05	-3.140245414981306e-07	-2.2093150346819135e-05
30.742648773309874	0.0006831743834020086	0.0006840947746850985	0.0007131310686972696	0.0007140459768421834	0.0007307297822071588	0.0007316383410275246	0.0007498334383401727	0.000750732504357046	0.0007911275132447442	0.0007919969711243378	0.050227006667285565	0.05014298111186935	-3.0006251666974543e-07	-2.123795004468909e-05	-3.0045679999708697e-07	-2.126585705328199e-05
30.92788869724955	0.0006831123758969163	0.0006840326965246494	0.0007130735864420397	0.0007139884242864717	0.0007306754536929611	0.0007315839410124463	0.0007497829451181793	0.0007506819369602918	0.000791086750184444	0.0007919561225615342	0.05024030640499017	0.05015625769893148	-2.865933400953216e-07	-2.0406735849826108e-05	-2.8697114020899764e-07	-2.0433637190453435e-05
31.114244784915854	0.0006830521974568842	0.0006839724501267743	0.000713018145364731	0.0007139329155893455	0.0007306233002531213	0.0007315317187028107	0.0007497347800715312	0.000750633700279295	0.0007910486734725462	0.0007919179625479711	0.050253851326777864	0.050169779042567274	-2.732055170602543e-07	-1.957056193710449e-05	-2.735669388284189e-07	-1.9596451990205876e-05
31.30172376175672	0.0006829938563340661	0.0006839140437591328	0.0007129647565851764	0.0007138794618860516	0.0007305733348782713	0.0007314816871039588	0.0007496889583782339	0.000750587809505384	0.0007910133035696435	0.000791882511552075	0.05026764602512691	0.05018354972722014	-2.5989842809587445e-07	-1.8729389186289414e-05	-2.602435756802156e-07	-1.875426229550059e-05
31.4903323937443	0.0006829373607999148	0.000683857485708792	0.0007129134312924448	0.0007138280743811812	0.0007305255706616197	0.000731433859323905	0.0007496454953584732	0.0007505442799721373	0.0007909806611763542	0.0007918497902822594	0.05028169518112965	0.05019757442579207	-2.466714568221881e-07	-1.7883178083571982e-05	-2.470004336720729e-07	-1.790702855467008e-05
31.68007748761912	0.0006828827191445513	0.0006838027842816016	0.0007128641807451958	0.0007137787643490306	0.000730480020799981	0.0007313882485743703	0.0007496044064764597	0.0007505031271572319	0.0007909507672372336	0.0007918198196908382	0.050296003566295995	0.050211857901442745	-2.3352398991231468e-07	-1.7031888715657306e-05	-2.338368987736799e-07	-1.7054710816560847e-05
31.870965891135747	0.0006828299396761229	0.0006837499478015473	0.0007128170162720447	0.0007137315431339608	0.0007304366985948307	0.0007313448681718337	0.0007495657073423185	0.0007504643666843294	0.000790923642944781	0.0007917926209780242	0.05031057604439736	0.050226405009432686	-2.204554170538893e-07	-1.617548076426889e-05	-2.207523599809507e-07	-1.6197268725343106e-05
32.063004493309954	0.0006827790307201252	0.0006836989846100768	0.0007127719492719139	0.0007136864221507547	0.0007303956174533632	0.0007313037315385918	0.0007495294137140007	0.0007504280143249878	0.0007908993097435162	0.0007917682155960078	0.050325417573352176	0.05024122069900065	-2.0746513093128187e-07	-1.531391350154121e-05	-2.077462092852332e-07	-1.5334661514904147e-05
32.25620022466719	0.000682730000618709	0.0006836499030654059	0.0007127289912143915	0.0007136434128849729	0.0007303567908895708	0.0007312648522038402	0.0007494955414992366	0.0007503940860006155	0.0007908777893341539	0.0007917466252531253	0.05034053320715154	0.05025631001529169	-1.945525271707365e-07	-1.4447145783108573e-05	-1.9481784162365262e-07	-1.4466848002436805e-05
32.45056005749291	0.0006826828577299605	0.0006836027115418016	0.000712688153640087	0.0007136025268933137	0.0007303202325253388	0.0007312282438047672	0.0007494641067575239	0.0007503625977844604	0.0007908591036778646	0.0007917278719181197	0.05035592809783051	0.050271678101319765	-1.8171700432540946e-07	-1.3575136043664227e-05	-1.819666548693536e-07	-1.359378658405408e-05
32.64609100608406	0.00068263761042715	0.0006835574184288289	0.0007126494481609777	0.0007135637758039574	0.0007302859560915467	0.0007311939200876561	0.0007494351257021455	0.0007503335659036252	0.0007908432750006197	0.0007917119778244814	0.05037160749748345	0.05028733019998286	-1.6895796382896539e-07	-1.2697842290271266e-05	-1.6919204977794075e-07	-1.2715435227961258e-05
32.84280012700226	0.0006825942670979646	0.0006835140321305876	0.0007126128864607664	0.0007135271713169267	0.0007302539754291977	0.0007311618949090165	0.000749408614702235	0.000750307006741135	0.0007908303257976427	0.0007916989654748968	0.05038757676032145	0.05030327165611524	-1.5627480997129108e-07	-1.1815222097033562e-05	-1.5649342996731236e-07	-1.1831751469293383e-05
33.040694519328454	0.0006825528361437018	0.000683472561064903	0.0007125784802952202	0.000713492725204426	0.0007302243044905489	0.0007311321822367128	0.0007493845902848653	0.0007502829368380244	0.0007908202788379416	0.000791688857645778	0.050403841344781604	0.05031950791859297	-1.4366694985751272e-07	-1.0927232598711978e-05	-1.4387020187624396e-07	-1.094269240353718e-05
33.239781324919136	0.0006825133259784473	0.0006834330136625086	0.000712546241492525	0.0007134604493111964	0.0007301969573402738	0.0007311047961511293	0.000749363069137193	0.0007502613728954833	0.0007908131571689558	0.0007916816773919059	0.05042040681567958	0.05033604454248393	-1.3113379336137515e-07	-1.0033830483507922e-05	-1.3132177471473182e-07	-1.0048214679286849e-05
33.44006772866406	0.0006824757450282173	0.0006833953983661861	0.0007125161819536255	0.0007134303555548571	0.0007301719481566292	0.000731079750846337	0.0007493440681086305	0.0007502423317770271	0.0007908089841212935	0.0007916774480511656	0.050437278846413615	0.05035288719124627	-1.1867475311851984e-07	-9.134971989038787e-06	-1.1884756046095721e-07	-9.148274494441555e-06
33.64156095874556	0.0006824401017300691	0.0006833597236298783	0.0007124883136525631	0.000713402455926244	0.0007301492912326401	0.0007310570606312789	0.0007493276042130592	0.000750225830510711	0.0007908077833135737	0.0007916761932493832	0.050454463221218666	0.05037004163897873	-1.0628924447661156e-07	-8.230612894566391e-06	-1.0644697381184676e-07	-8.242827588517132e-06
33.84426828689945	0.0006824064045311874	0.0006833259979177755	0.0007124626486368164	0.0007133767624897505	0.0007301290009773063	0.0007310367399309766	0.0007493136946310896	0.0007502118862913883	0.0007908095786573789	0.0007916779369052762	0.050471965837470587	0.050387513772721916	-9.397668545392188e-08	-7.320708514113594e-06	-9.411943213254864e-08	-7.331829234902276e-06
34.04819702867729	0.0006823746618879367	0.0006832942297033714	0.0007124391990276359	0.0007133532873836664	0.0007301110919168231	0.0007310188032877553	0.000749302356712361	0.0007502005164830147	0.0007908143943623169	0.000791682703235514	0.05048979270804547	0.05040530959481208	-8.173649671352513e-08	-6.405213690635625e-06	-8.186435544754213e-08	-6.415234236528677e-06
34.25335454371064	0.0006823448822648792	0.0006832644274684769	0.0007124179770203732	0.0007133320428205013	0.0007300955786958191	0.0007310032653624743	0.0007492936079778834	0.0007501917386209813	0.0007908222549411909	0.0007916905167598782	0.05050794996373176	0.050423435225289776	-6.956810152231561e-08	-5.484082788415057e-06	-6.968116638751166e-08	-5.4929969171835236e-06
34.45974823597649	0.0006823170741337666	0.0006832365997022176	0.0007123989948848139	0.0007133130410873256	0.000730082476078616	0.0007309901409357962	0.0007492874661224295	0.000750185570414515	0.0007908331852152943	0.0007917014023065594	0.05052644385569852	0.05044189690436321	-5.747092571609623e-08	-4.557269686567e-06	-5.75692901492314e-08	-4.5650711147926515e-06
34.66738555406454	0.0006822912459724886	0.0006832107548999806	0.000712382264965497	0.0007132962945460872	0.0007300717989505	0.0007309794449094533	0.0007492839490169636	0.0007501820297491028	0.0007908472103198117	0.0007917153850175526	0.05054528075802117	0.0504607009949297	-4.544439767117242e-08	-3.624727772322256e-06	-4.5528154485156846e-08	-3.6314101757584094e-06
34.87627399144595	0.0006822674062639928	0.0006831869015623364	0.0007123677996820388	0.000713281815633936	0.0007300635623190177	0.0007309711923075455	0.0007492830747111263	0.000750181134688976	0.0007908643557093528	0.0007917324903541853	0.05056446717026611	0.05047985398515553	-3.3487948258598826e-08	-2.6864099330892177e-06	-3.355718963945695e-08	-2.691966946133384e-06
35.086421086743854	0.0006822455634951671	0.0006831650481939213	0.0007123556115294474	0.0007132696168635419	0.0007300577813152876	0.0007309653982778539	0.0007492848614357605	0.0007501829034796382	0.0007908846471636056	0.0007917527441027696	0.050584009720135534	0.050499362491115925	-2.1601010807750093e-08	-1.7422685490431356e-06	-2.165582832394479e-08	-1.7466937647092617e-06
35.29783442400536	0.0006822257261556856	0.000683145203302285	0.0007123457130784388	0.0007132597108234085	0.0007300544711953354	0.0007309620780931735	0.000749289327605493	0.0007501873545504442	0.0007909081107931238	0.0007917761723803821	0.05060391516617313	0.0505192332594969	-9.783021074011647e-09	-7.922554862149767e-07	-9.823505680781053e-09	-7.955424557726243e-07
35.51052163297529	0.000682207902736813	0.0006831273753966955	0.0007123381169757405	0.0007132521101781809	0.0007300536473414423	0.000730961247152665	0.0007492964918213595	0.0007501945065172258	0.0007909347730452397	0.0007918028016407746	0.05062419040053605	0.05053947317035987	1.9665828041547095e-09	1.6367791216831407e-07	1.940340761110923e-09	1.615356793882583e-07
35.72449038937153	0.0006821921017301775	0.0006831115729869128	0.0007123328359444002	0.0007132468276689533	0.000730055325263524	0.0007309629209832326	0.0007493063728734908	0.0007502043781849776	0.0007909646607101226	0.0007918326586804271	0.050644842451829944	0.050560089239973946	1.3648360334267418e-08	1.1255808326504635e-06	1.3636271114451232e-08	1.124589869228032e-06
35.93974841516195	0.0006821783316264913	0.0006830978045819106	0.000712329882784078	0.0007132438761135624	0.0007300595206005155	0.0007309671152409102	0.0007493189897438391	0.0007502169885505823	0.0007909978009269655	0.0007918657706447293	0.05066587848801076	0.05058108862371245	2.5262868710808004e-08	2.0935029994284537e-06	2.526484317263468e-08	2.0936698803819542e-06
36.15630347884324	0.0006821666009142415	0.0006830860786885679	0.000712329270371344	0.0007132432684068871	0.0007300662491217933	0.0007309738457122836	0.0007493343616089725	0.0007502323568056047	0.000791034221190327	0.0007919021650343186	0.050687305819358854	0.05060247861901851	3.6810662863142815e-08	3.0674946842057516e-06	3.6826612458953564e-08	3.0688260270195222e-06
36.374163395721176	0.0006821569180783315	0.0006830764038103116	0.0007123310116599652	0.0007132450175211352	0.0007300755267286086	0.0007309831283159244	0.0007493525078429167	0.0007502505023391343	0.0007910739493566165	0.0007919418697115594	0.0507091319015184	0.05062426666844447	4.82922954843628e-08	4.047606712992424e-06	4.8322132257389017e-08	4.0501091777833675e-06
36.59333602819267	0.0006821492915986807	0.0006830687884457166	0.0007123351196811868	0.0007132491365061263	0.0007300873694555471	0.0007309949791038505	0.0007493734480200581	0.0007502714447406858	0.0007911170136507312	0.0007919849129071751	0.05073136433861636	0.050646460362759764	5.970831707053162e-08	5.033890475070191e-06	5.975195364817283e-08	5.03757076492084e-06
36.813829286029524	0.0006821437299487767	0.0006830632410870595	0.0007123416075440078	0.0007132556384895681	0.0007301017934720084	0.0007310094142630058	0.0007493972019181026	0.0007502952038031585	0.0007911634426728498	0.0007920313232270367	0.05075401088644973	0.05066906744413577	7.105927596253586e-08	6.026397932040739e-06	7.111662555375764e-08	6.0312627931657925e-06
37.03565112666392	0.0006821402415941846	0.0006830597702188278	0.0007123504884354522	0.0007132645366773286	0.000730118815083713	0.0007310264501167677	0.0007494237895210991	0.0007503217995258586	0.0007912132654053914	0.0007920811296591157	0.05077707945575442	0.05069209580940717	8.234571839313941e-08	7.025181627234867e-06	8.241669478001659e-08	7.031237848814653e-06
37.25880955547555	0.0006821388349910048	0.0006830583843161804	0.0007123617756208312	0.0007132758443536993	0.0007301384507342301	0.0007310461031264749	0.000749453231022522	0.0007503512521175819	0.0007912665112201364	0.0007921343615805987	0.05080057811554985	0.050715553513412726	9.356818851538953e-08	8.03029469387262e-06	9.365270604985362e-08	8.037549108663722e-06
37.483312626080554	0.0006821395185842828	0.0006830590918433558	0.0007123754824439984	0.000713289574881652	0.0007301607170065286	0.0007310683898929799	0.000749485546828418	0.0007503835819997586	0.0007913232098855178	0.0007921910487651743	0.0508245150965685	0.05073944877241471	1.0472722844403343e-07	9.041790864444677e-06	1.0482520204548734e-07	9.05025034891871e-06
37.70916844062219	0.000682142300806366	0.0006830619012520321	0.0007123916223275977	0.0007133057417030864	0.0007301856306245531	0.0007310933271582247	0.0007495207575606161	0.0007504188098096636	0.0007913833915740901	0.0007922512213904944	0.05084889879476336	0.050763789967604396	1.1582337830821042e-07	1.0059724481703558e-05	1.159347234555054e-07	1.0069395956074922e-05
37.93638515006311	0.0006821471900752144	0.0006830668209796378	0.0007124102087733082	0.000713324358339078	0.0007302132084548313	0.0007311209318068492	0.0007495588840600131	0.0007504569564037014	0.0007914470868701827	0.0007923149100458218	0.05087373777490742	0.050788585648691605	1.2685717629200115e-07	1.1084150507656432e-05	1.2698180901931679e-07	1.1095040936021094e-05
38.164970954479706	0.0006821541947926504	0.0006830738594476015	0.0007124312553620748	0.0007133454383901069	0.0007302434675080991	0.0007311512208678158	0.000749599947389919	0.0007504980428607486	0.0007915143267777331	0.0007923821457398567	0.050899040774277024	0.05081384453758377	1.3782915866174944e-07	1.2115124533029764e-05	1.379669955544737e-07	1.2127240923587301e-05
38.39493410335793	0.0006821633233425544	0.0006830830250595499	0.0007124547757543318	0.0007133689955362851	0.0007302764249409551	0.0007311842115160653	0.0007496439688394756	0.0007505420904855742	0.0007915851427283139	0.0007924529599087569	0.050924816706428136	0.05083957553215356	1.4873985982482608e-07	1.315270278837155e-05	1.4889081801326698e-07	1.3166052193591682e-05
38.626282895891045	0.000682174584089007	0.0006830943261994503	0.0007124807836902216	0.0007133950435375744	0.0007303120980575455	0.0007312199210742011	0.0007496909699271513	0.0007505891208123318	0.0007916595665893608	0.0007925273844243586	0.050951074665064246	0.05086578771010136	1.5958981237039482e-07	1.4196942154626191e-05	1.5975380952587721e-07	1.4211531671498578e-05
38.859025681279114	0.0006821879853743693	0.0006831077712296912	0.0007125092929898009	0.0007134235962339953	0.0007303505043112723	0.0007312583670142	0.000749740972404309	0.0007506391556081273	0.0007917376306726028	0.0007926054516025993	0.050977823928002874	0.050892490332913154	1.7037954710974468e-07	1.5247900173542828e-05	1.705565014391893e-07	1.5263736943521566e-05
39.09317085903034	0.0006822035355173019	0.0006831233684891028	0.0007125403175532376	0.0007134546675458227	0.0007303916613065332	0.0007312995669591491	0.0007497939982588489	0.0007506922168766596	0.0007918193677426972	0.0007926871942121463	0.051005073961238025	0.05091969284991656	1.811095931205254e-07	1.6305635058611045e-05	1.8129942336081104e-07	1.632272626780895e-05
39.328726879264174	0.0006822212428107227	0.000683141126290916	0.0007125738713609987	0.0007134882714737767	0.0007304355868004875	0.0007313435386850152	0.0007498500697189327	0.0007507483268619451	0.0007919048110260885	0.0007927726454832456	0.05103283442310656	0.050947404902439576	1.9178047780160808e-07	1.7370205707190056e-05	1.9198310321653575e-07	1.7388558586656222e-05
39.56570224301631	0.0006822411155197038	0.0006831610529206594	0.0007126099684740305	0.0007135244220992027	0.0007304822987048582	0.0007313903001224453	0.0007499092092567921	0.0007508075080521235	0.0007919939942200867	0.000792861839116795	0.05106111516855785	0.05097563632807148	2.0239272691189962e-07	1.844167171136113e-05	2.0260806728373583e-07	1.8461293536997658e-05
39.80410550254544	0.0006822631618792932	0.0006831831566339817	0.0007126486230339196	0.0007135631335842341	0.0007305318150877548	0.0007314398693585902	0.0007499714395926113	0.0007508697831833403	0.0007920869515021706	0.0007929548092936359	0.051089926253531315	0.051004397165034035	2.129468646137108e-07	1.952009336980698e-05	2.1317484024080229e-07	1.9540991462674295e-05
40.04394526164196	0.0006822873900922782	0.0006832074456544174	0.0007126898492630542	0.0007136044201719547	0.0007305841541755375	0.0007314922646389701	0.0007500367836985083	0.0007509351752437263	0.0007921837175395368	0.0007930515906840969	0.05111927793944562	0.051033697656661235	2.23443413530219e-07	2.0605531700357282e-05	2.2368394522352328e-07	2.0627713426785155e-05
40.28523017593832	0.0006823138083268705	0.0006832339281710709	0.0007127336614647624	0.0007136482961865368	0.0007306393343547058	0.0007315475043693617	0.0007501052648025923	0.0007510037074774531	0.0007922843274988824	0.0007931522184577651	0.051149180697801035	0.05106354825599327	2.3388289478992047e-07	2.1698048452561958e-05	2.341359038615133e-07	2.1721521223899698e-05
40.52796895322162	0.0006823424247143268	0.000683262612336239	0.0007127800740234496	0.0007136947760333804	0.0007306973741738279	0.0007316056071177286	0.0007501769063931239	0.0007510754033888925	0.0007923888170564499	0.0007932567282935229	0.05117964521489838	0.051093959630488295	2.442658280799731e-07	2.2797706120458727e-05	2.445312363441327e-07	2.2822477393630303e-05
40.77217035374772	0.0006823732473464872	0.0006832935062629503	0.0007128291014047128	0.0007137438741992294	0.0007307582923454958	0.0007316665916161773	0.0007502517322227599	0.0007511502867468596	0.000792497222408323	0.0007933651563898341	0.051210682396682396	0.05112494266685489	2.5459273168869714e-07	2.390456795522966e-05	2.548704614534474e-07	2.393064523251165e-05
41.017843190557436	0.0006824062842732416	0.0006833266180224314	0.0007128807581554485	0.0007137956052522788	0.0007308221077483213	0.0007317304767629519	0.0007503297663128985	0.0007512283815889562	0.0007926095802809932	0.0007934775394753011	0.051242303373705035	0.05115650847600818	2.648641225641221e-07	2.501869797921774e-05	2.6515409662711265e-07	2.504608880848913e-05
41.26499632979458	0.000682441543499916	0.0006833619556414947	0.0007129350589039451	0.0007138499838422691	0.000730888839428964	0.0007317972816244644	0.0007504110329581244	0.0007513097122260144	0.0007927259279422035	0.0007935939148194976	0.05127451950622046	0.051188668398154176	2.750805163621254e-07	2.614016099944383e-05	2.7538265800477676e-07	2.6168872974130508e-05
41.51363869102594	0.0006824790329845737	0.0006833995270998411	0.0007129920183599578	0.0007139070247005622	0.000730958506604197	0.0007318670254373577	0.0007504955567307518	0.0007513943032466378	0.0007928463032120731	0.0007937143202440827	0.051307342389410815	0.05122143400800651	2.852424275025939e-07	2.7269022621845274e-05	2.8555666048445984e-07	2.729906338097554e-05
41.763779247563185	0.00068251876063524	0.0006834393403272836	0.0007130516513147746	0.0007139667426402079	0.0007310311286630107	0.0007319397276106127	0.000750583362485479	0.0007514821795218542	0.0007929707444745209	0.0007938387941342148	0.051340783858748226	0.05125481712013901	2.9535036922406777e-07	2.8405349266263924e-05	2.956766177800163e-07	2.843672649471829e-05
42.0154270267867	0.0006825607343070338	0.000683481403200881	0.0007131139726412632	0.000714029152555992	0.0007311067251687557	0.0007320154077276892	0.0007506744753641475	0.0007515733662098722	0.0007930992906889898	0.0007939673754502628	0.051374855995496994	0.0512888297944771	3.05404853641637e-07	2.9549208181101072e-05	3.057430424705746e-07	2.958192960922368e-05
42.26859111047143	0.0006826049617992114	0.0006835257235419827	0.0007131789972939011	0.0007140942694244674	0.000731185315861323	0.0007320940855487058	0.0007507689208006115	0.0007516678887609496	0.0007932319814024829	0.0007941001037398321	0.051409571132360866	0.051323484341935	3.1540639179399553e-07	3.070066745819444e-05	3.157564460599515e-07	3.07347408622094e-05
42.523280635114425	0.0006826514508521203	0.0006835723091131818	0.0007132467403087909	0.0007141621083039706	0.0007312669206593652	0.0007321757810126637	0.0007508667245257252	0.0007517657729223785	0.0007933688567619241	0.0007942370191501121	0.051444941859278025	0.05135879333020104	3.25355493710662e-07	3.1859796049305e-05	3.2571733903389785e-07	3.189522925126087e-05
42.77950479226489	0.0006827002091440567	0.0006836211676151747	0.0007133172168036581	0.0007142326843346199	0.0007313515596625624	0.0007322605142397095	0.0007509679125724482	0.0007518670447435869	0.0007935099575268543	0.0007943781624405607	0.05148098102937213	0.05139476958967532	3.352526684687919e-07	3.302666378199315e-05	3.35626230919513e-07	3.3063464649429886e-05
43.03727282885567	0.0006827512442880244	0.0006836723066835205	0.0007133904419778286	0.0007143060127382946	0.0007314392531539261	0.000732348305533441	0.0007510725112810698	0.0007519717305813625	0.0007936553250824677	0.0007945235749959267	0.051517701765058564	0.05143142621956669	3.450984242532422e-07	3.420134137660513e-05	3.454836303476948e-07	3.423951782283163e-05
43.29659404753705	0.0006828045638283979	0.0006837257338853035	0.0007134664311121933	0.0007143821088185994	0.0007315300216021535	0.0007324391753832607	0.0007511805473045655	0.0007520798571052063	0.0007938050014530115	0.0007946732988396368	0.05155511746431544	0.05146877659415326	3.5489326841923845e-07	3.5383900463009654e-05	3.552900451127706e-07	3.542346044710376e-05
43.55747780701245	0.000682860175237474	0.0006837814567156871	0.0007135451995691444	0.0007144609879608027	0.0007316238856640196	0.0007325331444667684	0.0007512920476140755	0.0007521914513028073	0.0007939590293155447	0.00079482737664754	0.0515932418071236	0.0515068343692076	3.646377075502711e-07	3.657441359802838e-05	3.650459822334296e-07	3.6615365124587074e-05
43.81993352237618	0.0006829180859119231	0.0006838394825943649	0.0007136267627924992	0.0007145426656317611	0.0007317208661868218	0.0007326302336522045	0.0007514070395045224	0.000752306540485659	0.0007941174520140835	0.0007949858517620393	0.05163208876207893	0.0515456134885983	3.743322475305202e-07	3.7772954284170934e-05	3.7475194801950967e-07	3.781530540319933e-05
44.08397066545326	0.0006829783031691272	0.0006838998188618985	0.0007137111363073992	0.0007146271573798185	0.0007318209842108694	0.0007327304640009402	0.000751525550600365	0.0007524251522948096	0.0007942803135741373	0.0007951487682066111	0.05167167259318406	0.051585128191070556	3.839773936049201e-07	3.897959698759279e-05	3.844084481396514e-07	3.9023355794670644e-05
44.349598765141174	0.0006830408342434037	0.0006839624727759444	0.000713798335720188	0.0007147144788346866	0.0007319242609720229	0.000732833856770017	0.0007516476088614936	0.0007525473147067546	0.00079444765871765	0.0007953161707007337	0.05171200786682544	0.05162539301720735	3.935736504509339e-07	4.01944171578017e-05	3.940159876859167e-07	4.023959179383363e-05
44.6168274077539	0.0006831056862821154	0.0006840274515073614	0.0007138883767182676	0.0007148046457073003	0.000732030717904286	0.0007329404334147362	0.0007517732425892745	0.0007526730560394779	0.0007946195328783631	0.0007954881046752323	0.05175310945893996	0.051666422816586004	4.0312152224837583e-07	4.141749124728089e-05	4.035750712490325e-07	4.1464089898274326e-05
44.88566623736761	0.0006831728663416562	0.0006840947621361988	0.0007139812750699311	0.0007148976737896524	0.0007321403766424463	0.0007330502155913026	0.000751902480432744	0.0007528024049586426	0.0007947959822176123	0.0007956646162880591	0.051794992562379065	0.051708232755125795	4.12621512743596e-07	4.264889673105676e-05	4.130862029778047e-07	4.2696927628149695e-05
45.15612495616904	0.0006832423813833117	0.000684164411647557	0.0007140770466241678	0.0007149935789545987	0.0007322532590247712	0.000733163225159516	0.0007520353513949569	0.0007529353904839362	0.0007949770536405698	0.0007958457524405191	0.05183767269447562	0.05175083832264289	4.220741253307958e-07	4.3888712128681284e-05	4.2254988666346957e-07	4.393818354772594e-05
45.42821332480542	0.0006833142382689963	0.0006842364069273251	0.0007141757073104494	0.000715092377155646	0.0007323693870957614	0.0007332794841855279	0.000752171884839502	0.0007530720419955834	0.0007951627948129575	0.0007960315607939654	0.051881165704819834	0.051794255340611856	4.314798631209829e-07	4.513701702482664e-05	4.3196662580951596e-07	4.518793728652826e-05
45.701941162736816	0.0006833884437568511	0.0006843107547577788	0.0007142772731384837	0.0007151940844267055	0.0007324887831089557	0.000733399014944644	0.0007523121104971768	0.0007532123892410152	0.0007953532541782331	0.0007962220897869667	0.05192548778325196	0.05183849997014155	4.408392290189498e-07	4.639389209146194e-05	4.413369237045439e-07	4.644626956099018e-05
45.97731834859046	0.0006834650044967088	0.0006843874618130462	0.0007143817601979429	0.0007152987168818234	0.0007326114695297998	0.0007335218399241919	0.0007524560584728394	0.0007533564623417186	0.0007955484809752776	0.0007964173886529754	0.05197065546807924	0.051883588720178224	4.5015272580675725e-07	4.7659419111639734e-05	4.506612835074829e-07	4.7713262198240125e-05
46.25435482051728	0.0006835439270254199	0.0006844665346544338	0.0007144891846581694	0.000715406290714885	0.0007327374690385746	0.00073364798182645	0.0007526037592524376	0.0007535042918002607	0.0007957485252565992	0.000796617507438511	0.052016685654520146	0.051929538455934926	4.594208562261337e-07	4.8933681002477636e-05	4.5994020833194267e-07	4.89889981594438e-05
46.533060576550575	0.0006836252177620289	0.0006845479797256037	0.0007145995627678444	0.0007155168221992872	0.0007328668045333856	0.0007337774635716358	0.0007527552437102204	0.0007536559085074973	0.0007959534379070656	0.0007968224970218747	0.05206359560339164	0.05197636640756103	4.6864412304569586e-07	5.0216761838334234e-05	4.691742013110487e-07	5.027356156264706e-05
46.813445674966815	0.000683708883002799	0.000684631803347598	0.0007147129108546268	0.0007156303276875751	0.0007329994991332124	0.0007339103083009537	0.0007529105431161341	0.0007538113437499622	0.000796163270663185	0.0007970324091324044	0.052111402950038556	0.05202409017905527	4.778230291637309e-07	5.150874687717688e-05	4.783637656993571e-07	5.1567037709032704e-05
47.09552023464871	0.0006837949289160918	0.0006847180117137182	0.0007148292453247698	0.000715746823611061	0.0007331355761810352	0.0007340465393797217	0.0007530696891434261	0.0007539706292174684	0.0007963780761329693	0.0007972472963703194	0.052160125713519495	0.05207272775743469	4.869580776925477e-07	5.28097225865054e-05	4.875094049621928e-07	5.286951310937149e-05
47.37929443545016	0.0006838833615370752	0.0006848066108842355	0.0007149485826626937	0.0007158663264793986	0.0007332750592470183	0.0007341861804005547	0.0007532327138764386	0.000754133797010898	0.0007965979078163753	0.0007974672122271382	0.05220978230605297	0.052122297522164594	4.9604977204196e-07	5.4119776668554165e-05	4.966116228482913e-07	5.418107550808626e-05
47.66477851856398	0.0006839741867622757	0.0006848976067809383	0.0007150709394305331	0.0007159888528801263	0.0007334179721317717	0.0007343292551866205	0.0007533996498186212	0.0007543008796502035	0.0007968228201263677	0.0007976922111067133	0.05226039154273911	0.05217281825485861	5.050986160133955e-07	5.5438998088575e-05	5.056709234984354e-07	5.550181391297815e-05
47.951982786891236	0.0006840674103439525	0.0006849910051815137	0.0007151963322676411	0.0007161144194781805	0.0007335643388696779	0.0007344757877949743	0.000753570529900749	0.0007544719100826322	0.0007970528684106085	0.000797922348346905	0.05231197265155673	0.05222430914926098	5.14105113905497e-07	5.6767477103675246e-05	5.146878115382635e-07	5.683181862270459e-05
48.24091760541319	0.0006841630378843079	0.0006850868117137494	0.0007153247778900711	0.000716243043015367	0.0007337141837323069	0.0007346258025199609	0.0007537453874893817	0.0007546469216911658	0.000797288108973817	0.0007981576802419035	0.0523645452836554	0.05227678982151638	5.230697706012921e-07	5.8105305291156206e-05	5.236627921708596e-07	5.8171181255756155e-05
48.53159340156531	0.0006842610748295004	0.0006851850318495554	0.0007154562930900023	0.0007163747403097975	0.00073386753123189	0.000734779323896699	0.0007539242563955323	0.0007548259483031959	0.0007975285991007928	0.0007983982640652372	0.05241812952394369	0.0523302803207405	5.319930916714097e-07	5.9452575578655686e-05	5.325963712834395e-07	5.951999478087666e-05
48.82402066561362	0.0006843615264634873	0.0006852856708987989	0.0007155908947351438	0.0007165095282552869	0.0007340244061248915	0.0007349363767046424	0.0007541071708835941	0.000755009024199437	0.0007977743970801628	0.0007986441580934834	0.05247274590198966	0.05238480113989835	5.408755834840177e-07	6.080938227617794e-05	5.414890555451458e-07	6.087835354789961e-05
49.11820995103327	0.0006844643979016621	0.0006853887340029459	0.0007157285997680868	0.0007166474238207092	0.0007341848334156508	0.0007350969859712252	0.000754294165680504	0.0007551961841230866	0.0007980255622288494	0.0007988954216307116	0.052528415403241886	0.052440373227004976	5.497177533102075e-07	6.217582110787379e-05	5.503413525267432e-07	6.22463533206663e-05
49.41417187488941	0.000684569694084302	0.0006854942261285064	0.0007158694252056237	0.0007167884440493159	0.0007343488383601189	0.0007352611769755954	0.0007544852759851697	0.0007553874632892455	0.0007982821549173057	0.000799152115033688	0.05258515948058062	0.05249701799665502	5.585201094347996e-07	6.35519892454306e-05	5.59153770801667e-07	6.362409130974966e-05
49.71191711822035	0.000684677419769801	0.000685602152060269	0.0007160133881380162	0.0007169326060580052	0.0007345164464696748	0.0007354289752524301	0.0007546805374781556	0.0007555828973945971	0.0007985442365955334	0.0007994142997378616	0.05264300006621537	0.05255475734189761	5.672831612634627e-07	6.493798534137896e-05	5.679268200548763e-07	6.501166620606624e-05
50.01145642642306	0.0006847875795276959	0.0006857125163943244	0.0007161605057282221	0.0007170799270365481	0.000734687683515037	0.0007356004065958442	0.0007548799863316456	0.0007557825226273625	0.0007988118698199163	0.0007996820382841673	0.052701959583933866	0.05261361364646233	5.760074194543358e-07	6.633390956670149e-05	5.766610112166448e-07	6.640917821779113e-05
50.3128006096408	0.0006849001777314755	0.000685825323530875	0.0007163107952110803	0.0007172304242467746	0.0007348625755302745	0.0007357754970633994	0.000755083659219697	0.0007559863756775472	0.0007990851182809139	0.0007999553943466834	0.0527620609617224	0.05267360979735527	5.846933960394589e-07	6.773986364683182e-05	5.853568565816064e-07	6.781672910730063e-05
50.61596054315354	0.0006850152185511587	0.0006859405776668128	0.0007164642738924422	0.0007173841150217043	0.0007350411488169074	0.0007359542729802046	0.0007552915933287815	0.0007561944937474744	0.0007993640468316242	0.000800234432761162	0.05282332764476396	0.05273476919783298	5.933416045366628e-07	6.91559508989581e-05	5.940148699230298e-07	6.923442222761533e-05
50.9209471677702	0.0006851327059456397	0.000686058282788063	0.0007166209591482539	0.0007175410167646295	0.0007352234299481113	0.0007361367609431156	0.0007555038263686318	0.0007564069145626241	0.0007996487215172613	0.0008005192195544693	0.05288578360883031	0.05279711578076989	6.019525600915992e-07	7.05822762720465e-05	6.026355666292112e-07	7.066236256259018e-05
51.22777149022361	0.0006852526436547938	0.0006861784426616892	0.0007167808684235901	0.0007177011469481485	0.0007354094457730285	0.000736322987825045	0.0007557203965834107	0.000756623676382793	0.0007999392096055888	0.0008008098219749799	0.05294945337408499	0.05286067402243421	6.105267796145675e-07	7.201894638828032e-05	6.112194638481071e-07	7.21006567686866e-05
51.53644458356769	0.0006853750351913352	0.0006863010608277512	0.0007169440192316348	0.0007178645231131472	0.000735599223421187	0.0007365129807793802	0.0007559413427632052	0.0007568448180135795	0.0008002355796183345	0.0008011063085239556	0.053014362019304935	0.052925468956681834	6.190647819138712e-07	7.346606958469337e-05	6.197670806120173e-07	7.354941321574548e-05
51.84697758757708	0.0006854998838324126	0.0006864261405908977	0.000717110429152604	0.0007180311628677204	0.0007357927903070295	0.0007367067672445052	0.0007561667042558586	0.0007570703788182074	0.0008005379013636278	0.0008014087489879389	0.053080535196542517	0.05299152618959209	6.275670878421857e-07	7.492375595677392e-05	6.282789379880721e-07	7.500874203111851e-05
52.15938170914916	0.0006856271926109442	0.0006865536850117019	0.0007172801158326155	0.0007182010838860426	0.00073599017413456	0.0007369043749484498	0.0007563965209791586	0.0007573003987297043	0.0008008462459695036	0.0008017172144722172	0.05314799914623795	0.05305887191455063	6.360342204435755e-07	7.63921174040394e-05	6.367555592274188e-07	7.647875514529834e-05
52.47366822270851	0.0006857569643066735	0.0006866836968977151	0.0007174530969824961	0.0007183743039071734	0.0007361914029021111	0.0007371058319136495	0.0007566308334333898	0.0007575349182634435	0.0008011606859185103	0.0008020317774353837	0.0532167807128047	0.053127532927805754	6.44466705116125e-07	7.787126767758168e-05	6.451974699222141e-07	7.795956633899204e-05
52.789848470613855	0.0006858892014369473	0.0006868161787942437	0.0007176293903765334	0.0007185508407338113	0.0007363965049072376	0.0007373111664618393	0.000756869682714268	0.0007577739785300685	0.0008014812950834692	0.0008023525117250541	0.05328690736069914	0.053197536644506015	6.528650697667625e-07	7.936132242863936e-05	6.536051981643511e-07	7.945129129169337e-05
53.107933863567155	0.0006860239062471954	0.0006869511329748268	0.0007178090138511604	0.000718730712230976	0.0007366055087517378	0.0007375204072190681	0.0007571131105262662	0.000758017621248807	0.0008018081487644262	0.0008026794926147679	0.0533584071909958	0.053268911115243844	6.612298449710716e-07	8.086239925808592e-05	6.619792747000666e-07	8.095404763105996e-05
53.42793588102576	0.0006861610807011071	0.0006870885614314114	0.000717991985303574	0.0007189139363246262	0.000736818443346806	0.0007377335831208501	0.0007573611591963463	0.0007582658887611925	0.0008021413237268415	0.0008030127968421306	0.05343130895848381	0.0533416850431221	6.695615641573883e-07	8.237461777038657e-05	6.703202331214114e-07	8.246795498742521e-05
53.74986607161648	0.0006863007264705025	0.0006872284658642222	0.0007181783226902946	0.00071910053100022	0.0007370353379183341	0.0007379507234174625	0.0007576138716881264	0.0007585188240452189	0.0008024808982410844	0.0008033525026482556	0.05350564208930965	0.05341588780135903	6.778607637794067e-07	8.389809962755512e-05	6.786286100303983e-07	8.39931350465617e-05
54.073736053552395	0.00068644284492487	0.0006873708476712961	0.0007183680440256449	0.0007192905143011918	0.0007372562220123464	0.0007381718576793737	0.0007578712916164735	0.0007587764707299206	0.0008028269521232574	0.0008036986898185336	0.05358143669917652	0.0534915494514552	6.861279834981075e-07	8.543296860505367e-05	6.869049452259187e-07	8.552971160635803e-05
54.399557515052166	0.0006865874371205783	0.0006875157079376931	0.000718561167380167	0.0007194839043273692	0.0007374811255005928	0.0007383970158028359	0.0007581334632625675	0.000759038873110424	0.000803179566777429	0.000804051439724812	0.053658723612132336	0.0535687007619443	6.943637663814686e-07	8.697935065143936e-05	6.95149781902802e-07	8.707781063624354e-05
54.727342214761876	0.0006867345037897394	0.0006876630474243563	0.0007187577108789597	0.0007196807192333089	0.000737710078586295	0.0007386262280156238	0.0007584004315894328	0.0007593060761634648	0.0008035388252393198	0.0008044108353690187	0.053737534379958714	0.05364737322774541	7.025686590939832e-07	8.853737394823313e-05	7.033636668365637e-07	8.863756033655745e-05
55.057101982179326	0.0006868840453287115	0.0006878128665566126	0.000718957692699939	0.000719880977226556	0.0007379431118100513	0.0007388595248829362	0.0007586722422579636	0.0007595781255634	0.0008039048122214979	0.0008047769614283009	0.05381790130219051	0.05372759909014309	7.107432121102476e-07	9.010716897409066e-05	7.115471506013299e-07	9.020909120294185e-05
55.38884871808102	0.0006870360617862425	0.0006879651654123128	0.0007191611310720243	0.0007200846965658291	0.0007381802560559185	0.0007390969373134715	0.0007589489416434696	0.0007598550676987378	0.0008042776141601657	0.0008051499043017439	0.053899857446785146	0.05380941135741852	7.188879799352715e-07	9.168886857111036e-05	7.197007877875455e-07	9.179253609242766e-05
55.722594394951685	0.0006871905528512245	0.0006881199437095847	0.0007193680442732401	0.0007202918955591214	0.0007384215425576625	0.0007393384965656742	0.0007592305768527506	0.0007601369496891972	0.0008046573192635797	0.0008055297521587292	0.0539834366714697	0.053892843826151865	7.270035213109097e-07	9.328260801116928e-05	7.278251372099236e-07	9.33880302900203e-05
56.058351057416104	0.0006873475178400522	0.0006882772007941866	0.0007195784506287275	0.0007205025925617093	0.0007386670029051863	0.0007395842342541568	0.0007595171957417208	0.000760423819403316	0.0008050440175621818	0.0008059165949889929	0.05406867364578864	0.05397793110323102	7.350903994587238e-07	9.488852506855938e-05	7.359207621459706e-07	9.49957115804756e-05
56.39613082267415	0.0006875069556835821	0.0006884369356264637	0.0007197923685086787	0.0007207168059740855	0.000738916669051159	0.0007398341823563224	0.0007598088469336209	0.0007607157254766457	0.0008054378009605223	0.0008063105246544796	0.05415560387388111	0.05406470862858259	7.431491823256618e-07	9.650676009448356e-05	7.439882305864363e-07	9.66157203235174e-05
56.7359458809379	0.0006876688649136658	0.000688599146767879	0.0007200098163261756	0.0007209345542397976	0.0007391705733178339	0.0007400883732191779	0.0007601055798378256	0.0007610127173305423	0.0008058387632910402	0.0008067116349430457	0.05424426371801651	0.05415321269866177	7.511804428236672e-07	9.813745609263402e-05	7.520281154695021e-07	9.824819952863884e-05
57.07780849587155	0.0006878332436492439	0.0006887638323671018	0.0007202308125349341	0.0007211558558431876	0.0007394287484040704	0.0007403468395663466	0.0007604074446692726	0.0007613148451915748	0.0008062470003697762	0.0008071200216240953	0.05433469042291481	0.05424348049072533	7.591847591002961e-07	9.978075880043291e-05	7.600409949526984e-07	9.989329493634291e-05
57.42173100503407	0.0006880000895819999	0.000688930990145658	0.0007204553756269584	0.0007213807293070457	0.0007396912273925767	0.000740609614505307	0.0007607144924685501	0.0007616221601115955	0.000806662610054119	0.0008075357825062439	0.054426922140885355	0.05433555008792212	7.67162714801527e-07	0.00010143681677157734	7.680274526783177e-07	0.00010155115510099288
57.7677258203244	0.0006881693999615339	0.0006891006173830995	0.0007206835241300865	0.0007216091931901527	0.0007399580437573628	0.0007408767315348365	0.0007610267751226493	0.0007619347139884706	0.0008070856923026443	0.000807959017497073	0.05452099795781337	0.05442946050522814	7.751148993590754e-07	0.00010310578146333071	7.759880780550902e-07	0.00010322193147746517
58.115805428429454	0.0006883411715800682	0.0006892727109017057	0.0007209152766054432	0.0007218412660847317	0.000740229231371438	0.0007411482245527016	0.000761344345386435	0.0007622525595875307	0.0008075163492371709	0.0008083898286650965	0.05461695792003243	0.05452525171626501	7.830419082881148e-07	0.00010478780732767201	7.839234665574235e-07	0.00010490577851213212
58.465982391274686	0.0006885154007566453	0.0006894472670506756	0.000721150651644782	0.0007220769666137849	0.0007405048245147395	0.0007414241278635781	0.0007616672569048403	0.0007625757505637423	0.0008079546852070996	0.0008088283203040066	0.054714843062108706	0.05462296468103228	7.909443434843486e-07	0.00010648305190427698	7.918342200235583e-07	0.000106602853735982
58.818269346477535	0.0006886920833208144	0.0006896242816898091	0.0007213896678677174	0.0007223163134283249	0.0007407848578823157	0.0007417044761872263	0.00076199556423583	0.0007629043414846494	0.0008084008068561541	0.0008092745989993175	0.054814695435585516	0.054722641374593685	7.98822813552957e-07	0.00010819167592024392	7.997209469816965e-07	0.00010831331786415044
59.172679007803275	0.0006888712145957853	0.0006898037501726562	0.00072163234391885	0.0007225593252044957	0.0007410693665927747	0.0007419893046669302	0.0007623293228741637	0.0007632383878541111	0.0008088548231916255	0.0008097287736975091	0.0549165581387161	0.05482432481675151	8.06677934138628e-07	0.00010991384339201216	8.075842629793814e-07	0.00011003733489728384
59.52922416562417	0.0006890527893810277	0.0006899856673291095	0.0007218786984647693	0.0007228060206405719	0.0007413583861969997	0.0007422786488782028	0.000762668589275983	0.0007635779461368646	0.0008093168456562238	0.0008101909557777711	0.055020475347229265	0.05492805910275178	8.145103282649127e-07	0.00011164972173161036	8.154247909239378e-07	0.00011177507222812078
59.887917687380885	0.0006892368019342995	0.0006901700274474264	0.0007221287501909382	0.0007230564184538394	0.0007416519526871512	0.0007425725448377796	0.0007630134208842684	0.000763923073783954	0.000809786988202662	0.0008106612591264775	0.05512649234616993	0.055033889435061455	8.223206267104436e-07	0.00011339948186014914	8.232431614567381e-07	0.00011352670075431837
60.24877251804685	0.0006894232459530932	0.000690356824255669	0.0007223825177984621	0.0007233105373773612	0.0007419501025059756	0.0007428710290129144	0.0007633638761552057	0.0007642738292590708	0.0008102653673710982	0.0008111398002145124	0.055234655562856345	0.055141862156260664	8.301094683779969e-07	0.00011516329832281236	8.310400133185788e-07	0.00011529239499336041
60.6118016805955	0.000689612114555456	0.0006905460509025164	0.0007226400200007159	0.0007235683961565984	0.000742252872556407	0.0007431741383309722	0.0007637200145854792	0.0007646302720658164	0.000810752102369545	0.0008116266981775575	0.055345012601000616	0.05525202478309479	8.378775006826367e-07	0.00011694134941037104	8.388159937449801e-07	0.00011707233320423782
60.97701827647021	0.0006898034002601923	0.0006907376999374606	0.0007229012755198545	0.0007238300135459175	0.0007425603002115094	0.000743481910189358	0.0007640818967405639	0.0007649924627759647	0.000811247315157409	0.0008121220748995053	0.05545761227603946	0.05536442604173588	8.456253799817102e-07	0.00011873381728816357	8.465717588870738e-07	0.00011886669751562384
61.34443548605718	0.0006899970949664055	0.0006909317632903401	0.0007231663030831819	0.0007240954083049542	0.000742872423324752	0.0007437943824657808	0.0007644495842840368	0.0007653604630587416	0.0008117511305322838	0.0008126260550991198	0.05557250465172747	0.05547911590430149	8.533537719881447e-07	0.00012054088812690766	8.543079742277197e-07	0.00012067567405671387
61.71406656916102	0.0006901931899323603	0.0006911282322501924	0.0007234351214193785	0.0007243645991948346	0.0007431892802406341	0.0007441115935288646	0.0007648231400079555	0.0007657343357111699	0.0008122636762201482	0.0008131387664200955	0.05568974107804162	0.05559614562668489	8.610633522253795e-07	0.0001223627522422277	8.620253150351358e-07	0.00012249945309658616
62.085924865483435	0.0006903916757536512	0.000691327097443416	0.0007237077492545926	0.0007246376049742621	0.0007435109098056885	0.0007444335822491386	0.0007652026278643653	0.0007661141446895416	0.0008127850829691413	0.0008136603395246857	0.0558093742304563	0.05571556778775014	8.68754806499861e-07	0.00012419960424031595	8.697244668358275e-07	0.00012433822918950233
62.46002379510434	0.0006905925423406397	0.0006915283488111955	0.0007239842053083787	0.0007249144443954483	0.0007438373513798655	0.0007447603880104069	0.0007655881129979659	0.0007664999551420476	0.0008133154846470611	0.0008141909081910513	0.05593145815064182	0.055837436329949156	8.764288313852474e-07	0.0001260516431688674	8.774061258946721e-07	0.00012619220132537023
62.83637685896657	0.0006907957788951433	0.0006917319755861827	0.0007242645082894862	0.0007251951361998961	0.0007441686448483249	0.0007450920507215245	0.0007659796617800024	0.0007668918334426312	0.000813855018342778	0.0008147306094145127	0.05605604828864901	0.05596180660142238	8.840861347419581e-07	0.00012791907267636904	8.850709997333846e-07	0.00012806157308883903
63.21499763936286	0.000691001373886348	0.0006919379662683962	0.0007245486768914924	0.0007254796991140251	0.000744504830633651	0.0007454286108285962	0.0007663773418434335	0.0007672898472261141	0.0008144038244717391	0.0008152795835128874	0.05618320154664485	0.05608873539964353	8.917274362483249e-07	0.00012980210117805036	8.927198076675224e-07	0.00012994655282566603
63.59589980042612	0.0006912093150259143	0.0006921463086003207	0.0007248367297882743	0.0007257681518446387	0.0007448459497085106	0.0007457701093276209	0.0007667812221194301	0.0007676940654246579	0.0008149620468857609	0.0008158379742361104	0.056312976324259315	0.056218281016678445	8.993534679690388e-07	0.0001317009420307158	9.003532813636576e-07	0.00013184735381574497
63.979097088622495	0.000691419589242255	0.0006923569895411659	0.0007251286856293187	0.0007260605130742205	0.0007451920436087789	0.0007461165877775941	0.0007671913728752753	0.000768104558305611	0.0008155298329873183	0.0008164059288803335	0.056445432565620936	0.05635050328612065	9.069649749337888e-07	0.00013361581371348907	9.079721654209425e-07	0.0001337641944543777
64.36460333324754	0.0006916321826539417	0.0006925699952402667	0.0007254245630348545	0.0007263568014560636	0.000745543154447143	0.0007464680883140972	0.0007676078657537107	0.0007685213975108173	0.0008161073338485329	0.0008169835984067265	0.056580631808144176	0.05648546363178466	9.145627157642559e-07	0.0001355469400206588	9.155772180011396e-07	0.00013569729844514766
64.75243244692527	0.0006918470805422347	0.000692785311009597	0.0007257243805908265	0.0007266570356092337	0.0007458993249272326	0.0007468246536634065	0.0007680307738138294	0.0007689446560974563	0.0008166947043351183	0.0008175711375652183	0.05671863723315493	0.056623225118223895	9.221474633076127e-07	0.00013749455026002	9.231692114542063e-07	0.00013764689499709548
65.14259842611021	0.0006920642673226646	0.0006930029212953379	0.000726028156843667	0.0007269612341133304	0.000746260598358258	0.0007471863271571117	0.0007684601715735407	0.000769374408580457	0.0008172921032354768	0.0008181687050233811	0.05685951371842805	0.05676385250316323	9.297200053190284e-07	0.00013945887946370528	9.307489330037276e-07	0.00013961321903563362
65.53511535159264	0.0006922837265156872	0.0006932228096485179	0.0007263359102949141	0.0007272694155030966	0.0007466270186702425	0.0007475531527473255	0.0007688961350537372	0.0007698107309766127	0.000817899693395262	0.0008187764635007725	0.05700332789271901	0.05690741229191923	9.372811451713878e-07	0.00014144016860861974	9.383171854520809e-07	0.00014159651142203744
65.92999738900669	0.0006925054407163166	0.0006934449586946308	0.0007266476593956103	0.0007275815982628062	0.0007469986304298089	0.0007479251750224474	0.0007693387418241838	0.0007702537008504125	0.0008185176418576114	0.0008193945799089316	0.057150148192386716	0.05705397279390356	9.448317025870191e-07	0.00014343866484547996	9.458747879118393e-07	0.00014359701918265078
66.32725878934137	0.0006927293915627572	0.0006936693501022497	0.0007269634225405345	0.0007278978008204834	0.0007473754788566081	0.000748302439223568	0.0007697880710512672	0.0007707033973617319	0.0008191461200093896	0.0008200232254973799	0.057300044920190654	0.05720360418130298	9.523725144311131e-07	0.00014545462174353485	9.534225765986479e-07	0.0001456149957526076
66.72691388945532	0.000692955559703957	0.0006938959645505651	0.00072728321806222	0.0007282180415419106	0.0007477576098403824	0.0007486849912615069	0.0007702442035476505	0.0007711599013154277	0.0008197853037337038	0.0008206625760058766	0.05745309030636421	0.05735637855002485	9.59904435516635e-07	0.00014748829954303044	9.609614056328838e-07	0.0001476507012282413
67.12897711259382	0.0006931839247660685	0.0006941247816958262	0.0007276070642247774	0.0007285423387244375	0.0007481450699587119	0.0007490728777345326	0.0007707072218239546	0.0007716232952129503	0.0008204353735690278	0.0008213128118232729	0.05760935857206918	0.05751236998301844	9.674283394662652e-07	0.0001495399654231344	9.684921478996444e-07	0.00014970440263398221
67.53346296890952	0.0006934144653177657	0.0006943557801366387	0.0007279349792175085	0.0007288707105905803	0.0007485379064954739	0.0007494661459467926	0.0007711772101425452	0.0007720936633060657	0.0008210965148752629	0.0008219741181532874	0.05776892599533066	0.0576716546160766	9.749451196121783e-07	0.000151609893782656	9.760156959472263e-07	0.00015177637420282775
67.94038605598601	0.0006936471588343838	0.0006945889373780847	0.0007282669811483084	0.0007292031752814124	0.0007489361674600562	0.0007498648439274981	0.0007716542545735425	0.0007725710916527923	0.000821768918007095	0.000822646685187565	0.057931870979575924	0.05783431070622777	9.8245568994201e-07	0.00015369836653486568	9.835329629323325e-07	0.00015386689767077355
68.3497610593647	0.0006938819816608337	0.0006948242297946149	0.0007286030880368525	0.0007295397508497324	0.0007493399016073545	0.0007502690204508896	0.0007721384430531522	0.0007730556681756565	0.0008224527784950192	0.0008233307082863851	0.05809827412488669	0.05800041870284389	9.899609860882994e-07	0.00015580567341752505	9.910448836035523e-07	0.00015597626258559427
68.7616027530747	0.0006941189089732508	0.0006950616325916754	0.0007289433178075596	0.0007298804552530139	0.0007497491584586027	0.0007506787250570329	0.0007726298654444397	0.0007735474827223864	0.0008231482972344335	0.0008240263881674238	0.05826821830209797	0.05817006132157925	9.9746196637507e-07	0.00015793211231934778	9.985524153490258e-07	0.00015810476663299933
69.17592600016614	0.0006943579147393328	0.0006953011197660215	0.0007292876882823332	0.000730225306346128	0.0007501639883230736	0.0007510940080734871	0.0007731286136006653	0.0007740466271291654	0.0008238556806832212	0.0008247339311029888	0.05844178872986784	0.05834332362128217	1.0049596129127654e-06	0.00016007798962297537	1.0060565392878019e-06	0.00016025271597910895
69.59274575324658	0.0006945989716773185	0.0006955426640646711	0.0007296362171730707	0.000730574321873835	0.0007505844423207004	0.0007515149206378865	0.0007736347814313126	0.0007745531952865704	0.0008245751410682718	0.0008254535491261702	0.0586190730548645	0.058520293084009745	1.0124549327528154e-06	0.00016224362056654895	1.0135582614221282e-06	0.0001624204256308326
70.01207705502031	0.0006948420512135591	0.0006957862369424497	0.0007299889220739405	0.0007309275194630413	0.0007510105724056616	0.0007519415147214902	0.0007741484649709411	0.0007750672832083349	0.0008253068966014079	0.0008261854602463824	0.0588001614352076	0.05870105969829635	1.0199489591004255e-06	0.00016442932962346113	1.0210586138473124e-06	0.00016460821981531537
70.43393503883172	0.0006950871234386315	0.0006960318085180752	0.0007303458204534186	0.0007312849166148169	0.0007514424313909871	0.0007523738431537436	0.0007746697624510121	0.0007755889891030756	0.0008260511717052275	0.0008269298886747979	0.058985146627328365	0.05888571604582666	1.0274427525869961e-06	0.00016663545090317422	1.0285586560207808e-06	0.00016681643237934085
70.85833492921113	0.00069533415706194	0.000696279347528731	0.0007307069296460842	0.0007316465306961684	0.0007518800729742317	0.000752811959647912	0.000775198774374835	0.000776118413449136	0.0008268081972493869	0.0008276870650602	0.059174124076401276	0.059074357391674576	1.0349374026210386e-06	0.00016886232857360461	1.0360594761105006e-06	0.00016904540721135453
71.2852920424243	0.0006955831193647588	0.0006965288212830763	0.0007310722668441749	0.0007320123789315706	0.0007523235517642872	0.0007532559188278441	0.000775735603595804	0.0007766556590727168	0.0008275782107979039	0.0008284572267358311	0.05936719201052302	0.05926708177828388	1.0424340287993727e-06	0.00017111031730610016	1.043562192404009e-06	0.0001712954986852755
71.71482178702524	0.0006958339761516482	0.0006967801956126303	0.0007314418490888859	0.0007323824783942424	0.0007527729233093765	0.0007537057762559212	0.0007762803553990823	0.0007772008312294448	0.0008283614568680605	0.0008292406179778186	0.059564451538818924	0.05946399012336125	1.049933782396495e-06	0.0001733797827440653	1.0510679547927945e-06	0.00017356707212809463
72.14693966441222	0.000696086691700195	0.0006970334348214775	0.0007318156932614232	0.0007327568459971738	0.0007532282441263113	0.0007541615884622614	0.000776833137586927	0.0007777540376895797	0.0008291581872015637	0.0008300374902758304	0.059766006753664204	0.05966518632188018	1.057437847939817e-06	0.00017567110199878666	1.0585779463437393e-06	0.0001758605043146455
72.58166126938723	0.0006963412287090166	0.0006972885016342358	0.0007321938160738043	0.0007331354984838988	0.0007536895717310743	0.0007546234129752499	0.0007773940605678438	0.0007783153888270414	0.0008299686610486336	0.0008308481026166285	0.059971964837225465	0.059870777352391075	1.064947444857434e-06	0.00017798466417046077	1.0660933849454806e-06	0.00017817618398785484
73.01900229071879	0.0006965975482439558	0.0006975453571422128	0.0007325762340593937	0.0007335184524190031	0.0007541569646707946	0.0007550913083534575	0.0007779632374497625	0.0007788849977124526	0.000830793145465733	0.000831672721781237	0.06018243617252973	0.06008087338784912	1.0724638292335586e-06	0.00018032087090114057	1.0736155250588549e-06	0.00018051451240999605
73.45897851170821	0.0006968556096824245	0.0006978039607477077	0.0007329629635631999	0.0007339057241783885	0.000754630482557215	0.0007555653342190487	0.000778540784137476	0.000779462980210437	0.0008316319156277284	0.000832511622656507	0.060397534459284724	0.06029558791118501	1.0799882956465676e-06	0.00018268013695640906	1.0811456595483321e-06	0.00018287590394353015
73.90160581075892	0.0006971153706557973	0.0006980642701063656	0.0007333540207318933	0.0007342973299392599	0.0007551101861017037	0.0007560455512927291	0.0007791268194345349	0.0007800494550813683	0.0008324852551552664	0.0008333650885618644	0.060617376834692274	0.06051503783585374	1.087522179105821e-06	0.00018506289083977667	1.0886851216177504e-06	0.0001852607866636713
74.34690016194996	0.0006973767869898177	0.0006983262410675341	0.0007337494215035812	0.0007346932856698647	0.0007555961371519262	0.0007565320214303518	0.0007797214651498755	0.0007806445440878373	0.0008333534564582647	0.0008342334115921351	0.060842083999498774	0.06073934363160723	1.0950668571140312e-06	0.00018746957544429899	1.0962352868667223e-06	0.00018766960300933833
74.79487763561212	0.0006976398126429243	0.0006985898276125458	0.0007341491815973201	0.0007350936071189695	0.0007560883987302588	0.0007570248076612602	0.0007803248462094157	0.0007812483721060874	0.0008342368210964262	0.0008351168929773571	0.06107178034954767	0.0609686294557607	1.1026237518332828e-06	0.00018990064874060963	1.1037975754516665e-06	0.00019010281046916155
75.24555439890803	0.0006979043996424352	0.0006988549817908507	0.0007345533165023774	0.0007354983098050819	0.0007565870350740482	0.0007575239742284738	0.0007809370907729086	0.0007818610672426906	0.000835135660157774	0.0008360158434605676	0.06130659411311695	0.06120302329022451	1.1101943323632655e-06	0.00019235658450209026	1.111373454358946e-06	0.00019256088230507062
75.6989467164156	0.0006981704980184966	0.0006991216536539126	0.0007349618414672256	0.0007359074090054045	0.0007570921116778114	0.0007580295866308081	0.0007815583303563204	0.0007824827609567427	0.0008360502946562372	0.0008369305836946032	0.061546657494332094	0.061442657084600595	1.1177801171675028e-06	0.00019483787307592038	1.1189644398244825e-06	0.0001950443083218456
76.15507095071504	0.0006984380557357442	0.0006993897911868154	0.0007353747714883074	0.0007363209197445562	0.0007576036953375173	0.0007585417116670743	0.0007821886999600811	0.0007831135881879183	0.0008369810559494479	0.0008378614446590603	0.06179210682297131	0.06168766690565267	1.1253826766380315e-06	0.00019734502219900807	1.1265720998948582e-06	0.00019755359568141007
76.61394356297929	0.0006987070186225701	0.0006996593402374707	0.000735792121298542	0.0007367388567830325	0.0007581218541970443	0.0007590604174824489	0.000782828338203499	0.0007837536874906815	0.0008379282861779121	0.0008388087680985804	0.062043082710990856	0.06193819309348466	1.1330036357885603e-06	0.00019987855785913444	1.1341980571121261e-06	0.00020008926976158858
77.07558111356816	0.0006989773302979213	0.000699930244443355	0.000736213905355597	0.000737161234605428	0.0007586466577969552	0.0007595857736171547	0.0007834773874657123	0.0007844032011750171	0.00083889233872685	0.0008397729069837518	0.06229973021612505	0.0621943804247707	1.1406446771232686e-06	0.00020243902521024926	1.141843991376212e-06	0.000202651875069626
77.54000026262605	0.0006992489320955442	0.0007002024451556881	0.0007366401378299316	0.0007375880674084284	0.0007591781771257315	0.0007601178510575966	0.0007841359940335436	0.0007850622754540565	0.0008398735787120716	0.0008407542259959905	0.06256219901292806	0.062456378283412786	1.1483075436634653e-06	0.00020502698954139031	1.1495116429660439e-06	0.00020524197620927498
78.00721777068286	0.0006995217629855773	0.0007004758813609587	0.0007370708325926149	0.0007380193690885735	0.0007597164846736027	0.0007606567222900883	0.0007848043082566534	0.0007857310605989868	0.0008408723834913433	0.000841753102037849	0.06283064357165594	0.06272434083901733	1.1559940421563934e-06	0.00020764303730425038	1.1572028157397912e-06	0.00020786015890561504
78.47725049925933	0.0006997957594934088	0.0007007504895997086	0.0007375060032029391	0.0007384551532298119	0.0007602616544891444	0.0007612024613573373	0.0007854824847104235	0.000786409711101676	0.0008418891432028152	0.0008427699247703227	0.06310522334540478	0.0629984272336087	1.1637060464750716e-06	0.00021028777720419334	1.1649193805261414e-06	0.00021050703109373736
78.95011541147531	0.0007000708556156939	0.0007010262038824734	0.0007379456628958329	0.0007388954330908536	0.0007608137622387989	0.0007617551439178509	0.0007861706823670126	0.0007870983858454545	0.0008429242613321736	0.0008438050971788102	0.06338610296594921	0.06327880177701724	1.1714455012184957e-06	0.0002129618413568013	1.1726632787171284e-06	0.0002131832240729048
79.42582957266194	0.0007003469827334379	0.000701302955602786	0.0007383898245690987	0.0007393402215923392	0.0007613728852695089	0.000762314847308444	0.0007868690647750736	0.0007877972482845437	0.0008439781553103132	0.0008448590361695206	0.06367345244874904	0.06356563415142039	1.1792144255251026e-06	0.00021566588651622531	1.180436526072924e-06	0.00021588939373187732
79.90441015097758	0.0007006240695220381	0.0007015806734471326	0.0007388385007704802	0.0007397895313038414	0.0007619391026746467	0.0007628816506100386	0.0007875778002486397	0.0007885064666326334	0.0008450512571434417	0.0008459321731982292	0.06396744740763297	0.06385909962552568	1.187014917128663e-06	0.00021840059538089096	1.1882412167669954e-06	0.00021862622185186975
80.38587441802741	0.0007009020418581888	0.0007018592833017683	0.0007392917036846023	0.000740243374430728	0.0007625124953634624	0.0007634556347169712	0.0007882970620657407	0.0007892262140611732	0.0008461440140776828	0.00084702495493345	0.06426826927967813	0.06415937927893366	1.1948491566489026e-06	0.00022116667797997258	1.1960795276679459e-06	0.00022139441748986188
80.87023974948666	0.0007011808227235235	0.000702138708156266	0.00073974944511978	0.0007407017628008941	0.000763093146134247	0.0007640368824100088	0.0007890270286773165	0.0007899566689079393	0.0008472568893003611	0.0008481378439561955	0.06457610556086343	0.06446666023723875	1.2027194121545836e-06	0.00022396487314782498	1.2039537228898016e-06	0.00022419471844950523
81.35752362572781	0.0007014603321049041	0.0007024188680037041	0.0007402117364947526	0.0007411647078514133	0.0007636811397514742	0.0007646254784333334	0.0007897678839270779	0.0007906980148965286	0.0008483903626803599	0.0008492713194987121	0.06489115005308689	0.06478113591847047	1.2106280440067445e-06	0.00022679595009320042	1.2118661586263619e-06	0.000227027892846704
81.8477436324513	0.0007017404868912241	0.0007026996797373654	0.0007406785888253557	0.0007416322206151196	0.0007642765630271509	0.0007652215095757264	0.0007905198172829665	0.0007914504413674281	0.0008495449315500687	0.0008504258782246954	0.06521360312319324	0.06510300629151164	1.2185775099982522e-06	0.00022966071006638722	1.2198192882768725e-06	0.00022989474077345085
82.34091746132043	0.0007020212007666127	0.0007029810570438311	0.0007411500127111698	0.0007421043117071649	0.0007648795049066597	0.0007658250647562342	0.0007912830240809369	0.0007922141435213827	0.0008507211115316558	0.0008516020350537224	0.06554367197469231	0.06543247814717056	1.2265703708305405e-06	0.00023255998813820344	1.2278156679108388e-06	0.00023279609607229634
82.83706291059936	0.0007023023840999315	0.0007032629102923589	0.0007416260183222047	0.0007425809913116017	0.0007654900565593907	0.0007664362351146119	0.0007920577057818418	0.0007929893226758402	0.0008519194374106138	0.0008528003240328268	0.06588157093288696	0.06576976538263553	1.2346092959225488e-06	0.0002354946550911785	1.2358579620608094e-06	0.00023573282822300645
83.33619788579601	0.0007025839438304102	0.0007035451464203967	0.0007421066153856321	0.0007430622691680113	0.0007661083114744529	0.0007670551141068353	0.0007928440702422129	0.0007937761865352642	0.0008531404640596972	0.0008540212992583405	0.06622752174419234	0.06611508930007533	1.242697069590566e-06	0.00023846561943524636	1.2439489498906192e-06	0.0002387058443542034
83.83834040030794	0.0007028657833493253	0.0007038276688151293	0.0007425918131726533	0.0007435481545582582	0.0007667343655618242	0.0007676817976060389	0.000793642331999852	0.0007945749494762254	0.0008543847674166834	0.000855265535851412	0.06658175389046438	0.06646867892021228	1.250836597643649e-06	0.00024147382956019037	1.252091531773027e-06	0.00024171609139028716
84.34350857607244	0.0007031478023775732	0.0007041103771909157	0.0007430816204855419	0.0007440386562934146	0.0007673683172592929	0.0007683163840092316	0.0007944527125751604	0.0007953858328482016	0.0008556529455195982	0.0008565336309908381	0.06694450491922027	0.06683077131174386	1.2590309143851834e-06	0.00024452027602708815	1.2602887362734953e-06	0.0002447645583374958
84.85172064422062	0.0007034298968389994	0.0007043931674624718	0.0007435760456449245	0.0007445337827009124	0.0007680102676455653	0.0007689589743501638	0.0007952754407892138	0.0007962090652910864	0.0008569456196033352	0.000857826205007123	0.06731602079068622	0.06720161193754727	1.2672831900738214e-06	0.0002476059940149933	1.268543727595624e-06	0.00024785227872548
85.36299494573534	0.0007037119587293639	0.0007046759316136834	0.0007440750964773859	0.0007450335416120152	0.0007686603205599743	0.0007696096724187818	0.0007961107530996895	0.0007970448830705157	0.0008582634352619418	0.0008591439025420273	0.06769655624267851	0.06758145501866641	1.275596738890849e-06	0.00025073206593501096	1.2768598135284599e-06	0.0002509803332146343
85.87734993211305	0.000703993875980788	0.0007049585575618903	0.0007445787803034714	0.0007455379403496761	0.0007693185827292264	0.000770268584887701	0.000796958893955801	0.000797893530432159	0.0008596070636811413	0.0008604873937781579	0.06808637517438676	0.06797056391715095	1.2839750274194067e-06	0.0002538996242206215	1.2852404539028407e-06	0.0002541498523799812
86.39480416602983	0.0007042755323215467	0.0007052409290175097	0.0007450871039261802	0.0007460469857168788	0.0007699851639016705	0.0007709358214461867	0.0007978201161735023	0.0007987552599762393	0.0008609772029460489	0.0008618573757435486	0.0684857510502063	0.0683692115388877	1.292421683695517e-06	0.00025710985431023903	1.2936892696235576e-06	0.00025736201968684647
86.91537632201124	0.0007045568071310609	0.0007055229253388454	0.0007456000736200526	0.0007465606839855619	0.0007706601769896079	0.0007716114949421538	0.0007986946813323103	0.0007996303330536258	0.0008623745794294352	0.0008632545736965561	0.06889496732484428	0.06877768075764909	1.3009405068623633e-06	0.0002603639978353278	1.3022100522989142e-06	0.00026061807467153697
87.43908518710603	0.0007048375752899338	0.0007058044213819359	0.0007461176951209577	0.0007470790408862351	0.0007713437382201964	0.0007722957215327432	0.000799582860195194	0.0008005190201849411	0.0008637999492663116	0.0008646797425968431	0.06931431789101213	0.06919626486165933	1.3095354774923275e-06	0.00026366335603356106	1.3108067745357674e-06	0.0002639193163458675
87.9659496615646	0.0007051177070249017	0.0007060852873453039	0.0007466399736167273	0.0007476020615984261	0.0007720359672955706	0.0007729886208440889	0.0008004849331531151	0.0008014216015042693	0.0008652540999211297	0.0008661336686687057	0.06974410755111035	0.06962526802409238	1.3182107686027017e-06	0.0002670092934003443	1.319483600929869e-06	0.0002672671068402743
88.4959887595208	0.0007053970677485219	0.0007063653886094301	0.0007471669137387468	0.0007481297507420786	0.0007727369875627991	0.0007736903161409022	0.0008014011906958755	0.000802338367229112	0.0008667378518543411	0.0008676171710634791	0.07018465251441215	0.07006500579898835	1.326970757429039e-06	0.00027040324159832707	1.3282448998112439e-06	0.00027066287530413957
89.0292216096782	0.0007056755178934639	0.0007066445855708224	0.000747698519554686	0.0007486621123700718	0.0007734469261944042	0.0007744009345065913	0.0008023319339111167	0.0008032696181584341	0.0008682520602956936	0.0008691311036283705	0.07063628092136046	0.07051580564421116	1.3358200380246673e-06	0.0002738467036486891	1.3370952558096599e-06	0.0002741081220867525
89.56566745600044	0.000705952912741242	0.0007069227334705096	0.000748234794562525	0.000749199149962025	0.0007741659143801902	0.0007751206070346607	0.0008032774750134145	0.0008042156662007397	0.000869797617132229	0.0008706763567896562	0.0710993333967145	0.07097800747317065	1.3447634347399243e-06	0.0002773412584235746	1.3460394833018788e-06	0.00027760442321880796
90.1053456584057	0.000706229102245238	0.0007071996822168147	0.000748775741686079	0.0007497408664195843	0.000774894087531204	0.0007758494690322165	0.0008042381379055989	0.000805176834934298	0.0008713754529196377	0.0008722538595588741	0.07157416363340946	0.07145196423716539	1.3538060166433472e-06	0.00028088856546371055	1.3550826407978268e-06	0.0002811534352187284
90.6482756934654	0.0007065039308478495	0.0007074752762022382	0.0007493213632722188	0.0007502872640633908	0.0007756315854967013	0.0007765876602364443	0.0008052142587745655	0.0008061534602017861	0.0008729865390263622	0.0008738645816713679	0.0720611390091262	0.07193804254034362	1.3629531129738309e-06	0.000284490370149465	1.3642300463524194e-06	0.0002847569002506767
91.19447715510712	0.0007067772372916207	0.0007077493541143101	0.000749871661090037	0.0007508383446319758	0.0007763785527950899	0.0007773353250450293	0.0008062061867240706	0.000807145890741828	0.0008746318899206838	0.0008755095358673824	0.07256064123773136	0.07243662328942835	1.372210329709622e-06	0.00028814850925518165	1.37348729409314e-06	0.00028841665166554065
91.74396975532183	0.0007070488544242004	0.0007080217487402514	0.0007504266363322164	0.0007513941092828415	0.0007771351388598789	0.0007780926127615469	0.0008072142844471725	0.0008081544888600903	0.0008763125656119048	0.0008771897803267917	0.07307306705789711	0.07294810238051117	1.3815835673156246e-06	0.000291864916914214	1.3828602719236516e-06	0.0002921346199513952
92.29677332487483	0.00070731860899696	0.0007082922867652802	0.0007509862896188731	0.0007519545585959974	0.0007779014983017461	0.0007788596778569312	0.0008082389289412016	0.0008091796311428077	0.0008780296742577279	0.0008789064212695061	0.07359882896140195	0.07347289142540767	1.3910790398024815e-06	0.00029564163103379393	1.3923551805345227e-06	0.00029591283913257826
92.85290781402206	0.0007075863214571495	0.000708560788564438	0.0007515506210042238	0.0007525196925802966	0.0007786777911879617	0.0007796366802482579	0.0008092805122684197	0.0008102217092158903	0.0008797843749510518	0.0008806606157347485	0.0741383559637966	0.07401141852025199	1.4007032951787474e-06	0.000299480800195262	1.4019785538026e-06	0.000299753453652879
93.41239329322968	0.0007078518057334168	0.000708827067987761	0.0007521196299863932	0.0007530895106828958	0.0007794641833404595	0.0007804237855961271	0.0008103394423657338	0.0008112811305529685	0.0008815778807005531	0.0008824535745535029	0.07469209442034222	0.07456412905921744	1.4104632374081511e-06	0.00030338469107768495	1.4117372806927595e-06	0.00030365872578039244
93.97524995389855	0.0007081148690145653	0.000709090932138666	0.0007526933155207733	0.0007536640118022363	0.0007802608466539972	0.0007812211656220862	0.000811416143907163	0.0008123583193360662	0.0008834114616207834	0.000884286565529819	0.07526050889034304	0.07513148659648976	1.4203661500312168e-06	0.00030735569645806704	1.421638628819246e-06	0.00030763104358819127
94.54149810909283	0.0007083753115214194	0.0007093521811454296	0.0007532716760373677	0.0007542431943049898	0.0007810679594359728	0.0007820289984476542	0.0008125110592230721	0.0008134537173729036	0.0008852864483489682	0.0008861609168480957	0.07584408305326278	0.07571397375985812	1.4304197215500147e-06	0.0003113963438287626	1.4316902697653717e-06	0.0003116729295502274
95.11115819427312	0.0007086329262716499	0.0007096106079255988	0.0007538547094625755	0.0007548270560474118	0.0007818857067695505	0.0007828474689565988	0.0008136246492804862	0.0008145677850751312	0.0008872042357072644	0.0008880780207250286	0.07644332068027826	0.07631209321956865	1.4406320727388885e-06	0.000315509304688516	1.4419003063232284e-06	0.0003157870498084747
95.68425076803395	0.0007088874988374563	0.0007098659979432383	0.0007544424132459569	0.0007554155944016496	0.0007827142809019571	0.000783676769182317	0.0008147573947292332	0.0008157010025022314	0.0008891662866310613	0.0008900393373267364	0.07705874666522322	0.07692636871638192	1.4510117860678596e-06	0.00031969740457057916	1.452277301841197e-06	0.0003199762241764825
96.26079651284576	0.0007091388070959934	0.0007101181289588962	0.0007550347843925605	0.0007560088062875772	0.0007835538816599348	0.0007845170987223086	0.0008159097970190543	0.0008168538704762111	0.000891174136385856	0.00089204639897351	0.07769090811921195	0.07755734615310254	1.4615679373844231e-06	0.00032396363386635874	1.4628303118242132e-06	0.00032424343693504554
96.84081623580131	0.0007093866209724384	0.0007103667707721831	0.0007556318195014422	0.0007566066882107898	0.0007844047168945153	0.0007853686651818906	0.0008170823795932677	0.0008180269117726554	0.000893229397097407	0.0008941008146567986	0.07834037553357712	0.07820559475420469	1.4723101300767594e-06	0.0003283111595197563	1.4735689180052532e-06	0.00032859184849681755
97.42433086936633	0.000709630702175625	0.0007106116849568908	0.0007562335148110998	0.0007572092363074732	0.0007852670029574927	0.0007862316846495345	0.0008182756891651052	0.0008192206723942453	0.0008953337626223165	0.0008962042748954803	0.0790077440161634	0.07887170829857094	1.4832485319241388e-06	0.00033274333766861175	1.4845032651024988e-06	0.0003330248080156972
98.01136147213543	0.0007098708039261708	0.0007108526245885744	0.0007568398662525917	0.0007578164463969197	0.0007861409652121612	0.0007871063822063784	0.0008194902970833617	0.0008204357229333614	0.0008974890137888506	0.0008983585569611143	0.07969363460643736	0.07955630643079073	1.4943939148679515e-06	0.0003372637273187651	1.4956441004829223e-06	0.0003375458670255571
98.60192922959182	0.0007101066706770531	0.0007110893339645503	0.0007574508695112137	0.0007584283140425564	0.000787026838581139	0.0007879929924727287	0.0008207268007946379	0.0008216726600310291	0.0008996970240408107	0.0009005655305048568	0.08039869567535811	0.08026003605693427	1.505757697984277e-06	0.00034187610514782585	1.5070028170219903e-06	0.00034215879420584905
99.1960554548718	0.0007103380378266143	0.0007113215483162923	0.000758066520097691	0.000759044834622444	0.0007879248681343511	0.0007888917601946204	0.0008219858254101161	0.0008229321079401265	0.0009019597655205859	0.0009028271636220422	0.08112360441646334	0.08098357283123536	1.517351993921565e-06	0.0003465844815400132	1.5185914994177456e-06	0.0003468675913747554
99.79376158953411	0.0007105646314239886	0.0007115489935142122	0.0007586868134299392	0.0007596660034102896	0.0007888353097205232	0.0007898029408737697	0.0008232680253855524	0.000824214720201509	0.0009042793156312162	0.0009051455293940885	0.08186906843520188	0.08172762274069054	1.5291896591209872e-06	0.0003513931179645047	1.5304229742776941e-06	0.0003516765108224351
100.39506920433367	0.000710786167866977	0.000711771385764851	0.0007593117449265518	0.0007602918156681348	0.0007897584306458443	0.0007907268014445797	0.000824574086323987	0.000825521181442527	0.0009066578641214051	0.0009075228129515071	0.08263582744417855	0.08249292379520284	1.5412843481924302e-06	0.0003563065458312975	1.542510864347888e-06	0.0003565900741174244
101.00000000000001	0.0007110023535924536	0.0007119884313005635	0.0007599413101133353	0.0007609222667520308	0.0007906945104038498	0.0007916636210022242	0.0008259047269116223	0.0008268522093083531	0.0009090977207420886	0.0009099613191064164	0.08342465507266009	0.08328024783159399	1.5474162742440856e-06	0.000358790041536327	1.548639223454599e-06	0.0003590735993645211
