# Supplementary material for: White matter micro- and macrostructure brain charts for the human lifespan
Source: Nature. 2026 May 13;655(8124):979–89. doi: 10.1038/s41586-026-10454-2 (PMC13391363; doi:10.1038/s41586-026-10454-2)
Supplement: Supplementary file 12 — Centiles trajectories of brain charts. SDT.T9.1–5 contain the brain charts for the global metrics; SDT.T9.6–509 contain the brain charts for the tract-specific metrics (unnormalized); and SDT.T9.510–1157 contain the brain charts for the tract-specific macrostructural metrics (normalized). Included in each table are the male and female centile trajectories for the 2.5th, 25th, 50th, 75th and 97.5th percentiles; the interquartile range normalized by the 50th centile; and the derivatives of the 50th centiles with respect to both age and log(age). Charts are sampled in logarithmically spaced intervals. Age is reported in years, while centile trajectory values are reported in metric-specific units: diffusivities in mm2 s−1, volume in mm3, surface area in mm2, average length in mm, and FA is dimensionless (unitless). [file 41586_2026_10454_MOESM12_ESM.zip › plotted_curves/SDT.T9.129-FPT_left_rd-mean_curve_metrics.csv]

ages	male_0.025th_percentile	female_0.025th_percentile	male_0.25th_percentile	female_0.25th_percentile	male_0.5th_percentile	female_0.5th_percentile	male_0.75th_percentile	female_0.75th_percentile	male_0.975th_percentile	female_0.975th_percentile	male_normalized_quantile_range	fwmale_normalized_quantile_range	male_median_centile_d_age	male_median_centile_d_log_age	female_median_centile_d_age	female_median_centile_d_log_age
0.25	0.0007727015273859759	0.000777065350910404	0.0008253117314724459	0.0008294955377365636	0.0008553739680123482	0.0008594322261184146	0.0008873095497086913	0.0008912168623518267	0.0009539403303806202	0.0009574761869989702	0.0724803659624002	0.07181639545217494	-0.0004157839132417526	-0.00024006482354456	-0.0004177565690724828	-0.0002412037932325071
0.25150637576242696	0.0007721357354431596	0.0007764963636638629	0.0008247074169979251	0.000828888159771554	0.0008547476412030338	0.0008588029277481692	0.0008866598388540809	0.0008905642904623904	0.0009532418307750746	0.0009567750983481171	0.07248036598142518	0.07181639547102472	-0.00041468979659670113	-0.00024015063832272254	-0.00041665726147233073	-0.0002412900151523567
0.2530218281966045	0.000771569538998423	0.0007759269696309839	0.0008241026704807279	0.000828280347573687	0.0008541208666138623	0.000858173179473609	0.0008860096635017688	0.0008899112520298113	0.0009525428317915381	0.0009560735084682836	0.07248036600073883	0.07181639549015943	-0.0004124989904690235	-0.00024032130011239494	-0.0004144560612279746	-0.00024146148663417577
0.25454641199404576	0.0007710029426134851	0.0007753571733992478	0.0008234974967931645	0.0008276721060399722	0.0008534936492946213	0.0008575429863684788	0.0008853590288900802	0.0008892577523154821	0.0009518433390617004	0.0009553714230120348	0.0724803660203468	0.07181639550958573	-0.0004103162494079049	-0.0002404900265619847	-0.0004122629643146247	-0.00024163101359409023
0.2560801821758082	0.0007704359508491528	0.0007747869795552186	0.0008228919008065725	0.0008270634400664414	0.0008528659942940902	0.000856912353505512	0.0008847079402562918	0.0008886037965797428	0.0009511433582161275	0.0009546688476308058	0.07248036604025211	0.07181639552930727	-0.0004081415758848683	-0.00024065681809246064	-0.0004100779732150728	-0.00024179859645465096
0.25762319409447826	0.0007698685682651603	0.0007742163926843815	0.0008222858873911434	0.0008264543545479757	0.0008522379066598605	0.0008562812859562481	0.0008840564028364509	0.0008879493900816976	0.0009504428948840599	0.0009539657879747032	0.07248036606046075	0.07181639554932882	-0.0004059749720381478	-0.00024082167519140496	-0.0004079010900775448	-0.00024196423570574388
0.2591755034361701	0.0007693007994200165	0.0007736454173709899	0.0008216794614157604	0.0008258448543781395	0.0008516093914381671	0.0008556497887908641	0.0008834044218651963	0.0008872945380790356	0.0009497419546932262	0.0009532622496923146	0.07248036608097641	0.07181639556965462	-0.00040381643966980185	-0.00024098459840993236	-0.0004057323167130922	-0.00024212793190142579
0.2607371662225343	0.0007687326488708581	0.0007730740581979165	0.0008210726277478398	0.0008252349444490244	0.0008509804536737256	0.0008550178670780086	0.0008827520025755923	0.0008866392458278658	0.0009490405432696611	0.0009525582384305281	0.07248036610180592	0.07181639559029135	-0.0004016659802500988	-0.00024114558836377253	-0.0004035716545990331	-0.0002422896856602852
0.2623082388127803	0.0007681641211732909	0.0007725023197464954	0.0008204653912531645	0.0008246246296510798	0.0008503510984095586	0.000854385525884631	0.0008820991501989439	0.0008859835185825297	0.0009483386662375099	0.0009518537598343351	0.07248036612295229	0.07181639561124223	-0.0003995235949200704	-0.00024130464573277055	-0.0004014191048813398	-0.00024244949766524804
0.2638887779057103	0.0007675952208812469	0.0007719302065963767	0.0008198577567957291	0.0008240139148729569	0.0008497213306868337	0.0008537527702758163	0.0008814458699646358	0.0008853273615954393	0.0009476363292188504	0.0009511488195466531	0.07248036614442149	0.07181639563251356	-0.00039738928449090105	-0.00024146177125902724	-0.00039927466837563763	-0.00024260736866207888
0.26547884054176485	0.0007670259525468332	0.000771357723325375	0.0008192497292375777	0.0008234028050013484	0.0008490911555447014	0.0008531196053146223	0.0008807921670999563	0.000884670780116901	0.0009469335378335087	0.0009504434232081369	0.0724803661662197	0.07181639565410942	-0.0003952630494499232	-0.00024161696574889757	-0.00039713834557109084	-0.00024276329946085196
0.2670784841050822	0.0007664563207201816	0.0007707848745093198	0.000818641313438647	0.0008227913049208271	0.000848460578020122	0.0008524860360619073	0.0008801380468299253	0.0008840137793949446	0.0009462302976988729	0.000949737576456997	0.07248036618835081	0.07181639567603612	-0.00039314488996111674	-0.00024177023007126985	-0.00039501013663201245	-0.00024291729093425807
0.26868776632556873	0.000765886329949305	0.000770211664721908	0.0008180325142566091	0.0008221794195136905	0.0008478296031477119	0.0008518520675761755	0.0008794835143771299	0.0008833563646751547	0.0009455266144297141	0.000949031284928815	0.07248036621082053	0.07181639569829834	-0.00039103480586399897	-0.00024192156515545626	-0.00039289004139808625	-0.00024306934401657765
0.2703067452809827	0.0007653159847799514	0.0007696380985345605	0.0008174233365467174	0.0008215671536598056	0.0008471982359595825	0.0008512177049134099	0.0008788285749615572	0.0008826985412005046	0.0009448224936380085	0.0009483245542563695	0.07248036623363469	0.07181639572090141	-0.0003889327966808409	-0.00024207097199363536	-0.00039077805938902976	-0.00024321945970456893
0.2719354793990299	0.0007647452897554576	0.000769064180516272	0.0008168137851616497	0.0008209545122364497	0.0008465664814851726	0.0008505829531269138	0.0008781732338004247	0.000882040314211186	0.0009441179409327553	0.0009476173900694491	0.07248036625679903	0.07181639574385146	-0.00038683886161711145	-0.00024221845163954758	-0.00038867418980620405	-0.00024336763905663528
0.27357402745947257	0.0007641742494166057	0.0007684899152334692	0.0008162038649513562	0.0008203415001181592	0.0008459343447510954	0.0008499478172671473	0.0008775174961080172	0.000881381688944445	0.0009434129619198007	0.0009469097979946779	0.07248036628031884	0.07181639576715362	-0.0003847529995616439	-0.0002423640052063858	-0.00038657843153366844	-0.00024351388319171496
0.2752224485962505	0.0007636028683014851	0.0007679153072498701	0.00081559358076291	0.0008197281221765782	0.0008453018307809812	0.0008493123023815751	0.0008768613670955264	0.0008807226706344213	0.0009427075622016653	0.0009462017836553439	0.07248036630420009	0.07181639579081439	-0.0003826752090902441	-0.00024250763386782226	-0.00038449078314034546	-0.0002436581932888371
0.27688080229961526	0.0007630311509453443	0.0007673403611263357	0.0008149829374403501	0.0008191143832803037	0.0008446689445953194	0.0008486764135145057	0.0008762048519708824	0.0008800632645119789	0.0009420017473773641	0.0009454933526712145	0.07248036632844804	0.07181639581483841	-0.00038060548846868825	-0.00024264933885739803	-0.00038241124288324047	-0.00024380057058706606
0.2785491484182772	0.0007624591018804586	0.000766765081420738	0.0008143719398245403	0.0008185002882947381	0.0008440356912113031	0.0008480401557069376	0.0008755479559386018	0.0008794034758045516	0.0009412955230422415	0.0009447845106583736	0.07248036635306951	0.07181639583923217	-0.0003785438356549986	-0.00024278912146852294	-0.00038033980871132744	-0.00024394101638652854
0.28022754716156506	0.0007618867256359799	0.0007661894726878066	0.0008137605927530091	0.0008178858420819329	0.0008434020756426725	0.0008474035339963955	0.000874890684199615	0.0008787433097359721	0.000940588894787786	0.000944075263229035	0.07248036637807032	0.07181639586400172	-0.0003764902482993049	-0.00024292698305236615	-0.00037827647826363386	-0.00024407953204466648
0.2819160591015993	0.0007613140267378132	0.0007656135394790069	0.0008131489010598146	0.0008172710495004538	0.0008427681028995707	0.0008467665534167952	0.0008742330419511213	0.0008780827715263275	0.0009398818682014767	0.0009433656159913885	0.07248036640345629	0.07181639588915241	-0.0003744447237487569	-0.00024306292501927174	-0.0003762212488743477	-0.00024421611897826323
0.28361474517547763	0.0007607410097084637	0.0007650372863423849	0.0008125368695753874	0.0008166559154052155	0.0008421337779883791	0.0008461292189982682	0.0008735750343864201	0.0008774218663917845	0.0009391744488665982	0.0009426555745494126	0.07248036642923372	0.07181639591469223	-0.00037240725904849614	-0.00024319694883692677	-0.0003741741175745106	-0.0002443507786620003
0.2853236666874746	0.0007601676790669179	0.0007644607178224477	0.0008119245031263958	0.0008160404446473574	0.000841499105911582	0.0008454915357670357	0.0008729166666947666	0.0008767605995444506	0.0009384666423620891	0.0009419451445027252	0.07248036645540938	0.07181639594062578	-0.00037037785094201636	-0.0002433290560293344	-0.0003721350810923507	-0.000244483512627125
0.2870428853112538	0.000759594039328497	0.0007638838384600177	0.000811311806535597	0.0008154246420740837	0.0008408640916676088	0.0008448535087452389	0.0008722579440612109	0.0008760989761922073	0.0009377584542623643	0.0009412343314464037	0.07248036648199001	0.07181639596696004	-0.0003683564958794072	-0.00024345924817967268	-0.0003701041358613322	-0.0002446143224646702
0.28877246309209376	0.0007590200950047236	0.0007633066527920953	0.0008106987846216887	0.0008148085125285194	0.0008402287402506825	0.0008442151429507975	0.0008715988716664372	0.0008754370015385533	0.0009370498901371486	0.0009405231409708164	0.07248036650898056	0.07181639599370165	-0.00036634319001430105	-0.00024358752692663077	-0.0003680812780164633	-0.0002447432098206248
0.2905124624491269	0.0007584458506031964	0.0007627291653517363	0.0008100854421991776	0.0008141920608495793	0.000839593056650682	0.0008435764433972633	0.0008709394546866269	0.0008747746807824632	0.0009363409555513239	0.0009398115786614721	0.07248036653638988	0.07181639602085696	-0.00036433792920531616	-0.00024371389396324328	-0.00036606650339737756	-0.0002448701763966554
0.29226294617759224	0.000757871310627456	0.0007621513806679151	0.0008094717840782376	0.0008135752918718202	0.000838957045852996	0.0008429374150936773	0.0008702796982933008	0.0008741120191182302	0.0009356316560647611	0.0009390996500988504	0.07248036656422349	0.07181639604843318	-0.0003623407090231068	-0.00024383835103969353	-0.00036405980755271905	-0.00024499522395046713
0.294023977451102	0.0007572964795768523	0.0007615733032653916	0.0008088578150645656	0.0008129582104253012	0.0008383207128383714	0.0008422980630444193	0.0008696196076531668	0.0008734490217353149	0.0009349219972321596	0.0009383873608582384	0.0724803665924882	0.07181639607643699	-0.0003603515247505018	-0.00024396089996109316	-0.00036206118574319546	-0.0002451183542959423
0.29579561982392083	0.0007567213619464171	0.0007609949376645835	0.0008082435399592465	0.0008123408213354471	0.0008376840625827774	0.0008416583922490656	0.0008689591879279761	0.0008727856938181984	0.0009342119846028862	0.0009376747165095732	0.07248036662119241	0.07181639610487517	-0.00035837037138286565	-0.00024408154258584447	-0.000360070632940912	-0.0002452395693006981
0.29757793723326015	0.0007561459622267382	0.0007604162883814388	0.0008076289635586188	0.0008117231294229086	0.0008370471000572641	0.0008410184077022509	0.0008682984442743745	0.0008721220405462336	0.000933501623720822	0.0009369617226172838	0.07248036665034174	0.07181639613375537	-0.00035639724363326075	-0.0002442002808270005	-0.00035808814383375687	-0.0002453588708868082
0.29937099400158496	0.0007555702849038311	0.0007598373599273082	0.0008070140906541378	0.0008111051395034326	0.0008364098302278179	0.0008403781143935221	0.0008676373818437598	0.0008714580670935025	0.0009327909201242047	0.0009362483847401357	0.07248036667994405	0.07181639616308307	-0.0003544321359334468	-0.0002443171166511271	-0.0003561137128271219	-0.00024547626103010867
0.3011748548389356	0.0007549943344590136	0.0007592581568088174	0.000806398926032241	0.0008104868563877191	0.0008357722580552279	0.000839737517307204	0.0008669760057821343	0.0008707937786286684	0.0009320798793454715	0.0009355347084310732	0.0724803667100068	0.07181639619286773	-0.0003524750424370171	-0.0002444320520779142	-0.000354147334046262	-0.0002455917417594766
0.30298958484526295	0.0007544181153687817	0.0007586786835277432	0.0008057834744742149	0.0008098682848812942	0.0008351343884949418	0.000839096621422257	0.0008663143212299632	0.0008701291803148332	0.0009313685069111076	0.0009348206992370653	0.07248036674053791	0.07181639622311636	-0.00035052595702073086	-0.0002445450891792045	-0.0003521890013393758	-0.0002457053151569688
0.30481524951277783	0.0007538416321046864	0.0007580989445808904	0.0008051677407560668	0.0008092494297843754	0.0008344962264969377	0.0008384554317121415	0.0008656523333220343	0.000869464277309396	0.0009306568083414945	0.0009341063626989547	0.07248036677154401	0.07181639625383637	-0.0003485848732864283	-0.0002446562300781885	-0.0003502387082781333	-0.00024581698335593427
0.3066519147283146	0.000753264889133214	0.0007575189444599694	0.0008045517296483924	0.0008086302958917426	0.0008338577770055845	0.0008378139531446862	0.0008649900471873193	0.0008687990747639131	0.0009299447891507598	0.0009333917043513081	0.07248036680303355	0.07181639628503499	-0.00034665178456602663	-0.00024476547695076456	-0.00034829644816225525	-0.0002459267485422356
0.3084996467757088	0.0007526878909156609	0.0007569386876514716	0.0008039354459162449	0.000808010887992605	0.0008332190449595066	0.0008371721906819459	0.0008643274679488303	0.0008681335778239566	0.0009292324548466249	0.0009326767297222611	0.07248036683501445	0.07181639631672043	-0.0003447266839218255	-0.0002448728320233462	-0.00034636221402140066	-0.00024603461295308326
0.31035851233818973	0.0007521106419080182	0.0007563581786365535	0.0008033188943190109	0.0008073912108704772	0.0008325800352914553	0.0008365301492800754	0.0008636646007234875	0.0008674677916289798	0.0009285198109302618	0.0009319614443333769	0.07248036686749504	0.07181639634890032	-0.00034280956414850516	-0.0002449782975724457	-0.00034443599861622154	-0.0002461405788758142
0.3122285785007863	0.0007515331465608503	0.0007557774218909143	0.0008027020796102814	0.0008067712693030464	0.0008319407529281765	0.0008358878338891942	0.00086300145062198	0.0008668017213121754	0.0009278068628961434	0.0009312458536994934	0.0724803669004833	0.07181639638158278	-0.00034090041777673497	-0.0002450818759248685	-0.0003425177944419988	-0.00024624464864833606
0.3141099127527488	0.0007509554093191811	0.0007551964218846808	0.0008020850065377295	0.000806151068062054	0.0008313012027902802	0.0008352452494532583	0.0008623380227486339	0.000866135372000349	0.0009270936162319029	0.0009305299633285841	0.07248036693398717	0.07181639641477762	-0.0003389992370753936	-0.0002451835694567972	-0.0003406075937300024	-0.00024634682465743407
0.31600258298998396	0.0007503774346223753	0.0007546151830822892	0.0008014676798429836	0.0008055306119131656	0.0008306613897921134	0.0008346024009099324	0.0008616743222012778	0.0008654687488137751	0.0009263800764181871	0.0009298137787216099	0.07248036696801556	0.07181639644849024	-0.0003371060140534843	-0.0002452833805935972	-0.0003387053884527369	-0.0002464471093410192
0.3179066575175057	0.0007497992269040219	0.0007540337099423674	0.0008008501042615038	0.0008049099056158468	0.0008300213188416307	0.000833959293190452	0.0008610103540711077	0.0008648018568660714	0.0009256662489285121	0.0009290973053723756	0.07248036700257637	0.07181639648273219	-0.00033522074046274386	-0.00024538131180873446	-0.0003368111703223875	-0.00024654550518399265
0.3198222050518999	0.0007492207905918269	0.0007534520069176262	0.0008002322845224655	0.000804288953923247	0.0008293809948402722	0.0008333159312195152	0.0008603461234425641	0.0008641347012640668	0.0009249521392291329	0.0009283805487673962	0.07248036703767942	0.07181639651751115	-0.00033334340780091787	-0.0002454773656244136	-0.0003349249307950941	-0.00024664201471963354
0.32174929472380437	0.0007486421301074927	0.0007528700784547406	0.0007996142253486334	0.0008036677615820731	0.000828740422682832	0.0008326723199151395	0.0008596816353931944	0.0008634672871076676	0.0009242377527788918	0.0009276635143857482	0.07248036707333315	0.07181639655283474	-0.0003314740073120659	-0.0002455715446093576	-0.00033304666107492054	-0.0002467366405299043
0.32368799608040405	0.0007480632498666147	0.0007522879289942423	0.0007989959314562491	0.0008030463333324732	0.0008280996072573468	0.0008320284641885501	0.0008590168949935324	0.0008627996194897364	0.0009235230950290921	0.0009269462076989407	0.07248036710954593	0.0718163965887136	-0.00032961252999025303	-0.00024566385137925195	-0.0003311763521129385	-0.00024682938524273057
0.3256383790879404	0.0007474841542785654	0.0007517055629704057	0.0007983774075549062	0.000802424673907918	0.0008274585534449618	0.0008313843689440519	0.0008583519073069673	0.0008621317034959582	0.0009228081714233557	0.0009262286341707722	0.07248036714632895	0.071816396625155	-0.00032775896658393533	-0.0002457542885974384	-0.00032931399461311184	-0.00024692025153369435
0.32760051413423674	0.0007469048477463863	0.0007511229848111391	0.0007977586583474383	0.0008018027880350803	0.0008268172661198165	0.0008307400390789087	0.0008576866773896168	0.000861463544204718	0.0009220929873974885	0.0009255107992571966	0.0724803671836894	0.07181639666217017	-0.00032591330759423887	-0.0002458428589719175	-0.0003274595790317969	-0.00024700924212384123
0.3295744720312385	0.0007463253346666849	0.0007505401989378794	0.0007971396885298062	0.0008011806804337253	0.0008261757501489259	0.0008300954794832276	0.0008570212102902125	0.000860795146686977	0.0009213775483793535	0.0009247927084061961	0.07248036722163785	0.07181639669976819	-0.00032407554328037214	-0.00024592956525654186	-0.0003256130955821557	-0.0002470963597800968
0.33156032401756863	0.0007457456194295229	0.0007499572097654816	0.0007965205027909797	0.0008005583558165944	0.00082553401039206	0.0008294506950398345	0.0008563555110499686	0.0008601265160061499	0.0009206618597887328	0.0009240743670576413	0.0724803672601837	0.07181639673795767	-0.0003222456636625126	-0.0002460144102508499	-0.00032377453423676483	-0.00024718160731532213
0.33355814176109866	0.0007451657064183106	0.0007493740217021108	0.0007959011058128226	0.0007999358188892861	0.0008248920517016256	0.000828805690624159	0.0008556895847024601	0.000859457657217978	0.0009199459270371979	0.0009233557806431619	0.07248036729933703	0.07181639677674868	-0.0003204236585210851	-0.00024609739679765097	-0.0003219438847276157	-0.00024726498758578797
0.33556799736153503	0.0007445856000097092	0.0007487906391491457	0.0007952815022699933	0.0007993130743501545	0.0008242498789225591	0.0008281604711041231	0.0008550234362735156	0.0008587885753704195	0.0009192297555279884	0.0009226369545860245	0.0724803673391079	0.0718163968161519	-0.0003186095174018133	-0.00024617852778416327	-0.00032012113655113805	-0.0002473465034924516
0.3375899633530214	0.0007440053045735193	0.0007482070665010655	0.0007946616968298201	0.0007986901268901897	0.0008236074968922023	0.000827515041340019	0.000854357070781083	0.00085811927550352	0.0009185133506558739	0.0009219178943009957	0.07248036737950686	0.0718163968561768	-0.0003168032296182455	-0.00024625780614140336	-0.0003183062789699209	-0.0002474261579802073
0.3396241127067558	0.0007434248244725862	0.0007476233081453542	0.0007940416941522037	0.0007980669811929138	0.0008229649104401968	0.0008268694061844023	0.0008536904932351231	0.0008574497626493024	0.0009177967178070387	0.0009211986051942232	0.07248036742054266	0.07181639689683415	-0.00031500478425222633	-0.00024633523484257625	-0.00031649930101376733	-0.00024750395403616565
0.3416705188336247	0.000742844164062696	0.0007470393684623978	0.0007934214988895039	0.0007974436419342733	0.0008223221243883708	0.0008262235704819788	0.0008530237086374931	0.0008567800418316491	0.0009170798623589509	0.0009204790926631077	0.07248036746222819	0.07181639693813353	-0.00031321417015797715	-0.00024641081690368605	-0.000314700191484385	-0.00024757989469090247
0.343729255586852	0.000742263327692476	0.0007464552518253823	0.0007928011156864363	0.000796820113782528	0.0008216791435506284	0.0008255775390694906	0.0008523567219818281	0.0008561101180661849	0.0009163627896802436	0.0009197593620961811	0.07248036750457235	0.07181639698008589	-0.00031143137596512105	-0.0002464845553832584	-0.00031290893895730143	-0.0002476539830173208
0.34580039726466444	0.0007416823197032971	0.0007458709626001961	0.0007921805491799646	0.000796196401398148	0.0008210359727328383	0.0008249313167756089	0.0008516895382534312	0.0008554399963601658	0.0009156455051305895	0.0009190394188729813	0.0724803675475868	0.07181639702270233	-0.00030965639007851653	-0.00024655645338014787	-0.00031112553178255786	-0.0002477262221292076
0.3478840186129729	0.0007411011444291777	0.0007452865051453352	0.0007915598039992	0.0007955725094337117	0.0008203926167327351	0.0008242849084208285	0.0008510221624291632	0.0008547696817123692	0.0009149280140605861	0.0009183192683639395	0.0724803675912831	0.07181639706599491	-0.00030788920068286485	-0.0002466265140346202	-0.0003093499580885395	-0.00024779661518148366
0.34998019482807	0.000740519806196686	0.0007447018838118006	0.000790938884765296	0.0007949484425337992	0.0008197490803398012	0.0008236383188173577	0.0008503545994773281	0.0008540991791129767	0.0009142103218116328	0.0009175989159302519	0.07248036763567116	0.07181639710997255	-0.00030612979574506927	-0.00024669474052763096	-0.00030758220578486206	-0.000247865165369926
0.352089001559344	0.0007399383093248487	0.0007441171029430117	0.0007903177960913517	0.0007943242053348947	0.0008191053683351735	0.0008229915527690162	0.0008496868543575722	0.0008534284935434747	0.0009134924337158197	0.000916878366923773	0.07248036768076338	0.07181639715464783	-0.00030437816301459586	-0.00024676113607885464	-0.00030582226256395395	-0.0002479318759305016
0.3542105149120084	0.0007393566581250538	0.0007435321668747045	0.0007896965425823079	0.0007936998024652827	0.0008184614854915341	0.0008223446150711272	0.0008490189320207703	0.000852757629976538	0.0009127743550958065	0.0009161576266868911	0.07248036772657167	0.07181639720003179	-0.00030263429002977404	-0.00024682570394921055	-0.0003040701159037207	-0.00024799675013847944
0.35634481144984936	0.0007387748569009592	0.0007429470799348426	0.0007890751288348477	0.0007930752385449494	0.0008178174365730043	0.0008216975105104198	0.000848350837408919	0.0008520865933759282	0.0009120560912647104	0.0009154367005524164	0.0724803677731074	0.07181639724613782	-0.0003008981641166586	-0.0002468884474375044	-0.00030232575307009846	-0.00024805979130837486
0.35849196819798806	0.0007381929099484037	0.000742361846443525	0.0007884535594373047	0.000792450518185488	0.0008171732263350532	0.0008210502438649222	0.0008476825754550379	0.0008514153886963857	0.0009113376475259952	0.0009147155938434711	0.07248036782038234	0.07181639729297558	-0.0002991697723916942	-0.00024694936988012284	-0.00030058916111946887	-0.0002481210027932279
0.36065206264566085	0.0007376108215553155	0.0007417764707128962	0.000787831838969561	0.000791825645989998	0.0008165288595243929	0.0008204028199038676	0.0008470141510830625	0.000850744020883529	0.0009106190291733605	0.000913994311873376	0.07248036786841022	0.07181639734055882	-0.00029744910176621175	-0.0002470084746520884	-0.0002988603269007406	-0.0002481803879837985
0.3628251727490157	0.0007370285960016251	0.0007411909570470575	0.0007872099720029595	0.0007912006265529956	0.0008158843408788819	0.0008197552433875911	0.0008463455692077443	0.0008500724948737525	0.0009099002414906324	0.0009132728599455406	0.07248036791720142	0.07181639738889908	-0.00029573613894900985	-0.0002470657651668928	-0.00029713923705917966	-0.00024823795030948226
0.3650113769339257	0.0007364462375591727	0.0007406053097419746	0.0007865879631001998	0.0007905754644603107	0.0008152396751274204	0.0008191075190674314	0.0008456768347345455	0.0008494008155941194	0.000909181289751648	0.0009125512433533514	0.07248036796677036	0.07181639743800969	-0.0002940308704457717	-0.00024712124487347165	-0.0002954258780363539	-0.0002482936932353408
0.36721075409881926	0.0007358637504916297	0.0007400195330853978	0.0007859658168152576	0.0007899501642890045	0.0008145948669898706	0.0008184596516856431	0.0008450079525595483	0.0008487289879622722	0.0009084621792201622	0.0009118294673800728	0.07248036801712981	0.07181639748790415	-0.0002923332825630065	-0.0002471749172567317	-0.00029372023607476816	-0.00024834762026373913
0.3694233836175272	0.0007352811390544076	0.0007394336313567712	0.0007853435376932858	0.000789324730607272	0.0008139499211769484	0.0008178116459752893	0.0008443389275693488	0.0008480570168863244	0.0009077429151497314	0.0009111075372987338	0.07248036806829267	0.07181639753859288	-0.00029064336141268465	-0.0002472267858392718	-0.00029202229721952966	-0.0002483997349330691
0.37164934534214805	0.0007346984074945768	0.0007388476088271507	0.0007847211302705301	0.0007886991679743534	0.0008133048423901357	0.0008171635066601615	0.0008436697646409657	0.0008473849072647726	0.0009070235027836161	0.0009103854583720301	0.07248036812027048	0.07181639759009106	-0.0002889610929110442	-0.000247276854177525	-0.0002903320473200688	-0.0002484500408169166
0.3738887196059291	0.0007341155600507819	0.0007382614697591184	0.0007840985990742342	0.0007880734809404437	0.00081265963532159	0.0008165152384546764	0.0008430004686417441	0.0008467126639863938	0.0009063039473546749	0.0009096632358522149	0.07248036817308014	0.07181639764241214	-0.0002872864627832261	-0.00024732512586350675	-0.0002886494720346078	-0.0002484985415246166
0.3761415872261661	0.0007335326009531615	0.0007376752184067027	0.000783475948622559	0.0007874476740466081	0.000812014304654051	0.0008158668460637912	0.0008423310444292589	0.0008460402919301544	0.0009055842540852653	0.0009089408749810037	0.07248036822673258	0.07181639769556838	-0.00028561945656571663	-0.0002473716045238994	-0.00028697455683027173	-0.0002485452406996991
0.3784080295071193	0.0007329495344232664	0.000737088859015296	0.000782853183424492	0.0007868217518246912	0.000811368855060752	0.0008152183341829114	0.0008416614968512268	0.0008453677959651178	0.000904864428187144	0.00090821838098947	0.07248036828124425	0.07181639774957582	-0.0002839600596070413	-0.00024741629381841435	-0.00028530728698650254	-0.00024859014201955576
0.3806881282429484	0.0007323663646739832	0.000736502395821577	0.000782230307979767	0.0007861957187972377	0.0008107232912053362	0.0008145697074978055	0.0008409918307454134	0.0008446951809503526	0.000904144474861371	0.0009074957590979527	0.07248036833662834	0.07181639780444754	-0.0002823082570715396	-0.0002474591974405971	-0.0002836476475970018	-0.00024863324919494056
0.38298196572066395	0.0007317830959094515	0.0007359158330534277	0.0007816073267787753	0.0007855695794774025	0.0008100776177417644	0.0008139209706845158	0.00084032205093954	0.0008440224517348403	0.0009034243992982093	0.0009067730145159517	0.07248036839289856	0.07181639786019806	-0.00028066403394216843	-0.00024750031911716097	-0.00028199562357345	-0.00024867456597038595
0.3852896247230969	0.0007311997323249921	0.000735329174929863	0.0007809842443024895	0.0007849433383688739	0.0008094318393142333	0.0008132721284092726	0.0008396521622512038	0.0008433496131573909	0.0009027042066770338	0.0009060501524420399	0.07248036845007103	0.0718163979168416	-0.0002790273750213901	-0.00024753966260684934	-0.00028035119964672783	-0.0002487140961228429
0.38761118853188686	0.0007306162781070262	0.0007347424256609466	0.0007803610650223761	0.0007843169999657861	0.0008087859605570912	0.0008126231853284099	0.0008389821694877803	0.0008426766700465506	0.0009019839021662342	0.0009053271780637643	0.07248036850816011	0.07181639797439353	-0.00027739826493516917	-0.00024757723170093504	-0.0002787143603691644	-0.00024875184346095924
0.3899467409304866	0.0007300327374330038	0.0007341555894477205	0.0007797377934003197	0.0007836905687526429	0.0008081399860947518	0.0008119741460882844	0.0008383120774463446	0.0008420036272205183	0.0009012634909231245	0.0009046040965575536	0.07248036856718196	0.07181639803286922	-0.00027577668813408285	-0.00024761303022177716	-0.0002770850901176458	-0.000248787811825274
0.39229636620718694	0.0007294491144713299	0.0007335686704821307	0.000779114433888545	0.0007830640492042385	0.0008074939205416186	0.0008113250153251907	0.0008376418909135852	0.0008413304894870607	0.0009005429780938526	0.0009038809130886315	0.07248036862715133	0.07181639809228386	-0.00027416262889520815	-0.0002476470620217941	-0.00027546337309503066	-0.00024882200508691277
0.3946601491581577	0.000728865413381291	0.0007329816729469541	0.0007784909909295378	0.0007824374457855789	0.000806847768502003	0.0008106757976652855	0.0008369716146657205	0.0008406572616434287	0.0008998223688133112	0.0009031576328109223	0.07248036868808357	0.0718163981526531	-0.000272556071327007	-0.0002476793309854064	-0.0002738491933343967	-0.00024885442714861483
0.3970381750905084	0.0007282816383129845	0.0007323946010157249	0.0007778674689559671	0.0007818107629518053	0.0008062015345700401	0.0008100264977244991	0.0008363012534684168	0.0008399839484762742	0.0008991016682050469	0.0009024342608669638	0.07248036874999678	0.07181639821399315	-0.000270956999369798	-0.00024770984102664984	-0.0002722425346994295	-0.0002488850819426791
0.39943052982536675	0.0007276977934072488	0.0007318074588526675	0.0007772438723906153	0.0007811840051481199	0.0008055552233296178	0.0008093771201084698	0.0008356308120767083	0.0008393105547615704	0.0008983808813811776	0.0009017108023878224	0.07248036881290523	0.07181639827631967	-0.00026936539679744964	-0.0002477385960883982	-0.000270643380887281	-0.0002489139734308532
0.4018372997009759	0.0007271138827955924	0.0007312202506126229	0.0007766202056462981	0.0007805571768097081	0.0008049088393542976	0.0008087276694124556	0.000834960295234916	0.0008386370852645303	0.0008976600134423038	0.0009009872624930035	0.0724803688768267	0.07181639833965059	-0.00026778124722126595	-0.00024776560014294624	-0.00026905171543165074	-0.0002489411056044999
0.40425857157581063	0.0007265299106001295	0.000730632980440985	0.0007759964731257978	0.0007799302823616724	0.0008042623872072395	0.0008080781502212676	0.0008342897076765734	0.0008379635447395312	0.0008969390694774279	0.0009002636462903721	0.07248036894177766	0.07181639840400109	-0.0002662045340915131	-0.00024779085719095484	-0.0002674675217040068	-0.00024896648248293185
0.4066944328317112	0.0007259458809335117	0.0007300456524736321	0.0007753726792217907	0.0007793033262189575	0.0008036158714411299	0.0008074285671091911	0.0008336190541243494	0.0008372899379300393	0.0008962180545638714	0.0008995399588760699	0.0724803690077762	0.07181639846938934	-0.0002646352407001673	-0.00024781437126150663	-0.00026589078291719415	-0.0002489901081145496
0.4091449713770379	0.0007253617978988611	0.0007294582708368583	0.0007747488283167742	0.0007786763127862764	0.0008029692965981053	0.000806778924639913	0.000832948339289969	0.0008366162695685261	0.0008954969737671916	0.000898816205334429	0.07248036907483925	0.07181639853583166	-0.0002630733501833571	-0.0002478361464114398	-0.00026432148212721107	-0.0002490119865752871
0.411610275649843	0.0007247776655897046	0.0007288708396473092	0.0007741249247829975	0.0007780492464580437	0.0008023226672096833	0.0008061292273664504	0.0008322775678741392	0.0008359425443764009	0.0008947758321411011	0.0008980923907378938	0.07248036914298438	0.07181639860334713	-0.00026151884552239046	-0.0002478561867239881	-0.0002627596022350409	-0.00024903212196808466
0.41409043462106226	0.0007241934880899176	0.0007282833630119233	0.0007735009729824021	0.0007774221316183119	0.0008016759877966943	0.0008054794798310809	0.0008316067445664853	0.0008352687670639378	0.0008940546347273971	0.0008973685201469493	0.07248036921222953	0.07181639867195255	-0.00025997170954802917	-0.0002478744963098911	-0.0002612051259892334	-0.0002490505184225833
0.41658553779772634	0.0007236092694736519	0.000727695845027862	0.0007728769772665419	0.0007767949726406969	0.0008010292628692062	0.0008048296865652737	0.0008309358740454671	0.0008345949423301991	0.000893333386555874	0.0008966445986100333	0.07248036928259527	0.07181639874166665	-0.00025843192494090506	-0.0002478910793053679	-0.000259658035988819	-0.0002490671800950972
0.41909567522619073	0.0007230250138052828	0.0007271082897824539	0.0007722529419765311	0.0007761677738883177	0.0008003824969264666	0.0008041798520896183	0.0008302649609783168	0.0008339210748629696	0.0008926120926442562	0.0008959206311634683	0.07248036935409823	0.07181639881250822	-0.0002568994742346842	-0.0002479059398723116	-0.00025811831468477986	-0.00024908211116744794
0.4216209374953856	0.0007224407251393444	0.0007265207013531308	0.0007716288714429723	0.0007755405397137301	0.000799735694456827	0.0008035299809137636	0.000829594010020968	0.0008332471693386847	0.0008918907579981202	0.0008951966228313839	0.07248036942675809	0.07181639888449641	-0.00025537433981906443	-0.0002479190821985944	-0.00025658594438246474	-0.0002490953158466591
0.42416141574008476	0.0007218564075204728	0.0007259330838073712	0.0007710047699858956	0.0007749132744588654	0.0007990888599376825	0.0008028800775363469	0.0008289230258179875	0.0008325732304223641	0.0008911693876108238	0.0008944725786256458	0.07248036950059428	0.07181639895764935	-0.00025385650394083026	-0.0002479305104964302	-0.0002550609072451415	-0.00024910679836556704
0.4267172016441951	0.0007212720649833455	0.0007253454412026391	0.0007703806419146956	0.0007742859824549631	0.000798441997835405	0.00080223014644493	0.000828252013002507	0.0008318992627675426	0.0008904479864634303	0.0008937485035457809	0.07248036957562601	0.07181639903198836	-0.00025234594870635063	-0.00024794022900220813	-0.0002535431852938863	-0.00024911656298029494
0.42928838744406506	0.0007206877015526294	0.00072475777758633	0.000769756491528073	0.0007736586680225172	0.0007977951126052848	0.0008015801921159421	0.0008275809761961642	0.0008312252710162077	0.0008897265595246454	0.0008930244025789101	0.07248036965187614	0.07181639910753188	-0.0002508426560842436	-0.0002479482419763257	-0.0002520327604119965	-0.00024912461397158525
0.43187506593181346	0.0007201033212429195	0.0007241700969957117	0.0007691323231139743	0.000773031335471209	0.0007971482086914631	0.0008009302190146079	0.0008269099200090298	0.0008305512597987323	0.0008890051117507414	0.0008923002806996774	0.07248036972936152	0.07181639918430185	-0.000249346607907347	-0.00024795455370241193	-0.00025052961434637866	-0.0002491309556438004
0.4344773304586784	0.0007195189280586891	0.0007235824034578733	0.0007685081409495323	0.0007724039890998554	0.0007965012905268778	0.0008002802315948966	0.0008262388490395533	0.0008298772337338142	0.0008882836480854956	0.0008915761428701838	0.07248036980810496	0.07181639926231732	-0.00024785778587546603	-0.0002479591684876603	-0.00024903372870938023	-0.0002491355923238958
0.4370952749383861	0.0007189345259942324	0.0007229947009896664	0.0007678839493010095	0.0007717766331963458	0.0007958543625331958	0.0007996302342994553	0.0008255677678744955	0.0008292031974284123	0.0008875621734601193	0.0008908519940399185	0.07248036988812757	0.07181639934159958	-0.0002463761715567614	-0.000247962090661219	-0.0002475450849817873	-0.00024913852836153105
0.4397289938505404	0.0007183501190336151	0.0007224069935976566	0.0007672597524237428	0.0007711492720375894	0.000795207429120765	0.0007989802315595561	0.0008248966810888716	0.0008285291554776885	0.0008868406927931968	0.0008901278391456965	0.07248036996945065	0.07181639942217012	-0.0002449017463896641	-0.00024796332457371895	-0.0002460636645146841	-0.0002491397681288199
0.4423785822440318	0.0007177657111506218	0.0007218192852780711	0.0007666355545620892	0.0007705219098894584	0.0007945604946885514	0.000798330227795033	0.0008242255932458913	0.0008278551124649466	0.0008861192109906209	0.0008894036831115943	0.07248037005209527	0.07181639950405107	-0.0002434344916871778	-0.00024796287459866173	-0.0002445894485320066	-0.00024913931601944217
0.4450441357404687	0.0007171813063087043	0.0007212315800167453	0.0007660113599493686	0.0007698945510067336	0.000793913563624082	0.0007976802274142318	0.0008235545088969005	0.000827181072961574	0.000885397732945529	0.0008886795308488858	0.0724803701360852	0.07181639958726437	-0.00024197438863726717	-0.00024796074513019906	-0.00024312241813173596	-0.00024913717644794997
0.44772575053762753	0.0007165969084609347	0.0007206438817890759	0.0007653871728078151	0.0007692671996330533	0.0007932666403033936	0.0007970302348139515	0.0008228834325813247	0.0008265070415269863	0.0008846762635382445	0.0008879553872559837	0.07248037022144214	0.07181639967183218	-0.0002405214183044957	-0.00024795694058266093	-0.00024166255428964556	-0.00024913335385037816
0.4504235234129248	0.0007160125215499552	0.0007200561945599718	0.000764762997348523	0.0007686398600008595	0.00079261972909098	0.0007963802543793907	0.0008222123688266141	0.00082583302270857	0.0008839548076362152	0.0008872312572183774	0.07248037030818956	0.07181639975777714	-0.00023907556163349497	-0.00024795146539058344	-0.00024020983785966177	-0.000249127852682135
0.4531375517269096	0.0007154281495079335	0.0007194685222838073	0.0007641388377713987	0.0007680125363313494	0.0007919728343397382	0.0007957302904841001	0.0008215413221481913	0.0008251590210416319	0.0008832333700939597	0.0008865071456085781	0.07248037039635156	0.07181639984512353	-0.00023763679945160154	-0.00024794432400929156	-0.00023876424957783304	-0.00024912067741944544
0.4558679334267773	0.0007148437962565117	0.0007188808689043726	0.0007635146982651077	0.0007673852328344226	0.0007913259603909144	0.0007950803474899217	0.000820870297049392	0.0008244850410493382	0.0008825119557530016	0.0008857830572860551	0.07248037048595085	0.07181639993389394	-0.00023620511246921772	-0.0002479355209125955	-0.00023732577006330136	-0.0002491118325574082
0.45861476704990445	0.000714259465706769	0.0007182932383548343	0.0007628905830070329	0.0007667579537086375	0.0007906791115740614	0.0007944304297469506	0.000820199298021423	0.0008238110872426729	0.0008817905694418259	0.0008850589970971898	0.07248037057701151	0.07181640002411341	-0.00023478048128319773	-0.00024792506059345687	-0.00023589437982099448	-0.00024910132261049545
0.4613781517274047	0.0007136751617591679	0.0007177056345576831	0.0007622664961632169	0.0007661307031411582	0.000790032292206981	0.0007937805415934723	0.0008195283295433013	0.0008231371641203763	0.0008810692159758108	0.0008843349698752093	0.07248037066956037	0.07181640011580612	-0.00023336288637912372	-0.000247912947563933	-0.00023447005924379094	-0.0002490891521121086
0.4641581871877068	0.0007130908883035182	0.0007171180614246971	0.0007616424418883271	0.0007655034853077115	0.0007893855065956825	0.0007931306873559272	0.0008188573960818101	0.000822463276168901	0.0008803479001571849	0.0008836109804401416	0.07248037076361992	0.07181640020899613	-0.00023195230813216616	-0.0002478991863530122	-0.0002330527886132694	-0.00024907532561227463
0.4669549737601532	0.0007125066492189352	0.0007165305228568981	0.0007610184243256052	0.0007648763043725443	0.0007887387590343353	0.0007924808713488583	0.0008181865020914534	0.0008217894278623665	0.000879626626774974	0.0008828870335987628	0.07248037085921831	0.07181640030370963	-0.00023054872681030347	-0.00024788378150808477	-0.00023164254810456586	-0.00024905984768061606
0.46976861237862133	0.0007119224483737918	0.0007159430227445065	0.0007603944476068227	0.0007642491644883722	0.0007880920538052204	0.0007918310978748621	0.0008175156520143997	0.0008211156236625035	0.0008789054006049436	0.00088216313414454	0.0724803709563791	0.07181640039997295	-0.00022915212257607065	-0.000247866737593444	-0.00023023931778606843	-0.0002490427229030756
0.4725992045851658	0.0007113382896256877	0.0007153555649669074	0.0007597705158522413	0.0007636220697963459	0.000787445395178691	0.000791181371224552	0.0008168448502804467	0.0008204418680186152	0.000878184226409559	0.0008814392868575906	0.07248037105513044	0.07181640049781043	-0.0002277624754887797	-0.000247848059190231	-0.00022884307762174871	-0.0002490239558818885
0.4754468525336833	0.0007107541768214026	0.0007147681533926064	0.0007591466331705696	0.0007629950244260008	0.0007867987874131238	0.0007905316956765103	0.0008161741013069689	0.0008197681653675287	0.0008774631089379298	0.000880715496504627	0.07248037115549841	0.07181640059725046	-0.00022637976550651806	-0.00024782775089621234	-0.00022745380747504762	-0.00024900355123699813
0.47831165899359906	0.0007101701137968622	0.000714180791879191	0.0007585228036589205	0.0007623680324952203	0.0007861522347548808	0.0007898820754972438	0.0008155034094988763	0.0008190945201335516	0.0008767420529257655	0.0008799917678389115	0.07248037125751108	0.07181640069832075	-0.00022500397248789716	-0.0002478058173246145	-0.00022607148710937497	-0.0002489815136038631
0.4811937273535759	0.0007095861043770996	0.0007135934842732978	0.0007578990314027748	0.0007617410981101969	0.0007855057414382672	0.0007892325149411466	0.0008148327792485722	0.0008184209367284284	0.0008760210630953309	0.0008792681056002116	0.07248037136119616	0.07181640080104676	-0.00022363507619493905	-0.0002477822631049009	-0.00022469609618999686	-0.000248957847633291
0.4840931616252451	0.0007090021523762198	0.0007130062344105712	0.0007572753204759406	0.0007611142253653893	0.0007848593116854883	0.000788583018250458	0.0008141622149359111	0.0008177474195512997	0.0008753001441553982	0.0008785445145147534	0.0724803714665826	0.07181640090545718	-0.000222273056293798	-0.000247757092880857	-0.0002233276142870888	-0.00024893255799141034
0.4870100664469608	0.0007084182615973659	0.0007124190461156332	0.0007566516749405184	0.0007604874183434904	0.0007842129497066181	0.0007879335896552244	0.0008134917209281592	0.0008170739729886656	0.0008745793008012092	0.0008778209992951813	0.07248037157369726	0.07181640101158243	-0.00022091789235739734	-0.0002477303113107565	-0.0002219660208765406	-0.0002489056493586439
0.4899445470875755	0.0007078344358326828	0.0007118319232020451	0.0007560280988468623	0.0007598606811153875	0.0007835666596995556	0.0007872842333732626	0.0008128213015799568	0.0008164006014143396	0.000873858537714429	0.0008770975646405128	0.0724803716825711	0.0718164011194489	-0.00021956956386870452	-0.00024770192306852734	-0.00022061129534395318	-0.000248877126430902
0.49289670945023945	0.000707250678863283	0.0007112448694722726	0.000755404596233541	0.0007592340177401223	0.0007829204458499857	0.0007866349536101157	0.0008121509612332724	0.0008157273091894116	0.0008731378595631019	0.0008763742152360946	0.07248037179323386	0.07181640122908826	-0.00021822805022048142	-0.00024767193284061517	-0.00021926341698447205	-0.00024884699391725107
0.4958666600762229	0.0007066669944592193	0.0007106578887176607	0.0007547811711273133	0.0007586074322648666	0.0007822743123313539	0.0007859857545590289	0.0008114807042173779	0.0008150541006622173	0.0008724172710016218	0.0008756509557535718	0.0724803719057158	0.07181640134053027	-0.00021689333071880923	-0.00024764034532753776	-0.00021792236500547957	-0.0002488152565396917
0.4988545061487607	0.0007060833863794476	0.0007100709847183944	0.0007541578275430858	0.0007579809287248802	0.000781628263304818	0.0007853366404009059	0.0008108105348488024	0.0008143809801682938	0.0008716967766706828	0.0008749277908508393	0.07248037202004722	0.07181640145380458	-0.00021556538458469832	-0.0002476071652429135	-0.00021658811852998117	-0.000248781919035046
0.5018603554969207	0.0007054998583718012	0.0007094841612434724	0.0007535345694838833	0.0007573545111434807	0.0007809823029192278	0.0007846876153042753	0.0008101404574313027	0.0008137079520303492	0.000870976381197248	0.0008742047251720106	0.07248037213626057	0.07181640156894345	-0.0002142441909551429	-0.00024757239731215686	-0.0002152606565962445	-0.00024874698615134916
0.5048843165994948	0.0007049164141729597	0.0007088974220506773	0.0007529114009408193	0.0007567281835320138	0.0007803364353110839	0.0007840386834252657	0.0008094704762558287	0.000813035020558228	0.0008702560891945133	0.0008734817633473798	0.07248037225438786	0.07181640168597794	-0.00021292972888711792	-0.00024753604627431036	-0.00021393995816079703	-0.00024871046264887675
0.5079264985889148	0.0007043330575084202	0.000708310770886547	0.0007522883258930634	0.0007561019498898223	0.0007796906646045081	0.0007833898489075664	0.0008088005956004886	0.0008123621900488795	0.0008695359052618694	0.0008727589099933854	0.07248037237446021	0.07181640180494019	-0.00021162197735768995	-0.0002474981168795465	-0.0002126260021019788	-0.00024867235330153226
0.5109870112551897	0.0007037497920924686	0.000707724211486343	0.0007516653483078115	0.0007554758142042111	0.0007790449949112143	0.0007827411158823961	0.0008081308197305197	0.0008116894647863201	0.0008688158339848678	0.0008720361697125748	0.07248037249651208	0.07181640192586337	-0.00021032091526629326	-0.000247458613889473	-0.0002113187672188599	-0.00024863266289329444
0.5140659650498691	0.0007031666216281568	0.0007071377475740312	0.0007510424721402604	0.0007548497804504295	0.0007783994303304789	0.0007820924884684817	0.0008074611528982583	0.0008110168490416133	0.0008680958799351919	0.0008713135470935768	0.07248037262057684	0.07181640204878065	-0.0002090265214373943	-0.0002474175420770497	-0.00021001823223501526	-0.0002485913962191333
0.5171634710900281	0.0007025835498072723	0.0007065513828622479	0.0007504197013335755	0.0007542238525916312	0.0007777539749491099	0.000781443970772021	0.0008067915993431056	0.0008103443470728283	0.0008673760476706198	0.0008705910467110634	0.07248037274668843	0.07181640217372631	-0.00020773877462143542	-0.0002473749062257835	-0.00020872437580019	-0.0002485485580854818
0.5202796411622786	0.0007020005803103186	0.0007059651210522831	0.000749797039818871	0.0007535980345788597	0.0007771086328414239	0.0007807955668866615	0.0008061221632915076	0.0008096719631250222	0.0008666563417350013	0.0008698686731257243	0.07248037287488254	0.07181640230073447	-0.00020645765349709688	-0.00024733071112931215	-0.00020743717649236715	-0.00024850415330929243
0.5234145877268029	0.0007014177168064854	0.0007053789658340478	0.0007491744915151772	0.0007529723303510105	0.0007764634080692159	0.0007801472808934665	0.0008054528489569181	0.0008089997014302022	0.0008659367666582176	0.0008691464308842324	0.07248037300519397	0.07181640242984143	-0.00020518313667358679	-0.0002472849615915984	-0.00020615661281910003	-0.00024845818671698217
0.5265684239214125	0.0007008349629536317	0.0007047929208860592	0.0007485520603294213	0.0007523467438348189	0.0007758183046817353	0.000779499116860899	0.0008047836605397794	0.0008083275662073083	0.0008652173269561644	0.000868424324519221	0.07248037313765887	0.07181640256108095	-0.0002039152026917651	-0.00024723766242579215	-0.0002048826632190942	-0.0002484106631442662
0.5297412635656308	0.0007002523223982591	0.0007042069898754132	0.0007479297501564029	0.0007517212789448269	0.0007751733267156622	0.0007788510788447899	0.0008041146022274954	0.000807655561662183	0.0008644980271307182	0.0008677023585492524	0.0724803732723139	0.07181640269449094	-0.000202653830026725	-0.0002471888184547022	-0.00020361530606573253	-0.00024836158743729575
0.5329332211648017	0.0006996697987754913	0.0007036211764577626	0.0007473075648787664	0.0007510959395833624	0.0007745284781950805	0.0007782031708883147	0.0008034456781944027	0.0008069836919875448	0.0008637788716697085	0.0008669805374787903	0.07248037340919676	0.07181640283010773	-0.00020139899708897235	-0.00024713843450971384	-0.0002023545196668114	-0.0002483109644499659
0.5361444119142209	0.0006990873957090569	0.000703035484277301	0.000746685508366987	0.0007504707296405214	0.0007738837631314605	0.0007775553970219769	0.0008027768926017544	0.0008063119613629715	0.0008630598650468991	0.0008662588657981803	0.07248037354834519	0.07181640296796987	-0.00020015068222636878	-0.00024708651543034477	-0.000201100282267469	-0.00024825879904485926
0.5393749517032939	0.0006985051168112656	0.0007024499169667394	0.0007460635844793441	0.0007498456529941424	0.0007732391855236335	0.0007769077612635794	0.0008021082495976923	0.0008056403739548702	0.0008623410117219579	0.0008655373479836202	0.07248037368979826	0.07181640310811413	-0.0001989088637260883	-0.0002470330660643283	-0.00019985257205223927	-0.00024820509609310704
0.5426249571197181	0.0006979229656829946	0.0007018644781472905	0.0007454417970619061	0.0007492207135097905	0.0007725947493577744	0.000776260267618208	0.00080143975331723	0.0008049689339164641	0.0008616223161404398	0.0008648159884971422	0.07248037383359479	0.07181640325058157	-0.00019767351981690717	-0.0002469780912678077	-0.000198611367146051	-0.0002481498604732235
0.5458945454536906	0.0006973409459136633	0.0007012791714286459	0.000744820149948504	0.0007485959150407325	0.0007719504586073751	0.0007756129200782095	0.000800771407882225	0.0008042976453877611	0.0008609037827337564	0.0008640947917865828	0.07248037397977448	0.07181640339540991	-0.00019644462866999501	-0.0002469215959034765	-0.00019737664561692014	-0.00024809309707152227
0.5491838347021408	0.0006967590610812255	0.0007006940004089656	0.0007441986469607223	0.0007479712614279266	0.0007713063172332375	0.0007749657226231733	0.0008001032174013699	0.000803626512495546	0.0008601854159191652	0.0008633737622855719	0.0724803741283796	0.07181640354264	-0.00019522216840069107	-0.0002468635848406897	-0.00019614838547614422	-0.00024803481078014555
0.5524929435729888	0.0006961773147521479	0.0007001089686748582	0.000743577291907878	0.0007473467564999989	0.0007706623291834448	0.000774318679219919	0.0007994351859701672	0.0008029555393533558	0.0008594672200997447	0.0008626529044135079	0.0724803742794506	0.07181640369231371	-0.00019400611707159898	-0.0002468040629566015	-0.00019492656468224345	-0.00024797500649945126
0.55582199148943	0.0006955957104813939	0.0006995240798013637	0.0007429560885870005	0.0007467224040732289	0.0007700184983933502	0.0007736717938224661	0.0007987673176709095	0.0008022847300614604	0.000858749199664372	0.0008619322225755345	0.07248037443302928	0.07181640384447228	-0.00019279645269273948	-0.0002467430351336952	-0.00019371116114141884	-0.0002479136891355149
0.5591710985942444	0.0006950142518124135	0.000698939337351945	0.0007423350407828237	0.0007460982079515361	0.0007693748287855604	0.0007730250703720337	0.0007980996165726709	0.0008016140887068524	0.0008580313589877138	0.0008612117211625342	0.07248037458915856	0.07181640399915894	-0.0001915931532243953	-0.0002466805062609212	-0.00019250215270853743	-0.0002478508635997134
0.5625403857541326	0.0006944329422771254	0.0006983547448784665	0.0007417141522677645	0.0007454741719264614	0.0007687313242699176	0.0007723785127970148	0.0007974320867312849	0.0008009436193632229	0.0008573137024302002	0.0008604914045510977	0.07248037474788352	0.07181640415641531	-0.0001903961965782769	-0.00024661648123280866	-0.00019129951719101812	-0.000247786534810307
0.565929974564078	0.0006938517853959072	0.0006977703059211879	0.0007410934268019127	0.0007448502997771568	0.0007680879887434895	0.0007717321250129648	0.0007967647321893306	0.000800273326090955	0.0008565962343380163	0.0008597712771035197	0.0724803749092474	0.07181640431628675	-0.00018920556061882698	-0.0002465509649486053	-0.00019010323234809612	-0.00024772070768944165
0.569339987351735	0.0006932707846775836	0.0006971860240087504	0.0007404728681330215	0.0007442265952703724	0.000767444826090554	0.0007710859109225928	0.0007960975569761242	0.0007996032129371072	0.0008558789590430853	0.000859051343167779	0.0724803750732947	0.07181640447881793	-0.00018802122316548264	-0.00024648396231236047	-0.00018891327589433404	-0.00024765338716506435
0.5727705471818436	0.0006926899436194131	0.0006966019026581626	0.0007398524799964874	0.0007436030621604429	0.0007668018401825894	0.0007704398744157406	0.0007954305651076999	0.0007989332839353979	0.0008551618808630531	0.000858331607077525	0.07248037524007289	0.071816404644054	-0.00018684316199472917	-0.0002464154782335637	-0.00018772962550048233	-0.0002475845781694519
0.5762217778606706	0.000692109265707078	0.0006960179453747936	0.000739232266115346	0.0007429797041892768	0.0007661590348782561	0.0007697940193693804	0.0007947637605868003	0.0007982635431061958	0.0008544450041012763	0.0008576120731520643	0.07248037540962801	0.07181640481204021	-0.00018567135484119646	-0.0002463455176257012	-0.00018655225879533888	-0.0002475142856392387
0.5796938039404782	0.0006915287544146772	0.0006954341556523615	0.0007386122302002594	0.0007423565250863464	0.0007655164140233939	0.0007691483496475949	0.0007940971474028674	0.0007975939944565107	0.000853728333046812	0.0008568927456963519	0.07248037558200861	0.07181640498282654	-0.00018450577939869983	-0.0002462740854055345	-0.00018538115336734495	-0.0002474425145149728
0.5831867507240184	0.0006909484132047136	0.0006948505369729253	0.0007379923759495058	0.0007417335285686784	0.0007648739814510076	0.0007685028691015767	0.0007934307295320275	0.0007969246419799781	0.0008530118719744046	0.0008561736290009749	0.07248037575726145	0.0718164051564587	-0.0001833464133229601	-0.00024620118649368306	-0.00018421628676580648	-0.00024736926974028295
0.5867007442690553	0.000690368245528091	0.0006942670928068767	0.0007373727070489738	0.0007411107183408463	0.0007642317409812612	0.0007678575815696126	0.0007927645109370889	0.0007962554896568566	0.0008522956251444777	0.0008554547273421492	0.07248037593543677	0.07181640533298674	-0.00018219323423258882	-0.0002461268258140137	-0.0001830576365034614	-0.0002472945562627116
0.5902359113929144	0.0006897882548241027	0.0006936838266129332	0.000736753227172152	0.0007404880980949618	0.000763589696421467	0.0007672124908770793	0.0007920984955675287	0.0007955865414540141	0.0008515795968031261	0.0008547360449817068	0.07248037611658478	0.07181640551245932	-0.0001810462197107815	-0.00024605100829316884	-0.0001819051800569932	-0.0002472183790320215
0.5937923796770596	0.000689208444520427	0.0006931007418381311	0.0007361339399801242	0.0007398656715106676	0.0007629478515660819	0.0007665676008364354	0.0007914326873594869	0.000794917801324924	0.0008508637911821052	0.0008540175861670878	0.07248037630075578	0.07181640569492703	-0.00017990534730732977	-0.0002459737388608163	-0.00018075889486977859	-0.0002471407430014727
0.597370277471697	0.0006886288180331205	0.0006925178419178197	0.0007355148491215604	0.00073924344225513	0.0007623062101966954	0.0007659229152472122	0.0007907670902357597	0.0007942492732096559	0.0008501482124988247	0.0008532993551313338	0.07248037648800301	0.07181640588044295	-0.00017877059453962063	-0.00024589502244865	-0.0001796187583525677	-0.0002470616531261294
0.6009697339004076	0.0006880493787666132	0.0006919351302756557	0.000734895958232714	0.0007386214139830369	0.0007616647760820306	0.0007652784378960121	0.0007901017081057926	0.000793580961034871	0.0008494328649563433	0.0008525813560930818	0.07248037667837874	0.07181640606905763	-0.00017764193889406588	-0.0002458148639898905	-0.00017848474788464963	-0.0002469811143622769
0.6045908788648067	0.0006874701301137063	0.0006913526103236018	0.0007342772709374185	0.0007379995903365916	0.0007610235529779358	0.0007646341725565053	0.0007894365448656786	0.0007929128687138191	0.0008487177527433646	0.0008518635932565605	0.07248037687193544	0.07181640626082465	-0.00017651935782840578	-0.0002457332684198954	-0.00017735684081689185	-0.0002468991316687541
0.6082338430492322	0.0006868910754555663	0.0006907702854619188	0.0007336587908470797	0.0007373779749455074	0.0007603825446273813	0.0007639901229894187	0.0007887716043981526	0.0007922450001463313	0.0008480028800342302	0.0008511460708115829	0.0724803770687299	0.07181640645579901	-0.00017540282877229196	-0.0002456502406747718	-0.0001762350144722119	-0.0002468157100056212
0.611898757925461	0.0006863122181617242	0.000690188159079169	0.0007330405215606776	0.0007367565714270097	0.0007597417547604588	0.0007633462929425408	0.0007881068905725878	0.0007915773592188214	0.00084728825098892	0.0008504287929335485	0.07248037726881584	0.07181640665403498	-0.0001742923291298687	-0.0002455657856926252	-0.00017511924614733998	-0.00024673085433396524
0.6155857557574533	0.0006857335615900697	0.0006896062345522052	0.0007324224666647576	0.0007361353833858253	0.0007591011870943723	0.0007627026861507122	0.0007874424072449914	0.0007909099498042757	0.000846573869753043	0.0008497117637834308	0.07248037747225086	0.07181640685558932	-0.0001731878362804251	-0.00024547990841145007	-0.00017400951311422053	-0.0002466445696153452
0.6192949696061266	0.0006851551090868552	0.0006890245152461779	0.0007318046297334364	0.0007355144144141893	0.0007584608453334464	0.0007620593063358317	0.0007867781582580085	0.0007902427757622598	0.0008458597404578434	0.0008489949875077867	0.07248037767909273	0.07181640706051853	-0.000172089327579783	-0.0002453926137695739	-0.00017290579262103922	-0.00024655686081115347
0.6230265333341571	0.0006845768639866924	0.0006884430045145319	0.0007311870143283984	0.0007348936680918424	0.0007578207331691175	0.0007614161572068516	0.000786114147440918	0.0007895758409389156	0.0008451458672201977	0.0008482784682387508	0.07248037788939969	0.07181640726888044	-0.0001709967803625173	-0.000245303906705685	-0.0001718080618952067	-0.0002464677328840592
0.6267805816108112	0.0006839988296125518	0.0006878617056990042	0.0007305696239988943	0.0007342731479860271	0.0007571808542799398	0.0007607732424597754	0.0007854503786096324	0.0007889091491669585	0.0008444322541426111	0.0008475622100940346	0.07248037810323185	0.07181640748073519	-0.00016991017194310787	-0.00024521379215872163	-0.00017071629814349731	-0.000246377190796343
0.6305572499168048	0.0006834210092757638	0.0006872806221296266	0.0007299524622817432	0.0007336528576514923	0.0007565412123315789	0.0007601305657776627	0.0007847868555666989	0.0007882427042656796	0.0008437189053132217	0.0008468462171769279	0.07248037832064945	0.07181640769614153	-0.00016882947961704975	-0.0002451222750664839	-0.00016963047855365898	-0.0002462852395091475
0.634356674549194	0.0006828434062760218	0.0006866997571247273	0.0007293355327013346	0.0007330328006304936	0.0007559018109768231	0.0007594881308306294	0.0007841235821013017	0.0007875765100409502	0.0008430058248058026	0.0008461304935763036	0.07248037854171381	0.07181640791516224	-0.00016775468066200505	-0.00024502936036549516	-0.00016855058029544012	-0.000246191883982283
0.6381789926262927	0.0006822660239013852	0.0006861191139909357	0.0007287188387696325	0.0007324129804527999	0.0007552626538555797	0.0007588459412758552	0.0007834605619892684	0.0007869105702852238	0.0008422930166797663	0.0008454150433666195	0.07248037876648881	0.07181640813785811	-0.00016668575234096705	-0.0002449350529929728	-0.00016747658052390646	-0.00024609712917628146
0.642024342092622	0.0006816888654282745	0.0006855386960231767	0.0007281023839861714	0.0007317934006356847	0.0007546237445948747	0.0007582040007575718	0.0007827977989930627	0.0007862448887775323	0.0008415804849801601	0.0008446998706079149	0.07248037899503798	0.07181640836429452	-0.00016562267190156632	-0.00024483935788341404	-0.00016640845637892754	-0.0002460009800493712
0.6458928617238878	0.0006811119341214874	0.0006849585065046856	0.000727486171838071	0.0007311740646839462	0.000753985086808867	0.000757562312907087	0.0007821352968618013	0.0007855794692835007	0.0008408682337376819	0.0008439849793458283	0.07248037922742592	0.0718164085945327	-0.00016456541657812462	-0.00024474227996962306	-0.00016534618498652287	-0.000245903441557338
0.6497846911319898	0.0006805352332341914	0.0006843785487070028	0.0007268702058000298	0.0007305549760898967	0.0007533466840988438	0.0007569208813427737	0.0007814730593312484	0.0007849143155553449	0.0008401562669686767	0.0008432703736115894	0.07248037946371899	0.07181640882864138	-0.00016351396359369497	-0.00024464382418318276	-0.00016428974346215097	-0.0002458045186558566
0.6536999707700591	0.000679958766007935	0.000683798825889984	0.0007262544893343366	0.0007299361383333783	0.0007527085400532306	0.0007562797096700808	0.0007808110901238274	0.0007842494313318792	0.000839444588675145	0.0008425560574220333	0.07248037970398565	0.07181640906668574	-0.00016246829016033915	-0.00024454399545251193	-0.00016323910890957138	-0.00024570421629632744
0.6576388419375281	0.0006793825356726547	0.000683219341301807	0.000725639025890879	0.0007293175548817662	0.0007520706582475984	0.0007556388014815448	0.0007801493929486275	0.0007835848203385259	0.0008387332028447562	0.0008418420347796075	0.07248037994829262	0.07181640930873377	-0.0001614283734816674	-0.00024444279870458607	-0.00016219425842406432	-0.00024560253942904064
0.661601446785229	0.0006788065454466726	0.0006826400981789697	0.0007250238189071391	0.0007286992291899691	0.0007514330422446637	0.0007549981603567842	0.0007794879715014037	0.0007829204862873139	0.000838022113450842	0.0008411283096723717	0.07248038019671114	0.07181640955485492	-0.00016039419075351835	-0.0002443402388636329	-0.00016115516909338823	-0.0002454994930016219
0.6655879283205246	0.0006782307985367129	0.0006820610997463068	0.0007244088718082122	0.0007280811647004451	0.0007507956955943034	0.0007543577898625187	0.0007788268294645928	0.0007822564328768962	0.0008373113244524184	0.0008404148860740148	0.07248038044931153	0.07181640980511975	-0.00015936571916456976	-0.0002442363208496612	-0.0001601218179979741	-0.0002453950819573669
0.6695984304124688	0.0006776552981379037	0.0006814823492169911	0.0007237941880068096	0.0007274633648432061	0.0007501586218335611	0.0007537176935525729	0.000778165970507319	0.0007815926637925525	0.0008366008397941892	0.000839701767943861	0.07248038070616607	0.0718164100595985	-0.00015834293589904458	-0.00024413104958057041	-0.00015909418221379812	-0.0002452893112376009
0.6736330977969988	0.0006770800474337862	0.0006809038497925436	0.0007231797709032663	0.0007268458330358246	0.0007495218244866523	0.000753077874967883	0.0007775053982854004	0.0007809291827062013	0.0008358906634065545	0.0008389889592268785	0.07248038096734777	0.07181641031836605	-0.00015732581813722446	-0.00024402442997048523	-0.00015807223881295074	-0.0002451821857798464
0.6776920760821589	0.0006765050495963243	0.0006803256046628419	0.000722565623885553	0.0007262285726834467	0.0007488853070649789	0.0007524383376365095	0.0007768451164413642	0.0007802659932764076	0.0008351807992056254	0.0008382764638536923	0.07248038123293224	0.0718164105814947	-0.00015631434305665715	-0.00024391646692936697	-0.00015705596486459417	-0.00024507371051721294
0.6817755117533548	0.0006759303077859111	0.0006797476170061287	0.0007219517503292824	0.0007256115871787974	0.0007482490730671361	0.0007517990850736476	0.0007761851286044514	0.0007796030991483936	0.0008344712510932309	0.0008375642857405931	0.0724803815029958	0.07181641084905968	-0.0001553084878333777	-0.00024380716536309688	-0.0001560453374365861	-0.00024496389037895194
0.6858835521786408	0.0006753558251513846	0.0006791698899890246	0.0007213381535977252	0.0007249948799021974	0.0007476131259789274	0.0007511601207816373	0.0007755254383906341	0.0007789405039540562	0.0008337620229569356	0.0008368524287895544	0.07248038177761508	0.07181641112113943	-0.00015430822964374036	-0.00024369653017353166	-0.00015504033359686753	-0.00024485273029015153
0.6900163456140378	0.0006747816048300317	0.000678592426766535	0.0007207248370418167	0.0007243784542215688	0.0007469774692733694	0.0007505214482499746	0.0007748660494026235	0.0007782782113119697	0.0008330531186700479	0.0008361408968882404	0.07248038205686888	0.07181641139781081	-0.00015331354566554267	-0.00024358456625880875	-0.00015404093041489209	-0.0002447402351718475
0.6941740412088835	0.0006742076499476002	0.000678015230482061	0.000720111804000167	0.0007237623134924465	0.0007463421064107083	0.0007498830709553215	0.0007742069652298816	0.0007776162248274023	0.0008323445420916329	0.000835429693910019	0.0724803823408382	0.07181641167915427	-0.0001523244130778728	-0.00024347127851012673	-0.00015304710496188978	-0.00024462640993927476
0.6983567890112157	0.0006736339636183168	0.000677438304267417	0.0007194990577990824	0.0007231464610579994	0.0007457070408384375	0.0007492449923615268	0.0007735481894486413	0.0007769545480923345	0.0008316362970665356	0.0008347188237139851	0.07248038262960295	0.07181641196524875	-0.0001513408090638435	-0.00024335667181457632	-0.00015205883431243516	-0.00024451125950217256
0.702564739973187	0.0006730605489448926	0.0006768616512428377	0.000718886601752569	0.0007225309002490337	0.0007450722759913031	0.0007486072159196334	0.0007728897256219142	0.0007762931846854681	0.0008309283874253859	0.0008340082901449672	0.07248038292324763	0.0718164122561785	-0.00015036271081252106	-0.00024324075105569554	-0.00015107609554720902	-0.00024439478876706056
0.7067980459565127	0.0006724874090185339	0.0006762852745169873	0.0007182744391623463	0.0007219156343840073	0.0007444378152913163	0.0007479697450678879	0.0007722315772995029	0.0007756321381722362	0.0008302208169846153	0.0008332980970335405	0.07248038322185692	0.07181641255202564	-0.00014939009551741267	-0.00024312352110916757	-0.00015009886575161058	-0.00024427700263285335
0.7110568597379514	0.0006719145469189667	0.0006757091771869846	0.0007176625733178729	0.0007213006667690529	0.0007438036621477815	0.0007473325832317708	0.0007715737480180273	0.0007749714121048327	0.0008295135895464829	0.0008325882481960573	0.07248038352551586	0.07181641285287695	-0.00014842294037921422	-0.00024300498684495797	-0.0001491271220184498	-0.0002441579059930532
0.7153413350148182	0.0006713419657144384	0.0006751333623384058	0.0007170510074963474	0.0007206860006979839	0.0007431698199572989	0.0007466957338239946	0.0007709162413009287	0.0007743110100222145	0.0008288067088990813	0.0008318787474346503	0.07248038383431167	0.07181641315881772	-0.0001474612226078642	-0.00024288515312856362	-0.00014816084144922415	-0.00024403750373580557
0.7196516264105322	0.0006707696684617397	0.0006745578330453058	0.0007164397449627325	0.0007200716394523152	0.000742536292103785	0.0007460592002445334	0.0007702590606584949	0.0007736509354501264	0.0008281001788163627	0.0008311695985372582	0.07248038414833466	0.07181641346993604	-0.00014650491942216903	-0.000242764024818376	-0.00014720000115456267	-0.00024391580074234476
0.7239878894801961	0.0006701976582062154	0.0006739825923702277	0.000715828788969767	0.0007194575863012729	0.0007419030819584884	0.0007454229858806294	0.0007696022095878709	0.0007729911919011121	0.0008273940030581503	0.0008304608052776396	0.07248038446767462	0.07181641378632232	-0.00014555400805127405	-0.0002426416067660142	-0.0001462445782560856	-0.00024379280188818742
0.7283502807162107	0.0006696259379817831	0.0006734076433642242	0.0007152181427579848	0.0007188438445018195	0.0007412701928800103	0.0007447870941068168	0.000768945691573082	0.0007723317828745402	0.0008266881853701635	0.0008297523714153974	0.07248038479242368	0.07181641410806916	-0.0001446084657360236	-0.00024251790381649152	-0.00014529454988633506	-0.00024366851204077333
0.7327389575539218	0.0006690545108109484	0.0006728329890668704	0.0007146078095557315	0.0007182304172986676	0.0007406376282143183	0.0007441515282849391	0.0007682895100850504	0.0007716727118566161	0.0008259827294840368	0.0008290443006959955	0.07248038512267568	0.0718164144352671	-0.00014366826973008506	-0.00024239292080810437	-0.00014434989319093983	-0.00024354293606113075
0.7371540783773028	0.0006684833797048209	0.0006722586325062825	0.0007139977925791827	0.0007176173079242951	0.0007400053912947671	0.0007435162917641659	0.0007676336685816152	0.0007710139823204048	0.000825277639117339	0.0008283365968507816	0.07248038545852657	0.0718164147680121	-0.00014273339730121182	-0.00024226666257223806	-0.00014341058532990614	-0.00024341607880384863
0.74159580252467	0.0006679125476631301	0.0006716845766991312	0.0007133880950323582	0.000717004519598966	0.0007393734854421143	0.0007428813878810099	0.0007669781705075473	0.000770355597725847	0.0008245729179735922	0.0008276292635970041	0.07248038580007299	0.07181641510639983	-0.00014180382573168726	-0.00024213913393258957	-0.00014247660347771474	-0.00024328794511530027
0.746064290294433	0.0006673420176742463	0.000671110824650664	0.0007127787201071475	0.0007163920555307493	0.000738741913964545	0.0007422468199593519	0.0007663230192945771	0.0007696975615197841	0.0008238685697422983	0.0008269223046378389	0.07248038614741356	0.07181641545052893	-0.00014087953231955996	-0.00024201033970464025	-0.00014154792482487522	-0.0002431585398342262
0.7505597029508803	0.0006667717927151964	0.0006705373793547215	0.0007121696709833247	0.0007157799189155402	0.0007381106801576893	0.0007416125913104564	0.0007656682183614113	0.0007690398771359768	0.0008231645980989593	0.0008262157236624105	0.07248038650064945	0.07181641580049816	-0.00013996049438019798	-0.00024188028469682155	-0.000140624526579064	-0.0002430278677918174
0.7550822027299987	0.0006662018757516829	0.0006699642437937555	0.0007115609508285693	0.000715168112937076	0.0007374797873046421	0.0007409787052329954	0.0007650137711137537	0.0007683825479951263	0.0008224610067050997	0.000825509524345814	0.07248038685988267	0.07181641615640959	-0.00013904668924707986	-0.0002417489737097378	-0.00013970638596605411	-0.00024289593381093821
0.7596319528453285	0.0006656322697381036	0.0006693914209388493	0.0007109525627984872	0.0007145566407669593	0.0007368492386759844	0.0007403451650130671	0.0007643596809443296	0.0007677255775048963	0.0008217577992082909	0.0008248037103491402	0.07248038722521795	0.07181641651836612	-0.0001381380942724747	-0.00024161641153508384	-0.00013879348023065896	-0.00024276274270620957
0.7642091174938536	0.0006650629776175712	0.000668818913749737	0.0007103445100366322	0.0007139455055646801	0.0007362190375298076	0.0007397119739242215	0.0007637059512329064	0.0007670689690599383	0.0008210549792421763	0.0008240982853194986	0.07248038759676022	0.07181641688647362	-0.00013723468682862172	-0.0002414826029561723	-0.00013788578663798123	-0.00024262829928400897
0.7688138618619275	0.0006644940023219321	0.0006682467251748241	0.0007097367956745253	0.0007133347104776353	0.0007355891871117334	0.0007390791352274769	0.0007630525853463184	0.0007664127260419105	0.0008203525504264949	0.0008233932528900443	0.07248038797461906	0.07181641726083712	-0.00013633644430888214	-0.0002413475527478781	-0.00013698328247405134	-0.00024249260834163788
0.7734463521312342	0.0006639253467717903	0.0006676748581512089	0.0007091294228316813	0.0007127242586411526	0.0007349596906549384	0.0007384466521713512	0.00076239958663849	0.0007657568518195069	0.0008196505163671078	0.000822688616680003	0.07248038835890243	0.07181641764156638	-0.00013544334412871062	-0.00024121126567624995	-0.00013608594504715965	-0.0002423556746677935
0.7781067554847866	0.0006633570138765243	0.0006671033156047013	0.0007085223946156245	0.0007121141531785109	0.0007343305513801752	0.0007378145279918753	0.0007617469584504579	0.0007651013497484774	0.0008189488806560241	0.0008219843802946961	0.07248038874972276	0.07181641802877316	-0.00013455536372670995	-0.00024107374649848246	-0.00013519375168888348	-0.00024221750304223577
0.7827952401129585	0.0006627890065343106	0.0006665321004498458	0.0007079157141219184	0.0007115043972009649	0.0007337017724957973	0.0007371827659126267	0.0007610947041103996	0.000764446223171653	0.000818247646871426	0.000821280547325567	0.07248038914719367	0.07181641842256929	-0.0001336724805648809	-0.00024093499996172274	-0.00013430667975417032	-0.00024207809823448279
0.7875119752195561	0.0006622213276321489	0.0006659612155899471	0.0007073093844341857	0.0007108949938077716	0.0007330733571977864	0.0007365513691447487	0.000760442826933657	0.0007637914754189753	0.0008175468185777006	0.0008205771213502137	0.07248038955143161	0.07181641882306834	-0.00013279467213056506	-0.00024079503080437492	-0.00013342470662366934	-0.00024193746500555946
0.792257131027923	0.0006616539800458778	0.000665390663917086	0.0007067034086241328	0.0007102859460862078	0.0007324453086697717	0.0007359203408869758	0.0007597913302227601	0.0007631371098075167	0.000816846399325461	0.0008198741059324083	0.07248038996255254	0.07181641923038772	-0.00013192191593687508	-0.00024065384375523968	-0.000132547809703773	-0.00024179560810666523
0.7970308787870847	0.0006610869666402034	0.0006648204483121477	0.0007060977897515746	0.0007096772571116008	0.0007318176300830598	0.00073528968432566	0.000759140217267458	0.0007624831296415123	0.0008161463926515809	0.0008191715046221329	0.07248039038067881	0.07181641964464676	-0.00013105418952338854	-0.00024051144353279263	-0.00013167596642750523	-0.00024165253227867445
0.8018333907779276	0.0006605202902687205	0.000664250571644843	0.0007054925308644603	0.00070906892994735	0.0007311903245966593	0.0007346594026347979	0.0007584894913447411	0.0007618295382123819	0.0008154468020792193	0.0008184693209556039	0.07248039080593023	0.07181642006596543	-0.00013019147045748025	-0.00024036783484565616	-0.00013080915425575657	-0.00024150824225246947
0.8066648403194178	0.0006599539537739367	0.000663681036773734	0.0007048876349988973	0.0007084609676449554	0.0007305633953573066	0.0007340294989760554	0.0007578391557188718	0.0007611763387987635	0.0008147476311178527	0.0008177675584553055	0.0724803912384315	0.07181642049446797	-0.00012933373633497447	-0.00024022302239226634	-0.0001299473506781862	-0.00024136274274902392
0.8115254017748545	0.0006593879599872965	0.0006631118465462558	0.0007042831051791785	0.0007078533732440406	0.0007299368454994946	0.000733399976498796	0.0007571892136414106	0.0007605235346665334	0.0008140488832633045	0.000817066220630015	0.07248039167830814	0.07181642093027697	-0.00012848096478114412	-0.0002400770108607897	-0.00012909053321391584	-0.0002412160384786255
0.8164152505581643	0.0006588223117292057	0.0006625430037987437	0.0007036789444178063	0.0007072461497723809	0.0007293106781454968	0.0007327708383401064	0.0007565396683512455	0.0007598711290688432	0.0008133505619977725	0.0008163653109748384	0.07248039212569093	0.07181642137352236	-0.00012763313345176552	-0.00023992980492901217	-0.00012823867941247347	-0.0002410681341410148
0.8213345631402307	0.0006582570118090581	0.0006619745113564579	0.0007030751557155247	0.0007066393002459311	0.0007286848964053972	0.0007321420876248279	0.0007558905230746208	0.0007592191252461427	0.0008126526707898667	0.0008156648329712389	0.07248039258070844	0.07181642182433183	-0.0001267902200331461	-0.0002397814092630901	-0.00012739176685455655	-0.00024091903442488571
0.8262835170552626	0.0006576920630252595	0.0006614063720336092	0.0007024717420613398	0.0007060328276688508	0.000728059503377122	0.000731513727465581	0.0007552417810251656	0.0007585675264262124	0.0008119552130946335	0.0008149647900870687	0.07248039304349534	0.07181642228283887	-0.0001259522022442061	-0.00023963182851932663	-0.00012654977315330884	-0.00024076874400846826
0.8312622909072027	0.0006571274681652517	0.0006608385886333826	0.0007018687064325513	0.0007054267350335324	0.0007274345021464578	0.0007308857609627963	0.000754593445403922	0.0007579163358241902	0.0008112581923535904	0.0008142651857766	0.0724803935141853	0.07181642274917652	-0.0001251190578364786	-0.00023948106734270058	-0.00012571267595445912	-0.0002406172675582796
0.8362710643761712	0.000656563230005545	0.0006602711639479685	0.0007012660517947821	0.0007048210253206337	0.0007268098957870943	0.0007302581912047447	0.0007539455193993822	0.0007572655566426072	0.0008105616119947626	0.0008135660234805624	0.07248039399291784	0.07181642322348082	-0.0001242907645945257	-0.0002393291303657008	-0.00012488045293759797	-0.0002404646097296792
0.8413100182249524	0.0006559993513117388	0.000659704100758587	0.0007006637811020044	0.0007042157014991007	0.0007261856873606455	0.000729631021267565	0.0007532980061875119	0.0007566151920714156	0.0008098654754327112	0.0008128673066261719	0.07248039447983194	0.07181642370589308	-0.0001234673003383674	-0.0002391760222112127	-0.000124053081817177	-0.00024031077516686872
0.8463793343055166	0.0006554358348385499	0.0006591374018355126	0.000700061897296566	0.0007036107665261983	0.0007255618799166787	0.0007290042542152949	0.0007526509089317819	0.0007559652452880155	0.0008091697860685659	0.0008121690386271631	0.07248039497507103	0.07181642419655275	-0.00012264864292250988	-0.00023902174748932636	-0.000123230540342828	-0.00024015576850211495
0.8514791955655843	0.0006548726833298443	0.0006585710699381079	0.0006994604033092284	0.0007030062233475457	0.0007249384764927528	0.0007283778930999019	0.0007520042307832073	0.0007553157194572973	0.000808474547290066	0.0008114712228838306	0.07248039547877994	0.07181642469560379	-0.0001218347702376249	-0.0002388663107985023	-0.00012241280630032048	-0.0002399995943556943
0.8566097860552276	0.0006543098995186587	0.0006580051078148452	0.0006988593020591863	0.0007024020748971351	0.0007243154801144405	0.0007277519409613153	0.0007513579748803697	0.000754666617731662	0.0008077797624715859	0.0008107738627830541	0.07248039599110698	0.07181642520319309	-0.00012102566021136851	-0.00023870971672579344	-0.00012159985751246383	-0.00023984225733617026
0.861771290933513	0.0006537474861272344	0.000657439518203341	0.0006982585964541053	0.0007017983240973738	0.0007236928937953655	0.0007271264008274552	0.000750712144349457	0.0007540179432510641	0.0008070854349741776	0.0008100769616983428	0.07248039651220306	0.07181642571946968	-0.0001202212908087974	-0.000238551969845624	-0.0001207916718397456	-0.00023968376203969965
0.8669638964751838	0.0006531854458670416	0.0006568743038303793	0.0006976582893901491	0.0007011949738591069	0.000723070720537231	0.0007265012757142684	0.000750066742304292	0.0007533696991430384	0.0008063915681456016	0.0008093805229898635	0.07248039704222044	0.0718164262445862	-0.00011942164003325706	-0.00023839307472039994	-0.0001199882271812891	-0.00023952411305050436
0.8721877900773816	0.0006526237814388117	0.0006563094674119446	0.0006970583837520122	0.0007005920270816526	0.0007224489633298546	0.0007258765686257545	0.0007494217718463686	0.0007527218885227345	0.0008056981653203652	0.0008086845500044816	0.07248039758131454	0.07181642677869506	-0.00011862668592711734	-0.0002382330359000373	-0.00011918950147536689	-0.00023936331494026075
0.877443160266411	0.0006520624955325643	0.0006557450116532491	0.0006964588824129485	0.0006999894866528306	0.0007218276251511978	0.0007252522825540054	0.0007487772360648833	0.0007520745144929525	0.0008050052298197566	0.0008079890460757937	0.07248039812964471	0.0718164273219553	-0.0001178364065727161	-0.0002380718579221841	-0.0001183954727000669	-0.0002392013722676556
0.8827301967045416	0.0006515015908276392	0.0006551809392487657	0.0006958597882348072	0.0006993873554489989	0.0007212067089674008	0.0007246284204792333	0.0007481331380367723	0.0007514275801441769	0.0008043127649518851	0.0008072940145241698	0.07248039868737258	0.07181642787452522	-0.00011705078009247027	-0.00023790954531108244	-0.00011760611887415284	-0.00023903828957866358
0.8880490901968541	0.0006509410699927249	0.000654617252882255	0.0006952611040680625	0.0006987856363350816	0.0007205862177328178	0.0007240049853698096	0.0007474894808267439	0.0007507810885546115	0.0008036207740117158	0.0008065994586567856	0.07248039925466196	0.07181642843656875	-0.00011626978465013871	-0.00023774610257840112	-0.00011682141805785529	-0.00023887407140654737
0.8934000326981257	0.0006503809356858892	0.0006540539552267972	0.0006946628327518457	0.0006981843321646027	0.0007199661543900473	0.000723381980182292	0.0007468462674873137	0.0007501350427902125	0.0008029292602811071	0.0008059053817676627	0.07248039983168032	0.0718164290082513	-0.0001154933984516271	-0.00023758153422337447	-0.00011604134835367652	-0.0002387087222717743
0.8987832173197573	0.0006498211905546108	0.0006534910489448232	0.0006940649771139792	0.000697583445779721	0.0007193465218699666	0.0007227594078614642	0.0007462035010588399	0.0007494894459047265	0.0008022382270288508	0.0008052117871377058	0.07248040041859762	0.07181642958974079	-0.00011472159974559859	-0.00023741584473238597	-0.00011526588790670977	-0.00023854224668140578
0.904198838336744	0.0006492618372358068	0.0006529285366881437	0.0006934675399710071	0.0006969829800112587	0.0007187273230917642	0.0007221372713403661	0.0007455611845695573	0.0007488443009397229	0.0008015476775107053	0.0008045186780347407	0.07248040101558671	0.07181643018120902	-0.00011395436682304361	-0.00023724903857680335	-0.00011449501490543024	-0.00023837464912887518
0.9096470911946843	0.0006487028783558719	0.0006523664210979869	0.0006928705241282365	0.000696382937678744	0.0007181085609629858	0.0007215155735403345	0.000744919321035622	0.0007481996109246383	0.0008008576149694451	0.0008038260577135585	0.07248040162282418	0.07181643078283144	-0.0001131916780193476	-0.00023708112021542105	-0.00011372870758227793	-0.00023820593409396018
0.915128172516836	0.0006481443165307028	0.0006518047048050236	0.0006922739323797614	0.0006957833215904359	0.000717490238379554	0.0007208943173710342	0.0007442779134611358	0.0007475553788768021	0.0008001680426348888	0.0008031339294159473	0.07248040224048906	0.07181643139478362	-0.00011243351171461025	-0.00023691209409407166	-0.00011296694421468467	-0.00023803610604317127
0.9206422801112097	0.000647586154365734	0.0006512433904294035	0.0006916777675085045	0.000695184134543365	0.0007168723582258164	0.0007202735057304958	0.0007436369648381926	0.0007469116078014847	0.0007994789637239468	0.0008024422963707401	0.0724804028687641	0.07181643201724885	-0.00011167984633414507	-0.00023674196464468222	-0.00011220970312576795	-0.00023786516943002933
0.9261896129777101	0.0006470283944559665	0.0006506824805807842	0.0006910820322862456	0.0006945853793233626	0.0007162549233745699	0.0007196531415051457	0.0007429964781469075	0.0007462683006919231	0.0007987903814406539	0.0008017511617938441	0.07248040350783447	0.07181643265041031	-0.00011093066034889576	-0.00023657073628507996	-0.00011145696268415051	-0.00023769312869281745
0.931770371315315	0.0006464710393860069	0.0006501219778583699	0.0006904867294736639	0.0006939870587051036	0.0007156379366871098	0.0007190332275698555	0.0007423564563554643	0.0007456254605293706	0.0007981022989762184	0.0008010605288882957	0.07248040415789021	0.07181643329445472	-0.0001101859322758525	-0.00023639841341832613	-0.00011070870130486243	-0.0002375199882554413
0.9373847565293029	0.0006459140917300957	0.0006495618848509405	0.000689891861820369	0.0006933891754521362	0.0007150214010132581	0.0007184137667879681	0.0007417169024201464	0.0007449830902831278	0.0007974147195090588	0.000800370400844291	0.07248040481912306	0.0718164339495724	-0.00010944564067991158	-0.000236225000435214	-0.00010996489745136728	-0.0002373457525300382
0.9430329712385201	0.0006453575540521387	0.0006490022041368822	0.000689297432064933	0.0006927917323169162	0.0007144053191913989	0.0007177947620113321	0.0007410778192853738	0.0007443411929105804	0.0007967276462048403	0.0007996807808392271	0.07248040549172917	0.0718164346159584	-0.00010870976417295952	-0.00023605050171079944	-0.0001092255296339939	-0.00023717042591234194
0.9487152192826929	0.0006448014289057487	0.0006484429382842301	0.0006887034429349363	0.0006921947320408506	0.0007137896940485253	0.0007171762160803537	0.0007404392098837499	0.0007436997713572447	0.0007960410822165269	0.0007989916720377532	0.07248040617590716	0.07181643529380981	-0.00010797828141517057	-0.00023587492160609402	-0.00010849057641158094	-0.00023699401278379217
0.9544317057297852	0.0006442457188342694	0.0006478840898506936	0.000688109897146993	0.0006915981773543262	0.0007131745284002656	0.0007165581318240198	0.0007398010771360907	0.0007430588285567983	0.0007953550306844139	0.0007983030775918008	0.07248040687185942	0.07181643598332696	-0.00010725117111596433	-0.00023569826446845354	-0.00010776001639249688	-0.00023681651751231159
0.9601826368833979	0.0006436904263708179	0.0006473256613836959	0.0006875167974067949	0.0006910020709767518	0.0007125598250509288	0.0007159405120599442	0.0007391634239514731	0.0007424183674311271	0.0007946694947361752	0.0007976150006406355	0.07248040757979432	0.07181643668471475	-0.00010652841203358937	-0.00023552053462957967	-0.00010703382823420288	-0.00023663794445019648
0.9659682202902156	0.0006431355540383142	0.0006467676554204071	0.000686924146409146	0.000690406415616592	0.0007119455867935402	0.0007153233595944041	0.000738526253227268	0.0007417783908903608	0.0007939844774869054	0.0007969274443108956	0.07248040829992017	0.07181643739818205	-0.00010580998297653882	-0.00023534173640712974	-0.00010631199064476543	-0.0002364582979357266
0.9717886647474951	0.0006425811043495181	0.0006462100744877786	0.0006863319468379983	0.0006898112139714059	0.0007113318164098793	0.000714706677222376	0.0007378895678491836	0.0007411389018329126	0.000793299982039161	0.0007962404117166352	0.07248040903245231	0.07181643812393881	-0.00010509586280362665	-0.00023516187410344003	-0.00010559448238273844	-0.0002362775822917773
0.9776441803106027	0.0006420270798070642	0.00064565292110258	0.0006857402013664927	0.0006892164687278852	0.0007107185166705217	0.00071409046772758	0.0007372533706913049	0.0007404999031455243	0.0007926160114830065	0.0007955539059593698	0.07248040977760667	0.07181643886220228	-0.0001043860304246122	-0.0002349809520060253	-0.00010488128225773219	-0.00023609580182604173
0.9835349783005937	0.0006414734829034961	0.0006450961977714326	0.0006851489126569932	0.0006886221825618905	0.0007101056903348755	0.0007134747338825157	0.0007366176646161342	0.0007398613977033019	0.0007919325688960557	0.0007948679301281177	0.07248041053560511	0.07181643961319131	-0.00010368046480111609	-0.00023479897438788422	-0.00010417236913152356	-0.00023591296083166902
0.9894612713118381	0.0006409203161213029	0.0006445399069908474	0.0006845580833611264	0.0006880283581384921	0.0007094933401512192	0.0007128594784485013	0.0007359824524746323	0.00073922338836976	0.000791249657343517	0.0007941824872994475	0.07248041130667343	0.07181644037712873	-0.00010297914494660637	-0.00023461594550633347	-0.00010346772191802828	-0.00023572906358634849
0.9954232732196957	0.000640367581932955	0.0006439840512472586	0.0006839677161198205	0.000687434998112005	0.0007088814688567463	0.000712244704175716	0.0007353477371062595	0.0007385858779968613	0.0007905672798782381	0.0007934975805375183	0.07248041209104042	0.07181644115424268	-0.00010228204992692586	-0.00023443186960325768	-0.0001027673195838491	-0.0002355441143521153
1.0014211991882311	0.00063981528280094	0.0006434286330170622	0.0006833778135633425	0.0006868421051260321	0.0007082700791776016	0.0007116304138032383	0.0007347135213390175	0.0007379488694250608	0.0007898854395407488	0.0007928132128941285	0.07248041288894028	0.07181644194476404	-0.0001015891588612497	-0.0002342467509054702	-0.00010207114114898358	-0.00023535811737565582
1.0074552656779823	0.0006392634211777992	0.0006428736547666519	0.0006827883783113386	0.0006862496818134989	0.0007076591738289231	0.0007110166100590885	0.000734079807989491	0.0007373123654833446	0.000789204139359309	0.0007921293874087595	0.07248041370061024	0.07181644274892846	-0.00010090045092221028	-0.00023406059362418574	-0.000101379165687282	-0.00023517107688830752
1.013525690453769	0.0006387119995061636	0.0006423191189524548	0.0006821994129728717	0.0006856577307966958	0.0007070487555148813	0.0007104032956602659	0.0007334465998628895	0.0007366763689892743	0.0007885233823499517	0.0007914461071086205	0.07248041452629247	0.07181644356697485	-0.00010021590533650093	-0.0002338734019551869	-0.00010069137232697478	-0.0002349829971058648
1.0196326925925556	0.0006381610202187911	0.0006417650280209691	0.0006816109201464618	0.0006850662546873156	0.0007064388269287207	0.0007097904733127931	0.0007328138997530888	0.0007360408827490279	0.0007878431715165275	0.0007907633750086941	0.07248041536623152	0.0718164443991468	-9.95355013852714e-05	-0.00023368518007849115	-0.00010000774025072101	-0.00023479388222777398
1.0257764924913542	0.0006376104857386048	0.0006412113844088027	0.0006810229024201262	0.0006844752560864956	0.0007058293907528009	0.0007091781457117564	0.0007321817104426779	0.0007354059095574465	0.0007871635098507557	0.0007900811941117852	0.07248041622067956	0.07181644524569361	-9.885921840449563e-05	-0.00023349593215782338	-9.932824869662848e-05	-0.00023460373643791055
1.0319573118751795	0.0006370603984787286	0.000640658190542709	0.0006804353623714176	0.0006838847375848562	0.0007052204496586402	0.0007085663155413477	0.0007315500347029964	0.0007347714521980732	0.0007864844003322649	0.000789399567408564	0.07248041708989121	0.07181644610686769	-9.818703578569343e-05	-0.00023330566234144867	-9.865287695835084e-05	-0.00023441256390402399
1.0381753738050519	0.0006365107608425244	0.0006401054488396252	0.0006798483025674653	0.0006832947017625402	0.0007046120063069519	0.0007079549854749051	0.0007309188752941804	0.0007341375134431966	0.0007858058459286413	0.0007887184978776136	0.07248041797412573	0.07181644698292568	-9.751893297631903e-05	-0.00023311437476197794	-9.79816043859133e-05	-0.00023422036877848718
1.0444309026860459	0.0006359615752236327	0.0006395531617067103	0.0006792617255650164	0.0006827051511892572	0.0007040040633476913	0.0007073441581749543	0.0007302882349652068	0.000733504096053898	0.0007851278495954781	0.0007880379884854789	0.07248041887364738	0.07181644787412828	-9.68548894798929e-05	-0.0002329220735350912	-9.731441038553917e-05	-0.0002340271551964368
1.05072412427539	0.0006354128440060078	0.0006390013315413839	0.0006786756339104758	0.0006821160884243207	0.0007033966234200953	0.0007067338362932556	0.0007296581164539354	0.0007328712027800933	0.0007844504142764183	0.0007873580421867114	0.07248041978872412	0.07181644878074309	-9.619488485664018e-05	-0.0002327287627607033	-9.665127442036459e-05	-0.00023383292727693905
1.057055265690613	0.0006348645695639572	0.0006384499607313647	0.000678090030139946	0.0006815275160166901	0.0007027896891527267	0.0007061240224708424	0.0007290285224871542	0.0007322388363605765	0.000783773542903206	0.0007866786619239191	0.0724804207196308	0.07181644970304114	-9.553889872414983e-05	-0.0002325344465227419	-9.599217601152094e-05	-0.00023363768912387783
1.0634245554177415	0.0006343167542621788	0.0006378990516547058	0.0006775049167792682	0.0006809394365050119	0.0007021832631635124	0.0007055147193380604	0.0007283994557806201	0.000731606999523063	0.0007830972383957292	0.0007859998506278088	0.07248042166664469	0.07181645064129814	-9.488691075736078e-05	-0.00023233912888842578	-9.533709473736468e-05	-0.0002334414448234845
1.0698322233195456	0.0006337694004558015	0.0006373486066798391	0.0006769202963440661	0.0006803518524176629	0.000701577348059792	0.0007049059295146212	0.0007277709190391096	0.0007309756949842378	0.0007824215036620736	0.0007853216112172424	0.07248042263005011	0.07181645159579399	-9.423890068892965e-05	-0.0002321428139081816	-9.468601023438633e-05	-0.00023324419844522604
1.0762785006438331	0.000633222510490424	0.0006367986281656112	0.0006763361713397859	0.0006797647662727906	0.000700971946438358	0.0007042976556096365	0.0007271429149564591	0.0007303449254497995	0.0007817463415985666	0.0007846439465992801	0.07248042361013514	0.07181645256681572	-9.35948483100843e-05	-0.00023194550561633775	-9.4038902198057e-05	-0.0002330459540430263
1.0827636200317978	0.0006326760867021514	0.0006362491184613221	0.000675752544261737	0.0006791781805783548	0.0007003670608854987	0.0007036899002216641	0.0007265154462156093	0.0007297146936145023	0.0007810717550898259	0.0007839668596692281	0.07248042460719246	0.07181645355465298	-9.295473347071398e-05	-0.00023174720803062487	-9.339575038248144e-05	-0.00023284671565315662
1.089287815526412	0.0006321301314176373	0.0006357000799067671	0.0006751694175951358	0.0006785920978321714	0.0006997626939770419	0.0007030826659387546	0.0007258885154886543	0.0007290850021622058	0.0007803977470088111	0.000783290353310692	0.07248042562152159	0.07181645455960203	-9.231853607975099e-05	-0.00023154792515203693	-9.27565346014042e-05	-0.00023264648729584558
1.0958513225808764	0.0006315846469541189	0.000635151514832272	0.0006745867938151443	0.0006780065205219495	0.0006991588482783989	0.0007024759553384882	0.0007252621254368809	0.0007284558537659142	0.0007797243202168665	0.0007826144303956177	0.07248042665342645	0.07181645558196462	-9.168623610545518e-05	-0.00023134766096458148	-9.212123472798761e-05	-0.00023244527297397455
1.1024543780671139	0.0006310396356194647	0.0006346034255587401	0.0006740046753869196	0.0006774214511253448	0.0006985555263446095	0.000701869770988029	0.0007246362787108232	0.0007278272510878326	0.0007790514775637794	0.0007819390937843532	0.0724804277032175	0.07181645662204701	-9.105781357580944e-05	-0.00023114641943519643	-9.14898306954709e-05	-0.00023224307667332744
1.1090972202843215	0.0006304950997122045	0.0006340558143976844	0.0006734230647656477	0.0006768368921099893	0.000697952730720385	0.0007012641154441592	0.0007240109779502965	0.0007271991967794008	0.0007783792218878194	0.0007812643463256835	0.07248042877120763	0.07181645768016176	-9.043324857906099e-05	-0.00023094420451427733	-9.086230249765598e-05	-0.0002320399023630626
1.115780088967567	0.0006299510415215779	0.0006335086836512747	0.0006728419643965942	0.0006762528459335456	0.0006973504639401523	0.000700658991253332	0.000723386225784456	0.0007265716934813488	0.0007777075560157962	0.0007805901908568936	0.07248042985771869	0.0718164587566248	-8.981252126386702e-05	-0.00023074102013512232	-9.023863018900458e-05	-0.0002318357539950744
1.1225032252964444	0.0006294074633275681	0.0006329620356123723	0.0006722613767151412	0.0006756693150437418	0.0006967487285280991	0.0007000544009517084	0.000722762024831834	0.0007259447438237393	0.0007770364827631037	0.0007799166302038092	0.07248043096307731	0.0718164598517618	-8.919561183953761e-05	-0.00023053687021346025	-8.961879388495048e-05	-0.00023163063550379892
1.1292668719037753	0.0006288643674009466	0.0006324158725645746	0.0006716813041468338	0.0006750863018784201	0.0006961475269982197	0.0006994503470652122	0.0007221383777003894	0.0007253183504260143	0.0007763660049337739	0.0007792436671808517	0.07248043208761495	0.07181646096590028	-8.858250057671574e-05	-0.00023033175864850541	-8.900277376248239e-05	-0.00023142455080679691
1.1360712728843656	0.0006283217560033103	0.0006318701967822532	0.0006711017491074218	0.0006745038088655775	0.000695546861854356	0.0006988468321095623	0.000721515286987554	0.0007246925158970423	0.0007756961253205227	0.0007785713045910852	0.07248043323166987	0.07181646209937519	-8.797316780730785e-05	-0.00023012568932193056	-8.839055006021335e-05	-0.00023121750380417083
1.1429166738038161	0.0006277796313871272	0.0006313250105305987	0.0006705227140029066	0.0006739218384234123	0.000694946735590248	0.0006982438585903322	0.0007208927552802823	0.0007240672428351685	0.0007750268467048077	0.000777899545226273	0.07248043439558614	0.07181646325252848	-8.736759392481697e-05	-0.0002299186660975061	-8.778210307867212e-05	-0.00023100949837823181
1.1498033217073829	0.0006272379957957702	0.0006307803160656551	0.0006699442012295786	0.0006733403929603632	0.0006943471506895759	0.0006976414290029827	0.0007202707851550924	0.0007234425338282547	0.0007743581718568693	0.0007772283918669196	0.07248043557971402	0.07181646442570624	-8.676575938505043e-05	-0.00022971069282254342	-8.717741318092775e-05	-0.00023080053839444337
1.1567314651288954	0.0006266968514635648	0.0006302361156343688	0.0006693662131740674	0.0006727594748751602	0.0006937481096260051	0.0006970395458329174	0.0007196493791781186	0.0007228183914537357	0.0007736901035357901	0.0007765578472823304	0.07248043678440949	0.07181646561926167	-8.616764470589788e-05	-0.0002295017733262572	-8.657646079231196e-05	-0.0002305906276998393
1.1637013540997225	0.0006261562006158263	0.0006296924114746244	0.0006687887522133826	0.000672179086556863	0.0006931496148632347	0.0006964382115555232	0.0007190285399051571	0.0007221948182786594	0.0007730226444895407	0.0007758879142306583	0.07248043801003516	0.07181646683355325	-8.557323046799736e-05	-0.00022929191142070926	-8.597922640145306e-05	-0.00023037977012493882
1.1707132401577995	0.0006256160454689013	0.0006291492058152877	0.0006682118207149573	0.0006715992303849063	0.0006925516688550391	0.0006958374286362166	0.0007184082698817118	0.0007215718168597379	0.000772355797455032	0.000775218595458954	0.07248043925696086	0.07181646806894781	-8.498249731471452e-05	-0.0002290811109000035	-8.538569055990819e-05	-0.000230167969481887
1.177767376356704	0.0006250763882302131	0.0006286065008762501	0.0006676354210366954	0.0006710199087291488	0.0006919542740453195	0.0006952371995304922	0.0007177885716430459	0.0007209493897433982	0.0007716895651581692	0.0007745498937032227	0.07248044052556236	0.07181646932581823	-8.439542595246874e-05	-0.00022886937554036924	-8.479583388253803e-05	-0.00022995522956487102
1.1848640172747877	0.0006245372310982984	0.0006280642988684669	0.0006670595555270149	0.0006704411239499135	0.0006913574328681464	0.0006946375266839692	0.000717169447714227	0.0007203275394658249	0.0007710239503139005	0.0007738818116884718	0.07248044181622178	0.07181647060454247	-8.381199715130211e-05	-0.0002286567091009939	-8.420963704802026e-05	-0.00022974155415042552
1.1920034190243662	0.0006239985762628515	0.000627522601994001	0.000666484226524891	0.0006698628783980333	0.0006907611477478051	0.0006940384125324356	0.0007165509006101758	0.0007197062685530115	0.0007703589556262699	0.0007732143521287631	0.0724804431293289	0.07181647190550687	-8.323219174492802e-05	-0.0002284431153232458	-8.36270807992312e-05	-0.0002295269469980432
1.1991858392609598	0.0006234604259047655	0.0006269814124460645	0.0006659094363599022	0.0006692851744148976	0.0006901654210988443	0.0006934398595018944	0.000715932932835713	0.0007190855795208086	0.000769694583788468	0.0007725475177272665	0.07248044446527921	0.07181647322910333	-8.265599063058543e-05	-0.000228228597929786	-8.304814594289195e-05	-0.00022931141184825976
1.2064115371925936	0.0006229227821961753	0.0006264407324090613	0.0006653351873522755	0.0006687080143324959	0.0006895702553261244	0.0006928418700086148	0.0007153155468856111	0.0007184654748749716	0.0007690308374828866	0.0007718813111763112	0.07248044582447657	0.07181647457573126	-8.208337476995481e-05	-0.0002280131606260949	-8.247281335017204e-05	-0.00022909495242373623
1.2136807735891502	0.0006223856473004985	0.0006259005640586298	0.0006647614818129311	0.0006681314004734644	0.0006889756528248586	0.0006922444464591755	0.0007146987452446401	0.0007178459571112123	0.0007683677193811692	0.0007712157351574388	0.07248044720733172	0.0718164759457984	-8.15143251889916e-05	-0.0002277968070996117	-8.190106395696006e-05	-0.00022887757242923135
1.2209938107917835	0.0006218490233724807	0.0006253609095616863	0.000664188322043529	0.000667555335151132	0.0006883816159806667	0.0006916475912505142	0.0007140825303876184	0.0007172270287152451	0.0007677052321442653	0.0007705507923414579	0.072480448614262	0.071816477339718	-8.094882297796091e-05	-0.00022757954101892963	-8.133287876412737e-05	-0.00022865927555157373
1.2283509127223842	0.0006213129125582334	0.0006248217710764654	0.0006636157103365124	0.0006669798206695635	0.0006877881471696189	0.0006910513067699717	0.0007134669047794594	0.0007166086921628361	0.0007670433784224803	0.0007698864853884923	0.07248045004569262	0.07181647875791149	-8.038684929242979e-05	-0.00022736136603598855	-8.076823883763906e-05	-0.0002284400654595231
1.2357523448931043	0.0006207773169952799	0.0006242831507525641	0.0006630436489751541	0.000666404859323607	0.0006871952487582797	0.0006904555953953424	0.0007128518708752224	0.0007159909499198543	0.0007663821608555301	0.0007692228169480382	0.07248045150205679	0.07181648020080887	-7.982838535271902e-05	-0.0002271422857839378	-8.020712530864421e-05	-0.00022821994580335403
1.2431983744159416	0.0006202422388125951	0.0006237450507309836	0.0006624721402336003	0.0006658304533989396	0.0006866029231037613	0.0006898604594949199	0.0007122374311201592	0.0007153738044423171	0.0007657215820725922	0.000768559789659013	0.07248045298379573	0.07181648166884443	-7.927341244409053e-05	-0.00022692230387691414	-7.964951937369097e-05	-0.00022799892021449497
1.2506892700123766	0.0006197076801306553	0.0006232074731441776	0.0006619011863769243	0.0006652566051721156	0.0006860111725537697	0.0006892659014275499	0.0007116235879497695	0.0007147572581764475	0.0007650616446923654	0.0007678974061498168	0.07248045449135584	0.07181648316246353	-7.872191191762856e-05	-0.00022670142391212345	-7.90954022953233e-05	-0.0002277769923070272
1.2582253020230734	0.00061917364306147	0.0006226704201160862	0.0006613307896611586	0.0006646833169106068	0.0006854199994466469	0.0006886719235426678	0.0007110103437898407	0.0007141413135587144	0.0007644023513231112	0.0007672356690383751	0.07248045602519522	0.07181648468211928	-7.817386518974012e-05	-0.000226479649467759	-7.854475540181732e-05	-0.00022755416567621367
1.2658067424176331	0.0006186401297086364	0.0006221338937621896	0.0006607609523333555	0.0006641105908728576	0.0006848294061114283	0.0006880785281803592	0.0007103977010565087	0.0007135259730158912	0.0007637437045627211	0.0007665745809322023	0.07248045758577838	0.0718164862282708	-7.762925374258517e-05	-0.00022625698410341788	-7.799756008760456e-05	-0.00022733044389897095
1.2734338648044117	0.000618107142167374	0.0006215978961895418	0.0006601916766316239	0.0006635384293083223	0.0006842393948678817	0.0006874857176713953	0.0007097856621562984	0.0007129112389650975	0.0007630857069987579	0.0007659141444284479	0.07248045917357707	0.07181648780138652	-7.708805912455541e-05	-0.00022603343136132215	-7.745379781343847e-05	-0.00022710583053403566
1.2811069444403917	0.0006175746825245719	0.000621062429496821	0.0006596229647851762	0.0006629668344575163	0.0006836499680265591	0.0006868934943372924	0.0007091742294861768	0.0007122971138138545	0.0007624283612085162	0.0007652543621139542	0.07248046078907383	0.07181648940194363	-7.65502629498857e-05	-0.00022580899476445926	-7.691345010620021e-05	-0.0002268803291207433
1.2888262582411194	0.0006170427528588328	0.0006205274957743713	0.0006590548190143814	0.0006623958085520643	0.0006830611278888458	0.0006863018604903534	0.0007085634054336062	0.0007116835999601361	0.0007617716697590764	0.0007645952365653114	0.07248046243275799	0.07181649103042849	-7.601584689910512e-05	-0.00022558367781727595	-7.637649855961326e-05	-0.000226653943180527
1.296592084790695	0.0006165113552405136	0.0006199930971042452	0.000658487241530804	0.0006618253538147437	0.0006824728767470073	0.0006857108184337197	0.0007079531923765891	0.0007110706997924145	0.0007611156352073552	0.0007639367703489077	0.07248046410512841	0.0718164926873337	-7.548479271930753e-05	-0.00022535748400634437	-7.584292483424349e-05	-0.000226426676216529
1.3044047043518285	0.0006159804917317706	0.0006194592355602472	0.0006579202345372534	0.0006612554724595316	0.0006818852168842366	0.0006851203704614151	0.0007073435926837204	0.0007104584156897125	0.0007604602601001605	0.0007632789660209862	0.07248046580669242	0.0718164943731621	-7.495708222401282e-05	-0.000225130416798891	-7.531271065720768e-05	-0.00022619853171232385
1.312264398875954	0.0006154501643866055	0.0006189259132079824	0.0006573538002278344	0.0006606861666916563	0.0006812981505747066	0.0006845305188584035	0.0007067346087142409	0.0007098467500216596	0.0007598055469742504	0.0007626218261277022	0.07248046753796636	0.07181649608842672	-7.443269729358326e-05	-0.000224902479644018	-7.478583782294379e-05	-0.00022596951313341718
1.320171452013404	0.0006149203752509045	0.000618393132104894	0.0006567879407879874	0.0006601174387076379	0.0006807116800836133	0.0006839412659006263	0.0007061262428180828	0.0007092357051485326	0.0007591514983563807	0.0007619653532051707	0.07248046929947648	0.07181649783364777	-7.391161987525818e-05	-0.00022467367597231447	-7.426228819309294e-05	-0.00022573962392677394
1.3281261491236485	0.0006143911263624844	0.0006178608943003108	0.0006562226583945382	0.0006595492906953394	0.0006801258076672288	0.0006833526138550606	0.0007055184973359218	0.0007086252834213132	0.0007584981167633621	0.0007613095497795264	0.07248047109175863	0.07181649960935517	-7.33938319832303e-05	-0.00022444400919541252	-7.374204369640924e-05	-0.00022550886751993016
1.3361287772855897	0.0006138624197511385	0.0006173292018354915	0.000655657955215748	0.0006589817248340137	0.0006795405355729474	0.0006827645649797632	0.0007049113745992298	0.0007080154871817383	0.0007578454047021168	0.0007606544183669771	0.0724804729153564	0.07181650141608913	-7.287931569879141e-05	-0.00022421348270626473	-7.322508632925245e-05	-0.0002252772473221587
1.3441796253079266	0.0006133342574386774	0.0006167980567436685	0.0006550938334113557	0.0006584147432943494	0.0006789558660393369	0.0006821771215239216	0.0007043048769303235	0.0007074063187623494	0.0007571933646697304	0.0007599999614738581	0.072480474770825	0.07181650325439999	-7.236805317038797e-05	-0.00022398209987858908	-7.271139815537286e-05	-0.00022504476672330354
1.352278983739575	0.0006128066414389763	0.000616267461050094	0.0006545302951326302	0.0006578483482385225	0.0006783718012961869	0.0006815902857279048	0.0007036990066424182	0.000706797780486545	0.00075654199915351	0.0007593461815966905	0.07248047665872863	0.07181650512484476	-7.186002661412755e-05	-0.00022374986406847874	-7.22009613064456e-05	-0.00022481142909511198
1.3604271448801535	0.0006122795737580147	0.0006157374167720788	0.0006539673425224102	0.0006572825418202354	0.0006777883435645539	0.0006810040598233063	0.0007030937660396717	0.0007061898746686285	0.0007558913106310323	0.0007586930812222274	0.07248047857964181	0.07181650702799428	-7.135521831322378e-05	-0.00022351677861207064	-7.169375798173755e-05	-0.0002245772377898192
1.3686244027905345	0.0006117530563939275	0.0006152079259190456	0.0006534049777151618	0.0006567173261847757	0.0006772054950568196	0.0006804184460330033	0.0007024891574172465	0.0007055826036138671	0.0007552413015702089	0.0007580406628275223	0.07248048053414925	0.071816508964428	-7.085361061871798e-05	-0.00022328284682723853	-7.11897704484335e-05	-0.0002243421961407588
1.3768710533034536	0.0006112270913370412	0.000614678990492565	0.0006528432028370155	0.0006561527034690529	0.0006766232579767272	0.0006798334465711956	0.0007018851830613488	0.0007049759696185313	0.0007545919744293306	0.000757388928879971	0.07248048252284606	0.07181651093473443	-7.035518594923629e-05	-0.00022304807201295462	-7.06889810417402e-05	-0.00022410630746252935
1.3851673940341884	0.0006107016805699268	0.0006141506124864077	0.0006522820200058234	0.000655588675801657	0.0006760416345194453	0.0006792490636434655	0.0007012818452492915	0.000704369974969961	0.0007539433316571321	0.0007567378818373786	0.07248048454633847	0.07181651293951455	-6.985992679096192e-05	-0.00022281245744854017	-7.019137216490029e-05	-0.00022386957505038385
1.3935137243912972	0.0006101768260674361	0.000613622793886582	0.0006517214313311971	0.0006550252453028949	0.0006754606268716055	0.0006786652994468181	0.0007006791462495337	0.0007037646219466027	0.000753295375692839	0.0007560875241480049	0.07248048660524328	0.07181651497937991	-6.936781569832212e-05	-0.00022257600639555286	-6.96969262894212e-05	-0.00022363200218109003
1.4019103455874267	0.0006096525297967529	0.000613095536671385	0.0006511614389145648	0.0006544624140848487	0.000674880237211357	0.0006780821561697374	0.0007000770883217423	0.0007031599128180707	0.0007526481089662298	0.0007554378582506281	0.07248048870018735	0.07181651705495105	-6.887883529327343e-05	-0.0002223387220954276	-6.920562595486013e-05	-0.00022339359211145937
1.410357560650181	0.000609128793717436	0.0006125688428114456	0.0006506020448492141	0.0006539001842514197	0.0006743004677084184	0.0006774996359922346	0.0006994756737168394	0.0007025558498451978	0.0007520015338976896	0.0007547888865745981	0.0724804908318102	0.07181651916686164	-6.839296826598867e-05	-0.00022210060777119733	-6.871745376926114e-05	-0.00022315434807987367
1.4188556744330574	0.0006086056197814592	0.0006120427142697649	0.0006500432512203377	0.000653338557898371	0.0006737213205241207	0.000676917741085896	0.0006988749046770505	0.0007019524352800804	0.0007513556528982604	0.000754140611539886	0.07248049300076226	0.07181652131575705	-6.791019737477366e-05	-0.00022186166662716	-6.823239240918988e-05	-0.00022291427330600744
1.4274049936264492	0.0006080830099332626	0.0006115171530017681	0.000649485060105086	0.0006527775371133857	0.0006731427978114627	0.0006763364736139324	0.0006982747834359614	0.0007013496713661378	0.0007507104683697045	0.0007534930355571505	0.07248049520770578	0.07181652350229178	-6.743050544566476e-05	-0.00022162190184724095	-6.775042461913683e-05	-0.00022267337098857976
1.4360058267687137	0.0006075609661097964	0.0006109921609553482	0.0006489274735726165	0.0006522171239761109	0.0006725649017151618	0.0006757558357312392	0.0006976753122185703	0.0007007475603381636	0.0007500659827045592	0.0007528461610277884	0.07248049745331332	0.07181652572713283	-6.695387537337949e-05	-0.00022138131659768523	-6.727153321262058e-05	-0.00022243164430890694
1.4446584842573071	0.0006070394902405595	0.0006104677400709045	0.0006483704936841325	0.0006516573205581999	0.0006719876343716951	0.0006751758295844275	0.0006970764932413317	0.0007001461044223707	0.0007494221982861836	0.0007521999903439871	0.07248049973827127	0.07181652799096166	-6.648029012064349e-05	-0.00022113991402505917	-6.679570107163968e-05	-0.00022218909642873763
1.453363278359986	0.0006065185842476543	0.0006099438922813985	0.0006478141224929428	0.0006510981289233736	0.0006714109979093618	0.0006745964573118945	0.0006964783287122207	0.0006995453058364547	0.0007487791174888285	0.0007515545258887894	0.07248050206327927	0.07181653029446887	-6.600973271837784e-05	-0.0002208976972564447	-6.632291114660321e-05	-0.00022194573048997523
1.4621205232260774	0.000605998250045822	0.0006094206195123889	0.0006472583620445	0.0006505395511274532	0.0006708349944483219	0.0006740177210438572	0.0006958808208307715	0.0006989451667896319	0.0007481367426776787	0.0007509097700361398	0.07248050442904722	0.07181653263835917	-6.55421862660599e-05	-0.00022065466940018874	-6.585314645674023e-05	-0.00022170154961553834
1.470930534897817	0.0006054784895424957	0.0006088979236820852	0.0006467032143764581	0.0006499815892184243	0.0006702596261006545	0.0006734396229024168	0.0006952839717881402	0.0006983456894827057	0.0007474950762089208	0.0007502657251509502	0.0724805068362966	0.07181653502334762	-6.507763393144572e-05	-0.00022041083354548685	-6.538639008980829e-05	-0.00022145655690883337
1.4797936313217521	0.0006049593046378406	0.0006083758067013877	0.0006461486815187118	0.0006494242452364738	0.000669684894970401	0.0006728621650015975	0.000694687783767151	0.0006977468761081102	0.0007468541204297903	0.0007496223935891491	0.07248050928576576	0.07181653745016502	-6.46160589505701e-05	-0.00022016619276180038	-6.492262520262082e-05	-0.00022121075545475377
1.48871013236022	0.0006044406972248015	0.0006078542704739355	0.0006455947654934516	0.0006488675212140444	0.000669110803153624	0.0006722853494474031	0.0006940922589423506	0.0006971487288499652	0.0007462138776786338	0.0007489797776977419	0.07248051177820287	0.07181653991955407	-6.415744462805878e-05	-0.0002199207500996614	-6.446183502046426e-05	-0.00022096414831804245
1.4976803598028874	0.000603922669189146	0.0006073333168961509	0.0006450414683152088	0.0006483114191758809	0.0006685373527384473	0.0006717091783378664	0.0006934973994800597	0.0006965512498841273	0.0007455743502849612	0.0007483378798148653	0.07248051431437116	0.07181654243226968	-6.370177433712848e-05	-0.0002196745085908669	-6.400400283755603e-05	-0.00022071673854454077
1.5067046373783677	0.0006034052224095107	0.0006068129478572844	0.0006444887919909027	0.0006477559411390789	0.0006679645458051134	0.0006711336537630979	0.000692903207538424	0.0006959544413782432	0.0007449355405695033	0.000747696702269844	0.07248051689504906	0.07181654498908183	-6.32490315190734e-05	-0.00021942747124664708	-6.354911201683633e-05	-0.00022046852916038362
1.5157832907659001	0.0006028883587574495	0.0006062931652394632	0.0006439367385198957	0.0006472010891131366	0.0006673923844260336	0.00067055877780534	0.0006923096852674691	0.0006953583054918045	0.0007442974508442714	0.00074705624738325	0.07248051952102316	0.07181654759077313	-6.279919968408404e-05	-0.0002191796410602187	-6.309714599008615e-05	-0.00022021952317230475
1.5249166476071065	0.0006023720800974736	0.0006057739709177336	0.0006433853098940335	0.0006466468650999997	0.000666820870665832	0.0006699845525390139	0.0006917168348091519	0.0006947628443761963	0.0007436600834126079	0.0007464165174669556	0.07248052219310196	0.07181655023814104	-6.23522624107753e-05	-0.00021893102100523087	-6.26480882579758e-05	-0.00021996972356813638
1.5341050375178134	0.0006018563882871003	0.0006052553667601071	0.000642834508097699	0.0006460932710941117	0.0006662500065814037	0.0006694109800307724	0.00069112465829741	0.0006941680601747518	0.0007430234405692467	0.000745777514824191	0.0724805249121011	0.07181655293199718	-6.190820334602692e-05	-0.0002186816140349046	-6.220192238996086e-05	-0.0002197191333155879
1.5433487920999491	0.0006013412851768975	0.0006047373546276077	0.0006422843351078594	0.000645540309082463	0.0006656797942219624	0.0006688380623395503	0.0006905331578582197	0.0006935739550228043	0.0007423875246003691	0.0007451392417496025	0.07248052767885617	0.07181655567316679	-6.14670062054623e-05	-0.00021843142308425323	-6.175863202442788e-05	-0.0002194677553635782
1.5526482449535108	0.0006008267726105297	0.0006042199363743169	0.0006417347928941149	0.0006449879810446402	0.0006651102356290886	0.0006682658015166136	0.0006899423356096434	0.0006929805310477417	0.000741752337783659	0.0007445017005293087	0.07248053049421477	0.07181655846249133	-6.1028654773309654e-05	-0.00021818045106894446	-6.131820086848622e-05	-0.00021921559264118096
1.5620037316886017	0.0006003128524248034	0.0006037031138474189	0.0006411858834187464	0.0006444362889528748	0.0006645413328367822	0.0006676941996056132	0.0006893521936618853	0.000692387790369057	0.0007411178823883626	0.0007438648934409565	0.0724805333590424	0.07181656130082557	-6.059313290208285e-05	-0.0002179287008845232	-6.0880612698099856e-05	-0.00021896264805776333
1.5714155899375468	0.0005997995264497116	0.0006031868888872466	0.0006406376086367679	0.0006438852347720912	0.0006639730878715146	0.0006671232586426337	0.0006887627341173426	0.0006917957350984027	0.000740484160675341	0.0007432288227537786	0.07248053627421627	0.07181656418904188	-6.016042451279652e-05	-0.00021767617540738304	-6.044585135812214e-05	-0.00021870892450373547
1.580884159367074	0.0005992867965084804	0.000602671263327328	0.0006400899704959707	0.0006433348204599573	0.000663405502752277	0.000666552980656244	0.0006881739590706582	0.0006912043673396417	0.0007398511748971302	0.0007425934907286507	0.07248053924063179	0.07181656712802517	-5.973051359521586e-05	-0.00021742287749509925	-6.0013900762233285e-05	-0.0002184544248498843
1.5904097816905756	0.0005987746644176133	0.0006021562389944301	0.0006395429709369733	0.0006427850479669311	0.0006628385794906298	0.0006659833676675493	0.0006875858706087722	0.000690613689188902	0.0007392189272979949	0.0007419588996181463	0.0724805422592004	0.07181657011867955	-5.930338420732928e-05	-0.0002171688099852076	-5.958474489273918e-05	-0.0002181991519470683
1.5999928006804371	0.0005982631319869407	0.0006016418177086092	0.0006389966118932743	0.0006422359192363145	0.0006622723200907583	0.0006654144216902424	0.0006869984708109789	0.0006900237027346303	0.0007385874201139902	0.0007413250516665988	0.07248054533084884	0.07181657316192272	-5.8879020475542665e-05	-0.00021691397569556514	-5.9158367800966893e-05	-0.00021794310862732758
1.6096335621804478	0.0005977522010196588	0.000601128001283251	0.0006384508952912944	0.000641687436204295	0.0006617067265495185	0.0006648461447306512	0.0006864117617489731	0.0006894344100576411	0.0007379566555730116	0.0007406919491101519	0.07248054845652167	0.07181657625869195	-5.845740659485982e-05	-0.00021665837742546046	-5.87347536067373e-05	-0.000217686297702413
1.6193324141182788	0.0005972418733123827	0.0006006147915251215	0.0006379058230504325	0.0006411396008000047	0.0006611418008564902	0.0006642785387877968	0.0006858257454869088	0.0006888458132311751	0.0007373266358948585	0.0007400595941768232	0.07248055163717887	0.07181657940993655	-5.8038526828542436e-05	-0.00021640201795405933	-5.8313886498635725e-05	-0.00021742872196484075
1.6290897065180392	0.0005967321506551854	0.000600102190234409	0.0006373613970831085	0.0006405924149455593	0.0006605775449940275	0.0006637116058534361	0.0006852404240814476	0.0006882579143209463	0.0007366973632912864	0.0007394279890865556	0.07248055487379913	0.07181658261662625	-5.762236550817257e-05	-0.00021614490004095988	-5.7895750734039686e-05	-0.00021717038418758716
1.6389057915129117	0.0005962230348316491	0.0005995901992047739	0.0006368176192948166	0.000640045880556115	0.0006600139609373102	0.0006631453479121203	0.0006846557995818153	0.0006876707153852014	0.0007360688399660673	0.0007387971360512786	0.07248055816737864	0.07181658587974839	-5.7208907033812206e-05	-0.00021588702642708069	-5.7480330638855215e-05	-0.0002169112871241441
1.6487810233578566	0.000595714527618906	0.00059907882022339	0.0006362744915841709	0.0006394999995399124	0.0006594510506543905	0.0006625797669412388	0.0006840718740298494	0.0006870842184747659	0.0007354410681150419	0.0007381670372749627	0.07248056151892998	0.07181658920030605	-5.6798135873566136e-05	-0.0002156283998328845	-5.706761060762788e-05	-0.00021665143350843574
1.6587157584424002	0.0005952066307876896	0.0005985680550709972	0.0006357320158429593	0.0006389547737983309	0.0006588888161062529	0.0006620148649110776	0.000683488649460059	0.000686498425633104	0.0007348140499261844	0.0007375376949536801	0.07248056492948336	0.07181659257932094	-5.639003656379704e-05	-0.00021536902295962723	-5.665757510330688e-05	-0.00021639082605412474
1.6687103553034934	0.0005946993461023747	0.0005980579055219399	0.0006351901939561856	0.0006384102052259332	0.0006583272592468549	0.0006614506437848656	0.0006829061278996719	0.0006859133388963675	0.0007341877875796512	0.0007369091112756579	0.07248056840009126	0.07181659601783454	-5.598459370929204e-05	-0.00021510889848977421	-5.6250208657557255e-05	-0.00021612946745636075
1.6787651746384535	0.0005941926753210257	0.0005975483733442179	0.0006346490278021234	0.0006378662957105158	0.0006577663820231833	0.0006608871055188263	0.000682324311368689	0.0006853289602934482	0.0007335622832478427	0.0007362812884213368	0.07248057193182189	0.07181659951690544	-5.558179198261737e-05	-0.0002148480290853072	-5.58454958703436e-05	-0.00021586736039003185
1.6888805793179813	0.0005936866201954443	0.0005970394602995312	0.0006341085192523657	0.0006373230471331615	0.000657206186375306	0.0006603242520622306	0.0006817432018799393	0.000684745291846035	0.0007329375390954598	0.000735654228563431	0.07248057552576227	0.07181660307761095	-5.518161612455552e-05	-0.00021458641738894557	-5.5443421409999416e-05	-0.00021560450751040294
1.6990569343992543	0.0005931811824712123	0.0005965311681433261	0.00063356867017187	0.0006367804613682837	0.0006566466742364197	0.000659762085357447	0.0006811628014391296	0.0006841623355686637	0.0007323135572795599	0.0007350279338669811	0.0724805791830201	0.07181660670104938	-5.478405094390404e-05	-0.00021432406602436838	-5.504397001323408e-05	-0.0002153409114532545
1.7092946071391046	0.0005926763638877386	0.0005960234986248414	0.0006330294824190101	0.0006362385402836812	0.0006560878475329023	0.0006592006073399928	0.0006805831120449009	0.0006835800934687723	0.0007316903399496158	0.0007344024064894153	0.07248058290472453	0.07181661038833649	-5.4389081317295085e-05	-0.0002140609775949931	-5.464712648502179e-05	-0.00021507657483491038
1.7195939670072704	0.0005921721661783058	0.0005955164534871543	0.0006324909578456269	0.0006356972857405819	0.0006555297081843659	0.000658639819938585	0.0006800041356888792	0.0006829985675467525	0.0007310678892475712	0.0007337776485806046	0.07248058669202118	0.07181661414061068	-5.3996692189355044e-05	-0.0002137971546853079	-5.425287569846282e-05	-0.00021481150025176587
1.7299553856997325	0.0005916685910701129	0.0005950100344672248	0.0006319530982970712	0.0006351566995936949	0.0006549722581037022	0.0006580797250751927	0.0006794258743557264	0.0006824177597960025	0.0007304462073078969	0.0007331536622829199	0.07248059054607893	0.07181661795902847	-5.360686857242697e-05	-0.00021353259986009454	-5.386120259471411e-05	-0.00021454569028037107
1.7403792371521247	0.0005911656402843277	0.0005945042432959473	0.0006314159056122619	0.0006346167836912639	0.0006544154991971409	0.0006575203246650883	0.000678848330023201	0.0006818376722029854	0.0007298252962576544	0.0007325304497312941	0.07248059446808755	0.07181662184476766	-5.3219595546515064e-05	-0.00021326731566412294	-5.347209218319396e-05	-0.00021427914747845778
1.7508658975532332	0.0005906633155361233	0.0005939990816981885	0.000630879381623726	0.0006340775398751066	0.0006538594333642946	0.000656961620616895	0.0006782715046621999	0.0006812583067472736	0.0007292051582165422	0.0007319080130532698	0.07248059845925568	0.07181662579902881	-5.283485825934714e-05	-0.00021300130462317823	-5.308552954109633e-05	-0.00021401187438346847
1.76141574535857	0.000590161618534733	0.0005934945513928407	0.0006303435281576533	0.0006335389699806743	0.0006533040624982137	0.0006564036148326448	0.0006776954002368222	0.0006806796654016101	0.0007285857952969639	0.0007312863543690678	0.07248060252081838	0.07181662982303146	-5.245264192618032e-05	-0.0002127345692432281	-5.2701499813487956e-05	-0.00021374387351308366
1.7720291613040315	0.0005896605509834907	0.0005929906540928645	0.0006298083470339458	0.0006330010758370962	0.000652749388485435	0.0006558463092078238	0.0006771200187044149	0.0006801017501319578	0.0007279672096040789	0.0007306654757916376	0.07248060665402643	0.07181663391801812	-5.2072931829887786e-05	-0.0002124671120112137	-5.231998821339859e-05	-0.00021347514736597129
1.7827065284196406	0.000589160114579877	0.0005924873915053337	0.0006292738400662617	0.0006324638592672269	0.0006521954132060317	0.0006552897056314258	0.0006765453620156289	0.0006795245628975525	0.0007273494032358608	0.0007300453794267153	0.07248061086015929	0.07181663808525529	-5.1695713320441816e-05	-0.0002121989353934539	-5.1940980021345645e-05	-0.00021320569842039894
1.7934482320433673	0.0005886603110155692	0.0005919847653314869	0.0006287400090620721	0.0006319273220877033	0.0006516421385336715	0.0006547338059860054	0.000675971432114474	0.0006789481056509601	0.0007267323782831578	0.0007294260673728869	0.07248061514051611	0.07181664232602922	-5.1320971815357885e-05	-0.0002119300418377129	-5.156446058561526e-05	-0.00021293552913551062
1.8042546598350382	0.00058816114197648	0.000591482777266765	0.0006282068558227015	0.0006313914661089833	0.0006510895663356556	0.0006541786121477246	0.0006753982309383646	0.0006783723803381223	0.0007261161368297438	0.0007288075417216348	0.07248061949641893	0.07181664664165142	-5.094869279928527e-05	-0.00021166043377168764	-5.1190415322047156e-05	-0.00021266464195077162
1.8151262017903238	0.0005876626091428119	0.0005909814290008668	0.0006276743821433857	0.000630856293135406	0.0006505376984729833	0.0006536241259864089	0.0006748257604181836	0.0006777973888984196	0.000725500680952384	0.0007281898045574087	0.07248062392921586	0.07181665103345601	-5.0578861823871724e-05	-0.00021139011360332693	-5.081882971375018e-05	-0.00021239303928563547
1.8260632502548164	0.0005871647141890956	0.0005904807222177879	0.0006271425898133142	0.0006303218049652338	0.0006499865368003916	0.000653070349365596	0.0006742540224783255	0.000677223133264717	0.0007248860127208842	0.0007275728579576728	0.07248062844027653	0.07181665550280147	-5.021146450802372e-05	-0.00021111908372183075	-5.0449689311296564e-05	-0.00021212072354021005
1.8370661999381863	0.0005866674587842404	0.0005899806585958692	0.0006266114806156828	0.0006297880033907044	0.0006494360831664131	0.0006525172841425872	0.0006736830190367555	0.0006766496153634196	0.0007242721341981534	0.0007269567039929669	0.07248063303099676	0.07181666005106928	-4.984648653726803e-05	-0.0002108473464957905	-5.00829797323854e-05	-0.00021184769709463314
1.848135447928429	0.0005861708445915788	0.0005894812398078453	0.0006260810563277417	0.0006292548901980809	0.0006488863394134254	0.0006519649321685009	0.0006731127520050614	0.0006760768371145289	0.0007236590474402596	0.000726341344726966	0.07248063770279858	0.0718166646796684	-4.9483913664129936e-05	-0.0002105749042748961	-4.97186866619502e-05	-0.00021157396230982173
1.8592713937061955	0.0005856748732689099	0.000588982467520886	0.0006255513187208445	0.0006287224671676987	0.0006483373073777002	0.0006514132952883191	0.0006725432232885032	0.0006755048004316902	0.0007230467544964852	0.0007257267822165332	0.07248064245712563	0.07181666939003042	-4.9123731707758495e-05	-0.00021030175938908935	-4.935679585185357e-05	-0.00021129952152670883
1.8704744391592067	0.0005851795464685507	0.0005884843433966469	0.0006250222695604991	0.0006281907360740179	0.000647788988889458	0.0006508623753409454	0.0006719744347860733	0.000674933507222252	0.0007224352574093888	0.0007251130185117831	0.07248064729545199	0.07181667418361459	-4.876592655396125e-05	-0.0002100279141490219	-4.899729312090109e-05	-0.0002110243770667708
1.8817449885967616	0.0005846848658373755	0.0005879868690913117	0.0006244939106064126	0.0006276596986856699	0.0006472413857729134	0.0006503121741592482	0.0006714063883905407	0.0006743629593873145	0.0007218245582148572	0.0007245000556561332	0.07248065221927494	0.07181667906190525	-4.841048415497526e-05	-0.0002097533708455973	-4.86401643547095e-05	-0.00021074853123188853
1.8930834487643238	0.0005841908330168655	0.00058749004625564	0.0006239662436125437	0.0006271293567655079	0.0006466944998463327	0.0006497626935701201	0.0006708390859885102	0.0006737931588217843	0.0007212146589421649	0.0007238878956863639	0.07248065723012088	0.07181668402641309	-4.805739052926583e-05	-0.00020947813174949925	-4.8285395505380524e-05	-0.0002104719863034593
1.9044902288582053	0.0005836974496431561	0.0005869938765350156	0.0006234392703271551	0.0006265997120706592	0.0006461483329220824	0.0006492139353945251	0.0006702725294604763	0.0006732241074144317	0.000720605561614036	0.000723276540632681	0.0724806623295408	0.07181668907867632	-4.77066317616931e-05	-0.00020920219911269022	-4.7932972591792355e-05	-0.0002101947445442287
1.9159657405403292	0.0005832047173470787	0.0005864983615694889	0.000622912992492855	0.0006260707663525692	0.000645602886806678	0.000648665901447549	0.000669706720680872	0.0006726558070479383	0.0007199972682466944	0.0007226659925187657	0.07248066751911705	0.07181669422026178	-4.7358194003341986e-05	-0.00020892557516792587	-4.758288169930819e-05	-0.00020991680819751335
1.9275103979530908	0.0005827126377542063	0.0005860035029938218	0.0006223874118466494	0.0006255425213570522	0.0006450581633008357	0.0006481185935384501	0.0006691416615181216	0.0006720882595989511	0.0007193897808499223	0.0007220562533618324	0.07248067280045783	0.07181669945276382	-4.7012063471001814e-05	-0.00020864826212714516	-4.7235108979370305e-05	-0.00020963817948586871
1.9391246177343011	0.0005822212124849054	0.0005855093024375407	0.0006218625301199949	0.0006250149788243458	0.0006445141641995291	0.0006475720134707167	0.0006685773538346996	0.0006715214669381409	0.0007187831014271244	0.0007214473251726956	0.07248067817520085	0.07181670477780484	-4.6668226447464656e-05	-0.00020837026218335775	-4.68896406496111e-05	-0.00020935886061247688
1.9508088190322228	0.0005817304431543749	0.0005850157615249755	0.0006213383490388438	0.000624488140489154	0.0006439708912920311	0.0006470261630421115	0.0006680137994871791	0.0006709554309302494	0.0007181772319753772	0.0007208392099558163	0.07248068364501392	0.07181671019703578	-4.632666928143514e-05	-0.00020809157751074114	-4.6546462993984905e-05	-0.00020907885376184043
1.9625634235206988	0.0005812403313726945	0.0005845228818753077	0.0006208148703236913	0.0006239620080806984	0.0006434283463619706	0.0006464810440447237	0.0006674510003262835	0.0006703901534341449	0.000717572174485489	0.0007202319097093653	0.07248068921159455	0.07181671571213874	-4.59873783868886e-05	-0.0002078122102623925	-4.6205562362088004e-05	-0.0002087981610976869
1.9743888554143678	0.000580750878744872	0.0005840306651026186	0.0006202920956896323	0.0006234365833227695	0.0006428865311873857	0.0006459366582650257	0.0006668889581969452	0.0006698256363028786	0.0007169679309420608	0.0007196254264252815	0.07248069487666885	0.0718167213248266	-4.56503402435568e-05	-0.00020753216257314577	-4.586692516944657e-05	-0.00020851678476466184
1.9862855414839768	0.0005802620868708854	0.0005835391128159323	0.0006197700268464013	0.0006229118679337739	0.0006423454475407658	0.0006453930074839161	0.0006663276749383531	0.000669261881383732	0.0007163645033235373	0.0007190197620893249	0.07248070064199705	0.07181672703684083	-4.5315541396532405e-05	-0.00020725143655829503	-4.553053789728423e-05	-0.00020823472688796807
1.9982539110717792	0.0005797739573457312	0.0005830482266192622	0.0006192486654984263	0.0006223878636267826	0.0006418050971891115	0.0006448500934767781	0.0006657671523840082	0.0006686988905182732	0.0007157618936022682	0.0007184149186811382	0.07248070650937039	0.0718167328499555	-4.498296845589084e-05	-0.00020697003431267846	-4.5196387092182044e-05	-0.0002079519895725468
2.010294396107033	0.0005792864917594706	0.000582558008111659	0.0006187280133448788	0.0006218645721095847	0.0006412654818939813	0.0006443079180135266	0.0006652073923617762	0.0006681366655424123	0.0007151601037445667	0.0007178108981743039	0.07248071248060986	0.07181673876597633	-4.4652608096912294e-05	-0.00020668795791220496	-4.486445936623118e-05	-0.00020766857490427115
2.0224074311215867	0.0005787996916972726	0.0005820684588872542	0.0006182080720797204	0.0006213419950847317	0.0006407266034115437	0.0006437664828586609	0.0006646483966939407	0.00066757520828645	0.0007145591357107626	0.0007172077025363989	0.07248071855757066	0.07181674478674102	-4.4324447059818084e-05	-0.00020640520941324347	-4.453474139669289e-05	-0.00020738448494904416
2.0345934532655616	0.0005783135587394621	0.0005815795805353083	0.0006176888433917524	0.000620820134249591	0.0006401884634926272	0.0006432257897713159	0.0006640901671972572	0.0006670145205751366	0.0007139589914552651	0.0007166053337290573	0.07248072474214338	0.07181675091412122	-4.39984721495347e-05	-0.00020612179085230387	-4.4207219925963825e-05	-0.00020709972175342317
2.0468529023231294	0.0005778280944615642	0.0005810913746402537	0.0006171703289646654	0.0006202989912963906	0.0006396510638827736	0.0006426858405053121	0.0006635327056830026	0.000666454604227718	0.0007133596729266137	0.0007160037937080224	0.07248073103624796	0.07181675715002145	-4.367467023576321e-05	-0.00020583770424710546	-4.3881881761385216e-05	-0.00020681428734437013
2.059186220728381	0.0005773433004343487	0.0005806038427817416	0.0006166525304770865	0.0006197785679122708	0.0006391144063222832	0.0006421466368092078	0.0006629760139570312	0.0006658954610579943	0.00071276118206754	0.0007154030844232054	0.07248073744184287	0.07181676349638128	-4.335302825257681e-05	-0.00020555295159520315	-4.355871377502776e-05	-0.0002065281837288907
2.0715938535812968	0.0005768591782238795	0.0005801169865346917	0.0006161354496026316	0.0006192588657793359	0.0006385784925462746	0.0006416081804263509	0.0006624200938198284	0.000665337092874373	0.0007121635208150254	0.0007148032078187482	0.07248074396092001	0.07181676995517408	-4.303353319837222e-05	-0.00020526753487470906	-4.3237702903656944e-05	-0.00020624141289464493
2.084076248663807	0.0005763757293915558	0.0005796308074693313	0.0006156190880099502	0.000618739886574698	0.0006380433242847264	0.0006410704730949281	0.0006618649470665606	0.0006647795014799181	0.0007115666911003546	0.0007142041658330728	0.0724807505955084	0.07181677652840943	-4.271617213586626e-05	-0.0002049814560446256	-4.291883614857342e-05	-0.0002059539768099472
2.0966338564559543	0.0005758929554941601	0.0005791453071512466	0.000615103447362778	0.0006182216319705312	0.0006375089032625349	0.0006405335165480169	0.0006613105754871306	0.0006642226886724084	0.0007109706948491771	0.0007136059603989455	0.07248075734767254	0.07181678321813276	-4.2400932191721113e-05	-0.00020469471704419318	-4.260210057538405e-05	-0.00020566587742316955
2.109267130152151	0.0005754108580839031	0.000578660487141425	0.0006145885293199834	0.0006177041036341159	0.0006369752311995601	0.0006399973125136372	0.0006607569808662285	0.0006636666562443853	0.0007103755339815609	0.0007130085934435297	0.07248076421951306	0.07181679002642687	-4.208780055639169e-05	-0.00020440731979279314	-4.2287483313755564e-05	-0.000205377116662811
2.1219765256775314	0.0005749294387084705	0.0005781763489963049	0.0006140743355356186	0.0006171873032278941	0.0006364423098106828	0.0006394618627148035	0.0006602041649833881	0.0006631114059832116	0.000709781210412054	0.0007124120668884487	0.07248077121316987	0.07181679695541034	-4.177676448427134e-05	-0.00020411926619115506	-4.197497155765048e-05	-0.00020508769643881597
2.1347625017044103	0.0005744486989110643	0.0005776928942678144	0.000613560867658964	0.0006166712324095107	0.000635910140805845	0.0006389271688695699	0.0006596521296130337	0.0006625569396711181	0.0007091877260497353	0.0007118163826498346	0.07248077833082114	0.07181680400724105	-4.1467811293226936e-05	-0.00020383055812031592	-4.1664552564678325e-05	-0.00020479761864070078
2.147625519668832	0.0005739686402304542	0.000577210124503426	0.0006130481273345832	0.000616155892831871	0.0006353787258901125	0.0006383932326910915	0.0006591008765245408	0.0006620032590852652	0.0007085950827982792	0.0007112215426383963	0.07248078557468463	0.07181681118411697	-4.116092836437685e-05	-0.00020354119744099564	-4.13562136561893e-05	-0.00020450688513855286
2.160566043787228	0.0005734892642010177	0.0005767280412461944	0.0006125361162023672	0.0006156412861431821	0.0006348480667637178	0.000637860055887664	0.0006585504074822809	0.0006614503659977856	0.0007080032825560073	0.0007106275487594684	0.07248079294701493	0.07181681848827226	-4.085610314228175e-05	-0.00020325118599541503	-4.104994221713204e-05	-0.0002042154977831001
2.1735845410731627	0.0005730105723527902	0.0005762466460348081	0.0006120248358975859	0.0006151274139870082	0.0006343181651221143	0.0006373276401627858	0.0006580007242456829	0.0006608982621758487	0.0007074123272159493	0.0007100344029130744	0.07248080045011172	0.07181682592198525	-4.0553323134566444e-05	-0.0002029605256063799	-4.0745725695803814e-05	-0.00020392345840551662
2.1866814813541975	0.0005725325662115043	0.0005757659404036291	0.0006115142880509321	0.0006146142780023141	0.0006337890226560232	0.0006367959872151975	0.0006574518285692759	0.0006603469493817015	0.0007068222186658955	0.0007094421069939783	0.07248080808631403	0.07181683348757135	-4.025257591162845e-05	-0.0002026692180764622	-4.044355160377419e-05	-0.00020363076881765863
2.199857337288837	0.0005720552472986433	0.0005752859258827455	0.0006110044742885796	0.0006141018798235205	0.0006332606410514916	0.000636265098738943	0.0006569037222027527	0.0006597964293727348	0.0007062329587884621	0.0007088506628917496	0.07248081585800141	0.07181684118739093	-3.9953849106662276e-05	-0.0002023772651890965	-4.014340751543749e-05	-0.00020333743081074607
2.213112584383593	0.0005715786171314789	0.0005748066039980111	0.0006104953962322216	0.0006135902210805462	0.0006327330219899353	0.0006357349764234166	0.0006563564068910147	0.000659246703901524	0.0007056445494611395	0.0007082600724908147	0.07248082376759939	0.0718168490238444	-3.965713041556573e-05	-0.00020208466870889896	-3.984528106835278e-05	-0.00020304344615802716
2.2264477010101436	0.0005711026772231206	0.0005743279762710933	0.0006099870554991262	0.0006130793033988621	0.0006322061671481935	0.0006352056219534093	0.0006558098843742267	0.0006586977747158905	0.0007050569925563546	0.0007076703376705147	0.07248083181757266	0.07181685699937705	-3.936240759654791e-05	-0.00020179143038069614	-3.954915996265407e-05	-0.0002027488166125857
2.2398631684225956	0.0005706274290825592	0.0005738500442195188	0.0006094794537021811	0.0006125691283995372	0.0006316800781985774	0.0006346770370091678	0.0006552641563878716	0.0006581496435589494	0.0007044702899415267	0.000707081460305166	0.07248084001043563	0.0718168651164763	-3.906966846992793e-05	-0.0002014975519291501	-3.925503196087338e-05	-0.00020245354390727166
2.2533594707748548	0.000570152874214715	0.0005733728093567207	0.0006089725924499465	0.0006120596976992909	0.0006311547568089271	0.0006341492232664412	0.0006547192246628027	0.000657602312169169	0.000703884443479127	0.0007064934422641167	0.07248084834874396	0.07181687337767673	-3.877890091825639e-05	-0.00020120303506045156	-3.8962884888117666e-05	-0.00020215762975665796
2.2669370951380965	0.0005696790141204785	0.0005728962731920789	0.000608466473346699	0.0006115510129105367	0.000630630204642651	0.0006336221823965298	0.0006541750909252933	0.0006570557822804143	0.0007032994550267302	0.0007059062854118014	0.0724808568351009	0.07181688178555606	-3.849009288599617e-05	-0.00020090788146152894	-3.867270663157618e-05	-0.00020186107585527802
2.2805965315183476	0.0005692058502967584	0.0005724204372309706	0.0006079610979924832	0.0006110430756414356	0.0006301064233587867	0.0006330959160663404	0.0006536317568970923	0.0006565100556220089	0.0007027153264370763	0.0007053199916078009	0.0724808654721552	0.07181689034274052	-3.820323237913731e-05	-0.00020061209279897962	-3.8384485140371266e-05	-0.00020156388387779223
2.294338272874165	0.000568733384236528	0.0005719453029748152	0.000607456467983161	0.0006105358874959441	0.0006295834146120462	0.0006325704259384349	0.0006530892242954789	0.0006559651339187833	0.0007021320595581289	0.0007047345627069009	0.07248087426260603	0.07181689905190197	-3.791830746534969e-05	-0.0002003156707208048	-3.809820842554448e-05	-0.00020126605547994558
2.308162815134429	0.0005682616174288665	0.0005714708719211154	0.000606952584910457	0.0006100294500738609	0.0006290611800528682	0.0006320457136710807	0.0006525474948333095	0.0006554210188911285	0.0007015496562331269	0.0007041500005591447	0.07248088320919843	0.07181690791576122	-3.763530627355974e-05	-0.00020001861685507716	-3.781386455971314e-05	-0.0002009675922976656
2.3220706572162446	0.0005677905513590094	0.0005709971455635096	0.0006064494503620109	0.0006095237649708793	0.0006285397213274691	0.0006315217809183032	0.0006520065702190762	0.0006548777122550508	0.000700968118300648	0.0007035663070098976	0.0724808923147277	0.07181691693708774	-3.735421699399555e-05	-0.00019972093281124537	-3.753144167709804e-05	-0.00020066849594813085
2.336062301042938	0.0005673201875083846	0.0005705241253918075	0.0006059470659214198	0.0006090188337786295	0.0006280190400778899	0.0006309986293299316	0.0006514664521569527	0.0006543352157222185	0.0007003874475946573	0.0007029834838998934	0.07248090158204015	0.07181692611870062	-3.707502787766992e-05	-0.00019942262017835777	-3.72509279729788e-05	-0.00020036876802795311
2.3501382515621807	0.0005668505273546713	0.0005700518128920483	0.0006054454331682972	0.0006085146580847377	0.0006274991379420549	0.0006304762605516601	0.000650927142346857	0.0006537935310000267	0.0006998076459445777	0.0007024015330653069	0.07248091101403194	0.07181693546347072	-3.6797727236605876e-05	-0.00019912368052701912	-3.69723117038534e-05	-0.00020006841011482868
2.3642990167642037	0.0005663815723718295	0.0005695802095465323	0.0006049445536783093	0.0006080112394728628	0.00062698001655381	0.0006299546762250855	0.0006503886424844927	0.0006532526597916354	0.0006992287151753309	0.0007018204563377945	0.07248092061365274	0.07181694497432015	-3.652230344339258e-05	-0.00019882411540843303	-3.6695581187202314e-05	-0.00019976742376769108
2.378545107700138	0.000565913324030157	0.0005691093168338766	0.0006044444290232323	0.000607508579522755	0.0006264616775429856	0.0006294338779877678	0.0006498509542614099	0.0006527126037960333	0.0006986506571074079	0.0007012402555445649	0.0724809303839052	0.07181695465422155	-3.624874493097022e-05	-0.00019852392635379135	-3.642072480109296e-05	-0.00019946581052496248
2.392877038500453	0.0005654457837963289	0.0005686391362290549	0.0006039450607709984	0.0006070066798102993	0.0006259441225354374	0.0006289138674732759	0.0006493140793650535	0.0006521733647080871	0.000698073473556919	0.0007006609325084299	0.07248094032784298	0.07181696450620412	-3.597704019259185e-05	-0.00019822311487537048	-3.6147730984148474e-05	-0.00019916357190589984
2.4072953263935135	0.0005649789531334437	0.000568169669203446	0.000603446450485742	0.0006065055419075665	0.0006254273531531051	0.0006283946463112425	0.0006487780194788191	0.0006516349442185943	0.0006974971663356541	0.0007000824890478633	0.0724809504485805	0.07181697453334969	-3.570717778156665e-05	-0.00019792168246608732	-3.587658823537426e-05	-0.00019886070941059486
2.4218004917242455	0.0005645128335010677	0.0005677009172248752	0.0006029485997278513	0.0006060051673828593	0.0006249113710140541	0.0006278762161274091	0.0006482427762821016	0.0006510973440143355	0.0006969217372511371	0.0006995049269770577	0.07248096074928295	0.07181698473879773	-3.543914631113504e-05	-0.00019761963059987397	-3.560728511402614e-05	-0.00019855722452016833
2.436393057972914	0.0005640474263552793	0.0005672328817576611	0.0006024515100540132	0.0006055055578007622	0.0006243961777325334	0.00062735857854368	0.0006477083514503497	0.0006505605657781253	0.0006963471881066836	0.0006989282481059801	0.07248097123317557	0.07181699512574079	-3.517293445414599e-05	-0.00019731696073084504	-3.5339810239194e-05	-0.00019825311869553497
2.4510735517740176	0.0005635827331487168	0.0005667655642626633	0.0006019551830172657	0.0006050067147221923	0.0006238817749190207	0.0006268417351781736	0.0006471747466551196	0.0006500246111888711	0.0006957735207014612	0.0006983524542404348	0.07248098190353996	0.07181700569743166	-3.4908530942973776e-05	-0.0001970136742941997	-3.507415228978794e-05	-0.0001979483933786247
2.46584250293529	0.000563118755330619	0.000566298966197323	0.0006014596201670421	0.0006045086397044438	0.0006233681641802765	0.0006263256876452704	0.0006466419635641249	0.0006494894819216191	0.0006952007368305414	0.0006977775471821131	0.07248099276371792	0.07181701645718046	-3.4645924569247366e-05	-0.00019670977270525025	-3.4810300004281536e-05	-0.00019764304999171645
2.4807004444568266	0.000562655494346875	0.0005658330890157121	0.0006009648230492236	0.0006040113343012401	0.0006228553471193929	0.000625810437555667	0.0006461100038412924	0.0006489551796476118	0.0006946288382849623	0.0006972035287286577	0.07248100381711119	0.07181702740835769	-3.438510418376367e-05	-0.00019640525736067116	-3.454824218054528e-05	-0.00019733708993784072
2.4956479125503126	0.0005621929516400634	0.0005653679341685752	0.0006004707932061835	0.00060351480006278	0.0006223433253358428	0.0006252959865164232	0.000645578869146811	0.0006484217060343382	0.0006940578268517796	0.0006966304006737145	0.07248101506718214	0.0718170385543947	-3.412605869627591e-05	-0.00019610012963797163	-3.428796767569395e-05	-0.00019703051460100152
2.510685446658382	0.0005617311286495009	0.0005649035031033759	0.0005999775321768378	0.0006030190385357872	0.0006218321004255307	0.000624782336131014	0.0006450485611371858	0.0006478890627455861	0.0006934877043141281	0.0006960581648069921	0.07248102651745567	0.07181704989878245	-3.386877707518485e-05	-0.00019579439089481565	-3.402946540583332e-05	-0.0001967233253455103
2.5258135894740787	0.0005612700268112862	0.0005644397972643419	0.0005994850414966928	0.0006025240512635582	0.000621321673980845	0.0006242694879993799	0.0006445190814652923	0.0006473572514414971	0.0006929184724512779	0.0006954868229143202	0.07248103817152189	0.07181706144507805	-3.361324834735141e-05	-0.00019548804246954932	-3.3772724345796507e-05	-0.0001964155235163051
2.54103288696045	0.0005608096475583442	0.0005639768180925097	0.0005989933226978937	0.0006020298397860121	0.0006208120475907068	0.0006237574437179783	0.0006439904317804256	0.0006468262737786178	0.0006923501330386907	0.0006949163767777046	0.07248105003303339	0.07181707319690064	-3.335946159814876e-05	-0.00019518108568206127	-3.3517733529088434e-05	-0.00019610711043903384
2.556343888370238	0.0005603499923204701	0.0005635145670257693	0.0005985023773092719	0.0006015364056397368	0.0006203032228406172	0.0006232462048798324	0.0006434626137283539	0.000646296131409951	0.000691782687848076	0.0006943468281753853	0.07248106210570854	0.0718170851579342	-3.310740597096268e-05	-0.00019487352183236717	-3.32644820476638e-05	-0.00019579808742030413
2.571747146265715	0.0005598910625243756	0.0005630530454989092	0.0005980122068563941	0.0006010437503580393	0.000619795201312714	0.0006227357730745818	0.0006429356289513724	0.0006457668259850118	0.0006912161386474499	0.0006937781788818941	0.07248107439333411	0.07181709733193102	-3.2857070667087485e-05	-0.00019456535220116478	-3.301295905156626e-05	-0.00019548845574687834
2.5872432165386163	0.000559432859593732	0.0005625922549436611	0.0005975228128616094	0.0006005518754709935	0.0006192879845858158	0.0006222261498885353	0.0006424094790883538	0.0006452383591498772	0.0006906504872011911	0.0006932104306681116	0.07248108689976429	0.07181710972270892	-3.260844494566706e-05	-0.00019425657805047236	-3.276315374892841e-05	-0.00019517821668643687
2.602832658430207	0.0005589753849492152	0.0005621321967887448	0.0005970341968440973	0.0006000607825054875	0.0006187815742354749	0.0006217173369047178	0.0006418841657748011	0.0006447107325472387	0.0006900857352700978	0.0006926435853013232	0.07248109962892386	0.07181712233415508	-3.236151812329932e-05	-0.00019394720062272663	-3.251505540569424e-05	-0.0001948673714874949
2.6185160345514573	0.000558518640008551	0.000561672872459914	0.0005965463603199192	0.0005995704729852743	0.0006182759718340272	0.0006212093357029236	0.0006413596906429015	0.000644183947816459	0.0006895218846114465	0.0006920776445452798	0.0724811125848057	0.07181713517022842	-3.211627957388011e-05	-0.00019363722114085213	-3.226865334538323e-05	-0.00019455592137902766
2.6342939109033563	0.0005580626261865592	0.0005612142833799994	0.0005960593048020618	0.0005990809484310184	0.0006177711789506435	0.0006207021478597645	0.0006408360553215767	0.0006436580065936193	0.0006889589369790471	0.0006915126101602516	0.07248112577147661	0.07181714823495698	-3.187271872849562e-05	-0.00019332664080891349	-3.202393694889949e-05	-0.00019424386757055379
2.6501668568973313	0.0005576073448951973	0.0005607564309689542	0.0005955730318004875	0.000598592210360344	0.0006172671971513769	0.0006201957749487236	0.000640313261436537	0.0006431329105115744	0.0006883968941233003	0.000690948483903086	0.07248113919307703	0.07181716153244183	-3.163082507529058e-05	-0.00019301546081251786	-3.178089565450057e-05	-0.0001939312112533148
2.666135445375801	0.000557152797543603	0.0005602993166438968	0.0005950875428221798	0.0005981042602878814	0.0006167640279992121	0.000619690218540197	0.0006397913106103291	0.0006426086612000029	0.0006878357577912519	0.0006903852675272635	0.0724811528538212	0.07181717506685899	-3.139058815890966e-05	-0.0001927036823166639	-3.153951895724233e-05	-0.0001936179535978605
2.6822002526328483	0.0005566989855381464	0.0005598429418191621	0.0005946028393711977	0.0005976170997253228	0.000616261673054123	0.0006191854802015598	0.0006392702044623972	0.0006420852602854664	0.0006872755297266591	0.000689822962782962	0.07248116675799914	0.07181718884245825	-3.115199758057727e-05	-0.00019239130646761526	-3.1299796409034464e-05	-0.000193304095756075
2.6983618584350144	0.0005562459102824641	0.0005593873079063361	0.0005941189229487158	0.00059713073018146	0.0006157601338731131	0.0006186815614971976	0.0006387499446091253	0.0006415627093914528	0.000686716211670035	0.0006892615714171027	0.07248118090997822	0.07181720286356737	-3.091504299797612e-05	-0.00019207833439302546	-3.106171761850865e-05	-0.0001929896388611213
2.71462084604223	0.000555793573177512	0.0005589324163143098	0.0005936357950530792	0.000596645153162241	0.0006152594120102722	0.0006181784639885728	0.0006382305326638984	0.0006410410101384369	0.0006861578053587161	0.0006887010951734181	0.0724811953142046	0.07181721713459215	-3.0679714124858676e-05	-0.0001917647672013273	-3.082527225053283e-05	-0.00019267458402603965
2.730977802228858	0.0005553419756216018	0.0005584782684493159	0.0005931534571798433	0.0005961603701708116	0.0006147595090168203	0.0006176761892342629	0.0006377119702371454	0.0006405201641439243	0.00068560031252691	0.0006881415357924992	0.0724812099752051	0.0718172316600155	-3.0446000730762618e-05	-0.00019145060598081687	-3.059045002619734e-05	-0.00019235893234507973
2.747433317304874	0.0005548911190104547	0.0005580248657149818	0.0005926719108218316	0.0005956763827075713	0.000614260426441168	0.0006171747387900207	0.0006371942589364028	0.0006400001730225157	0.0006850437349057643	0.0006875828950118644	0.07248122489758897	0.07181724644440537	-3.0213892641028223e-05	-0.00019113585180126347	-3.0357240722526935e-05	-0.00019204268489267373
2.763987985137163	0.0005544410047372363	0.0005575722095123655	0.0005921911574691759	0.0005951931922702141	0.0006137621658289538	0.0006166741142088173	0.0006366774003663552	0.0006394810383859468	0.0006844880742234102	0.0006870251745660053	0.07248124008604491	0.07181726149240629	-2.9983379736586713e-05	-0.000190820505713854	-3.0125634172456506e-05	-0.00019172584272508786
2.780642403170963	0.0005539916341926072	0.0005571203012400056	0.0005917111986093669	0.0005947108003537794	0.0006132647287231029	0.0006161743170408939	0.0006361613961288954	0.0006389627618431492	0.0006839333322050294	0.00068646837618645	0.0724812555453493	0.07181727680875237	-2.9754451953536987e-05	-0.00019050456874968036	-2.9895620264321077e-05	-0.00019140840687832672
2.797397172451417	0.0005535430087647642	0.0005566691422939651	0.0005912320357273023	0.0005942292084507017	0.0006127681166638735	0.000615675348833816	0.0006356462478231751	0.0006384453450003001	0.0006833795105729085	0.0006859125016018217	0.07248127128036533	0.07181729239825915	-2.9527099283128272e-05	-0.00019018804192126593	-2.966718894185233e-05	-0.000191090378369424
2.8142528976452668	0.0005530951298394852	0.0005562187340678728	0.0005907536703053342	0.0005937484180508554	0.0006122723311889078	0.0006151772111325176	0.0006351319570456537	0.0006379287894608734	0.0006828266110464923	0.0006853575525378899	0.07248128729604021	0.0718173082658306	-2.930131177140971e-05	-0.00018987092622131663	-2.9440330204001663e-05	-0.0001907717581967061
2.831210187062679	0.0005526479988001742	0.0005557690779529723	0.0005902761038233173	0.0005932684306416071	0.0006117773738332839	0.000614679905479355	0.0006346185253901564	0.0006374130968256966	0.000682274635342448	0.0006848035307176352	0.07248130359741436	0.07181732441645955	-2.9077079519247706e-05	-0.00018955322262441399	-2.9215034104551618e-05	-0.0001904525473385016
2.848269652679189	0.000552201617027903	0.0005553201753381617	0.0005897993377586544	0.0005927892477078588	0.0006112832461295586	0.0006141834334141573	0.0006341059544479195	0.0006368982686929961	0.0006817235851747139	0.0006842504378612987	0.0724813201896172	0.07181734085522563	-2.8854392681895713e-05	-0.0001892349320853498	-2.899129075206383e-05	-0.00019013274675440395
2.865431910157798	0.0005517559859014592	0.0005548720276100417	0.0005893233735863491	0.0005923108707320996	0.000610789949607828	0.000613687796474274	0.0006335942458076493	0.0006363843066584575	0.0006811734622545653	0.0006836982756864471	0.07248133707786995	0.07181735758730451	-2.863324146883811e-05	-0.0001889160555397229	-2.876909030960495e-05	-0.00018981235738461943
2.882697578871184	0.000551311106797385	0.0005544246361529568	0.0005888482127790482	0.0005918333011944509	0.000610297485795767	0.0006131929961946278	0.0006330834010555687	0.0006358712123152719	0.000680624268290663	0.0006831470459080229	0.07248135426748858	0.07181737461796335	-2.8413616143661835e-05	-0.0001885965939043971	-2.854842299453153e-05	-0.0001894913801500503
2.900067281924058	0.0005508669810900266	0.0005539780023490426	0.0005883738568070932	0.000591356540572718	0.0006098058562186874	0.0006126990341077632	0.0006325734217754745	0.0006353589872541925	0.0006800760049891181	0.0006825967502384077	0.07248137176388568	0.0718173919525638	-2.8195507023771882e-05	-0.00018827654807686278	-2.832927907837901e-05	-0.00018916981595300253
2.9175416461756507	0.0005504236101515741	0.0005535321275782671	0.0005879003071385643	0.0005908805903424333	0.0006093150623995811	0.0006122059117438945	0.0006320643095487836	0.0006348476330635823	0.0006795286740535422	0.0006820473903874742	0.07248138957257083	0.07181740959656371	-2.797890448014151e-05	-0.00018795591893513985	-2.8111648886403745e-05	-0.0001888476656755067
2.9351213022623317	0.0005499809953521095	0.000553087013218479	0.0005874275652393345	0.0005904054519769106	0.0006088251058591782	0.0006117136306309638	0.0006315560659545934	0.0006343371513294747	0.0006789822771851128	0.0006814989680626496	0.07248140769915272	0.07181742755552124	-2.77637989372706e-05	-0.00018763470733890175	-2.7895522797645456e-05	-0.00018852493018098326
2.952806884620376	0.0005495391380596447	0.0005526426606454456	0.000586955632573109	0.000589931126947285	0.0006083359881159853	0.0006112221922946803	0.0006310486925697247	0.0006338275436356149	0.0006784368160826202	0.0006809514849689663	0.07248142614934183	0.07181744583509296	-2.7550180872949748e-05	-0.00018731291412914242	-2.7680891244701716e-05	-0.00018820161031443683
2.970599031508854	0.0005490980396401701	0.0005521990712329018	0.0005864845106014774	0.0005894576167225662	0.0006078477106863439	0.0006107315982585768	0.0006305421909687787	0.0006333188115635198	0.0006778922924425317	0.0006804049428091227	0.07248144492895113	0.07181746444103804	-2.7338040817639214e-05	-0.00018699054012558114	-2.746774471317978e-05	-0.00018787770689997207
2.9884983850326714	0.0005486577014577003	0.000551756246352596	0.0005860142007839653	0.0005889849227696886	0.0006073602750844832	0.000610241850044062	0.0006300365627241931	0.0006328109566925333	0.0006773487079590511	0.0006798593432835441	0.07248146404389771	0.07181748337922123	-2.7127369354812414e-05	-0.0001866675861303957	-2.7256073741876996e-05	-0.00018755322074351377
3.006505591165733	0.000548218124874312	0.0005513141873743284	0.0005855447045780732	0.0005885130465535524	0.0006068736828225592	0.0006097529491704639	0.0006295318094062875	0.0006323039805998685	0.000676806064324168	0.0006793146880904334	0.07248148350020876	0.07181750265561052	-2.6918157120661007e-05	-0.0001863440529276117	-2.7045868922468547e-05	-0.00018722815263233494
3.0246212997742656	0.0005477793112501894	0.0005508728956659966	0.0005850760234393284	0.0005880419895370739	0.00060638793541071	0.0006092648971550831	0.0006290279325833151	0.0006317978848606661	0.0006762643632277184	0.0006787709789258298	0.07248150330401586	0.0718175222762826	-2.671039480346693e-05	-0.00018601994128018828	-2.6837120899157046e-05	-0.0001869025033335997
3.0428461646402667	0.0005473412619436738	0.0005504323725936445	0.0005846081588213364	0.0005875717531812386	0.0006059030343571104	0.0006087776955132442	0.0006285249338215232	0.0006312926710480507	0.000675723606357446	0.0006782282174836721	0.07248152346156252	0.07181754224742441	-2.6504073143786278e-05	-0.00018569525193293246	-2.6629820368499063e-05	-0.00018657627359527917
3.0611808434850984	0.0005469039783112989	0.000549992619521501	0.0005841411121758209	0.0005871023389451408	0.0006054189811680123	0.0006082913457583453	0.0006280228146851973	0.0006307883407331741	0.0006751837953990537	0.0006776864054558498	0.07248154397920781	0.07181756257533269	-2.6299182934168275e-05	-0.0001853699856118607	-2.6423958079380833e-05	-0.00018624946414687316
3.079625997993227	0.0005464674617078403	0.0005495536378120252	0.0005836748849526766	0.0005866337482860371	0.0006049357773478019	0.0006078058494019043	0.0006275215767367155	0.0006302848954852758	0.0006746449320362632	0.0006771455445322628	0.07248156486342124	0.07181758326642051	-2.6095715018732007e-05	-0.00018504414302274175	-2.6219524832525598e-05	-0.00018592207569796682
3.0981822938360946	0.000546031713486359	0.0005491154288259535	0.000583209478600018	0.000586165982659394	0.0006044534243990487	0.0006073212079536169	0.0006270212215366047	0.0006297823368717323	0.0006741070179508758	0.0006766056364008811	0.07248158612079095	0.07181760432721364	-2.5893660293319076e-05	-0.0001847177248537335	-2.6016511480521365e-05	-0.00018559410893946582
3.116850400696155	0.0005455967349982395	0.0005486779939223374	0.0005827448945642194	0.0005856990435189297	0.0006039719238225479	0.0006068374229213955	0.0006265217506435849	0.0006292806664581064	0.0006735700548228207	0.0006760666827477966	0.07248160775802476	0.07181762576435877	-2.5693009704955833e-05	-0.0001843907317730098	-2.5814908927480895e-05	-0.00018526556454306897
3.135630992291033	0.000545162527593243	0.0005482413344585952	0.0005822811342899724	0.0005852329323166721	0.0006034912771173825	0.0006063544958114312	0.0006260231656146317	0.0006287798858082075	0.0006730340443302245	0.0006755286852572888	0.07248162978195159	0.07181764758462014	-2.5493754251759704e-05	-0.00018406316442966253	-2.5614708128798847e-05	-0.0001849364431607825
3.1545247463978408	0.0005447290926195408	0.0005478054517905482	0.0005818181992203248	0.0005847676505029961	0.0006030114857809608	0.0006058724281282342	0.0006255254680050168	0.0006282799964841344	0.0006724989881494573	0.0006749916456118744	0.07248165219952103	0.07181766979488426	-2.5295884982810823e-05	-0.00018373502345424286	-2.5415900091061566e-05	-0.00018460674542607192
3.1735323448776414	0.0005442964314237658	0.0005473703472724708	0.0005813560907967338	0.0005843031995266789	0.0006025325513090757	0.00060539122137469	0.0006250286593683713	0.0006277810000463364	0.000671964887955198	0.0006744555654923708	0.0724816750178119	0.0718176924021634	-2.509939299772529e-05	-0.00018340630945731795	-2.521847587174872e-05	-0.0001842764719529738
3.192654473700048	0.0005438645453510514	0.0005469360222571298	0.000580894810459111	0.000583839580834944	0.0006020544751959492	0.0006049108770521048	0.0006245327412567294	0.0006272828980536599	0.0006714317454204873	0.0006739204465779506	0.07248169824402623	0.07181771541359451	-2.490426944673843e-05	-0.00018307702303141382	-2.5022426579042467e-05	-0.00018394562333647058
3.211891822967991	0.0005434334357450777	0.0005465024780958316	0.0005804343596458705	0.0005833767958735099	0.0006015772589342829	0.0006044313966602599	0.0006240377152205867	0.0006267856920634046	0.0006708995622167879	0.0006733862905462005	0.0724817218855001	0.07181773883644565	-2.4710505530219085e-05	-0.00018274716474926678	-2.482774337154124e-05	-0.00018361420015182428
3.2312450869426166	0.0005430031039481135	0.0005460697161384634	0.0005799747397939753	0.0005829148460866378	0.00060110090401531	0.0006039527816974594	0.0006235435828089481	0.0006262893836313721	0.00067036834001404	0.0006728530990731783	0.07248174594970004	0.07181776267811296	-2.451809249859674e-05	-0.00018241673516472545	-2.4634417458190352e-05	-0.00018328220295574238
3.2507149640683446	0.000542573551301061	0.0005456377377335395	0.0005795159523389875	0.0005824537329171801	0.0006006254119288422	0.0006034750336605797	0.0006230503455693836	0.0006257939743119236	0.0006698380804807217	0.0006723208738334727	0.07248177044422793	0.07181778694612893	-2.432702165211173e-05	-0.00018208573481245938	-2.444244009799229e-05	-0.00018294963228568384
3.2703021569980693	0.0005421447791434984	0.000545206544228243	0.0005790579987151133	0.0005819934578066272	0.0006001507841633226	0.0006029981540451205	0.0006225580050480788	0.0006252994656580281	0.0006693087852839036	0.000671789616500259	0.07248179537682235	0.07181781164816055	-2.413728434066259e-05	-0.00018175416420843082	-2.4251802599767336e-05	-0.00018261648865983138
3.2900073726185273	0.0005417167888137229	0.0005447761369684689	0.0005786008803552499	0.0005815340221951541	0.000599677022205871	0.0006025221443452545	0.0006220665627898854	0.0006248058592213157	0.000668780456089307	0.0006712593287453561	0.07248182075536255	0.07181783679201369	-2.3948871963505938e-05	-0.00018142202384928419	-2.4062496321928042e-05	-0.0001822827725769388
3.3098313220758016	0.0005412895816487963	0.0005443465172988715	0.0005781445986910365	0.0005810754275216713	0.0005992041275423388	0.0006020470060538788	0.0006215760203383777	0.0006243131565521322	0.000668253094561364	0.0006707300122392884	0.07248184658786819	0.07181786238563477	-2.3761775968968515e-05	-0.00018108931421167984	-2.3874512672326584e-05	-0.0001819484845166225
3.329774720800988	0.0005408631589845874	0.0005439176865629061	0.0005776891551528991	0.0005806176752238706	0.0005987321016573586	0.0006015727406626635	0.0006210863792359036	0.0006238213591995907	0.0006677267023632745	0.0006702016686513413	0.07248187288250624	0.07181788843711412	-2.3575987854568617e-05	-0.00018075603575490318	-2.3687843108095158e-05	-0.0001816136249400413
3.349838288536016	0.000540437522155812	0.0005434896461028679	0.0005772345511700958	0.0005801607667382705	0.0005982609460343851	0.0006010993496620992	0.0006205976410236321	0.0006233304687116216	0.0006672012811570591	0.0006696742996496162	0.07248189964758961	0.07181791495468832	-2.339149916646792e-05	-0.0001804221889181723	-2.3502479135266083e-05	-0.00018127819428842562
3.370022749359618	0.0005400126724960841	0.0005430623972599462	0.0005767807881707721	0.0005797047035002694	0.0005977906621557593	0.0006006268345415539	0.0006201098072416149	0.0006228404866350302	0.0006666768326036265	0.0006691479069010959	0.0724819268915798	0.07181794194674201	-2.320830149929627e-05	-0.0001800877741212764	-2.331841230861914e-05	-0.00018094219298364633
3.390328831713469	0.0005395886113379495	0.0005426359413742564	0.0005763278675819967	0.0005792494869441873	0.0005973212515027457	0.0006001551967893167	0.0006196228794288292	0.0006223514145155437	0.0006661533583628207	0.0006686224920716943	0.07248195462309545	0.07181796942181139	-2.3026386496123943e-05	-0.00017975279176542236	-2.3135634231554944e-05	-0.0001806056214288393
3.4107572684284713	0.0005391653400129388	0.0005422102797848936	0.0005758757908298211	0.0005787951185033196	0.0005968527155555912	0.0005996844378926522	0.0006191368591232381	0.0006218632538978696	0.0006656308600934897	0.0006680980568263229	0.07248198285090592	0.07181799738858576	-2.2845745848106003e-05	-0.00017941724223270727	-2.2954136555834725e-05	-0.00018026848000804452
3.431308796751202	0.0005387428598516033	0.0005417854138299685	0.0005754245593393181	0.0005783415996099782	0.0005963850557935668	0.0005992145593378456	0.000618651747861837	0.000621376006325744	0.0006651093394535334	0.0006675746028289414	0.07248201158394157	0.07181802585591436	-2.266637129434007e-05	-0.00017908112588620184	-2.2773910981351356e-05	-0.0001799307690860258
3.4519841583705158	0.0005383211721835615	0.0005413613448466556	0.0005749741745346326	0.0005778889316955444	0.0005959182736950249	0.0005987455626102581	0.0006181675471807095	0.0006208896733419855	0.0006645887980999686	0.0006670521317426208	0.07248204083129366	0.0718180548328031	-2.248825462149856e-05	-0.00017874444306903436	-2.259494925580842e-05	-0.00017959248900754898
3.47278409944432	0.0005379002783375444	0.0005409380741712363	0.0005745246378390322	0.0005774371161905155	0.0005954523707374463	0.000598277449194376	0.0006176842586150819	0.0006204042564885508	0.0006640692376889866	0.0006665306452296026	0.07248207060221801	0.07181808432842271	-2.231138766389633e-05	-0.00017840719410640304	-2.2417243174779194e-05	-0.00017925364009935274
3.4937093706264992	0.0005374801796414328	0.0005405156031391394	0.000574075950674946	0.0005769861545245497	0.0005949873483974863	0.0005978102205738553	0.0006172018836993679	0.0006199197573065818	0.0006635506598760063	0.0006660101449513504	0.07248210090613771	0.07181811435210822	-2.213576230306047e-05	-0.00017806937930395228	-2.2240784581276443e-05	-0.00017891422266858026
3.514760727094002	0.0005370608774223058	0.000540093933084987	0.0005736281144640209	0.0005765360481265162	0.0005945232081510306	0.0005973438782315799	0.0006167204239672283	0.0006194361773364616	0.000663033066315737	0.000665490632568615	0.07248213175264359	0.07181814491336219	-2.1961370467487445e-05	-0.00017773099894745348	-2.2065565365497405e-05	-0.00017857423700239072
3.535938928574102	0.0005366423730064841	0.0005396730653426397	0.0005731811306271663	0.0005760867984245445	0.0005940599514732438	0.0005968784236497075	0.000616239880951624	0.000618953518117871	0.0006625164586622381	0.0006649721097414933	0.07248216315150321	0.07181817602186238	-2.1788204132636158e-05	-0.00017739205330441488	-2.189157746484982e-05	-0.00017823368336972178
3.557244739371806	0.0005362246677195688	0.0005392530012452359	0.0005727350005845983	0.0005756384068460682	0.0005935975798386155	0.0005964138583097183	0.0006157602561848621	0.0006184717811898334	0.0006620008385689719	0.0006644545781294807	0.0724821951126574	0.07181820768745756	-2.1616255320589667e-05	-0.00017705254262319337	-2.171881286357029e-05	-0.00017789256202010995
3.578678928397448	0.0005358077628864882	0.0005388337421252373	0.0005722897257558902	0.0005751908748178741	0.0005931360947210145	0.0005959501836924683	0.000615281551198655	0.0006179909680907739	0.0006614862076888662	0.000663938039391535	0.07248222764623073	0.0718182399201779	-2.1445516099793255e-05	-0.00017671246713234223	-2.154726359243804e-05	-0.0001775508731830383
3.600242269194432	0.0005353916598315416	0.0005384152893144746	0.0005718453075600218	0.0005747442037661533	0.0005926754975937377	0.00059548740127824	0.0006148037675241707	0.0006175110803585703	0.0006609725676743736	0.0006634224951861343	0.07248226076252552	0.07181827273023074	-2.1275978584927788e-05	-0.00017637182704155485	-2.1376921728740242e-05	-0.00017720861706929658
3.6219355399671502	0.0005349763598784393	0.0005379976441441874	0.0005714017474154229	0.0005742983951165436	0.0005922157899295598	0.0005950255125467897	0.0006143269066920849	0.0006170321195306061	0.0006604599201775266	0.0006629079471713348	0.07248229447203308	0.0718183061280118	-2.1107634936774408e-05	-0.00017603062254206714	-2.1207779396095056e-05	-0.0001768657938713003
3.643759523609069	0.0005345618643503466	0.0005375808079450676	0.00057095904674002	0.0005738534502941796	0.0005917569732007798	0.0005945645189773959	0.0006138509702326323	0.0006165540871438209	0.0006599482668499962	0.0006623943970048272	0.07248232878543426	0.07181834012410127	-2.0940477361758303e-05	-0.00017568885380467303	-2.1039828763920812e-05	-0.0001765224037604679
3.6657150077309777	0.0005341481745699317	0.0005371647820473075	0.0005705172069512917	0.0005734093707237432	0.0005912990488792811	0.0005941044220489203	0.0006133759596756668	0.0006160769847347705	0.0006594376093431584	0.0006618818463440039	0.07248236371360224	0.07181837472927259	-2.077449811195564e-05	-0.00017534652098168124	-2.0873062047540095e-05	-0.000176178446889802
3.6878027846894206	0.0005337352918594002	0.0005367495677806371	0.0005700762294663061	0.0005729661578295057	0.0005908420184365683	0.0005936452232398429	0.0006129018765507044	0.000615600813839672	0.0006589279493081414	0.0006613702968460083	0.07248239926760733	0.0718184099544942	-2.0609689484913166e-05	-0.00017500362420683202	-2.0707471507957695e-05	-0.00017583392339383386
3.710023651615288	0.0005333232175405449	0.0005363351664743702	0.0005696361157017739	0.0005725238130353788	0.0005903858833438267	0.0005931869240283237	0.0006124287223869814	0.0006151255759944594	0.0006584192883958915	0.0006608597501677974	0.0724824354587187	0.0718184458109302	-2.044604382313471e-05	-0.0001746601635930073	-2.0543049451350603e-05	-0.0001754888333860144
3.732378410442586	0.0005329119529347881	0.0005359215794574501	0.0005691968670740967	0.0005720823377649653	0.0005899306450719717	0.0005927295258922507	0.0006119564987135095	0.0006146512727348418	0.0006579116282572335	0.0006603502079662061	0.07248247229841084	0.07181848230994799	-2.028355351423733e-05	-0.00017431613923528377	-2.0379788229224136e-05	-0.00017514317696186443
3.7548678679373717	0.0005325014993632215	0.0005355088080584883	0.0005687584849994107	0.000571641733441599	0.0005894763050916928	0.0005922730303092853	0.0006114852070591223	0.0006141779055963484	0.0006574049705429246	0.0006598416718979982	0.07248250979836325	0.07181851946312151	-2.0122210990590472e-05	-0.00017397155120942032	-2.0217680238052843e-05	-0.00017479695419772567
3.777492835726878	0.0005320918581466511	0.0005350968536058105	0.000568320970893637	0.0005712020014883999	0.00058902286487351	0.0005918174387569173	0.0006110148489525336	0.0006137054761143873	0.000656899316903716	0.0006593341436199304	0.07248254797046795	0.07181855728223172	-1.9962008728984654e-05	-0.00017362639957108073	-2.0056717918928366e-05	-0.00017445016514942846
3.8002541303288	0.0005316830306056422	0.0005346857174275007	0.0005678843261725287	0.0005707631433283195	0.0005885703258878223	0.0005913627527125167	0.0006105454259223902	0.0006132339858242987	0.0006563946689904141	0.0006588276247888129	0.07248258682683308	0.07181859577927432	-1.98029392506089e-05	-0.0001732806843572493	-1.9896893757549022e-05	-0.000174102809854082
3.823152573180761	0.0005312750180605587	0.0005342754008514418	0.0005674485522517178	0.0005703251603841869	0.0005881186896049568	0.0005909089736533796	0.0006100769394973208	0.0006127634362614046	0.0006558910284539364	0.0006583221170615646	0.07248262637978199	0.07181863496646011	-1.9644995120794012e-05	-0.00017293440558581452	-1.973820028395787e-05	-0.0001737548883296025
3.8461889906699622	0.000530867821831609	0.0005338659052053615	0.0005670136505467633	0.0005698880540787592	0.0005876679574952191	0.0005904561030567827	0.0006096093912059953	0.0006122938289610653	0.0006553883969453733	0.0006578176220952767	0.07248266664186569	0.07181867485622055	-1.948816894872807e-05	-0.00017258756325491675	-1.9580630072308508e-05	-0.00017340640057443568
3.8693642141629967	0.0005304614432388881	0.0005334572318168745	0.0005665796224731993	0.0005694518258347683	0.0005872181310289458	0.00059000414240003	0.0006091427825771722	0.0006118251654587337	0.0006548867761160478	0.0006573141415472709	0.07248270762585649	0.07181871546121411	-1.9332453387374895e-05	-0.00017224015734411402	-1.9424175740729785e-05	-0.0001730573465682228
3.892679080035866	0.0005300558836024182	0.0005330493820135233	0.0005661464694465799	0.000569016477074966	0.0005867692116765497	0.0005895530931605046	0.0006086771151397548	0.0006113574472900025	0.0006543861676175708	0.0006568116770751562	0.07248274934476186	0.0718187567943254	-1.9177841133132326e-05	-0.00017189218781302196	-1.926882995091639e-05	-0.00017270772626994113
3.9161344297041563	0.0005296511442421973	0.0005326423571228268	0.0005657141928825312	0.0005685820092221779	0.0005863212009085775	0.0005891029568157245	0.0006082123904228453	0.0006108906759906674	0.0006538865731019085	0.0006563102303368965	0.07248279181182246	0.07181879886867373	-1.9024324925641378e-05	-0.00017154365460159138	-1.9114585408085485e-05	-0.000172357539619597
3.9397311096534064	0.0005292472264782375	0.0005322361584723206	0.0005652827941967965	0.0005681484236993476	0.0005858741001957558	0.0005886537348433859	0.0006077486099557975	0.0006104248530967742	0.0006533879942214366	0.0006558098029908642	0.07248283504051826	0.07181884169761443	-1.88718975477533e-05	-0.00017119455763148217	-1.896143486088478e-05	-0.00017200678653875312
3.963469971469652	0.0005288441316306078	0.0005318307873895971	0.0005648522748052821	0.000567715721929583	0.0005854279110090398	0.0005882054287214159	0.0006072857752682674	0.0006099599801446718	0.0006528904326290005	0.0006553103966959002	0.07248287904457307	0.07181888529474358	-1.8720551825140985e-05	-0.00017084489680471715	-1.8809371100906788e-05	-0.00017165546692861355
3.987351871870168	0.0005284418610194806	0.0005314262452023549	0.0005644226361241092	0.0005672839053362069	0.0005849826348196676	0.0005877580399280263	0.0006068238878902722	0.0006094960586710709	0.0006523938899779782	0.0006548120131113785	0.07248292383795978	0.07181892967390646	-1.8570280626149793e-05	-0.00017049467200362656	-1.8658386962655885e-05	-0.00017130358067099505
4.01137767273438	0.0005280404159651711	0.0005310225332384372	0.0005639938795696573	0.0005668529753428051	0.0005845382730992082	0.000587311569941761	0.0006063629493522384	0.000609033090213093	0.0006518983679223379	0.0006543146538972629	0.07248296943490333	0.07181897484919393	-1.8421076861573765e-05	-0.0001701438830913754	-1.850847532330717e-05	-0.0001709511276285769
4.035548241134971	0.0005276397977881814	0.0005306196528258767	0.0005635660065586157	0.0005664229333732724	0.0005840948273196137	0.0005868660202415484	0.0006059029611850582	0.0006085710763083264	0.0006514038681166986	0.0006538183207141684	0.07248301584988343	0.07181902083495363	-1.827293348446654e-05	-0.00016979252991156102	-1.835962910248963e-05	-0.0001705981076442903
4.059864449369175	0.0005272400078092457	0.0005302176052929396	0.0005631390185080284	0.0005659937808518622	0.0005836522989532693	0.0005864213923067516	0.0006054439249201444	0.000608110018494882	0.0006509103922163935	0.0006533230152234235	0.07248306309764606	0.0718190676457948	-1.812584348994707e-05	-0.0001694406122884351	-1.8211841262100528e-05	-0.00017024452054173467
4.08432717499025	0.0005268410473493689	0.0005298163919681675	0.000562712916835344	0.0005655655192032339	0.0005832106894730441	0.0005859776876172197	0.0006049858420894816	0.0006076499183114425	0.0006504179418775258	0.0006528287390871286	0.07248311119320022	0.07181911529658724	-1.7979799915027878e-05	-0.00016908813002719514	-1.8065104806095494e-05	-0.00016989036612501118
4.108937300839158	0.0005264429177298727	0.0005294160141804201	0.0005622877029584615	0.000565138149852501	0.0005827700003523398	0.0005855349076533381	0.0006045287142256806	0.0006071907772973211	0.0006499265187570329	0.000652335493968217	0.07248316015182726	0.0718191638024714	-1.7834795838288925e-05	-0.00016873508291297135	-1.79194127802422e-05	-0.00016953564417848677
4.133695715076422	0.0005260456202724382	0.0005290164732589211	0.0005618633782957801	0.0005647116742252801	0.0005823302330651468	0.0005850930538960809	0.0006040725428620347	0.000606732596992514	0.0006494361245127466	0.000651843281530519	0.07248320998908628	0.0718192131788619	-1.7690824379848133e-05	-0.0001683814707121728	-1.777475827199025e-05	-0.00016918035446730761
4.15860331121418	0.0005256491562991458	0.0005286177705332966	0.0005614399442662449	0.0005642860937477353	0.0005818913890860854	0.000584652127827059	0.0006036173295325686	0.0006062753789377515	0.0006489467608034513	0.0006513521034388171	0.07248326072081468	0.07181926344145063	-1.754787870098147e-05	-0.00016802729317097476	-1.7631134410183227e-05	-0.0001688244967365804
4.183660988148428	0.0005252535271325242	0.0005282199073336247	0.0005610174022893981	0.0005638614098466332	0.0005814534698904705	0.0005842121309285767	0.0006031630757720997	0.00060581912467456	0.0006484584292889509	0.0006508619613589153	0.07248331236313833	0.07181931460621514	-1.74059520040154e-05	-0.00016767255001626236	-1.7488534364907757e-05	-0.000168468070711969
4.208869650191461	0.0005248587340955857	0.0005278228849904721	0.0005605957537854223	0.0005634376239493844	0.0005810164769543477	0.000583773064683676	0.0006027097831162852	0.0006053638357453072	0.0006479711316301224	0.0006503728569576916	0.072483364932475	0.07181936668941889	-1.7265037532208927e-05	-0.00016731724095611633	-1.7346951347346068e-05	-0.00016811107610013865
4.2342302071045115	0.0005244647785118746	0.0005274267048349413	0.0005601750001751924	0.0005630147374840948	0.0005805804117545552	0.0005833349305761921	0.0006022574531016806	0.0006049095136932632	0.000647484869488984	0.0006498847919031665	0.07248341844553792	0.07181941970762264	-1.7125128569325104e-05	-0.00016696136567798114	-1.7206378609430778e-05	-0.0001677535125873264
4.259743574130585	0.0005240716617055084	0.0005270313681987127	0.0005597551428803216	0.0005625927518796141	0.0005801452757687692	0.0005828977300908042	0.0006018060872657929	0.0006044561600626525	0.0006469996445287521	0.0006493977678645612	0.07248347291934457	0.07181947367768428	-1.6986218439683093e-05	-0.0001666049238508438	-1.70668094437703e-05	-0.00016739537984065966
4.285410672027485	0.0005236793850012185	0.0005266368764140858	0.0005593361833232093	0.0005621716685655804	0.0005797110704755552	0.0005824614647130844	0.0006013556871471326	0.0006040037763987066	0.000646515458413904	0.0006489117865123588	0.07248352837121678	0.07181952861676844	-1.6848300507736613e-05	-0.0001662479151231383	-1.692823718337476e-05	-0.00016703667750730955
4.311232427101037	0.0005232879497243976	0.0005262432308140263	0.0005589181229270904	0.0005617514889724753	0.0005792777973544239	0.0005820261359295528	0.0006009062542852739	0.0006035523642477241	0.0006460323128102421	0.0006484268495183699	0.07248358481879395	0.07181958454234827	-1.6711368178013233e-05	-0.00016589033912413342	-1.6790655201458227e-05	-0.0001666774052146297
4.337209771238533	0.0005228973572011384	0.0005258504327322061	0.0005585009631160826	0.0005613322145316655	0.0005788454578858755	0.0005815917452277262	0.0006004577902209033	0.0006031019251571214	0.0006455502093849525	0.0006479429585557911	0.0724836422800313	0.07181964147221623	-1.6575414894869772e-05	-0.00016553219546341924	-1.6654056911289544e-05	-0.0001663175625705171
4.363343641942354	0.0005225076087582788	0.000525458483503047	0.000558084705315235	0.0005609138466754562	0.0005784140535514576	0.0005811582940961706	0.0006000102964958782	0.0006026524606754869	0.0006450691498066694	0.0006474601152992687	0.07248370077320986	0.07181969942448023	-1.6440434142313623e-05	-0.0001651734837309765	-1.651843576595466e-05	-0.0001659571491630374
4.389634982363801	0.0005221187057234426	0.0005250673844617639	0.0005576693509505747	0.0005604963868371343	0.0005779835858338099	0.0005807257840245522	0.0005995637746532787	0.0006022039723526401	0.0006445891357455348	0.0006469783214249611	0.07248376031694105	0.07181975841758459	-1.6306419443808465e-05	-0.000164814203497482	-1.6383785258183153e-05	-0.00016559616456073012
4.416084741337141	0.0005217306494250847	0.0005246771369444083	0.000557254901449157	0.0005600798364510226	0.0005775540562167201	0.0005802942165036884	0.0005991182262374653	0.0006017564617396815	0.000644110168873264	0.0006464975786106007	0.07248382093017383	0.07181981847029831	-1.6173364361988032e-05	-0.00016445435431317046	-1.6250098920101916e-05	-0.00016523460831210923
4.442693873413836	0.0005213434411925311	0.0005242877422879101	0.000556841358239111	0.0005596641969525221	0.0005771254661851749	0.0005798635930256012	0.0005986736527941305	0.0006013099303890511	0.0006436322508632046	0.0006460178885355566	0.07248388263219922	0.07181987960173657	-1.604126249857285e-05	-0.00016409393570897268	-1.6117370323026972e-05	-0.00016487247994551035
4.469463338897009	0.0005209570823560257	0.0005238992018301231	0.0005564287227496921	0.0005592494697781676	0.0005766978172254097	0.0005794339150835692	0.0005982300558703575	0.0006008643798545845	0.0006431553833904034	0.0006455392528808997	0.07248394544265607	0.0718199418313562	-1.591010749410829e-05	-0.0001637329471960297	-1.598559307738022e-05	-0.0001645097789702149
4.49639410387609	0.0005205715742467686	0.0005235115169098649	0.0005560169964113255	0.0005588356563656692	0.000576271110824962	0.000579005184172175	0.000597787437014673	0.0006004198116915645	0.0006426795681316651	0.0006450616733294619	0.0724840093815409	0.07182000517896858	-1.5779893027773745e-05	-0.00016337138826537367	-1.5854760832365034e-05	-0.00016414650487503457
4.523487140261684	0.000520186918196963	0.0005231246888669638	0.000555606180655659	0.0005584227581539671	0.0005758453484727228	0.0005785774017873644	0.0005973457977771037	0.0005999762274567812	0.00064220480676562	0.0006445851515659045	0.07248407446920947	0.07182006966474232	-1.565061281726121e-05	-0.00016300925838909353	-1.5724867275810142e-05	-0.0001637826571290607
4.550743425820648	0.0005198031155398535	0.000522738719042297	0.0005551962769156059	0.0005580107765832739	0.0005754205316589843	0.0005781505694264904	0.000596905139709229	0.0005995336287085813	0.0006417311009727808	0.000644109689276774	0.07248414072638851	0.07182013530921005	-1.5522260618502925e-05	-0.00016264655701915542	-1.559590613404299e-05	-0.00016341823518183085
4.578163944211368	0.0005194201676097723	0.0005223536087778372	0.0005547872866253985	0.0005575997130951279	0.0005749966618754973	0.000577724688588371	0.0005964654643642391	0.0005990920170069299	0.000641258452435611	0.000643635288150573	0.07248420817417742	0.07182020213327828	-1.5394830225376466e-05	-0.00016228328358658395	-1.546787117152372e-05	-0.00016305323846207975
4.605749685019276	0.0005190380757421833	0.0005219693594166965	0.0005543792112206356	0.0005571895691324428	0.0005745737406155228	0.0005772997607733402	0.0005960267732969917	0.0005986513939134657	0.0006407868628385901	0.0006431619498778229	0.07248427683405849	0.07182027015823009	-1.526831546972557e-05	-0.000161919437503516	-1.5340756190833013e-05	-0.00016268766637918264
4.633501643792551	0.0005186568412737194	0.0005215859723031657	0.0005539720521383293	0.0005567803461395517	0.0005741517693738789	0.0005768757874832978	0.0005955890680640638	0.0005982117609915518	0.0006403163338682715	0.0006426896761511232	0.07248434672790181	0.0718203394057332	-1.5142710221087777e-05	-0.0001615550181624792	-1.521455503239802e-05	-0.00016232151832257236
4.6614208220780515	0.00051827646554223	0.0005212034487827599	0.0005535658108169532	0.000556372045562259	0.0005737307496469967	0.0005764527702217638	0.0005951523502238096	0.0005977731198063357	0.0006398468672133498	0.0006422184686652195	0.07248441787797445	0.07182040989784727	-1.501800838641168e-05	-0.00016119002493533707	-1.5089261574296325e-05	-0.0001619547936616006
4.689508227457455	0.0005178969498868213	0.0005208217902022605	0.0005531604886964932	0.0005559646688478876	0.0005733106829329716	0.0005760307104939285	0.0005947166213364163	0.0005973354719248054	0.0006393784645647248	0.0006417483291170665	0.07248449030694504	0.07182048165703457	-1.4894203909978851e-05	-0.00016082445717442717	-1.496486973204085e-05	-0.00016158749174516318
4.717764873583629	0.0005175182956479012	0.0005204409979097597	0.0005527560872184951	0.0005555582174453314	0.0005728915707316144	0.0005756096098067097	0.0005942818829639601	0.000596898818915845	0.0006389111276155668	0.0006412792592058952	0.07248456403789336	0.07182055470615883	-1.4771290773108944e-05	-0.00016045831421168666	-1.4841373458418516e-05	-0.0001612196119023246
4.746191780217212	0.0005171405041672196	0.0005200610732547011	0.0005523526078261121	0.000555152692805099	0.0005724734145445064	0.0005751894696687982	0.0005938481366704622	0.0005964631623502898	0.0006384448580613781	0.0006408112606332716	0.07248463909431732	0.07182062906850128	-1.4649262994048673e-05	-0.00016009159535908257	-1.47187667433029e-05	-0.00016085115344191547
4.774789973263409	0.0005167635767879136	0.0005196820175879262	0.0005519500519641577	0.0005547480963793688	0.0005720562158750483	0.0005747702915907186	0.0005934153840219459	0.0005960285038009856	0.0006379796576000627	0.0006403443351031699	0.07248471550013753	0.07182070476776087	-1.4528114627763641e-05	-0.0001597242999088755	-1.4597043613442592e-05	-0.00016048211565281023
4.803560484809025	0.0005163875148545473	0.0005193038322617128	0.0005515484210791479	0.00055434442962203	0.0005716399762285147	0.0005743520770848723	0.0005929836265864902	0.0005955948448428415	0.0006375155279319854	0.0006398784843220299	0.07248479327971014	0.07182078182807	-1.4407839765724975e-05	-0.00015935642713293952	-1.4476198132308549e-05	-0.00016011249780377435
4.832504353159697	0.0005160123197131578	0.0005189265186298222	0.0005511477166193557	0.0005539416939887405	0.0005712246971121056	0.0005739348276655994	0.00059255286593429	0.0005951621870528904	0.0006370524707600418	0.0006394137099988273	0.07248487245783118	0.07182086027399422	-1.428843253575146e-05	-0.0001589879762831925	-1.4356224399813058e-05	-0.0001597422991427705
4.861622622877388	0.0005156379927112948	0.0005185500780475399	0.0005507479400348569	0.0005535398909369692	0.0005708103800349989	0.0005735185448492254	0.000592123103637709	0.0005947305320103427	0.0006365904877897203	0.0006389500138451366	0.07248495305974509	0.071820940130545	-1.4169887101754541e-05	-0.0001586189465909993	-1.4237116552214338e-05	-0.00015937151889795775
4.890916344818065	0.0005152645351980672	0.0005181745118717206	0.000550349092777582	0.0005531390219260507	0.0005703970265084054	0.0005731032301541179	0.0005916943412713418	0.0005942998812966469	0.0006361295807291721	0.0006384873975752003	0.07248503511115449	0.07182102142318637	-1.4052197663604743e-05	-0.0001582493372675603	-1.4118868761875403e-05	-0.00015900015627701158
4.9203865761696335	0.0005148919485241815	0.0005177998214608278	0.0005499511763013618	0.0005527390884172295	0.0005699846380456189	0.0005726888851007368	0.0005912665804120638	0.0005938702364955426	0.0006356697512892721	0.0006380258629059908	0.07248511863822432	0.07182110417784356	-1.3935358456998101e-05	-0.0001578791475046193	-1.4001475237113148e-05	-0.00015862821046748465
4.950034380490085	0.0005145202340419868	0.0005174260081749805	0.0005495541920619781	0.0005523400918737128	0.0005695732161620679	0.0005722755112116889	0.0005908398226390934	0.0005934415991931198	0.0006352110011836878	0.0006375654115572787	0.07248520366759607	0.07182118842090958	-1.381936375310748e-05	-0.00015750837647254823	-1.3884930221941608e-05	-0.0001582556806361407
4.979860827745887	0.0005141493931055188	0.0005170530733759946	0.0005491581415172135	0.0005519420337607192	0.000569162762375375	0.000571863110011782	0.0005904140695340485	0.0005930139709778782	0.000634753332128946	0.0006371060452517012	0.0724852902263936	0.0718212741792573	-1.3704207858546147e-05	-0.00015713702332194324	-1.3769227995967873e-05	-0.0001578825659297456
5.009866994350591	0.000513779427070539	0.0005166810184274247	0.0005487630261268995	0.0005515449155455265	0.0005687532782054007	0.000571451683028075	0.0005899893226810008	0.0005925873534407797	0.0006342967458444971	0.000636647765714824	0.07248537834222858	0.07182136148024398	-1.3589885115152661e-05	-0.00015676508718345805	-1.3654362874173515e-05	-0.0001575088654746648
5.040053963203681	0.0005134103372945801	0.000516309844694609	0.0005483688473529654	0.0005511487386975229	0.000568344765174304	0.0005710412317899344	0.0005895655836665359	0.0005921617481753114	0.0006338412440527838	0.000636190574675213	0.07248546804321494	0.07182145035172485	-1.3476389899699445e-05	-0.00015639256716636074	-1.3540329206664786e-05	-0.00015713457837619738
5.070422823729659	0.0005130421251369892	0.0005159395535447122	0.0005479756066594897	0.0005507535046882574	0.0005679372248065935	0.0005706317578290876	0.0005891428540798124	0.0005917371567775401	0.0006333868284793089	0.0006357344738644999	0.0724855593579763	0.07182154082205482	-1.3363716623807781e-05	-0.0001560194623598382	-1.3427121378556395e-05	-0.00015675970371932524
5.100974671917351	0.0005126747919589686	0.0005155701463467678	0.0005475833055127483	0.0005503592149914873	0.0005675306586291804	0.0005702232626796754	0.0005887211355126153	0.0005913135808461731	0.0006329335008527013	0.00063527946501745	0.07248565231565071	0.0718216329201077	-1.325185973381944e-05	-0.00015564577183341255	-1.3314733809832724e-05	-0.0001563842405691851
5.131710610359471	0.0005123083391236178	0.0005152016244717198	0.0005471919453812609	0.0005499658710832276	0.0005671250681714286	0.0005698157478783039	0.0005883004295594164	0.0005908910219826109	0.000632481262904781	0.0006348255498720267	0.07248574694590881	0.07182172667527562	-1.3140813710453211e-05	-0.00015527149463523404	-1.3203160955033849e-05	-0.00015600818796950022
5.1626317482924104	0.0005119427679959797	0.0005148339892924687	0.0005468015277358469	0.0005495734744418039	0.0005667204549652162	0.0005694092149641032	0.0005878807378174333	0.0005904694817910125	0.0006320301163706333	0.0006343727301694655	0.07248584327895445	0.071821822117485	-1.30305730686852e-05	-0.0001548966297925808	-1.3092397303125433e-05	-0.00015563154494320497
5.193739201636265	0.0005115780799430811	0.0005144672421839129	0.0005464120540496703	0.0005491820265479007	0.0005663168205449825	0.0005690036654787777	0.0005874620618866869	0.0005900489618783501	0.0006315800629886726	0.0006339210076543387	0.07248594134554065	0.07182191927720312	-1.2921132357656892e-05	-0.00015452117631313544	-1.2982437377377296e-05	-0.0001552543104931664
5.225034093035115	0.000511214276333974	0.0005141013845229905	0.0005460235257982895	0.0005487915288846087	0.0005659141664477837	0.0005685991009666607	0.0005870444033700565	0.0005896294638544662	0.00063113110450071	0.0006334703840746229	0.07248604117697406	0.07182201818544899	-1.281248616040627e-05	-0.00015414513318362522	-1.2873275735120551e-05	-0.00015487648360139328
5.256517551897525	0.0005108513585397812	0.000513736417688724	0.0005456359444597085	0.0005484019829374778	0.0005655124942133462	0.0005681955229747686	0.0005866277638733442	0.0005892109893321355	0.0006306832426520247	0.0006330208611817703	0.07248614280513319	0.07182211887380502	-1.2704629093612807e-05	-0.0001537684993692945	-1.2764906967509954e-05	-0.00015449806322839765
5.288190714437326	0.0005104893279337383	0.0005133723430622638	0.0005452493115144279	0.000548013390194569	0.0005651118053841257	0.0005677929330528586	0.0005862121450053298	0.0005887935399271238	0.0006302364791914332	0.0006325724407307783	0.07248624626246851	0.07182222137442208	-1.259755580760094e-05	-0.0001533912738156118	-1.2657325699487465e-05	-0.0001541190483146937
5.320054723714605	0.0005101281858912337	0.000513009162026929	0.0005448636284454902	0.0005476257521464987	0.0005647121015053511	0.0005673913327534753	0.0005857975483778297	0.0005883771172582441	0.0006297908158713547	0.000632125124480256	0.07248635158202213	0.07182232572003598	-1.2491260986027819e-05	-0.0001530134554470347	-1.2550526589490824e-05	-0.00015373943777988175
5.352110729676963	0.0005097679337898554	0.0005126468759682517	0.0005444788967385351	0.0005472390702864928	0.00056431338412509	0.0005669907236320136	0.0005853839756057582	0.0005879617229474183	0.0006293462544478847	0.0006316789141924951	0.07248645879743247	0.07182243194397511	-1.2385739345713298e-05	-0.00015263504316678778	-1.2444504329299153e-05	-0.00015335923052224587
5.384359889201005	0.0005094085730094293	0.0005122854862740191	0.0005440951178818448	0.0005468533461104372	0.0005639156547942944	0.0005665911072467668	0.0005849714283071826	0.0005875473586197356	0.0006289027966808621	0.0006312338116335405	0.07248656794294651	0.07182254008016922	-1.2280985636504635e-05	-0.00015225603585761194	-1.2339253643817855e-05	-0.00015297842541894813
5.41680336613411	0.0005090501049320674	0.0005119249943343195	0.0005437122933663988	0.0005464685811169272	0.0005635189150668621	0.0005661924851589888	0.0005845599081033893	0.0005871340259035147	0.0006284604443339432	0.0006307898185732629	0.07248667905343313	0.07182265016316582	-1.217699464107179e-05	-0.00015187643238119553	-1.2234769290965855e-05	-0.00015259702132638941
5.44944233133642	0.0005086925309422048	0.0005115654015415808	0.0005433304246859197	0.0005460847768073178	0.0005631231664996842	0.00056579485893294	0.0005841494166189369	0.0005867217264303595	0.0006280191991746673	0.000630346936785424	0.0724867921643924	0.07182276222813494	-1.2073761174754769e-05	-0.0001514962315784102	-1.2131046061519477e-05	-0.00015221501708048701
5.482277962723094	0.0005083358524266448	0.0005112067092906156	0.0005429495133369253	0.0005457019346857734	0.000562728410652707	0.0005653982301359487	0.0005837399554817182	0.0005863104618352206	0.0006275790629745295	0.0006299051680477508	0.07248690731196626	0.07182287631088435	-1.1971280085327704e-05	-0.0001511154322688807	-1.202807877879672e-05	-0.00015183241149507865
5.515311445306831	0.0005079800707746031	0.0005108489189786654	0.0005425695608187795	0.0005453200562593207	0.000562334649088981	0.0005650026003384643	0.0005833315263230208	0.0005859002337564587	0.0006271400375090533	0.0006294645141420079	0.07248702453295106	0.07182299244787277	-1.1869546252896504e-05	-0.00015073403325144286	-1.192586229859828e-05	-0.00015144920336335188
5.548543971240616	0.0005076251873777476	0.0005104920320054408	0.0005421905686337418	0.000544939143037897	0.00056194188337472	0.0005646079711141126	0.0005829241307775884	0.0005854910438358989	0.0006267021245578599	0.0006290249768540654	0.07248714386481175	0.0718231106762147	-1.1768554589675073e-05	-0.0001503520333035746	-1.1824391509016735e-05	-0.00015106539145727516
5.581976739860765	0.0005072712036302429	0.0005101360497731674	0.0005418125382870174	0.0005445591965344025	0.0005615501150793535	0.0005642143440397508	0.0005825177704836774	0.0005850828937188983	0.000626265325904741	0.0006285865579739755	0.07248726534569017	0.07182323103370224	-1.1668300039771942e-05	-0.00014996943118121553	-1.1723661330183266e-05	-0.0001506809745269455
5.615610957730194	0.0005069181209287935	0.0005097809736866269	0.0005414354712868105	0.0005441802182647513	0.000561159345775587	0.0005638217206955265	0.0005821124470831217	0.0005846757850544009	0.0006258296433377318	0.0006281492592960408	0.07248738901441781	0.07182335355880676	-1.1568777579145165e-05	-0.000149586225619891	-1.1623666714208683e-05	-0.00015029595130204576
5.649447838681973	0.000506565940672683	0.0005094268051531993	0.0005410593691443699	0.0005438022097479198	0.0005607695770394477	0.0005634301026649256	0.0005817081622213898	0.0005842697194950013	0.0006253950786491799	0.0006277130826188881	0.0724875149105323	0.0718234782907007	-1.146998221533517e-05	-0.00014920241533375456	-1.1524402644963114e-05	-0.00014991032049080366
5.6834886038631165	0.0005062146642638205	0.0005090735455829077	0.0005406842333740437	0.0005434251725060001	0.0005603808104503509	0.0005630394915348358	0.0005813049175476476	0.0005838646986970048	0.0006249616336358217	0.0006272780297455415	0.07248764307428564	0.07182360526926318	-1.1371908987240983e-05	-0.00014881799901482473	-1.1425864137801917e-05	-0.0001495240807790621
5.717734481778674	0.0005058642931067825	0.0005087211963884611	0.0005403100654933304	0.000543049108064252	0.0005599930475911489	0.0005626498888956006	0.000580902714714821	0.0005834607243204914	0.0006245293100988554	0.0006268441024834978	0.0724877735466589	0.07182373453509705	-1.1274552965068185e-05	-0.0001484329753344421	-1.1328046239548334e-05	-0.00014913723083209707
5.75218670833605	0.0005055148286088533	0.0005083697589852957	0.0005399368670229264	0.0005426740179511505	0.0005596062900481895	0.0005622612963410721	0.000580501555379654	0.0005830577980293735	0.0006240981098440116	0.0006264113026447951	0.07248790636937705	0.07182386612954039	-1.1177909250061763e-05	-0.00014804734294204813	-1.1230944028212467e-05	-0.00014874976929303563
5.786846526889619	0.000505166272180071	0.00050801923479162	0.000539564639486781	0.0005422999036984413	0.0005592205394113725	0.000561873715468674	0.0005801014412027736	0.000582655921491462	0.0006236680346816318	0.0006259796320460937	0.07248804158491938	0.07182400009468083	-1.1081972974419374e-05	-0.00014766110046619818	-1.113455261289066e-05	-0.00014836169478406325
5.821715188285586	0.0005048186252332652	0.000507669625228454	0.000539193384412142	0.0005419267668411867	0.0005588357972742019	0.0005614871478794477	0.0005797023738487465	0.0005822550963785215	0.0006232390864267347	0.0006255490925087409	0.0724881792365355	0.07182413647336669	-1.0986739301055426e-05	-0.00014727424651357623	-1.1038867133548666e-05	-0.0001479730059053136
5.856793950907131	0.0005044718891841065	0.0005073209317196778	0.0005388231033296147	0.0005415546089178246	0.0005584520652338476	0.0005611015951781214	0.0005793043549861494	0.0005818553243663435	0.0006228112668991019	0.0006251196858588578	0.0724883193682585	0.07182427530922544	-1.0892203423422397e-05	-0.00014688677966906427	-1.0943882760837756e-05	-0.00014758370123503506
5.892084080719833	0.0005041260654511408	0.0005069731556920676	0.0005384537977732046	0.0005411834314702115	0.0005580693448911978	0.0005607170589731553	0.0005789073862876211	0.0005814566071347957	0.0006223845779233409	0.0006246914139274029	0.07248846202491795	0.0718244166466715	-1.079836056538594e-05	-0.00014649869849599206	-1.0849594695987175e-05	-0.00014719377933021527
5.927586851317345	0.0005037811554558402	0.0005066262985753456	0.000538085469280376	0.0005408132360436821	0.0005576876378509189	0.0005603335408768071	0.0005785114694299352	0.0005810589463678967	0.000621959021328972	0.0006242642785502563	0.07248860725215853	0.07182456053092638	-1.0705205981037524e-05	-0.00014611000153598452	-1.0755998170563011e-05	-0.00014680323872555412
5.963303543967366	0.0005034371606226387	0.0005062803618022171	0.0005377181193920974	0.0005404440241870943	0.0005573069457215087	0.000559951042505183	0.000578116606094054	0.0005806623437538702	0.0006215345989504945	0.0006238382815682901	0.07248875509644928	0.0718247070080303	-1.0612734954537455e-05	-0.00014572068730894783	-1.066308844634243e-05	-0.00014641207793393562
5.999235447657878	0.0005030940823789792	0.0005059353468084168	0.0005373517496528989	0.0005400757974528861	0.000556927270115357	0.0005595695654783004	0.0005777227979651978	0.0005802668009852139	0.0006211113126274695	0.0006234134248274481	0.07248890560510139	0.07182485612485728	-1.0520942799900623e-05	-0.00014533075431262532	-1.0570860815125455e-05	-0.00014602029544628914
6.035383859143656	0.0005027519221553531	0.0005055912550327501	0.0005369863616109178	0.0005397085573971239	0.0005565486126488002	0.0005591891114201396	0.0005773300467329044	0.0005798723197587598	0.0006206891642045921	0.0006229897101788204	0.0724890588262857	0.0718250079291322	-1.0429824860920187e-05	-0.0001449402010233608	-1.047931059861007e-05	-0.0001456278897318114
6.071750082993084	0.0005024106813853458	0.0005052480879171363	0.0005366219568179559	0.0005393423055795572	0.0005561709749421785	0.000558809681958706	0.0005769383540910943	0.0005794789017757389	0.0006202681555317716	0.0006225671394787223	0.07248921480904294	0.07182516246944275	-1.0339376510919498e-05	-0.00014454902589534913	-1.0388433148192724e-05	-0.00014523485923775836
6.108335431635222	0.0005020703615056742	0.0005049058469066499	0.0005362585368295248	0.0005389770435636666	0.0005557943586198943	0.000558431278726082	0.0005765477217381315	0.0005790865487418419	0.0006198482884642047	0.0006221457145887678	0.07248937360330474	0.07182531979525732	-1.0249593152576036e-05	-0.00014415722736009495	-1.029822384471333e-05	-0.0001448412023880019
6.145141225407182	0.0005017309639562374	0.0005045645334495689	0.0005358961032049076	0.0005386127729167243	0.000555418765310472	0.0005580539033584973	0.0005761581513768946	0.0005786952623672939	0.0006194295648624623	0.000621725437375957	0.07248953525990619	0.07182547995694305	-1.0160470217840736e-05	-0.0001437648038276479	-1.0208678098456991e-05	-0.00014444691758527806
6.182168792601758	0.0005013924901801492	0.0005042241489974093	0.0005355346575071999	0.0005382494952098347	0.0005550441966466107	0.0005576775574963684	0.0005757696447148315	0.0005783050443669026	0.0006190119865925548	0.0006213063097127421	0.07248969983060412	0.07182564300577712	-1.0072003167734163e-05	-0.000143371753685978	-1.0119791348939776e-05	-0.0001440520032103959
6.2194194695153895	0.0005010549416237886	0.0005038846950049742	0.0005351742013033689	0.0005378872120179978	0.0005546706542652461	0.0005573022427843743	0.00057538220346403	0.0005779158964601376	0.0006185955555260221	0.0006208883334771161	0.07248986736809308	0.07182580899396683	-9.984187492145281e-06	-0.00014297807530044837	-1.003155906462768e-05	-0.00014365645762079438
6.256894600496366	0.0005007183197368376	0.0005035461729303936	0.0005348147361643031	0.0005375259249201543	0.0005542981398076067	0.0005569279608715023	0.0005749958293412809	0.0005775278203711863	0.0006181802735400071	0.0006204715105526873	0.07249003792602365	0.07182597797466572	-9.897018709719568e-06	-0.0001425837670142871	-9.943976742917554e-06	-0.0001432602791520965
6.294595537993358	0.0005003826259723259	0.0005032085842351689	0.0005344562636648664	0.0005371656354992417	0.0005539266549192735	0.0005565547134111159	0.0005746105240681433	0.000577140817829024	0.0006177661425173373	0.0006200558428287611	0.07249021155901726	0.07182615000199163	-9.810492367652579e-06	-0.00014218882714810144	-9.857039909882091e-06	-0.00014286346611713796
6.332523642604218	0.0005000478617866716	0.0005028719303842128	0.0005340987853839478	0.0005368063453422459	0.0005535562012502379	0.0005561825020610062	0.0005742262893710087	0.0005767548905674761	0.0006173531643466034	0.0006196413322004184	0.07249038832268641	0.07182632513104177	-9.724604041569385e-06	-0.0001417932540001554	-9.770744120172689e-06	-0.0001424660168065084
6.370680283125076	0.0004997140286397251	0.0005025362128458956	0.0005337423029045157	0.0005364480560402538	0.0005531867804549603	0.0005558113284834562	0.0005738431269811675	0.0005763700403252858	0.0006169413409222415	0.0006192279805685983	0.07249056827365158	0.0718265034179135	-9.639349335373651e-06	-0.0001413970458467445	-9.685084956810412e-06	-0.0001420679294880517
6.40906683659976	0.0004993811279948094	0.000502201433092084	0.0005333868178136703	0.0005360907691885069	0.0005528183941924268	0.0005554411943452954	0.0005734610386348739	0.0005759862688461788	0.0006165306741446134	0.000618815789840178	0.0724907514695585	0.07182668491971907	-9.554723881004777e-06	-0.00014100020094064136	-9.60005803104201e-06	-0.0001416692024068522
6.447684688369473	0.0004990491613187661	0.0005018675925981881	0.0005330323317026972	0.0005357344863864548	0.0005524510441262145	0.0005550721013179641	0.0005730800260734142	0.0005756035778789322	0.000616121165920089	0.0006184047619280564	0.07249093796909817	0.0718268696946074	-9.47072333834769e-06	-0.0001406027175120811	-9.515658982165581e-06	-0.0001412698337849988
6.486535232122802	0.0004987181300819933	0.0005015346928432003	0.0005326788461671191	0.0005353792092378072	0.0005520847319245441	0.0005547040510775688	0.0005727000910431713	0.0005752219691774382	0.0006157128181611285	0.0006179948987512344	0.07249112783202642	0.07182705780178165	-9.387343395110548e-06	-0.00014020459376951067	-9.431883477411737e-06	-0.00014086982182223706
6.525619869945995	0.000498388035758489	0.0005012027353097376	0.0005323263628067459	0.0005350249393505855	0.0005517194592603411	0.0005543370453049432	0.0005723212352956892	0.0005748414445007704	0.0006153056327863604	0.0006175862022348961	0.07249132111918283	0.07182724930151765	-9.30457976657667e-06	-0.00013980582789772933	-9.348727211745851e-06	-0.0001404691646950812
6.564940012373588	0.0004980588798258964	0.0005008717214840887	0.0005319748832257351	0.0005346716783371819	0.0005513552278112978	0.0005539710856857091	0.0005719434605877445	0.0005744620056132552	0.000614899611720673	0.0006171786743104976	0.07249151789250591	0.07182744425518262	-9.22242819546143e-06	-0.00013940641805847143	-9.266185907687643e-06	-0.0001400678605567307
6.604497078439295	0.0004977306637655423	0.0005005416528562516	0.0005316244090326378	0.0005343194278144063	0.0005509920392599319	0.0005536061739103367	0.0005715667686814114	0.0005740836542845352	0.0006144947568952916	0.000616772316915845	0.07249171821506244	0.07182764272525827	-9.140884451828112e-06	-0.00013900636239101705	-9.184255315256538e-06	-0.00013966590753819452
6.644292495727218	0.0004974033890624804	0.0005002125309199772	0.0005312749418404554	0.000533968189403543	0.0005506298952936446	0.0005532423116741999	0.000571191161344128	0.0005737063922896382	0.0006140910702478636	0.0006163671319951812	0.07249192215105889	0.07182784477535893	-9.059944332871946e-06	-0.0001386056590115814	-9.102931211701915e-06	-0.00013926330374673668
6.684327700423376	0.0004970770572055338	0.0004998843571728146	0.0005309264832666928	0.0005336179647304045	0.0005502687976047835	0.0005528795006776455	0.0005708166403487664	0.0005733302214090461	0.0006136885537225457	0.0006159631214992711	0.07249212976586723	0.07182805047025186	-8.979603662758774e-06	-0.00013820430601285683	-9.022209401362592e-06	-0.00013886004726597345
6.724604137367524	0.000496751669687338	0.0004995571331161497	0.0005305790349334111	0.0005332687554253858	0.0005499087478907017	0.0005525177426260469	0.0005704432074736989	0.0005729551434287628	0.0006132872092700866	0.0006155602873854864	0.07249234112604286	0.07182825987587764	-8.899858292514898e-06	-0.00013780230146474837	-8.942085715600047e-06	-0.00013845613615713626
6.76512326010531	0.0004964272280043802	0.0004992308602552496	0.0005302325984672814	0.0005329205631235156	0.0005495497478538183	0.0005521570392298675	0.0005700708645028689	0.0005725811601403812	0.0006128870388479148	0.0006151586316178913	0.07249255629935175	0.0718284730593728	-8.820704099836256e-06	-0.00013739964341377697	-8.862556012546007e-06	-0.00013805156845743405
6.805886530940724	0.0004961037336570434	0.0004989055400993043	0.0005298871754996386	0.0005325733894645128	0.0005491917992016798	0.0005517973922047221	0.0005696996132258558	0.0005722082733411556	0.0006124880444202224	0.0006147581561673287	0.07249277535478436	0.07182869008909333	-8.74213698891669e-06	-0.0001369963298825383	-8.783616176981889e-06	-0.00013764634218066396
6.846895420988873	0.0004957811881496491	0.0004985811741614705	0.0005295427676665364	0.0005322272360928412	0.0005488349036470228	0.0005514388032714384	0.0005693294554379498	0.0005718364848340688	0.0006120902279580557	0.0006143588630115095	0.07249299836258548	0.07182891103463114	-8.664152890363805e-06	-0.00013659235887089616	-8.705262120212165e-06	-0.00013724045531736395
6.888151410229076	0.000495459592990496	0.0004982577639589106	0.0005291993766087986	0.0005318821046577608	0.0005484790629078307	0.0005510812741561166	0.0005689603929402144	0.0005714657964279013	0.0006116935914393989	0.0006139607541350964	0.07249322539427089	0.07182913596684261	-8.58674776101423e-06	-0.0001361877283552193	-8.627489779884819e-06	-0.00013683390583436872
6.92965598755826	0.0004951389496919036	0.000497935311012837	0.0005288570039720749	0.0005315379968133834	0.0005481242787073995	0.0005507248065901931	0.0005685924275395611	0.000571096209937302	0.0006112981368492639	0.000613563831529795	0.07249345652265438	0.07182936495786875	-8.509917583707227e-06	-0.0001357824362873128	-8.550295119797921e-06	-0.00013642669167421295
6.971410650844719	0.0004948192597702575	0.0004976138168485569	0.000528515651406898	0.0005311949142187316	0.0005477705527744001	0.0005503694023105042	0.0005682255610488207	0.0005707277271828616	0.0006109038661797822	0.0006131680971944447	0.07249369182187	0.07182959808115685	-8.433658367273424e-06	-0.00013537648059623597	-8.473674129835448e-06	-0.00013601881075618605
7.01341690698215	0.0004945005247460439	0.000497293282995508	0.0005281753205687298	0.0005308528585377848	0.0005474178868429345	0.0005500150630593435	0.0005678597952868076	0.0005703603499911768	0.0006105107814302873	0.0006127735531351012	0.0724939313673981	0.07182983541148834	-8.357966146304956e-06	-0.00013496985918723392	-8.39762282577386e-06	-0.00013561026097566597
7.055676271944047	0.0004941827461438969	0.0004969737109873059	0.0005278360131180251	0.0005305118314395409	0.0005470662826526039	0.0005496617905845287	0.0005674951320783963	0.0005699940801949271	0.0006101188846074103	0.000612380201365133	0.07249417523608453	0.07183007702500008	-8.282836980968988e-06	-0.00013456256994093252	-8.322137249114694e-06	-0.0001352010402039111
7.098190270838397	0.0004938659254926385	0.0004966551023617837	0.0005274977307202796	0.0005301718345980685	0.0005467157419485692	0.0005493095866394615	0.00056713157325459	0.0005696289196329433	0.000609728177725169	0.0006119880439053105	0.07249442350617159	0.07183032299920969	-8.208266956940928e-06	-0.00013415461071457357	-8.247213466951002e-06	-0.00013479114628797695
7.1409604379627405	0.0004935500643253201	0.0004963374586610354	0.0005271604750460888	0.0005298328696925626	0.0005463662664816127	0.0005489584529831937	0.0005667691206525928	0.0005692648701502816	0.000609338662805059	0.0006115970827838961	0.07249467625731797	0.0718305734130415	-8.134252185200593e-06	-0.00013374597934109889	-8.17284757181902e-06	-0.00013438057705071615
7.183988316859528	0.0004932351641792639	0.0004960207814314561	0.0005268242477711991	0.0005294949384073992	0.0005460178580082027	0.000548608391380487	0.0005664077761158818	0.0005689019335982919	0.0006089503418761456	0.0006112073200367376	0.0724949335706307	0.07183082834684891	-8.060788801921188e-06	-0.00013333667362946944	-8.099035681588887e-06	-0.0001339693302914724
7.227275460371831	0.0004929212265961033	0.0004957050722237839	0.000526489050576565	0.0005291580424321894	0.0005456705182905543	0.0005482594036018763	0.0005660475414942773	0.0005685401118346934	0.0006085632169751542	0.0006108187577073575	0.07249519552868457	0.07183108788244627	-7.98787296829237e-06	-0.00013292669136424906	-8.025773939207038e-06	-0.00013355740378398484
7.270823430699384	0.0004926082531218286	0.0004953903325931449	0.0005261548851484056	0.0005288221834618397	0.000545324249096696	0.0005479114914237399	0.0005656884186440202	0.0005681794067236487	0.0006081772901465696	0.0006104313978470543	0.07249546221555361	0.07183135210312873	-7.915500870372787e-06	-0.00013251603030545178	-7.953058512655438e-06	-0.00013314479527812284
7.31463379945495	0.0004922962453068224	0.0004950765640990902	0.0005258217531782557	0.0005284873631966007	0.0005449790522005311	0.000547564656628354	0.0005653304094278396	0.0005678198201358327	0.0006077925634427235	0.0006100452425149872	0.072495733716837	0.07183162109370389	-7.843668719003348e-06	-0.00013210468818941612	-7.8808855948128e-06	-0.00013273150249991372
7.358708147721062	0.0004919852047059044	0.0004947637683056402	0.0005254896563630241	0.0005281535833421265	0.0005446349293818999	0.0005472189010039623	0.0005649735157150295	0.0005674613539485086	0.0006074090389238912	0.000609660293778276	0.0724960101196872	0.0718318949405176	-7.772372749569566e-06	-0.00013169266272707036	-7.809251403180506e-06	-0.0001323175231492807
7.403048066107065	0.0004916751328783732	0.0004944519467813265	0.0005251585964050489	0.0005278208456095316	0.00054429188242665	0.0005468742263448428	0.0005646177393815219	0.0005671040100456045	0.0006070267186583902	0.0006092765537120974	0.07249629151283668	0.07183217373148247	-7.701609221919155e-06	-0.0001312799516050428	-7.73815217990255e-06	-0.00013190285490272124
7.447655154806527	0.0004913660313880441	0.0004941411010992312	0.0005248285750121515	0.0005274891517154432	0.0005439499131266927	0.000546530634451363	0.0005642630823099596	0.0005667477903177822	0.00060664560472267	0.0006088940243997764	0.07249657798662675	0.07183245755610561	-7.631374420238868e-06	-0.00013086655248570334	-7.667584191516606e-06	-0.00013148749541143367
7.49253102365499	0.0004910579018032935	0.0004938312328370308	0.000524499593897694	0.0005271585033820605	0.0005436090232800734	0.0005461881271300571	0.0005639095463897733	0.0005663926966625174	0.000606265699201415	0.0006085127079328886	0.07249686963303921	0.07183274650551762	-7.561664652816838e-06	-0.00013045246300570634	-7.597543728800511e-06	-0.00013107144230115053
7.537677292188054	0.0004907507456970986	0.000493522343577036	0.0005241716547806337	0.0005268289023372092	0.0005432692146910353	0.0005458467061936816	0.0005635571335172553	0.000566038730984171	0.0006058870041876387	0.000608132606411354	0.07249716654572569	0.07183304067250172	-7.492476252009619e-06	-0.00013003768077742006	-7.528027106728889e-06	-0.00013065469317342926
7.583095589699846	0.0004904445646470767	0.0004932144349062329	0.0005238447593855799	0.0005265003503143981	0.0005429304891700825	0.0005455063734612854	0.0005632058455956334	0.0005656858951940677	0.000605509521782782	0.0006077537219435373	0.07249746882003341	0.07183334015152538	-7.423805574044429e-06	-0.00012962220338819108	-7.459030664237233e-06	-0.00013023724560436156
7.628787555301809	0.0004901393602355291	0.0004929075084163251	0.0005235189094428495	0.0005261728490528744	0.0005425928485340472	0.0005451671307582731	0.0005628556845351498	0.00056533419121057	0.0006051332540968135	0.000607376056646346	0.0724977765530427	0.07183364503877189	-7.3556489988534784e-06	-0.00012920602839963657	-7.390550764100473e-06	-0.00012981909714449014
7.674754837981857	0.0004898351340494793	0.0004926015657037743	0.0005231941066885236	0.0005258464002976838	0.0005422562946061571	0.0005448289799164749	0.0005625066522531356	0.0005649836209591562	0.0006047582032483294	0.0006069996126453318	0.07249808984359471	0.07183395543216567	-7.288002929986374e-06	-0.00012878915334842145	-7.322583792795934e-06	-0.00012940024531883643
7.720999096663877	0.000489531887680716	0.0004922966083698417	0.000522870352864505	0.0005255210057997238	0.0005419208292160979	0.0005444919227742095	0.0005621587506740882	0.0005646341863724979	0.0006043843713646539	0.0006066243920747913	0.07249840879232275	0.07183427143141219	-7.220863794493888e-06	-0.0001283715757466053	-7.255126160430475e-06	-0.00012898068762813575
7.767522000267617	0.0004892296227258284	0.0004919926380206261	0.0005225476497185695	0.0005251966673157995	0.0005415864542000794	0.0005441559611763485	0.0005618119817297446	0.0005642858893905321	0.0006040117605819373	0.0006062503970778619	0.07249873350168702	0.07183459313802255	-7.154228042689434e-06	-0.00012795329307993542	-7.188174300487224e-06	-0.00012856042154650582
7.814325227768903	0.0004889283407862545	0.0004916896562671104	0.0005222259990044318	0.0005248733866086856	0.0005412531714009066	0.0005438210969743905	0.0005614663473591684	0.0005639387319605479	0.000603640373045266	0.0006058776298066354	0.07249906407600754	0.07183492065535278	-7.088092148075341e-06	-0.00012753430280859623	-7.121724669741439e-06	-0.00012813944452250148
7.861410468260233	0.0004886280434683136	0.0004913876647251961	0.0005219054024817914	0.0005245511654471783	0.000540920982668042	0.0005434873320265206	0.0005611218495088152	0.0005635927160372564	0.0006032702109087563	0.000605506092422249	0.07249940062149626	0.07183525408863264	-7.022452607230965e-06	-0.00012711460236775052	-7.055773748156427e-06	-0.00012771775397937835
7.908779421011744	0.0004883287323832525	0.0004910866650157476	0.000521585861916399	0.0005242300056061556	0.0005405898898576739	0.0005431546681976825	0.0005607784901326225	0.0005632478435828747	0.0006029012763356655	0.0006051357870949983	0.07249974324629355	0.07183559354500187	-6.957305939600186e-06	-0.00012669418916601283	-6.9903180386615e-06	-0.0001272953473138161
7.956433795532517	0.0004880304091472823	0.0004907866587646326	0.0005212673790801078	0.0005239099088666344	0.0005402598948327865	0.0005428231073596457	0.0005604362711920819	0.0005629041165672039	0.0006025335714984941	0.0006047667160044378	0.07250009206050201	0.07183593913354544	-6.892648687418547e-06	-0.00012627306058654586	-6.9253540671051356e-06	-0.00012687222189697311
8.004375311632296	0.0004877330753816189	0.0004904876476027602	0.0005209499557509324	0.0005235908770158264	0.000539930999463223	0.0005424926513910711	0.0005600951946563212	0.0005625615369677072	0.0006021670985790902	0.0006043988813394876	0.07250044717622306	0.07183629096532727	-6.828477415561467e-06	-0.0001258512139864082	-6.860878382052883e-06	-0.00012644837507352902
8.052605699483543	0.000487436732712524	0.0004901896331661243	0.0005206335937131066	0.0005232729118471971	0.000539603205625758	0.0005421633021775833	0.0005597552625021834	0.0005622201067695926	0.0006018018597687594	0.0006040322852985412	0.0725008087075925	0.0718366491534289	-6.764788711401126e-06	-0.00012542864669674858	-6.79688755471277e-06	-0.0001260238041626699
8.101126699683881	0.0004871413827713417	0.000489892617095839	0.0005203182947571389	0.0005229560151605231	0.0005392765152041611	0.000541835061611832	0.0005594164767143056	0.0005618798279658891	0.0006014378572683663	0.0006036669300895687	0.07250117677081627	0.07183701381298	-6.701579184682435e-06	-0.00012500535602236185	-6.7333781787488195e-06	-0.00012559850645675608
8.149940063318896	0.0004868470271945429	0.0004895966010381841	0.0005200040606798733	0.0005226401887619496	0.0005389509300892701	0.0005415079315935701	0.0005590788392852034	0.0005615407025575334	0.0006010750932884504	0.0006033028179302311	0.07250155148421006	0.07183738506120471	-6.63884546736257e-06	-0.0001245813392414391	-6.67034687011972e-06	-0.00012517247922101682
8.199047552025359	0.00048655366762376045	0.0004893015866446414	0.000519690893284543	0.0005223254344640503	0.0005386264521790572	0.0005411819140297172	0.0005587423522153503	0.0005612027325534487	0.0006007135700493299	0.0006029399510479868	0.07250193296824074	0.07183776301745295	-6.576584213508624e-06	-0.0001241565936059008	-6.6077902670545405e-06	-0.0001247457196952434
8.248450938054788	0.00048626130570583075	0.000489007575571935	0.000519378794380832	0.0005220117540858831	0.0005383030833786994	0.000540857010834429	0.0005584070175132587	0.0005608659199706255	0.0006003532897812135	0.0006025783316802	0.0725023213455571	0.07183814780324023	-6.5147920991597e-06	-0.00012373111634117473	-6.545705029827216e-06	-0.00012431822509208212
8.298152004337403	0.0004859699430928324	0.0004887145694820721	0.0005190677657849311	0.0005216991494530506	0.0005379808256006468	0.0005405332239291694	0.0005580728371955642	0.0005605302668342081	0.0005999942547243128	0.0006022179620742563	0.07250271674103732	0.07183853954229077	-6.453465822195935e-06	-0.00012330490464596	-6.4840878406229735e-06	-0.00012388999259674294
8.348152544546481	0.00048567958144212484	0.000488422570042381	0.0005187578093195959	0.0005213876223977568	0.0005376596807646934	0.0005402105552427816	0.0005577398132871065	0.000560195775177573	0.0005996364671289525	0.000601858844487671	0.07250311928182511	0.0718389383605714	-6.392602102188449e-06	-0.00012287795569199123	-6.422935403478484e-06	-0.00012346101936838716
8.398454363163072	0.0004853902224163877	0.0004881315789255509	0.0005184489268142068	0.0005210771747588672	0.0005373396507980472	0.0005398890067115532	0.0005574079478210155	0.0005598624470424166	0.0005992799292556846	0.0006015009811882045	0.0725035290973734	0.07183934438633832	-6.332197680284854e-06	-0.00012245026662403846	-6.362244444104055e-06	-0.0001230313025389479
8.449059275541144	0.0004851018676836593	0.0004878415978096715	0.0005181411201048243	0.0005207678083819662	0.0005370207376354007	0.0005395685802792925	0.0005570772428387915	0.000559530284478837	0.0005989246433754028	0.0006011443744539754	0.07250394631948484	0.0718397577501761	-6.272249319079146e-06	-0.00012202183455987947	-6.302011709713624e-06	-0.00012260083921249165
8.49996910797308	0.00048481451891737513	0.0004875526283782709	0.0005178343910342506	0.0005204595251194174	0.0005367029432190013	0.0005392492778973983	0.0005567477003903932	0.0005591992895454196	0.0005985706117694561	0.0006007890265735761	0.07250437108235505	0.07184017858503856	-6.2127538024842055e-06	-0.00012159265659007767	-6.242233968981395e-06	-0.00012216962646643958
8.551185697755594	0.0004845281777964065	0.00048726467232035575	0.0005175287414520873	0.0005201523268304222	0.0005363862694987227	0.0005389311015249289	0.0005564193225343218	0.0005588694643093229	0.000598217836729768	0.0006004349398461898	0.0725048035226172	0.07184060702629504	-6.1537079355990926e-06	-0.00012116272977782949	-6.1829080118544835e-06	-0.00012173766135054054
8.602710893256043	0.00048424284600509846	0.00048697773133044893	0.0005172241732147933	0.0005198462153810782	0.0005360707184321367	0.0005386140531286772	0.000556092111337705	0.0005585408108463631	0.0005978663205589502	0.000600082116581706	0.0725052437793843	0.07184104321177182	-6.095108544590215e-06	-0.00012073205115920027	-6.124030649440164e-06	-0.00012130494088703758
8.654546553979111	0.0004839585252333077	0.0004866918071086275	0.0005169206881857442	0.0005195411926444382	0.0005357562919845828	0.0005382981346832395	0.0005557660688763846	0.0005582133312411013	0.0005975160655704227	0.0005997305591008401	0.07250569199429621	0.07184148728180095	-6.036952476527399e-06	-0.00012030061774184753	-6.065598713867956e-06	-0.0001208714620701129
8.706694550633951	0.00048367521717644185	0.00048640690136056414	0.0005166182882352942	0.0005192372605005741	0.0005354429921292466	0.0005379833481710932	0.0005554411972350049	0.0005578870275869316	0.000597167074088535	0.0005993802697352541	0.07250614831156385	0.07184193937925723	-5.979236599322306e-06	-0.00011986842650661689	-6.007609058182074e-06	-0.00012043722186645678
8.759156765201672	0.0004833929235354932	0.000486123015797559	0.0005163169752408283	0.0005189344208366284	0.0005351308208472214	0.0005376696955826621	0.0005551174985070937	0.0005575619019861645	0.0005968193484486811	0.0005990312508276728	0.07250661287801795	0.07184239964961431	-5.92195780155149e-06	-0.00011943547440608493	-5.950058556211321e-06	-0.00012000221721480964
8.811935091003267	0.00048311164601708297	0.00048584015213658563	0.0005160167510868313	0.0005186326755468825	0.0005348197801275946	0.0005373571789163972	0.0005547949747951601	0.0005572379565501216	0.00059647289099743	0.0005986835047320117	0.07250708584315507	0.07184286824098672	-5.8651129923245615e-06	-0.00011900175836443427	-5.892944102412097e-06	-0.00011956644502537916
8.865031432767935	0.0004828313863334904	0.0004855583121003211	0.000515717617664938	0.0005183320265328101	0.0005345098719675088	0.0005370458001788448	0.000554473628210773	0.0005569151933992181	0.0005961277040926377	0.0005983370338134939	0.07250756735918774	0.0718433453041794	-5.808699101219131e-06	-0.00011856727527854993	-5.836262611798142e-06	-0.00011912990218068686
8.918447706701835	0.00048255214620269716	0.00048527749741718946	0.0005154195768740012	0.000518032475703142	0.0005342010983722434	0.0005367355613847232	0.0005541534608746583	0.0005565936146630563	0.000595783790103581	0.0005979918404487785	0.07250805758109173	0.07184383099273411	-5.75271307808739e-06	-0.00011813202201638173	-5.780011019760993e-06	-0.0001186925855344162
8.972185840557227	0.0004822739273484179	0.00048499770982139375	0.0005151226306201428	0.0005177340249739219	0.000533893461355284	0.0005364264645569956	0.0005538344749167809	0.0005562732224805126	0.0005954411514110751	0.0005976479270260812	0.0725085566666586	0.07184432546298411	-5.697151893002336e-06	-0.00011769599541812392	-5.724186281993657e-06	-0.00011825449191207871
9.02624777370205	0.0004819967315001417	0.0004847189510529573	0.0005148267808168212	0.0005174366762685694	0.0005335869629383977	0.0005361185117269449	0.0005535166724764423	0.0005559540189998293	0.0005950997904076038	0.0005973052959453046	0.07250906477654669	0.07184482887410067	-5.64201253603399e-06	-0.00011725919229431392	-5.668785374317135e-06	-0.00011781561811007035
9.080635457189915	0.000481720560393168	0.00048444122285776046	0.0005145320293848898	0.0005171404315179427	0.0005332816051517127	0.0005358117049342508	0.0005532000557023683	0.0005556360063787094	0.0005947597094974494	0.0005969639496181669	0.07250958207432993	0.07184534138814762	-5.587292017249397e-06	-0.00011682160942796949	-5.613805292605835e-06	-0.00011737596089632374
9.135350853830497	0.00048144541576863767	0.0004841645269875726	0.0005142383782526526	0.0005168452926603933	0.0005329773900337825	0.0005355060462270607	0.0005528846267527982	0.0005553191867844005	0.0005944209110968136	0.0005966238904683238	0.07251010872655603	0.07184586317013104	-5.5329873665157375e-06	-0.00011638324357293728	-5.559243052628837e-06	-0.00011693551700961424
9.190395938260405	0.0004811712993735757	0.00048388886520009394	0.0005139458293559304	0.0005165512616418323	0.0005326743196316735	0.0005352015376620718	0.000552570387795583	0.0005550035623937946	0.0005940833976339558	0.0005962851209315055	0.07251064490279953	0.0718463943880543	-5.479095633366751e-06	-0.00011594409145343487	-5.505095689951889e-06	-0.00011649428315958776
9.245772697014415	0.00048089821296092234	0.00048361423925898843	0.0005136543846381187	0.0005162583404157875	0.0005323723960010319	0.0005348981813046001	0.0005522573410082714	0.0005546891353935176	0.000593747171549319	0.0005959476434556443	0.07251119077571021	0.07184693521297568	-5.425613886950696e-06	-0.00011550414976549406	-5.451360259816837e-06	-0.00011605225602703828
9.301483128597186	0.00048062615828957096	0.00048334065093392104	0.0005133640460502476	0.0005159665309434672	0.0005320716212061645	0.0005345959792286626	0.0005519454885782097	0.0005543759079800246	0.0005934122352956653	0.0005956114605010093	0.07251174652108108	0.0718474858190591	-5.37253921584907e-06	-0.00011506341517532326	-5.398033837006322e-06	-0.00011560943226295028
9.357529243555355	0.00048035513712440056	0.00048306810200059164	0.0005130748155510436	0.0005156758351938188	0.0005317719973201131	0.0005342949335170503	0.0005516348327026308	0.0005540638823596921	0.0005930785913382077	0.0005952765745403371	0.07251231231789565	0.0718480463836333	-5.319868727972528e-06	-0.00011462188431955733	-5.3451135157084675e-06	-0.00011516580848849878
9.413913064550128	0.00048008515123631454	0.00048279659424077406	0.000512786695106992	0.0005153862551435938	0.0005314735264247344	0.0005339950462614107	0.000551325375588753	0.0005537530607489174	0.0005927462421547479	0.0005949429880589719	0.0725128883483883	0.07184861708724846	-5.267599550479347e-06	-0.00011417955380590983	-5.292596409457902e-06	-0.00011472138129577092
9.47063662643026	0.0004798162024022701	0.00048252612944234513	0.0005124996866923944	0.0005150977927774044	0.0005311762106107711	0.0005336963195623174	0.0005510171194538722	0.000553443445374209	0.0005924151902358088	0.0005946107035549957	0.07251347479810652	0.07184919811373576	-5.2157288296045615e-06	-0.00011373642021184072	-5.240479650974426e-06	-0.00011427614724708601
9.527701976305488	0.00047954829240531784	0.00048225670939932615	0.0005122137922894331	0.0005148104500877896	0.0005308800519779385	0.0005333987555293558	0.0005507100665254625	0.0005531350384722878	0.0005920854380847778	0.0005942797235393732	0.07251407185597004	0.0718497896502666	-5.164253730555006e-06	-0.00011329248008480619	-5.188760392012964e-06	-0.00011383010287373263
9.585111173620431	0.00047928142303463225	0.0004819883359119123	0.0005119290138882306	0.0005145242290752738	0.0005305850526349949	0.0005331023562811988	0.0005504042190412684	0.0005528278422901828	0.0005917569882180417	0.0005939500505360857	0.0725146797143305	0.07185039188741606	-5.113171437434727e-06	-0.000112847729942675	-5.1374358033219256e-06	-0.00011338324467770333
9.642866290228868	0.00047901559608554714	0.00048172101078650977	0.0005116453534869134	0.0005142391317484315	0.0005302912146998251	0.0005328071239456846	0.0005500995792494078	0.0005525218590853285	0.0005914298431651307	0.0005936216870822751	0.07251529856903577	0.07185100501921901	-5.062479153081917e-06	-0.00011240216627300681	-5.086503074486215e-06	-0.00011293556913068159
9.700969410468568	0.0004787508133595869	0.000481454735835767	0.0005113628130916684	0.0005139551601239452	0.0005299985402995154	0.0005325130606598968	0.0005497961494084632	0.0005522170911256622	0.0005911040054688568	0.0005932946357283833	0.0725159286194923	0.07185162924323826	-5.012174098959626e-06	-0.0001119557855326081	-5.035959413790189e-06	-0.00011248707267319524
9.75942263123647	0.00047848707666450253	0.00048118951287861206	0.0005110813947168127	0.0005136723162266736	0.0005297070315704387	0.0005322201685702467	0.0005494939317875899	0.0005519135406897287	0.0005907794776854625	0.0005929688990382997	0.07251657006873098	0.07185226476062734	-4.962253515059488e-06	-0.00011150858414796239	-4.9858020481430634e-06	-0.00011203775171558794
9.818228062064373	0.00047822438781430234	0.0004809253437402817	0.0005108011003848478	0.0005133906020897075	0.000529416690658328	0.0005319284498325487	0.0005491929286666085	0.0005516112100667741	0.0005904562623847622	0.0005926444795895026	0.0725172231234731	0.07185291177619565	-4.9127146597993665e-06	-0.00011106055851543839	-4.936028222960083e-06	-0.00011158760263765832
9.877387825195074	0.00047796274862928374	0.00048066223025235595	0.0005105219321265247	0.0005131100197544356	0.0005291275197183598	0.0005316379066121042	0.000548893142336109	0.0005513101015568506	0.0005901343621502891	0.0005923213799732069	0.07251788799419887	0.07185357049847584	-4.863554809849888e-06	-0.00011061170499954143	-4.88663520199599e-06	-0.00011113662178725836
9.936904055658934	0.00047770216093606877	0.000480400174252793	0.0005102438919809092	0.0005128305712706091	0.000528839520915237	0.0005313485410837846	0.0005485945750975535	0.0005510102174709192	0.0005898137795794481	0.0005919996027945159	0.07251856489521162	0.07185424113979046	-4.814771260083263e-06	-0.00011016201993437058	-4.837620267312062e-06	-0.0001106848054821391
9.996778901350961	0.0004774426265676306	0.0004801391775859562	0.0005099669819954375	0.0005125522586963981	0.0005285526964232649	0.0005310603554321052	0.0005482972292633735	0.0005507115601309474	0.0005894945172836578	0.0005916791506725648	0.07251925404471143	0.071854923916323	-4.766361323441451e-06	-0.00010971149962281379	-4.78898071911045e-06	-0.00011023215000832698
10.05701452310831	0.0004771841473633296	0.00047987924210265173	0.0005096912042259846	0.0005122750840984619	0.0005282670484264377	0.0005307733518513166	0.0005480011071570803	0.0005504141318700184	0.0005891765778885102	0.0005913600262406776	0.07251995566486757	0.07185561904818513	-4.718322330814727e-06	-0.00010926014033636744	-4.740713875606671e-06	-0.00010977865161987399
10.117613094788254	0.00047692672516894027	0.00047962036966015404	0.0005094165607369224	0.0005119990495520053	0.000527982579118516	0.0005304875325454805	0.0005477062111133609	0.00055011793503243	0.0005888599640339165	0.000591042232146516	0.07252066998188506	0.07185632675949206	-4.670651630933262e-06	-0.00010880793831474778	-4.69281707297757e-06	-0.00010932430653977365
10.178576803346665	0.00047667036183668594	0.00047936256212224295	0.000509143053601187	0.0005117241571408472	0.0005276992907031151	0.0005302028997285561	0.00054741254347819	0.0005498229719738042	0.0005885446783742683	0.0005907257710522387	0.0725213972260834	0.07185704727843285	-4.623346590271714e-06	-0.00010835488976630725	-4.64528766521647e-06	-0.00010886911095923935
10.239907848916916	0.0004764150592252643	0.0004791058213592288	0.0005088706849003361	0.0005114504089574795	0.0005274171853937803	0.0005299194556244789	0.0005471201066089299	0.0005495292450611889	0.0005882307235785889	0.0005904106456346516	0.07252213763196966	0.07185778083734573	-4.576404592917388e-06	-0.00010790099086739613	-4.598123023997862e-06	-0.00010841306103699655
10.301608444889292	0.0004761608191998808	0.0004788501492479864	0.0005085994567246163	0.0005111778071031332	0.0005271362654140785	0.000529637202467252	0.0005468289028744401	0.000549236756673167	0.0005879181023306944	0.000590096858585372	0.07252289143831453	0.07185852767279323	-4.529823040459215e-06	-0.00010744623776176576	-4.5513205386071495e-06	-0.00010795615289958815
10.363680817990868	0.00047590764363227673	0.0004785955476719842	0.0005083293711730254	0.0005109063536878416	0.0005268565329976772	0.0005293561425010224	0.0005465389346551858	0.0005489455091999648	0.0005876068173293537	0.0005897844126109853	0.07252365888823246	0.07185928802564087	-4.483599351922697e-06	-0.00010699062656192859	-4.504877615822689e-06	-0.00010749838264163813
10.426127208365882	0.00047565553440075624	0.0004783420185213113	0.0005080604303533723	0.0005106360508305016	0.0005265779903884278	0.0005290762779801715	0.0005462502043433396	0.000548655505043556	0.0005872968712884469	0.0005894733104332052	0.0725244402292562	0.07186006214113295	-4.4377309636059806e-06	-0.00010653415334724303	-4.45879167978655e-06	-0.00010703974632461644
10.488949869656532	0.00047540449339021846	0.00047808956369270965	0.0005077926363823448	0.0005103669006589414	0.0005263006398404557	0.0005287976111693974	0.0005459627143428984	0.0005483667466177768	0.0005869882669371333	0.0005891635547890405	0.07252523571342152	0.0718608502689745	-4.392215329004391e-06	-0.00010607681416476	-4.41306017192819e-06	-0.00010658023997776878
10.552151069084381	0.00047515452249218134	0.00047783818508960024	0.0005075259913855698	0.0005100989053099799	0.000526024483618239	0.000528520144343801	0.0005456764670697884	0.0005480792363484312	0.0005866810070200125	0.0005888551484309574	0.07252604559734946	0.07186165266341327	-4.347049918695944e-06	-0.00010561860502877884	-4.367680550845625e-06	-0.0001061198595976448
10.615733087532126	0.00047490562360481115	0.00047758788462211066	0.000507260497497677	0.0005098320669294931	0.0005257495239967	0.0005282438797889702	0.0005453914649519757	0.0005477929766734028	0.0005863750942972932	0.0005885480941270464	0.07252687014232659	0.07186246958331984	-4.30223222021818e-06	-0.00010515952192016731	-4.322650292147567e-06	-0.00010565860114636338
10.679698219625935	0.0004746577986329516	0.0004773386642071074	0.0005069961568623665	0.0005095663876724811	0.0005254757632612888	0.0005279688198010752	0.0005451077104295832	0.0005475079700427713	0.0005860705315449657	0.0005882423946611955	0.07252770961439373	0.07186330129227256	-4.257759737988365e-06	-0.00010469956078699993	-4.27796688842394e-06	-0.00010519646055369425
10.744048773818252	0.00047441104948814497	0.0004770905257682146	0.0005067329716324658	0.0005093018697031244	0.0005252032037080704	0.0005276949666869426	0.0005448252059549953	0.0005472242189189176	0.0005857673215549645	0.0005879380528332535	0.07252856428443039	0.07186414805864699	-4.213629993187265e-06	-0.00010423871754389191	-4.233627849139186e-06	-0.0001047334337166278
10.808787072471103	0.0004741653780886629	0.00047684347123584875	0.0005064709439700003	0.0005090385151948565	0.0005249318476438124	0.0005274223227641521	0.0005445439539929788	0.0005469417257766456	0.0005854654671353496	0.00058763507145921	0.07252943442824321	0.07186501015570088	-4.1698405236567995e-06	-0.00010377698807201297	-4.189630700428444e-06	-0.00010426951649677996
10.87391545193992	0.00047392078635952943	0.00047659750254723933	0.0005062100760462526	0.0005087763263304238	0.000524661697386072	0.0005271508903611242	0.0005442639570207925	0.0005466604931032904	0.0005851649711104763	0.000587333453371365	0.07253032032665793	0.07186588786165973	-4.126388883804628e-06	-0.00010331436821908735	-4.1459729851036145e-06	-0.00010380470472300118
10.93943626265785	0.00047367727623254556	0.00047635262164645576	0.0005059503700418276	0.0005085153053019496	0.0005243927552632831	0.0005268806718172035	0.0005439852175283039	0.000546380523398838	0.0005848658363211724	0.000587033201418507	0.0725312222656091	0.07186678145981679	-4.083272644450631e-06	-0.0001028508537979228	-4.102652262498105e-06	-0.00010333899418987769
11.00535186922059	0.00047343484964631664	0.0004761088304844346	0.0005056918281467201	0.000508255454311004	0.0005241250236148516	0.0005266116694827544	0.00054370773801811	0.0005461018191760417	0.0005845680656249218	0.0005867343184660951	0.07253214053623498	0.07186769123861417	-4.040489392790475e-06	-0.00010238644058783997	-4.059666108356674e-06	-0.00010287238065725957
11.071664650471687	0.000473193508546271	0.00047586613101899874	0.0005054344525603734	0.0005079967755686605	0.0005238585047912346	0.0005263438857192462	0.0005434315210056457	0.000545824382960537	0.000584271661896037	0.0005864368073964329	0.07253307543496815	0.07186861749174724	-3.998036732266383e-06	-0.00010192112433402012	-4.017012114758238e-06	-0.00010240485985101022
11.138376999588447	0.000472953254884688	0.00047562452521488706	0.0005051782454917488	0.000507739271295569	0.0005235932011540402	0.000526077322899346	0.000543156569019312	0.0005455482172909641	0.0005839766280258507	0.0005861406711088579	0.072534027263639	0.07186956051825294	-3.955912282451769e-06	-0.000101454900746617	-3.9746878900057125e-06	-0.00010193642746224307
11.205491324168262	0.0004727140906207174	0.0004753840150437724	0.0005049232091593858	0.0005074829437220153	0.0005233291150761092	0.0005258119834070068	0.0005428828846005886	0.0005452733247190843	0.0005836829669228949	0.000585845912519922	0.07253499632957022	0.07187052062261041	-3.91411367896494e-06	-0.0001009877655012148	-3.932691058500248e-06	-0.00010146707914672481
11.273010046315514	0.00047247601772040424	0.00047514460248428896	0.0005046693457914711	0.0005072277950879887	0.0005230662489416147	0.0005255478696375638	0.0005426104703041595	0.0005449997078099048	0.0005833906815130934	0.0005855525345635831	0.07253598294567727	0.07187149811484332	-3.872638573358504e-06	-0.00010051971423834238	-3.891019260674443e-06	-0.0001009968105255693
11.340935602728974	0.0004722390381567051	0.00047490628952204895	0.0005044166576258986	0.0005069738276432457	0.0005228046051461452	0.0005252849839978188	0.0005423393286980286	0.000544727369141795	0.000583099774739945	0.0005852605401913886	0.07253698743057005	0.07187249331061418	-3.831484633033504e-06	-0.00010005074256339008	-3.849670152881318e-06	-0.00010052561718459918
11.409270444789758	0.000472003153909515	0.0004746690781496684	0.0005041651469103381	0.0005067210436473765	0.0005225441860968045	0.0005250233289061401	0.0005420694623636495	0.0005444563113066145	0.0005828102495647221	0.0005849699323726726	0.07253801010865983	0.07187350653133363	-3.790649541124489e-06	-9.958084604642925e-05	-3.8086414072594464e-06	-0.0001000534946734577
11.478017038649782	0.00047176836696568355	0.0004744329703667855	0.0005039148159022987	0.0005064694453698701	0.0005222849942122966	0.0005247629067925513	0.0005418008738960441	0.0005441865369098355	0.0005825221089666608	0.0005846807140947477	0.07253905131026155	0.07187453810426374	-3.750130996422324e-06	-9.911002022218451e-05	-3.767930711687413e-06	-9.958043850660792e-05
11.547177865320764	0.000471534679319034	0.0004741979681800805	0.0005036656668691914	0.0005062190350901792	0.0005220270319230251	0.0005245037200988264	0.000541533565903929	0.0005439180485706662	0.000582235355943158	0.0005843928883630998	0.0725401113717065	0.0718755883626217	-3.7099267132280345e-06	-9.863826058874314e-05	-3.727535769652412e-06	-9.910644416241676e-05
11.616755420763786	0.00047130209297038415	0.00047396407360329615	0.0005034177020883996	0.0005059698150977861	0.0005217703016711846	0.0005242457712785828	0.0005412675410098421	0.0005436508489221791	0.0005819499935099718	0.0005841064582015892	0.07254119063544388	0.07187665764569298	-3.6700344213103087e-06	-9.816556260888731e-05	-3.6874543001630747e-06	-9.863150708314117e-05
11.686752215979308	0.00047107060992756237	0.0004737312886572546	0.0005031709238473379	0.0005057217876922682	0.000521514805910854	0.0005239890627973764	0.0005410028018502691	0.0005433849406114379	0.0005816660247014209	0.0005838214266526502	0.07254228945016387	0.07187774629894099	-3.6304518657779943e-06	-9.769192170884511e-05	-3.647684037644521e-06	-9.81556226745256e-05
11.75717077709787	0.0004708402322054258	0.0004734996153698768	0.0005029253344435217	0.0005054749551833634	0.000521260547108094	0.0005237335971327976	0.0005407393510757722	0.0005431203262996256	0.0005813834525705898	0.000583537796777495	0.07254340817090273	0.07187885467411943	-3.5911768069959646e-06	-9.721733327866522e-05	-3.608222731836877e-06	-9.767878630560778e-05
11.82801364547121	0.0004706109618258753	0.00047326905577619775	0.00050268093618463	0.0005052293198910357	0.0005210075277410377	0.0005234793767745665	0.0005404771913511187	0.0005428570086621741	0.0005811022801895333	0.0005832555716563193	0.07254454715916318	0.07187998312938795	-3.5522070204645553e-06	-9.674179267120386e-05	-3.569068147704201e-06	-9.720099330851051e-05
11.899283377763982	0.0004703828008178732	0.0004730396119183848	0.0005024377313885724	0.0005049848841455428	0.0005207557502999947	0.0005232264042246303	0.0005402163253554128	0.0005425949903888952	0.0005808225106494881	0.000582974754388511	0.07254570678303032	0.07188113202942592	-3.5135402967354304e-06	-9.626529520224969e-05	-3.530218065336474e-06	-9.672223897820575e-05
11.970982546046038	0.0004701557512174574	0.0004728112858457529	0.0005021957223835554	0.0005047416502875005	0.0005205052172875402	0.00052297468199726	0.0005399567557822289	0.0005423342741841153	0.0005805441470610833	0.0005826953480928637	0.07254688741729425	0.07188230174555907	-3.475174441356938e-06	-9.57878361513842e-05	-3.4916702798780397e-06	-9.624251857294486e-05
12.043113737885237	0.0004699298150677531	0.0004725840796147757	0.0005019549115081425	0.0005044996206679475	0.0005202559312186149	0.0005227242126191452	0.0005396984853397384	0.0005420748627668027	0.0005802671925545506	0.0005824173559077848	0.07254808944357	0.07188349265587268	-3.437107274714083e-06	-9.53094107600666e-05	-3.4534226013836246e-06	-9.576182731280136e-05
12.115679556440844	0.000469704994418989	0.0004723579952891045	0.000501715301111325	0.0005042587976484132	0.0005200078946206238	0.0005224749986294983	0.0005394415167508518	0.0005418167588707074	0.0005799916502799461	0.0005821407809915166	0.07254931325042728	0.07188470514534145	-3.3993366319534993e-06	-9.483001423175874e-05	-3.4154728547519837e-06	-9.528016037999021e-05
12.188682620557461	0.00046948129132850846	0.00047213303493957805	0.000501476893552587	0.0005040191836009837	0.0005197611100335361	0.0005222270425801478	0.00053918585275335	0.0005415599652444954	0.0005797175234073679	0.0005818656265223541	0.07255055923351005	0.07188593960595253	-3.3618603629214337e-06	-9.434964173274385e-05	-3.377818879641333e-06	-9.479751291915917e-05
12.26212556485955	0.0004692587078607813	0.00047190920064423594	0.0005012396912019682	0.0005037807809083673	0.0005195155800099791	0.0005219803470356418	0.0005389314961000224	0.0005413044846518859	0.0005794448151271784	0.0005815918956988673	0.07255182779567497	0.07188719643683536	-3.324676332043617e-06	-9.386828839104411e-05	-3.3404585303479194e-06	-9.431388003623697e-05
12.336011039846525	0.000469037246087413	0.00047168649448832916	0.000501003696440132	0.0005035435919639613	0.0005192713071153434	0.0005217349145733456	0.0005386784495588041	0.0005410503198717886	0.0005791735286502276	0.0005813195917401239	0.07255311934711545	0.07188847604438901	-3.287782418224215e-06	-9.338594929594879e-05	-3.3033896757400996e-06	-9.382925679893295e-05
12.41034171198835	0.00046881690808715565	0.0004714649185643303	0.0005007689116584296	0.0005033076191719168	0.0005190282939278807	0.0005214907477835437	0.0005384267159129159	0.0005407974736984447	0.0005789036672080833	0.0005810487178859189	0.07255443430550032	0.0718897788424214	-3.2511765147729722e-06	-9.290261949847223e-05	-3.266610199142983e-06	-9.334363823600145e-05
12.485120263821853	0.00046859769594591674	0.00047124447497194416	0.0005005353392589677	0.000503072864947207	0.0005187865430388054	0.0005212478492695419	0.0005381762979610063	0.0005405459489415675	0.0005786352340532619	0.0005807792773970045	0.07255577309610943	0.07189110525227864	-3.214856529311534e-06	-9.241829401075707e-05	-3.230117998260368e-06	-9.285701933724189e-05
12.560349394047481	0.0004683796117567655	0.00047102516581811415	0.0005003029816546711	0.0005028393317156912	0.0005185460570523953	0.0005210062216477674	0.0005379271985172913	0.0005402957484264834	0.000578368232459459	0.0005805112735553218	0.07255713615197452	0.07189245570298601	-3.178820383670667e-06	-9.193296780581062e-05	-3.1939109850875717e-06	-9.236939505344322e-05
12.63603181762671	0.0004681626576199412	0.0004708069932170315	0.0005000718412693511	0.000502607021914183	0.0005183068385860959	0.0005207658675478726	0.0005376794204116996	0.0005400468749942785	0.00057810266572179	0.0005802447096642395	0.07255852391401836	0.07189383063138975	-3.1430660138035207e-06	-9.144663581713008e-05	-3.1579870857952053e-06	-9.188076029541248e-05
12.712170265880024	0.00046794683564285673	0.0004705899592901402	0.00049984192053777	0.0005023759379905153	0.0005180688902706219	0.0005205267896128402	0.0005374329664900169	0.0005397993315019411	0.000577838537157027	0.0005799795890487917	0.07255993683120135	0.071895230482298	-3.1075913696936887e-06	-9.095929293856386e-05	-3.122344240656747e-06	-9.139110993426625e-05
12.78876748658549	0.0004677321479401071	0.0004703740661661451	0.0004996132219057087	0.0005021460824036084	0.0005178322147500624	0.0005202889904990849	0.0005371878396140341	0.0005395531208225104	0.000577575850103845	0.0005797159150559221	0.07256137536066799	0.07189665570862735	-3.0723944152741094e-06	-9.047093402421436e-05	-3.086980403967012e-06	-9.090043880136123e-05
12.865826244077915	0.0004675185966334683	0.00047015931598101213	0.0004993857478300288	0.0005019174576235341	0.0005175968146819835	0.0005200524728765594	0.0005369440426616915	0.0005393082458452225	0.000577314607923064	0.0005794536910547269	0.07256283996789833	0.07189810677155183	-3.037473128338162e-06	-8.998155388821594e-05	-3.0518935439267925e-06	-9.040874168739221e-05
12.943349319348618	0.0004673061838519027	0.00046994571087797453	0.0004991595007787418	0.0005016900661315836	0.0005173626927375341	0.0005198172394288604	0.0005367015785272309	0.000539064709475661	0.0005770548139979012	0.000579192920436706	0.07256433112685753	0.07189958414065317	-3.0028255004386183e-06	-8.949114730413821e-05	-3.017081642588647e-06	-8.991601334309984e-05
13.0213395101458	0.0004670949117315592	0.0004697332530075336	0.0004989344832310731	0.000501463910420332	0.0005171298516015513	0.0005195832928533312	0.0005364604501213448	0.0005388225146359071	0.0005767964717342215	0.0005789336066160135	0.07256584932015384	0.07190108829407804	-2.968449536797004e-06	-8.899970900459742e-05	-2.982542695727664e-06	-8.942224847767466e-05
13.099799631075467	0.0004668847824157759	0.00046952194452746214	0.00049871069767753	0.0005012389929937091	0.0005168982939726695	0.0005193506358611757	0.0005362206603713316	0.000538581664264695	0.0005765395845607984	0.0005786757530297166	0.07256739503919693	0.07190261971868998	-2.9343432562385467e-06	-8.850723368167279e-05	-2.948274712771641e-06	-8.892744175927059e-05
13.178732513703073	0.0004666757980550747	0.0004693117876027994	0.0004984881466199625	0.0005010153163670599	0.0005166680225634223	0.0005191192711775588	0.0005359822122212442	0.0005383421613175609	0.0005762841559295647	0.0005784193631380481	0.07256896878435938	0.07190417891023314	-2.900504691081586e-06	-8.801371598601837e-05	-2.9142757167364627e-06	-8.843158781529636e-05
13.258141006655675	0.0004664679608071637	0.00046910278440585515	0.0004982668325716361	0.0005007928830672147	0.000516439040100357	0.0005188892015417183	0.0005357451086320505	0.0005381040087670021	0.0005760301893158844	0.0005781644404246762	0.0725705710651376	0.07190576637349338	-2.8669318870582113e-06	-8.751915052668258e-05	-2.8805437440955657e-06	-8.793468123086123e-05
13.338027975724735	0.00046626127283693055	0.00046889493711620286	0.0004980467580572903	0.0005005716956325547	0.0005162113493241369	0.0005186604297070742	0.0005355093525817871	0.0005378672096026338	0.0005757776882188127	0.0005779109883969637	0.07257220240032636	0.07190738262246574	-2.833622903247908e-06	-8.702353187159395e-05	-2.8470768447270284e-06	-8.743671654944107e-05
13.418396303969553	0.00046605573631643854	0.00046868824792067773	0.0004978279256132089	0.000500351756613077	0.0005159849529896538	0.0005184329584413362	0.0005352749470657179	0.0005376317668313455	0.0005755266561613683	0.0005776590105862416	0.07257386331818076	0.07190902818052021	-2.8005758119461523e-06	-8.652685454567377e-05	-2.813873081807753e-06	-8.693768827211512e-05
13.49924889182131	0.00046585135342492315	0.0004684827190133726	0.0004976103377872851	0.0005001330685704632	0.00051575985386614	0.0005182067905266173	0.0005350418950964978	0.0005373976834774652	0.0005752770966908088	0.0005774085105480811	0.07257555435659717	0.07191070358057754	-2.7677886986275484e-06	-8.602911303226546e-05	-2.7809305317419084e-06	-8.643759085764924e-05
13.580588657187745	0.0004656481263487803	0.0004682783525956279	0.0004973939971390846	0.0004999156340781416	0.0005155360547372729	0.0005179819287595415	0.0005348101997043287	0.0005371649625829168	0.0005750290133789033	0.0005771594918625685	0.0725772760632856	0.07191240936528336	-2.7352596618300355e-06	-8.553030177174681e-05	-2.7482472840685557e-06	-8.593641872205182e-05
13.662418535558457	0.00046544605728156133	0.00046807515087602785	0.0004971789062399141	0.0004996994557213585	0.0005153135584012948	0.000517758375951359	0.0005345798639371277	0.0005369336072073876	0.0005747824098222177	0.0005769119581345884	0.07257902899594965	0.07191414608718398	-2.702986813075091e-06	-8.503041516146059e-05	-2.7158214413640705e-06	-8.543416623783828e-05
13.744741480110864	0.000465245148423962	0.000467873116070389	0.0004969650676728842	0.0004994845360972405	0.0005150923676711178	0.000517536134928058	0.0005343508908606902	0.0005367036204284911	0.0005745372896423988	0.0005766659129941062	0.07258081372247505	0.0719159143089097	-2.6709682768039783e-06	-8.4529447556006e-05	-2.6836511191918357e-06	-8.493082773473881e-05
13.827560461816718	0.0004650454019838102	0.00046767225040174944	0.0004967524840329769	0.0004992708778148615	0.0005148724853744418	0.0005173152085304756	0.0005341232835588576	0.0005364750053419354	0.0005742936564864614	0.0005764213600964569	0.07258263082111029	0.07191771460336278	-2.639202190268461e-06	-8.402739326614228e-05	-2.651734445985581e-06	-8.442639749851877e-05
13.910878469549415	0.0004648468201760532	0.00046747255610035795	0.0004965411579271086	0.000499058483495308	0.0005146539143538652	0.0005170955996144172	0.0005338970451336839	0.0005362477650616908	0.0005740515140270817	0.0005761783031226361	0.07258448088066052	0.07191954755390251	-2.6076867034605447e-06	-8.352424655887203e-05	-2.6200695629739236e-06	-8.392086977077051e-05
13.9946985101918	0.0004646494052227446	0.00046727403540365955	0.0004963310919741975	0.0004988473557717467	0.0005144366574670025	0.0005168773110507671	0.0005336721787056092	0.0005360219027201626	0.0005738108659628959	0.0005759367457795986	0.07258636450068086	0.0719214137545394	-2.5764199790214055e-06	-8.302000165691381e-05	-2.588654624108809e-06	-8.341423874909382e-05
14.079023608744702	0.00046445315935302734	0.0004670766905562816	0.0004961222888052279	0.0004986374972894889	0.0005142207175865979	0.0005166603457256074	0.0005334486874136309	0.0005357974214683612	0.0005735717160187995	0.0005756966918005567	0.07258828229167368	0.07192331381012833	-2.5454001921706992e-06	-8.251465273875769e-05	-2.5574877959670672e-06	-8.290649858627708e-05
14.163856808436103	0.00046425808480311646	0.00046688052381001563	0.0004959147510633144	0.0004984289107060566	0.0005140060976006423	0.000516444706540333	0.0005332265744154762	0.0005355743244760771	0.0005733340679462538	0.0005754581449452857	0.07259023487528984	0.07192524833657019	-2.514625530633703e-06	-8.200819393847092e-05	-2.52656725769013e-06	-8.239764339044997e-05
14.24920117083096	0.00046406418381627815	0.0004666855374237987	0.0004957084814037662	0.0004982215986912459	0.0005137928004124886	0.0005162303964117697	0.0005330058428877777	0.0005353526149320562	0.0005730979255235912	0.0005752211090004299	0.07259222288453251	0.0719272179610147	-2.4840941945333296e-06	-8.150061934485142e-05	-2.495891200885586e-06	-8.188766722456997e-05
14.335059775941703	0.0004638714586428126	0.00046649173366369623	0.0004955034824941543	0.0004980155639271958	0.0005135808289409719	0.0005160174182722919	0.0005327864960262548	0.0005351322960441801	0.0005728632925563356	0.0005749855877798199	0.07259424696396836	0.07192922332206719	-2.4538043963224718e-06	-8.099192300119185e-05	-2.465457829546082e-06	-8.137656410590888e-05
14.421435722339384	0.0004636799115400292	0.0004662991148028779	0.0004952997570143744	0.0004978108091084521	0.0005133701861205271	0.0005158057750699432	0.0005325685370458904	0.0005349133710396429	0.0005726301728775159	0.0005747515851247877	0.07259630776993767	0.07193126506999602	-2.4237543606998695e-06	-8.048209890500202e-05	-2.4352653599695254e-06	-8.086432800573362e-05
14.50833212726552	0.00046348954477222254	0.00046610768312159635	0.0004950973076567111	0.0004976073369420315	0.0005131608749013103	0.0005155954697685555	0.000532351969181114	0.0005346958431651358	0.0005723985703479905	0.0005745191049044891	0.07259840597077397	0.07193334386695216	-2.393942324539853e-06	-7.997114100796732e-05	-2.405312020687528e-06	-8.035095284930627e-05
14.595752126744532	0.00046330036061064745	0.00046591744090716033	0.0004948961371259033	0.0004974051501474877	0.0005129528982493162	0.0005153865053478704	0.0005321367956859836	0.0005344797156870293	0.0005721684888567744	0.0005742881510162294	0.07260054224701895	0.07193546038718537	-2.3643665368194844e-06	-7.945904321583763e-05	-2.375596052388209e-06	-7.983643251568973e-05
14.683698875697011	0.00046311236133349	0.0004657283904539085	0.0004946962481392072	0.0004972042514569747	0.0005127462591465009	0.0005151788848036591	0.0005319230198343729	0.000534264991891559	0.0005719399323213702	0.0005740587273857944	0.07260271729165227	0.07193761531726714	-2.3350252585188115e-06	-7.894579938738655e-05	-2.34611570781992e-06	-7.93207608367208e-05
14.772175548053516	0.00046292554922583857	0.0004655405340631822	0.0004944976434264592	0.0004970046436153138	0.0005125409605909037	0.0005149726111478479	0.0005317106449201591	0.0005340516750850135	0.0005717129046881066	0.0005738308379677891	0.07260493181032264	0.07193980935631457	-2.3059167625449732e-06	-7.843140333416154e-05	-2.316869251719686e-06	-7.880393159713506e-05
14.861185336869132	0.00046273992657965365	0.0004653538740432933	0.0004943003257301444	0.0004968063293800567	0.0005123370055967719	0.0005147676874086396	0.0005314996742574127	0.0005338397685939262	0.0005714874099324789	0.000573604486745975	0.07260718652157154	0.07194204321622683	-2.2770393336736527e-06	-7.791584882084479e-05	-2.2878549607455514e-06	-7.828593853428933e-05
14.95073145443871	0.00046255549569373163	0.0004651684127094915	0.0004941042978054534	0.000496609311521548	0.0005121343971946806	0.0005145641166306388	0.0005312901111805871	0.0005336292757652634	0.0005712634520594952	0.0005733796777336167	0.07260948215707937	0.07194431762191612	-2.2483912684558363e-06	-7.739912956421235e-05	-2.259071123392447e-06	-7.77667753377731e-05
15.040817132412794	0.00046237225887367267	0.00046498415238393267	0.0004939095624203507	0.0004964135928229934	0.000511933138431663	0.0005143619018749757	0.0005310819590447168	0.000533420199966624	0.0005710410351040297	0.0005731564149738345	0.07261181946190452	0.07194663331155057	-2.219970875129776e-06	-7.688123923270396e-05	-2.2305160398985134e-06	-7.724643564865907e-05
15.131445621914246	0.00046219021843184164	0.0004648010953956397	0.000493716122355636	0.0004962191760805204	0.0005117332323713318	0.0005141610462194358	0.0005308752212256115	0.0005332125445864311	0.0005708201631311784	0.0005729347025399582	0.07261419919473111	0.07194899103679381	-2.191776473591499e-06	-7.63621714473528e-05	-2.2021880221999995e-06	-7.672491305982243e-05
15.222620193655578	0.0004620093766873272	0.0004646192440804638	0.0004935239804050058	0.0004960260641032405	0.0005115346820940057	0.0005139615527585816	0.0005306699011200522	0.0005330063130341315	0.0005706008402366183	0.000572714544535886	0.07261662212811597	0.07195139156306	-2.163806395260367e-06	-7.584191977977328e-05	-2.1740853938271784e-06	-7.620220111516363e-05
15.31434413805701	0.00046182973596590397	0.0004644386007810472	0.0004933331393751194	0.0004958342597133174	0.0005113374906968409	0.0005137634246038863	0.0005304660021459969	0.0005328015087403995	0.0005703830705469803	0.0005724959450964565	0.07261908904874845	0.07195383566976182	-2.1360589830313713e-06	-7.532047775234141e-05	-2.14620648984103e-06	-7.567829330913656e-05
15.406620765365147	0.00046165129859998576	0.0004642591678467768	0.0004931436020856574	0.0004956437657460259	0.0005111416612939558	0.0005135666648838582	0.0005302635277427799	0.0005325981351573361	0.0005701668582202174	0.000572278908387815	0.07262160075771046	0.0719563241505703	-2.1085325912157185e-06	-7.479783883877766e-05	-2.1185496567707914e-06	-7.515318308726204e-05
15.499453405772549	0.00046147406692857983	0.0004640809476337408	0.0004929553713693849	0.0004954545850498153	0.0005109471970165607	0.0005133712767441718	0.0005300624813713177	0.0005323961957586764	0.0005699522074459827	0.0005720634386077908	0.07262415807074106	0.07195885781367967	-2.081225585429374e-06	-7.427399646238453e-05	-2.091113252492092e-06	-7.462686384407391e-05
15.592845409537835	0.000461298043297241	0.0004639039425046824	0.0004927684500722163	0.000495266720486374	0.0005107541010130912	0.0005131772633478024	0.0005298628665143188	0.0005321956940399984	0.0005697391224460167	0.0005718495399862847	0.07262676181850511	0.07196143748207344	-2.054136342542756e-06	-7.374894399646281e-05	-2.0638956462083052e-06	-7.409932892452065e-05
15.686800147106629	0.0004611232300580183	0.00046372815482894866	0.0004925828410532711	0.0004950801749306899	0.0005105623764493356	0.0005129846278751507	0.0005296646866764913	0.0005319966335189311	0.0005695276074745328	0.0005716372167856507	0.07262941284687463	0.0719640639937964	-2.027263250610478e-06	-7.322267476392308e-05	-2.0368952183464663e-06	-7.357057162259151e-05
15.781321009233178	0.0004609496295694043	0.00046355358698244	0.0004923985471849415	0.0004948949512711133	0.0005103720265085702	0.0005127933735241835	0.0005294679453847571	0.0005317990177353686	0.000569317666818616	0.0005714264733010961	0.07263211201719953	0.0719667382022341	-2.0006047087841802e-06	-7.269518203691094e-05	-2.0101103604835448e-06	-7.304058518121936e-05
15.87641140710273	0.0004607772441962768	0.0004633802413475537	0.0004922155713529459	0.0004947110524094153	0.0005101830543916893	0.0005126035035105599	0.0005292726461884648	0.0005316028502516836	0.000569109304798619	0.0005712173138610752	0.07263486020660463	0.07196946097639816	-1.9741591272444403e-06	-7.216645903600216e-05	-1.9835394752935366e-06	-7.25093627922252e-05
15.972074772454643	0.00046060607630984534	0.0004632081203131303	0.000492033916456397	0.0004945284812608556	0.0005099954633173441	0.0005124150210677717	0.0005290787926596116	0.0005314081346529475	0.0005689025257685762	0.0005710097428277018	0.07263765830827287	0.07197223320120846	-1.947924927114472e-06	-7.163649892981405e-05	-1.957180976436875e-06	-7.197689759486092e-05
16.06831455770623	0.00046043612828758666	0.00046303722627439215	0.0004918535854078558	0.0004943472407542364	0.0005098092565220748	0.0005122279294472771	0.0005288863883930591	0.000531214874547149	0.0005686973341166115	0.0005708037645971565	0.0726405072317471	0.0719750557777957	-1.921900540431936e-06	-7.11052948358798e-05	-1.9310332885244356e-06	-7.144318267665595e-05
16.165134236077357	0.0004602674025131838	0.00046286756163288164	0.0004916745811333938	0.000494167333831967	0.0005096244372604454	0.0005120422319186373	0.0005286954370067568	0.0005310230735654162	0.0005684937342653599	0.0005705993836001071	0.07264340790322686	0.07197792962379232	-1.8960844100305435e-06	-7.057283981874718e-05	-1.9050948470355697e-06	-7.090821107262613e-05
16.262537301715792	0.00046009990137645926	0.0004626991287963966	0.0004914969065726528	0.000493988763450122	0.0005094410088051849	0.0005118579317696535	0.0005285059421419687	0.0005308327353622428	0.0005682917306723924	0.0005703966043021312	0.07264636126588016	0.07198085567364298	-1.8704749894784753e-06	-7.003912688983982e-05	-1.8793640982287668e-06	-7.037197576426069e-05
16.36052726982327	0.0004599336272733087	0.0004625319301789248	0.0004913205646789024	0.000493811532578503	0.0005092589744473236	0.0005116750323065091	0.0005283179074635029	0.0005306438636157181	0.0005680913278306521	0.0005701954312041513	0.07264936828016058	0.0719838348789147	-1.845070743019834e-06	-6.950414900769308e-05	-1.8538394990874445e-06	-6.983446967988305e-05
16.459107676782416	0.00045976858260562725	0.0004623659682005712	0.0004911455584190996	0.0004936356442006956	0.000509078337496333	0.0005114935368539057	0.0005281313366599384	0.000530456462027755	0.0005678925302688878	0.0005699958688428685	0.07265242992411786	0.07198686820861301	-1.8198701455087243e-06	-6.896789907731571e-05	-1.8285195172609674e-06	-6.929568569437328e-05
16.55828208028434	0.0004596047697812366	0.0004622012452874867	0.0004909718907739452	0.0004934611013141288	0.0005088991012802646	0.0005113134487552051	0.0005279462334438611	0.0005302705343243245	0.0005676953425521039	0.0005697979217912084	0.07265554719373174	0.07198995664950417	-1.7948716823147116e-06	-6.843036994942653e-05	-1.8034026309583957e-06	-6.875561662772478e-05
16.658054059457015	0.0004594421912138086	0.0004620377638717926	0.0004907995647379441	0.0004932879069301356	0.000508721269145895	0.000511134771372574	0.0005277626015521015	0.0005300860842556935	0.0005674997692820122	0.0005696015946587735	0.07265872110323907	0.0719931012064431	-1.7700738492746823e-06	-6.789155442032957e-05	-1.778487328913357e-06	-6.821425524577984e-05
16.758427214994473	0.00045928084932278285	0.00046187552639149885	0.000490628583319458	0.0004931160640740058	0.0005085448444588642	0.000510957508087122	0.0005275804447459703	0.0005299031155966609	0.000567305815097488	0.0005694068920922971	0.07266195268547532	0.07199630290271151	-1.7454751526173838e-06	-6.735144523158099e-05	-1.7537721102890702e-06	-6.76715942589251e-05
16.859405169286727	0.0004591207465332875	0.00046171453529042814	0.000490458949540767	0.0004929455757850501	0.0005083698306038232	0.0005107816622990529	0.0005273997668115051	0.0005297216321468059	0.0005671134846750447	0.0005692138187761165	0.07266524299221527	0.07199956278035692	-1.7210741088875305e-06	-6.681003506918415e-05	-1.7292554846219665e-06	-6.712762632202218e-05
16.960991566550526	0.00045896188527604927	0.0004615547930181237	0.0004902906664381208	0.000492776445116651	0.0005081962309845764	0.0005106072374278031	0.000527220571559712	0.0005295416377307253	0.0005669227827292996	0.0005690223794326365	0.07266859309452844	0.07200288190053852	-1.6968692448902922e-06	-6.626731656377005e-05	-1.7049359717666128e-06	-6.658234403478236e-05
17.063190072960847	0.0004588042679873058	0.00046139630202976625	0.0004901237370617975	0.0004926086751363214	0.0005080240490242282	0.0005104342369121908	0.0005270428628268149	0.0005293631361982873	0.0005667337140134594	0.0005688325788228148	0.07267200408313086	0.07200626134388537	-1.6728590976119312e-06	-6.572328228947322e-05	-1.6808121017933622e-06	-6.60357399396988e-05
17.166004376783235	0.00045864789710871404	0.0004612390647860812	0.000489958164476157	0.0004924422689257616	0.0005078532881653308	0.0005102626642105655	0.0005268666444745091	0.000529186131424883	0.0005665462833198104	0.0005686444217466487	0.07267547706875661	0.07200970221085708	-1.649042214162122e-06	-6.517792476407047e-05	-1.6568824149449865e-06	-6.548780652265718e-05
17.26943818850684	0.00045849277508725074	0.0004610830837532422	0.0004897939517596946	0.0004922772295809121	0.0005076839518700306	0.0005100925228009542	0.0005266919203902116	0.0005290106273116755	0.000566360495480211	0.000568457913043668	0.07267901318252232	0.07201320562210504	-1.6254171516915522e-06	-6.463123644812052e-05	-1.6331454615581796e-06	-6.493853621233892e-05
17.37349524097843	0.00045833890437511806	0.0004609283614027766	0.0004896311020050969	0.0004921135602120101	0.0005075160436202209	0.0005099238161812133	0.0005265186944873235	0.0005288366277858656	0.000566176355366602	0.0005682730575934415	0.07268261357631071	0.07201677271885862	-1.6019824773381465e-06	-6.408320974463089e-05	-1.6095998020089139e-06	-6.438792137987426e-05
17.478179289537028	0.0004581862874296349	0.00046077490021145925	0.0004894696183192921	0.0004919512639436418	0.0005073495669176885	0.000509756547869177	0.0005263469707054857	0.0005286641368009447	0.0005659938678915128	0.0005680898603160835	0.07268627942315074	0.07202040466329586	-1.5787367681650497e-06	-6.353383699891912e-05	-1.5862440066426176e-06	-6.383595433837042e-05
17.583494112149474	0.000458034926713135	0.0004606227026612105	0.0004893095038235042	0.0004917903439147964	0.000507184525284269	0.0005095907214028118	0.0005261767530108481	0.0005284931583369634	0.0005658130380085869	0.0005679083261727753	0.0726900119176158	0.07202410263893898	-1.5556786110769265e-06	-6.298311049778016e-05	-1.563076655687872e-06	-6.328262734194012e-05
17.689443509546752	0.0004578848246928539	0.0004604717712389864	0.0004891507616533034	0.0004916308032789184	0.0005070209222619965	0.0005094263403403696	0.0005260080453963332	0.0005283236964007987	0.0005656338707131091	0.0005677284601662924	0.07269381227622053	0.07202786785105034	-1.5328066027687874e-06	-6.243102246906995e-05	-1.5400963392100085e-06	-6.272793258566e-05
17.79603130536116	0.00045773598384081683	0.000460322108436666	0.0004889933949586593	0.0004914726452039611	0.0005068587614132617	0.0005092634082605431	0.0005258408518819112	0.0005281557550264243	0.0005654563710425436	0.0005675502673415399	0.07269768173782991	0.07203170152703343	-1.510119349647926e-06	-6.187756508119202e-05	-1.5173016570499583e-06	-6.217186220544568e-05
17.90326134626431	0.00045758840663371827	0.0004601737167509335	0.000488837406903987	0.0004913158728724344	0.0005066980463209634	0.0005091019287626189	0.0005256751765148684	0.0005279893382751837	0.0005652805440770781	0.0005673737527860947	0.07270162156407237	0.07203560491684799	-1.4876154677896831e-06	-6.132273044311132e-05	-1.494691218743155e-06	-6.161440827694153e-05
18.011137502105942	0.0004574420955528032	0.00046002659868316054	0.000488682800668201	0.0004911604894814581	0.0005065387805886678	0.0005089419054666386	0.0005255110233700925	0.0005278244502360706	0.0005651063949401821	0.0005671989216307613	0.07270563303976867	0.07203957929342852	-1.4652935828494106e-06	-6.076651060327176e-05	-1.4722636434579515e-06	-6.10555628152154e-05
18.119663666053608	0.0004572970530837386	0.00045988075673927874	0.0004885295794447602	0.0004910064982428106	0.000506380967840765	0.0005087833420135539	0.0005253483965503472	0.0005276610950260072	0.0005649339287991669	0.000567025779050131	0.07270971747335672	0.07204362595310769	-1.4431523300117294e-06	-6.0208897549124396e-05	-1.4500175599414106e-06	-6.0495317774425517e-05
18.228843754733095	0.0004571532817164853	0.00045973619342965384	0.0004883777464417189	0.0004908539023829773	0.0005062246117226299	0.0005086262420653898	0.0005251873001865628	0.0005274992767901329	0.0005647631508657618	0.0005668543302631558	0.07271387619733616	0.07204774621606004	-1.4211903539311163e-06	-5.9649883207446575e-05	-1.4279516064533843e-06	-5.993366504768172e-05
18.338681708369887	0.00045701078394516154	0.0004595929112689494	0.0004882273048817698	0.0004907027051431971	0.0005060697159007791	0.0005084706093053997	0.0005250277384381206	0.0005273389997020885	0.0005645940663966935	0.000566684580533724	0.07271811056871459	0.07205194142673996	-1.3994063086477694e-06	-5.908945944264887e-05	-1.406064430683248e-06	-5.937059646543563e-05
18.44918149093129	0.00045686956226790936	0.00045945091277599604	0.0004880782580022958	0.0004905529097795151	0.0005059162840630387	0.0005083164474382367	0.0005248697154931511	0.0005271802679643159	0.0005644266806942827	0.0005665165351712565	0.07272242196946357	0.07205621295433544	-1.3777988575438063e-06	-5.85276180569555e-05	-1.384354689706966e-06	-5.880610379578599e-05
18.56034709026951	0.0004567296191867447	0.00045931020047364213	0.00048793060905540846	0.0004904045195628218	0.0005057643199187011	0.0005081637601901082	0.0005247132355688246	0.0005270230858083455	0.0005642609991070391	0.000566350199531299	0.0727268118069871	0.07206056219322773	-1.356366673285151e-06	-5.796435079044593e-05	-1.3628210499294115e-06	-5.8240178744520255e-05
18.672182518265565	0.00045659095720741537	0.00045917077688861313	0.0004877843613079975	0.0004902575377789018	0.0005056138271986925	0.0005080125513089466	0.0005245583029116549	0.0005268674574951028	0.0005640970270302777	0.0005661855790161353	0.07273128151459005	0.07206499056346484	-1.3351084377347978e-06	-5.739964931912589e-05	-1.3414621869963297e-06	-5.7672812953116215e-05
18.784691810974078	0.00045645357883924715	0.0004590326445513597	0.000487639518041772	0.0004901119677284792	0.0005054648096557397	0.0005078628245645736	0.0005244049217978044	0.000526713387315212	0.0005639347699067382	0.0005660226790754058	0.07273583255196833	0.07206949951123862	-1.3140228419072746e-06	-5.683350525544084e-05	-1.3202767857553067e-06	-5.710399799953303e-05
18.897879028768923	0.0004563174865949865	0.000458895805995902	0.00048749608255330227	0.0004899678127272577	0.000505317271064535	0.0005077145837488679	0.0005242530965333907	0.0005265608795893012	0.0005637742332272176	0.0005658615052067362	0.07274046640569723	0.07207409050937091	-1.2931085859087948e-06	-5.626591014756821e-05	-1.2992635401820433e-06	-5.653372539701773e-05
19.01174825648978	0.00045618268299064035	0.00045876026375967014	0.0004873540581540629	0.0004898250761059664	0.0005051712152219066	0.0005075678326759348	0.0005241028314547998	0.0005264099386683186	0.000563615422531212	0.0005657020629563777	0.07274518458973211	0.0720787650578132	-1.272364378873507e-06	-5.5696855478973295e-05	-1.2784211533192064e-06	-5.596198659359175e-05
19.126303603589555	0.00045604917054530806	0.0004586260203833393	0.0004872134481704712	0.0004896837612103992	0.0005050266459469861	0.000507422575182277	0.0005239541309290042	0.0005262605689338468	0.0005634583434075695	0.0005655443579198576	0.07274998864592531	0.07208352468415205	-1.2517889388993092e-06	-5.5126332667507216e-05	-1.2577483372287236e-06	-5.538877297214806e-05
19.241549204282624	0.0004559169517810104	0.00045849307841065804	0.00048707425594392626	0.000489543871401454	0.0005048835670813831	0.0005072788151269639	0.0005238069993538821	0.0005261127747984239	0.000563303001495154	0.0005653883957426385	0.07275488014454401	0.07208837094412725	-1.2313809929827974e-06	-5.455433306490731e-05	-1.2372438129106857e-06	-5.4814075848924615e-05
19.357489217694134	0.00045578602922251337	0.00045836144038827615	0.0004869364848308488	0.000489405410055174	0.0005047419824893557	0.0005071365563918097	0.000523661441158544	0.0005259665607058701	0.0005631494024835202	0.0005652341821207946	0.07275986068479978	0.07209330542215778	-1.211139276975897e-06	-5.398084795672775e-05	-1.2169063102482683e-06	-5.423788647332395e-05
19.474127828010037	0.000455656405397145	0.0004582311088655612	0.0004868001382027164	0.0004892683805627841	0.0005046018960579851	0.0005069958028815443	0.0005235174608036628	0.0005258219311316156	0.0005629975521136003	0.0005650817228016918	0.07276493189539499	0.0720983297318773	-1.1910625355065e-06	-5.340586856122931e-05	-1.196734567963497e-06	-5.3660196027982554e-05
19.59146924462811	0.0004555280828346092	0.0004581020863944149	0.00048666521944609937	0.000489132786330729	0.0005044633116973526	0.0005068565585239909	0.0005233750627818086	0.0005256788905830367	0.0005628474561784018	0.0005649310235846846	0.07277009543507278	0.0721034455166823	-1.1711495219381314e-06	-5.282938602928222e-05	-1.1767273335491595e-06	-5.3080995627730054e-05
19.709517702309874	0.0004554010640667896	0.00045797437552907896	0.000486531731962694	0.0004889986307807054	0.000504326233340714	0.0005067188272702418	0.0005232342516177847	0.0005255374435997915	0.000562699120523715	0.0005647820903218206	0.0727753529931787	0.0721086544502902	-1.1513989982923217e-06	-5.2251391443283723e-05	-1.156883363193778e-06	-5.250027631854837e-05
19.828277461333414	0.0004552753516275563	0.0004578479788259423	0.0004863996791693596	0.0004888659173497013	0.0005041906649446822	0.0005065826130948421	0.0005230950318689765	0.0005253975947541678	0.0005625525510488391	0.0005646349289185633	0.07278070629023453	0.07211395823730547	-1.1318097352035032e-06	-5.167187581703314e-05	-1.1372014217339056e-06	-5.1918029077252514e-05
19.94775280764713	0.00045515094805255555	0.0004577228988433336	0.00048626906449814457	0.0004887346494900242	0.000504056610489403	0.000506447919995967	0.000522957408125696	0.0005252593486514268	0.0005624077537073124	0.0005644895453345201	0.0727861570785267	0.07211935861380075	-1.1123805118535245e-06	-5.109083009491311e-05	-1.1176802826124918e-06	-5.1334244811879204e-05
20.067948053024427	0.0004550278558790034	0.00045759913814131603	0.00048613989139632206	0.0004886048306693358	0.0005039240739787414	0.0005063147519956035	0.0005228213850115362	0.0005251227099301595	0.0005622647345076606	0.0005643459455841864	0.07279170714269474	0.07212485734790672	-1.0931101159105013e-06	-5.050824515098751e-05	-1.0983187277943153e-06	-5.0748914359674546e-05
20.188867535219305	0.000454906077645467	0.00045747669928147106	0.00048601216332641486	0.0004884764643706803	0.0005037930594404621	0.0005061831131397375	0.0005226869671837309	0.0005249876832626434	0.0005621234995141562	0.0005642041357377029	0.07279735830034831	0.07213045624041539	-1.0739973434858822e-06	-4.992411178930678e-05	-1.0791155477143759e-06	-5.01620284870663e-05
20.31051561812294	0.00045478561589164257	0.0004573555848266768	0.00048588588376622603	0.0004883495540925136	0.0005036635709264144	0.0005060530074985367	0.000522554159333515	0.000524854273355204	0.0005619840548475895	0.0005640641219216234	0.07280311240267602	0.07213615712538947	-1.0550409990680958e-06	-4.933842074270056e-05	-1.0600695412397304e-06	-4.957357788971939e-05
20.432896691921076	0.0004546664731581251	0.0004572357973408811	0.00048576105620886116	0.0004882241033487294	0.0005035356125127188	0.000505924439166537	0.0005224229661864949	0.0005247224849485844	0.000561846406686055	0.0005639259103196966	0.07280897133508642	0.07214196187079361	-1.0362398954514261e-06	-4.875116267158419e-05	-1.0411795155827568e-06	-4.8983553190593e-05
20.55601517325261	0.0004545486519861773	0.0004571173393888712	0.00048563768416275957	0.0004881001156686901	0.0005034091882999585	0.0005057974122628353	0.0005222933925030258	0.0005245923228183217	0.000561710561265755	0.0005637895071736683	0.07281493701784555	0.07214787237912675	-1.017592853705656e-06	-4.816232816461097e-05	-1.0224442862590867e-06	-4.839194494017651e-05
20.679875505368887	0.0004544321549174786	0.0004570002135360258	0.0004855157711517074	0.0004879775945972418	0.0005032843024133623	0.0005056719309312746	0.0005221654430785811	0.0005244637917751169	0.0005615765248818027	0.0005636549187840799	0.07282101140673419	0.07215389058807363	-9.990987031088458e-07	-4.757190773742315e-05	-1.0038626770407684e-06	-4.779874361607317e-05
20.804482158294064	0.000454316984493886	0.00045688442234807585	0.00048539532071486906	0.00048785654369474575	0.0005031609590030024	0.0005055479993406398	0.0005220391227441476	0.0005243368966652297	0.0005614443038890614	0.0005635221515111039	0.0728271964937166	0.07216001847117073	-9.80756281069705e-07	-4.6979891831069875e-05	-9.854335198812396e-07	-4.7203939621640045e-05
20.92983962898646	0.0004542031432571709	0.0004567699683908453	0.0004852763364067992	0.0004877369665370937	0.0005030391622439861	0.0005054256216848489	0.000521914436366609	0.0005242116423708595	0.0005613139047029779	0.0005633912117753747	0.07283349430762502	0.07216625803847578	-9.62564433111112e-07	-4.638627081321456e-05	-9.67155654867189e-07	-4.660752328575213e-05
21.055952441500814	0.0004540906337487595	0.0004566568542299923	0.0004851588217974655	0.0004876188667157292	0.0005029189163366471	0.0005053048021831505	0.0005217913888491435	0.0005240880338105455	0.000561185333800444	0.0005632621060588454	0.0728399069148488	0.07217261133726156	-9.445220127976897e-07	-4.5791034976538914e-05	-9.490279301669485e-07	-4.600948486205292e-05
21.18282514715158	0.00045397945850945986	0.00045654508243073817	0.00048504278047226004	0.0004875022478376633	0.0005028002255067449	0.0005051855450803188	0.0005216699851316243	0.0005239660759395645	0.0005610585977206634	0.0005631348409056523	0.07284643642005068	0.07217908045271529	-9.266278816551406e-07	-4.5194174537202536e-05	-9.310492019693438e-07	-4.540981452845483e-05
21.31046232467717	0.00045386962007918757	0.0004564346555575962	0.00048492821603201994	0.00048738711352549357	0.0005026830940056654	0.000505067854646854	0.000521550230191029	0.0005238457737503409	0.0005609337030660458	0.0005630094229230036	0.07285308496688031	0.07218566750865471	-9.08880909153767e-07	-4.459567963553679e-05	-9.132183344281834e-07	-4.480850238597345e-05
21.438868580405217	0.000453761120996676	0.00045632557617408245	0.00048481513209303257	0.0004872734674174132	0.0005025675261106158	0.0005049517351791831	0.0005214321290418504	0.0005237271322728557	0.0005608106565031029	0.0005628858587820719	0.07285985473872097	0.07219237466825794	-8.912799726453705e-07	-4.399554033523989e-05	-8.955341996197581e-07	-4.4205538458977345e-05
21.568048548418737	0.0004536539637991859	0.0004562178468424278	0.00048470353228705104	0.00048716131316722507	0.0005024535261248291	0.0005048371909998587	0.0005213156867365168	0.0005236101565750676	0.0005606894647633704	0.0005627641552189131	0.07286674795943189	0.07219920413480928	-8.73823957292779e-07	-4.339374662191975e-05	-8.779956774728013e-07	-4.3600912693675387e-05
21.69800689072348	0.00045354815102220273	0.0004561114701232784	0.0004845934202612997	0.0004870506544443523	0.0005023410983777675	0.0005047242264577685	0.0005212009083658165	0.0005234948517633375	0.0005605701346443435	0.0005626443190353969	0.07287376689411833	0.07220615815245514	-8.565117560260446e-07	-4.2790288402733134e-05	-8.606016557179651e-07	-4.2994614957381216e-05
21.828748297416116	0.0004534436851991269	0.0004560064485753865	0.00048448479967848205	0.0004869414949338431	0.0005022302472253284	0.0005046128459283371	0.0005210877990593316	0.0005233812229828577	0.0005604526730104271	0.000562526357100153	0.07288091384991267	0.07221323900697847	-8.393422694884505e-07	-4.2185155505705674e-05	-8.433510298385977e-07	-4.238663503829121e-05
21.960277486853503	0.00045334056886095817	0.00045590278475529807	0.00048437767421678513	0.00048683383833638056	0.0005021209770500511	0.0005045030538137373	0.000520976363985875	0.0005232692754180941	0.0005603370867939077	0.0005624102763495388	0.07288819117676842	0.07222044902658901	-8.223144059823009e-07	-4.15783376790102e-05	-8.26242703013064e-07	-4.177696264441588e-05
22.092599205822967	0.00045323880453596596	0.00045580048121702474	0.0004842720475698802	0.0004867276883682809	0.0005020132922613267	0.0005043948545430972	0.0005208666083539345	0.0005231590142932245	0.0005602233829959373	0.0005622960837886181	0.0728956012682723	0.07222779058272652	-8.054270814196983e-07	-4.096982459031451e-05	-8.092755860707266e-07	-4.1165587403274584e-05
22.225718229713628	0.0004531383947493568	0.0004556995405117136	0.0004841679234469239	0.00048662304876149977	0.0005019071972956086	0.0005042882525727128	0.0005207585374121266	0.0005230504448725942	0.0005601115686875388	0.0005621837864921639	0.0729031465624748	0.0722352660908793	-7.886792192735373e-07	-4.0359605826365e-05	-7.924485974310138e-07	-4.055249886084078e-05
22.359639362688714	0.00045303934202292753	0.0004555999651873024	0.0004840653055725528	0.0004865199232636257	0.000501802696616624	0.0005041832523862613	0.0005206521564496509	0.0005229435724611696	0.0005600016510106275	0.0005620733916056729	0.07291082954273229	0.0722428780114245	-7.720697505133201e-07	-3.974767089151565e-05	-7.757606630485591e-07	-3.993768648072327e-05
22.494367437858962	0.0004529416488747138	0.000455501757788171	0.00048396419768688214	0.000486418315637881	0.0005016997947155921	0.0005040798584950172	0.0005205474707967576	0.0005228384024050059	0.000559893637179053	0.0005619649063464043	0.07291865273856468	0.0722506288504779	-7.555976135505127e-07	-3.9134009206923115e-05	-7.592107163663635e-07	-3.932113964343065e-05
22.629907317457054	0.000452845317818628	0.00045540492085478063	0.00048386460354549676	0.0004863182296631148	0.0005015984961114408	0.0005039780754380699	0.0005204444858252225	0.0005227349400917166	0.0005597875344796608	0.000561858338004436	0.07292661872654169	0.07225852116076172	-7.392617542077533e-07	-3.851861011075486e-05	-7.42797698257032e-07	-3.8702847645580296e-05
22.766263893012997	0.0004527503513640849	0.00045530945692330235	0.00048376652691944124	0.00048621966913379284	0.0005014988053510223	0.0005038779077825444	0.0005203432069488214	0.0005226331909509542	0.0005596833502733691	0.0005617536939437365	0.0729347301311684	0.07226655754249914	-7.23061125652933e-07	-3.790146285674589e-05	-7.265205569846091e-07	-3.8082799699565295e-05
22.903442085530802	0.0004526567520156205	0.0004552153685252384	0.0004836699715952067	0.0004861226378599881	0.0005014007270093382	0.0005037793601238193	0.0005202436396238207	0.0005225331604548932	0.0005595810919962693	0.0005616509816032596	0.07294298962580653	0.07227474064430929	-7.06994688343468e-07	-3.728255661317181e-05	-7.10378248144081e-07	-3.7460984932458086e-05
23.041446845665973	0.00045256452227250007	0.00045512265818703203	0.0004835749413747169	0.00048602713966736636	0.0005013042656897605	0.0005036824370857543	0.0005201457893494702	0.0005224348541187271	0.0005594807671607462	0.0005615502084980604	0.07295139993359978	0.07228307316413773	-6.910614099937731e-07	-3.666188046293206e-05	-6.943697346095505e-07	-3.6837392384983514e-05
23.180283153904217	0.00045247366462831273	0.00045503132842966617	0.0004834814400753073	0.00048593317839716924	0.0005012094260242561	0.0005035871433209134	0.0005200496616685035	0.0005223382775011662	0.0005593823833566144	0.0005614513822204275	0.07295996382842657	0.07229155785019234	-6.752602654998014e-07	-3.603942340146826e-05	-6.784939864778582e-07	-3.621201101064453e-05
23.31995602074116	0.0004523841815705648	0.0004549413817682562	0.00048338947152971087	0.00048584075790619724	0.0005011162126736185	0.0005034934835107967	0.000519955262167655	0.0005222434362049513	0.0005592859482522882	0.0005613545104410437	0.07296868413586881	0.07230019750190764	-6.59590236914108e-07	-3.541517433731933e-05	-6.627499810403937e-07	-3.5584829675902596e-05
23.460470486863187	0.000452296075580248	0.0004548528207116233	0.0004832990395860259	0.0004857498820667838	0.0005010246303276897	0.0005034014623660628	0.0005198625964781675	0.0005221503358773633	0.0005591914695959536	0.0005612596009101554	0.07297756373419727	0.07230899497091625	-6.440503133762435e-07	-3.478912209015084e-05	-6.471367027087189e-07	-3.495583715808215e-05
23.60183162332936	0.00045220934913141125	0.00045476564776186784	0.0004832101481076962	0.00048566055476677517	0.0005009346837056019	0.0005033110846267713	0.0005197716702763279	0.0005220589822107579	0.000559098955216783	0.0005611666614587816	0.07298660555538365	0.0723179531620565	-6.286394910641827e-07	-3.416125539004722e-05	-6.316531429657792e-07	-3.432502214466282e-05
23.744044531754422	0.0004521240046907102	0.0004546798654139217	0.00048312280097347873	0.00048557277990949834	0.0005008463775560032	0.0005032223550626096	0.0005196824892839952	0.0005219693809430908	0.0005590084130261573	0.0005610756999999284	0.07299581258612271	0.07232707503438338	-6.133567731815299e-07	-3.353156287859427e-05	-6.1629830034899e-07	-3.369237323408436e-05
23.887114344492932	0.000452040044716949	0.0004545954761550921	0.00048303700207740706	0.0004854865614137285	0.000500759716657294	0.0005031352784731303	0.0005195950592691435	0.0005218815378584605	0.0005589198510189152	0.0005609867245298343	0.07300518786888714	0.07233636360221106	-5.982011698425944e-07	-3.290003310445211e-05	-6.01071180351357e-07	-3.305787893224943e-05
24.031046224824397	0.0004519574716606165	0.000454512482464601	0.0004829527553287644	0.0004854019032136615	0.0005006747058178751	0.0005030498596879968	0.0005195093860464204	0.0005217954587876662	0.0005588332772746358	0.0005608997431292446	0.07301473450299252	0.0723458219361731	-5.831716980752091e-07	-3.226665452536748e-05	-5.859707954047801e-07	-3.242152765357831e-05
24.175845367139747	0.000451876287963396	0.0004544308868130982	0.0004828700646520334	0.00048531880925886873	0.0005005913498763743	0.000502966103567215	0.0005194254754776977	0.0005217111496087562	0.0005587486999589258	0.000560814763964695	0.07302445564569185	0.0723554531642987	-5.682673817602318e-07	-3.163141550638349e-05	-5.70996164837986e-07	-3.17833077200097e-05
24.32151699712871	0.00045179649605767966	0.0004543506916621751	0.00048278893398686354	0.000485237283514259	0.0005005096537019033	0.0005028840150013841	0.0005193433334726498	0.0005216286162476042	0.0005586661273247529	0.0005607317952898342	0.07303435451328488	0.07236526047312318	-5.534872515667102e-07	-3.0994304318340826e-05	-5.561463147984655e-07	-3.1143207358988456e-05
24.468066371968433	0.0004517180983660545	0.0004542718994638572	0.00048270936728801554	0.00048515732996003255	0.0005004296221942924	0.0005028035989119393	0.0005192629659893243	0.0005215478646784817	0.0005585855677137866	0.0005606508454467615	0.07304443438225715	0.07237524710880718	-5.388303449362693e-07	-3.035530913851614e-05	-5.414202782214658e-07	-3.050121470322964e-05
24.61549878051318	0.00045164109730078426	0.00045419451266009005	0.00048263136852531494	0.0004850789525916356	0.0005003512602843441	0.0005027248602514027	0.0005191843790347328	0.0005214689009246478	0.0005585070295577724	0.0005605719228673975	0.07305469859043652	0.0723854163782835	-5.242957059972426e-07	-2.971441804765218e-05	-5.268170947770809e-07	-2.9857317789455662e-05
24.763819543485244	0.0004515654952632816	0.00045411853368220844	0.00048255494168360273	0.0004850021554197061	0.0005002745729340832	0.0005026478040036337	0.0005191075786654537	0.0005213917310589459	0.0005584305213799403	0.000560495036074877	0.07306515053817685	0.07239577165043523	-5.098823855408195e-07	-2.9071619030415774e-05	-5.12335810839027e-07	-2.9211504558646073e-05
24.91303401366693	0.0004514912946435533	0.00045404396495038934	0.00048248009076267036	0.0004849269424700167	0.0005001995651370078	0.0005025724351840784	0.000519032570988231	0.0005213163612044051	0.0005583560517964213	0.0005604201936849652	0.07307579368956202	0.07240631635728288	-4.955894409683533e-07	-2.8426899973940656e-05	-4.979754794154703e-07	-2.8563762853608954e-05
25.063147576093755	0.0004514184978196453	0.0004539708088730976	0.0004824068197772033	0.00048485331778341686	0.0005001262419183476	0.0005024987588400319	0.0005189593621605973	0.0005212427975348611	0.0005582836295177091	0.0005603474044075099	0.07308663157363722	0.0724170539952092	-4.81415936249294e-07	-2.778024866731399e-05	-4.837351601108628e-07	-2.791408041856458e-05
25.214165648248784	0.0004513471071570636	0.0004538990678465111	0.0004823351327567114	0.0004847812854157681	0.0005000546083353169	0.0005024267800508909	0.0005188879583914982	0.0005211710462755783	0.0005582132633501401	0.0005602766770479138	0.07309766778566695	0.07242798812619869	-4.6736094186871323e-07	-2.7131652800160833e-05	-4.696139190840925e-07	-2.7262444898548677e-05
25.366093680258146	0.00045127712500818765	0.0004538287442539364	0.00048226503374546297	0.00048471084943787704	0.0004999846694773806	0.0005023565039284184	0.0005188183659419323	0.0005211011137038893	0.0005581449621974055	0.0005602080205086403	0.07310890598841262	0.0724391223791095	-4.5342353477417774e-07	-2.6481099961284116e-05	-4.556108289823467e-07	-2.6608843837205853e-05
25.518937155087716	0.0004512085537116646	0.00045375984046520663	0.00048219652680240915	0.00048464201393542207	0.0004999164304665146	0.0005022879356170082	0.0005187505911255993	0.0005210330061498412	0.0005580787350620947	0.000560141443790748	0.07312034991344145	0.07245046045096948	-4.3960279834148915e-07	-2.582857763835933e-05	-4.4172496891812726e-07	-2.5953264677122667e-05
25.672701588741027	0.0004511413955917881	0.0004536923588360626	0.00048212961600110443	0.00048457478300887745	0.0004998498964574729	0.0005022210802939476	0.0005186846403095578	0.0005209667299968513	0.0005580145910472628	0.0005600769559954503	0.07313200336246037	0.07246200610829354	-4.258978223237262e-07	-2.51740732165745e-05	-4.2795542440961926e-07	-2.5295694758065146e-05
25.827392530458226	0.00045107565295786573	0.00045362630170752403	0.00048206430542962597	0.0004845091607734331	0.000499785072638055	0.0005021559431696909	0.0005186205199148991	0.0005209022916823805	0.000557952539358038	0.0005600145663257151	0.07314387020867913	0.07247376318843894	-4.123077028074431e-07	-2.451757397775589e-05	-4.143012873472976e-07	-2.4636121316673476e-05
25.983015562916506	0.00045101132810356246	0.0004535616714052361	0.0004820005991904829	0.0004844451513589054	0.0004997219642293782	0.000502092529488125	0.0005185582364174241	0.0005208396976986072	0.0005578925893032488	0.0005599542840878832	0.07315595439819574	0.07248573560097656	-3.988315421666992e-07	-2.385906709913288e-05	-4.007616559351633e-07	-2.3974531484505235e-05
26.139576302431465	0.0004509484233062363	0.00045349847023880784	0.0004819385014005265	0.00048438275890965034	0.0004996605764861509	0.0005020308445268511	0.0005184977963483423	0.000520778954593124	0.0005578347502970956	0.0005598961186933316	0.07316825995142151	0.07249792732909863	-3.85468449004946e-07	-2.319853965170038e-05	-3.8733563463002815e-07	-2.331091228627291e-05
26.297080399159835	0.0004508869408262543	0.0004534367005011329	0.0004818780161908545	0.00048432198758446984	0.0004996009146969538	0.000501970893597461	0.0005184392062949752	0.0005207200689696427	0.0005577790318608508	0.0005598400796601647	0.07318079096451989	0.07251034243105166	-3.7221753814006484e-07	-2.253597860071843e-05	-3.7402233414780307e-07	-2.2645250641536996e-05
26.455533537303385	0.0004508268829062824	0.0004533763644676803	0.00048181914770670036	0.00048426284155650244	0.0004995429841845103	0.0005019126820458093	0.0005183824729014684	0.0005206630474887002	0.0005577254436245817	0.0005597861766149286	0.07319355161089211	0.07252298504160046	-3.5907793053606245e-07	-2.187137080333912e-05	-3.6082087137025674e-07	-2.1977533360903467e-05
26.614941435314055	0.0004507682517705756	0.00045331746439579055	0.000481761900107337	0.000484205325013129	0.0004994867903059803	0.00050185621525231	0.0005183276028695296	0.0005206078968683978	0.000557673995328932	0.0005597344192943823	0.07320654614267752	0.07253585937352043	-3.460487532473428e-07	-2.120470300667754e-05	-3.477303693046833e-07	-2.1307747145177247e-05
26.77530984610034	0.0004507110496242328	0.00045326000252393254	0.0004817062775659572	0.00048414944215585584	0.0004994323384532404	0.0005018014986322124	0.000518274602959167	0.000520554623885136	0.0005576246968269157	0.0005596848175472834	0.07321977889229835	0.07254896971912557	-3.3312913940656413e-07	-2.0535961848741624e-05	-3.3474995707544544e-07	-2.0635878586222622e-05
26.93664455723489	0.0004506552786524425	0.0004532039810709532	0.00048165228426955576	0.00048409519720019804	0.0004993796340531731	0.0005017485376358939	0.0005182234799894425	0.0005205032353743672	0.0005575775580857585	0.0005596373813362196	0.07323325427402723	0.0725623204518227	-3.2031822816348983e-07	-1.9865133856059036e-05	-3.218787698389732e-07	-1.9961914163410532e-05
27.098951391163432	0.0004506009410197065	0.00045314940223530406	0.000481599924418807	0.0004840425943755601	0.0004993286825679595	0.0005016973377491544	0.0005181742408392445	0.0005204537382313636	0.0005575325891887748	0.0005595921207394745	0.07324697678559594	0.07257591602770032	-3.076151646366331e-07	-1.9192205442303267e-05	-3.09115948759044e-07	-1.9285840243715713e-05
27.26223620541477	0.000450548038869045	0.0004530962681942511	0.0004815492022279348	0.0004839916379251069	0.0004992794894953748	0.0005016479044935081	0.0005181268924480662	0.0005204061394119969	0.0005574898003372825	0.0005595490459529341	0.07326095100982565	0.0725897609871531	-2.9501909987596046e-07	-1.8517162907641382e-05	-2.964606409623302e-07	-1.8607643080328917e-05
27.426504892812353	0.0004504965743211818	0.00045304458110306285	0.0004815001219245765	0.00048394233210563093	0.0004992320603690862	0.0005016002434264854	0.0005180814418168037	0.0005203604459335311	0.0005574492018525552	0.0005595081672920278	0.0732751816163056	0.07260385995653448	-2.82529190820174e-07	-1.7839992437138075e-05	-2.8391199948397255e-07	-1.7927308810783416e-05
27.59176338168682	0.00045044654947370765	0.00045299434309417803	0.00048145268774964185	0.00048389468118741237	0.0004991864007589547	0.0005015543601419346	0.0005180378960085646	0.0005203166648754323	0.0005574108041778167	0.0005594694951937116	0.07328967336309486	0.07261821764985338	-2.7014460024987405e-07	-1.7160680099756465e-05	-2.714691832435105e-07	-1.7244823456954994e-05
27.758017636089992	0.0004503979664002244	0.00045294555627635235	0.000481406903957163	0.00048384868945407217	0.0004991425162713392	0.0005015102602703236	0.0005179962621494924	0.0005202748033801857	0.0005573746178802737	0.0005594330402184906	0.07330443109847011	0.07263283887049314	-2.578644967487446e-07	-1.647921184697032e-05	-2.591313569865524e-07	-1.6560172922883143e-05
27.925273656010095	0.0004503508271494668	0.0004528982227337863	0.0004813627748141432	0.00048380436120242247	0.0004991004125494058	0.0005014679494790532	0.0005179565474296053	0.000520234868654137	0.0005573406536531927	0.0005593988130524849	0.073319459762698	0.07264772851297893	-2.456880546493432e-07	-1.5795573511057093e-05	-2.468976912362031e-07	-1.5873342993091843e-05
28.09353747758831	0.00045030513374440386	0.0004528523445252278	0.00048132030460039355	0.0004837617007423057	0.0004990600952734404	0.0005014274334727676	0.0005179187591036513	0.0005201968679683434	0.000557308922318019	0.0005593668245095371	0.07333476438985777	0.07266289156478005	-2.336144540112002e-07	-1.5109750804889743e-05	-2.347673622741988e-07	-1.5184319332756102e-05
28.2628151733366	0.00045026088818131307	0.00045280792368305263	0.00048127949760836406	0.0004837207123964285	0.000499021570161159	0.0005013887179936663	0.0005178829044919752	0.0005201608086594362	0.0005572794348265369	0.0005593370855333593	0.0733503501096959	0.0726783331081414	-2.2164288055923596e-07	-1.4421729319466503e-05	-2.2273955207390353e-07	-1.449308748481537e-05
28.43311285235687	0.00045021809242883916	0.00045276496221232623	0.00048124035814297233	0.00048368140050019184	0.0004989848429680331	0.00050135180882183	0.0005178489909814075	0.0005201266981305084	0.0005572522022630812	0.0005593096071997345	0.07336622214951821	0.07269405832196453	-2.097725256471148e-07	-1.3731494522870036e-05	-2.1081344826669873e-07	-1.3799632869404554e-05
28.604436660561465	0.0004501767484270219	0.00045272346208983524	0.0004812028905214178	0.0004836437694015078	0.0004989499194876063	0.0005013167117755359	0.0005178170260261615	0.0005200945438520112	0.0005572272358467867	0.0005592844007187532	0.07338238583612641	0.072710072483728	-1.980025862214664e-07	-1.3039031759365383e-05	-1.9898824410425307e-07	-1.3103940782369095e-05
28.77679278089485	0.00045013685808630434	0.0004526834252631008	0.0004811670990729948	0.00048360782346061604	0.0004989168055518235	0.0005012834327115903	0.0005177870171487554	0.000520064353362669	0.0005572045469338915	0.0005592614774371028	0.07339884659779577	0.07272638097143722	-1.8633226476637461e-07	-1.2344326247110127e-05	-1.8726313841190174e-07	-1.2405996393932694e-05
28.950187433556945	0.00045009842328651447	0.00045264485364936375	0.0004811329881388948	0.00048357356704988676	0.0004988855070313594	0.0005012519775256524	0.0005177589719409446	0.0005200361342704122	0.0005571841470200858	0.0005592408488404055	0.07341560996629136	0.0727429892656321	-1.7476076928191024e-07	-1.1647363077932349e-05	-1.7563733555416884e-07	-1.17057847475871e-05
29.124626876227456	0.0004500614458758182	0.00045260774913454265	0.00048110056207199803	0.0004835410045536168	0.0004988560298359496	0.000501222352152571	0.0005177328980646706	0.0005200098942533218	0.0005571660477429061	0.0005592225265555977	0.07343268157893018	0.07275990295142287	-1.6328731322276524e-07	-1.0948127214652215e-05	-1.6411004536732998e-07	-1.1003290756914086e-05
29.30011740429177	0.0004500259276696579	0.00045257211357217623	0.0004810698252366697	0.00048351014036782607	0.0004988283799147326	0.0005011945625667261	0.0005177088032530402	0.0005199856410606061	0.0005571502608841944	0.0005592065223533757	0.07345006718068738	0.0727771277205824	-1.519111154639919e-07	-1.0246603490068895e-05	-1.5268048315594286e-07	-1.0298499206709555e-05
29.476665351068124	0.0004499918704496454	0.0004525379487823205	0.00048104078200852663	0.00048348097890002923	0.0004988025632565858	0.0005011686147823589	0.0005176866953113009	0.0005199633825135723	0.000557136798372587	0.0005591928481506709	0.07346777262634768	0.07279466937367207	-1.406314002615379e-07	-9.542776605586667e-06	-1.413478696249762e-07	-9.591394749694504e-06
29.654277088036206	0.0004499592759624487	0.00045250525655044096	0.0004810134367742198	0.0004834535245690186	0.0004987785858904759	0.0005011445148539312	0.0005176665821178595	0.0005199431265066423	0.0005571256722860806	0.0005591815160132025	0.07348580388270358	0.07281253382222364	-1.294473972127813e-07	-8.836631129729988e-06	-1.301114308362248e-07	-8.881961904808056e-06
29.832959025067048	0.0004499281459186321	0.00045247403862625586	0.0004809877939311868	0.00048342778180462037	0.0004987564538858013	0.0005011222688764644	0.0005176484716252976	0.0005199248810083645	0.0005571168948546349	0.0005591725381580618	0.0735041670307988	0.07283072709095939	-1.1835834121511415e-07	-8.128151496561431e-06	-1.1897039820180436e-07	-8.170185057970736e-06
30.0127176106544	0.0004498984819914786	0.0004524442967225652	0.0004809638578874084	0.0004834037550474535	0.0004987361733527513	0.000501101882985894	0.0005176323718614203	0.0005199086540624602	0.000557110478462838	0.000559165926956368	0.0735228682682229	0.07284925532006899	-1.0736347241238273e-07	-7.417322003225313e-06	-1.0792400839568055e-07	-7.456048457227249e-06
30.193559332147448	0.000449870285815782	0.0004524160325140459	0.0004809416330611539	0.0004833814487486785	0.0004987177504426617	0.0005010833633594348	0.0005176182909303232	0.000519894453788885	0.0005571064356526345	0.0005591616949359765	0.0735419139114562	0.07286812476752526	-9.646203617927514e-08	-6.704126810030964e-06	-9.697150334217648e-08	-6.739536213287711e-06
30.37549071598484	0.0004498435589866011	0.0004523892476360115	0.0004809211238807099	0.0004833608673697271	0.0004987011913483729	0.0005010667162159325	0.0005176062370134708	0.0005198822883849062	0.0005571047791261001	0.0005591598547842389	0.07356131039826243	0.07288734181146514	-8.565328305908809e-08	-5.988549937330223e-06	-8.611213017520672e-08	-6.020632297654149e-06
30.55851832793038	0.00044981830305799466	0.00045236394368315224	0.00048090233478411087	0.0004833420153820378	0.0004986865023046022	0.000501051947816238	0.0005175962183708102	0.0005198721661262094	0.0005571055217482912	0.000559160419350837	0.07358106429013868	0.07290691295260479	-7.493646872447877e-08	-5.270575263727206e-06	-7.534514117886297e-08	-5.299320539692287e-06
30.742648773309874	0.00044979451954171466	0.00045234012220823276	0.0004808852702188512	0.00048332489726676835	0.0004986736895883112	0.0005010390644635753	0.0005175882433418926	0.0005198640953680203	0.0005571086765501455	0.0005591634016506662	0.07360118227481008	0.07292684481672447	-6.431085395664816e-08	-4.550186526008915e-06	-6.466979377418684e-08	-4.575584626950735e-06
30.92788869724955	0.0004497722099058689	0.0004523177847207607	0.00048086993464158595	0.0004833095175145019	0.0004986627595190784	0.0005010280725039134	0.0005175823203470227	0.0005198580845462467	0.0005571142567314479	0.0005591688148667843	0.07362167116879356	0.0729471441571956	-5.377570458527624e-08	-3.827367315689667e-06	-5.408535045628611e-08	-3.849408101497254e-06
31.114244784915854	0.00044975137557355785	0.0004522969326856271	0.0004808563325178309	0.00048329588062494787	0.0004986537184594842	0.0005010189783263532	0.0005175784578884353	0.0005198541421786517	0.0005571222756638699	0.000559176672353433	0.07364253792000558	0.07296781785757137	-4.333029145426118e-08	-3.102101077859243e-06	-4.3591078759423404e-08	-3.120774358961187e-06
31.30172376175672	0.00044973201792146476	0.0004522775675217036	0.00048084446832164033	0.0004832839911066241	0.0004986465728154907	0.0005010117883635051	0.0005175766645514822	0.0005198522768660381	0.0005571327468940635	0.0005591869876391157	0.0736637896104291	0.07298887293422764	-3.297389039374696e-08	-2.3743711100171483e-06	-3.3186251237066894e-08	-2.389666647659161e-06
31.4903323937443	0.000449714138278419	0.0004522596906004097	0.0004808343465352789	0.00048327385347652995	0.0004986413290368316	0.0005010065090918801	0.0005175769490058541	0.000519852497293464	0.000557145684146832	0.0005591997744297459	0.07368543345884843	0.07301031653907289	-2.2705782160275384e-08	-1.644160558880725e-06	-2.287014538989926e-08	-1.6560680648203263e-06
31.68007748761912	0.0004496977379239241	0.0004522433032442469	0.0004808259716488858	0.00048326547225981483	0.0004986379936174089	0.0005010031470322869	0.0005175793200068234	0.0005198548122314826	0.0005571611013283718	0.0005592150466118747	0.07370747682363225	0.07303215596230539	-1.2525252406645274e-08	-9.114524190667606e-07	-1.264204364174841e-08	-9.199615555455232e-07
31.870965891135747	0.00044968281808664354	0.00045222840672529016	0.00048081934816012026	0.00048325885198942717	0.0004986365730956899	0.0005010017087502285	0.00051758378639651	0.000519859230537402	0.0005571790125295824	0.0005592328182559781	0.07372992720558941	0.07305439863523848	-2.4315916476516652e-09	-1.7622953177309775e-07	-2.5012333046761648e-09	-1.813299113917477e-07
32.063004493309954	0.0004496693799428523	0.000452215002263644	0.00048081448057379797	0.00048325399720575233	0.0004986370740551115	0.000501002200856307	0.0005175903571051734	0.0005198657611565731	0.000557199432029452	0.0005592531036198239	0.07375279225088428	0.07307705213319297	7.57590478523383e-09	5.615254180385554e-07	7.552993463088783e-09	5.598442318344166e-07
32.25620022466719	0.0004496574246148466	0.00045220309102585925	0.0004808113734015153	0.0004832509124562411	0.0004986395031244899	0.0005010046300066313	0.0005175990411525284	0.0005198744131237024	0.0005572223742985195	0.0005592759171519131	0.07377607975401164	0.07310012417844626	1.749793677812382e-08	1.301829902891627e-06	1.752133969618215e-08	1.3035783960335667e-06
32.45056005749291	0.00044964695316931734	0.0004521926741233109	0.00048081003116126023	0.00048324960229502266	0.0004986438669784337	0.0005010090029032327	0.0005176098476490942	0.0005198851955641912	0.0005572478540024158	0.0005593012734949994	0.0737997976608535	0.07312362264325328	2.7335199477432695e-08	2.0447015553759496e-06	2.74045036721942e-08	2.049890263852716e-06
32.64609100608406	0.0004496379666156799	0.00045218375261053687	0.00048081045837701123	0.00048325007128251045	0.0004986501723377655	0.0005010153262944876	0.0005176227857975616	0.0005198981176955059	0.0005572758860054843	0.0005593291874896921	0.07382395407178396	0.0731475555529301	3.708838333736468e-08	2.790158170673518e-06	3.7203178937256914e-08	2.79879767933755e-06
32.84280012700226	0.0004496304659043633	0.0004521763274835273	0.00048081265957832084	0.0004832523239849817	0.0004986584259699487	0.0005010236069755373	0.000517637864894197	0.0005199131888285655	0.000557306485374485	0.0005593596741781296	0.07384855724486526	0.07317193108901518	4.675817414311577e-08	3.538217707696467e-06	4.691805434615948e-08	3.5503186505692064e-06
33.040694519328454	0.0004496244519250557	0.00045217039967798206	0.00048081663929988653	0.0004832563649741587	0.0004986686346895153	0.0005010338517887239	0.0005176550943302697	0.0005199304183691733	0.0005573396673823818	0.0005593927488077531	0.07387361559910384	0.0731967575924977	5.634525305684389e-08	4.288898291765486e-06	5.654981411287209e-08	4.304471352495343e-06
33.239781324919136	0.0004496199255049051	0.0004521659700675146	0.00048082240208110767	0.00048326219882676645	0.0004986808053585063	0.0005010460676240254	0.0005176744835935089	0.0005199498158194638	0.000557375447512218	0.0005594284268351538	0.07389913771777898	0.07322204356711355	6.585029665583282e-08	5.042218216649852e-06	6.609913783418159e-08	5.061274128081994e-06
33.44006772866406	0.0004496168874066742	0.00045216303946181375	0.00048082995246562384	0.0004832698301240739	0.0004986949448869101	0.000501060261419497	0.0005176960422695906	0.0005199713907793839	0.000557413841461079	0.0005594667239300124	0.0739251323518568	0.07324779768272784	7.527397697043928e-08	5.7981959469682876e-06	7.55667005367458e-08	5.820745491019741e-06
33.64156095874556	0.00044961533832685253	0.00045216160860476226	0.00048083929500084666	0.00048327926345142835	0.0004987110602331158	0.0005010764401617208	0.0005177197800436616	0.0005199951529482125	0.0005574548651441523	0.0005595076559791356	0.07395160842347409	0.07327402877879106	8.461696152572626e-08	6.556850120686963e-06	8.495317271590801e-08	6.582904128346612e-06
33.84426828689945	0.0004496152788937143	0.00045216167817250104	0.00048085043423746446	0.00048329050339776785	0.0004987291584043643	0.0005010946108862606	0.0005177457067018855	0.0005200211121260984	0.0005574985346988736	0.0005595512390905753	0.07397857502950879	0.07330074586786513	9.387991338006066e-08	7.318199551353821e-06	9.425922037299347e-08	7.347768902432605e-06
34.04819702867729	0.00044961670966533405	0.0004521632487714514	0.00048086337472894275	0.0004833035545551203	0.0004987492464572135	0.0005011147806781221	0.0005177738321330297	0.0005200492782156422	0.000557544866489179	0.0005595974895978567	0.07400604144522435	0.07332795813924434	1.0306349116479506e-07	8.082263230846376e-06	1.03485505062147e-07	8.115358854157706e-06
34.25335454371064	0.0004496196311275486	0.00045216632093628416	0.0004808781210310018	0.0004833184215180865	0.0004987713314980036	0.0005011369566722239	0.0005178041663300829	0.000520079661223508	0.0005575938771098518	0.0005596464240642968	0.07403401712800511	0.07335567496265452	1.121683491055181e-07	8.84906033041255e-06	1.1263268390551175e-07	8.885693203508627e-06
34.45974823597649	0.0004496240436918611	0.00045217089512782977	0.0004808946777010713	0.00048333510888330053	0.0004987954206833275	0.0005011611460538612	0.0005178367193919005	0.00052011227126206	0.0005576455833909646	0.0005596980592874206	0.07406251172117861	0.073383905892032	1.2119513709231075e-07	9.618610205597289e-06	1.217014096552456e-07	9.658791354061336e-06
34.66738555406454	0.00044962994769330984	0.0004521769717309549	0.0004809130492977474	0.00048335362124888725	0.0004988215212205223	0.0005011873560592003	0.0005178715015249031	0.0005201471185510559	0.0005577000024024493	0.0005597524123035015	0.07409153505792088	0.07341266066940165	1.301445006890705e-07	1.0390932396714403e-05	1.3069233072778193e-07	1.0434672894979458e-05
34.87627399144595	0.0004496373433882567	0.00045218455105235745	0.00048093324038020403	0.00048337396321387985	0.0004988496403681421	0.0005012155939757521	0.0005179085230447844	0.0005201842134193468	0.0005577571514587417	0.0005598095003921782	0.07412109716525665	0.07344194922883375	1.3901708118034886e-07	1.1166046631969073e-05	1.396060912255137e-07	1.1213357602610219e-05
35.086421086743854	0.00044964623095214597	0.0004521936333183323	0.00048095525550761304	0.0004833961393776416	0.0004988797854364654	0.0005012458671428755	0.000517947794378285	0.0005202235663066442	0.0005578170481235715	0.0005598693410812152	0.07415120826815526	0.0734717817005067	1.4781351562382673e-07	1.1943972831524041e-05	1.48443330999894e-07	1.1994865444869829e-05
35.29783442400536	0.0004496566104771854	0.00045220421867246067	0.00048097909923852585	0.00048342015433925376	0.0004989119637879889	0.0005012781829522736	0.000517989326064981	0.0005202651877653004	0.0005578797102148409	0.0005599319521513498	0.07418187879371538	0.07350216841484725	1.5653443687351637e-07	1.2724731108790244e-05	1.5720468567463793e-07	1.2779216582894937e-05
35.51052163297529	0.00044966848196998277	0.00045221630717325316	0.0004810047761302473	0.0004834460126968929	0.0004989461828379428	0.0005013125488485059	0.0005180331287591301	0.000520309088462148	0.000557945155809639	0.0005599973516412759	0.07421311937546089	0.07353311990678883	1.6518047362377997e-07	1.3508341774035038e-05	1.6589078669147599e-07	1.3566431374636978e-05
35.72449038937153	0.00044968184534911087	0.0004522298987917228	0.00048103229073818326	0.0004834737190471803	0.0004989824500548025	0.0005013489723295027	0.0005180792132315432	0.0005203552791803622	0.0005580134032493632	0.0005600655578527332	0.07424494085772175	0.0735646469201141	1.737522504379526e-07	1.4294825336158556e-05	1.7450226133639175e-07	1.435653037640261e-05
35.93974841516195	0.0004496967004426147	0.0004522449934088998	0.00048106164761516735	0.00048350327798451554	0.0004990207729608131	0.0005013874609470858	0.0005181275903715046	0.0005204037708213736	0.0005580844711449717	0.0005601365893557266	0.07427735430013435	0.0735967604119091	1.8225038780298602e-07	1.508420250721787e-05	1.8303973278732677e-07	1.5149534346711735e-05
36.15630347884324	0.00044971304698545743	0.00045226159081328537	0.0004810928513107722	0.00048353469410039026	0.0004990611591325249	0.0005014280223075034	0.0005181782711887359	0.0005204545744068232	0.0005581583783823658	0.000560210464993874	0.07431037098223797	0.07362947155711928	1.906755021543853e-07	1.5876494204300484e-05	1.915038201568981e-07	1.5945464249919605e-05
36.374163395721176	0.0004497308846168959	0.00045227969069823514	0.00048112590637059164	0.00048356797198267687	0.0004991036162013283	0.0005014706640719687	0.0005182312668153999	0.0005205077010805576	0.0005582351441278989	0.000560287203889882	0.07434400240819078	0.07366279175321666	1.9902820592434742e-07	1.6671721553396246e-05	1.9989513852275605e-07	1.67443412581042e-05
36.59333602819267	0.00044975021287779195	0.0004522992926592787	0.0004811608173355084	0.00048360311621489517	0.0004991481518540086	0.0005015153939572055	0.0005182865885081518	0.0005205631621106716	0.000558314787834025	0.000560366825451156	0.07437826031158372	0.0736967326249815	2.073091075786241e-07	1.7469905892450455e-05	2.082142989707353e-07	1.7546186755104665e-05
36.813829286029524	0.000449771031207853	0.0004523203961913687	0.0004811975887409298	0.00048364013137545996	0.0004991947738332969	0.0005015622197360073	0.0005183442476502358	0.000520620968891596	0.0005583973292450857	0.0005604493493755526	0.07441315666039189	0.07373130602939074	2.1551881164427744e-07	1.8271068773792476e-05	2.164619086308505e-07	1.8351022339352374e-05
37.03565112666392	0.0004497933389428007	0.00045234300068605686	0.0004812362251160064	0.0004836790220368984	0.0004992434899384384	0.0005016111492377981	0.0005184042557536286	0.0005206811329462301	0.000558482788403238	0.0005605347956572675	0.07444870366202555	0.07376652406063289	2.236579187660584e-07	1.907523196897909e-05	2.246385707158939e-07	1.9158869827076708e-05
37.25880955547555	0.0004498171353114693	0.00045236710542860184	0.00048127673098282607	0.0004837197927650491	0.0004992943080257676	0.0005016621903492082	0.0005184666244612341	0.0005207436659281265	0.0005585711856545355	0.0005606231845928791	0.07448491376851174	0.07380239905523872	2.317270257270066e-07	1.9882417470570846e-05	2.327448845617676e-07	1.9969751256079804e-05
37.483312626080554	0.0004498424194328229	0.00045239270959499607	0.0004813191108555748	0.00048376244811823083	0.0004993472360092865	0.0005017153510146544	0.0005185313655491222	0.0005208085796237224	0.0005586625416551532	0.0005607145367875324	0.07452179968180582	0.07383894359734168	2.3972672549940795e-07	2.069264749673949e-05	2.4078144566781583e-07	2.0783688889178253e-05
37.70916844062219	0.0004498691903129046	0.00045241981224892054	0.0004813633692396837	0.0004838069926463907	0.0004994022818612637	0.000501770639236934	0.0005185984909288285	0.0005208758859546255	0.0005587568773777798	0.0005608088731612908	0.07455937435922429	0.07387617052406094	2.476576072857773e-07	2.150594449522314e-05	2.487488457339048e-07	2.1600705217714178e-05
37.93638515006311	0.0004498974468416966	0.0004524484123386177	0.0004814095106309391	0.0004838534308902222	0.0004994594536128329	0.000501828063077823	0.0005186680126496989	0.0005209455969799508	0.0005588542141181624	0.0005609062149556369	0.0745976510190186	0.0739140929310213	2.555202565470479e-07	2.2322331145741003e-05	2.5664767269533394e-07	2.242082296483039e-05
38.164970954479706	0.00044992718778990497	0.0004524785086936827	0.0004814575395145715	0.0004839017673802541	0.0004995187593546052	0.0005018876306586877	0.0005187399429012928	0.0005210177248987104	0.0005589545735018213	0.0005610065837401442	0.07463664314607803	0.07395272417800891	2.633152550470235e-07	2.314183036462858e-05	2.6447851077075757e-07	2.324406509003618e-05
38.39493410335793	0.000449958411805657	0.0004525101000217714	0.00048150746036431264	0.00048395200663591713	0.0004995802072372911	0.0005019493501611064	0.0005188142940158402	0.0005210922820522609	0.0005590579774909336	0.0005611100014193168	0.07467636449777837	0.07399207789475805	2.7104318089010877e-07	2.3964465308223826e-05	2.7224194049189215e-07	2.407045479208003e-05
38.626282895891045	0.00044999111741111377	0.0004525431849052219	0.00048155927764142336	0.00048400415316457473	0.0004996438054723313	0.0005020132298274962	0.0005188910784707592	0.0005211692809268072	0.0005591644483913962	0.000561216490239604	0.07471682910997922	0.07403216798689419	2.787046085698814e-07	2.479025937796031e-05	2.799385387516548e-07	2.4900015513945606e-05
38.859025681279114	0.00045002530299899764	0.00045257776179759133	0.0004816129957936973	0.00048405821146053245	0.0004997095623325443	0.0005020792779617601	0.000518970308891234	0.0005212487341559706	0.0005592740088600708	0.0005613260727966004	0.0747580513031614	0.07407300864201506	2.8630010899836564e-07	2.5619236223392572e-05	2.875688788427609e-07	2.573277094652937e-05
39.09317085903034	0.0004500609668290181	0.00045261382902009263	0.00048166861925442436	0.0004841141860040049	0.0004997774861527738	0.000502147502929934	0.000519051998052845	0.000521330654523406	0.000559386681912209	0.0005614387720424189	0.07480004568871904	0.0741146143359276	2.938302495474488e-07	2.6451419746650884e-05	2.951335304928523e-07	2.656874503269291e-05
39.328726879264174	0.00045009810702421735	0.00045265138475794907	0.00048172615244133134	0.0004841720812600634	0.0004998475853305592	0.0005022179131608543	0.0005191361588842787	0.000521415054965496	0.0005595024909290819	0.0005615546112932722	0.0748428271754226	0.0741569998390403	3.012955940907315e-07	2.7286834106785007e-05	3.026330599015768e-07	2.740796197107931e-05
39.56570224301631	0.00045013672156720514	0.0004526904270566393	0.00048178559975548023	0.00048423190167753836	0.0004999198683268055	0.000502290517146825	0.0005192228044700801	0.0005215019485740949	0.0005596214596657935	0.0005616736142372332	0.07488641097602189	0.07420018022291684	3.0869670304407675e-07	2.812550372434386e-05	3.100680297937145e-07	2.8250446221650405e-05
39.80410550254544	0.0004501768082963101	0.0004527309538180597	0.00048184696558014554	0.00048429365168790325	0.000499994343666478	0.0005023653234443141	0.0005193119480534974	0.0005215913485993549	0.0005597436122593181	0.0005617958049422189	0.0749308126140382	0.07424417086699249	3.16034133407677e-07	2.8967453286038447e-05	3.1743899944693295e-07	2.9096222509378267e-05
40.04394526164196	0.00045021836490161197	0.0004527729627965667	0.0004819102542796421	0.0004843573357041059	0.0005000710199392969	0.0005024423406746399	0.00051940360303937	0.0005216832684526044	0.0005598689732367275	0.0005619212078641633	0.07497604793071017	0.07428898746546765	3.2330843880053195e-07	2.98127077488497e-05	3.2474652473342067e-07	2.9945315828561192e-05
40.28523017593832	0.0004502613889208847	0.0004528164515949299	0.00048197547019813064	0.0004844229581193812	0.0005001499058004521	0.0005025215775246903	0.0005194977829971087	0.0005217777217093103	0.0005599975675236559	0.0005620498478554246	0.07502213309213057	0.07433464603436618	3.305201695085868e-07	3.0661292345676716e-05	3.319911581749647e-07	3.079775144920749e-05
40.52796895322162	0.0004503058777354195	0.0004528614176601675	0.00048204261765837563	0.00048449052330601405	0.0005002310099713288	0.000502603042747642	0.0005195945016637359	0.0005218747221121035	0.0005601294204529751	0.0005621817501734019	0.07506908459655987	0.07438116291878502	3.376698725274501e-07	3.151323259004135e-05	3.391734489711397e-07	3.1653554920615945e-05
40.77217035374772	0.00045035182856574595	0.000452907858279277	0.00048211170096047523	0.0004845600356140748	0.0005003143412402461	0.0005026867451636986	0.0005196937729470059	0.0005219742835738867	0.000560264557773712	0.0005623169404893935	0.07511691928192021	0.07442855480032214	3.44758091593185e-07	3.236855428059848e-05	3.462939430400741e-07	3.251275207639959e-05
41.017843190557436	0.00045039923846723026	0.0004529557705748459	0.00048218272438054226	0.000484631499370106	0.0005003999084632058	0.000502772693660836	0.0005197956109286011	0.0005220764201810114	0.0005604030056601953	0.0005624554448976815	0.07516565433349694	0.0744768387046996	3.517853672291467e-07	3.3227283506728766e-05	3.5335318306290234e-07	3.337536903989802e-05
41.26499632979458	0.0004504481043255616	0.00045300515150054847	0.0004822556921693487	0.00048470491887577373	0.0005004877205646609	0.000502860897195569	0.0005199000298674084	0.0005221811461965386	0.0005605447907214556	0.0005625972899248673	0.07521530729183229	0.0745260320095836	3.5875223679412115e-07	3.408944665410363e-05	3.6035170852713287e-07	3.424143222964526e-05
41.51363869102594	0.0004504984228521164	0.0004530559978365223	0.00048233060855093436	0.00048478029840647946	0.0005005777865382933	0.0005029513647937249	0.0005200070442028778	0.0005222884760635818	0.0005606899400108793	0.0005627425025394593	0.07526589606081374	0.07457615245260446	3.656592345224405e-07	3.49550704105972e-05	3.6729005577630473e-07	3.511096836550376e-05
41.763779247563185	0.0004505501905791987	0.0004531083061846201	0.00048240747772116446	0.0004848576422099275	0.0005006701154478126	0.0005030441055512424	0.0005201166685584693	0.0005223984244087352	0.0005608384810361252	0.0005628911101617229	0.07531743891599504	0.07462721813959051	3.725068915636648e-07	3.5824181771351715e-05	3.7416875803991147e-07	3.5984004473355036e-05
42.0154270267867	0.00045060340385514734	0.0004531620729635302	0.0004824863038462449	0.0004849369545046448	0.0005007647164277611	0.000503139128634969	0.000520228917745179	0.0005225110060455816	0.0005609904417693075	0.0005630431406737937	0.0753699545131166	0.07467924755301039	3.792957360205292e-07	3.669680804410658e-05	3.809883454761187e-07	3.686056789034553e-05
42.26859111047143	0.00045065805883931736	0.0004532172944037682	0.00048256709106119585	0.0004850182394784588	0.0005008615986843395	0.0005032364432834883	0.000520343806765163	0.0005226262359782987	0.0005611458506574656	0.000563198622430073	0.0754234618968569	0.07473225956064995	3.8602629300879196e-07	3.757297685690053e-05	3.8774934523486473e-07	3.774068627335203e-05
42.523280635114425	0.0004507141514969241	0.00045327396654253516	0.00048264984346827714	0.0004851015012869326	0.0005009607714962527	0.0005033360588079606	0.0005204613508154543	0.0005227441294053551	0.0005613047366333207	0.000563357584267913	0.07547798050981729	0.07478627342450042	3.926990846896518e-07	3.845271616317869e-05	3.944522814799782e-07	3.8624387602520516e-05
42.77950479226489	0.0004507716775937422	0.0004533320852184283	0.00048273456513535975	0.0004851867440517402	0.000501062244215562	0.0005034379845929698	0.0005205815652917673	0.0005228647017232974	0.0005614671291263258	0.0005635200555185886	0.0755335302017395	0.074841308809902	3.99314630316369e-07	3.933605424832898e-05	4.0109767544208724e-07	3.951170018880179e-05
43.03727282885567	0.0004508306326906692	0.00045339164606601865	0.00048282126009425704	0.00048527397185900634	0.0005011660262685646	0.0005035422300974019	0.000520704465792412	0.0005229879685306419	0.0005616330580740347	0.0005636860660185865	0.07559013123897215	0.0748973857949122	4.058734462777415e-07	4.022301973624631e-05	4.076860454691432e-07	4.040265268091814e-05
43.29659404753705	0.0004508910121381312	0.00045345264451026874	0.00048290993233899573	0.00048536318875758193	0.0005012721271566811	0.0005036488048553293	0.0005208300681223031	0.0005231139456318621	0.0005618025539337762	0.0005638556461212004	0.0756478043141919	0.0749545248799386	4.1237604615502587e-07	4.1113641597007033e-05	4.1421790706696986e-07	4.12972740714973e-05
43.55747780701245	0.00045095281107034664	0.00045351507576081037	0.00048300058582404106	0.00048545439875727933	0.000501380556457374	0.000503757718476921	0.0005209583882970782	0.0005232426490414881	0.0005619756476946714	0.0005640288267084619	0.07570657055637971	0.07501274699762246	4.1882294075229476e-07	4.2007949152697566e-05	4.206937729417642e-07	4.219559370394199e-05
43.81993352237618	0.0004510160243994192	0.00045357893480605103	0.0004830932244624602	0.000485547605827039	0.0005014913238250657	0.0005038689806493628	0.0005210894425473202	0.0005233740949883034	0.0005621523708899761	0.0005642056392033976	0.07576645154107213	0.07507207352299283	4.252146381529239e-07	4.290597208526925e-05	4.271141530531137e-07	4.309764127997939e-05
44.08397066545326	0.0004510806468092834	0.000453644216407133	0.00048318785212403815	0.000485642813893054	0.0005016044389920988	0.0005039826011378067	0.0005212232473229004	0.0005235082999196661	0.0005623327556097899	0.0005643861155826475	0.07582746930088737	0.07513252628389518	4.3155164376642956e-07	4.3807740444129495e-05	4.3347955465769007e-07	4.400344686690538e-05
44.349598765141174	0.00045114667274946777	0.00045371091509171114	0.00048328447263332284	0.0004857400268368235	0.0005017199117696927	0.0005040985897863288	0.0005213598192974238	0.0005236452805059304	0.0005625168345141107	0.0005645702883894289	0.07588964633633864	0.07519412757169937	4.3783446037270416e-07	4.4713284653524754e-05	4.397904823576042e-07	4.491304090513404e-05
44.6168274077539	0.00045121409642870255	0.00045377902514757474	0.0004833830897676282	0.0004858392484931605	0.0005018377520489433	0.000504216956518919	0.0005214991753728131	0.0005237850536450048	0.0005627046408462868	0.0005647581907468909	0.07595300562694113	0.07525690015230677	4.4406358817785253e-07	4.562263552103374e-05	4.460474381546165e-07	4.582645421674636e-05
44.88566623736761	0.000451282911808334	0.00045384854061607575	0.0004834837072549558	0.00048594048264812305	0.0005019579698018233	0.0005043377113404822	0.0005216413326839954	0.0005239276364670143	0.0005628962084468334	0.0005649498563718343	0.07601757064262661	0.07532086727745374	4.502395248594032e-07	4.6535824245463875e-05	4.522509214959988e-07	4.674371801317856e-05
45.15612495616904	0.00045135311259556974	0.0004539194552853901	0.00048358632877186996	0.0004860437330368959	0.0005020805750822235	0.000504460864337869	0.000521786308603737	0.0005240730463391073	0.0005630915717676715	0.0005651453195888482	0.07608336535547339	0.07538605269633114	4.5636276561563955e-07	4.7452882425330634e-05	4.584014293196369e-07	4.7664863903257304e-05
45.42821332480542	0.00045142469223652393	0.00045399176268357753	0.0004836909579412934	0.0004861490033415936	0.0005022055780269969	0.0005045864256809186	0.0005219341207475899	0.0005242213008703775	0.0005632907658867637	0.0005653446153448416	0.07615041425175231	0.07545248066752269	4.624338032136301e-07	4.837384206712869e-05	4.6449945610553024e-07	4.858992390188721e-05
45.701941162736816	0.0004514976439090773	0.00045406545607145564	0.00048379759833024354	0.00048625629718900487	0.0005023329888570434	0.0005047144056235347	0.0005220847869789911	0.0005243724179169319	0.0005634938265231935	0.0005655477792240127	0.07621874234432083	0.07552017597127546	4.6845312805894254e-07	4.929873559625375e-05	4.705454939422536e-07	4.95189304403898e-05
45.97731834859046	0.00045157196051553446	0.000454140528435275	0.0004839062534474983	0.00048636561814826646	0.0005024628178784114	0.0005048448145047825	0.0005222383254144966	0.0005245264155870968	0.0005637007900526829	0.0005657548474632564	0.07628837518535371	0.0755891639221123	4.744212282249173e-07	5.022759586408021e-05	4.765400325614346e-07	5.0451916374191774e-05
46.25435482051728	0.0004516476346750712	0.0004542169724791809	0.00048401692674118237	0.0004864769697284568	0.0005025950754834187	0.0005049776627500048	0.000522394754429156	0.0005246833122467638	0.0005639116935235666	0.000565965856968022	0.0763593388794351	0.0756594703818048	4.803385895156597e-07	5.116045615846665e-05	4.824835593969512e-07	5.138891499276155e-05
46.533060576550575	0.00045172465871597497	0.0004542947806174696	0.0004841296215962895	0.0004865903553761258	0.0005027297721518088	0.0005051129608719705	0.0005225540926620465	0.0005248431265248895	0.0005641265746732482	0.0005661808453286501	0.0764316600970153	0.07573112177269897	4.862056955313087e-07	5.2097350214844185e-05	4.88376559649225e-07	5.232996003065593e-05
46.813445674966815	0.0004518030246676633	0.0004543739449666249	0.00048424434133211936	0.00048670577847274323	0.0005028669184519304	0.0005052507194720486	0.000522716359021958	0.0005250058773191515	0.0005643454719451464	0.000566399850837196	0.07650536608825705	0.07580414509142942	4.920230277166097e-07	5.303831222597255e-05	4.942195163283722e-07	5.327508567641581e-05
47.09552023464871	0.0004518827242524771	0.00045445445733712566	0.00048436108919964007	0.00048682324233206484	0.0005030065250419443	0.0005053909492414033	0.0005228815726932387	0.0005251715838017593	0.0005645684245061502	0.0005666229125047561	0.07658048469726424	0.07587856792302208	4.977910654068839e-07	5.398337685134924e-05	5.000129103128591e-07	5.422432658350185e-05
47.37929443545016	0.00045196374887723697	0.00045453630922502147	0.00048447986837876316	0.0004869427501974198	0.0005031486026710518	0.0005055336609622246	0.0005230497531418072	0.0005253402654254313	0.0005647954722645995	0.0005668500700793181	0.07665704437672907	0.07595441845539291	5.035102858982855e-07	5.493257922957462e-05	5.057572204129283e-07	5.517771788167425e-05
47.66477851856398	0.0004520460896245664	0.0004546194918032711	0.00048460068197554127	0.00048706430523891503	0.000503293162180766	0.0005056788655089831	0.0005232209201213386	0.0005255119419295468	0.0005650266558888192	0.0005670813640641576	0.07673507420298761	0.07603172549426784	5.091811645127446e-07	5.5885954990592124e-05	5.114529234262173e-07	5.6135295188206036e-05
47.951982786891236	0.000452129737243961	0.0004547039959128304	0.0004847235330192735	0.00048718791055054966	0.0005034402145062048	0.0005058265738497191	0.0005233950936796291	0.0005256866333464733	0.0005652620168262148	0.0005673168357367935	0.07681460389151924	0.07611051847853606	5.148041746427454e-07	5.6843540265777426e-05	5.171004941963066e-07	5.7097094619304456e-05
48.24091760541319	0.00045221468214260314	0.0004547898120534835	0.00048484842445951915	0.0004873135691472375	0.000503589770677414	0.0005059767970473569	0.0005235722941651401	0.0005258643600080713	0.0005655015973229532	0.0005675565271685224	0.0768956638128903	0.07619082749603966	5.203797878240756e-07	5.780537170142763e-05	5.227004056788552e-07	5.806315280297569e-05
48.53159340156531	0.0004523009143759169	0.0004548769303744176	0.0004849753591630255	0.00048744128396174585	0.000503741841820731	0.0005061295462610609	0.0005237525422337415	0.0005260451425524009	0.0005657454404442584	0.0005678004812445648	0.07697828500916107	0.07627268329982706	5.259084737951327e-07	5.877148647101538e-05	5.282531290018823e-07	5.903350689118181e-05
48.82402066561362	0.0004523884236378413	0.00045496534066451346	0.00048510433991054875	0.00048757105784152184	0.0005038964391601725	0.0005062848327476138	0.0005239358588556434	0.00052622900193061	0.0005659935900953263	0.000568048741684823	0.07706249921077803	0.0763561173248881	5.313907005660961e-07	5.974192228923314e-05	5.337591335263748e-07	6.0008194572691576e-05
49.11820995103327	0.00045247719925083535	0.00045505503234236815	0.00048523536939358667	0.0004877028935454382	0.0005040535740188703	0.0005064426678628391	0.0005241222653225398	0.0005264159594140378	0.0005662460910429049	0.0005683013530652998	0.07714833885395148	0.0764411617053648	5.36826934476823e-07	6.0716717424316724e-05	5.392188869141577e-07	6.098725408669459e-05
49.41417187488941	0.0004525672301555781	0.00045514599444601605	0.00048536845021099676	0.0004878367937404191	0.0005042132578205237	0.0005066030630630509	0.0005243117832549564	0.0005266060366015184	0.0005665029889375392	0.0005685583608401757	0.0772358370985589	0.07652784929228529	5.422176402702494e-07	6.16959107131998e-05	5.446328552004276e-07	6.197072423763661e-05
49.71191711822035	0.0004526585049003864	0.00045523821562236437	0.0004855035848655229	0.00048797276099797664	0.0005043755020909151	0.0005067660299065535	0.0005245044346098314	0.0005267992554269152	0.0005667643303365309	0.0005688198113645991	0.07732502784657146	0.07661621367181627	5.475632811656819e-07	6.267954157652966e-05	5.500015028603224e-07	6.295864440926391e-05
50.01145642642306	0.00045275101163030624	0.00045533168411630414	0.0004856407757601956	0.0004881107977906206	0.0005045403184594402	0.0005069315800551649	0.0005247002416883031	0.0005269956381668639	0.0005670301627276121	0.0005690857519181763	0.07741594576102735	0.07670628918405874	5.528643189164776e-07	6.366765003247565e-05	5.553252928680108e-07	6.395105457865369e-05
50.3128006096408	0.0004528447380758975	0.0004554263877595153	0.000485780025194632	0.000488250906488169	0.0005047077186606949	0.0005070997252757888	0.0005248992271437513	0.0005271952074487655	0.0005673005345533849	0.0005693562307292294	0.07750862628557963	0.07679811094241158	5.581212139020922e-07	6.466027671463148e-05	5.606046867889574e-07	6.494799533404705e-05
50.61596054315354	0.0004529396715416873	0.00045552231395893956	0.0004859213353612157	0.0004883930893539386	0.0005048777145361007	0.0005072704774420316	0.0005251014139900776	0.0005273979862590138	0.0005675754952365432	0.0005696312969998254	0.07760310566463001	0.07689171485350729	5.633344251870613e-07	6.565746288686447e-05	5.658401448395542e-07	6.594950788937903e-05
50.9209471677702	0.0004530357988942752	0.00045561944968490665	0.00048606470834114835	0.0004885373485408049	0.0005050503180355673	0.000507443848535851	0.000525306825610229	0.0005276039979514702	0.0005678550952058983	0.000569911000931602	0.0776994209640653	0.0769871376377623	5.685044106009058e-07	6.665925046052401e-05	5.710321259643153e-07	6.695563410137606e-05
51.22777149022361	0.00045313310655009886	0.00045571778145891983	0.00048621014610038797	0.0004886836860871522	0.0005052255412192089	0.0005076198506492608	0.0005255154857649992	0.0005278132662562099	0.0005681393859232609	0.000570195393752444	0.07779761009263257	0.07708441685054242	5.736316268282289e-07	6.766568201350964e-05	5.761810879284686e-07	6.796641648867952e-05
51.53644458356769	0.00045323158046282983	0.00045581729534107355	0.00048635765048544885	0.000488832103912685	0.0005054033962591059	0.0005077984959860801	0.0005257274186020907	0.000528025815288529	0.0005684284199111907	0.0005704845277440223	0.0778977118239588	0.07718359090397608	5.787165294764791e-07	6.867680080722971e-05	5.812874873762849e-07	6.89818982474305e-05
51.84697758757708	0.00045333120611039374	0.00045591797691709417	0.0004865072232190714	0.0004889826038141051	0.0005055838954411095	0.0005079797968637194	0.0005259426486654611	0.0005282416695582314	0.0005687222507816552	0.0005707784562702267	0.07799976581924808	0.07728469908943786	5.837595731662641e-07	6.969265080630782e-05	5.863517799319096e-07	7.000212327235023e-05
52.15938170914916	0.0004534319684816118	0.0004560198112850032	0.00048665886589575544	0.0004891351874606603	0.0005057670511667069	0.0005081637657150395	0.0005261612009049675	0.0005284608539792168	0.0005690209332656416	0.0005710772338065525	0.07810381265068139	0.07738778160072307	5.887612116088712e-07	7.071327669765093e-05	5.913744202762318e-07	7.102713617536394e-05
52.47366822270851	0.0004535338520624269	0.00045612278304136595	0.0004868125799771422	0.000489289856389534	0.0005059528759549246	0.0005083504150902352	0.0005263831006863003	0.0005286833938793494	0.0005693245232437301	0.0005713809159704356	0.07820989382553371	0.07749287955793811	5.937218977083991e-07	7.173872391268155e-05	5.963558622288506e-07	7.205698230530744e-05
52.789848470613855	0.0004536368408217369	0.00045622687626714576	0.000486968366787263	0.0004894466120011068	0.0005061413824443102	0.0005085397576587966	0.0005266083738012528	0.0005289093150106648	0.0005696330777777121	0.0005716895595526234	0.07831805181104964	0.0776000350321388	5.986420836512048e-07	7.2769038648543e-05	6.012965588616994e-07	7.309170777206053e-05
53.107933863567155	0.00045374091819678586	0.00045633207451311914	0.00048712622750762466	0.000489605455554053	0.0005063325833949458	0.0005087318062115189	0.0005268370464782992	0.0005291386435598824	0.0005699466551432488	0.0005720032225495779	0.0784283300600855	0.07770929107073064	6.035222209859175e-07	7.380426788893002e-05	6.061969625681092e-07	7.41313594656845e-05
53.42793588102576	0.0004538460670781189	0.00045643836078485147	0.00048728616317213766	0.0004897663881602789	0.0005065264916905391	0.0005089265736625638	0.0005270691453935203	0.0005293714061592596	0.0005702653148636324	0.0005723219641969728	0.07854077303756879	0.07782069172367535	6.083627607319673e-07	7.484445942862461e-05	6.110575251616884e-07	7.517598507977841e-05
53.74986607161648	0.00045395226979407974	0.0004565457175272197	0.00048744817466188324	0.0004899294107797036	0.0005067231203405645	0.0005091240730515905	0.0005273046976818776	0.000529607629897797	0.000570589117744695	0.0005726458450043266	0.0786554262477842	0.07793428207051743	6.131641534743446e-07	7.588966189707447e-05	6.158786979834413e-07	7.622563313632036e-05
54.073736053552395	0.0004540595080948405	0.00045665412660846386	0.00048761226269971117	0.0004900945242148677	0.0005069224824824772	0.0005093243175459477	0.0005275437309488572	0.0005298473423328067	0.0005709181259109045	0.0005729749267908139	0.07877233626252977	0.07805010824827292	6.179268494738632e-07	7.693992478445544e-05	6.206609320041174e-07	7.72803530105226e-05
54.399557515052166	0.00045416776313594105	0.0004567635693037505	0.0004877784278446626	0.0004902617291053686	0.0005071245913839904	0.0005095273204429334	0.0005277862732824902	0.0005300905715018564	0.000571252402842698	0.0005733092727223017	0.07889155075016666	0.07816821748020189	6.226512987696177e-07	7.799529846734543e-05	6.254046779282946e-07	7.834019495671363e-05
54.727342214761876	0.0004542770154613269	0.00045687402627823443	0.00048794667048621446	0.0004904310259221144	0.0005073294604454232	0.0005097330951721224	0.0005280323532657708	0.0005303373459351069	0.0005715920134151011	0.0005736489473496622	0.07901311850560003	0.07828865810550766	6.273379512857771e-07	7.905583423570284e-05	6.301103862954268e-07	7.94052101342757e-05
55.057101982179326	0.00045438724498586287	0.00045698547756959685	0.0004881169908383278	0.00049060241496139	0.0005075371032021189	0.0005099416552977616	0.0005282819999894802	0.0005305876946680544	0.0005719370239376827	0.0005739940166484077	0.0791370894812341	0.07841147960998883	6.319872569446675e-07	8.012158432121885e-05	6.347785076001901e-07	8.047545063662176e-05
55.38884871808102	0.00045449843097731	0.0004570979025700453	0.0004882893889333122	0.0004907758963387283	0.0005077475333269406	0.0005101530145212479	0.0005285352430654375	0.0005308416472546946	0.000572287502195902	0.0005743445480597058	0.07926351481891053	0.07853673265768292	6.365996657955748e-07	8.119260192815392e-05	6.394094924103361e-07	8.15509695207689e-05
55.722594394951685	0.0004546105520377476	0.0004572112800077621	0.0004884638646154868	0.0004909514699825854	0.0005079607646328505	0.0005103671866836788	0.0005287921126401983	0.0005310992337811319	0.0005726435174939102	0.0005747006105328367	0.07939244688290129	0.07866446912354048	6.411756281295622e-07	8.226894126368844e-05	6.440037914850864e-07	8.263182083749487e-05
56.058351057416104	0.00045472358608441643	0.0004573255879277708	0.00048864041753463	0.000491129135627807	0.0005081768110755633	0.0005105841857684871	0.0005290526394092091	0.0005313604848796418	0.0005730051406988531	0.0005750622745691387	0.07952393929397544	0.07879474212716168	6.457155946011173e-07	8.335065756918947e-05	6.485618558961298e-07	8.371805966266022e-05
56.39613082267415	0.0004548375103299661	0.00045744080367220917	0.0004888190471392193	0.0004913088928088746	0.0005083956867562901	0.0005108040259041552	0.0005293168546314406	0.0005316254317432076	0.0005733724442867479	0.0005754296122675113	0.07965804696457778	0.07892760606765033	6.50220016364003e-07	8.443780715478022e-05	6.53084137160545e-07	8.480974213104231e-05
56.7359458809379	0.000454952301262084	0.0004575569038599836	0.0004889997526694433	0.0004914907408529351	0.0005086174059245704	0.0005110267213670259	0.00052958479014452	0.0005318941061405524	0.0005737455023899907	0.0005758026973715384	0.07979482613517858	0.07906311665960625	6.546893452071077e-07	8.55304474342844e-05	6.575710873769772e-07	8.590692547097434e-05
57.07780849587155	0.0004550679346224934	0.0004576738643657922	0.0004891825331499899	0.0004916746788726017	0.0005088419829811996	0.0005112522865841982	0.0005298564783803846	0.0005321665404316893	0.0005741243908465774	0.0005761816053183047	0.07993433441182364	0.0792013309703194	6.591240336966927e-07	8.662863696208556e-05	6.620231593619215e-07	8.700966804033039e-05
57.42173100503407	0.0004551843853852821	0.000457791660298479	0.0004893673873825901	0.0004918607057585085	0.0005090694324812529	0.000511480736136525	0.000530131952381469	0.0005324427675840019	0.0005745091872510887	0.0005765664132889637	0.08007663080493475	0.07934230745820552	6.635245353169049e-07	8.773243547056941e-05	6.664408067928382e-07	8.8118029364051e-05
57.7677258203244	0.00045530162773455284	0.00045791026597871086	0.000489554313938317	0.0004920488201716252	0.0005092997691372081	0.0005117120847617052	0.0005304112458174563	0.0005327228211888807	0.0005748999710075279	0.0005769572002611414	0.08022177576941379	0.07948610601251799	6.678913046241674e-07	8.88419039105498e-05	6.708244843616753e-07	8.923207017404178e-05
58.115805428429454	0.00045541963504136865	0.00045802965491594736	0.0004897433111496313	0.0004922390205353156	0.0005095330078221806	0.0005119463473574897	0.0005306943930026171	0.0005330067354789485	0.0005752968233840932	0.0005773540470632545	0.08036983124609876	0.07963278799441258	6.722247974047134e-07	8.99571044928188e-05	6.751746479236216e-07	9.03518524493635e-05
58.465982391274686	0.0004555383798399587	0.0004581497997846733	0.0004899343771021554	0.0004924313050271241	0.0005097691635732629	0.000512183538984983	0.000530981428913748	0.0005332945453458741	0.0005756998275699464	0.000577757036430809	0.08052086070461846	0.07978241627938779	6.765254708383014e-07	9.107810073184786e-05	6.794917546651576e-07	9.147743946023856e-05
58.818269346477535	0.00045565783380317564	0.00045827067239988283	0.0004901275096261815	0.0004926256715702999	0.0005100082515949877	0.0005124236748720787	0.0005312723892087551	0.0005335862863588333	0.0005761090687340937	0.0005781662530647904	0.08067492918771049	0.07993505530117978	6.807937836645316e-07	9.220495749080737e-05	6.837762632703722e-07	9.260889581273746e-05
59.172679007803275	0.00045577796771715975	0.0004583922436917681	0.0004903227062878867	0.0004928221178250227	0.0005102502872629022	0.0005126667704169946	0.0005315673102458836	0.0005338819947836076	0.0005765246340864363	0.0005785817836922063	0.08083210335704508	0.08009077109715443	6.850301963621727e-07	9.333774102941728e-05	6.880286340918331e-07	9.374628749514446e-05
59.52922416562417	0.0004558987514551982	0.00045851448367960644	0.0004905199643802604	0.0004930206411793472	0.0005104952861272812	0.0005129128411919499	0.0005318662291036516	0.0005341817076023773	0.000576946612941118	0.0005790037171288981	0.08099245154064448	0.08024963135525438	6.892351713368378e-07	9.447651905424015e-05	6.922493293390211e-07	9.488968192805647e-05
59.887917687380885	0.00045602015395073894	0.00045863736144479864	0.0004907192809137232	0.0004932212387398342	0.0005107432639169633	0.0005131619029469616	0.0005321691836014874	0.0005344854625342214	0.0005773750967822416	0.0005794321443447075	0.08115604378191689	0.0804117054625783	6.934091730972751e-07	9.56213607689188e-05	6.96438813251694e-07	9.603914801378788e-05
60.24877251804685	0.0004561421431695286	0.0004587608451030345	0.0004909206526064236	0.0004934239073218605	0.0005109942365433265	0.0005134139716137802	0.0005324762123211118	0.0005347932980563517	0.0005778101793320679	0.0005798671585310976	0.08132295189040702	0.08057706455564018	6.975526684757866e-07	9.677233693114462e-05	7.005975523175943e-07	9.719475619272833e-05
60.6118016805955	0.00045626468608086503	0.0004588849017755704	0.0004911240758742249	0.0004936286434396226	0.0005112482201044218	0.000513669063309979	0.0005327873546287224	0.0005351052534261407	0.0005782519566218285	0.0005803088551713653	0.08149324949432163	0.0807457815723828	7.016661268186139e-07	9.792951990768295e-05	7.04726015463052e-07	9.835657849789625e-05
60.97701827647021	0.0004563877486278909	0.00045900949755954925	0.0004913295468203262	0.0004938354432957685	0.0005115052308892356	0.0005139271943431755	0.0005331026506979556	0.0005354213687039256	0.0005787005270652176	0.0005807573321135039	0.0816670120948875	0.0809179313060209	7.057500202029953e-07	9.909298373378395e-05	7.088246742666809e-07	9.952468861358643e-05
61.34443548605718	0.00045651129569693985	0.0004591345974973722	0.0004915370612245535	0.0004940443027707054	0.0005117652853821334	0.0005141883812154263	0.0005334221415337245	0.0005357416847766808	0.0005791559915347395	0.0005812126896459008	0.08184431712263468	0.0810935904607804	7.098048236747149e-07	0.00010026280417768652	7.12894003190097e-07	0.00010069916193837514
61.71406656916102	0.0004566352910858665	0.0004592601655450546	0.0004917466145322724	0.0004942552174115251	0.0005120284002674587	0.0005144526406277769	0.000533745868996926	0.0005360662433825485	0.0005796184534409974	0.0005816750305759423	0.08202524399567529	0.08127283770961344	7.138310154729656e-07	0.00010143905880445614	7.169344798038657e-07	0.00010188007564879142
62.085924865483435	0.0004567596974713467	0.0004593861645395507	0.0004919582018429306	0.0004944681824205612	0.0005122945924343102	0.00051471998948499	0.0005340738758300797	0.0005363950871362992	0.0005800880188150821	0.0005821444603116927	0.08220987418005869	0.08145575375397521	7.17829077272452e-07	0.00010262182704420808	7.209465850236416e-07	0.0001030675087661248
62.46002379510434	0.0004568844763750851	0.00045951255616498714	0.0004921718178981949	0.0004946831926435399	0.0005125638789814959	0.0005149904449004424	0.000534406205683915	0.000536728259555729	0.0005805647963941749	0.0005826210869467556	0.08239829125228844	0.08164242138573509	7.2179949444555e-07	0.00010381119026474372	7.249308033729788e-07	0.00010426154222892281
62.83637685896657	0.00045700958812892526	0.0004596393009177978	0.0004923874570696982	0.0004949002425573408	0.0005128362772226906	0.0005152640242012326	0.0005347429031449833	0.0005370658050890762	0.0005810488977105499	0.0005831050213485013	0.08259058096409386	0.08183292555132468	7.257427563290208e-07	0.00010500723184704575	7.28887623244732e-07	0.00010546225896676531
63.21499763936286	0.0004571349918387863	0.0004597663580706828	0.000492605113346347	0.0004951193262573182	0.0005131118046917822	0.0005155407449334623	0.0005350840137643051	0.0005374077691434623	0.0005815404371840878	0.0005835963772497715	0.08278683130955161	0.08202735341820952	7.296593565001572e-07	0.00010621003726360434	7.328175371708063e-07	0.00010666974397759155
63.59589980042612	0.0004572606453474108	0.00045989368563538246	0.0004928247803212053	0.0004953404374441993	0.0005133904791484394	0.0005158206248677477	0.0005354295840871218	0.0005377541981144321	0.0005820395322185004	0.0005840952713442627	0.08298713259463837	0.08222579444377073	7.335497930704938e-07	0.00010741969416180885	7.367210421178189e-07	0.00010788408441070318
63.979097088622495	0.0004573865051958597	0.0004600212403241938	0.0004930464511779125	0.000495563569410514	0.0005136723185838927	0.0005161036820049339	0.0005357796616837903	0.0005381051394166245	0.000582546303301411	0.0005846018233857212	0.0831915775093468	0.08242834044672395	7.374145689884081e-07	0.00010863629245061457	7.405986397807009e-07	0.00010910536965134943
64.36460333324754	0.00045751252658372474	0.00046014897751020544	0.000493270118676637	0.0004957887150265645	0.0005139573412269539	0.0005163899345820475	0.0005361342951818767	0.0005384606415156343	0.0005830608741084889	0.0005851161562911586	0.08340026120244046	0.0826350856811478	7.412541923575502e-07	0.00010985992439167813	7.444508369010196e-07	0.00011033369141147387
64.75243244692527	0.00045763866332799855	0.00046027685118619024	0.0004934957751395357	0.0004960158667258961	0.0005142455655502729	0.0005166794010784849	0.000536493534299502	0.0005388207539611145	0.0005835833716118199	0.0005856383962482583	0.08361328135898678	0.0828461269132661	7.450691767758736e-07	0.00011109068469608574	7.482781455984185e-07	0.00011156914382466632
65.14259842611021	0.00045776486782056204	0.0004604048139221129	0.0004937234124357127	0.0004962450164902693	0.0005145370102768623	0.0005169721002224599	0.00053685742988	0.0005391855274211833	0.0005841139261927161	0.000586168672827179	0.0838307382807658	0.08306156350107895	7.488600416805189e-07	0.00011232867062453689	7.520810837088887e-07	0.00011281182354458408
65.53511535159264	0.00045789109098422936	0.0004605328168211915	0.0004939530219656432	0.0004964761558340927	0.0005148316943868764	0.0005172680509977056	0.0005372260339279398	0.0005395550137181757	0.0005846526717591719	0.0005867071190969552	0.08405273496969014	0.08328149747697075	7.526273127053847e-07	0.0001135739820918441	7.55860175148085e-07	0.00011406182984967372
65.92999738900669	0.0004580172822273005	0.0004606608094744771	0.0004941845946450532	0.0004967092757883248	0.0005151296371246814	0.0005175672726504692	0.000537599399646582	0.0005399292658658349	0.0005851997458681943	0.0005872538717467319	0.0842793772143628	0.08350603363342483	7.563715220810889e-07	0.00011482672178074471	7.596159502974102e-07	0.00011531926475427667
66.32725878934137	0.0004581433893965735	0.0004607887399138747	0.0004944181208882396	0.0004969443668837945	0.000515430858006228	0.0005178697846967923	0.0005379775814768424	0.000540308338107978	0.0005857552898532439	0.0005878090712120477	0.08451077367990353	0.08373527961198327	7.600932090266917e-07	0.00011608699525743338	7.633489463890154e-07	0.00011658423312209398
66.72691388945532	0.0004582693587287415	0.0004609165545635609	0.0004946535905907896	0.0004971814191339382	0.0005157353768267247	0.0005181756069300991	0.0005383606351378136	0.0005406922859587202	0.0005863194489570242	0.0005883728618064183	0.08474703600119458	0.08396934599557768	7.63792920169498e-07	0.00011735491109439444	7.670597079232179e-07	0.00011785684278833863
67.12897711259382	0.00045839513480013097	0.0004610441981897355	0.0004948909931116978	0.000497420422016926	0.0005160432136686517	0.0005184847594291132	0.0005387486176689399	0.0005410811662443338	0.0005868923724698903	0.0005889453918584841	0.08498827887968857	0.08420834640439821	7.674712099845936e-07	0.00011863058099946533	7.707487871056514e-07	0.0001191372046871475
67.53346296890952	0.00045852066047470305	0.000461171613848637	0.0004951303172548405	0.0004976613644571473	0.0005163543889101066	0.000518797262566111	0.0005391415874739019	0.000541475037146805	0.0005874742138741432	0.0005895268138549804	0.08523462018393611	0.0844523975954372	7.711286412665809e-07	0.0001199141199536291	7.744167443085939e-07	0.00012042543298705632
67.94038605598601	0.00045864587685027635	0.00046129874283277534	0.0004953715512498062	0.0004979042348060496	0.0005166689232335381	0.0005191131370155453	0.0005395396043663235	0.0005418739582491952	0.0005880651309945222	0.0005901172845898434	0.08548618105399966	0.08470161956588837	7.747657856110738e-07	0.00012120564635328956	7.780641485461738e-07	0.00012172164523147067
68.3497610593647	0.00045877072320286874	0.00046142552461528406	0.0004956146827320221	0.0004981490208222738	0.0005169868376348341	0.0005194324037630317	0.0005399427296173455	0.0005422779905828545	0.0005886652861551649	0.0005907169653197177	0.08574308600992628	0.08495613566055576	7.783832239179837e-07	0.0001225052821606093	7.816915779735364e-07	0.0001230259624872554
68.7616027530747	0.0004588951369291236	0.0004615518967923527	0.0004958596987221883	0.0004983957096510986	0.0005173081534328394	0.0005197550841147476	0.0005403510260051975	0.0005426871966766177	0.0005892748463434015	0.0005913260219262284	0.08600546306445443	0.08521607268345789	7.81981546941102e-07	0.00012381315306442264	7.85299620422765e-07	0.0001243385095025945
69.17592600016614	0.000459019053486721	0.00046167779502364356	0.0004961065856049646	0.0004986442878031318	0.000517632892279284	0.0005200811997072423	0.0005407645578668376	0.0005431016406080494	0.0005898939833806961	0.0005919446250853246	0.0862734438401533	0.0854815610138243	7.855613558371399e-07	0.0001251293886458532	7.888888739545231e-07	0.00012565941487192867
69.59274575324658	0.00045914240633271043	0.00046180315297062667	0.0004963553291068942	0.0004988947411322421	0.0005179610761691643	0.0005204107725176964	0.0005411833911517725	0.0005435213880568509	0.0005905228741011127	0.0005925729504440706	0.08654716369119148	0.08575273472666496	7.891232627686533e-07	0.0001264541225566851	7.924599474456919e-07	0.0001269888112105655
70.01207705502031	0.0004592651268596832	0.0004619279022327499	0.0004966059142735344	0.0004991470548126934	0.0005182927274516026	0.0005207438248746433	0.0005416075934781637	0.0005439465063605335	0.0005911617005376867	0.0005932111788052587	0.08682676182993808	0.08602973171813325	7.926678915223632e-07	0.0001277874927048117	7.960134611998846e-07	0.00012832683533817169
70.43393503883172	0.00045938714432969865	0.00046205197228136436	0.0004968583254457585	0.0004994012133154522	0.0005186278688411965	0.0005210803794691859	0.0005420372341913292	0.0005443770645724697	0.0005918106501171059	0.0005938594963202459	0.08711238145863003	0.08631269383589822	7.961958781563163e-07	0.00012912964145010697	7.995500475898362e-07	0.0001296736284721739
70.85833492921113	0.00045950838580588016	0.00046217529039131044	0.0004971125462351983	0.0004996572003836315	0.0005189665234298989	0.0005214204593667276	0.0005424723844247606	0.0005448131335224328	0.0005924699158631291	0.0005945180946904337	0.08740416990632614	0.08660176701475011	7.997078717022306e-07	0.00013048071581345244	8.030703517439199e-07	0.0001310293364332471
71.2852920424243	0.00045962877608159695	0.0004622977815700905	0.0004973685594988031	0.0004999149990070516	0.0005193087146994597	0.0005217640880192608	0.00054291311716379	0.0005452547858797678	0.0005931396966092099	0.0005951871713778561	0.08770227877139511	0.08689710141768613	8.03204534889526e-07	0.00013184086769588155	8.06575032267793e-07	0.00013239410986236322
71.71482178702524	0.0004597482376071326	0.00046241936848452235	0.0004976263473124691	0.0005001745913958686	0.0005196544665344485	0.0005221112892782304	0.0005433595073120302	0.0005457020962193111	0.0005938201972207946	0.0005958669298253394	0.08800686406979892	0.08719885158273426	8.066865448930986e-07	0.00013321025410678589	8.100647619780754e-07	0.0001337681044457223
72.14693966441222	0.0004598666904137318	0.00046253997138476726	0.0004978858909436967	0.0005004359589532308	0.0005200038032358872	0.0005224620874079965	0.0005438116317607191	0.0005461551410901857	0.000594511628827794	0.0005965575796867252	0.08831808638943599	0.08750717657576627	8.10154594156013e-07	0.00013458903741143946	8.135402287104063e-07	0.0001351514811579052
72.58166126938723	0.0004599840520349624	0.00046265950802566735	0.0004981471708232748	0.0005006990822469552	0.0005203567495355643	0.0005228165070999662	0.0005442695694611539	0.000546613999087664	0.0005952142090678165	0.0005972593370677377	0.08863611105082213	0.08782224014960098	8.13609391231711e-07	0.00013597738558794592	8.170021361573153e-07	0.00013654440651661437
73.01900229071879	0.0004601002374252367	0.0004627778935852396	0.000498410166515896	0.000500963940980142	0.0005207133306110081	0.0005231745734873859	0.0005447334015003221	0.000547078750928195	0.0005959281623406712	0.0005979724247780015	0.08896110827443209	0.08814421090967794	8.170516616730567e-07	0.0001373754724989379	8.20451204743282e-07	0.0001379470528506399
73.45897851170821	0.0004602151588754295	0.00046289504058025916	0.0004986748566897203	0.0005012305139607266	0.000521073572101219	0.0005235363121608708	0.0005452032111799416	0.0005475494795278132	0.0005966537200748116	0.0005986970725948662	0.08929325335498511	0.08847326248662167	8.204821489874109e-07	0.00013878347818241377	8.238881725605111e-07	0.00013935959858527025
73.90160581075892	0.00046032872592544863	0.0004630108587787887	0.0004989412190848044	0.000501498779069897	0.00052143750012316	0.0005239017491846871	0.0005456790840990548	0.0005480262700840685	0.0005973911210063232	0.0005994335175396391	0.0896327268430278	0.08880957371602417	8.239016156137138e-07	0.00014020158915366288	8.273137963394012e-07	0.000140782228541525
74.34690016194996	0.000460440845273649	0.00046312525510954785	0.0004992092304803647	0.0005017687132293466	0.0005218051412890648	0.0005242709111138425	0.0005461611082403716	0.000548509210161673	0.000598140611471156	0.0006001820041669153	0.08997971473415763	0.08915332882578524	8.273108439929176e-07	0.00014162999873147675	8.307288525046669e-07	0.00014221513425785592
74.79487763561212	0.0004605514206829859	0.00046323813356801167	0.0004994788666608513	0.0005020402923673283	0.0005221765227246302	0.0005246438250120472	0.0005466493740605834	0.0005489983897820795	0.0005989024457113523	0.0006009427848677488	0.09033440866625754	0.08950471763138154	8.307106376651994e-07	0.00014306890737807165	8.341341382533604e-07	0.00014365851432472654
75.24555439890803	0.0004606603528837373	0.0004633493951190726	0.0004997501023807341	0.000502313491383424	0.0005225516720880977	0.0005250205184705501	0.0005471439745848006	0.0005494939015171529	0.0005996768861959902	0.0006017161201873734	0.0906970061251212	0.0898639357394475	8.341018224403574e-07	0.00014451852306086865	8.37530472710523e-07	0.00014511257474160433
75.6989467164156	0.0004607675394727142	0.000463458937596181	0.0005000229113280149	0.0005025882841120309	0.0005229306175903342	0.0005254010196279626	0.0005476450055054076	0.000549995840587211	0.0006004642039577322	0.0006025022791583534	0.09106771065889274	0.09023118476007053	8.374852476448601e-07	0.0001459790616374218	8.409186981593207e-07	0.00014657752929682355
76.15507095071504	0.00046087287480877645	0.00046356665559678487	0.0005002972660863602	0.0005028646432844689	0.0005233133880159218	0.000525785357191077	0.0005481525652855058	0.0005505043049636197	0.0006012646789457998	0.0006033015396499752	0.09144673210173934	0.09060667252823094	8.40861787420287e-07	0.00014745074726010832	8.442996813231131e-07	0.0001480535999667243
76.61394356297929	0.0004609762499045413	0.00046367244037394915	0.0005005731380958383	0.0005031425404896857	0.00052370001274535	0.000526173560456773	0.0005486667552672414	0.0005510193954762207	0.000602078600396339	0.0006041141887348308	0.09183428680722354	0.09099061333483373	8.442323421184797e-07	0.00014893381280875473	8.476743147381623e-07	0.0001495410173421724
77.07558111356816	0.0004610775523141188	0.00046377617972399485	0.0005008504976121857	0.000503421946133489	0.0005240905217783634	0.0005265656593350616	0.0005491876797852555	0.00055154121592584	0.0006029062672211561	0.0006049405230735616	0.09223059789184941	0.09138322816781334	8.475978397561078e-07	0.00015042850034600874	8.510435181915011e-07	0.00015104002107761694
77.54000026262605	0.00046117666601672174	0.0004638777578700004	0.0005011293136645519	0.0005037028293962495	0.0005244849457585301	0.000526961684373335	0.0005497154462855463	0.000552069873202157	0.0006037479884158742	0.0006057808493187981	0.09263589548929235	0.09178474496381245	8.509592375675716e-07	0.00015193506160260384	8.544082402504177e-07	0.00015255086037008203
78.00721777068286	0.0004612734712959962	0.0004639770553410125	0.0005014095540116671	0.0005039851581890252	0.0005248833159991202	0.0005273616667819088	0.0005502501654500502	0.0005526054774072365	0.0006046040834886513	0.0006066354845394257	0.09305041701585529	0.09219539887095796	8.54317523651363e-07	0.0001534537584928497	8.577694598845302e-07	0.0001540737944667192
78.47725049925933	0.00046136784461489665	0.0004640739488467872	0.0005016911850963669	0.0005042688991080314	0.0005252856645103658	0.0005277656384609224	0.0005507919513272467	0.0005531481419850323	0.000605474882910648	0.0006075047566663399	0.09347440744770384	0.09261543252331324	8.576737187029459e-07	0.00015498486366002928	8.611281881792596e-07	0.00015560909320376515
78.95011541147531	0.00046145965848593516	0.0004641683111478934	0.0005019741719984078	0.0005045540173874031	0.0005256920240281846	0.0005281736320286917	0.0005513409214691335	0.0005536979838571982	0.0006063607285895233	0.0006083890049609672	0.09390811961050215	0.09304509632757565	8.610288778533462e-07	0.00015652866105621277	8.644854701440625e-07	0.0001571570375774045
79.42582957266194	0.0004615487813366184	0.00046426001092098794	0.0005022584783855095	0.0005048404768501689	0.0005261024280444651	0.0005285856808515886	0.0005518971970749216	0.0005542551235655573	0.000607261974367325	0.0006092885805078838	0.09435181448205886	0.09348464876267161	8.643840926279801e-07	0.00015808544656012447	8.678423866459971e-07	0.00015871792035347665
79.90441015097758	0.0004616350773699002	0.0004643489126190909	0.0005025440664625645	0.0005051282398573939	0.0005265169108390144	0.0005290018190755753	0.0005524609031418525	0.0005548196854216258	0.0006081789865442438	0.000610203846732997	0.09480576150867524	0.09393435669288842	8.677404930214913e-07	0.00015965552863336785	8.712000564566969e-07	0.00016029204671466624
80.38587441802741	0.0004617184064194338	0.0004644348763266425	0.0005028308969189287	0.0005054172672553864	0.0005269355075132677	0.0005294220816594615	0.00055303216862352	0.0005553917976635665	0.0006091121444297658	0.0006111351799487907	0.09527023893588582	0.09439449569526089	8.71099249681118e-07	0.00016123922901543908	8.745596384013678e-07	0.0001618797349453721
80.87023974948666	0.00046179862379942886	0.00046451775760914877	0.000503118928873721	0.0005057075183209143	0.0005273582540258625	0.0005298465044100111	0.00055361112659614	0.0005559715926210194	0.0006100618409228929	0.0006120829699282924	0.09574553415436407	0.09486535040195195	8.744615762495446e-07	0.0001628368834672156	8.779223336747525e-07	0.0001634813171658006
81.35752362572781	0.00046187558014891593	0.0004645974073572112	0.0005034081198190776	0.0005059989507043586	0.0005277851872302279	0.0005302751240190304	0.0005541979144332434	0.000556559206888269	0.0006110284831232288	0.0006130476205095281	0.09623194406176183	0.09534721485840605	8.778287318374255e-07	0.00016444884256031078	8.812893882738631e-07	0.00016509714010941312
81.8477436324513	0.0004619491212701727	0.00046467367162469973	0.000503698425561243	0.0005062915203707009	0.0005282163449142773	0.0005307079781025321	0.0005547926739892532	0.0005571547815062125	0.0006120124929747936	0.0006140295502323053	0.09672977544135272	0.09584039289811636	8.81202023649756e-07	0.00016607547251693	8.846620955902003e-07	0.00016672756595158267
82.34091746132043	0.00046201908796111326	0.0004647463914608644	0.0005039898001594574	0.0005065851815382915	0.0005286517658423803	0.0005311451052421465	0.0005553955517925048	0.0005577584621536776	0.0006130143079446391	0.0006150291930093708	0.09723934535834734	0.09634519853488338	8.845828097907033e-07	0.00016771715610736093	8.880417991741435e-07	0.00016837297319433064
82.83706291059936	0.0004620853158413865	0.0004648154027361314	0.000504282195862525	0.0005068798866152888	0.000529091489799738	0.0005315865450289023	0.0005560066992482428	0.00055837039934862	0.0006140343817384207	0.0006160469988340618	0.0977609815748419	0.09686195637350394	8.879725022272736e-07	0.00016937429360298906	8.914298956576349e-07	0.0001700337576061861
83.33619788579601	0.0004621476351719468	0.0004648805359613453	0.0005045755630429918	0.0005071755861336955	0.0005295355576393284	0.0005320323381095429	0.0005566262728522075	0.0005589907486598035	0.0006150731850552698	0.0006170834345267693	0.09829502298440146	0.09739100203987885	8.913725699460744e-07	0.0001710473037932897	8.948278378667065e-07	0.00017171033322510576
83.83834040030794	0.0004622058706678388	0.0004649416161001964	0.0005048698501288333	0.0005074722286808894	0.0005299840113315883	0.0005324825262355387	0.0005572544344154323	0.0005596196709295821	0.000616131206384458	0.0006181389845226669	0.09884182006733064	0.09793268263159083	8.947845423293039e-07	0.00017273662507379106	8.982371381491142e-07	0.0001734031334308661
84.34350857607244	0.00046225984130395366	0.00046499846237458843	0.0005051650035325779	0.0005077697608285786	0.000530436894017035	0.0005329371523150003	0.0005578913513009657	0.0005602573325084855	0.0006172089528465684	0.0006192141517033804	0.09940173536777867	0.09848735719007137	8.98210012727739e-07	0.00017444271660281563	9.016593718963678e-07	0.00017511261208563722
84.85172064422062	0.00046230936011344736	0.0004650508880626357	0.0005054609675777356	0.0005080681270590415	0.0005308942500619843	0.0005333962604676425	0.0005585371966731954	0.0005609039055022816	0.0006183069510820009	0.0006203094582753888	0.09997514399386118	0.09905539719554385	9.016506422687785e-07	0.0001761660595375747	9.050961813013595e-07	0.00017683924475329904
85.36299494573534	0.00046235423397858575	0.0004650987002890513	0.0005057576844224742	0.0005083672696886021	0.0005313561251176229	0.0005338598960830588	0.0005591921497606102	0.0005615595680323365	0.0006194257481899674	0.0006214254466982619	0.10056243414208788	0.09963718708598915	9.051081639318507e-07	0.00017790715835688808	9.085492793715379e-07	0.00017858353000287097
85.87734993211305	0.0004623942634136883	0.00046514169980759563	0.0005060550939804102	0.0005086671287881942	0.0005318225661826273	0.0005343281058824876	0.0005598563961327856	0.0005622245045100607	0.0006205659127212488	0.0006225626806659659	0.10116400764743047	0.10023312480149642	9.085843868687424e-07	0.000179666542270987	9.120204541905813e-07	0.000180345990798636
86.39480416602983	0.00046242924233989385	0.00046517968077530486	0.0005063531338384254	0.0005089676421009386	0.0005322936216695928	0.00053480093798434	0.0005605301279925177	0.0005628989059263382	0.0006217280357283235	0.0006237217461447864	0.1017802805604933	0.10084362235538709	9.120812010296724e-07	0.00018144476673152832	9.155115734798538e-07	0.00018212717598951877
86.91537632201124	0.0004624589578514273	0.0004652124305181781	0.0005066517391714017	0.0005092687449566112	0.0005327693414755321	0.0005352784419737376	0.0005612135444840443	0.0005635829701568852	0.000622912731876693	0.0006249032524716457	0.10241168375329343	0.10146910643365478	9.156005820864371e-07	0.00018324241504444339	9.190245894490166e-07	0.00018392766189838372
87.43908518710603	0.00046248318997304323	0.00046523972928799235	0.0005069508426537528	0.0005095703701828861	0.0005332497770567194	0.0005357606689763326	0.0005619068520183756	0.0005642769022845366	0.0006241206406215452	0.0006261078335168873	0.10305866355529177	0.10211001902431037	9.191445966961033e-07	0.00018506010009720908	9.225615439854536e-07	0.00018574805402514494
87.9659496615646	0.0004625017114083331	0.00046526135000993024	0.000507250374367663	0.0005098724480132599	0.0005337349815082024	0.000536247671736734	0.0005626102646168533	0.0005649809149395681	0.0006253524274542339	0.0006273361489159416	0.10372168242140903	0.10276681807835089	9.227154081208619e-07	0.00018689846620810469	9.261245741974721e-07	0.00018758898887059894
88.4959887595208	0.00046251428727853193	0.0004652770580206523	0.0005075502617078951	0.0005101749059915171	0.0005342250096482961	0.0005367395047018427	0.0005633240042740872	0.0005656952286591969	0.0006266087852233498	0.0006285888853745797	0.10440121963385877	0.10343997820417777	9.263152822271354e-07	0.0001887581911053926	9.297159183239631e-07	0.00018945113588673956
89.0292216096782	0.00046252067485149	0.0004652866107964757	0.0005078504292830666	0.000510477668872633	0.0005347199181084208	0.0005372362241094551	0.0005640483013415571	0.0005664200722675218	0.0006278904355355949	0.0006298667580528781	0.10509777203978356	0.1041299913973992	9.299465939084997e-07	0.0001906399880503562	9.333379220665761e-07	0.00019133519956994471
89.56566745600044	0.00046252062326044457	0.0004652897576712892	0.0005081507988132753	0.000510780658519993	0.0005352197654286752	0.000537737888082521	0.00056478339493323	0.0005671556832772493	0.0006291981302420437	0.0006311705120334072	0.10581185482676606	0.10483736780809644	9.336118339453234e-07	0.0001925446081112725	9.369930453529719e-07	0.00019324192170314114
90.1053456584057	0.0004625138732122095	0.00046528623954381776	0.0005084512890239408	0.000511083793798794	0.0005357246121595394	0.0005382445567294455	0.0005655295333546455	0.000567902308314631	0.0006305326530158321	0.0006325009238795723	0.10654400233847534	0.10556263654775319	9.373136163477432e-07	0.00019447284260369624	9.406838695723545e-07	0.00019517208376072792
90.6482756934654	0.00046250015668441676	0.00046527578857386584	0.0005087518155357598	0.0005113869904655193	0.0005362345209701814	0.0005387562922508968	0.0005662869745570538	0.0005686602035691836	0.0006318948210278172	0.0006338588032905652	0.10729476893281437	0.10630634653820857	9.410546862233943e-07	0.00019642552571015603	9.444131053305523e-07	0.00019712650949119115
91.19447715510712	0.00046247919661140756	0.00046525812786713184	0.0005090522907506404	0.0005116901610533522	0.0005367495567638297	0.0005392731590535839	0.0005670559866182839	0.000569429635269847	0.0006332854867272695	0.0006352449948598689	0.1080647298851244	0.10706906740514723	9.448379281945052e-07	0.00019840353729112803	9.48183600750236e-07	0.00019910606768891448
91.74396975532183	0.00046245070655837484	0.0004652329711481897	0.0005093526237334993	0.0005119932147534048	0.0005372697868007473	0.0005397952238715273	0.0005678368482521666	0.0005702108801893838	0.0006347055397352482	0.0006366603799448406	0.10885448233916195	0.10785139041881354	9.486663754282722e-07	0.00020040780590731277	9.519983503666896e-07	0.0002011116751722969
92.29677332487483	0.00046241439038334877	0.0004652000224212214	0.0005096527200897967	0.0005122960572916392	0.0005377952808293743	0.0005403225558953763	0.0005686298493484683	0.0005710042261789481	0.0006361559088589423	0.000638105878655533	0.10966464630875625	0.10865392948481081	9.525432193128211e-07	0.00020243931206605226	9.55860504665265e-07	0.00020314429998388728
92.85290781402206	0.0004623699418866039	0.00046515897561807506	0.0005099524818386901	0.0005125985908013517	0.0005383261112262423	0.000540855226910379	0.0005694352915454506	0.0005718099727349224	0.0006376375642359689	0.0006395824519715915	0.11049586573325569	0.10947732218807264	9.564718198337274e-07	0.00020449909171275926	9.597733803095297e-07	0.00020520496483232564
93.41239329322968	0.0004623170444470586	0.0004651095142332096	0.000510251807281682	0.0005129007136910948	0.0005388623531453346	0.0005413933114436588	0.0005702534888373289	0.0005726284316002509	0.000639151519618363	0.0006410911039968035	0.11134880959008842	0.11032223089326407	9.604557167266613e-07	0.00020658823999017417	9.637404711340452e-07	0.00020729475079780957
93.97524995389855	0.0004622553706452457	0.0004650513109450982	0.0005105505908666575	0.0005132023205079261	0.0005394040846776164	0.0005419368869215194	0.0005710847682190982	0.0005734599274027281	0.0006406988348068575	0.0006426328843617314	0.11222417306798836	0.1111893439051477	9.644986414411257e-07	0.00020870791528308785	9.677654599302967e-07	0.00020941480131794754
94.54149810909283	0.0004621845818723935	0.00046498402722362173	0.0005108487230471804	0.0005135033017958466	0.0005399513870215006	0.0005424860338375195	0.0005719294703713731	0.0005743047983328319	0.0006422806182469336	0.0006442088907857063	0.11312267880471337	0.11207937669266532	9.68604529996925e-07	0.00021085934357556457	9.71852231120853e-07	0.00021156632648315632
95.11115819427312	0.0004621043279251909	0.00046490731292301516	0.0005111460901369525	0.0005138035439493346	0.0005405043446651135	0.0005430408359321913	0.0005727879503881193	0.0005751633968639642	0.0006438980297991656	0.0006458202718105064	0.11404507819332882	0.11299307318076433	9.727775368172293e-07	0.00021304382314921155	9.760048843918535e-07	0.00021375060766730403
95.68425076803395	0.0004620142465857768	0.0004648208058599004	0.00051144257415933	0.0005141029290618475	0.0005410630455812763	0.0005436013803852775	0.0005736605785503802	0.0005760360905181461	0.000645552283697464	0.0006474682297190882	0.11499215276143647	0.11393120711430757	9.770220495933669e-07	0.00021526272964672577	9.80227749336135e-07	0.0002159690025172606
96.26079651284576	0.00046191396318649773	0.00046472413137593576	0.0005117380526917899	0.0005144013347691969	0.0005416275814361927	0.0005441677580214856	0.0005745477411493537	0.0005769232626804889	0.0006472446517100415	0.000649154023653939	0.11596471562806329	0.11489458349868545	9.8134270530391e-07	0.0002175175215397701	9.845254012440393e-07	0.00021822295034262806
96.84081623580131	0.000461803090159004	0.0004646169018846444	0.0005120323987052908	0.0005146986340877173	0.0005421980478129608	0.0005447400635308482	0.0005754498413624866	0.0005778253134660547	0.0006489764665193003	0.0006508789729509792	0.11696361304324096	0.11588404012212436	9.857444074463343e-07	0.00021980974602806014	9.889026780832665e-07	0.0002205139779295623
97.42433086936633	0.00046168122656719033	0.00046449871640191423	0.0005123254803984015	0.0005149946952471056	0.0005427745444510421	0.000545318395704813	0.0005763673001864834	0.0005787426606429537	0.0006507491253382378	0.0006526444607062874	0.11798972601571293	0.11690044916503342	9.902323446178587e-07	0.00022214104541454227	9.933646988026469e-07	0.00022284370582252577
98.01136147213543	0.00046154795762358387	0.00046436916005975854	0.0005126171610261977	0.0005152893815179141	0.0005433571755030401	0.0005459028576893828	0.0005773005574315725	0.0005796757406159649	0.0006525640937827117	0.0006544519375946627	0.1190439720345845	0.11794471890214299	9.948120105511766e-07	0.00022451316399750565	9.979168830780648e-07	0.0002252138551168542
98.60192922959182	0.0004614028541886902	0.00046422780360283656	0.0005129072987238226	0.00051558255103359	0.0005439460498101314	0.0005464935572566474	0.0005782500727816223	0.0005806250094752078	0.0006544229100205786	0.0006563029259606578	0.12012730689120375	0.11901779550362064	9.994892257252606e-07	0.00022692795552319012	1.002564972606894e-06	0.00022762625480327037
99.1960554548718	0.00046124547225290404	0.000464074202867325	0.0005131957463247315	0.000515874056607068	0.0005445412811977314	0.0005470906070962479	0.0005792163269252036	0.0005815909441148948	0.0006563271892208306	0.0006581990242047881	0.12124072660801445	0.12012066494182264	1.0042701606981534e-06	0.0002293873912529859	1.0073150540923785e-06	0.00023008284971637316
99.79376158953411	0.0004610753524005278	0.00046390789824166665	0.0005134823511735769	0.0005161637455418605	0.0005451429887930205	0.0005476941251283837	0.0005801998227630489	0.0005825740434275364	0.0006582786283279463	0.0006601419114896784	0.12238526948166115	0.12125435501085359	1.009161361313583e-06	0.00023189356869969535	1.0121735840793442e-06	0.00023258570914341803
100.39506920433367	0.0004608920192555298	0.0004637284141088127	0.0005137669549337915	0.0005164514594376919	0.0005457512973661956	0.0005483042348401967	0.0005812010866979256	0.000583574829579539	0.0006602790111892184	0.0006621333527933958	0.12356201824818795	0.12241993746666972	1.0141697759392118e-06	0.00023444872109325277	1.0171474157914004e-06	0.00023513703615167525
101.00000000000001	0.000460694980908618	0.00046353525826951634	0.0005140493933898778	0.0005167370339906728	0.0005463663376973878	0.0005489210656474489	0.0005822206700133837	0.0005845938493745571	0.0006623302140654147	0.0006641752043397638	0.12477210237879527	0.12361853029605938	1.0167118877039674e-06	0.0002357388289702344	1.0196716908300192e-06	0.00023642510059876195
