# Supplementary material for: White matter micro- and macrostructure brain charts for the human lifespan
Source: Nature. 2026 May 13;655(8124):979–89. doi: 10.1038/s41586-026-10454-2 (PMC13391363; doi:10.1038/s41586-026-10454-2)
Supplement: Supplementary file 12 — Centiles trajectories of brain charts. SDT.T9.1–5 contain the brain charts for the global metrics; SDT.T9.6–509 contain the brain charts for the tract-specific metrics (unnormalized); and SDT.T9.510–1157 contain the brain charts for the tract-specific macrostructural metrics (normalized). Included in each table are the male and female centile trajectories for the 2.5th, 25th, 50th, 75th and 97.5th percentiles; the interquartile range normalized by the 50th centile; and the derivatives of the 50th centiles with respect to both age and log(age). Charts are sampled in logarithmically spaced intervals. Age is reported in years, while centile trajectory values are reported in metric-specific units: diffusivities in mm2 s−1, volume in mm3, surface area in mm2, average length in mm, and FA is dimensionless (unitless). [file 41586_2026_10454_MOESM12_ESM.zip › plotted_curves/SDT.T9.13-AF_right_ad-mean_curve_metrics.csv]

ages	male_0.025th_percentile	female_0.025th_percentile	male_0.25th_percentile	female_0.25th_percentile	male_0.5th_percentile	female_0.5th_percentile	male_0.75th_percentile	female_0.75th_percentile	male_0.975th_percentile	female_0.975th_percentile	male_normalized_quantile_range	fwmale_normalized_quantile_range	male_median_centile_d_age	male_median_centile_d_log_age	female_median_centile_d_age	female_median_centile_d_log_age
0.25	0.0012873206168458244	0.0012857345863942578	0.0013709767081728282	0.0013670294684215852	0.0014186015679137794	0.001413209646385907	0.0014690573163024352	0.001462057548645844	0.0015738905389178128	0.0015633036597865243	0.06913893960645062	0.06724273391940128	-0.0002891426278625172	-0.00016694482813399807	-0.0002878263513284143	-0.00016618483794719277
0.25150637576242696	0.0012870732302855841	0.001285483990409663	0.0013706123517149803	0.0013666649581483736	0.0014181660104672829	0.001412776071746478	0.0014685427692769015	0.0014615475717257484	0.0015732005032200592	0.001562624663503703	0.0690542692739148	0.0671604053005234	-0.00028844345167339247	-0.00016704044592230627	-0.00028713087341392107	-0.00016628032071752674
0.2530218281966045	0.001286825060997412	0.0012852326195070937	0.001370247379760652	0.0013662998365330322	0.0014177299540890113	0.0014123419988797954	0.0014680278641222865	0.0014610372325192433	0.0015725104601134702	0.0015619456411536858	0.06896975272308839	0.06707822613881943	-0.0002870432798103284	-0.0001672312060002068	-0.00028573810244247877	-0.00016647081241283335
0.25454641199404576	0.0012865761102724893	0.0012849804750047688	0.001369881794382707	0.0013659341056521494	0.001417293401260108	0.0014119074302583747	0.0014675126037157961	0.0014605265338833362	0.0015718204131523951	0.0015612665962547185	0.06888539045358288	0.06699619692055633	-0.0002856479102710807	-0.00016742101497752016	-0.00028435009786192955	-0.00016666035631018872
0.2560801821758082	0.0012863263794174584	0.0012847275582360037	0.0013695155976603504	0.001365567767588511	0.001416856354462254	0.0014114723683552918	0.0014669969909285754	0.0014600154786692278	0.001571130365870115	0.0015605875323047894	0.06880118295776186	0.06691431812496003	-0.0002842573451523056	-0.00016760987266273286	-0.00028296686188078457	-0.00016684895220664409
0.25762319409447826	0.0012860758697543135	0.0012844738705491095	0.0013691487916790328	0.0013652008244310163	0.001416418816177592	0.0014110368156441213	0.00146648102862566	0.0014595040697222602	0.0015704403217788583	0.001559908452781648	0.06871713072076523	0.06683259022422858	-0.0002828715863618658	-0.0001677977789019125	-0.00028158839651182266	-0.00016703659993239084
0.2591755034361701	0.0012858245826202646	0.0012842194133072518	0.001368781378530325	0.0013648332782745492	0.0014159807888886066	0.0014106007745988247	0.001465964719665888	0.0014589923098818288	0.001569750284369788	0.0015592293611427829	0.06863323422053028	0.06675101368355515	-0.0002814906356172209	-0.0001679847335762097	-0.00028021470358258194	-0.00016722329935581204
0.2607371662225343	0.0012855725193676184	0.001283964187888338	0.0013684133603118255	0.0013644651312198827	0.0014155422750780605	0.001410164247693664	0.0014654480669018426	0.0014584802019813271	0.0015690602571130157	0.0015585502608254323	0.06854949392780667	0.066669588961149	-0.00028011449444365066	-0.0001681707366008034	-0.000278845784728754	-0.000167409050378986
0.2623082388127803	0.0012853196813636522	0.0012837081956848866	0.001368044739127037	0.0013640963853735635	0.0014151032772288805	0.0014097272374031117	0.0014649310731797791	0.0014579677488480674	0.0015683702434575969	0.0015578711552465783	0.06846591030618578	0.06658831650825327	-0.00027874316418247114	-0.0001683557879283426	-0.0002774816414000125	-0.00016759385294001783
0.2638887779057103	0.0012850660699904887	0.0012834514381039035	0.0013676755170852688	0.0013637270428478046	0.0014146637978240764	0.0014092897462017523	0.0014644137413395582	0.0014574549533032176	0.0015676802468315432	0.0015571920478029497	0.0683824838121146	0.06650719676916954	-0.0002773766459856497	-0.00016853988754500504	-0.00027612227486017993	-0.0001677777070121511
0.26547884054176485	0.0012848116866449675	0.001283193916566758	0.0013673056963015178	0.00136335710576038	0.0014142238393466482	0.0014088517765641977	0.0014638960742145816	0.0014569418181617337	0.001566990270641829	0.0015565129418710268	0.06829921489492585	0.06642623018127647	-0.00027601494081885836	-0.0001687230354712188	-0.0002747676861846182	-0.0001679606126020472
0.2670784841050822	0.0012845565327385268	0.0012829356325090601	0.0013669352788963775	0.001362986576234519	0.0014137834042794973	0.0014084133309649983	0.0014633780746317342	0.0014564283462323	0.0015663003182744062	0.0015558338408070528	0.06821610399685415	0.06634541717505466	-0.00027465804946286143	-0.0001689052317622175	-0.0002734178762667794	-0.00016814256975183905
0.26868776632556873	0.0012843006096970636	0.0012826765873805244	0.0013665642669959063	0.001362615456398789	0.0014133424951053375	0.001407974411878546	0.0014628597454113019	0.0014559145403172504	0.0015656103930942007	0.0015551547479470244	0.06813315155306257	0.0662647581741063	-0.0002733059725183451	-0.00016908647650915043	-0.00027207284581814983	-0.00016832357853896474
0.2703067452809827	0.0012840439189608142	0.001282416782644851	0.0013661926627315357	0.001362243748386995	0.001412901114306593	0.001407535021778987	0.0014623410893669256	0.0014554004032125173	0.0015649204984451376	0.0015544756666067132	0.06805035799166771	0.06618425359518337	-0.0002719587104011434	-0.0001692667698360295	-0.0002707325953654749	-0.00016850363907311428
0.2719354793990299	0.0012837864619842305	0.0012821562197796	0.0013658204682399622	0.0013618714543380767	0.0014124592643653313	0.0014070951631401409	0.0014618221093055344	0.0014548859377075622	0.0015642306376501553	0.0015537966000816724	0.06796772373375966	0.06610390384820165	-0.00027061626334401456	-0.0001694461118995072	-0.00026939712525558823	-0.00016868275149839462
0.27357402745947257	0.00128352824023584	0.0012818949002760564	0.001365447685663034	0.0013614985763959891	0.001412016947763159	0.0014066548384354016	0.0014613028080272801	0.0014543711465853154	0.001563540814011215	0.001553117551647246	0.06788524919342828	0.0660237093362767	-0.0002692786314037465	-0.0001696245028922072	-0.00026806643565618904	-0.00016886091599283004
0.2752224485962505	0.0012832692551981272	0.0012816328256391102	0.0013650743171476428	0.0013611251167096093	0.0014115741669811384	0.00140621405013766	0.0014607831883254785	0.0014538560326221126	0.0015628510308093194	0.0015524385245585808	0.06780293477779024	0.0659436704557357	-0.0002679458144554392	-0.0001698019430385056	-0.00026674052655700775	-0.0001690381327683066
0.27688080229961526	0.001283009508367401	0.0012813699973871233	0.0013647003648456248	0.0013607510774326207	0.0014111309244997053	0.0014057728007192045	0.0014602632529865545	0.0014533405985876363	0.0015621612913045342	0.0015517595220506434	0.06772078088701093	0.06586378759615068	-0.00026661781219683434	-0.00016997843259602963	-0.0002654193977695285	-0.00016921440206923988
0.2785491484182772	0.001282749001253666	0.0012811064170518032	0.0013643258309136493	0.0013603764607234127	0.0014106872227985776	0.0014053310926516508	0.0014597430047899797	0.0014528248472448582	0.001561471598736007	0.001551080547338234	0.06763878791433159	0.06578406114036024	-0.0002652946241505916	-0.00017015397185637937	-0.00026410304892832137	-0.000169389724172464
0.28022754716156506	0.001282487735380493	0.0012808420861780741	0.0013639507175131106	0.0013600012687449694	0.00141024306435667	0.0014048889284058424	0.0014592224465082148	0.0014523087813499759	0.0015607819563219871	0.0015504016036160032	0.06755695624609619	0.06570449146449588	-0.00026397624966423283	-0.00017032856114368444	-0.0002627914794959829	-0.00016956409938923
0.2819160591015993	0.0012822257122848866	0.0012805770063239468	0.0013635750268100222	0.0013596255036647685	0.0014097984516520093	0.001404446310451771	0.001458701580906651	0.0014517924036523556	0.0015600923672598477	0.0015497226940584673	0.0674752862617767	0.06562507893800484	-0.00026266268790908764	-0.00017050220081332723	-0.00026148468875875075	-0.00016973752806204168
0.28361474517547763	0.0012819629335171596	0.0012803111790603901	0.0013631987609749165	0.0013592491676546763	0.0014093533871616546	0.0014040032412584937	0.0014581804107435608	0.0014512757168944805	0.0015594028347261147	0.0015490438218200343	0.06739377833399979	0.06554582392367933	-0.00026135393788623285	-0.0001706748912543854	-0.00026018267583133303	-0.0001699100105655993
0.2853236666874746	0.001281699400640799	0.0012800446059712022	0.0013628219221827314	0.0013588722628908373	0.0014089078733616033	0.0014035597232940453	0.0014576589387700343	0.001450758723811888	0.0015587133618764856	0.0015483649900350173	0.06731243282857466	0.06546672677768234	-0.00026004999842449417	-0.0001708466328877445	-0.00025888543965735256	-0.00017008154730746572
0.2870428853112538	0.0012814351152323385	0.001279777288652881	0.0013624445126127142	0.0013584947915535781	0.0014084619127267188	0.0014031157590253577	0.0014571371677299355	0.001450241427133121	0.0015580239518458655	0.001547686201817665	0.06723125010452044	0.0653877878495732	-0.00025875086818105686	-0.0001710174261649322	-0.00025759297901029043	-0.0001702521387264011
0.28877246309209376	0.0012811700788812243	0.0012795092287144923	0.001362066534448306	0.001358116755827295	0.0014080155077306417	0.0014026713509181761	0.0014566151003598388	0.0014497238295796673	0.0015573346077483864	0.0015470074602621773	0.06715023051409476	0.06530900748233516	-0.00025745654564562903	-0.00017118727157011682	-0.0002563052924945408	-0.00017042178529269592
0.2905124624491269	0.0012809042931896859	0.001279240427777541	0.0013616879898770474	0.0013577381579003554	0.0014075686608457088	0.001402226501436978	0.0014560927393889823	0.0014492059338659122	0.0015566453326774413	0.0015463287684427361	0.06706937440281865	0.06523038601240397	-0.000256167029139831	-0.0001713561696188859	-0.0002550223785475203	-0.0001705904875083375
0.29226294617759224	0.0012806377597726062	0.0012789708874758445	0.0013613088810904685	0.0013573589999649953	0.0014071213745428714	0.0014017812130448892	0.0014555700875392187	0.0014486877426990819	0.001555956129705717	0.0015456501294135287	0.06698868210951076	0.0651519237696917	-0.0002548823168191383	-0.0001715241208576357	-0.0002537442354407782	-0.0001707582459067325
0.294023977451102	0.0012803704802573836	0.0012787006094553907	0.0013609292102839832	0.0013569792842172044	0.0014066736512916142	0.001401335488203604	0.0014550471475249557	0.00144816925877919	0.001555267001885218	0.0015449715462087712	0.06690815396631118	0.06507362107762187	-0.00025360240667121614	-0.00017169112586240542	-0.00025247086127927476	-0.00017092506105115257
0.29579561982392083	0.0012801024562838128	0.0012784295953742245	0.001360548979656796	0.0013565990128566437	0.0014062254935598832	0.0014008893293733092	0.0014545239220531189	0.0014476504847989967	0.0015545779522473148	0.0015442930218427504	0.0668277902987121	0.06499547825315015	-0.0002523272965235801	-0.00017185718524226345	-0.00025120225400498963	-0.00017109093353601112
0.29757793723326015	0.0012798336895039387	0.001278157846902303	0.0013601681914117854	0.001356218188086525	0.0014057769038139849	0.0014004427390125977	0.001454000413823091	0.0014471314234439463	0.0015538889838027617	0.0015436145593098376	0.06674759142558914	0.06491749560679713	-0.0002510569840391552	-0.00017202229963519944	-0.0002499384113978098	-0.0001712558639861972
0.29937099400158496	0.0012795641815819352	0.0012778853657213717	0.0013597868477554101	0.0013558368121135166	0.0014053278845185364	0.0013999957195783951	0.0014534766255266745	0.0014466120773921284	0.0015532000995417462	0.0015429361615845309	0.06666755765923081	0.06483967344267916	-0.00024979146671827435	-0.0001721864697089015	-0.0002486793310766955	-0.00017141985305718643
0.3011748548389356	0.0012792939341939665	0.0012776121535248283	0.0013594049508976044	0.0013554548871476395	0.0014048784381363603	0.0013995482735258743	0.0014529525598480334	0.0014460924493142182	0.001552511302433915	0.0015422578316214794	0.06658768930536398	0.06476201205853083	-0.00024853074190389624	-0.0001723496961625326	-0.0002474250104991804	-0.00017158290143326482
0.30298958484526295	0.0012790229490280602	0.0012773382120176008	0.0013590225030516755	0.0013550724154021687	0.0014044285671284253	0.0013991004033083905	0.0014524282194636588	0.0014455725418734452	0.001551822595428425	0.0015415795723555266	0.0665079866631921	0.06468451174574379	-0.00024727480677538827	-0.00017251197972179	-0.00024617544696442506	-0.00017174500982869434
0.30481524951277783	0.0012787512277839762	0.0012770635429160103	0.001358639506434208	0.0013546893990935328	0.0014039782739537674	0.0013986521113773893	0.0014519036070423182	0.001445052357725533	0.001551133981453974	0.0015409013867017382	0.0664284500254178	0.06460717278938723	-0.00024602365836040585	-0.0001726733211457887	-0.00024493063761715783	-0.00017190617898904526
0.3066519147283146	0.0012784787721730607	0.0012767881479476345	0.0013582559632649449	0.0013543058404412048	0.0014035275610693938	0.0013982034001823356	0.0014513787252450037	0.0014445318995186562	0.0015504454634188377	0.0015402232775554334	0.0663490796782826	0.06452999546824537	-0.00024477729352662125	-0.0001728337212204556	-0.00024369057944062522	-0.000172066409685534
0.3084996467757088	0.0012782055839181373	0.0012765120288511914	0.0013578718757667136	0.001353921741667618	0.0014030764309302401	0.0013977542721706508	0.0014508535767249052	0.001444011169893403	0.0015497570442109263	0.0015395452477922358	0.06626987590158918	0.06445298005484183	-0.00024353570898644206	-0.00017299318076019476	-0.00024245526926591765	-0.00017222570271996362
0.31035851233818973	0.0012779316647533515	0.0012762351873763947	0.0013574872461653027	0.00135353710499805	0.0014026248859890643	0.0013973047297876162	0.0014503281641273502	0.0014434901714827219	0.001549068726697812	0.001538867300268098	0.06619083896873866	0.06437612681547597	-0.00024229890130167409	-0.000173151700610219	-0.0002412247037731352	-0.00017238405892483488
0.3122285785007863	0.001277657016424055	0.0012759576252838283	0.0013571020766893732	0.0013531519326605314	0.001402172928696391	0.001396854775476309	0.0014498024900897741	0.0014429689069118852	0.001548380513726782	0.0015381894378193458	0.06611196914676218	0.06429943601025195	-0.00024106686687835888	-0.00017330928164194237	-0.00023999887948655818	-0.00017254147915846119
0.3141099127527488	0.0012773816406866669	0.001275679344344819	0.0013567163695703587	0.001352766226885752	0.0014017205615004312	0.0013964044116775319	0.001449276557241675	0.001442447378798444	0.0015476924081248818	0.0015375116632627235	0.06603326669635069	0.06422290789310524	-0.00023983960197249132	-0.00017346592475547817	-0.00023877779277992062	-0.00017269796430746664
0.31600258298998396	0.00127710553930854	0.001275400346341297	0.0013563301270423616	0.0013523799899069508	0.0014012677868470128	0.001395953640829735	0.0014487503682045714	0.0014419255897521865	0.0015470044126989608	0.0015368339793954263	0.06595473187188879	0.0641465427118418	-0.0002386171026906303	-0.00017362163087952798	-0.00023756143987863076	-0.00017285351528778525
0.3179066575175057	0.0012768287140678307	0.0012751206330656722	0.00135594335134206	0.0013519932239598282	0.0014008146071795013	0.0013955024653689433	0.0014482239255919657	0.0014414035423750975	0.0015463165302357182	0.0015361563889951474	0.06587636492148664	0.06407034070816273	-0.0002373993649916195	-0.0001737764009704379	-0.00023634981685949352	-0.00017300813304249596
0.3198222050518999	0.0012765511667533675	0.0012748402063206983	0.001355556044708605	0.0013516059312824427	0.001400361024938734	0.001395050887728685	0.001447697232009303	0.0014408812392613182	0.0015456287635017532	0.0015354788948201204	0.06579816608701257	0.0639943021177003	-0.00023618638468542175	-0.00017393023601097735	-0.00023514291965093248	-0.00017316181854121204
0.32174929472380437	0.0012762728991645197	0.001274559067919349	0.0013551682093835278	0.0013512181141151173	0.001399907042562948	0.0013945989103399256	0.0014471702900539375	0.0014403586829971116	0.001544941115243616	0.0015348014996091673	0.06572013560412725	0.06391842717005054	-0.00023497815743739325	-0.0001740831370120599	-0.0002339407440373753	-0.00017331457278185747
0.32368799608040405	0.0012759939131110586	0.0012742772196846755	0.0013547798476106372	0.0013508297747003393	0.0013994526624877067	0.0013941465356309857	0.001446643102315089	0.0014398358761608142	0.0015442535881878515	0.0015341242060817326	0.06564227370231517	0.06384271608880134	-0.0002337746787681727	-0.0001742351050112445	-0.00023274328565753288	-0.00017346639678894604
0.3256383790879404	0.0012757142104130373	0.0012739946634496913	0.0013543909616359295	0.001350440915282673	0.001398997887145832	0.001393693766027486	0.001446115671373816	0.0014393128213228124	0.0015435661850410612	0.0015334470169379472	0.06556458060492049	0.0637671690915683	-0.00023257594405345916	-0.00017438614107140316	-0.00023155054000706388	-0.0001736172916129708
0.32760051413423674	0.0012754337929006504	0.0012737114010572307	0.0013540015537074884	0.0013500515381086535	0.0013985427189673423	0.001393240603952265	0.0014455879998029714	0.0014387895210454947	0.0015428789084899462	0.0015327699348586606	0.06548705652917688	0.06369178639002801	-0.00023138194852989624	-0.00017453624628421816	-0.00023036250244079515	-0.00017376725833201379
0.3295744720312385	0.0012751526624141005	0.0012734274343598193	0.0013536116260753843	0.001349661645426697	0.0013980871603793625	0.001392787051825318	0.001445060090167172	0.001438265977883218	0.0015421917612013615	0.0015320929625054936	0.06540970168624813	0.0636165681899473	-0.0002301926872933513	-0.0001746854217667959	-0.0002291791681728328	-0.00017391629804996978
0.33156032401756863	0.0012748708208034749	0.0012731427652195495	0.0013532211809915904	0.001349271239487006	0.001397631213806082	0.0013923331120637237	0.0014445319450227645	0.0014377421943822762	0.0015415047458223767	0.0015314161025208914	0.0653325162812536	0.0635415146912208	-0.00022900815529675045	-0.00017483366865983507	-0.00022800053227700623	-0.00017406441189582456
0.33355814176109866	0.0012745882699286097	0.0012728573955079463	0.001352830220709882	0.0013488803225414781	0.001397174881668674	0.001391878787081586	0.001444003566917793	0.0014372181730808668	0.0015408178649803238	0.0015307393575281706	0.06525550051330788	0.06346662608790135	-0.00022782834735973756	-0.0001749809881329556	-0.0002268265896904209	-0.00017421160102520927
0.33556799736153503	0.0012743050116589569	0.0012725713271058382	0.001352438747485739	0.0013484888968436062	0.0013967181663852245	0.0013914240792899533	0.001443474958391967	0.0014366939165090494	0.0015401311212828582	0.0015300627301315687	0.06517865457555715	0.06339190256823381	-0.00022665325816284554	-0.00017512738137931416	-0.0002256573352127922	-0.00017435786661851305
0.3375899633530214	0.0012740210478734565	0.0012722845619032293	0.0013520467635762597	0.0013480969646483933	0.0013962610703706806	0.0013909689910967715	0.0014429461219766264	0.0014361694271887225	0.0015394445173180107	0.0015293862229162987	0.06510197865520566	0.06331734431468852	-0.000225482882250716	-0.00017527284961649237	-0.00022449276350861025	-0.00017450320988093848
0.3396241127067558	0.001273736380460405	0.0012719971017991682	0.0013516542712400624	0.001347704528212254	0.0013958035960367754	0.001390513524906799	0.0014424170601947187	0.0014356447076335872	0.0015387580556542524	0.0015287098384486018	0.06502547293356085	0.06324295150399739	-0.0002243172140362626	-0.00017541739408905022	-0.0002233328691110814	-0.00017464763204505518
0.3416705188336247	0.0012734510113173222	0.0012717089487016173	0.0013512612727371919	0.0013473115897929206	0.0013953457457919621	0.0013900576831215503	0.0014418877755607575	0.0014351197603491128	0.0015380717388405426	0.0015280335792757969	0.06494913758606001	0.06316872430718691	-0.00022315624779900567	-0.00017556101606502894	-0.000222177646416577	-0.00017479113436452698
0.343729255586852	0.0012731649423508265	0.0012714201045273313	0.0013508677703290353	0.001346918151649366	0.0013948875220413566	0.001389601468139243	0.0014413582705808073	0.001434594587832515	0.0015373855694064012	0.0015273574479263423	0.06487297278230945	0.06309466288960747	-0.00022199997768679314	-0.00017570371683672814	-0.00022102708969307105	-0.00017493371811944103
0.34580039726466444	0.0012728781754764952	0.0012711305712017147	0.0013504737662782195	0.001346524216041691	0.001394428927186669	0.0013891448823547114	0.001440828547752441	0.001434069192572717	0.0015366995498619545	0.0015266814469098802	0.06479697868611833	0.06302076741097747	-0.00022084839771768783	-0.0001758454977207613	-0.00021988119307875253	-0.00017507538461453143
0.3478840186129729	0.0012725907126187477	0.0012708403506587113	0.0013500792628485287	0.0013461297852310561	0.0013939699636261454	0.0013886879281593653	0.001440298609564726	0.0014335435770503279	0.0015360136826980118	0.0015260055787173073	0.06472115545553721	0.06294703802540738	-0.00021970150178024506	-0.00017598636005700108	-0.00021873995058058204	-0.00017521613517618162
0.34998019482807	0.0012723025557107037	0.0012705494448406614	0.0013496842623048119	0.001345734861479578	0.0013935106337545045	0.001388230607941118	0.0014397684584981885	0.0014330177437376112	0.0015353279703861134	0.0015253298458208183	0.06464550324288869	0.06287347488144088	-0.0002185592836373429	-0.0001761263052095785	-0.00021760335608123071	-0.00017535597115647672
0.352089001559344	0.0012720137066940607	0.0012702578556981806	0.0013492887669128905	0.0013453394470502417	0.0013930509399628739	0.0013877729240843238	0.0014392380970247858	0.0014324916950984575	0.0015346424153786012	0.0015246542506739695	0.06457002219480394	0.06280007812208921	-0.0002174217369259046	-0.00017626533456671645	-0.00021647140333674875	-0.00017549489393081652
0.3542105149120084	0.0012717241675189617	0.0012699655851900297	0.0013488927789394704	0.001344943544206818	0.0013925908846387296	0.00138731487896972	0.0014387075276078914	0.001431965433588357	0.0015339570201086796	0.0015239787957117372	0.06449471245226557	0.0627268478848617	-0.00021628885515773133	-0.00017640344953845366	-0.00021534408597728705	-0.00017563290489613914
0.35634481144984936	0.001271433940143869	0.0012696726352829917	0.001348496300652055	0.0013445471552137717	0.0013921304701658402	0.0013868564749743707	0.0014381767527022588	0.0014314389616543772	0.0015332717869904788	0.001523303483350576	0.06441957415063297	0.06265378430180471	-0.00021516063171983513	-0.00017654065155736642	-0.00021422139750981728	-0.00017577000547297494
0.35849196819798806	0.0012711430265354346	0.0012693790079517408	0.0013480993343188558	0.0013441502823361724	0.0013916696989242081	0.0013863977144716018	0.0014376457747540077	0.0014309122817351351	0.0015325867184191224	0.001522628315988478	0.06434460741968681	0.06258088749953716	-0.00021403705987921295	-0.0001766769420794012	-0.00021310333132090742	-0.00017590619710505795
0.36065206264566085	0.0012708514286683707	0.001269084705178715	0.0013477018822087026	0.0013437529278396124	0.0013912085732900035	0.001385938599830943	0.0014371145962005923	0.0014303853962607735	0.0015319018167707895	0.0015219532960050347	0.0642698123836614	0.06250815759928223	-0.00021291813278212501	-0.000176812322582931	-0.00021198988067466784	-0.000176041481257605
0.3628251727490157	0.0012705591485253256	0.0012687897289539968	0.0013473039465909632	0.001343355093990118	0.001390747095635515	0.0013854791334180759	0.0014365832194707863	0.0014298583076529374	0.001531217084402784	0.0015212784257614986	0.06419518916128038	0.06243559471690473	-0.00021180384345464986	-0.00017694679456814466	-0.00021088103871752528	-0.00017617585941881453
0.3650113769339257	0.001270266188096748	0.0012684940812751752	0.0013469055297354443	0.0013429567830540595	0.001390285268329086	0.0013850193175947633	0.0014360516469846508	0.0014293310183247463	0.001530532523653594	0.0015206037076008379	0.06412073786579549	0.06236319896294663	-0.0002106941848060706	-0.00017708035955715795	-0.00020977679847788977	-0.00017630933309908947
0.36721075409881926	0.0012699725493807716	0.0012681977641472338	0.0013465066339123208	0.0013425579972980738	0.0013898230937350608	0.0013845591547188075	0.0014355198811535285	0.0014288035306807831	0.0015298481368429726	0.001519929143847812	0.06404645860502312	0.06229097044266415	-0.00020958914962820874	-0.00017721301909368048	-0.00020867715286493338	-0.0001764419038280396
0.3694233836175272	0.0012696782343830787	0.0012679007795824177	0.00134610726139204	0.0013421587389889772	0.0013893605742137292	0.0013840986471439886	0.0014349879243800096	0.0014282758471170622	0.0015291639262719928	0.001519254736809025	0.06397235148137782	0.06221890925605836	-0.00020848873059681194	-0.00017734477474151689	-0.00020758209467502953	-0.00017657357315870037
0.37164934534214805	0.0012693832451167798	0.0012676031296001086	0.00134570741444524	0.001341759010393678	0.0013888977121212752	0.001383637797220005	0.0014344557790579218	0.0014277479700210117	0.0015284798942231254	0.001518580488772992	0.06389841659191413	0.06214701549791579	-0.00020739292027477374	-0.00017747562808706485	-0.00020649161658931048	-0.00017670434266475743
0.3738887196059291	0.0012690875836022834	0.0012673048162267055	0.0013453070953426693	0.0013413588137790977	0.0013884345098097103	0.001383176607292426	0.0014339234475723047	0.0014272199017714565	0.0015277960429603038	0.001517906402010206	0.06382465402835638	0.062075289257842704	-0.00020630171111263307	-0.00017760558073726118	-0.00020540571117666495	-0.000176834213940269
0.3761415872261661	0.001268791251867173	0.0012670058414954953	0.0013449063063550948	0.0013409581514120857	0.0013879709696268344	0.0013827150797026317	0.0014333909322993964	0.0014266916447385944	0.0015271123747289943	0.0015172324787731987	0.06375106387714384	0.06200373062030007	-0.0002052150954485743	-0.00017773463431886016	-0.00020432437089490385	-0.0001769631886008871
0.3784080295071193	0.001268494251946079	0.0012667062074465307	0.001344505049753226	0.001340557025559336	0.0013875070939161698	0.0013822532167877613	0.0014328582356066106	0.0014261632012839774	0.0015264288917562659	0.0015165587212966072	0.06367764621945973	0.06193233966464039	-0.00020413306551209098	-0.00017786279048026543	-0.00020324758809059373	-0.00017709126828135968
0.3806881282429484	0.0012681965858805588	0.0012664059161265095	0.00134410332780763	0.0013401554384873111	0.0013870428850169159	0.001381791020880665	0.0014323253598525257	0.0014256345737604973	0.0015257455962508649	0.001515885131797244	0.06360440113127425	0.06186111646514191	-0.00020305561342176537	-0.00017799005088797726	-0.00020217535500183237	-0.0001772184546368627
0.38298196572066395	0.0012678982557189676	0.0012661049695886504	0.001343701142788653	0.001339753392462154	0.0013865783452638983	0.001381328494309845	0.0014317923073868676	0.001425105764512366	0.0015250624904032844	0.0015152117124741598	0.06353132868337764	0.06179006109104892	-0.00020198273118926524	-0.0001781164172283689	-0.00020110766375985856	-0.00017734474934277822
0.3852896247230969	0.0012675992635163406	0.0012658033698925717	0.001343298496966335	0.0013393508897496162	0.0013861134769875179	0.0013808656393994095	0.0014312590805504934	0.0014245767758751012	0.0015243795763858385	0.0015145384655087164	0.06345842894142102	0.06171917360660301	-0.00020091441072217497	-0.00017824189120940748	-0.00020004450638855253	-0.00017747015409319555
0.38761118853188686	0.0012672996113342607	0.001265501119104168	0.0013428953926103303	0.0013389479326149695	0.0013856482825136873	0.001380402458469021	0.0014307256816753727	0.001424047610175504	0.00152369685635273	0.0015138653930646443	0.06338570196594953	0.06164845407108085	-0.00019985064382221918	-0.0001783664745576563	-0.00019898587480782215	-0.00017759467060235457
0.3899467409304866	0.0012669993012407428	0.001265198219295489	0.0013424918319898276	0.0013385445233229313	0.001385182764163799	0.001379938953833842	0.00143019211308458	0.0014235182697316497	0.001523014332440128	0.001513192497288121	0.06331314781244396	0.06157790253883219	-0.000198791422186817	-0.00017849016901722026	-0.00019793176083460207	-0.00017771830060414606
0.39229636620718694	0.0012666983353101066	0.0012648946725446187	0.001342087817373473	0.001338140664137585	0.0013847169242546646	0.001379475127804489	0.001429658377092274	0.0014229887568528695	0.001522332006766239	0.0015125197803078343	0.06324076653135192	0.06150751905931416	-0.0001977367374112471	-0.0001786129763516886	-0.000196882156181577	-0.00017784104584939175
0.3946601491581577	0.001266396715622861	0.0012645904809355582	0.0013416833510292907	0.0013377363573223054	0.0013842507650984736	0.001379010982686988	0.0014291244760036954	0.0014224590738397412	0.0015216498814313866	0.0015118472442350575	0.06316855816813238	0.061437303677128484	-0.00019668658099014635	-0.00017873489834335787	-0.0001958370524614006	-0.0001779629081086198
0.3970381750905084	0.0012660944442655744	0.0012642856465581015	0.0013412784352246014	0.0013373316051396745	0.0013837842890027387	0.001378546520782717	0.0014285904121151436	0.001421929222984067	0.0015209679585180783	0.0015111748911637109	0.06309652276328849	0.06136725643205661	-0.0001956409443205076	-0.00017885593679406453	-0.00019479644118769457	-0.0001780838891707326
0.39943052982536675	0.0012657915233307583	0.0012639801715077185	0.0013408730722259494	0.001336926409851414	0.0013833174982702465	0.001378081744388367	0.0014280561877139705	0.001421399206568871	0.0015202862400910864	0.001510502723170439	0.06302466035240514	0.06129737735909738	-0.0001945998186975162	-0.00017897609352107713	-0.0001937603137737165	-0.00017820399084195193
0.4018372997009759	0.001265487954916749	0.0012636740578854371	0.0013404672642990249	0.001336520773718303	0.0013828503951990277	0.0013776166557958928	0.0014275218050785715	0.0014208690268683794	0.0015196047281975235	0.001509830742314682	0.06295297096618845	0.06122766648850198	-0.00019356319532060073	-0.00017909537036031598	-0.0001927286615374113	-0.0001783232149469849
0.40425857157581063	0.0012651837411275819	0.001263367307797723	0.0013400610137085866	0.001336114699000103	0.0013823829820822891	0.0013771512572924621	0.0014269872664783704	0.0014203386861480123	0.001518923424866914	0.0015091589506387398	0.06288145463050077	0.06115812384581282	-0.00019253106529565356	-0.0001792137691672413	-0.000191701475700079	-0.00017844156332808003
0.4066944328317112	0.0012648788840728736	0.001263059923356361	0.001339654322718385	0.0013357081879554853	0.0013819152612083794	0.0013766855511604182	0.0014264525741738126	0.0014198081866643698	0.001518242332111274	0.0015084873501678513	0.06281011136640109	0.06108874945189626	-0.0001915034196305343	-0.00017933129181146867	-0.00019067874738804003	-0.0001785590378441948
0.4091449713770379	0.0012645733858677093	0.0012627519066783425	0.001339247193591095	0.0013353012428419578	0.0013814472348607503	0.0013762195396772286	0.001425917730416357	0.0014192775306652288	0.0015175614519251912	0.0015078159429102642	0.06273894119017757	0.06101954332298346	-0.00019048024924217533	-0.00017944794018148746	-0.00018966046763568833	-0.0001786756403725498
0.411610275649843	0.0012642672486325123	0.0012624432598857427	0.0013388396285882271	0.0013348938659157859	0.0013809789053178957	0.0013757532251154408	0.0014253827374484632	0.0014187467203895217	0.0015168807862858936	0.001507144730857304	0.06266794411339266	0.0609505054707029	-0.0001894615449553605	-0.00017956371618271794	-0.00018864662738304894	-0.0001787913728052981
0.41409043462106226	0.0012639604744929393	0.001262133985105611	0.0013384316299700728	0.001334486059431931	0.0013805102748533258	0.0013752866097426493	0.0014248475975035914	0.0014182157580673398	0.0015162003371533372	0.001506473715983454	0.0625971201429124	0.060881635902117044	-0.0001884472975035023	-0.00017967862173590143	-0.00018763721748060735	-0.00017890623705252295
0.41658553779772634	0.0012636530655797506	0.0012618240844698475	0.0013380231999956128	0.0013340778256439635	0.001380041345735511	0.0013748196958214354	0.001424312312806183	0.001417684645919913	0.0015155201064702742	0.0015058029002464194	0.06252646928094843	0.06081293461976165	-0.00018743749753125094	-0.00017979265877932082	-0.0001866322286896427	-0.00017902023504046127
0.41909567522619073	0.0012633450240287052	0.0012615135601150974	0.001337614340922462	0.0013336691668040042	0.0013795721202278482	0.0013743524856093415	0.0014237768855716714	0.0014171533861596151	0.0015148400961623417	0.0015051322855872144	0.06245599152509621	0.06074440162168211	-0.00018643213559466076	-0.00017990582926613596	-0.00018563165168228313	-0.00017913336871083763
0.4216209374953856	0.0012630363519804354	0.0012612024141826288	0.001337205055006783	0.0013332600851626466	0.001379102600588616	0.001373884981358818	0.001423241318006457	0.001416621980989943	0.0015141603081381314	0.0015044618739302208	0.062385686868368574	0.06067603690146512	-0.00018543120216252262	-0.00018001813516577148	-0.00018463547704455907	-0.00017924564002236298
0.42416141574008476	0.0012627270515803357	0.0012608906488182222	0.0013367953445032259	0.0013328505829688893	0.0013786327890709352	0.0013734171853171861	0.0014227056123079166	0.0014160904326055174	0.0015134807442892732	0.0015037916671832737	0.06231555529923669	0.060607840448278764	-0.0001844346876191394	-0.00018012957846352817	-0.00018364369527523738	-0.00017935705094779264
0.4267172016441951	0.001262417124978446	0.0012605782661720582	0.0013363852116648517	0.001332440662470065	0.001378162687922725	0.0013729490997266027	0.00142216977066439	0.0014155587431920772	0.0015128014064905145	0.0015031216672377324	0.06224559680166607	0.060539812246909734	-0.00018344258226388188	-0.00018024016115991692	-0.00018265629678987372	-0.0001794676034763687
0.42928838744406506	0.0012621065743293376	0.0012602652683986	0.001335974658743064	0.0013320303259117703	0.0013776922993866676	0.001372480726824009	0.0014216337952551777	0.0014150269149264699	0.0015121222965997973	0.0015024518759685535	0.06217581135515398	0.0604719522777984	-0.00018245487631229906	-0.00018034988526977047	-0.0001816732719203129	-0.00017957729961232127
0.43187506593181346	0.0012617954017920018	0.001259951657656489	0.0013355636879875442	0.0013316195755378039	0.0013772216257001686	0.0013720120688411042	0.0014210976882505417	0.0014144949499766512	0.001511443416458343	0.001501782295234372	0.0621061989347667	0.06040426051707375	-0.00018147155989900465	-0.0001804587528235202	-0.00018069461091563266	-0.00017968614137403582
0.4344773304586784	0.001261483609529733	0.0012596374361084283	0.0013351523016461777	0.0013312084135900914	0.0013767506690953153	0.0013715431280042975	0.0014205614518116956	0.001413962850501676	0.0015107647678907284	0.001501112926877572	0.062036759511176834	0.0603367369365911	-0.00018049262307745506	-0.00018056676586625242	-0.00017972030394503014	-0.00017979413079549644
0.4370952749383861	0.0012611711997100158	0.00125932260592107	0.0013347405019649855	0.0013307968423086213	0.0013762794317988432	0.0013710739065346748	0.0014200250880908028	0.001413430618651697	0.001510086352704966	0.0015004437727243634	0.061967493050700824	0.060269381503969176	-0.00017951805582211433	-0.00018067392645704228	-0.00017875034109676724	-0.00017990126992362132
0.4397289938505404	0.0012608581745044175	0.0012590071692649115	0.0013343282911880642	0.0013303848639313802	0.0013758079160320943	0.0013706044066479639	0.001419488599230984	0.0014128982565679612	0.00150940817269259	0.001499774834584861	0.06189839951533851	0.0602021941826241	-0.0001785478480282321	-0.00018078023666867615	-0.0001777847123815568	-0.00018000756082059421
0.4423785822440318	0.0012605445360884728	0.0012586911283141795	0.0013339156715575125	0.0013299724806942867	0.0013753361240109883	0.0013701346305544908	0.0014189519873663008	0.001412365766382808	0.00150873022962873	0.0014991061142531586	0.061829478862804106	0.06013517493180716	-0.0001775819895145081	-0.00018088569858809578	-0.00017682340773361727	-0.00018011300556336485
0.4450441357404687	0.0012602302866415737	0.0012583744852467254	0.0013335026453133681	0.001329559694831122	0.001374864057945978	0.0013696645804591465	0.0014184152546217674	0.0014118331502196637	0.0015080525252722003	0.0014984376135074066	0.06176073104657134	0.06006832370664174	-0.00017662047002453551	-0.00018099031431662027	-0.00017586641700928496	-0.00018021760624004068
0.44772575053762753	0.0012599154283468616	0.0012580572422439152	0.0013330892146935453	0.0013291465085734735	0.0013743917200420186	0.0013691942585613598	0.0014178784031133422	0.001411300410193046	0.001507375061365574	0.0014977693341098892	0.06169215601590261	0.06000164045815774	-0.00017566327922663438	-0.0001810940859682253	-0.00017491372999162147	-0.00018032136495449436
0.4504235234129248	0.0012595999633911127	0.0012577394014905209	0.0013326753819337628	0.001328732924150663	0.0013739191124985321	0.001368723667055045	0.00141734143494793	0.0014107675484085536	0.0015066978396352695	0.001497101277807102	0.06162375371589256	0.05993512513332731	-0.00017471040671634963	-0.00018119701567054225	-0.00017396533638985856	-0.00018042428382314402
0.4531375517269096	0.0012592838939646342	0.0012574209651746138	0.0013322611492674874	0.0013283189437896883	0.0013734462375093713	0.001368252808128587	0.001416804352223386	0.0014102345669628734	0.0015060208617916297	0.0014964334463298268	0.061555524087503005	0.05986877767510249	-0.0001737618420151188	-0.0001812991055624158	-0.00017302122583923163	-0.00018052636497367658
0.4558679334267773	0.0012589672222611576	0.0012571019354874642	0.0013318465189258717	0.001327904569715164	0.001372973097262798	0.0013677816839647975	0.0014162671570285158	0.0014097014679437805	0.00150534412952901	0.001495765841393218	0.061487467067597806	0.059802598022450026	-0.00017281757457529578	-0.00018140035779734554	-0.00017208138790578142	-0.00018062761054910004
0.45861476704990445	0.0012586499504777225	0.001256782314623423	0.0013314314931376827	0.0013274898041492488	0.0013724996939414285	0.00136731029674088	0.00141572985144307	0.00140916825343013	0.0015046676445258514	0.0014950984646968668	0.06141958258898145	0.0597365861103877	-0.00017187759377965128	-0.00018150077454126556	-0.00017114581208491075	-0.00018072802270369115
0.4613781517274047	0.0012583320808145803	0.0012564621047798299	0.0013310160741292496	0.0013270746493115972	0.0013720260297222227	0.0013668386486284047	0.0014151924375377584	0.001408634925491872	0.0015039914084447716	0.0014944313179248948	0.061351870580437166	0.05967074187002158	-0.0001709418889399572	-0.000181600357970213	-0.00017021448780188408	-0.0001808276036033285
0.4641581871877068	0.0012580136154750796	0.0012561413081569016	0.0013306002641243965	0.0013266591074192913	0.0013715521067764415	0.0013663667417932737	0.0014146549173742428	0.0014081014861900382	0.0015033154229326428	0.00149376440274602	0.06128433096676133	0.05960506522857744	-0.00017001044930425868	-0.00018169911027582364	-0.0001692874044166015	-0.00018092635542771296
0.4669549737601532	0.0012576945566655632	0.001255819926957625	0.0013301840653443808	0.0013262431806867802	0.0013710779272696097	0.0013658945783956837	0.001414117293005142	0.00140756793757675	0.0015026396896206723	0.0014930977208136385	0.06121696366880279	0.059539556109440055	-0.00016908326405096208	-0.00018179703365833744	-0.00016836455122001825	-0.00018102428036642637
0.46976861237862133	0.001257374906595269	0.0012554979633876678	0.0013297674800078446	0.0013258268713258281	0.0013706034933615074	0.0013654221605901113	0.0014135795664740422	0.001407034281695229	0.0015019642101244972	0.001492431273765911	0.06114976860349469	0.05947421443219026	-0.0001681603222938588	-0.0001818941303299848	-0.00016744591743886317	-0.0001811213806215406
0.4725992045851658	0.0012570546674762146	0.0012551754196552596	0.0013293505103307392	0.001325410181545449	0.0013701288072061162	0.0013649494905252628	0.001413041739815493	0.0014065005205797846	0.001501288986044252	0.00149176506322583	0.06108274568389806	0.05940904011263465	-0.00016724161308401264	-0.00018199040251531962	-0.0001665314922358052	-0.00018121765840672932
0.4754468525336833	0.001256733841523107	0.0012548522979711027	0.001328933158526281	0.0013249931135518528	0.001369653870951608	0.0013644765703440646	0.001412503815055016	0.00140596665625583	0.0015006140189646653	0.0014910990908013097	0.06101589481923023	0.05934403306284628	-0.00016632712540823325	-0.00018208585244883224	-0.00016562126470945349	-0.0001813131159458803
0.47831165899359906	0.0012564124309532288	0.0012545286005482639	0.0013285154268048844	0.0013245756695483854	0.0013691786867403044	0.0013640034021836184	0.0014119657942091109	0.0014054326907398816	0.0014999393104551343	0.001490433358085257	0.0609492159149091	0.059279193191199564	-0.00016541684819390556	-0.00018218048237828022	-0.0001647152238979932	-0.0001814077554750937
0.4811937273535759	0.0012560904379863393	0.0012542043296020764	0.001328097317374105	0.0013241578517354739	0.0013687032567086495	0.0013635299881751821	0.0014114276792852563	0.00140489862603956	0.0014992648620698109	0.0014897678666556534	0.06088270887258478	0.05921452040240184	-0.00016451077030554817	-0.0001822742945595257	-0.0001638133587774926	-0.00018150157924012866
0.4840931616252451	0.0012557678648445782	0.0012538794873500423	0.0013276788324385893	0.0013237396623105707	0.001368227582987194	0.0013630563304441396	0.0014108894722819208	0.001404364464153601	0.0014985906753476894	0.0014891026180756375	0.06081637359017514	0.059150014597532684	-0.00016360888054900435	-0.0001823672912595331	-0.00016291565826520582	-0.0001815945894980131
0.4870100664469608	0.0012554447137523538	0.0012535540760117282	0.0013272599742000116	0.0013233211034680943	0.0013677516677005526	0.001362582431109972	0.0014103511751885648	0.0014038302070718536	0.00149791675181268	0.0014884376138935766	0.06075020996190424	0.05908567567407713	-0.0001627111676713866	-0.00018245947475498125	-0.00016202211121865706	-0.00018168678851460118
0.4899445470875755	0.0012551209869362619	0.0012532280978086777	0.0013268407448570284	0.001322902177399389	0.0013672755129673956	0.0013621082922862394	0.001409812789985659	0.0014032958567752989	0.0014972430929737104	0.0014877728556431634	0.060684217878338595	0.05902150352595874	-0.00016181762036365788	-0.0001825508473340398	-0.00016113270643830502	-0.0001817781785662942
0.49289670945023945	0.0012547966866249612	0.001252901554964299	0.001326421146605208	0.0013224828862926476	0.0013667991209003994	0.0013616339160805447	0.0014092743186446708	0.0014027614152360387	0.0014965697003247872	0.0014871083448434708	0.0606183972264206	0.05895749804358014	-0.00016092822726046507	-0.00018264141129387124	-0.0001602474326693193	-0.00018186876194059565
0.4958666600762229	0.0012544718150490992	0.0012525744497037838	0.0013260011816369946	0.0013220632323328796	0.001366322493606247	0.0013611593045945122	0.0014087357631280982	0.0014022268844173175	0.0014958965753451023	0.0014864440829990572	0.060552747889508485	0.058893659113852664	-0.00016004297694013903	-0.00018273116893985364	-0.00015936627860096975	-0.0001819585409335578
0.4988545061487607	0.001254146374441196	0.0012522467842539956	0.0013255808521416394	0.001321643217701845	0.0013658456331855854	0.001360684459923764	0.0014081971253894516	0.0014016922662735169	0.0014952237194990959	0.0014857800716000257	0.06048726974740535	0.05882998662023143	-0.00015916185792905213	-0.00018282012258880043	-0.00015848923286840289	-0.00018204751785078077
0.5018603554969207	0.001253820367035557	0.0012519185608433879	0.0013251601603051584	0.0013212228445780114	0.0013653685417330081	0.0013602093841578937	0.001407658407373283	0.0014011575627501768	0.0014945511342365565	0.0014851163121221184	0.06042196267640146	0.058766480442754086	-0.00015828485869953668	-0.0001829082745654631	-0.00015761628405258632	-0.00018213569500574733
0.5048843165994948	0.0012534937950681776	0.0012515897817019042	0.0013247391083102797	0.0013208021151364993	0.001364891221337033	0.001359734079380452	0.0014071196110151888	0.001400622775783993	0.0014938788209927017	0.0014844528060267916	0.06035682654930556	0.05870314045806893	-0.00015741196767352084	-0.00018299562720452967	-0.00015674742068397252	-0.00018222307472243182
0.5079264985889148	0.0012531666607766365	0.001251260449060879	0.0013243176983363792	0.0013203810315490234	0.0013644136740800698	0.0013592585476689054	0.001406580738241813	0.0014000879073028263	0.0014932067811882519	0.0014837895547612898	0.060291861235485085	0.05863996653947717	-0.00015654317321991962	-0.00018308218284679434	-0.00015588263124247104	-0.0001823096593339124
0.5109870112551897	0.0012528389664000173	0.001250930565152958	0.0013238959325594544	0.0013199595959838607	0.001363935902038423	0.0013587827910946308	0.0014060417909708702	0.0013995529592257226	0.0014925350162295333	0.0014831265597587424	0.06022706660089198	0.058576958556960955	-0.00015567846365985294	-0.00018316794384348745	-0.0001550219041564771	-0.00018239545118009515
0.5140659650498691	0.0012525107141787958	0.0012506001322119878	0.0013234738131520435	0.001319537810605781	0.0013634579072822333	0.001358306811722886	0.00140550277111114	0.0013990179334629	0.001491863527508541	0.0014824638224382209	0.06016244250811096	0.058514116377216645	-0.00015481782726697868	-0.0001832529125552762	-0.00015416522780681285	-0.0001824804526099899
0.5171634710900281	0.001252181906354764	0.0012502691524729414	0.0013230513422832061	0.0013191156775760147	0.0013629796918754875	0.0013578306116127897	0.0014049636805624946	0.0013984828319157853	0.0014911923164030413	0.0014818013442048422	0.06009798881638171	0.0584514398636961	-0.00015396125226496693	-0.00018333709134782383	-0.00015331259052633883	-0.00018256466598098875
0.5202796411622786	0.001251852545170925	0.001249937628171816	0.0013226285221184535	0.0013186931990521948	0.0013625012578759818	0.0013573541928172997	0.0014044245212158964	0.0013979476564770063	0.0014905213842766453	0.0014811391264498344	0.060033705381641746	0.05838892887663493	-0.00015310872683316212	-0.00018342048259711863	-0.0001524639806012862	-0.00018264809365797774
0.5234145877268029	0.001251522632871406	0.0012496055615455453	0.0013222053548197076	0.0013182703771883106	0.0013620226073353058	0.001356877557383194	0.0014038852949534194	0.001397412409030404	0.0014898507324788964	0.0014804771705506186	0.059969592056560994	0.05832658327308671	-0.0001522602391049177	-0.00018350308868581022	-0.0001516193862717563	-0.0001827307380130594
0.5265684239214125	0.0012511921717013666	0.0012492729548319156	0.0013217818425452555	0.001317847214134667	0.0013615437422988229	0.0013564007073510532	0.0014033460036482546	0.0013968770914510513	0.0014891803623453546	0.0014798154778708984	0.05990564869057136	0.058264402906957745	-0.00015141577716859533	-0.00018358491200304305	-0.00015077879573452413	-0.00018281260142710698
0.5297412635656308	0.0012508611639069087	0.0012489398102694675	0.0013213579874497008	0.001317423712037831	0.0013610646648056558	0.0013559236447552318	0.001402806649164728	0.0013963417056052593	0.001488510275197681	0.0014791540497607295	0.05984187512990584	0.058202387629042694	-0.0001505753290704237	-0.0001836659549466768	-0.00014994219714134505	-0.00018289368628671143
0.5329332211648017	0.001250529611734986	0.0012486061300974172	0.001320933791683915	0.0013169998730405902	0.001360585376888656	0.001355446371623858	0.001402267233358309	0.0013958062533505863	0.0014878404723437221	0.001478492887556606	0.059778271217631865	0.05814053728705182	-0.00014973888281422099	-0.00018374621992139906	-0.00014910957860203577	-0.0001829739949860132
0.5361444119142209	0.0012501975174333128	0.0012482719165555615	0.0013205092573949936	0.001316575699281907	0.0013601058805743991	0.0013549688899787927	0.0014017277580756237	0.0013952707365358565	0.0014871709550775898	0.0014778319925815378	0.05971483679368398	0.05807885172565189	-0.00014890642636236628	-0.00018382570933822562	-0.00014828092818630623	-0.0001830535299277014
0.5393749517032939	0.0012498648832502787	0.0012479371718841948	0.0013200843867262127	0.0013161511928968708	0.001359626177883156	0.0013544912018356272	0.0014011882251544732	0.0013947351570011673	0.0014865017246797516	0.0014771713661451337	0.059651571694900436	0.05801733078649631	-0.00014807794763652127	-0.000183904425614001	-0.00014745623392073415	-0.00018313229351796245
0.5426249571197181	0.0012495317114348643	0.0012476018983240277	0.001319659181816986	0.0013157263560166646	0.0013591462708288902	0.0013540133092036673	0.001400648636423847	0.001394199516577907	0.0014858327824171158	0.0014765110095436823	0.05958847575505512	0.057955974308254485	-0.0001472534345194898	-0.00018398237117284166	-0.0001466354837934558	-0.00018321028817086527
0.5458945454536906	0.001249198004236546	0.0012472660981160935	0.001319233644802814	0.0013153011907685109	0.0013586661614192245	0.001353535214085907	0.0014001089937039314	0.0013936638170887637	0.0014851641295431056	0.0014758509240602284	0.059525548804893545	0.057894782126650494	-0.000146432874857938	-0.00018405954844707972	-0.00014581866575619218	-0.00018328751630886098
0.5491838347021408	0.0012488637639052123	0.0012469297735016665	0.0013188077778152445	0.0013148756992756323	0.0013581858516554305	0.001353056918479013	0.0013995692988061255	0.0013931280603477366	0.0014844957672977505	0.001475191110964653	0.059462790672163535	0.05783375407449133	-0.00014561625645759246	-0.00018413595987065712	-0.00014500576772014107	-0.00018336398035700974
0.5524929435729888	0.0012485289926910872	0.0012465929267221848	0.0013183815829818386	0.001314449883657216	0.0013577053435324304	0.0013525784243733246	0.0013990295535330675	0.001392592248160161	0.0014838276969077737	0.0014745315715137637	0.05940020118165096	0.05777288998170279	-0.00014480356708965192	-0.00018421160788545388	-0.0001441967775609454	-0.00018343968274742162
0.55582199148943	0.0012481936928446346	0.0012462555600191592	0.0013179550624261135	0.0013140237460283625	0.0013572246390387542	0.0013520997337528175	0.001398489759678636	0.0013920563823227128	0.0014831599195866668	0.0014738723069513606	0.05933778015521481	0.05771218967536294	-0.00014399479449156427	-0.00018428649494073301	-0.00014339168311977568	-0.00018351462591909007
0.5591710985942444	0.0012478578666164798	0.0012459176756340956	0.001317528218267514	0.0013135972885000543	0.0013567437401565442	0.001351620848595105	0.0013979499190279717	0.0013915204646234264	0.0014824924365347796	0.001473213318508326	0.05927552741181504	0.057651652979729205	-0.00014318992636508376	-0.00018436062348936577	-0.00014259047220152588	-0.00018358881231456126
0.5625403857541326	0.0012475215162573248	0.0012455792758084114	0.0013171010526213621	0.001313170513179109	0.0013562626488615311	0.0013511417708714174	0.0013974100333574951	0.0013909844968417082	0.001481825248939402	0.0014725546074027002	0.059213442767553665	0.0575912797162752	-0.00014238895037824162	-0.00018443399598905286	-0.00014179313257889348	-0.00018366224438298717
0.565929974564078	0.0012471846440178687	0.0012452403627833584	0.001316673567598829	0.0013127434221681447	0.001355781367123033	0.0013506625025465878	0.0013968701044349203	0.0013904484807483553	0.0014811583579748481	0.0014718961748397652	0.05915152603569721	0.0575310697037214	-0.00014159185416676157	-0.00018450661490243547	-0.00014099965199124154	-0.0001837349245785158
0.569339987351735	0.0012468472521487235	0.0012449009387999392	0.0013162457653068836	0.0013123160175655406	0.001355299896903931	0.0013501830455790423	0.0013963301340192758	0.0013899124181055709	0.001480491764802541	0.0014712380220121219	0.059089777026721725	0.057471022758067675	-0.0001407986253365856	-0.00018457848269909372	-0.00014021001814612521	-0.00018380685535918095
0.5727705471818436	0.0012465093429003319	0.001244561006098829	0.001315817647848258	0.0013118883014653954	0.0013548182401606564	0.0013497034019207864	0.0013957901238609153	0.0013893763106669727	0.00147982547057109	0.0014705801500997685	0.05902819554833715	0.05741113869262151	-0.00014000925146179233	-0.00018464960185149426	-0.0001394242187206518	-0.00018387803918895607
0.5762217778606706	0.0012461709185228934	0.0012442205669203	0.0013153892173214147	0.001311460275957494	0.0013543363988431885	0.0013492235735173906	0.0013952500757015405	0.0013888401601776237	0.001479159476416384	0.0014699225602701838	0.05896678140552029	0.05735141731803746	-0.0001392237200864288	-0.00018471997483604508	-0.00013864224136139747	-0.00018394847853486773
0.5796938039404782	0.0012458319812662798	0.001243879623504143	0.0013149604758205021	0.001311031943127271	0.001353854374895038	0.0013487435623079863	0.0013947099912742216	0.0013883039683740392	0.001478493783461667	0.0014692652536784077	0.05890553440055347	0.057291858442341234	-0.00013844201872750816	-0.0001847896041354269	-0.00013786407368732156	-0.00018401817587038183
0.5831867507240184	0.001245492533379955	0.0012435381780895843	0.001314531425435319	0.0013106033050557671	0.001353372170253229	0.0013482633702252382	0.0013941698723034003	0.0013877677369841994	0.00147782839281762	0.0014686082314671154	0.058844454333045866	0.05723246187096318	-0.0001376641348727614	-0.0001848584922341523	-0.00013708970328765724	-0.00018408713367057405
0.5867007442690553	0.0012451525771129076	0.0012431962329152225	0.001314102068251285	0.0013101743638196076	0.001352889786848308	0.0013477829991953624	0.001393629720504935	0.0013872314677275852	0.001477163305582457	0.0014679514947667043	0.05878354099997872	0.057173227406772005	-0.00013689005598443993	-0.00018492664162267358	-0.00013631911772507554	-0.00018415535441557163
0.5902359113929144	0.0012448121147135582	0.0012428537902189375	0.001313672406349392	0.00130974512149095	0.0013524072266043045	0.001347302451138083	0.0013930895375860893	0.0013866951623151722	0.0014764985228419877	0.0014672950446953648	0.058722794195726125	0.057114154850101774	-0.0001361197694983718	-0.0001849940547942186	-0.00013555230453729528	-0.00018422284059044225
0.5937923796770596	0.0012444711484296976	0.0012425108522378305	0.0013132424418061815	0.001309315580137461	0.0013519244914387547	0.0013468217279666481	0.001392549325245576	0.0013861588224494683	0.0014758340456697138	0.0014666388823591668	0.05866221371209418	0.05705524399878869	-0.00013535326282479443	-0.00018506073424479075	-0.00013478925123547314	-0.00018428959468275163
0.597370277471697	0.0012441296805084036	0.001242167421208141	0.0013128121766937035	0.0013088857418222849	0.0013514415832626642	0.001346340831587803	0.0013920090851735623	0.0013856224498245207	0.0014751698751269116	0.0014659830088521366	0.058601799338348574	0.05699649464819143	-0.00013459052335090815	-0.00018512668247544495	-0.00013402994530639645	-0.00018435561918295207
0.6009697339004076	0.0012437877131959694	0.0012418234993651785	0.0013123816130794848	0.0013084556086040003	0.0013509585039805192	0.0013458597639017993	0.0013914688190516948	0.0013850860461259449	0.0014745060122627117	0.0014653274252563377	0.058541550861247224	0.05693790659123669	-0.00013383153843948836	-0.00018519190198829083	-0.00013327437421295496	-0.00018442091658488202
0.6045908788648067	0.0012434452487378276	0.0012414790889432449	0.001311950753026495	0.001308025182536594	0.0013504752554902686	0.001345378526802371	0.0013909285285531186	0.001384549613030929	0.0014738424581141757	0.001464672132641944	0.05848146806507167	0.05687947961843472	-0.00013307629543249377	-0.00018525639529093363	-0.00013252252539636133	-0.0001844854893860992
0.6082338430492322	0.0012431022893784763	0.0012411341921755709	0.0013115195985931118	0.0013075944656694273	0.001349991839683314	0.0013448971221767354	0.001390388215342498	0.0013840131522082672	0.0014731792137063872	0.0014640171320673254	0.05842155073166027	0.05682121351791958	-0.00013232478164937334	-0.0001853201648925329	-0.00013177438627545723	-0.00018454934008699242
0.611898757925461	0.0012427588373614114	0.001240788811294237	0.0013110881518330938	0.0013071634600472055	0.0013495082584445124	0.0013444155519055814	0.0013898478810760353	0.0013834766653183703	0.0014725162800525288	0.0014633624245791222	0.05836179864043407	0.0567631080754742	-0.00013157698438812093	-0.00018538321330330287	-0.00013102994424821213	-0.00018461247119055946
0.6155857557574533	0.0012424148949290498	0.0012404429485301102	0.0013106564147955463	0.0013067321677099463	0.0013490245136521667	0.0013439338178630657	0.0013893075274014938	0.0013829401540132933	0.0014718536581539666	0.0014627080112123289	0.05830221156843034	0.05670516307456431	-0.00013083289092921668	-0.00018544554303934202	-0.0001302891866929723	-0.00018467488520246267
0.6192949696061266	0.0012420704643226602	0.0012400966061127672	0.001310224389524887	0.001306300590692947	0.001348540607178005	0.0013434519219168014	0.0013887671559582185	0.001382403619936745	0.0014711913490003275	0.001462053892990362	0.058242789290336903	0.056647378296363786	-0.00013009248853262934	-0.0001855071566168598	-0.0001295521009671008	-0.00018473658462914155
0.6230265333341571	0.001241725547782297	0.0012397497862704392	0.0013097920780608251	0.0013058687310267638	0.0013480565408872	0.0013429698659278672	0.0013882267683771614	0.0013818670647241231	0.0014705293535695893	0.0014614000709251558	0.058183531578516606	0.05658975351978694	-0.00012935576443995345	-0.00018556805655367548	-0.00012881867441100203	-0.00018479757198064384
0.6267805816108112	0.0012413801475467201	0.001239402491229924	0.001309359482438315	0.0013054365907371663	0.0013475723166383425	0.0013424876517507788	0.0013876863662808897	0.001381330490002516	0.0014698676728281475	0.0014607465460172182	0.058124438203041445	0.05653228852151765	-0.00012862270587657432	-0.00018562824537154965	-0.0001280888943475944	-0.00018485784976995934
0.6305572499168048	0.0012410342658533424	0.001239054723216542	0.0013089266046875513	0.0013050041718451304	0.0013470879362834475	0.0013420052812335033	0.0013871459512836293	0.0013807938973907467	0.0014692063077309165	0.0014600933192557338	0.058065508931719446	0.05647498307603848	-0.0001278933000509186	-0.00018568772559240942	-0.00012736274808258785	-0.0001849174205101889
0.634356674549194	0.001240687904938145	0.0012387064844540487	0.001308493446833913	0.0013045714763667872	0.0013466034016679444	0.0013415227562174413	0.001386605524991267	0.0013802572884993737	0.0014685452592213888	0.0014594403916186177	0.05800674353013071	0.05641783695566242	-0.00012716753415534243	-0.00018574649974023583	-0.00012664022290534427	-0.00018497628671665378
0.6381789926262927	0.0012403410670356228	0.0012383577771645851	0.0013080600108979583	0.0013041385063134155	0.00134611871463068	0.001341040078537436	0.0013860650890013852	0.0013797206649307228	0.0014678845282317338	0.0014587877640726112	0.05794814176164861	0.05636084993055435	-0.00012644539536868504	-0.00018580457034145237	-0.00012592130609048735	-0.00018503445090634063
0.642024342092622	0.0012399937543787092	0.001238008603568601	0.0013076262988953808	0.0013037052636914004	0.0013456338770038996	0.0013405572500217542	0.0013855246449032755	0.0013791840282789069	0.001467224115682865	0.001458135437573346	0.05788970338747571	0.05630402176876941	-0.0001257268708542425	-0.00018586193992231603	-0.00012520598489818013	-0.00018509191559734628
0.6458928617238878	0.0012396459691987204	0.0012376589658848035	0.0013071923128369963	0.001303271750502219	0.001345148890613269	0.0013400742724920993	0.001384984194277977	0.0013786473801298508	0.001466564022484532	0.0014574834130654383	0.05783142816667272	0.05624735223627409	-0.00012501194776295965	-0.0001859186110110822	-0.00012449424657515196	-0.00018514868330948842
0.6497846911319898	0.0012392977137252775	0.0012373088663300798	0.0013067580547287021	0.0013028379687424008	0.0013446637572778408	0.0013395911477635909	0.001384443738698281	0.0013781107220613065	0.0014659042495353896	0.0014568316914825444	0.057773315856186336	0.056190841096980505	-0.00012430061323309705	-0.00018597458613678342	-0.00012378607835503153	-0.0001852047565629733
0.6536999707700591	0.0012389489901862556	0.0012369583071194462	0.0013063235265714638	0.001302403920403519	0.0013441784788100837	0.0013391078776447808	0.001383903279728767	0.0013775740556428843	0.0014652447977230873	0.0014561802737474573	0.05771536621087671	0.0561344881127683	-0.00012359285439053624	-0.00018602986782823017	-0.00012308146745906856	-0.00018526013787817375
0.6576388419375281	0.0012385998008077111	0.00123660729046598	0.0013058887303612845	0.0013019696074721527	0.001343693057015856	0.0013386244639376377	0.0013833628189258234	0.0013770373824360702	0.0014645856679243454	0.0014555291607721722	0.05765757898354954	0.05607829304351837	-0.00012288865835177742	-0.00018608445861723055	-0.00012238040109874282	-0.00018531482977895974
0.661601446785229	0.0012382501478138221	0.0012362558185807597	0.00130545366808918	0.0013015350319298643	0.001343207493694415	0.0013381409084375446	0.0013828223578376687	0.00137650070399425	0.0014639268610050298	0.0014548783534579675	0.057599953924981934	0.056022255647141035	-0.0001221880122221075	-0.0001861383610342604	-0.00012168286647321058	-0.0001853688347862592
0.6655879283205246	0.001237900033426829	0.0012359038936728061	0.0013050183417411519	0.0013011001957531872	0.0013427217906384146	0.001337657212933315	0.0013822818980043787	0.001375964021862734	0.0014632683778202397	0.001454227852695479	0.05754249078395522	0.05596637567959563	-0.00012149090309759858	-0.00018619157761073923	-0.00012098885077274635	-0.00018542215542316498
0.6695984304124688	0.0012375494598669701	0.0012355515179490212	0.001304582753298174	0.0013006651009135877	0.001342235949633904	0.001337173379207167	0.0013817414409579157	0.0013754273375787822	0.0014626102192143845	0.001453577659364781	0.05748518930728005	0.055910652894931495	-0.00012079731806596827	-0.00018624411087847514	-0.00012029834117913141	-0.00018547479421354707
0.6736330977969988	0.0012371984293524183	0.0012351986936141271	0.0013041469047361544	0.0013002297493774513	0.001341749972460326	0.0013366894090347445	0.0013812009882221386	0.00137489065267162	0.0014619523860212543	0.001452927774335454	0.05742804923982407	0.0558550870453018	-0.00012010724420633001	-0.00018629596336844356	-0.00011961132486504322	-0.0001855267536803873
0.6776920760821589	0.001236846944099231	0.001234845422870614	0.0013037107980259292	0.0012997941431060573	0.001341263860890523	0.001336205304185101	0.0013806605413128458	0.0013743539686624732	0.0014612948790641124	0.0014522781984666695	0.05737107032454176	0.055799677881002686	-0.00011942066859119138	-0.00018634713761217503	-0.00011892778899619261	-0.00018557803634688952
0.6817755117533548	0.00123649500632128	0.001234491707918677	0.0013032744351332264	0.001299358284055562	0.0013407776166907285	0.0013357210664207138	0.0013801201017377847	0.0013738172870645837	0.001460637699155764	0.0014516289326072592	0.057314252302500944	0.05574442515048963	-0.00011873757828609333	-0.00018639763614003435	-0.0001182477207302135	-0.00018562864473448126
0.6858835521786408	0.001236142618230205	0.0012341375509561628	0.0013028378180186572	0.0012989221741769757	0.001340291241620581	0.00133523669749748	0.001379579670996692	0.0013732806093832406	0.0014599808470986387	0.0014509799775957977	0.05725759491291174	0.05568932860041117	-0.00011805796035188609	-0.00018644746148388514	-0.00011757110722079855	-0.0001856785813673656
0.6900163456140378	0.0012357897820353435	0.0012337829541785113	0.0013024009486376806	0.0012984858154161364	0.001339804737433103	0.0013347521991647056	0.0013790392505813054	0.0013727439371158	0.0014593243236848674	0.001450331334260668	0.05720109789315578	0.05563438797563674	-0.0001173818018440076	-0.00018649661617453628	-0.00011689793561500683	-0.0001857278487673586
0.6941740412088835	0.0012354364999436819	0.0012334279197787007	0.0013019638289405956	0.0012980492097136992	0.0013393181058747282	0.001334267573165129	0.0013784988419753975	0.001372207271751711	0.0014586681296963585	0.001449683003420147	0.057144760978808544	0.05557960301927688	-0.00011670908981256667	-0.00018654510273985458	-0.0001162281930551512	-0.00018577644945538818
0.6983567890112157	0.001235082774159797	0.0012330724499471945	0.001301526460872516	0.0012976123590051098	0.0013388313486852876	0.0013337828212349019	0.0013779584466548	0.001371670614772543	0.0014580122659048783	0.0014490349858824708	0.05708858390367021	0.055524973472716704	-0.00011603981130481333	-0.00018659292370859504	-0.00011556186667985302	-0.0001858243859519937
0.702564739973187	0.0012347286068858068	0.0012327165468718894	0.001301088846373355	0.0012971752652205933	0.0013383444675980202	0.0013332979451036106	0.0013774180660874335	0.0013711339676520096	0.0014573567330721298	0.0014483872824459206	0.05703256639979211	0.05547049907563528	-0.00011537395336488898	-0.0001866400816079583	-0.0001148989436239034	-0.00018587166077588257
0.7067980459565127	0.0012343740003213047	0.0012323602127380555	0.0013006509873777993	0.0012967379302851292	0.0013378574643395705	0.0013328129464942645	0.0013768777017333252	0.0013705973318559955	0.001456701531949825	0.0014477398938988854	0.05697670819750218	0.05541617956603796	-0.00011471150303557498	-0.00018668657896564467	-0.0001142394110203726	-0.00018591827644603987
0.7110568597379514	0.0012340189566633132	0.0012320034497282906	0.001300212885815295	0.0012963003561184342	0.0013373703406299874	0.001332327827123305	0.0013763373550446428	0.0013700607088425773	0.0014560466632797643	0.0014470928210199442	0.05692100902543438	0.05536201468027781	-0.00011405244735729347	-0.00018673241830657883	-0.00011358325600052677	-0.0001859642354805624
0.7153413350148182	0.0012336634781062266	0.0012316462600224628	0.0012997745436100295	0.0012958625446349479	0.0013368830981827409	0.0013318425887006036	0.0013757970274657205	0.0013695241000620541	0.0014553921277939122	0.001446446064577936	0.056865468610554123	0.055308004153083345	-0.00011339677336885678	-0.0001867776021531875	-0.00011293046569280096	-0.0001860095403934392
0.7196516264105322	0.0012333075668417692	0.0012312886457976683	0.00129933596268092	0.0012954244977438178	0.001336395738704718	0.0013313572329294828	0.0013752567204330835	0.0013689875069569804	0.0014547379262144805	0.0014457996253320407	0.05681008667817854	0.05525414771758629	-0.00011274446810988215	-0.00018682213302800843	-0.00011228102722621314	-0.00018605419369899234
0.7239878894801961	0.001232951225058927	0.0012309306092281715	0.001298897144941586	0.0012949862173488782	0.0013359082638962254	0.0013308717615066943	0.0013747164353754794	0.0013684509309621765	0.0014540840592539932	0.0014451535040318425	0.05675486295201403	0.05520044510534067	-0.00011209551862018108	-0.00018686601345163645	-0.00011163492773050288	-0.00018609819791104432
0.7283502807162107	0.0012325944549439077	0.0012305721524853582	0.0012984580923003388	0.0012945477053486348	0.0013354206754509989	0.0013303861761224437	0.0013741761737138993	0.0013679143735047645	0.0014534305276153695	0.0014445077014174105	0.056699797154173184	0.05514689604635314	-0.00011144991194028675	-0.00018690924594200187	-0.00011099215433466036	-0.00018614155553930978
0.7327389575539218	0.0012322372586800888	0.0012302132777376896	0.0012980188066601664	0.0012941089636362548	0.0013349329750562053	0.0013299004784603874	0.0013736359368616087	0.0013673778360041992	0.001452777331991997	0.0014438622182193677	0.05664488900520162	0.05509350026910815	-0.00011080763511292502	-0.00018695183301631335	-0.00011035269416995175	-0.0001861842690931148
0.7371540783773028	0.0012318796384479665	0.001229853987150655	0.0012975792899187165	0.001293669994099547	0.0013344451643924463	0.0013294146701976369	0.001373095726224182	0.0013668413198722855	0.0014521244730678143	0.00144321705515897	0.05659013822411139	0.05504025750058902	-0.00011016867518293116	-0.00018699377718889298	-0.0001097165343688089	-0.00018622634107806624
0.74159580252467	0.0012315215964251067	0.0012294942828867163	0.0012971395439682837	0.0012932307986209474	0.0013339572451337694	0.0013289287530047745	0.0013725555431995146	0.00136630482651321	0.0014514719515173707	0.0014425722129481713	0.05653554452839164	0.05498716746630583	-0.00010953301919683356	-0.00018703508096989951	-0.00010908366206657805	-0.00018626777399854966
0.746064290294433	0.0012311631347861015	0.0012291341671052736	0.001296699570695799	0.001292791379077515	0.0013334692189476778	0.001328442728545844	0.0013720153891778723	0.0013657683573235762	0.001450819768005923	0.001441927692289708	0.056481107634047775	0.05493422989031986	-0.00010890065420704476	-0.00018707574687093498	-0.00010845406440276872	-0.00018630857035778492
0.7505597029508803	0.0012308042557025107	0.0012287736419626038	0.0012962593719828006	0.0012923517373409005	0.0013329810874951134	0.0013279565984783662	0.0013714752655418952	0.001365231913692412	0.0014501679231894863	0.0014412834938771516	0.05642682725561948	0.054881444495265115	-0.00010827156726919696	-0.0001871157773994936	-0.0001078277285191942	-0.00018634873265421792
0.7550822027299987	0.0012304449613428268	0.0012284127096118317	0.0012958189497054395	0.0012919118752773517	0.001332492852430496	0.0013274703644533478	0.0013709351736666481	0.0013646954970012205	0.0014495164177149274	0.0014406396183950017	0.05637270310620801	0.05482881100237682	-0.00010764574544230854	-0.00018715517505812906	-0.0001072046415629968	-0.0001863882633850733
0.7596319528453285	0.0012300852538724232	0.0012280513722028716	0.001295378305734455	0.0012914717947476906	0.001332004515401709	0.0013269840281152788	0.0013703951149196347	0.0013641591086239902	0.0014488652522200304	0.0014399960665187445	0.0563187348974985	0.05477632913151014	-0.00010702317579250331	-0.00018719394234933961	-0.00010658479068589854	-0.000186427165044023
0.7642091174938536	0.0012297251354535122	0.001227689631882393	0.0012949374419351709	0.0012910314976073086	0.001331516078050114	0.0013264975911021545	0.0013698550906608377	0.0013636227499272343	0.0014482144273335726	0.0014393528389149337	0.05626492233978653	0.054723998601166994	-0.00010640384539165049	-0.00018723208177251482	-0.00010596816304567214	-0.0001864654401227961
0.7688138618619275	0.0012293646082450933	0.0012273274907937679	0.0012944963601674714	0.001290590985706145	0.0013310275420105524	0.0013260110550454625	0.0013693151022427332	0.0013630864222700118	0.0014475639436753959	0.0014387099362412495	0.056211265142001615	0.05467181912852246	-0.00010578774131764224	-0.0001872695958231585	-0.00010535474580644633	-0.00018650309111040153
0.7734463521312342	0.0012290036744029148	0.0012269649510770373	0.001294055062285803	0.001290150260888685	0.0013305389089113646	0.001325524421570211	0.0013687751510103345	0.0013625501270039574	0.0014469138018564833	0.001438067359146582	0.056157763011730984	0.054619790429442185	-0.00010517485065505983	-0.00018730648699283314	-0.00010474452613803975	-0.00018654012049079682
0.7781067554847866	0.0012286423360794345	0.0012266020148688653	0.0012936135501391576	0.0012897093249939508	0.0013300501803743914	0.0013250376922949267	0.001368235238301216	0.001362013865473317	0.001446264002479033	0.0014374251082710985	0.05610441565524493	0.054567912218509644	-0.000104565160497061	-0.00018734275777115839	-0.00010413749121837568	-0.000186576530745719
0.7827952401129585	0.0012282805954237652	0.001226238684302496	0.0012931718255710589	0.0012892681798554826	0.0013295613580149822	0.0013245508688316675	0.0013676953654455366	0.0013614776390149651	0.001445614546136527	0.0014367831842463106	0.05605122277751847	0.05451618420904857	-0.00010395865794488035	-0.0001873784106440346	-0.0001035336282332322	-0.00018661232435396302
0.7875119752195561	0.001227918454581644	0.001225874961507716	0.001292729890419562	0.001288826827301338	0.0013290724434420057	0.0013240639527860255	0.0013671555337660814	0.0013609414489584417	0.0014449654334138082	0.0014361415876951483	0.05599818408225617	0.054464606113144236	-0.00010335533010824571	-0.00018741344809342086	-0.00010293292437699164	-0.0001866475037907711
0.792257131027923	0.0012275559156953843	0.0012255108486108103	0.0012922877465172326	0.0012883852691540744	0.0013285834382578611	0.0013235769457571437	0.001366615744578277	0.001360405296625976	0.0014443166648871475	0.0014355003192320283	0.055945299271913836	0.054413177641669336	-0.00010275516410651608	-0.00018744787259822315	-0.00010233536685250177	-0.0001866820715269446
0.7970308787870847	0.0012271929809038393	0.0012251463477345285	0.0012918453956911459	0.0012879435072307524	0.0013280943440584826	0.0013230898493377212	0.0013660759991902351	0.0013598691833325227	0.0014436682411243236	0.0014348593794629267	0.05589256804772636	0.05436189850430266	-0.00010215814706882043	-0.00018748168663329512	-0.0001017409428727134	-0.00018671603003039827
0.8018333907779276	0.0012268296523423583	0.0012247814609980426	0.0012914028397628765	0.001287501543342914	0.0013276051624333558	0.0013226026651140237	0.0013655362989027765	0.0013593331103857822	0.0014430201626846881	0.001434218768985444	0.0558399901097262	0.054310768409555205	-0.00010156426613450176	-0.00018751489266866095	-0.00010114963966018076	-0.00018674938176443945
0.8066648403194178	0.0012264659321427512	0.0012244161905169088	0.0012909600805484879	0.0012870593792965862	0.0013271158949655247	0.001322115394665896	0.001364996645009456	0.0013587970790862399	0.0014423724301192394	0.001433578488388881	0.05578756515676536	0.054259787064791	-0.0001009735084541441	-0.00018754749317162478	-0.00010056144444842152	-0.00018678212918893378
0.8115254017748545	0.0012261018224332457	0.0012240505384030318	0.0012905171198585284	0.0012866170168922678	0.0013266265432316025	0.001321628039566769	0.001364457038796605	0.0013582610907271852	0.0014417250439706956	0.0014329385382543006	0.05573529288654381	0.05420895417624644	-0.00010038586118985005	-0.00018757949060499435	-9.997634448191683e-05	-0.00018681427475958357
0.8164152505581643	0.0012257373253384547	0.001223684506764627	0.001290073959498021	0.001286174457924926	0.0013261371088017814	0.0013211406013836735	0.0013639174815433482	0.0013577251465947513	0.0014410780047735654	0.0014322989191546058	0.05568317299562472	0.05415826944905628	-9.980131151546279e-05	-0.00018761088742647036	-9.939432701661088e-05	-0.00018684582092715063
0.8213345631402307	0.001225372442979334	0.0012233180977061857	0.0012896306012664584	0.0012857317041839876	0.0013256475932398501	0.0013206530816772528	0.0013633779745216474	0.0013571892479679367	0.0014404313130542145	0.0014316596316545991	0.055631205179464197	0.054107732587271716	-9.921984661756533e-05	-0.00018764168609086695	-9.881537932099338e-05	-0.00018687677013928816
0.8262835170552626	0.0012250071774731453	0.001222951313328435	0.0012891870469577953	0.0012852887574533287	0.0013251579981031923	0.0013201654820017654	0.001362838518996319	0.0013566533961186416	0.0014397849693309412	0.0014310206763110554	0.05557938913242573	0.05405734329388977	-9.86414536957303e-05	-0.00018767188904739163	-9.82394886763216e-05	-0.00018690712483876437
0.8312622909072027	0.0012246415309334275	0.0012225841557283116	0.0012887432983604448	0.0012848456195112838	0.0013246683249428163	0.0013196778039051083	0.0013622991162250781	0.001356117592311695	0.0014391389741140463	0.0014303820536727936	0.05552772454780981	0.05400710127086136	-9.806611996263093e-05	-0.00018770149874053343	-9.766664237614853e-05	-0.00018693688746268533
0.8362710643761712	0.0012242755054699534	0.0012222166269989215	0.0012882993572572708	0.001284402292130626	0.0013241785753033508	0.0013191900489288233	0.0013617597674585608	0.0013555818378048832	0.0014384933279059009	0.00142974376428074	0.05547621111787079	0.053957006219122694	-9.749383264559541e-05	-0.00018773051761122872	-9.709682772834904e-05	-0.00018696606044471542
0.8413100182249524	0.0012239091031886976	0.001221848729229506	0.0012878552254255834	0.0012839587770785694	0.0013236887507230674	0.0013187022186081086	0.001361220473940355	0.0013550461338489863	0.0014378480312010166	0.001429105808667995	0.05542484853383828	0.05390705783861473	-9.692457898569096e-05	-0.00018775894809397453	-9.653003205481459e-05	-0.00018699464621335649
0.8463793343055166	0.0012235423261918038	0.0012214804645054118	0.0012874109046371375	0.001283515076116762	0.0013231988527338914	0.0013182143144718343	0.0013606812369070355	0.0013545104816878007	0.0014372030844861158	0.0014284681873599045	0.05537363648593903	0.05385725582830152	-9.63583462396389e-05	-0.00018778679261977071	-9.596624269209153e-05	-0.00018702264719239192
0.8514791955655843	0.001223175176577552	0.0012211118349080598	0.0012869663966581233	0.001283071191001288	0.0013227088828614095	0.0013177263380425512	0.0013601420575881987	0.001353974882558177	0.0014365584882402034	0.0014278309008741294	0.055322574663424696	0.0538075998861908	-9.579512167873228e-05	-0.0001878140536130668	-9.54054469915755e-05	-0.00018705006580016503
0.8566097860552276	0.0012228076564403203	0.0012207428425149089	0.0012865217032491671	0.0012826271234826574	0.0013222188426248963	0.0013172382908365103	0.001359602937206482	0.0013534393376900468	0.0014359142429346292	0.0014271939497207031	0.05527166275458042	0.05375808970935716	-9.523489259125051e-05	-0.00018784073349531472	-9.484763232031623e-05	-0.00018707690445024516
0.861771290933513	0.0012224397678705584	0.0012203734893994264	0.0012860768261653227	0.001282182875305803	0.0013217287335373037	0.001316750174363669	0.0013590638769776064	0.0013529038483064523	0.0014352703490331622	0.0014265573344021062	0.055220900446758536	0.053708724993961586	-9.46776462809884e-05	-0.00018786683468074994	-9.429278606121194e-05	-0.00018710316555037299
0.8669638964751838	0.0012220715129547556	0.0012200037776310627	0.0012856317671560808	0.0012817384482100881	0.001321238557105308	0.0013162619901277142	0.001358524878110406	0.0013523684156235847	0.0014346268069920583	0.0014259210554133342	0.05517028742638743	0.05365950543526936	-9.412337006819982e-05	-0.00018789235957805683	-9.374089561420273e-05	-0.00018712885150456993
0.8721877900773816	0.0012217028937754055	0.001219633709275214	0.0012851865279653485	0.0012812938439292906	0.0013207483148292938	0.001315773739626059	0.0013579859418068544	0.0013518330408508021	0.001433983617260125	0.001425285113241955	0.05511982337900253	0.053610430727671056	-9.357205129179036e-05	-0.00018791731059292216	-9.319194839521594e-05	-0.00018715396470941892
0.877443160266411	0.0012213339124109842	0.0012192632863932018	0.001284741110331463	0.0012808490641916124	0.001320258008203384	0.0013152854243498862	0.0013574470692621081	0.0013512977251906805	0.0014333407802787964	0.001424649508368187	0.05506950798926331	0.05356150056470757	-9.302367730729122e-05	-0.00018794169012353867	-9.264593183787306e-05	-0.0001871785075565624
0.8827301967045416	0.0012209645709359072	0.0012188925110422316	0.0012842955159871807	0.0012804041107196723	0.0013197676387154491	0.0013147970457841277	0.0013569082616645182	0.0013507624698390218	0.0014326982964821895	0.0014240142412649513	0.055019340940964896	0.0535127146390785	-9.247823548783063e-05	-0.00018796550056132677	-9.210283339422531e-05	-0.00018720248243386806
0.8880490901968541	0.001220594871420516	0.0012185213852753801	0.0012838497466596819	0.0012799589852305064	0.0013192772078471345	0.0013143086054075077	0.0013563695201956902	0.0013502272759849028	0.0014320561662971851	0.0014233793123979508	0.05496932191707447	0.053464072642672306	-9.193571322595184e-05	-0.00018798874429371004	-9.156264053283847e-05	-0.0001872258917193781
0.8934000326981257	0.0012202248159310378	0.0012181499111415582	0.0012834038040705658	0.0012795136894355706	0.0013187867170738525	0.0013138201046925492	0.0013558308460304904	0.0013496921448107016	0.0014314143901434841	0.0014227447222257272	0.05491945059973534	0.053415574266580175	-9.139609793358539e-05	-0.00018801142370311608	-9.102534074272028e-05	-0.00018724873778941387
0.8987832173197573	0.0012198544065295633	0.001217778090685486	0.00128295768993585	0.0012790682250407347	0.001318296167864817	0.0013133315451055762	0.0013552922403370935	0.0013491570774921261	0.0014307729684336792	0.0014221104711997258	0.054869726670297804	0.05336721920111735	-9.085937704080005e-05	-0.00018803354116336823	-9.049092153112781e-05	-0.00018727102301280274
0.904198838336744	0.0012194836452740186	0.0012174059259476683	0.0012825114059659762	0.0012786225937462881	0.0013178055616830538	0.0013128429281067517	0.0013547537042770137	0.001348622075198252	0.001430131901573323	0.0014214765597643656	0.05482014980933318	0.0533190071358422	-9.032553799798171e-05	-0.00018805509904379347	-8.995937042438618e-05	-0.00018729274975165522
0.9096470911946843	0.0012191125342181372	0.0012170334189643682	0.0012820649538658024	0.0012781767972469386	0.0013173148999854143	0.001312354255150075	0.0013542152390051264	0.0013480871390915458	0.0014294911899609857	0.0014208429883570985	0.05477071969665181	0.05327093775957051	-8.979456827590271e-05	-0.00018807609970727945	-8.943067496927637e-05	-0.00018731392036275274
0.915128172516836	0.0012187410754114344	0.0012166605717675821	0.0012816183353346095	0.001277730837231814	0.001316824184222594	0.0013118655276834097	0.0013536768456697188	0.0013475522703279082	0.0014288508339883343	0.001420209757408477	0.0547214360113306	0.053223010760401736	-8.926645536569411e-05	-0.00018809654551044108	-8.890482273207767e-05	-0.0001873345371957158
0.9206422801112097	0.001218369270899184	0.0012162873863850144	0.0012811715520661016	0.0012772847153844598	0.0013163334158391477	0.0013113767471484964	0.001353138525412503	0.0013470174700566963	0.0014282108340401868	0.0014195768673422172	0.05467229843171861	0.053175225825733	-8.874118677931753e-05	-0.0001881164388031764	-8.838180130055218e-05	-0.00018735460259527992
0.9261896129777101	0.0012179971227223938	0.0012159138648400595	0.0012807246057484085	0.0012768384333828526	0.0013158425962735097	0.0013108879149809633	0.0013526002793686665	0.0013464827394207633	0.0014275711904945866	0.0014189443185752642	0.05462330663546781	0.053127582642275024	-8.821875005039781e-05	-0.00018813578192961034	-8.786159828291784e-05	-0.00018737411889852007
0.931770371315315	0.0012176246329177753	0.0012155400091517687	0.001280277498064082	0.0012763919928993857	0.0013153517269580029	0.0013103990326103559	0.0013520621086668921	0.0013459480795564825	0.0014269319037228596	0.0014183121115178513	0.05457446029954703	0.05308008089607551	-8.769913273415364e-05	-0.00018815457722687334	-8.734420130880605e-05	-0.00018739308843651603
0.9373847565293029	0.0012172518035177254	0.001215165821334835	0.0012798302306901025	0.001275945395600885	0.0013148608093188666	0.0013099101014601396	0.001351524014429398	0.0013454134915937873	0.0014262929740896822	0.0014176802465735675	0.054525759100261605	0.053032720272534035	-8.718232240750856e-05	-0.00018817282702460192	-8.682959802989998e-05	-0.00018741151353379726
0.9430329712385201	0.001216878636550306	0.0012147913033995707	0.0012793828052978869	0.001275498643148609	0.001314369844776267	0.00130942112294773	0.0013509859977719704	0.001344878976656204	0.001425654401953152	0.0014170487241394192	0.05447720271326815	0.052985500456421565	-8.666830667027059e-05	-0.00018819053364665939	-8.631777611944891e-05	-0.00018742939650723267
0.9487152192826929	0.0012165051340392143	0.0012144164573518836	0.0012789352235532806	0.0012750517371982475	0.001313878834744318	0.001308932098484503	0.0013504480598039925	0.0013443445358608769	0.001425016187664843	0.0014164175446058954	0.054428790813597576	0.05293842113189631	-8.61570731453265e-05	-0.00018820769941085835	-8.580872327375311e-05	-0.0001874467396683066
0.9544317057297852	0.0012161312980037634	0.0012140412851932537	0.0012784874871165674	0.0012746046793999275	0.0013133877806310924	0.0013084430294758136	0.0013499102016284778	0.001343810170318604	0.0014243783315698727	0.0014157867083570215	0.05438052307566867	0.052891481982522005	-8.564860947825326e-05	-0.0001882243266264072	-8.530242721184467e-05	-0.00018746354532089837
0.9601826368833979	0.0012157571304588681	0.001213665788920723	0.001278039597642477	0.0012741574713982262	0.0013128966838386533	0.0013079539173210155	0.0013493724243421154	0.0013432758811338795	0.001423740834006973	0.0014151562157704374	0.05433239917331126	0.05284468269128582	-8.514290333791474e-05	-0.0001882404175955199	-8.479887567545974e-05	-0.00018747981576111572
0.9659682202902156	0.0012153826334150135	0.0012132899705268646	0.0012775915567801817	0.0012737101148321613	0.001312405545763061	0.001307464763413483	0.0013488347290352889	0.0013427416694049136	0.001423103695308545	0.0014145260672174447	0.05428441877977962	0.05279802294061612	-8.463994241779405e-05	-0.0001882559746146928	-8.429805643057897e-05	-0.00018749555327973733
0.9717886647474951	0.0012150078088782367	0.0012129138319997657	0.0012771433661733001	0.0012732626113352013	0.0013119143677943962	0.0013069755691406165	0.0013482971167921103	0.001342207536223665	0.001422466915800719	0.0014138962630630724	0.05423658156777	0.052751502412395956	-8.413971443524404e-05	-0.00018827099997226204	-8.379995726684464e-05	-0.0001875107601592707
0.9776441803106027	0.0012146326588501175	0.0012125373753230162	0.001276695027459916	0.0012728149625352795	0.0013114231513167778	0.0013064863358838799	0.0013477595886904681	0.0013416734826758895	0.0014218304958034354	0.0014132668036661467	0.05418888720943911	0.052705120787983624	-8.364220713195925e-05	-0.0001882854959492919	-8.330456599735248e-05	-0.0001875254386738412
0.9835349783005937	0.0012142571853277478	0.0012121606024756842	0.0012762465422725656	0.0012723671700547857	0.0013109318977083846	0.0013059970650188071	0.0013472221458020455	0.0013411395098411577	0.0014211944356304902	0.0014126376893793422	0.05414133537642269	0.05265887774822953	-8.314740827489175e-05	-0.00018829946481985216	-8.281187046066396e-05	-0.00018753959109218954
0.9894612713118381	0.0012138813903037158	0.001211783515432298	0.0012757979122382528	0.0012719192355105816	0.0013104406083414692	0.0013055077579150246	0.0013466847891923633	0.0013406056187928938	0.001420558735589604	0.0014120089205492477	0.054093925739852444	0.05261277297348931	-8.265530565582102e-05	-0.00018831290884985252	-8.232185852029283e-05	-0.00018755321967572902
0.9954232732196957	0.0012135052757660933	0.0012114061161628339	0.0012753491389784568	0.0012714711605140048	0.0013099492845823864	0.0013050184159362661	0.0013461475199208087	0.0013400718105984115	0.0014199233959824845	0.0014113804975164272	0.0540466579703675	0.052566806143643716	-8.216588709217265e-05	-0.00018832583029815275	-8.183451806416386e-05	-0.00018756632667654705
1.0014211991882311	0.0012131288436984106	0.001211028406632694	0.0012749002241091317	0.0012710229466708688	0.001309457927791603	0.0013045290404404058	0.001345610339040671	0.0013395380863189391	0.0014192884171048883	0.0014107524206154773	0.05399953173813825	0.052520976938113854	-8.167914042729596e-05	-0.00018833823141589656	-8.134983700580634e-05	-0.00018757891433957008
1.0074552656779823	0.0012127520960796474	0.0012106503888026977	0.0012744511692407206	0.001270574595581486	0.0013089665393237273	0.0013040396327794648	0.0013450732475991803	0.0013390044470096656	0.0014186537992466853	0.0014101246901750961	0.05395254671287956	0.05247528503587451	-8.119505353079703e-05	-0.00018835011444684469	-8.086780328553367e-05	-0.00018759098490397919
1.013525690453769	0.0012123750348842078	0.0012102720646290554	0.0012740019759781547	0.0012701261088406564	0.0013084751205275176	0.0013035501942996318	0.001344536246637529	0.0013384708937197601	0.0014180195426919107	0.0014094973065181282	0.053905702563865475	0.05242973011547422	-8.07136142980669e-05	-0.00018836148162559851	-8.038840486852827e-05	-0.00018760254059874137
1.0196326925925556	0.0012119976620819173	0.0012098934360633689	0.0012735526459208718	0.0012696774880376906	0.0013079836727459227	0.0013030607263412987	0.0013439993371909267	0.001337937427492422	0.0014173856477188438	0.0014088702699616461	0.05385899895995053	0.05238431185505068	-8.023481065176641e-05	-0.00018837233517993157	-7.991162974664567e-05	-0.00018761358364532965
1.0257764924913542	0.0012116199796379922	0.001209514505052603	0.0012731031806628096	0.0012692287347564055	0.0013074921973160753	0.0013025712302390615	0.0013434625202886096	0.0013374040493648951	0.00141675211460005	0.001408243580816989	0.0538124355695801	0.05233902993234187	-7.975863054221488e-05	-0.00018838267733134462	-7.943746593942758e-05	-0.0001876241162596659
1.0319573118751795	0.0012112419895130351	0.0012091352735390751	0.0012726535817924253	0.0012687798505751412	0.0013070006955693343	0.0013020817073217503	0.0013429257969538927	0.0013368707603685177	0.001416118943602454	0.0014076172393898308	0.053766012060809575	0.052293884024707325	-7.928506194532225e-05	-0.00018839251028901494	-7.89659014920896e-05	-0.0001876341406465698
1.0381753738050519	0.0012108636936630198	0.0012087557434604511	0.0012722038508927002	0.0012683308370667664	0.001306509168831303	0.0013015921589124555	0.0013423891682042008	0.0013363375615287484	0.001415486134987397	0.0014069912459802468	0.05371972810132108	0.05224887380913921	-7.881409286561447e-05	-0.0001884018362566242	-7.849692447742251e-05	-0.00018764365900353353
1.0444309026860459	0.0012104850940392756	0.0012083759167497228	0.00127175398954115	0.0012678816957986936	0.001306017618421843	0.0013011025863285412	0.0013418526350510995	0.0013358044538652062	0.001414853689010698	0.0014063656008827616	0.05367358335843498	0.05220399896227813	-7.83457113359004e-05	-0.00018841065743041563	-7.803052299644453e-05	-0.00018765267352144344
1.05072412427539	0.001210106192588473	0.0012079957953351947	0.0012713039993098277	0.0012674324283328696	0.001305526045655097	0.0013006129908816656	0.0013413161985003264	0.0013352714383916924	0.0014142216059227094	0.00140574030438641	0.05362757749912787	0.05215925916043309	-7.787990541653633e-05	-0.00018841897599713997	-7.756668517713838e-05	-0.00018766118638116613
1.057055265690613	0.0012097269912526164	0.0012076153811404844	0.0012708538817653423	0.001266983036225814	0.0013050344518395164	0.0013001233738778135	0.0013407798595518397	0.0013347385161162416	0.0014135898859683864	0.0014051153567748045	0.05358171019005125	0.05211465407958684	-7.741666319634188e-05	-0.00018842679413516583	-7.710539917618608e-05	-0.00018766919975637952
1.0634245554177415	0.0012093474919690228	0.0012072346760844952	0.001270403638468861	0.0012665335210286003	0.001304542838277877	0.0012996337366173007	0.0013402436191998334	0.0013342056880411399	0.0014129585293873306	0.0014044907583261768	0.05353598109753761	0.052070183395421375	-7.695597279254451e-05	-0.00018843411401403554	-7.664665317819175e-05	-0.00018767671581160217
1.0698322233195456	0.0012089676966703237	0.0012068536820814208	0.0012699532709761247	0.0012660838842868906	0.0013040512062673097	0.0012991440803948174	0.0013397074784327917	0.0013336729551629719	0.0014123275364138722	0.0014038665093134583	0.05349038988762576	0.05202584678332261	-7.649782235169544e-05	-0.0001884409377952423	-7.61904353963061e-05	-0.00018768373670258187
1.0762785006438331	0.001208587607284441	0.0012064724010407233	0.001269502780837453	0.0012656341275409262	0.0013035595570993115	0.001298654406499431	0.0013391714382335078	0.001333140318472646	0.0014116969072771085	0.0014032426100043169	0.05344493622606854	0.05198164391840409	-7.60422000493921e-05	-0.0001884472676320359	-7.573673407303139e-05	-0.00018769026457793325
1.0827636200317978	0.001208207225734583	0.0012060908348671302	0.0012690521695977613	0.0012651842523255534	0.001303067892059778	0.0012981647162146203	0.0013386354995791306	0.001332607778955434	0.001411066642200971	0.001402619060661227	0.05339961977835086	0.05193757447551343	-7.558909409084713e-05	-0.00018845310566906193	-7.528553747948585e-05	-0.00018769630157625117
1.089287815526412	0.0012078265539392356	0.0012057089854606237	0.0012686014387965653	0.001264734260170228	0.0013025762124290153	0.001297675010818293	0.0013380996634411889	0.0013320753375910023	0.001410436741404288	0.0014019958615415235	0.05335444020970164	0.05189363812924939	-7.513849271055528e-05	-0.000188458454041307	-7.483683391601437e-05	-0.00018770184982722093
1.0958513225808764	0.0012074455938121474	0.0012053268547164296	0.001268150589967996	0.0012642841525990244	0.0013020845194817781	0.0012971852915828154	0.0013375639307856347	0.0013315429953534475	0.001409807205100834	0.001401373012897458	0.053309397185111226	0.05184983455397828	-7.469038417241836e-05	-0.00018846331487396006	-7.439061171271577e-05	-0.0001877069114522012
1.1024543780671139	0.0012070643472623299	0.001204944444525017	0.0012676996246408152	0.0012638339311306587	0.0013015928144872848	0.0012966955597750267	0.0013370283025728811	0.0013310107532113382	0.001409178033499401	0.0014007505149762633	0.05326449036934449	0.051806163423845246	-7.424475677159093e-05	-0.00018846769028590948	-7.394685922990085e-05	-0.0001877114885648623
1.1090972202843215	0.0012066828161940355	0.0012045617567720776	0.001267248544338416	0.0012633835972784837	0.0013011010987092324	0.0012962058166562636	0.0013364927797578218	0.0013304786121277324	0.001408549226803839	0.0014001283680201934	0.05321971942695309	0.05176262441278749	-7.380159883331461e-05	-0.00018847158238635697	-7.350556485742621e-05	-0.00018771558326841076
1.115780088967567	0.0012063010025067623	0.0012041787933385305	0.001266797350578846	0.0012629331525505182	0.001300609373405834	0.0012957160634823907	0.0013359573632898826	0.001329946573060231	0.0014079207852131291	0.0013995065722666002	0.05317508402229265	0.05171921719454982	-7.3360898712585e-05	-0.00018847499327362405	-7.30667170151661e-05	-0.00018771919765669942
1.1225032252964444	0.0012059189080952418	0.001203795556100511	0.001266346044874819	0.0012624825984494513	0.0013001176398298377	0.0012952263015038193	0.001335422054113051	0.0013294146369610006	0.0014072927089214358	0.0013988851279479783	0.0531305838195326	0.05167594144269456	-7.292264479566435e-05	-0.00018847792503787208	-7.263030415387284e-05	-0.00018772233381522674
1.1292668719037753	0.0012055365348494305	0.0012034120469293645	0.0012658946287337205	0.0012620319364726562	0.00129962589922855	0.0012947365319655316	0.00133488685316591	0.0013288828047768146	0.0014066649981181632	0.0013982640352920232	0.05308621848267484	0.051632796830620456	-7.248682550038688e-05	-0.00018848037976165744	-7.219631475516297e-05	-0.00018772499382105345
1.1360712728843656	0.0012051538846545012	0.0012030282676916363	0.0012654431036576248	0.0012615811681122014	0.0012991341528438521	0.001294246756107101	0.001334351761381671	0.0013283510774490816	0.0014060376529880089	0.001397643294521684	0.05304198767556266	0.05158978303157126	-7.205342927477099e-05	-0.00018848235951565706	-7.176473733121191e-05	-0.00018772717974122055
1.1429166738038161	0.0012047709593908465	0.0012026442202490767	0.0012649914711433138	0.001261130294854871	0.0012986424019122463	0.0012937569751627245	0.001333816779688219	0.0013278194559138905	0.0014054106737110305	0.0013970229058552308	0.052997891061896715	0.05154689971865192	-7.162244459868461e-05	-0.00018848386636216574	-7.133556042494826e-05	-0.00018772889363208312
1.1498033217073829	0.0012043877609340635	0.0012022599064586276	0.001264539732682284	0.001260679318182176	0.0012981506476648526	0.0012932671903612442	0.0013332819090081372	0.001327287941102035	0.0014047840604626944	0.0013964028695062959	0.05295392830524588	0.051504146564835894	-7.119385998408112e-05	-0.00018848490235540138	-7.090877261121953e-05	-0.00018773013754266876
1.1567314651288954	0.0012040042911549524	0.0012018753281724205	0.0012640878897607598	0.0012602282395703644	0.001297658891327454	0.0012927774029261663	0.0013327471502587505	0.001326756533939055	0.001404157813413934	0.0013957831856839392	0.05291009906906666	0.05146152324298493	-7.0767663973903e-05	-0.00018848546953781353	-7.048436249613987e-05	-0.00018773091351179105
1.1637013540997225	0.0012036205519195145	0.0012014904872377742	0.0012636359438597182	0.0012597770604904433	0.0012971671341205132	0.001292287614075694	0.0013322125043521557	0.0013262252353452729	0.0014035319327312089	0.0013951638545926998	0.05286640301670363	0.05141902942585774	-7.034384514369163e-05	-0.00018848556994416343	-7.006231871774238e-05	-0.00018773122356932626
1.1707132401577995	0.00120323654508894	0.0012011053854971874	0.0012631838964548853	0.0012593257824081827	0.0012966753772591965	0.0012917978250227419	0.0013316779721952593	0.0013256940462358193	0.0014029064185765532	0.0013945448764326473	0.052822839811419074	0.05137666478612334	-6.99223921008102e-05	-0.00018848520559824888	-6.964262994534065e-05	-0.00018773106973407616
1.177767376356704	0.0012028522725196168	0.0012007200247883445	0.0012627317490167761	0.0012588744067841475	0.0012961836219534055	0.001291308036974979	0.0013311435546898166	0.0013251629675206829	0.0014022812711076437	0.0013939262513994475	0.05277940911638803	0.05133442899637109	-6.950329348488771e-05	-0.00018848437851401445	-6.922528488055579e-05	-0.00018773045401565547
1.1848640172747877	0.0012024677360631165	0.0012003344069441025	0.0012622795030106846	0.0012584229350736955	0.0012956918694077982	0.0012908182511348336	0.0013306092527324617	0.0013246320001047353	0.0014016564904778454	0.0013933079796844057	0.05273611059472611	0.051292321729129224	-6.90865379687211e-05	-0.00018848309069757763	-6.881027225778824e-05	-0.00018772937841562976
1.1920034190243662	0.0012020829375661935	0.0011999485337924937	0.001261827159896713	0.0012579713687270034	0.0012952001208218085	0.0012903284686995309	0.0013300750672147457	0.001324101144887766	0.0014010320768362678	0.0013926900614745243	0.052692943909493514	0.05125034265686779	-6.867211425720665e-05	-0.00018848134414303774	-6.839758084320469e-05	-0.00018772784492376848
1.1991858392609598	0.00120169787887079	0.0011995624071567269	0.00126137472112979	0.0012575197091890791	0.0012947083773896893	0.0012898386908611165	0.0013295409990231731	0.0013235704027645253	0.0014004080303278248	0.001392072496952562	0.05264990872370485	0.05120849145202005	-6.826001108815871e-05	-0.0001884791408349462	-6.798719943530707e-05	-0.00018772585551946053
1.2064115371925936	0.0012013125618140265	0.0011991760288551847	0.0012609221881596786	0.0012570679578997835	0.0012942166403005187	0.0012893489188064871	0.001329007049039242	0.001323039774624757	0.0013997843510932914	0.0013914552862970846	0.05260700470035212	0.051166767786986325	-6.785021723303142e-05	-0.0001884764827494445	-6.757911686620932e-05	-0.0001877234121743787
1.2136807735891502	0.0012009269882282017	0.0011987894007014182	0.0012604695624309958	0.0012566161162938397	0.0012937249107382383	0.0012888591537174002	0.0013284732181394708	0.0013225092613532304	0.0013991610392693472	0.0013908384296825135	0.05256423150240655	0.05112517133415084	-6.744272149596109e-05	-0.00018847337185126656	-6.717332200062431e-05	-0.00018772051684956548
1.2209938107917835	0.0012005411599407944	0.001198402524504152	0.0012600168453832314	0.0012561641858008501	0.0012932331898816746	0.00128836939677052	0.0013279395071954397	0.001321978863829777	0.001398538094988641	0.0013902219272791886	0.05252158879283245	0.051083701765891526	-6.703751271433522e-05	-0.00018846981009432162	-6.676980373579444e-05	-0.0001877171714941006
1.2283509127223842	0.0012001550787744623	0.0011980154020672842	0.0012595640384507611	0.0012557121678453227	0.001292741478904573	0.001287879649137433	0.0013274059170738282	0.0013214485829293324	0.0013979155183798462	0.0013896057792534163	0.052479076234603385	0.05104235875459108	-6.663457975936149e-05	-0.00018846579942360941	-6.636855100285166e-05	-0.0001877133780491258
1.2357523448931043	0.0011997687465470387	0.0011976280351898843	0.0012591111430628687	0.001255260063846679	0.001292249778975612	0.0012873899119846758	0.0013268724486364507	0.001320918419521965	0.0013972933095677052	0.0013889899857675236	0.05243669349071008	0.05100114197264857	-6.623391153588731e-05	-0.00018846134177333274	-6.596955276588767e-05	-0.00018770913844420867
1.2431983744159416	0.0011993821650715403	0.0011972404256661994	0.0012586581606437613	0.0012548078752192772	0.0012917580912584433	0.0012869001864737656	0.0013263391027402906	0.0013203883744729154	0.0013966714686730977	0.001388374546979914	0.052394440224170696	0.05096005109249015	-6.583549698264968e-05	-0.00018845643906792442	-6.557279802280047e-05	-0.00018770445459939666
1.2506892700123766	0.0011989953361561574	0.0011968525752856464	0.0012582050926125805	0.001254355603372425	0.0012912664169117047	0.0012864104737612201	0.0013258058802375359	0.0013198584486426297	0.001396049995813077	0.0013877594630451154	0.052352316098048	0.05091908578658171	-6.543932507219186e-05	-0.00018845109322060405	-6.517827580491964e-05	-0.00018769932842396808
1.2582253020230734	0.0011986082616042674	0.0011964644858328253	0.001257751940383436	0.0012539032497104054	0.0012907747570890641	0.0012859207749985945	0.0013252727819756224	0.0013193286428867996	0.0013954288911009428	0.001387144734113837	0.05231032077545311	0.05087824572743664	-6.504538481114097e-05	-0.0001884453061345992	-6.47859751775337e-05	-0.00018769376181687614
1.2658067424176331	0.0011982209432144237	0.0011960761590875124	0.0012572987053654072	0.0012534508156324846	0.0012902831129392286	0.0012854310913324974	0.0013247398087972602	0.0013187989580563943	0.0013948081546462778	0.0013865303603330195	0.05226845391956197	0.05083753058763253	-6.46536652406382e-05	-0.00018843907970278462	-6.439588523969586e-05	-0.00018768775666638815
1.2734338648044117	0.0011978333827803729	0.0011956875968246721	0.0012568453889625752	0.0012529983025329468	0.0012897914856059892	0.0012849414239046312	0.0013242069615404814	0.0013182693949977055	0.0013941877865550146	0.0013859163418458947	0.052226715193624824	0.05079694003981551	-6.426415543581143e-05	-0.00018843241580684955	-6.400799512480682e-05	-0.0001876813148508627
1.2811069444403917	0.0011974455820910385	0.0011952988008144471	0.0012563919925740268	0.0012525457118010917	0.0012892998762282341	0.0012844517738518032	0.0013236742410386597	0.001317739954552362	0.0013935677869294748	0.0013853026787920206	0.052185104260975244	0.050756473756711225	-6.387684450649689e-05	-0.0001884253163182692	-6.362229400029562e-05	-0.00018767443823755614
1.2888262582411194	0.0011970575429305467	0.0011949097728221785	0.001255938517593896	0.0012520930448212772	0.0012888082859399891	0.0012839621423059726	0.0013231416481205738	0.001317210637557396	0.0013929481558684388	0.0013846893713073559	0.052143620785044385	0.05071613141114022	-6.34917215970171e-05	-0.0001884177830973055	-6.323877106774456e-05	-0.00018766712868259483
1.296592084790695	0.0011966692670782075	0.0011945205146083953	0.0012554849654113577	0.0012516403029729176	0.0012883167158704357	0.0012834725303942614	0.0013226091836104146	0.0013166814448452551	0.001392328893467182	0.0013840764195242935	0.0521022644293684	0.050675912676025836	-6.310877588654173e-05	-0.00018840981799395085	-6.285741556347202e-05	-0.0001876593880322519
1.3044047043518285	0.0011962807563085372	0.0011941310279288298	0.0012550313374106693	0.001251187487630523	0.0012878251671439465	0.0012829829392389952	0.0013220768483278448	0.001316152377243853	0.0013917099998175422	0.0013834638235717242	0.052061034857599955	0.05063581722440065	-6.272799658892103e-05	-0.00018840142284681782	-6.247821675801901e-05	-0.00018765121812089336
1.312264398875954	0.0011958920123912498	0.0011937413145344156	0.0012545776349711783	0.001250734600163703	0.0012873336408801088	0.0012824933699577235	0.0013215446430880238	0.0013156234355765986	0.0013910914750079606	0.0013828515835750835	0.05201993173351886	0.0505958447294232	-6.234937295347687e-05	-0.0001883925994849156	-6.21011639571345e-05	-0.00018764262077367033
1.320171452013404	0.0011955030370912657	0.001193351376171294	0.0012541238594673404	0.0012502816419371948	0.0012868421381937519	0.0012820038236632495	0.0013210125687016425	0.0013150946206624337	0.0013904733191235363	0.0013822396996563987	0.05197895472104217	0.05055599486438323	-6.197289426405905e-05	-0.00018838334972481885	-6.17262465008872e-05	-0.00018763359780335498
1.3281261491236485	0.0011951138321687222	0.001192961214580824	0.001253670012268752	0.0012498286143108862	0.0012863506601949839	0.0012815143014636627	0.0013204806259749745	0.001314565933315872	0.0013898555322460866	0.001381628171934351	0.051938103484236185	0.05051626730271141	-6.159854983961432e-05	-0.00018837367537180572	-6.135345376415136e-05	-0.00018762415101164498
1.3361287772855897	0.001194724399378973	0.0011925708314995853	0.0012532160947401638	0.0012493755186398319	0.0012858592079892143	0.0012810248044623656	0.0013199488157099003	0.0013140373743470357	0.00138923811445419	0.0013810170005243195	0.051897377687321625	0.0504766617179921	-6.122632903507452e-05	-0.0001883635782221893	-6.0982775157328306e-05	-0.00018761428219046805
1.3441796253079266	0.0011943347404725921	0.0011921802286593817	0.0012527621082414958	0.001248922356274274	0.0012853677826771784	0.0012805353337580975	0.001319417138703943	0.0013135089445616879	0.0013886210658232384	0.0013804061855384282	0.05185677699468807	0.05043717778397111	-6.0856221239885544e-05	-0.00018835306005829389	-6.061420012545837e-05	-0.0001876039931194562
1.352278983739575	0.001193944857195391	0.001191789407787257	0.001252308054127876	0.0012484691285596693	0.001284876385354985	0.0012800458904449745	0.0013188855957503196	0.001312980644761277	0.001388004386425497	0.0013797957270856112	0.05181630107090004	0.050397815174565284	-6.0488215879450635e-05	-0.0001883421226529236	-6.0247718148886964e-05	-0.00018759328556733346
1.3604271448801535	0.0011935547512884116	0.0011913983706054914	0.001251853933749637	0.0012480158368367023	0.0012843850171141195	0.0012795564756125067	0.0013183541876379615	0.001312452475742964	0.0013873880763301443	0.0013791856252716465	0.05177594958071357	0.0503585735638725	-6.0122302415172024e-05	-0.00018833076776877955	-5.988331874340336e-05	-0.00018758216129211025
1.3686244027905345	0.0011931644244879448	0.001191007118831619	0.0012513997484523635	0.0012475624824413163	0.0012838936790414927	0.0012790670903456373	0.0013178229151515626	0.0013119244382996677	0.0013867721356033325	0.0013785758801992184	0.051735722189074206	0.05031945262617862	-5.9758470342854975e-05	-0.00018831899715335276	-5.952099145968559e-05	-0.00018757062203908492
1.3768710533034536	0.0011927738785255336	0.001190615654178432	0.001250945499576899	0.0012471090667047322	0.001283402372219471	0.0012785777357247692	0.0013172917790716147	0.001311396533220101	0.0013861565643082377	0.0013779664919679664	0.051695618561136636	0.0502804520359703	-5.939670919495599e-05	-0.00018830681254564108	-5.9160725884452314e-05	-0.00018755866954373035
1.3851673940341884	0.0011923831151279803	0.001190223978353987	0.0012504911884593695	0.001246655590953464	0.0012829110977258923	0.00127808841282579	0.0013167607801744445	0.0013108687612887998	0.0013855413625051053	0.0013773574606745285	0.051655638362272736	0.05024157146794218	-5.90370085400832e-05	-0.00018829421567395643	-5.880251163975503e-05	-0.000187546305529529
1.3935137243912972	0.0011919921360173562	0.0011898320930616173	0.00125003681643121	0.0012462020565093548	0.0012824198566341043	0.0012775991227201096	0.0013162299192322458	0.00131034112328617	0.001384926530251306	0.0013767487864125999	0.05161578125807349	0.050202810597003225	-5.8679357981664126e-05	-0.00018828120825195582	-5.844633838299196e-05	-0.00018753353170769538
1.4019103455874267	0.0011916009429110105	0.0011894399999999416	0.001249582384819187	0.0012457484646895879	0.0012819286500130027	0.001277109866474686	0.001315699197013127	0.0013098136199885214	0.0013843120676013843	0.0013761404692729786	0.05157604691436552	0.050164169098292195	-5.832374715968036e-05	-0.00018826779198322097	-5.809219580754643e-05	-0.00018752034977873033
1.410357560650181	0.001191209537521581	0.0011890477008628746	0.0012491278949454193	0.0012452948168067165	0.001281437478927046	0.001276620645152057	0.0013151686142811405	0.001309286252168103	0.0013836979746071124	0.0013755325093436186	0.05153643499721694	0.05012564664717962	-5.797016575073699e-05	-0.0001882539685617024	-5.7740073642648104e-05	-0.00018750676143167166
1.4188556744330574	0.0011908179215569974	0.0011886551973396325	0.0012486733481273987	0.0012448411141686832	0.0012809463444362914	0.0012761314598103664	0.0013146381717963227	0.0013087590205931392	0.0013830842513175333	0.0013749249067096722	0.05149694517294814	0.05008724291927907	-5.76186034665499e-05	-0.00018823973966622387	-5.7389961653261934e-05	-0.00018749276834345574
1.4274049936264492	0.001190426096720502	0.0011882624911147503	0.0012482187456780223	0.0012443873580788485	0.0012804552475964368	0.0012756423115034016	0.0013141078703147336	0.0013082319260278748	0.0013824708977790226	0.0013743176614535496	0.051457577108136206	0.05004895759045702	-5.7269050055430704e-05	-0.0001882251069652563	-5.704184964004655e-05	-0.00018747837217886199
1.4360058267687137	0.0011900340647106491	0.0011878695838680876	0.0012477640889056079	0.0012439335498360086	0.0012799641894588336	0.0012751532012806202	0.0013135777105884939	0.0013077049692326037	0.001381857914035327	0.0013737107736549634	0.05141833046962969	0.05001079033683978	-5.6921495301995306e-05	-0.00018821007211550222	-5.6695727439701193e-05	-0.00018746357459073493
1.4446584842573071	0.0011896418272213285	0.0011874764772748458	0.0012473093791139267	0.001243479690734429	0.001279473171070535	0.0012746641301871848	0.0013130476933658256	0.0013071781509637166	0.0013812453001276267	0.0013731042433909825	0.0513792049245516	0.049972740834821575	-5.657592902715003e-05	-0.0001881946367616738	-5.635158492532655e-05	-0.00018744837722145524
1.453363278359986	0.0011892493859417574	0.0011870831730055682	0.0012468546176022117	0.0012430257820638538	0.0012789821934743103	0.001274175099263983	0.0013125178193910767	0.0013066514719737195	0.0013806330560945674	0.0013724980707360667	0.05134020014031096	0.049934808761071	-5.623234108818875e-05	-0.0001881788025366593	-5.600941200584186e-05	-0.00018743278170035849
1.4621205232260774	0.0011888567425565166	0.0011866896727261694	0.0012463998056652052	0.001242571825109549	0.0012784912577086926	0.001273686109547676	0.0013119880894047829	0.0013061249330113011	0.0013800211819723351	0.0013718922557621406	0.051301315784610696	0.04989699379254567	-5.5890721378695774e-05	-0.0001881625710606627	-5.566919862617925e-05	-0.00018741678964442898
1.470930534897817	0.0011884638987455396	0.0011862959780979294	0.0012459449445931601	0.0012421178211523096	0.0012780003648079964	0.0012731971620707136	0.0013114585041436796	0.0013055985348213396	0.00137940967779468	0.001371286798538619	0.051262551525454475	0.049859295606491674	-5.555105982886499e-05	-0.0001881459439424249	-5.53309347676445e-05	-0.00018740040265924351
1.4797936313217521	0.001188070856184143	0.001185902090777523	0.0012454900356718853	0.0012416637714685	0.001277509515802361	0.0012727082578613792	0.0013109290643407647	0.0013050722781449656	0.001378798543592989	0.0013706816991324751	0.05122390703115766	0.049821713880457835	-5.521334640511133e-05	-0.00018812892277744742	-5.499461044768117e-05	-0.0001873836223376668
1.48871013236022	0.0011876776165430263	0.0011855080124170188	0.0012450350801827578	0.0012412096773300677	0.0012770187117177752	0.001272219397943811	0.0013103997707253172	0.001304546163719584	0.0013781877793963184	0.0013700769576082742	0.051185381970350614	0.049784248292300964	-5.4877571111125456e-05	-0.00018811150915132302	-5.466021572045343e-05	-0.00018736645026193322
1.4976803598028874	0.0011872841814882882	0.0011851137446639002	0.001244580079402746	0.0012407555400045728	0.001276527953576105	0.0012717305833380365	0.001309870624022942	0.0013040201922789138	0.0013775773852314473	0.0013694725740282286	0.05114697601199328	0.04974689852019134	-5.454372398651375e-05	-0.00018809370463490627	-5.432774067584689e-05	-0.00018734888799964988
1.5067046373783677	0.001186890552681449	0.0011847192891610834	0.0012441250346044565	0.001240301360755219	0.0012760372423951426	0.0012712418150600143	0.0013093416249556182	0.0013034943645530424	0.0013769673611229382	0.0013688685484522548	0.05110868882537403	0.04970966424262886	-5.421179510747831e-05	-0.00018807551078667273	-5.3997175440329004e-05	-0.00018733093710707194
1.5157832907659001	0.0011864967317794532	0.0011843246475469222	0.0012436699470561318	0.0012398471408408744	0.0012755465791886213	0.001270753094121651	0.0013088127742417223	0.0013029686812684404	0.001376357707093172	0.0013682648809380082	0.05107052008012751	0.04967254513843681	-5.3881774587524744e-05	-0.0001880569291547174	-5.36685101771156e-05	-0.00018731259912907472
1.5249166476071065	0.0011861027204346877	0.001183929821455227	0.0012432148180216967	0.0012393928815160955	0.0012750559649662562	0.001270264421530844	0.0013082840725960763	0.001302443143148014	0.001375748423162402	0.0013676615715409379	0.05103246944623461	0.04963554088678179	-5.355365257644906e-05	-0.0001880379612730354	-5.334173508549089e-05	-0.0001872938755967668
1.5341050375178134	0.0011857085202949982	0.0011835348125152822	0.0012427596487607781	0.0012389385840311598	0.0012745654007337757	0.0012697757982915111	0.0013077555207299816	0.0013019177509111426	0.0013751395093488062	0.0013670586203143376	0.050994536594030304	0.04959865116717579	-5.3227419260892805e-05	-0.00018801860866335396	-5.3016840401473586e-05	-0.00018727476802926635
1.5433487920999491	0.001185314133003702	0.0011831396223518592	0.0012423044405287277	0.0012384842496320925	0.0012740748874929544	0.0012692872254036229	0.0013072271193512652	0.001301392505273713	0.0013745309656685346	0.0013664560273093918	0.05095672119422141	0.04956187565947981	-5.290306486421814e-05	-0.00018799887283477146	-5.269381639734505e-05	-0.0001872552779327019
1.5526482449535108	0.0011849195601996048	0.0011827442525852324	0.0012418491945766618	0.0012380298795606872	0.0012735844262416467	0.0012687987038632381	0.0013066988691643087	0.0013008674069481636	0.0013739227921357546	0.0013658537925752238	0.05091902291787483	0.049525214043921004	-5.258057964677154e-05	-0.0001879787552841461	-5.237265338225994e-05	-0.00018723540680132267
1.5620037316886017	0.001184524803517014	0.0011823487048311927	0.0012413939121514682	0.0012375754750545366	0.0012730940179738169	0.00126831023466253	0.0013061707708700919	0.001300342456643512	0.0013733149887627026	0.0013652519161589424	0.05088144143644535	0.04948866600108791	-5.2259953905550716e-05	-0.00018795825749465256	-5.20533417017327e-05	-0.00018721515611586081
1.5714155899375468	0.0011841298645857608	0.0011819529807010722	0.0012409385944958582	0.0012371210373470641	0.0012726036636795791	0.0012678218187898314	0.0013056428251662382	0.001299817655065411	0.001372707555559739	0.0013646503981056977	0.05084397642176792	0.049452231211947736	-5.194117797441278e-05	-0.00018793738093722534	-5.1735871737776384e-05	-0.00018719452734422548
1.580884159367074	0.0011837347450312076	0.0011815570818017515	0.001240483242848374	0.0012366665676675468	0.0012721133643452233	0.0012673334572296557	0.0013051150327470392	0.0012992930029161714	0.0013721004925353832	0.0013640492384587185	0.05080662754606956	0.04941590935784465	-5.162424222429629e-05	-0.00018791612707014238	-5.1420233909388324e-05	-0.00018717352194247416
1.5904097816905756	0.0011833394464742743	0.0011811610097356836	0.0012400278584434265	0.0012362120672411464	0.001271623120953254	0.0012668451509627384	0.0013045873943035087	0.0012987685008948127	0.001371493799696374	0.0013634484372593682	0.050769394481979965	0.04937970012051314	-5.1309137062985344e-05	-0.00018789449733866426	-5.110641867202281e-05	-0.00018715214135317515
1.5999928006804371	0.001182943970531446	0.001180764766100905	0.0012395724425113184	0.0012357575372889302	0.00127113293448242	0.0012663569009660652	0.0013040599105234095	0.0012982441496970883	0.0013708874770477118	0.0013628479945471895	0.05073227690253272	0.04934360318207999	-5.099585293488751e-05	-0.000187872493174146	-5.079441651753558e-05	-0.00018713038700512996
1.6096335621804478	0.0011825483188148012	0.001180368352491066	0.0012391169962782844	0.0012353029790279151	0.0012706428059077568	0.0012658687082129163	0.001303532582091307	0.001297719950015546	0.0013702815245927127	0.0013622479103599571	0.05069527448117383	0.049307618225074595	-5.068438032169997e-05	-0.00018785011599578572	-5.048421797484992e-05	-0.00018710826031531624
1.6193324141182788	0.0011821524929320174	0.0011799717704954293	0.001238661520966499	0.001234848393671077	0.0012701527362006073	0.0012653805736728835	0.001303005409688593	0.00129719590253954	0.0013696759423330485	0.0013616481847337136	0.05065838689177271	0.049271744932430514	-5.0374709741868307e-05	-0.00018782736720968085	-5.0175813609415476e-05	-0.00018708576268733346
1.6290897065180392	0.0011817564944864038	0.00117957502169891	0.0012382060177941298	0.001234393782427394	0.0012696627263286716	0.0012648924983119237	0.00130247839399354	0.001296672007955299	0.0013690707302688075	0.001361048817702836	0.05062161380862043	0.049235982987502154	-5.006683175064197e-05	-0.00018780424820744046	-4.986919402313883e-05	-0.00018706289551048694
1.6389057915129117	0.0011813603250769068	0.0011791781076820808	0.0012377504879753462	0.0012339391465018737	0.0012691727772560298	0.0012644044830923788	0.0013019515356813265	0.0012961482669459417	0.0013684658883985274	0.0013604498093000663	0.05058495490644221	0.04920033207405433	-4.9760736940684946e-05	-0.00018778076036932156	-4.9564349855077405e-05	-0.0001870396601624802
1.6487810233578566	0.0011809639862981351	0.0011787810300211946	0.0012372949327203611	0.001233484487095576	0.0012686828899431803	0.0012639165289730163	0.0013014248354240904	0.0012956246801915287	0.0013678614167192563	0.0013598511595565692	0.05054840986040366	0.04916479187628324	-4.945641594110428e-05	-0.00018775690506067644	-4.92612717806068e-05	-0.00018701605800669485
1.6587157584424002	0.0011805674797403813	0.0011783837902882065	0.0012368393532354563	0.001233029805405648	0.0012681930653470788	0.0012634286369090652	0.00130089829389096	0.001295101248369102	0.001367257315226596	0.0013592528685019772	0.05051197834611406	0.04912936207881886	-4.915385941813011e-05	-0.00018773268363384	-4.895995051193425e-05	-0.00018699209039324538
1.6687103553034934	0.0011801708069896356	0.001177986390050792	0.001236383750723012	0.001232575102625355	0.0012677033044211673	0.0012629408078522475	0.0013003719117480972	0.0012945779721527204	0.0013666535839147508	0.0013586549361644365	0.05047566003963539	0.04909404236672608	-4.8853058075087885e-05	-0.000187708097427991	-4.8660376798001503e-05	-0.00018696775865906234
1.6787651746384535	0.0011797739696276105	0.0011775888308723668	0.0012359281263815381	0.001232120379944105	0.0012672136081154138	0.001262453042750816	0.0012998456896587387	0.0012940548522135014	0.0013660502227765734	0.0013580573625706592	0.05043945461748799	0.04905883242551703	-4.8554002652106965e-05	-0.00018768314776868023	-4.836254142447094e-05	-0.00018694306412750383
1.6888805793179813	0.0011793769692317597	0.0011771911143121094	0.0012354724814057068	0.001231665638547488	0.0012667239773763433	0.0012619653425495877	0.0012993196282832318	0.0012935318892196613	0.0013654472318036157	0.001357460147745965	0.0504033617566521	0.049023731941150686	-4.8256683926349575e-05	-0.00018765783596771946	-4.806643521364923e-05	-0.00018691800810841097
1.6990569343992543	0.0011789798073752985	0.0011767932419249818	0.0012350168169863755	0.0012312108796172952	0.001266234413147079	0.0012614777081899806	0.0012987937282790817	0.0012930090838365559	0.0013648446109861777	0.0013568632917143333	0.05036738113458477	0.048988740600046966	-4.7961092711622244e-05	-0.00018763216332232102	-4.7772049024320806e-05	-0.00018689259189694218
1.7092946071391046	0.001178582485627228	0.0011763952152617514	0.001234561134310631	0.0012307561043315633	0.0012657449163673768	0.0012609901406100534	0.0012982679903009858	0.001292486436726721	0.0013642423603133546	0.001356266794498454	0.05033151242921058	0.04895385808908326	-4.766721985906969e-05	-0.00018760613111770685	-4.7479373752330745e-05	-0.0001868668167761267
1.7195939670072704	0.0011781850055523487	0.0011759970358690079	0.0012341054345618042	0.0012303013138645908	0.0012652554879736542	0.0012605026407445294	0.0012977424150008765	0.001291963948549909	0.0013636404797730797	0.001355670656119763	0.05029575531894267	0.04891908409560837	-4.737505625652255e-05	-0.00018757974062405536	-4.718840033003657e-05	-0.00018684068401458864
1.7299553856997325	0.001177787368711294	0.001175598705289196	0.0012336497189195173	0.0012298465093869876	0.0012647661288990389	0.001260015209524848	0.0012972170030279635	0.001291441619963135	0.0013630389693521836	0.001355074876598505	0.05026010948267619	0.04888441830743849	-4.708459282866395e-05	-0.00018755299309766715	-4.6899119726336036e-05	-0.00018681419486660245
1.7403792371521247	0.0011773895766605416	0.0011752002250606257	0.0012331939885597033	0.0012293916920656852	0.001264276840073393	0.0012595278478791873	0.001296691755028771	0.0012909194516207106	0.0013624378290364304	0.001354479455953769	0.05022457459980172	0.04884986041287365	-4.6795820537279265e-05	-0.00018752588978168672	-4.6611522946979345e-05	-0.0001867873505733697
1.7508658975532332	0.001176991630952442	0.0011748015967175027	0.0012327382446546428	0.0012289368630639867	0.0012637876224233576	0.00125904055673251	0.0012961666716471828	0.0012903974441742941	0.0013618370588105728	0.0013538843942035416	0.05018915035020974	0.04881541010069703	-4.65087303807496e-05	-0.0001874984319041595	-4.632560103408345e-05	-0.00018676015236104848
1.76141574535857	0.0011765935331352402	0.0011744028217899522	0.0012322824883730015	0.0012284820235415903	0.001263298476872387	0.0012585533370065966	0.001295641753524481	0.0012898755982729219	0.0013612366586583985	0.0013532896913647542	0.05015383641429013	0.04878106706017961	-4.622331339447505e-05	-0.00018747062067969722	-4.604134506661084e-05	-0.00018673260144272397
1.7720291613040315	0.0011761952847530988	0.0011740039018040382	0.0012318267208798514	0.0012280271746546241	0.0012628094043407845	0.0012580661896200798	0.0012951170012993854	0.0012893539145630525	0.001360636628562778	0.0013526953474533312	0.05011863247294477	0.04874683098108556	-4.593956065062493e-05	-0.00018744245730839548	-4.5758746159967056e-05	-0.00018670469901674314
1.7827065284196406	0.0011757968873461204	0.001173604838281789	0.0012313709433367111	0.0012275723175556759	0.001262320405745742	0.001257579115488487	0.0012945924156080996	0.001288832393688611	0.0013600369685057108	0.0013521013624842348	0.05008353820759086	0.048712701553682805	-4.565746325810999e-05	-0.0001874139429760835	-4.547779546609093e-05	-0.00018667644626710334
1.7934482320433673	0.0011753983424503754	0.0011732056327412226	0.001230915156901578	0.001227117453393832	0.0012618314820013756	0.0012570921155242727	0.001294067997084351	0.001288311036291028	0.0013594376784683796	0.0013515077364715143	0.050048553300165666	0.04867867846874139	-4.537701236261016e-05	-0.00018738507885410205	-4.519848417351008e-05	-0.00018664784436378534
1.8042546598350382	0.0011749996515979225	0.0011728062866963724	0.0012304593627289612	0.0012266625833147046	0.001261342634018765	0.0012566051906368596	0.0012935437463594286	0.0012877898430092812	0.00135883875843119	0.0013509144694283574	0.05001367743312867	0.048644761417543356	-4.509819914689378e-05	-0.00018735586610066357	-4.4920803507500495e-05	-0.00018661889446325297
1.8151262017903238	0.0011746008163168288	0.0011724068016573032	0.0012300035619699074	0.0012262077084604626	0.0012608538627059823	0.0012561183417326678	0.0012930196640622245	0.0012872688144799295	0.0013582402083738181	0.001350321561367125	0.04997891028947251	0.04861095009188409	-4.482101482995715e-05	-0.00018732630585777121	-4.4644744729441244e-05	-0.0001865895977061216
1.8260632502548164	0.0011742018381312109	0.001172007179130154	0.0012295477557720507	0.0012257528299698798	0.001260365168968149	0.0012556315697151686	0.0012924957508192872	0.0012867479513371705	0.001357642028275274	0.001349729012299419	0.04994425155272382	0.048577244184077814	-4.4545450667586584e-05	-0.00018729639925296748	-4.437029913718221e-05	-0.00018655995521840718
1.8370661999381863	0.001173802718561242	0.0011716074206171451	0.001229091945279629	0.0012252979489783514	0.0012598765537074532	0.0012551448754849058	0.0012919720072548466	0.001286227254212867	0.001357044218113929	0.0013491368222361116	0.04990970090694981	0.04854364338696475	-4.427149795259433e-05	-0.00018726614740102732	-4.409745806540494e-05	-0.00018652996811338585
1.848135447928429	0.0011734034591231871	0.0011712075276166137	0.0012286361316335283	0.0012248430666179347	0.0012593880178232	0.0012546582599395422	0.0012914484339908681	0.0012857067237365984	0.0013564467778675758	0.0013485449911874027	0.049875258036763244	0.04851014739391787	-4.399914801387489e-05	-0.00018723555139948944	-4.382621288466504e-05	-0.0001864996374874306
1.8592713937061955	0.0011730040613294305	0.001170807501623042	0.0012281803159713194	0.001224388184017393	0.00125889956221185	0.0012541717239739007	0.0012909250316470926	0.0012851863605357007	0.0013558497075134783	0.0013479535191628683	0.04984092262732426	0.04847675589883808	-4.3728392217320944e-05	-0.000187204612333014	-4.3556555002211006e-05	-0.00018646896442356398
1.8704744391592067	0.0011726045266884943	0.0011704073441270763	0.0012277244994272805	0.001223933302302212	0.0012584111877670487	0.0012536852684799924	0.0012904018008410751	0.001284666165235301	0.0013552530070284063	0.0013473624061714987	0.049806694364352075	0.048443468596167945	-4.345922196522661e-05	-0.0001871733312706625	-4.328847586158174e-05	-0.00018643794999001484
1.8817449885967616	0.0011722048567050726	0.001170007056615561	0.0012272686831324442	0.0012234784225946492	0.0012579228953796787	0.001253198894347067	0.0012898787421882318	0.0012841461384583736	0.0013546566763887034	0.0013467716522217595	0.049772572934122544	0.04841028518089542	-4.3191628696218065e-05	-0.00018714170926606433	-4.3021966942335954e-05	-0.00018640659523894154
1.8930834487643238	0.0011718050528800564	0.0011696066405715618	0.0012268128682146272	0.0012230235460137639	0.0012574346859378874	0.001252712602461645	0.0012893558563018802	0.0012836262808257723	0.0013540607155703161	0.00134618125732163	0.049738558023475994	0.04837720534855395	-4.292560388574618e-05	-0.00018710974735899888	-4.275701976056562e-05	-0.00018637490120876343
1.9044902288582053	0.0011714051167105585	0.0011692060974743943	0.001226357055798467	0.001222568673675452	0.001256946560327132	0.0012522263937075578	0.0012888331437932797	0.0012831065929562728	0.0013534651245488557	0.0013455912214786544	0.049704649319818925	0.048344228795227484	-4.266113904537877e-05	-0.00018707744657311953	-4.249362586846578e-05	-0.0001863428689223845
1.9159657405403292	0.001171005049689945	0.001168805428799653	0.0012259012470054547	0.0012221138066924823	0.0012564585194302185	0.0012517402689659883	0.0012883106052716839	0.0012825870754666244	0.0013528699032996393	0.001345001544699989	0.04967084651113731	0.048311355217561774	-4.239822572318919e-05	-0.00018704480791723044	-4.223177685431373e-05	-0.00018631049938744315
1.9275103979530908	0.0011706048533078601	0.0011684046360192397	0.0012254454429539757	0.001221658946174534	0.0012559705641273398	0.00125125422911551	0.001287788241344371	0.0012820677289715836	0.0013522750517977406	0.0013444122269924519	0.04963714928598789	0.04827858431275922	-4.213685550354118e-05	-0.00018701183238481467	-4.1971464342503706e-05	-0.00018627779359620122
1.9391246177343011	0.001170204529050259	0.0011680037206013912	0.0012249896447593448	0.001221204093228231	0.0012554826952961185	0.0012507682750321283	0.0012872660526166983	0.001281548554083963	0.0013516805700180387	0.0013438232683625703	0.04960355733351231	0.0482459157785897	-4.187702000711668e-05	-0.00018697852095428402	-4.1712679993609336e-05	-0.00018624475252629336
1.9508088190322228	0.0011698040783994293	0.0011676026840107062	0.001224533853533837	0.0012207492489571768	0.0012549949138116418	0.0012502824075893155	0.0012867440396921372	0.0012810295514146678	0.0013510864579352642	0.0013432346688166254	0.04957007034343816	0.0482133493133908	-4.161871089079783e-05	-0.0001869448745881741	-4.1455415504050575e-05	-0.00018621137713914493
1.9625634235206988	0.0011694035028340308	0.001167201527708183	0.0012240780703867333	0.0012202944144619984	0.0012545072205465098	0.0012497966276580601	0.0012862222031723256	0.0012805107215727504	0.001350492715524053	0.0013426464283607079	0.04953668800608418	0.04818088461607454	-4.136191984762533e-05	-0.0001869108942335329	-4.119966260630187e-05	-0.00018617766838119332
1.9743888554143678	0.0011690028038291139	0.0011668002531512376	0.0012236222964243496	0.001219839590840374	0.001254019616370868	0.001249310936106896	0.0012857005436571018	0.001279992065165444	0.001349899342758987	0.0013420585470007588	0.04950341001236217	0.04814852138613087	-4.1106638606971946e-05	-0.00018687658082267022	-4.094541306891297e-05	-0.0001861436271839434
1.9862855414839768	0.0011686019828561559	0.0011663988617937415	0.0012231665327500794	0.001219384779187074	0.0012535321021524522	0.0012488253338019514	0.001285179061744556	0.0012794735827982068	0.0013493063396146498	0.0013414710247426202	0.049470236053783014	0.048116259323629396	-4.085285893393187e-05	-0.00018684193527057635	-4.0692658695877515e-05	-0.0001861092544613585
1.9982539110717792	0.0011682010413830927	0.001165997355086054	0.001222710780464432	0.0012189299805940043	0.001253044678756633	0.0012483398216069908	0.001284657758031074	0.0012789552750747794	0.0013487137060656743	0.0013408838615920917	0.04943716582245938	0.04808409812922923	-4.060057262991745e-05	-0.00018680695847791973	-4.044139132738239e-05	-0.00018607455111357973
2.010294396107033	0.0011677999808743429	0.001165595734475043	0.001222255040665061	0.0012184751961502333	0.0012525573470464465	0.0012478544003834454	0.0012841366331113758	0.0012784371425972063	0.0013481214420867859	0.0013402970575549606	0.04940419901111337	0.048052037504173264	-4.03497715323331e-05	-0.00018677165132946483	-4.019160283930817e-05	-0.00018603951802456664
2.0224074311215867	0.0011673988027908434	0.0011651940014041251	0.0012217993144468119	0.001218020426942035	0.001252070107882647	0.0012473690709904675	0.0012836156875785638	0.0012779191859659002	0.0013475295476528578	0.0013397106126370702	0.04937133531307485	0.048020077150303854	-4.010044751415198e-05	-0.00018673601469254564	-3.9943285142958473e-05	-0.00018600415606112586
2.0345934532655616	0.001166997508590082	0.0011647921573132972	0.001221343602901762	0.0012175656740529342	0.0012515829621237446	0.0012468838342849654	0.0012830949220241756	0.001277401405779677	0.0013469380227389605	0.0013391245268443589	0.04933857442229075	0.04798821677005386	-3.985259248457523e-05	-0.00018670004941997997	-3.9696430185608145e-05	-0.0001859684660755756
2.0468529023231294	0.0011665960997261236	0.0011643902036391602	0.00122088790711925	0.0012171109385637308	0.0012510959106260436	0.0012463986911216435	0.0012825743370382101	0.0012768838026358024	0.0013463468673204034	0.0013385388001829067	0.049305916033321864	0.04795645606646255	-3.960619838838664e-05	-0.00018666375634773802	-3.9451029949955085e-05	-0.00018593244890355298
2.059186220728381	0.0011661945776496475	0.0011639881418149616	0.0012204322281859196	0.0012166562215525528	0.001250608954243692	0.0012459136423530503	0.0012820539332091929	0.001276366377130039	0.0013457560813727937	0.0013379534326589935	0.04927335984135752	0.047924794743170726	-3.936125720616773e-05	-0.00018662713629580274	-3.920707645415494e-05	-0.0001858961053641528
2.0715938535812968	0.0011657929438079772	0.0011635859732706194	0.0012199765671857617	0.0012162015240948865	0.0012501220938287156	0.001245428688829616	0.0012815337111242086	0.001275849129856686	0.0013451656648720783	0.0013373684242791377	0.0492409055422079	0.047893232504426286	-3.911776095421454e-05	-0.0001865901900681144	-3.8964561752008464e-05	-0.00018585943626114876
2.084076248663807	0.0011653911996451112	0.0011631836994327603	0.0012195209252001478	0.001215746847263618	0.0012496353302310673	0.0012449438313996948	0.0012810136713689477	0.0012753320614086279	0.0013445756177945963	0.001336783775050152	0.049208552832312645	0.04786176905508904	-3.8875701684301656e-05	-0.00018655291845143251	-3.8723477932572914e-05	-0.00018582244238127266
2.0966338564559543	0.0011649893466017618	0.0011627813217247483	0.0012190653033078754	0.0012152921921290728	0.001249148664298668	0.0012444590709096122	0.0012804938145277596	0.0012748151723773844	0.0013439859401171298	0.0013361994849791915	0.04917630140874636	0.047830404100638234	-3.863507148386264e-05	-0.00018651532221669598	-3.848381712022453e-05	-0.0001857851244946307
2.109267130152151	0.0011645873861153818	0.0011623788415667249	0.0012186097025852001	0.0012148375597590608	0.0012486620968774472	0.0012439744082037036	0.0012799741411836914	0.0012742984633531459	0.00134339663181695	0.0013356155540738014	0.04914415096922253	0.04779913734716336	-3.839586247574023e-05	-0.00018647740211802377	-3.824557147461688e-05	-0.00018574748335523084
2.1219765256775314	0.0011641853196202043	0.001161976260375637	0.0012181541241058915	0.0012143829512189074	0.0012481756288113914	0.0012434898441243604	0.0012794546519185367	0.001273781934924831	0.0013428076928718715	0.0013350319823419712	0.04911210121208683	0.047767968501384185	-3.8158066818165526e-05	-0.00018643915889254847	-3.800873319070863e-05	-0.00018570951970045546
2.1347625017044103	0.0011637831485472713	0.001161573579565272	0.0012176985689412534	0.001213928367571501	0.0012476892609425835	0.0012430053795120701	0.0012789353473128813	0.0012732655876801214	0.0013422191232602993	0.0013344487697921764	0.04908015183633604	0.04773689727063983	-3.792167670483432e-05	-0.0001864005932613877	-3.777329449853456e-05	-0.00018567123425100585
2.147625519668832	0.0011633808743244719	0.0011611708005462961	0.001217243038160178	0.0012134738098773324	0.001247202994111247	0.0012425210152054637	0.00127841622794615	0.001272749422205517	0.0013416309229612785	0.001333865916433435	0.04904830254161135	0.04770592336290003	-3.768668436449074e-05	-0.00018636170592786772	-3.7539247663011255e-05	-0.00018563262770990296
2.160566043787228	0.0011629784983765777	0.0011607679247262876	0.001216787532829188	0.001213019279194536	0.0012467168291557954	0.0012420367520413601	0.0012778972943966564	0.0012722334390863799	0.001341043091954549	0.001333283422275359	0.049016553028203146	0.047675046486766105	-3.745308206124648e-05	-0.0001863224975787725	-3.730658498431877e-05	-0.00018559370076440262
2.1735845410731627	0.0011625760221252739	0.0011603649535097682	0.0012163320540124702	0.0012125647765789272	0.0012462307669128684	0.0012415525908548045	0.001277378547241642	0.0012717176389069771	0.0013404556302205883	0.0013327012873281957	0.04898490299705462	0.047644266351474805	-3.722086209435177e-05	-0.00018628296888412166	-3.707529879743571e-05	-0.00018555445408430238
2.1866814813541975	0.0011621734469891972	0.001159961888298245	0.0012158766027719201	0.0012121103030840517	0.0012457448082173828	0.0012410685324791208	0.0012768599870573321	0.0012712020222505338	0.001339868537740669	0.0013321195116028862	0.04895335214976901	0.04761358266689933	-3.699001679796643e-05	-0.00018624312049614344	-3.6845381472153105e-05	-0.00018551488832185825
2.199857337288837	0.0011617707743839744	0.0011595587304902427	0.0012154211801671906	0.0012116558597612206	0.0012452589539025758	0.0012405845777459503	0.0012763416144189784	0.0012706865896992762	0.001339281814496907	0.001331538095111114	0.04892190018860449	0.04758299514355565	-3.67605385413472e-05	-0.0001862029530500242	-3.6616825413143816e-05	-0.0001854750041128117
2.213112584383593	0.001161368005722253	0.0011591554814813394	0.0012149657872557202	0.001211201447659555	0.0012447732048000491	0.0012401007274853001	0.0012758234299009084	0.0012701713418344811	0.0013386954604723113	0.0013309570378653521	0.04889054681648932	0.0475525034926046	-3.6532419728584065e-05	-0.00018616246716365858	-3.638962305962945e-05	-0.00018543480207483531
2.2264477010101436	0.001160965142413744	0.0011587521426642089	0.0012145104250927954	0.0012107470678260337	0.0012442875617398163	0.0012396169825255885	0.0012753054340765724	0.0012696562792365242	0.001338109475650838	0.001330376339878921	0.0488592917370088	0.04752210742585115	-3.630565279860026e-05	-0.00018612166343720538	-3.616376688555384e-05	-0.00018539428280847647
2.2398631684225956	0.001160562185865253	0.00115834871542865	0.0012140550947315734	0.0012102927213055261	0.0012438020255503472	0.0012391333436936884	0.0012747876275185936	0.0012691414024849246	0.0013375238600174377	0.001329796001166032	0.048828134654426036	0.0474918066557539	-3.608023022513146e-05	-0.00018608054245355943	-3.593924939945814e-05	-0.00018535344689715738
2.2533594707748548	0.001160159137480723	0.0011579452011616297	0.0012135997972231403	0.0012098384091408462	0.0012433165970586139	0.0012386498118149743	0.0012742700107988133	0.0012686267121583955	0.00133693861355811	0.001329216021741841	0.048797075273670526	0.04746160089541997	-3.5856144516524524e-05	-0.00018603910477768548	-3.571606314427267e-05	-0.00018531229490609258
2.2669370951380965	0.0011597559986612667	0.0011575416012473184	0.0012131445336165452	0.0012093841323727848	0.0012428312770901382	0.0012381663877133698	0.001273752584488341	0.0012681122088348971	0.0013363537362599549	0.001328636401622504	0.04876611330034945	0.04743148985862119	-3.563338821570977e-05	-0.00018599735095670145	-3.5494200697303024e-05	-0.00018527082738287182
2.2805965315183476	0.0011593527708052107	0.0011571379170671305	0.0012126893049588527	0.0012089298920401636	0.0012423460664690374	0.001237683072211392	0.0012732353491576062	0.0012675978930916736	0.0013357692281112208	0.0013280571408252223	0.048735248440747114	0.047401473259779475	-3.541195390010382e-05	-0.00018595528151965635	-3.527365467025784e-05	-0.000185229044857238
2.294338272874165	0.0011589494553081285	0.0011567341499997613	0.0012122341122951781	0.0012084756891798775	0.0012418609660180726	0.0012371998661302004	0.0012727183053764031	0.001267083765505315	0.0013351850891013643	0.0013274782393682995	0.04870448040183011	0.047371550813981124	-3.5191834181665105e-05	-0.0001859128969781132	-3.505441770901979e-05	-0.00018518694784108725
2.308162815134429	0.0011585460535628823	0.0011563303014212243	0.001211778956668738	0.0012080215248269314	0.0012413759765586923	0.0012367167702896412	0.0012722014537139429	0.001266569826651798	0.0013346013192210924	0.0013268996972711894	0.048673808891248505	0.047341722236979515	-3.497302170658856e-05	-0.00018587019782487224	-3.483648249360399e-05	-0.00018514453682777487
2.3220706572162446	0.0011581425669596635	0.0011559263727048952	0.0012113238391208987	0.001207567400014495	0.0012408910989110853	0.0012362337855082986	0.0012716847947389013	0.0012660560771065388	0.0013340179184624247	0.0013263215145545518	0.04864323361733435	0.04731198724519187	-3.475550915536113e-05	-0.00018582718453477587	-3.461984173817184e-05	-0.00018510181229317024
2.336062301042938	0.0011577389968860272	0.0011555223652215474	0.0012108687606912074	0.0012071133157739418	0.0012404063338942231	0.001235750912603537	0.001271168329019473	0.0012655425174444431	0.0013334348868187383	0.0013257436912403027	0.04861275428911799	0.04728234555570746	-3.453928924260913e-05	-0.00018578385756404248	-3.440448819074654e-05	-0.00018505877469399135
2.3501382515621807	0.0011573353447269386	0.0011551182803393955	0.0012104137224174557	0.0012066592731348974	0.0012399216823259136	0.0012352681523915567	0.0012706520571234153	0.0012650291482399533	0.0013328522242848277	0.001325166227351668	0.04858237061631277	0.047252796886285885	-3.432435471720924e-05	-0.0001857402173508771	-3.419041463344208e-05	-0.00018501542446935915
2.3642990167642037	0.0011569316118648083	0.0011547141194241301	0.0012099587253357096	0.0012062052731252814	0.001239437145022842	0.0012347855056874311	0.0012701359796181025	0.0012645159700670997	0.0013322699308569485	0.0013245891229132323	0.048552082309332334	0.047223340955363326	-3.41106983618375e-05	-0.00018569626431436115	-3.397761388203302e-05	-0.00018497176203938204
2.378545107700138	0.0011565277996795366	0.001154309883838968	0.0012095037704803698	0.0012057513167713612	0.0012389527228006292	0.001234302973305168	0.0012696200970705805	0.001264002983499559	0.0013316880065328814	0.0013240123779510022	0.0485218890792853	0.04719397748205519	-3.389831299323992e-05	-0.00018565199885506312	-3.376607878606552e-05	-0.00018492778780529462
2.392877038500453	0.0011561239095485517	0.0011539055749446834	0.0012090488588842043	0.001205297405097791	0.0012384684164738703	0.0012338205560577479	0.0012691044100476083	0.0012634901891106888	0.0013311064513119781	0.0013234359924924465	0.04849179063798201	0.047164706186151616	-3.368719146198962e-05	-0.00018560742135489972	-3.355580222882959e-05	-0.0001848835021501516
2.4072953263935135	0.001155719942846853	0.001153501194099656	0.0012085939915784064	0.0012048435391276602	0.0012379842268561935	0.001233338254757179	0.0012685889191157182	0.0012629775874735969	0.0013305252651952182	0.0013228599665665607	0.048461786697934155	0.04713552678813338	-3.347732665226477e-05	-0.00018556253217610896	-3.334677712700518e-05	-0.00018483890543743997
2.4218004917242455	0.0011553159009470542	0.0011530967426599127	0.0012081391695926383	0.0012043897198825457	0.0012375001547603036	0.0012328560702145456	0.001268073624841263	0.0012624651791611778	0.0013299444481852636	0.0013222843002039142	0.04843187697235766	0.04710643900915836	-3.3268711482084545e-05	-0.00018551733166272122	-3.313899643085649e-05	-0.00018479399801191176
2.436393057972914	0.0011549117852194227	0.0011526922219791652	0.001207684393955077	0.0012039359483825487	0.0012370162009980338	0.0012323740032400567	0.0012675585277904693	0.001261952964746174	0.001329364000286511	0.0013217089934367062	0.04840206117517736	0.047077442571079695	-3.306133890291357e-05	-0.00018547182013872732	-3.293245312401688e-05	-0.00018474878019902885
2.4510735517740176	0.001154507597031926	0.0011522876334088613	0.0012072296656924645	0.0012034822256463602	0.0012365323663803983	0.0012318920546430987	0.0012670436285294909	0.001261440944801227	0.0013287839215051491	0.0013211340462988253	0.04837233902102781	0.04704853719643359	-3.28552018997591e-05	-0.00018542599790932757	-3.272714022339862e-05	-0.0001847032523053238
2.46584250293529	0.0011541033377502694	0.0011518829782982173	0.0012067749858301541	0.0012030285526912897	0.0012360486517176378	0.0012314102252322812	0.0012665289276244582	0.0012609291198989224	0.0013282042118492095	0.0013205594588258924	0.04834271022525594	0.04701972260845154	-3.265029349103221e-05	-0.0001853798652602101	-3.252305077918599e-05	-0.00018465741461767826
2.4807004444568266	0.0011536990087379455	0.0011514782579942716	0.0012063203553921618	0.0012025749305333228	0.0012355650578192755	0.001230928515815493	0.0012660144256415346	0.0012604174906118528	0.0013276248713286263	0.0013199852310553275	0.048313174503923376	0.0469909985310635	-3.2446606728402105e-05	-0.00018533342245721784	-3.232017787459934e-05	-0.0001846112674033229
2.4956479125503126	0.001153294611356274	0.0011510734738419213	0.0012058657754012113	0.0012021213601871752	0.001235081585494165	0.00123044692719995	0.0012655001231469667	0.0012599060575126612	0.0013270458999552863	0.0013194113630263977	0.04828373157380957	0.046962364688888224	-3.22441346966712e-05	-0.00018528666974629293	-3.211851462583265e-05	-0.00018456481090975418
2.510685446658382	0.0011528901469644488	0.0011506686271839728	0.0012054112468787902	0.0012016678426663328	0.0012345982355505465	0.001229965460192249	0.0012649860207071414	0.0012593948211741051	0.001326467297743094	0.0013188378547802765	0.04825438115241182	0.04693382080725206	-3.204287051388616e-05	-0.00018523960735380984	-3.1918054182157596e-05	-0.00018451804536481764
2.5258135894740787	0.0011524856169195798	0.0011502637193611816	0.0012049567708451916	0.0012012143789831076	0.0012341150087960921	0.0012294841155984174	0.001264472118888636	0.0012588837821690985	0.001325889064708014	0.0013182647063600973	0.048225122957951005	0.046905366612176105	-3.184280733106726e-05	-0.00018519223548635333	-3.17187897255905e-05	-0.00018447097097662457
2.54103288696045	0.001152081022576742	0.0011498587517122995	0.0012045023483195701	0.0012007609701486805	0.0012336319060379643	0.001229002894223966	0.0012639584182582762	0.0012583729410707743	0.0013253112008681394	0.0013176919178110103	0.048195956709372274	0.04687700183039187	-3.164393833208351e-05	-0.00018514455432958044	-3.152071447089233e-05	-0.00018442358793274716
2.556343888370238	0.0011516763652890175	0.0011494537255741216	0.0012040479803199914	0.001200307617173164	0.0012331489280828663	0.0012285217968739436	0.0012634449193831881	0.0012578622984525368	0.0013247337062437432	0.001317119489180239	0.04816688212634552	0.0468487261893314	-3.144625673373591e-05	-0.00018509656404952501	-3.132382166549236e-05	-0.00018437589640060703
2.571747146265715	0.0011512716464075422	0.0011490486422815293	0.0012035936678634787	0.0011998543210656417	0.001232666075737094	0.0012280408243529868	0.0012629316228308513	0.0012573518548881126	0.0013241565808573357	0.0013165474205171373	0.04813789892927037	0.04682053941713577	-3.1249755785528466e-05	-0.00018504826479187608	-3.1128104589404904e-05	-0.00018432789652791937
2.5872432165386163	0.0011508668672815532	0.0011486435031675397	0.0012031394119660708	0.0011994010828342225	0.0012321833498065908	0.0012275599774653743	0.0012624185291691614	0.0012568416109516106	0.0013235798247337193	0.0013159757118732438	0.04810900683927862	0.04679244124265882	-3.105442876955716e-05	-0.00018499965668108964	-3.09335565550628e-05	-0.00018427958844091652
2.602832658430207	0.0011504620292584363	0.0011482383095633506	0.0012026852136428694	0.0011989479034860947	0.001231700751097003	0.0012270792570150835	0.0012619056389664763	0.0012563315672175764	0.001323003437900052	0.001315404363302345	0.04808020557823216	0.04676443139546636	-3.08602690004961e-05	-0.00018495073982138788	-3.074017090723413e-05	-0.0001842309722457358
2.6185160345514573	0.0011500571336837712	0.0011478330627983893	0.0012022310739080938	0.0011984947840275786	0.0012312182804137303	0.00122659866380584	0.0012613929527916792	0.001255821724261044	0.001322427420385901	0.0013148333748605266	0.0480514948687287	0.046736509605834524	-3.066726982539625e-05	-0.00018490151429578772	-3.0547941022987524e-05	-0.0001841820480275591
2.6342939109033563	0.0011496521819013817	0.00114742776420036	0.0012017769937751322	0.0011980417254641746	0.0012307359385619855	0.0012261181986411758	0.001260880471214236	0.001255312082657598	0.001321851772223302	0.0013142627466062368	0.04802287443410606	0.04670867560476002	-3.047542462378261e-05	-0.00018485198016687798	-3.0356860311650524e-05	-0.00018413281585100139
2.6501668568973313	0.0011492471752533788	0.0011470224150952875	0.0012013229742565887	0.0011975887288006159	0.001230253726346842	0.0012256378623244797	0.0012603681948042396	0.0012548026429834258	0.001321276493446815	0.0013136924786003384	0.047994343998438264	0.04668092912395923	-3.028472680738359e-05	-0.00018480213747609775	-3.016692221454592e-05	-0.0001840832757595834
2.666135445375801	0.0011488421150802155	0.0011466170168075735	0.00120086901636435	0.0011971357950409274	0.0012297716445732962	0.0012251576556590572	0.0012598561241324827	0.0012542934058153734	0.0013207015840935898	0.0013131225709061734	0.04796590328654057	0.04665326989586396	-3.0095169819957523e-05	-0.0001847519862424596	-2.997812020487378e-05	-0.0001840334277744271
2.6822002526328483	0.0011484370027207344	0.0011462115706600425	0.0012004151211096287	0.001196682925188476	0.0012292896940463225	0.001224677579448186	0.0012593442597705088	0.001253784371731012	0.0013201270442034202	0.0013125530235896228	0.04793755202397361	0.04662569765363441	-2.9906747137396772e-05	-0.00018470152646454796	-2.9790447787850227e-05	-0.00018398327189675379
2.6983618584350144	0.0011480318395122116	0.0011458060779739863	0.0011999612895030156	0.0011962301202460201	0.0012288078755709245	0.0012241976344951658	0.0012588326022906667	0.0012532755413086796	0.0013195528738188037	0.0013119838367191587	0.04790928993704447	0.04659821213115141	-2.9719452267575053e-05	-0.0001846507581191592	-2.9603898500450698e-05	-0.00018393280810544144
2.71462084604223	0.001147626626790415	0.001145400540069224	0.001199507522554547	0.0011957773812157752	0.001228326189952198	0.0012237178216033843	0.0012583211522661766	0.0012527669151275568	0.0013189790729850061	0.0013114150103659139	0.04788111675280526	0.046570813063023596	-2.9533278750160097e-05	-0.00018459968116110725	-2.9418465911257297e-05	-0.00018388203635780198
2.730977802228858	0.001147221365889647	0.001144994958264142	0.0011990538212737433	0.0011953247090994543	0.0012278446379953816	0.0012232381415763639	0.0012578099102711776	0.0012522584937677105	0.0013184056417501152	0.0013108465446037317	0.047853032199058475	0.04654350018458938	-2.9348220156613647e-05	-0.0001845482955237232	-2.923414362055593e-05	-0.00018383095658985882
2.747433317304874	0.0011468160581428002	0.0011445893338757492	0.0011986001866696784	0.0011948721048983355	0.0012273632205059197	0.0012227585952178262	0.0012572988768807985	0.0012517502778101601	0.0013178325801651068	0.001310278439509235	0.04782503600435773	0.04651627323191473	-2.916427008998329e-05	-0.00018449660111766186	-2.9050925259961613e-05	-0.00018377956871462597
2.763987985137163	0.0011464107048814063	0.001144183668219732	0.0011981466197510265	0.0011944195696133122	0.0012268819382895172	0.0012222791833317475	0.0012567880526712105	0.0012512422678369385	0.0013172598882839042	0.0013097106951618835	0.04779712789801123	0.0464891319418009	-2.8981422184895522e-05	-0.00018444459783156786	-2.8868804492564182e-05	-0.00018372787262357915
2.780642403170963	0.0011460053074356892	0.001143777962610499	0.0011976931215261224	0.0011939671042449477	0.001226400792152199	0.0012217999067224159	0.0012562774382196878	0.0012507344644311447	0.0013166875661634397	0.0013091433116440363	0.04776930761008104	0.04646207605178192	-2.8799670107396147e-05	-0.00018439228553163156	-2.8687775012692374e-05	-0.00018367586818557324
2.797397172451417	0.0011455998671346162	0.0011433722183612392	0.001197239693003018	0.0011935147097935394	0.0012259197829003685	0.0012213207661944914	0.0012557670341046716	0.0012502268681770104	0.0013161156138637186	0.0013085762890410145	0.04774157487138804	0.0464351053001254	-2.8619007554887832e-05	-0.00018433966406158908	-2.8507830545844437e-05	-0.00018362355524709217
2.8142528976452668	0.0011451943853059518	0.0011429664367839697	0.0011967863351895372	0.0011930623872591628	0.001225438911340866	0.0012208417625530637	0.0012552568409058273	0.001249719479659959	0.0013155440314478793	0.0013080096274411597	0.04771392941351289	0.04640821942584349	-2.8439428256012145e-05	-0.00018428673324250022	-2.832896484863956e-05	-0.0001835709336322766
2.831210187062679	0.001144788863276306	0.0011425606191895917	0.0011963330490933352	0.0011926101376417407	0.0012249581782810286	0.0012203628966037106	0.0012547468592041045	0.0012492122994666637	0.0013149728189822557	0.0013074433269359	0.04768637096879566	0.04638141816868389	-2.8260925970510775e-05	-0.00018423349287197133	-2.8151171708595824e-05	-0.0001835180031417305
2.848269652679189	0.0011443833023711968	0.0011421547668879445	0.0011958798357219582	0.0011921579619411	0.0012244775845287525	0.0012198841691525616	0.001254237089581802	0.0012487053281851114	0.0013144019765364441	0.0013068773876198144	0.04765889927033909	0.04635470126913288	-2.8083494489218597e-05	-0.00018417994272529326	-2.797444494415796e-05	-0.00018346476355360353
2.865431910157798	0.0011439777039150944	0.001141748881187855	0.001195426696082896	0.0011917058611570198	0.0012239971308925473	0.0012194055810063522	0.001253727532622629	0.0012481985664046632	0.0013138315041833616	0.0013063118095906908	0.0476315140520138	0.04632806846842634	-2.7907127633779172e-05	-0.00018412608255366503	-2.779877840448919e-05	-0.00018341121462239762
2.882697578871184	0.0011435720692314847	0.0011413429633972008	0.0011949736311836533	0.0011912538362893015	0.001223516818181608	0.0012189271329724933	0.0012532181889117694	0.001247692014716121	0.0013132614019993197	0.0013057465929495991	0.04760421504845291	0.046301519508544046	-2.7731819256755774e-05	-0.00018407191208524853	-2.7624165969387937e-05	-0.00018335735607943882
2.900067281924058	0.0011431663996429148	0.0011409370148229557	0.0011945206420317898	0.0011908018883378265	0.001223036647205862	0.0012184488258591222	0.0012527090590359377	0.0012471856737117835	0.0013126916700640758	0.0013051817378009452	0.04757700199506248	0.046275054132208664	-2.7557563241416283e-05	-0.00018401743102483548	-2.7450601549308673e-05	-0.00018330318763265518
2.9175416461756507	0.0011427606964710593	0.0011405310367712522	0.0011940677296350016	0.0011903500183026107	0.0012225566187760452	0.0012179706604751738	0.0012522001435834537	0.001246679543985515	0.0013121223084609124	0.0013046172442525452	0.047549874628016034	0.046248672082895737	-2.7384353501594405e-05	-0.00018396263905295918	-2.7278079085056584e-05	-0.0001832487089662438
2.9351213022623317	0.0011423549610367646	0.0011401250305474308	0.001193614895001163	0.0011898982271838655	0.0012220767337037515	0.001217492637630433	0.0012516914431442937	0.0012461736261328033	0.0013115533172766893	0.0013040531124156808	0.0475228326842603	0.046222373104830315	-2.7212183981620286e-05	-0.00018390753582622765	-2.710659254783615e-05	-0.00018319391974019883
2.952806884620376	0.001141949194660117	0.0011397189974561065	0.0011931621391384018	0.001189446515982065	0.001221596992801509	0.0012170147581356094	0.0012511829583101695	0.0012456679207508339	0.0013109846966019231	0.0013034893424051788	0.04749587590151775	0.04619615694299097	-2.7041048656230304e-05	-0.00018385212097682402	-2.693613593899441e-05	-0.0001831388195900896
2.970599031508854	0.0011415433986604908	0.0011393129388012145	0.0011927094630551532	0.0011889948856980011	0.0012211173968828305	0.001216537022802389	0.0012506746896745798	0.0012451624284385426	0.0013104164465308438	0.001302925934339466	0.04746900401828325	0.04617002334310808	-2.6870941530601766e-05	-0.00018379639411383875	-2.6766703290243e-05	-0.0001830834081287258
2.9884983850326714	0.0011411375743566063	0.0011389068558860728	0.0011922568677602192	0.0011885433373328446	0.0012206379467622841	0.001216059432443502	0.0012501666378328805	0.001244657149796688	0.0013098485671614627	0.0013023628883406368	0.04744221677383186	0.046143972051670604	-2.670185663977004e-05	-0.00018374035481952267	-2.6598288663040592e-05	-0.0001830276849422996
3.006505591165733	0.0011407317230665984	0.001138500750013446	0.0011918043542628422	0.001188091871888219	0.0012201586432555624	0.0012155819878727934	0.0012496588033823583	0.0012441520854279211	0.0013092810585956516	0.0013018002045345322	0.04741551390821764	0.04611800281592247	-2.653378804918366e-05	-0.00018368400265361684	-2.6430886148967603e-05	-0.00018297164959407697
3.0246212997742656	0.0011403258461080564	0.0011380946224855888	0.0011913519235727504	0.0011876404903662374	0.0012196794871795306	0.0012151046899052727	0.0012491511869222812	0.0012436472359368337	0.0013087139209391908	0.0013012378830507892	0.04738889516227725	0.04609211538387074	-2.636672985408678e-05	-0.0001836273371498276	-2.626448986935148e-05	-0.00018291530162156677
3.0428461646402667	0.001139919944798104	0.0011376884746043228	0.0011908995767002432	0.0011871891937696023	0.0012192004793523147	0.0012146275393571978	0.001248643789053984	0.0012431426019300516	0.0013081471543018603	0.0013006759240229296	0.04736236027762786	0.04606630950427885	-2.620067617955385e-05	-0.00018357035781629838	-2.609909397519733e-05	-0.00018285864053715906
3.0611808434850984	0.0011395140204534392	0.0011372823076710805	0.0011904473146562332	0.0011867379831016344	0.0012187216205933463	0.0012141505370461226	0.0012481366103809183	0.0012426381840162772	0.0013075807587974886	0.0013001143275884106	0.04733590899667348	0.04604058492667724	-2.603562118051045e-05	-0.00018351306413641466	-2.593469264716014e-05	-0.0001828016658282916
3.079625997993227	0.0011391080743904142	0.0011368761229869782	0.0011899951384523307	0.0011862868593663597	0.0012182429117234468	0.0012136736837909793	0.0012476296515087364	0.0012421339828063754	0.0013070147345440417	0.0012995530938887101	0.047309541062603225	0.0460149414013609	-2.587155904149041e-05	-0.00018345545556799903	-2.577128009536439e-05	-0.00018274437695681156
3.0981822938360946	0.0011387021079250744	0.0011364699218528655	0.0011895430491008895	0.0011858358235685652	0.0012177643535648773	0.0012131969804121308	0.0012471229130453455	0.001241629998913428	0.0013064490816636753	0.0012989922230693832	0.04728325621939663	0.04598937867938741	-2.570848397664971e-05	-0.0001833975315434222	-2.560885055940404e-05	-0.0001826867733591142
3.116850400696155	0.0011382961223732379	0.0011360637055693949	0.0011890910476150865	0.0011853848767138652	0.0012172859469414207	0.001212720427731449	0.0012466163956009876	0.0012411262329528139	0.0013058838002828193	0.0012984317152801427	0.04725705421182304	0.045963896512587116	-2.5546390229405636e-05	-0.00018333929146799322	-2.5447398308044156e-05	-0.00018262885444525478
3.135630992291033	0.0011378901190505462	0.0011356574754370768	0.001188639135008984	0.001184934019808769	0.0012168076926784414	0.0012122440265723757	0.001246110099788303	0.0012406226855422695	0.0013053188905322423	0.0012978715706749254	0.04723093478544144	0.04593849465355625	-2.5385272072617204e-05	-0.00018328073472162476	-2.5286917639290307e-05	-0.00018257061959955911
3.1545247463978408	0.0011374840992725331	0.001135251232756349	0.0011881873122975943	0.0011844832538607452	0.0012163295916029577	0.0012117677777599956	0.0012456040262224049	0.0012401193573019667	0.0013047543525471275	0.0012973117894119672	0.047204897686607385	0.04591317285566645	-2.5225123808314542e-05	-0.00018322186065763968	-2.512740288013876e-05	-0.00018251206817954113
3.1735323448776414	0.001137078064354683	0.001134844978827632	0.0011877355804969481	0.0011840325798782897	0.0012158516445437088	0.0012112916821211026	0.0012450981755209483	0.001239616248854576	0.001304190186467143	0.0012967523716538717	0.0471789426624722	0.04588793087306053	-2.506593976774052e-05	-0.00018316266860315955	-2.496884838670138e-05	-0.00018245319951704086
3.192654473700048	0.0011366720156124927	0.0011344387149513965	0.0011872839406241633	0.0011835819988709956	0.0012153738523312235	0.001210815740484268	0.0012445925483041968	0.0012391133608253425	0.001303626392436513	0.0012961933175676843	0.047153069460980405	0.04586276846065528	-2.4907714310934415e-05	-0.00018310315785732834	-2.4811248543761544e-05	-0.00018239401291594848
3.211891822967991	0.0011362659543615447	0.001134032442428228	0.0011868323936975109	0.001183131511849618	0.0012148962157978985	0.0012103399536799178	0.0012440871451951062	0.0012386106938421595	0.0013030629706041025	0.0012956346273249734	0.047127277830882504	0.045837685374148444	-2.475044182695396e-05	-0.0001830433276931165	-2.465459776492679e-05	-0.00018233450765409165
3.2312450869426166	0.0011358598819175589	0.0011336261625588863	0.0011863809407364862	0.0011826811198261424	0.001214418735778056	0.0012098643225403915	0.0012435819668193825	0.0012381082485356301	0.0013024999211234743	0.001295076301101889	0.04710156752172355	0.04581268137001149	-2.4594116733688e-05	-0.00018298317735637726	-2.449889049250739e-05	-0.0001822746829821531
3.2507149640683446	0.0011354537995964691	0.001133219876644379	0.0011859295827618785	0.0011822308238138596	0.0012139414131080279	0.0012093888479000256	0.0012430770138055687	0.0012376060255391561	0.001301937244152981	0.0012945183390792535	0.04707593828385572	0.045787756205499665	-2.4438733477565033e-05	-0.00018292270606465322	-2.4344121197190233e-05	-0.00018221453812258814
3.2703021569980693	0.0011350477087144796	0.0011328135859860165	0.0011854783207958393	0.0011817806248274252	0.001213464248626219	0.0012089135305952162	0.0012425722867851086	0.0012371040254889952	0.0013013749398558293	0.0012939607414426259	0.04705038986843347	0.04576290963864984	-2.428428653364345e-05	-0.00018286191300823096	-2.4190284378208804e-05	-0.0001821540722709014
3.2900073726185273	0.0011346416105881376	0.001132407291885488	0.0011850271558619548	0.001181330523882945	0.0012129872431731869	0.0012084383714644983	0.0012420677863924272	0.0012366022490243496	0.0013008130084001654	0.0012934035083823874	0.047024922027418474	0.04573814142828082	-2.413077040538253e-05	-0.00018280079734900312	-2.403737456299626e-05	-0.00018209328459412033
3.3098313220758016	0.0011342355065343973	0.001132000995644921	0.0011845760889853168	0.001180880521998032	0.0012125103975917089	0.0012079633713486138	0.0012415635132650028	0.0012361006967874307	0.0013002514499591434	0.001292846640093809	0.04699953451357983	0.0457134513339993	-2.3978179624656315e-05	-0.00018273935822119003	-2.388538630727216e-05	-0.00018203217423165552
3.329774720800988	0.0011338293978706883	0.0011315946985669542	0.0011841251211925927	0.0011804306201918858	0.0012120337127268606	0.0012074885310905884	0.0012410594680434446	0.001235599369423538	0.0012996902647110103	0.001292290136777137	0.04697422708049903	0.04568883911619802	-2.3826508751503828e-05	-0.00018267759473011846	-2.373431419479613e-05	-0.0001819707402942461
3.349838288536016	0.0011334232859149817	0.0011311884019548008	0.001183674253512103	0.001179980819485363	0.0012115571894260877	0.0012070138515358044	0.0012405556513715658	0.0012350982675811359	0.0012991294528391806	0.0012917339986376645	0.04694899948256456	0.045664304536059325	-2.367575237416028e-05	-0.00018261550595263798	-2.3584152837378275e-05	-0.00018190898186434823
3.370022749359618	0.0011330171719858599	0.0011307821071123193	0.0011832234869738852	0.001179531120901048	0.0012110808285392826	0.001206539333532075	0.001240052063896466	0.00123459739191193	0.0012985690145323162	0.001291178225885815	0.04692385147498639	0.04563984735555919	-2.3525905108741363e-05	-0.00018255309093620498	-2.343489687457387e-05	-0.00018184689799491394
3.390328831713469	0.00113261105740259	0.001130375815344084	0.0011827728226097816	0.0011790815254633339	0.0012106046309188615	0.0012060649779297241	0.0012395487062686048	0.0012340967430709438	0.0012980089499844076	0.0012906228187372208	0.046898782813782666	0.045615467337461815	-2.3376961599350793e-05	-0.000182490348699188	-2.3286540973763148e-05	-0.00018178448770989064
3.4107572684284713	0.0011322049434851847	0.0011299695279554534	0.0011823222614535	0.0011786320341984882	0.0012101285974198388	0.0012055907855816582	0.0012390455791418805	0.001233596321716597	0.0012974492593948548	0.0012900677774128038	0.04687379325579313	0.04559116424532911	-2.3228916517920722e-05	-0.0001824272782311731	-2.3139079830040293e-05	-0.0001817217500047208
3.431308796751202	0.0011317988315544794	0.001129563246252638	0.0011818718045406957	0.0011781826481347298	0.0012096527288999036	0.0012051167573434427	0.0012385426831737088	0.0012330961285107827	0.0012968899429685442	0.0012895131021388524	0.04684888255867566	0.04556693784351991	-2.3081764563986223e-05	-0.00018236387849102087	-2.2992508165970565e-05	-0.0001816586838442602
3.4519841583705158	0.0011313927229322038	0.0011291569715427769	0.0011814214529090497	0.0011777333683023127	0.001209177026219502	0.0012046428940733853	0.0012380400190251087	0.001232596164118952	0.001296331000915938	0.0012889587931471105	0.046824050480910345	0.045542787897188325	-2.2935500464640185e-05	-0.00018230014840800446	-2.2846820731534795e-05	-0.00018159528816374948
3.47278409944432	0.0011309866189410486	0.0011287507051340056	0.0011809712075983372	0.0011772841957335889	0.0012087014902419106	0.0012041691966326081	0.0012375375873607706	0.001232096429210188	0.00129577243345315	0.0012884048506748536	0.046799296781798574	0.04551871417229283	-2.2790118974474333e-05	-0.00018223608688103243	-2.270201230407734e-05	-0.00018153156186823116
3.4937093706264992	0.0011305805209047457	0.00112834444833553	0.0011805210696505134	0.0011768351314630963	0.001208226121833321	0.0012036956658851316	0.001237035388849152	0.0012315969244572926	0.001295214240802036	0.0012878512749649777	0.046774621221469435	0.04549471643559296	-2.2645614875461267e-05	-0.00018217169277906509	-2.2558077688156902e-05	-0.000181467503832633
3.514760727094002	0.0011301744301481286	0.0011279382024576964	0.0011800710401097825	0.001176386176527629	0.0012077509218629116	0.0012032223026979484	0.0012365334241625453	0.0012310976505368566	0.0012946564231902692	0.0012872980662660737	0.046750023560877686	0.04547079445464871	-2.250198297674283e-05	-0.00018210696493950462	-2.2415011715411215e-05	-0.00018140311290085198
3.535938928574102	0.0011297683479972228	0.001127531968812071	0.0011796211200226859	0.001175937331966321	0.0012072758912029403	0.001202749107941112	0.0012360316939771744	0.0012305986081293607	0.001294098980851437	0.0012867452248325273	0.046725503561808525	0.04544694799783307	-2.2359218114571117e-05	-0.00018204190216850047	-2.227280924447031e-05	-0.00018133838788572665
3.557244739371806	0.001129362275779305	0.001127125748711509	0.0011791713104381725	0.0011754885988207236	0.0012068010307288149	0.001202276082487809	0.0012355301989732648	0.0012300997979192414	0.0012935419140251167	0.0012861927509245901	0.04670106098687695	0.045423176834320476	-2.2217315152336242e-05	-0.00018197650324217052	-2.2131465160901004e-05	-0.00018127332756950887
3.578678928397448	0.0011289562148229873	0.0011267195434702304	0.0011787216124076862	0.0011750399781348805	0.0012063263413191797	0.0012018032272144478	0.0012350289398351372	0.001229601220594982	0.0012929852229569677	0.0012856406448084738	0.046676695599530804	0.04539948073410001	-2.207626898020204e-05	-0.0001819107669036868	-2.1990974376950162e-05	-0.000181207930702032
3.600242269194432	0.0011285501664582902	0.0011263133544039	0.0011782720269852393	0.001174591470955417	0.0012058518238560005	0.001201330543000738	0.0012345279172512886	0.0012291028768491965	0.0012924289078988173	0.0012850889067564368	0.0466524071640557	0.04537585946796823	-2.193607451516505e-05	-0.00018184469186460772	-2.185133183158633e-05	-0.0001811421960018489
3.6219355399671502	0.00112814413201672	0.0011259071828296986	0.0011778225552275	0.0011741430783316143	0.0012053774792246449	0.0012008580307297742	0.0012340271319144778	0.0012286047673787182	0.0012918729691087515	0.0012845375370468697	0.04662819544557205	0.045352312807540575	-2.1796726700995528e-05	-0.00018177827680507241	-2.1712532490419933e-05	-0.00018107612215606528
3.643759523609069	0.0011277381128313403	0.0011255010300663983	0.0011773731981938687	0.0011736948013154895	0.001204903308313965	0.0012003856912881172	0.0012335265845218111	0.0012281068928846758	0.0012913174068511968	0.0012839865359643822	0.046604060210041716	0.04532884052524601	-2.165822050783847e-05	-0.00018171152037113614	-2.1574571345266136e-05	-0.00018100970781756431
3.6657150077309777	0.0011273321102368645	0.0011250948974344532	0.0011769239569465718	0.001173246640961891	0.001204429312016394	0.0011999135255658907	0.0012330262757748367	0.0012276092540725954	0.0012907622213970261	0.001283435903799907	0.04658000122426554	0.04530544239433129	-2.1520550932456473e-05	-0.00018164442117735158	-2.143744341445361e-05	-0.0001809429516079486
3.6878027846894206	0.0011269261255697131	0.0011246887862560602	0.0011764748325507274	0.001172798598328564	0.0012039554912280132	0.0011994415344568478	0.0012325262063796179	0.001227111851652471	0.0012902074130236294	0.001282885640850767	0.046556018255890064	0.04528211818886355	-2.138371299799033e-05	-0.0001815769778053533	-2.130114374256087e-05	-0.00018087585211615242
3.710023651615288	0.0011265201601681125	0.0011242826978552511	0.0011760258260744474	0.0011723506744762476	0.0012034818468486563	0.0011989697188584752	0.0012320263770468393	0.001226614686338868	0.0012896529820150225	0.0012823357474207881	0.04653211107340803	0.04525886768373469	-2.1247701753702303e-05	-0.0001815091888023035	-2.1165667400159516e-05	-0.00018080840789663766
3.732378410442586	0.0011261142153721631	0.0011238766335579663	0.0011755769385889123	0.001171902870468757	0.0012030083797819858	0.0011984980796720687	0.001231526788491884	0.0012261177588510036	0.0012890989286619295	0.001281786223820378	0.04650827944615901	0.04523569065465735	-2.1112512275052453e-05	-0.00018144105268233512	-2.103100948390793e-05	-0.0001807406174712256
3.7548678679373717	0.001125708292523925	0.0011234705946921385	0.0011751281711684586	0.0011714551873730657	0.0012025350909355885	0.0011980266178028285	0.0012310274414349285	0.0012256210699128404	0.0012885452532618825	0.0012812370703666285	0.046484523144334614	0.045212586878173436	-2.0978139663483525e-05	-0.00018137256792524759	-2.0897165116301464e-05	-0.00018067247932712638
3.777492835726878	0.0011253023929674996	0.0011230645825877734	0.001174679524890671	0.0011710076262593924	0.0012020619812210596	0.0011975553341599435	0.0012305283366010349	0.0012251246202531747	0.001287991956119313	0.0012806882873834012	0.046460841938975934	0.04518955613165394	-2.0844579046400136e-05	-0.0001813037329770062	-2.0764129445665497e-05	-0.00018060399191788257
3.8002541303288	0.0011248965180491084	0.0011226585985770294	0.0011742310008364615	0.0011705601882012933	0.0012015890515540946	0.0011970842296566836	0.0012300294747202422	0.0012246284106057325	0.0012874390375456485	0.0012801398752014322	0.04643723560198289	0.045166598193299816	-2.0711825576988363e-05	-0.0001812345462484377	-2.063189764599585e-05	-0.00018053515366248107
3.823152573180761	0.0011244906691171787	0.0011222526439943062	0.0011737826000901633	0.0011701128742757478	0.0012011163028545807	0.0011966133052104875	0.0012295308565276573	0.0012241324417092583	0.0012868864978594094	0.0012795918341584175	0.04641370390611001	0.04514371284214356	-2.0579874434083906e-05	-0.00018116500611561892	-2.050046491684429e-05	-0.00018046596294490902
3.8461889906699622	0.0011240848475224286	0.0011218467201763202	0.0011733343237396198	0.001169665685563239	0.0012006437360466875	0.0011961425617430573	0.0012290324827635547	0.0012236367143076108	0.0012863343373863045	0.0012790441645991189	0.0463902466249731	0.04512089985805995	-2.044872082212698e-05	-0.0001810951109190717	-2.0369826483183223e-05	-0.0001803964181136264
3.8693642141629967	0.0011236790546179484	0.0011214408284621988	0.0011728861728762725	0.001169218623147861	0.0012001713520589609	0.0011956720001804492	0.0012285343541734634	0.0012231412291498574	0.0012857825564593331	0.0012784968668754584	0.04636686353304751	0.04509815902175375	-2.031835997107559e-05	-0.0001810248589643737	-2.023997759539875e-05	-0.00018032651748237094
3.892679080035866	0.0011232732917592857	0.001121034970193555	0.0011724381485952483	0.0011687716881173904	0.0011996991518244122	0.0011952016214531647	0.001228036471508269	0.0012226459869903678	0.0012852311554188793	0.0012779499413466148	0.04634355440567813	0.045075490114776816	-2.018878713615918e-05	-0.0001809542485202431	-2.011091352906516e-05	-0.0001802562593284096
3.9161344297041563	0.0011228675603045376	0.0011206291467145844	0.0011719902519954637	0.0011683248815633905	0.001199227136280621	0.0011947314264962488	0.0012275388355243104	0.001222150988588912	0.0012846801346128199	0.0012774033883791304	0.046320319019072125	0.045052892919520575	-2.0059997597823148e-05	-0.00018088327781903835	-1.9982629584826966e-05	-0.000180185641892594
3.9397311096534064	0.0011224618616144306	0.0011202233593721447	0.0011715424841797048	0.0011678782045813016	0.0011987553063698224	0.0011942614162493822	0.0012270414469834731	0.0012216562347107597	0.001284129494396618	0.0012768572083470054	0.046297157150307196	0.04503036721922228	-1.9931986661850254e-05	-0.00018081194505784048	-1.9855121088523803e-05	-0.0001801146633803874
3.963469971469652	0.0011220561970524097	0.0011198176095158433	0.001171094846254722	0.0011674316582705256	0.0011982836630390031	0.0011937915916569739	0.0012265443066532885	0.00122116172612677	0.001283579235133428	0.0012763114016318003	0.04627406857733452	0.04500791279796789	-1.980474965887491e-05	-0.00018074024839559444	-1.9728383390760218e-05	-0.000180043321959672
3.987351871870168	0.00112165056798473	0.0011194118984981288	0.0011706473393313318	0.001166985243734532	0.0011978122072400052	0.0011933219536682646	0.0012260474153070373	0.001220667463613501	0.0012830293571942032	0.0012757659686227448	0.04625105307897817	0.04498552944069297	-1.9678281944456033e-05	-0.0001806681859535253	-1.960241186692996e-05	-0.00017997161576049914
4.01137767273438	0.001121244975780544	0.001119006227674381	0.0011701999645245037	0.001166538962080946	0.0011973409399296186	0.0011928525032374204	0.0012255507737238477	0.0012201734479533044	0.0012824798609577944	0.0012752209097168347	0.04622811043494232	0.044963216933186355	-1.9552578899031947e-05	-0.00018059575581610976	-1.9477201917195153e-05	-0.00017989954287633836
4.035548241134971	0.001120839421811992	0.0011186005984029984	0.0011697527229534623	0.0011660928144216444	0.0011968698620696805	0.0011923832413236303	0.0012250543826887977	0.0012196796799344271	0.0012819307468110604	0.001274676225318943	0.04620524042580978	0.04494097506209289	-1.942763592772609e-05	-0.00018052295602966062	-1.9352748966281613e-05	-0.00017982710136268953
4.059864449369175	0.0011204339074542922	0.0011181950120454874	0.0011693056157417797	0.0011656468018728518	0.0011963989746271754	0.001191914168891207	0.001224558242993014	0.001219186160351111	0.0012813820151489695	0.0012741319158419188	0.04618244283304606	0.04491880361491541	-1.9303448460180478e-05	-0.00018044978460107775	-1.9229048463319243e-05	-0.00017975428923580616
4.08432717499025	0.001120028434085835	0.0011177894699665619	0.0011688586440174752	0.0011652009255552428	0.0011959282785743402	0.0011914452869096906	0.0012240623554337802	0.0012186928900037033	0.0012808336663747155	0.001273587981706706	0.046159717439003135	0.04489670238001878	-1.9180011950618164e-05	-0.0001803762394995967	-1.9106095881897545e-05	-0.00017968110447422192
4.108937300839158	0.0011196230030882733	0.0011173839735342244	0.0011684118089131165	0.0011647551865940325	0.001195457774888756	0.0011909765963539418	0.001223566720814638	0.0012181998696987506	0.0012802857008998162	0.0012730444233424389	0.046137064026919694	0.04487467114663192	-1.9057321877548328e-05	-0.00018030231865451274	-1.898388671977766e-05	-0.00017960754501675225
4.133695715076422	0.00111921761584662	0.0011169785241198743	0.001167965111565916	0.0011643095861190913	0.0011949874645534647	0.0011905080982042553	0.0012230713399454982	0.0012177071002491158	0.0012797381191442352	0.0012725012411865628	0.046114482380929404	0.044852709704846644	-1.8935373743794032e-05	-0.0001802280199559858	-1.8862416498937468e-05	-0.00017953360876354907
4.15860331121418	0.0011188122737493347	0.0011165731230983848	0.0011675185531178313	0.0011638641252650196	0.0011945173485570562	0.0011900397934464495	0.001222576213642735	0.0012172145824740695	0.0012791909215364788	0.001271958435684934	0.04609197228605499	0.0448308178456308	-1.8814163076311813e-05	-0.000180153341253958	-1.8741680765339136e-05	-0.00017945929357413015
4.183660988148428	0.0011184069781884302	0.0011161677718482168	0.001167072134715671	0.0011634188051712787	0.0011940474278937915	0.001189571683071988	0.0012220813427293133	0.0012167223171994136	0.001278644108513727	0.001271416007291945	0.0460695335282237	0.04480899536081949	-1.869368542606678e-05	-0.00018007828035790374	-1.8621675088866668e-05	-0.00017938459726810074
4.208869650191461	0.0011180017305595577	0.0011157624717514966	0.0011666258575111907	0.0011629736269822678	0.0011935777035636907	0.0011891037680780662	0.0012215867280348754	0.0012162303052575736	0.0012780976805219283	0.0012708739564706222	0.046047165894258	0.044787242043126174	-1.8573936368115884e-05	-0.00018000283503780135	-1.8502395063381416e-05	-0.00017930951762562541
4.2342302071045115	0.0011175965322621105	0.0011153572241941287	0.0011661797226612024	0.0011625285918474444	0.0011931081765726513	0.001188636049467731	0.0012210923703958646	0.0012157385474877184	0.0012775516380159235	0.001270332283692751	0.046024869171884704	0.044765557686140586	-1.8454911501097904e-05	-0.00017992700302035813	-1.838383630620513e-05	-0.00017923405238373658
4.259743574130585	0.0011171913846993236	0.0011149520305658864	0.001165733731327679	0.001162083700921422	0.0011926388479325547	0.0011881685282499857	0.0012205982706556364	0.0012152470447358717	0.0012770059814595676	0.0012697909894389895	0.046002643149739265	0.04474394208433737	-1.8336606447511006e-05	-0.0001798507819920081	-1.8265994458428747e-05	-0.00017915819923922105
4.285410672027485	0.001116786289278367	0.0011145468922605106	0.0011652878846778567	0.0011616389553640756	0.001192169718661371	0.0011877012054398953	0.0012201044296645638	0.0012147557978550152	0.0012764607113258351	0.0012692500741989837	0.04598048761736534	0.04472239503307268	-1.821901685348723e-05	-0.0001797741695974131	-1.8148865184603596e-05	-0.00017908195584739883
4.311232427101037	0.0011163812474104498	0.0011141418106758107	0.0011648421838843423	0.0011611943563406475	0.0011917007897832713	0.001187234082058698	0.0012196108482801541	0.0012142648077052062	0.0012759158280969457	0.0012687095384714825	0.04595840236522145	0.044700916328592084	-1.8102138388619016e-05	-0.0001796971634386857	-1.8032444172713658e-05	-0.0001790053198209851
4.337209771238533	0.0011159762605109185	0.001113736787213767	0.0011643966301252198	0.0011607499050218552	0.0011912320623287387	0.0011867671591339153	0.001219117527367161	0.001213774075153693	0.0012753713322644817	0.0012681693827644616	0.04593638718468285	0.04467950576803469	-1.798596674584818e-05	-0.00017961976107441768	-1.79167271339431e-05	-0.00017892828872978495
4.363343641942354	0.0011155713299993645	0.0011133318232806322	0.001163951224584167	0.0011603056025840037	0.0011907635373346827	0.001186300437699466	0.0012186244677977066	0.0012132836010750265	0.0012748272243295127	0.001267629607595244	0.045914441868043956	0.04465816314942984	-1.7870497641490207e-05	-0.00017954196002104017	-1.7801709802742205e-05	-0.00017885086010113738
4.389634982363801	0.0011151664572997173	0.0011129269202870297	0.0011635059684505517	0.0011598614502090886	0.0011902952158445459	0.001185833918795774	0.001218131670451388	0.001212793386351178	0.0012742835048027107	0.0012670902134906152	0.04589256620852498	0.044636888271708655	-1.77557268149775e-05	-0.00017946375775063084	-1.7687387936556748e-05	-0.00017877303141833334
4.416084741337141	0.0011147616438403614	0.0011125220796480658	0.0011630608629195599	0.00115941744908491	0.0011898270989084286	0.0011853676034698903	0.0012176391362154052	0.0012123034318716561	0.0012737401742044837	0.0012665512009869568	0.04587076000026944	0.044615680934703035	-1.7641650028796946e-05	-0.00017938515169102498	-1.7573757315803712e-05	-0.00017869480012067118
4.442693873413836	0.0011143568910542284	0.0011121173027834272	0.0011626159091922897	0.0011589736004051865	0.0011893591875831943	0.0011849014927756002	0.001217146865984672	0.0012118137385336268	0.0012731972330650915	0.001266012570630361	0.04584902303835614	0.04459454093914902	-1.7528263068510713e-05	-0.00017930613922684246	-1.7460813743843534e-05	-0.00017861616360428934
4.469463338897009	0.0011139522003789086	0.001111712591117489	0.0011621711084758759	0.0011585299053696626	0.0011888914829325911	0.0011844355877735425	0.0012166548606619384	0.0012113243072420284	0.001272654681924776	0.0012654743229767596	0.045827355118794856	0.04457346808669158	-1.7415561742405855e-05	-0.00017922671769621257	-1.734855304668867e-05	-0.00017853711921905768
4.49639410387609	0.0011135475732567612	0.001111307946079424	0.0011617264619836012	0.0011580863651842273	0.0011884239860273718	0.0011839698895313299	0.0012161631211579191	0.0012108351389096986	0.0012721125213338903	0.001264936458592055	0.04580575603853905	0.04455246217988847	-1.730354188155675e-05	-0.00017914688439216175	-1.7236971073000124e-05	-0.0001784576642697988
4.523487140261684	0.0011131430111350168	0.001110903369103307	0.0011612819709350118	0.0011576429810610256	0.0011879566979454094	0.0011835043991236646	0.0012156716483914037	0.0012103462344574937	0.0012715707518530267	0.0012643989780522441	0.04578422559547817	0.044531523022214976	-1.7192199339734898e-05	-0.00017906663656250266	-1.7126063694056226e-05	-0.00017837779601656556
4.550743425820648	0.001112738515465889	0.001110498861628226	0.001160837636556035	0.0011571997542185793	0.0011874896197718173	0.0011830391176324568	0.0012151804432893928	0.0012098575948144116	0.001271029374053146	0.0012638618819435482	0.04576276358845149	0.04451065041806327	-1.7081529993204225e-05	-0.00017898597140822425	-1.7015826803499362e-05	-0.0001782975116724761
4.578163944211368	0.0011123340877066837	0.0011100944250983908	0.001160393460079092	0.001156756685881899	0.0011870227525990738	0.0011825740461469502	0.0012146895067872156	0.0012093692209177178	0.0012704883885157113	0.0012633251708625472	0.04574136981724942	0.044489844172752195	-1.697152974067251e-05	-0.0001789048860836029	-1.6906256317304746e-05	-0.00017821680840404697
4.605749685019276	0.0011119297293199096	0.0011096900609632453	0.0011599494427432214	0.0011563137772826024	0.0011865560975271416	0.0011821091857638407	0.001214198839828657	0.0012088811137130706	0.0012699477958328198	0.001262788845416309	0.045720044082614236	0.0444691040925301	-1.686219450315954e-05	-0.0001788233776955639	-1.6797348173711035e-05	-0.00017813568333099883
4.633501643792551	0.0011115254417733925	0.0011092857706775782	0.0011595055857941997	0.0011558710296590419	0.0011860896556635946	0.0011816445375874003	0.0012137084433660914	0.0012083932741546479	0.0012694075966073388	0.0012622529062225262	0.04569878618624848	0.0444484299845724	-1.6753520223896506e-05	-0.00017874144330312647	-1.6689098333029506e-05	-0.00017805413352520172
4.6614208220780515	0.0011111212265403874	0.0011088815557016376	0.0011590618904846598	0.0011554284442564181	0.0011856234281237418	0.0011811801027296045	0.0012132183183606062	0.0012079057032052776	0.001268867791453043	0.0012617173539096506	0.045677595930817015	0.04442782165699299	-1.6645502868239265e-05	-0.00017865907991712615	-1.6581502777550383e-05	-0.00017797215600998118
4.689508227457455	0.0011107170850996931	0.0011084774175012465	0.0011586183580742163	0.001154986022326905	0.001185157416030754	0.0011807158823102571	0.0012127284657821344	0.0012074184018365693	0.001268328380994751	0.0012611821891170326	0.045656473119950504	0.04440727891884706	-1.65381384235469e-05	-0.00017857628449968743	-1.6474557511535898e-05	-0.00017788974776081212
4.717764873583629	0.001110313018935767	0.0011080733575479134	0.0011581749898295838	0.0011545437651297686	0.0011846916205157925	0.001180251877457116	0.0012122388866095876	0.0012069313710290394	0.0012677893658684665	0.0012606474124950556	0.04563541755825486	0.04438680158013493	-1.6431422899150505e-05	-0.00017849305396425152	-1.636825856109192e-05	-0.0001778069057044862
4.746191780217212	0.0011099090295388385	0.0011076693773189503	0.0011577317870247038	0.0011541016739314957	0.001184226042718133	0.0011797880893060207	0.0012117495818309823	0.0012064446117722465	0.001267250746721513	0.0012601130247052762	0.0456144290513088	0.044366389451804086	-1.6325352326037462e-05	-0.00017840938517316163	-1.626260197388693e-05	-0.00017772362671678033
4.774789973263409	0.0011095051184050386	0.001107265478297599	0.0011572887509408813	0.0011536597500059252	0.0011837606837853097	0.001179324519001031	0.0012112605524435913	0.0012059581250649341	0.001266712524212689	0.0012595790264205763	0.04559350740567296	0.04434604234575673	-1.621992275697287e-05	-0.00017832527493943928	-1.615758381925611e-05	-0.00017763990762437176
4.803560484809025	0.0011091012870365017	0.0011068616619731334	0.001156845882866892	0.0011532179946343595	0.0011832955448732275	0.001178861167694545	0.0012107717994540585	0.0012054719119151504	0.0012661746990123965	0.001259045418325287	0.04557265242889408	0.044325760074854295	-1.6115130266343425e-05	-0.00017824072002531333	-1.605320018802786e-05	-0.0001775557452030896
4.832504353159697	0.0011086975369415017	0.0011064579298409988	0.0011564031840991325	0.0011527764091057123	0.0011828306271463149	0.001178398036547446	0.0012102833238785556	0.0012049859733404015	0.0012656372718028031	0.0012585122011153562	0.045551863929507656	0.04430554245291898	-1.6010970949921488e-05	-0.00017815571714105416	-1.594944719238503e-05	-0.00017747113617747057
4.861622622877388	0.001108293869634562	0.0011060542834029153	0.0011559606559417316	0.0011523349947166206	0.0011823659317776432	0.0011779351267292236	0.0012097951267429083	0.0012045003103677765	0.0012651002432779754	0.0012579793754984763	0.04553114171704742	0.04428538929474282	-1.590744092496571e-05	-0.00017807026294586192	-1.5846320965857974e-05	-0.00017738607722095345
4.890916344818065	0.0011078902866365837	0.0011056507241670116	0.0011555182997066956	0.001151893752771587	0.0011819014599490727	0.0011774724394181192	0.001209307209082743	0.0012040149240340955	0.0012645636141440356	0.0012574469421942436	0.045510485602044355	0.04426530041608929	-1.5804536329905305e-05	-0.00017798435404584034	-1.5743817663064347e-05	-0.0001773005649539916
4.9203865761696335	0.0011074867894749667	0.0011052472536479442	0.0011550761167140333	0.0011514526845831097	0.0011814372128513843	0.0011770099758012563	0.0012088195719436286	0.001203529815386048	0.0012640273851193115	0.0012569149019343027	0.04548989539603729	0.04424527563369761	-1.5702253324478832e-05	-0.0001778979869951347	-1.5641933459809715e-05	-0.00017721459594532973
4.950034380490085	0.001107083379683735	0.001104843873367021	0.0011546341082918912	0.001151011791471808	0.0011809731916844184	0.0011765477370747808	0.001208332216381214	0.0012030449854803366	0.0012634915569344843	0.0012563832554624984	0.04546937091157289	0.04422531476529573	-1.5600588089328266e-05	-0.000177811158292962	-1.5540664552726735e-05	-0.00017712816670892306
4.979860827745887	0.0011066800588036669	0.0011044405848523356	0.001154192275776693	0.0011505710747665746	0.0011805093976572233	0.0011760857244440064	0.0012078451434613861	0.0012025604353838241	0.001262956130332753	0.0012558520035350366	0.045448911962217155	0.0442054176295928	-1.5499536826165533e-05	-0.00017772386438544285	-1.5440007159413932e-05	-0.0001770412737059912
5.009866994350591	0.0011062768283824137	0.0011040373896388795	0.0011537506205132712	0.0011501305358046939	0.001180045831988183	0.0011756239391235441	0.001207358354260402	0.0012020761661736738	0.0012624211060699784	0.0012553211469206267	0.04542851836255424	0.044185584046295176	-1.5399095757578224e-05	-0.00017763610166424137	-1.5339957518255287e-05	-0.0001769539133433251
5.040053963203681	0.0011058736899746363	0.0011036342892686854	0.0011533091438550086	0.0011496901759319909	0.0011795824959051741	0.001175162382337457	0.0012068718498650466	0.001201592178937501	0.0012618864849148483	0.0012547906864006483	0.04540818992819634	0.04416581383610524	-1.5299261126811015e-05	-0.00017754786646476117	-1.524051188822595e-05	-0.00017686608197189924
5.070422823729659	0.0011054706451421325	0.0011032312852909507	0.0011528678471639763	0.0011492499965029667	0.0011791193906457028	0.0011747010553193966	0.0012063856313727828	0.0012011084747735228	0.0012613522676490367	0.0012542606227693058	0.04538792647579088	0.04414610682073148	-1.5200029197859344e-05	-0.00017745915506758858	-1.5141666548895705e-05	-0.0001767777758878708
5.100974671917351	0.0011050676954539665	0.0011028283792621659	0.0011524267318110744	0.0011488099988809404	0.001178656517457053	0.0011742399593127526	0.0012058996998918952	0.001200625054790707	0.0012608184550673618	0.0012537309568337888	0.045367727823020454	0.04412646282289047	-1.5101396255261246e-05	-0.00017736996369688285	-1.5043417800307546e-05	-0.00017668899133088667
5.131710610359471	0.0011046648424866033	0.001102425572746252	0.0011519857991761778	0.0011483701844381905	0.0011781938775964338	0.001173779095570798	0.001205414056541651	0.0012001419201089253	0.0012602850479779505	0.0012532016894144355	0.045347593788612424	0.044106881666314435	-1.5003358604000205e-05	-0.00017728028851968225	-1.4945761962887466e-05	-0.00017659972448438865
5.1626317482924104	0.00110426208782404	0.0011020228673146904	0.0011515450506482735	0.0011479305545560939	0.0011777314723311289	0.001173318465356837	0.00120492870245245	0.0011996590718591066	0.0012597520472024035	0.0012526728213448932	0.04532752419234603	0.044087363175760404	-1.4905912569404545e-05	-0.0001771901256452657	-1.4848695377291804e-05	-0.00017650997147392045
5.193739201636265	0.0011038594330579454	0.0011016202645466613	0.0011511044876256152	0.0011474911106252818	0.001177269302938649	0.00117285806994436	0.0012044436387659853	0.001199176511183393	0.0012592194535759648	0.0012521443534722905	0.04530751885505482	0.04406790717700671	-1.480905449703293e-05	-0.00017709947112487523	-1.4752214404310099e-05	-0.00017641972836704434
5.225034093035115	0.0011034568797877913	0.0011012177660291772	0.0011506641115158604	0.0011470518540457758	0.001176807370706883	0.00117239791061719	0.0012039588666353986	0.0011986942392352993	0.0012586872679476856	0.0012516162866573997	0.04528757759863897	0.04404851349686999	-1.4712780752618865e-05	-0.00017700832095077224	-1.4656315424819988e-05	-0.00017632899117275835
5.256517551897525	0.001103054429620996	0.001100815373357223	0.0011502239237362274	0.0011466127862271441	0.0011763456769342535	0.0011719379886696423	0.0012034743872254402	0.001198212257179871	0.0012581554911806014	0.0012510886217748092	0.045267700246063844	0.04402918196320397	-1.4617087721938843e-05	-0.000176916671056071	-1.4560994839641489e-05	-0.00017623775584107992
5.288190714437326	0.001102652084173056	0.0011004130881338932	0.0011497839257136428	0.0011461739085886443	0.00117588422292987	0.0011714783054066734	0.0012029902017126324	0.0011977305661938415	0.0012576241241518975	0.0012505613597130936	0.04524788662137091	0.04400991240490753	-1.4521971810736028e-05	-0.00017682451731396154	-1.446624906948843e-05	-0.00017614601826218546
5.320054723714605	0.0011022498450676955	0.0011000109119705336	0.0011493441188848877	0.0011457352225593773	0.0011754230100136894	0.0011710188621440428	0.0012025063112854311	0.0011972491674658032	0.00125709316775309	0.0012500345013749892	0.04522813654968717	0.04399070465193697	-1.4427429444564127e-05	-0.0001767318555365438	-1.4372074554784564e-05	-0.0001760537742656887
5.352110729676963	0.001101847713936999	0.001099608846486881	0.001148904504696759	0.0011452967295784433	0.001174962039516673	0.0011705596602084682	0.0012020227171443913	0.0011967680621963626	0.0012565626228901988	0.0012495080476775666	0.04520844985722488	0.043971558535301505	-1.4333457068773509e-05	-0.00017663868147502204	-1.4278467755677454e-05	-0.00017596101962050192
5.384359889201005	0.0011014456924215625	0.0010992068933112097	0.001148465084606218	0.0011448584310950881	0.0011745013127809482	0.001170100700937787	0.0012015394205023352	0.0011962872515983106	0.0012560324904839272	0.0012489819995524117	0.04518882637129566	0.04395247388708035	-1.4240051148289162e-05	-0.00017654499081801167	-1.4185425151785197e-05	-0.0001758677500328376
5.41680336613411	0.0011010437821706352	0.0010988050540804769	0.001148025860080552	0.001144420328568871	0.001174040831159973	0.001169641985681122	0.0012010564225845217	0.0011958067368967944	0.001255502771469846	0.0012484563579458039	0.04516926592031269	0.043933450540422726	-1.41472081676558e-05	-0.00017645077919195562	-1.4092943242241529e-05	-0.00017577396114720756
5.44944233133642	0.0011006419848422649	0.0010984033304404623	0.001147586832597527	0.0011439824234698104	0.0011735805960186956	0.0011691835157990368	0.001200573724628812	0.0011953265193294807	0.0012549734667985698	0.0012479311238188981	0.045149768333798156	0.04391448832955962	-1.4054924630850507e-05	-0.00017635604215993084	-1.4001018545560517e-05	-0.00017567964854503515
5.482277962723094	0.0011002403021034472	0.0010980017240459247	0.0011471480036455517	0.0011435447172785497	0.0011731206087337261	0.0011687252926637106	0.0012000913278858525	0.0011948466001467318	0.0012544445774359501	0.001247406298147909	0.045130333442396996	0.043895587089808744	-1.3963197061164778e-05	-0.0001762607752207601	-1.3909647599459618e-05	-0.00017558480774357288
5.515311445306831	0.0010998387356302736	0.0010976002365607439	0.0011467093747238365	0.0011431072114865177	0.0011726608706934998	0.001168267317659098	0.001199609233619236	0.0011943669806117776	0.0012539161043632558	0.0012468818819242951	0.04511096107787339	0.04387674665758096	-1.3872022001173295e-05	-0.00017616497380851248	-1.3818826960859676e-05	-0.00017548943419590235
5.548543971240616	0.0010994372871080858	0.0010971988696580769	0.0011462709473425577	0.0011426699075960897	0.0011722013832984512	0.0011678095921811038	0.0011991274431056922	0.0011938876620008932	0.001253388048577368	0.001246357876154952	0.04509165107313039	0.04385796687039084	-1.3781396012570862e-05	-0.00017606863329192035	-1.372855320572533e-05	-0.00017539352328951874
5.581976739860765	0.001099035958231623	0.0010967976250205076	0.0011458327230230226	0.0011422328071207558	0.0011717421479611823	0.0011673521176377509	0.0011986459576352547	0.0011934086456035736	0.0012528604110909683	0.0012458342818623975	0.045072403262207884	0.043839247566858405	-1.3691315676186283e-05	-0.00017597174897415746	-1.3638822929044198e-05	-0.00017529707034691366
5.615610957730194	0.0010986347507051769	0.0010963965043401971	0.0011453947032978346	0.0011417959115852779	0.0011712831661066351	0.0011668948954493507	0.0011981647785114437	0.001192929932722715	0.001252333192932731	0.001245311100084964	0.04505321748029366	0.043820588586726356	-1.360177759174297e-05	-0.00017587431609109028	-1.3549632744629114e-05	-0.00017520007062341025
5.649447838681973	0.0010982336662427497	0.0010959955093190477	0.0011449568897110613	0.0011413592225258662	0.0011708244391722706	0.0011664379270486841	0.001197683907051456	0.0011924515246747947	0.0012518063951475265	0.0012447883318769991	0.045034093563737713	0.04380198977085902	-1.3512778377793022e-05	-0.0001757763298105841	-1.3460979285045277e-05	-0.00017510251930666354
5.6834886038631165	0.001097832706568212	0.001095594641668851	0.00114451928381841	0.0011409227414903502	0.001170365968608245	0.001165981213881173	0.0011972033445863427	0.0011919734227900593	0.0012512800187966132	0.0012442659783090588	0.04501503135005076	0.04378345096125345	-1.3424314671710291e-05	-0.00017567778523272515	-1.3372859201606774e-05	-0.00017500441151710455
5.717734481778674	0.0010974318734154537	0.0010951939031114525	0.001144081887187388	0.0011404864700383399	0.0011699077558775868	0.00116552475740506	0.0011967230924611932	0.0011914956284127037	0.0012507540649578396	0.0012437440404681063	0.04499603067792074	0.04376497200105068	-1.3336383129506496e-05	-0.0001755786773886825	-1.3285269164119845e-05	-0.00017490574230555334
5.75218670833605	0.001097031168528555	0.0010947932953789083	0.0011436447013974914	0.0011400504097414102	0.00116944980245638	0.0011650685590915914	0.0011962431520353332	0.001191018142901064	0.0012502285347258519	0.0012432225194577177	0.04497709138721555	0.04374655273453923	-1.32489804258e-05	-0.00017547900123984772	-1.3198205860976558e-05	-0.00017480650665421815
5.786846526889619	0.0010966305936619383	0.0010943928202136477	0.001143207728040366	0.001139614562183267	0.0011689921098339438	0.0011646126204251928	0.0011957635246825033	0.0011905409676278038	0.0012497034292122916	0.0012427014163982784	0.044958213318995584	0.04372819300716829	-1.3162103253621521e-05	-0.0001753787516766414	-1.3111665998908478e-05	-0.00017470669947466932
5.821715188285586	0.0010962301505805377	0.0010939924793686375	0.0011427709687199955	0.0011391789289599316	0.001168534679513024	0.001164156942903662	0.0011952842117910632	0.0011900641039801093	0.0012491787495460115	0.001242180732427201	0.044939396315522406	0.043709892665553265	-1.3075748324438419e-05	-0.00017527792351862415	-1.3025646302924215e-05	-0.00017460631560706208
5.856793950907131	0.0010958298410599615	0.0010935922746075448	0.0011423344250528747	0.001138743511679912	0.0011680775130099713	0.0011637015280383481	0.0011948052147641786	0.0011895875533598783	0.0012486544968732794	0.0012416604686991243	0.04492064022026595	0.04369165155748667	-1.2989912367939588e-05	-0.00017517651151294222	-1.2940143516250446e-05	-0.00017450534981999777
5.892084080719833	0.0010954296668866622	0.0010931922077049084	0.0011418980986681955	0.0011383083119643946	0.001167620611854941	0.001163246377354347	0.0011943265350200267	0.001189111317183924	0.0012481306723580007	0.0012411406263861315	0.04490194487791776	0.043673469531944016	-1.2904592132000764e-05	-0.00017507451033349497	-1.2855154400179258e-05	-0.00017440379680896956
5.927586851317345	0.0010950296298581025	0.001092792280446303	0.001141461991208029	0.0011378733314474157	0.0011671639775920754	0.0011627914923906856	0.0011938481739919846	0.001188635396884168	0.0012476072771819223	0.0012406212066779613	0.044883310134392014	0.043655346439099026	-1.281978438264636e-05	-0.0001749719145814066	-1.2770675734092435e-05	-0.00017430165119708407
5.963303543967366	0.0010946297317829237	0.00109239249462851	0.0011410261043275029	0.001137438571776051	0.0011667076117797004	0.0011623368747005168	0.0011933701331288409	0.0011881597939078408	0.0012470843125448592	0.001240102210782224	0.04486473583684966	0.04363728213032773	-1.2735485903879462e-05	-0.00017486871878311105	-1.2686704315256758e-05	-0.00017419890753300749
5.999235447657878	0.001094229974481119	0.0010919928520596897	0.0011405904396949982	0.0011370040346106022	0.0011662515159905197	0.001161882525851313	0.0011928924138949908	0.0011876845097176852	0.0012465617796649086	0.0012395836399246203	0.04484622183369388	0.0436192764582197	-1.265169349757081e-05	-0.0001747649173893251	-1.2603236958726866e-05	-0.00017409556028977202
6.035383859143656	0.0010938303597842118	0.0010915933545595563	0.0011401549989923378	0.001136569721624786	0.0011657956918118152	0.001161428447425066	0.001192415017770652	0.0011872095457921654	0.0012460396797786804	0.0012390654953491663	0.04482776797458781	0.04360132927659036	-1.2568403983392873e-05	-0.0001746605047743821	-1.2520270497282798e-05	-0.0001739916038644429
6.071750082993084	0.0010934308895354252	0.0010911940039595531	0.0011397197839149709	0.0011361356345059254	0.0011653401408456454	0.0011609746410184841	0.001191937946252067	0.001186734903625671	0.0012455180141415188	0.0012385477783184167	0.04480937411046643	0.043583440440487724	-1.2485614198750467e-05	-0.0001745554752361489	-1.2437801781360613e-05	-0.0001738870325780073
6.108335431635222	0.0010930315655898616	0.0010907948021030285	0.001139284796172172	0.0011357017749551387	0.0011648848647090454	0.0011605211082431927	0.0011914612008517148	0.0011862605847287257	0.001244996784027731	0.0012380304901136883	0.04479104009354177	0.04356560980620452	-1.2403320998662787e-05	-0.00017444982299455458	-1.2355827678930953e-05	-0.00017378184067354252
6.145141225407182	0.0010926323898146828	0.0010903957508454167	0.0011388500374872356	0.0011352681446875404	0.0011644298650342344	0.0011600678507259392	0.0011909847830985257	0.0011857865906282038	0.0012444759907308213	0.001237513632035296	0.044772765777316516	0.043547837231288036	-1.2321521255707901e-05	-0.00017434354219114656	-1.2274345075443532e-05	-0.00017367602231638246
6.182168792601758	0.001092233364089287	0.0010899968520544142	0.0011384155095976694	0.00113483474543243	0.0011639751434688165	0.0011596148701087943	0.001190508694538093	0.0011853129228675378	0.0012439556355637186	0.0012369972054027765	0.04475455101659485	0.04353012257455105	-1.2240211859849276e-05	-0.00017423662688742514	-1.2193350873665812e-05	-0.000173569571591925
6.2194194695153895	0.0010918344903054985	0.0010895981076101723	0.0011379812142554002	0.0011344015789334985	0.0011635207016759978	0.0011591621680493679	0.001190032936732898	0.0011848395830069448	0.0012434357198590224	0.001236481211555134	0.04473639566749406	0.04351246569608386	-1.2159389718364652e-05	-0.0001741290710641219	-1.2112841993591056e-05	-0.00017346248250504903
6.256894600496366	0.0010914357703677474	0.0010891995194054704	0.0011375471532269709	0.0011339686469490275	0.0011630665413347914	0.0011587097462210125	0.001189557511262526	0.0011843665726236406	0.001242916244969238	0.0012359656518510704	0.04471829958745568	0.043494866457263935	-1.2079051755835638e-05	-0.00017402086862133848	-1.203281537245221e-05	-0.00017335474898044767
6.294595537993358	0.0010910372061932558	0.0010888010893459112	0.001137113328293747	0.0011335359512520914	0.0011626126641402321	0.0011582576063130395	0.0011890824197238914	0.0011838938933120611	0.0012423972122670179	0.0012354505276692311	0.044700262635257254	0.04347732472076651	-1.1999194913982908e-05	-0.0001739120133767147	-1.195326796452241e-05	-0.0001732463648604632
6.332523642604218	0.00109063879971223	0.0010884028193501039	0.0011366797412521205	0.001133103493630761	0.0011621590718035924	0.0011578057500309315	0.0011886076637314601	0.0011834215466840889	0.0012418786231454097	0.0012349358404084442	0.04468228467102273	0.043459840350580106	-1.1919816151581206e-05	-0.00017380249906462364	-1.1874196741087223e-05	-0.00017313732390483727
6.370680283125076	0.0010902405528680477	0.0010880047113498588	0.001136246393913718	0.0011326712758883179	0.001161705766052601	0.0011573541790965616	0.0011881332449174813	0.0011829495343692808	0.0012413604790181038	0.0012344215914879715	0.04466436555623832	0.043442413212013004	-1.1840912444362195e-05	-0.00017369231933533902	-1.179559869029026e-05	-0.00017302761978921222
6.40906683659976	0.0010898424676174527	0.0010876067672903763	0.0011358132881056178	0.001132239299843457	0.0011612527486316636	0.001156902895248413	0.00118765916493222	0.0011824778580150953	0.0012408427813196852	0.0012339077823477567	0.0446465051537606	0.04342504317170966	-1.17624807849364e-05	-0.00017358146775389716	-1.1717470817089806e-05	-0.00017291724610438153
6.447684688369473	0.0010894445459307491	0.0010872089891304452	0.001135380425670553	0.0011318075673305045	0.0011608000213020858	0.0011564519002418014	0.0011871854254441863	0.00118200651928713	0.001240325531505889	0.0012333944144486788	0.04462870332783331	0.043407730097662904	-1.1684518182755038e-05	-0.000173469937800097	-1.1639810143189433e-05	-0.00017280619635612338
6.486535232122802	0.0010890467897919952	0.0010868113788426335	0.001134947808467132	0.0011313760801996294	0.001160347585842296	0.0011560011958490972	0.0011867120281403723	0.0011815355198693492	0.0012398087310538561	0.0012328814892728034	0.04461095994409694	0.04339047385922218	-1.160702166389839e-05	-0.00017335772286605766	-1.1562613706894015e-05	-0.00017269446396331323
6.525619869945995	0.0010886492011992054	0.0010864139384134934	0.0011345154383700566	0.0011309448403170636	0.0011598954440480795	0.001155550783859956	0.0011862389747264931	0.001181064861464327	0.0012392923814623946	0.0012323690083236496	0.044593274869603246	0.043373274327108795	-1.15299882710862e-05	-0.00017324481625610733	-1.1485878563029933e-05	-0.00017258204225681362
6.564940012373588	0.001088251782164549	0.0010860166698437586	0.0011340833172703419	0.0011305138495653155	0.0011594435977328027	0.0011551006660815478	0.0011857662669272299	0.0011805945457934873	0.0012387764842522442	0.0012318569731264457	0.04457564797282921	0.04335613137343319	-1.1453415063544109e-05	-0.00017313121118583963	-1.1409601782877421e-05	-0.0001724689244795019
6.604497078439295	0.001087854534714555	0.0010856195751485452	0.0011336514470755355	0.0011300831098433992	0.0011589920487276514	0.001154650844338787	0.0011852939064864682	0.0011801245745973468	0.0012382610409663445	0.0012313453852283958	0.04455807912368861	0.04333904487170226	-1.1377299116942935e-05	-0.0001730169007810589	-1.1333780454092501e-05	-0.00017235510378452168
6.644292495727218	0.0010874574608903118	0.0010852226563575608	0.0011332198297099455	0.0011296526230670531	0.001158540798881862	0.0011542013204745695	0.0011848218951675525	0.001179654949635758	0.0012377460531701023	0.0012308342461989491	0.04454056819354958	0.043322014696834395	-1.130163752326857e-05	-0.00017290187807633695	-1.12584116805578e-05	-0.0001722405732342558
6.684327700423376	0.0010870605627476813	0.0010848259155153074	0.001132788467114865	0.0011292223911689686	0.001158089850062965	0.0011537520963500107	0.0011843502347535322	0.0011791856726881633	0.0012372315224516684	0.001230323557630072	0.044523115055246996	0.04330504072517632	-1.122642739075086e-05	-0.00017278613601437454	-1.1183492582346119e-05	-0.00017212532579946593
6.724604137367524	0.001086663842357502	0.0010844293546812959	0.0011323573612488085	0.001128792416099022	0.0011576392041570223	0.0011533031738446848	0.0011838789270474156	0.0011787167455538452	0.0012367174504222128	0.0012298133211365214	0.04450571958309275	0.04328812283451372	-1.115166584380635e-05	-0.00017266966744522438	-1.1109020295644104e-05	-0.00017200935435887632
6.76512326010531	0.001086267301805802	0.00108403297593025	0.0011319265140877315	0.0011283626998244993	0.0011571888630688728	0.0011528545548568662	0.0011834079738724265	0.001178248170052176	0.0012362038387162054	0.0012293035383561222	0.04448838165290138	0.043271260904087075	-1.1077350022913393e-05	-0.0001725524651246535	-1.1034991972622143e-05	-0.00017189265169711976
6.805886530940724	0.0010858709431940154	0.0010836367813523249	0.00113149592762528	0.0011279332443303368	0.001156738828722378	0.0011524062413037783	0.0011829373770722623	0.0011777799480228817	0.0012356906889916988	0.0012287942109500526	0.04447110114199214	0.04325445481460656	-1.1003477084501126e-05	-0.000172434521713144	-1.0961404781337225e-05	-0.0001717752105037662
6.846895420988873	0.0010854747686391945	0.001083240773053324	0.0011310656038730175	0.001127504051619357	0.0011562891030606748	0.0011519582351218413	0.0011824671385113586	0.0011773120813263031	0.001235178002930619	0.0012282853406031268	0.04445387792921536	0.043237704448267515	-1.093004420091824e-05	-0.00017231582977519921	-1.088825590568783e-05	-0.00017165702337290645
6.888151410229076	0.0010850787802742293	0.0010828449531549123	0.0011306355448606692	0.0011270751237125061	0.0011558396880464229	0.0011515105382669225	0.0011819972600751487	0.0011768445718436525	0.0012346657822390524	0.0012277769290240821	0.044436711894960075	0.043221009688762184	-1.0857048560353189e-05	-0.00017219638177870533	-1.0815542545358423e-05	-0.0001715380828024582
6.92965598755826	0.0010846829802480637	0.0010824493237948382	0.0011302057526363608	0.0011266464626490946	0.001155390585662061	0.0011510631527145876	0.0011815277436703355	0.0011763774214772864	0.0012341540286475384	0.0012272689779458722	0.04441960292117686	0.04320437042130113	-1.0784487366660711e-05	-0.00017207617009251663	-1.0743261915618224e-05	-0.00017141838119155706
6.971410650844719	0.0010842873707259267	0.0010820538871271596	0.0011297762292668727	0.0011262180704870448	0.001154941797910069	0.0011506160804603657	0.0011810585912251652	0.0011759106321509749	0.0012336427439113746	0.0012267614891259637	0.04440255089138756	0.04318778653262682	-1.0712357839335815e-05	-0.0001719551869858449	-1.0671411247316007e-05	-0.00017129791084008472
7.01341690698215	0.0010838919538895488	0.0010816586453224638	0.001129346976837876	0.0011257899493031386	0.0011544933268132242	0.001150169323520001	0.0011805898046896954	0.0011754442058101696	0.0012331319298109111	0.0012262544643466353	0.044385555690708234	0.04317125791102489	-1.0640657213427038e-05	-0.0001718334246275932	-1.059998778677948e-05	-0.0001711766639480583
7.055676271944047	0.0010834967319373946	0.0010812636005681007	0.0011289179974541947	0.0011253621011932699	0.0011540451744148689	0.001149722883929723	0.0011801213860360797	0.001174978144422291	0.001232621588151861	0.0012257479054152804	0.044368617205861584	0.04315478444634838	-1.0569382739465324e-05	-0.00017171087508535687	-1.052898879575978e-05	-0.00017105463261463116
7.098190270838397	0.001083101707084889	0.0010808687550684045	0.001128489293240051	0.0011249345282726849	0.0011535973427791713	0.0011492767637465023	0.0011796533372588412	0.0011745124499769914	0.001232111720765603	0.0012252418141647094	0.04435173532519509	0.043138366030031364	-1.0498531683344331e-05	-0.00017158753032370244	-1.045841155130657e-05	-0.0001709318088362055
7.1409604379627405	0.001082706881564651	0.0010804741110449314	0.0011280608663393253	0.0011245072326762562	0.0011531498339914033	0.001148830965048331	0.0011791856603751607	0.001174047124486452	0.0012316023295094998	0.0012247361924534667	0.044334909938699714	0.0431220025551033	-1.042810132619379e-05	-0.00017146338220219715	-1.0388253345618853e-05	-0.0001708081845045173
7.183988316859528	0.0010823122576267277	0.001080079670736697	0.001127632718915814	0.0011240802165587299	0.001152702650158209	0.0011483854899344884	0.0011787183574251661	0.0011735821699856638	0.0012310934162672138	0.001224231042166144	0.04431814093802995	0.0431056939162109	-1.0358088964405529e-05	-0.0001713384224762693	-1.0318511486105686e-05	-0.0001706837514075521
7.227275460371831	0.0010819178375388314	0.0010796854364004047	0.0011272048531534937	0.0011236534820949883	0.0011522557934078807	0.0011479403405258168	0.0011782514304722205	0.0011731175885327134	0.001230584982949026	0.0012237263652136914	0.0443014282165185	0.04308944000963321	-1.0288491909489494e-05	-0.00017121264279490456	-1.0249183295235262e-05	-0.00017055850122757454
7.270823430699384	0.0010815236235865782	0.0010792914103106904	0.0011267772712567831	0.0011232270314803143	0.0011518092658906376	0.0011474955189649974	0.0011777848816032115	0.0011726533822090793	0.0012300770314921587	0.0012232221635337457	0.04428477166919361	0.043073240733302334	-1.021930748795058e-05	-0.00017108603469864758	-1.0180266110403069e-05	-0.00017043242553871352
7.31463379945495	0.0010811296180737325	0.0010788975947603665	0.0011263499754508154	0.0011228008669306633	0.0011513630697789132	0.0011470510274168384	0.0011773187129288606	0.0011721895531199291	0.0012295695638611084	0.0012227184390909563	0.044268171192803935	0.0430570959868187	-1.0150533041240056e-05	-0.00017095858961954646	-1.0111757283874645e-05	-0.00017030551580665687
7.358708147721062	0.0010807358233224473	0.0010785039920606615	0.0011259229679817036	0.001122374990682928	0.0011509172072676347	0.001146606868068553	0.0011768529265840147	0.0011717261033944157	0.0012290625820479755	0.0012222151938773111	0.044251626685834995	0.04304100567147233	-1.0082165925703532e-05	-0.00017083029887970946	-1.0043654182749148e-05	-0.00017017776338787427
7.403048066107065	0.0010803422416735145	0.0010781106045414717	0.0011254962511168176	0.0011219494049952146	0.0011504716805745161	0.001146163043130051	0.0011763875247279537	0.0011712630351859838	0.001228556088072802	0.0012217124299124752	0.044235138048528314	0.04302496969026225	-1.0014203512456049e-05	-0.00017070115368972294	-9.975954188839661e-06	-0.00017004915952775757
7.447655154806527	0.001079948875486615	0.001077717434551608	0.0011250698271450645	0.0011215241121471176	0.0011500264919403478	0.0011457195548342269	0.001175922509544699	0.0011708003506726726	0.0012280500839839089	0.0012212101492441222	0.04421870518289961	0.0430089879479143	-9.946643187309229e-06	-0.00017057114514776317	-9.908654698596864e-06	-0.0001699196953596771
7.49253102365499	0.0010795557271405657	0.0010773244844590468	0.0011246436983771574	0.0011210991144399982	0.0011495816436292935	0.0011452764054372567	0.0011754578832433242	0.0011703380520574269	0.0012275445718582458	0.0012207083539482824	0.04420232799276751	0.04299306035090248	-9.879482350655042e-06	-0.0001704402642373759	-9.841753122963315e-06	-0.00016978936190265026
7.537677292188054	0.0010791627990335833	0.0010769317566511924	0.0011242178671459152	0.0011206744141972725	0.001149137137929191	0.0011448335972188972	0.0011749936480582729	0.001169876141568417	0.0012270395538017376	0.0012202070461296887	0.04418600638376236	0.042977186807470036	-9.812718417458871e-06	-0.00017030850182742086	-9.775246887415087e-06	-0.00016965815006173002
7.583095589699846	0.0010787700935835324	0.001076539253535126	0.001123792335806533	0.001120250013764689	0.0011486929771518503	0.0011443911324827822	0.0011745298062496767	0.0011694146214593466	0.0012265350319496375	0.0012197062279221229	0.04416974026336072	0.04296136722764871	-9.746348817120734e-06	-0.0001701758486703231	-9.709133431790029e-06	-0.0001695260506256735
7.628787555301809	0.0010783776132281926	0.0010761469775378714	0.0011233671067368807	0.0011198259155106238	0.0011482491636333628	0.001143949013556732	0.0011740663601036755	0.0011689534940097805	0.001226031008466886	0.0012192059014887746	0.04415352954089594	0.04294560152328007	-9.680370993376403e-06	-0.00017004229539982485	-9.643410210214906e-06	-0.00016939305426538764
7.674754837981857	0.0010779853604255209	0.001075754931106658	0.0011229421823377942	0.0011194021218263709	0.0011478056997344113	0.0011435072427930595	0.0011736033119327499	0.00116849276152547	0.0012255274855484742	0.0012187060690226012	0.04413737412758802	0.04292988960803904	-9.614782404262709e-06	-0.0001699078325308745	-9.578074691039482e-06	-0.00016925915153309656
7.720999096663877	0.0010775933376539126	0.0010753631167091855	0.0011225175650333712	0.0011189786351264357	0.0011473625878405803	0.0011430658225688834	0.0011731406640760494	0.0011680324263386764	0.001225024465419808	0.0012182067327466877	0.04412127393656312	0.042914231397452776	-9.549580522039483e-06	-0.00016977245045804445	-9.513124356772332e-06	-0.00016912433286112027
7.767522000267617	0.0010772015474124778	0.0010749715368338927	0.00112209325727127	0.0011185554578488361	0.0011469198303626735	0.0011426247552864409	0.001172678418899724	0.0011675724908085114	0.0012245219503370815	0.0012177078949146185	0.04410522888287512	0.042898626808927635	-9.484762833059449e-06	-0.00016963613945342182	-9.448556703968089e-06	-0.00016898858856001508
7.814325227768903	0.0010768099922213044	0.0010745801939902298	0.0011216692615230105	0.0011181325924554035	0.0011464774297370354	0.0011421840433734095	0.001172216578797267	0.0011671129573212677	0.001224019942587651	0.0012172095578108493	0.04408923888353427	0.0428830757617678	-9.42032683769016e-06	-0.00016949888966547033	-9.384369243133767e-06	-0.0001688519088170748
7.861410468260233	0.0010764186746217417	0.0010741890907089346	0.0011212455802842869	0.0011177100414320887	0.0011460353884258747	0.0011417436892832294	0.0011717551461898565	0.0011666538282907616	0.0012235184444904191	0.0012167117237510854	0.04407330385752442	0.04286757817719941	-9.356270050319207e-06	-0.0001693606911185308	-9.32055949872182e-06	-0.00016871428369566455
7.908779421011744	0.0010760275971766675	0.0010737982295423063	0.001120822216075267	0.0011172878072892693	0.0011455937089175888	0.0011413036954954269	0.001171294123526699	0.0011661951061586791	0.0012230174583962147	0.0012162143950826606	0.04405742372583404	0.04285213397839718	-9.292589999156456e-06	-0.00016922153370993454	-9.257125008974021e-06	-0.00016857570313327797
7.956433795532517	0.0010756367624707784	0.0010734076130644902	0.001120399171440915	0.001116865892562064	0.0011451523937271017	0.001140864064515948	0.0011708335132853862	0.0011657367933949243	0.0012225169866881902	0.0012157175741849288	0.044041598411477485	0.042836743090506106	-9.229284226223641e-06	-0.00016908140720953146	-9.194063325859009e-06	-0.00016843615693970526
8.004375311632296	0.0010752461731108668	0.0010730172438717588	0.0011199764489513023	0.0011164442998106475	0.0011447114453961922	0.001140424798877492	0.0011703733179722442	0.00116527889249797	0.0012220170317822105	0.001215221263469654	0.04402582783952089	0.0428214054406654	-9.166350287253752e-06	-0.00016894030125744197	-9.131372015013309e-06	-0.00016829563479595078
8.052605699483543	0.001074855831726109	0.0010726271245827983	0.0011195540512019318	0.0011160230316205717	0.0011442708664938413	0.0011399859011398488	0.0011699135401226953	0.0011648214059952204	0.0012215175961272572	0.0012147254653814073	0.04401011193710624	0.04280612095803663	-9.103785751619908e-06	-0.0001687982053636683	-9.069048655652862e-06	-0.00016815412625337256
8.101126699683881	0.0010744657409683545	0.0010722372578389997	0.001119131980814056	0.0011156020906030837	0.0011438306596165647	0.0011395473738902383	0.0011694541823016231	0.0011643643364433666	0.0012210186822058297	0.0012142301823979656	0.043994450633484596	0.042790889573828074	-9.041588202262502e-06	-0.0001686551089056798	-9.007090840493226e-06	-0.00016801162073101783
8.149940063318896	0.0010740759035124201	0.001071847646304751	0.0011187102404350106	0.0011151814793954591	0.0011433908273887712	0.0011391092197436618	0.0011689952471037358	0.0011639076864287565	0.0012205202925343595	0.0012137354170307253	0.04397884386003343	0.04277571122131948	-8.979755235592052e-06	-0.0001685110011272195	-8.945496175664577e-06	-0.00016786810751481807
8.199047552025359	0.0010736863220563795	0.0010714582926677294	0.0011182888327385403	0.0011147612006613269	0.001142951372463103	0.0011386714413432453	0.0011685367371539425	0.0011634514585677615	0.001220022429663621	0.0012132411718251044	0.04396329155029234	0.042760585835890146	-8.918284461421552e-06	-0.0001683658711365832	-8.884262280649258e-06	-0.00016772357575595143
8.248450938054788	0.0010732969993218703	0.0010710691996392064	0.0011178677604251359	0.0011143412570910071	0.0011425122975208012	0.0011382340413605987	0.001168078655107727	0.0011629956555071544	0.0012195250961791568	0.0012127474493609678	0.04394779363998667	0.04274551335504584	-8.857173502843305e-06	-0.00016821970790467655	-8.823386788167284e-06	-0.0001675780144688721
8.298152004337403	0.0010729079380543906	0.0010706803699543465	0.0011174470262223768	0.0011139216514018473	0.001142073605272058	0.0011377970224961704	0.001167621003651531	0.0011625402799244884	0.0012190282947017001	0.0012122542522530469	0.04393235006705379	0.0427304937184477	-8.796419996258409e-06	-0.0001680725002645711	-8.762867344150327e-06	-0.00016743141253025562
8.348152544546481	0.001072519141023605	0.0010702918063725136	0.0011170266328852667	0.0011135023863385642	0.0011416352984563827	0.0011373603874796118	0.0011671637855031412	0.001162085334528478	0.0012185320278876059	0.0012117615831513647	0.04391696077168032	0.04271552686793813	-8.736021591203291e-06	-0.00016792423690914493	-8.702701607644567e-06	-0.00016728375867738898
8.398454363163072	0.001072130611023651	0.001069903511677575	0.001116606583196581	0.0011130834646735869	0.001141197379842968	0.0011369241390701394	0.0011667070034120707	0.0011616308220593864	0.0012180362984292878	0.001211269444741669	0.04390162569632233	0.04270061274757091	-8.675975950297662e-06	-0.00016777490638913983	-8.642887250715284e-06	-0.00016713504150620007
8.449059275541144	0.0010717423508734573	0.0010695154886782216	0.0011161868799672218	0.0011126648892074128	0.0011407598522310658	0.0011364882800569116	0.0011662506601599681	0.001161176745289424	0.001217541109055661	0.0012107778397458752	0.04388634478574343	0.04268575130364032	-8.61628074913176e-06	-0.00016762449711124616	-8.583421958321957e-06	-0.00016698524946848203
8.49996910797308	0.0010713543634170522	0.0010691277402082799	0.001115767526036572	0.0011122466627689572	0.001140322718450362	0.0011360528132594028	0.0011657947585610071	0.001160723107023143	0.0012170464625325915	0.0012102867709225078	0.04387111798703739	0.04267094248471067	-8.55693367630625e-06	-0.00016747299733860244	-8.524303428415411e-06	-0.00016683437087369746
8.551185697755594	0.0010709666515238796	0.0010687402691270237	0.0011153485242728438	0.0011118287882159047	0.001139885981361351	0.0011356177415277721	0.0011653393014622912	0.0011602699100978341	0.0012165523616633415	0.001209796241067142	0.043855945249667856	0.04265618624164898	-8.497932433260483e-06	-0.0001673203951868818	-8.465529371698421e-06	-0.00016668239388403783
8.602710893256043	0.0010705792180891313	0.001068353078319508	0.001114929877573453	0.0011114112684350835	0.0011394496438557312	0.0011351830677432638	0.0011648842917442684	0.0011598171573839434	0.0012160588092890382	0.001209306253012872	0.04384082652549426	0.04264148252765122	-8.439274734133723e-06	-0.0001671666786222381	-8.407097511533776e-06	-0.0001665293065127582
8.654546553979111	0.001070192066034063	0.0010679661706968853	0.0011145115888653808	0.0011109941063428207	0.0011390137088567894	0.0011347487948185834	0.001164429732321143	0.0011593648517854783	0.0012155658082891336	0.001208816809630763	0.043825761768806315	0.042626831298279315	-8.38095830587443e-06	-0.00016701183546199982	-8.349005584041419e-06	-0.00016637509662517647
8.706694550633951	0.0010698051983063248	0.0010675795491967397	0.0011140936611055395	0.0011105773048853162	0.001138578179319793	0.0011343149256982943	0.0011639756261412923	0.001158912996240424	0.0012150733615818728	0.0012083279138303189	0.04381075093635922	0.04261223251148871	-8.322980888000875e-06	-0.0001668558533708675	-8.291251337853855e-06	-0.00016621975193414906
8.759156765201672	0.001069418617880294	0.0010671932167834158	0.001113676097281156	0.0011101608670390157	0.001138143058232394	0.0011338814633592151	0.0011635219761876928	0.0011584615937211698	0.001214581472124774	0.0012078395685599555	0.04379579398740121	0.04259768612766573	-8.265340232587251e-06	-0.0001666987198594705	-8.233832534105742e-06	-0.0001660632599993217
8.811935091003267	0.0010690323277574131	0.001066807176448358	0.0011132589004101462	0.0011097447958109896	0.0011377083486150293	0.0011334484108108233	0.0011630687854783522	0.0011580106472349326	0.0012140901429151126	0.0012073517768074803	0.04378089088371489	0.04258319210965733	-8.208034104190826e-06	-0.00016654042228311794	-8.17674694635756e-06	-0.00016590560822554723
8.865031432767935	0.001068646330966526	0.0010664214312104488	0.001112842073541497	0.0011093290942393156	0.0011372740535213301	0.0011330157710956587	0.0011626160570667422	0.0011575601598241894	0.0012135993769904045	0.001206864541600575	0.04376604158965064	0.04256875042280568	-8.151060279779077e-06	-0.00016638094783988366	-8.11999236053837e-06	-0.00016574678386102604
8.918447706701835	0.0010682606305642195	0.0010660359841163502	0.0011124256197556572	0.001108913765393465	0.001136840176038534	0.0011325835472897373	0.0011621637940422355	0.0011571101345671173	0.0012131091774289047	0.0012063778660072854	0.043751246072158904	0.0425543610349857	-8.094416548639488e-06	-0.0001662202835684412	-8.063566574841724e-06	-0.00016558677399530763
8.972185840557227	0.0010678752296351748	0.001065650838240854	0.0011120095421649281	0.0011084988123746926	0.0011364067192879044	0.0011321517425029657	0.001161711999530553	0.0011566605745780302	0.0012126195473501065	0.0012058917531365195	0.043736504300827546	0.04254002391663635	-8.038100712322305e-06	-0.00016605841634617646	-8.007467399666693e-06	-0.000165425565557209
9.02624777370205	0.0010674901312925122	0.00106526599668723	0.00111159384391386	0.0011080842383164365	0.001135973686425152	0.0011317203598795649	0.0011612606766942166	0.0011562114830078372	0.0012121304899152508	0.0012054062061385511	0.043721816247923435	0.04252573904080176	-7.982110584531243e-06	-0.00016589533288727254	-7.951692657501633e-06	-0.00016526314531251085
9.080635457189915	0.0010671053386781515	0.0010648814625875845	0.0011111785281796552	0.0011076700463847162	0.001135541080640865	0.001131289402598497	0.0011608098287330044	0.001155762863044485	0.0012116420083278408	0.0012049212282055288	0.043707181888425206	0.04251150638316125	-7.92644399108533e-06	-0.00016573101974104443	-7.896240182927658e-06	-0.00016509949986354133
9.135350853830497	0.0010667208549631636	0.0010644972391032131	0.0011107635981725706	0.0011072562397785371	0.00113510890516094	0.0011308588738738923	0.0011603594588844104	0.0011553147179134246	0.0012111541058341584	0.0012044368225719922	0.04369260120006543	0.042497325922073226	-7.871098769861654e-06	-0.0001655654632904957	-7.8411078225267e-06	-0.00016493461564670575
9.190395938260405	0.0010663366833481346	0.0010641133294249645	0.0011103490571363317	0.0011068428217302978	0.0011346771632470185	0.0011304287769554875	0.0011599095704241092	0.0011548670508780695	0.0012106667857237933	0.0012039529925153888	0.04367807416336284	0.04248319763860964	-7.816072770663526e-06	-0.00016539864974887686	-7.786293434739258e-06	-0.00016476847892901714
9.245772697014415	0.0010659528270635348	0.0010637297367736113	0.0011099349083485456	0.0011064297955062118	0.0011342458581969361	0.001129999115129071	0.0011594601666664373	0.0011544198652402755	0.0012101800513301805	0.001203469741356615	0.043663600761672604	0.042469121516597104	-7.761363855194464e-06	-0.00016523056515932444	-7.731794889873078e-06	-0.0001646010758083738
9.301483128597186	0.0010655692893700767	0.0010633464644002099	0.0011095211551211156	0.001106017164406715	0.0011338149933451608	0.0011295698917169208	0.0011590112509648602	0.0011539731643408003	0.001209693906031131	0.0012029870724605371	0.043649180981220746	0.042455097542652524	-7.706969896978388e-06	-0.0001650611953915304	-7.677610069983451e-06	-0.00016443239220956252
9.357529243555355	0.0010651860735591077	0.001062963515586488	0.0011091078008006814	0.0011056049317669037	0.0011333845720632597	0.0011291411100782692	0.0011585628267124703	0.0011535269515598066	0.0012092083532493948	0.001202504989236549	0.043634814811144756	0.042441125706229134	-7.652888781227787e-06	-0.00016489052613985478	-7.6237368687916834e-06	-0.00016426241388300955
9.413913064550128	0.0010648031829529688	0.0010625808936452126	0.0011086948487690315	0.0011051931009569515	0.0011329545977603475	0.0011287127736097481	0.0011581148973424655	0.0011530812303173323	0.0012087233964532	0.0012020234951391113	0.04362050224353983	0.04242720599965324	-7.599118404925248e-06	-0.00016471854292338106	-7.570173191730201e-06	-0.00016409112640444756
9.47063662643026	0.0010644206209053813	0.0010621986019205703	0.001108282302443545	0.001104781675382545	0.0011325250738835526	0.0011282848857458556	0.0011576674663286476	0.0011526360040737865	0.0012082390391568206	0.0012015425936683071	0.04360624327349813	0.04241333841816668	-7.5456566765701866e-06	-0.00016454523108061503	-7.516916955691011e-06	-0.00016391851516969758
9.527701976305488	0.0010640383908018425	0.0010618166437885647	0.0011078701652776342	0.001104370658485328	0.001132096003918493	0.001127857449959428	0.0011572205371859316	0.0011521912763304575	0.001207755284921149	0.0012010622883704154	0.043592037899155486	0.042399522959971354	-7.4925015161771136e-06	-0.00016437057576862424	-7.4639660890534615e-06	-0.00016374456539414162
9.585111173620431	0.0010636564960600015	0.0010614350226573958	0.0011074584407611816	0.0011039600537433398	0.001131667391389747	0.001127430469762109	0.0011567741134708462	0.0011517470506300124	0.0012072721373542659	0.0012005825828384727	0.043577886121736076	0.04238575962627279	-7.4396508552791035e-06	-0.00016419456196228865	-7.411318531633931e-06	-0.0001635692621109741
9.642866290228868	0.0010632749401300605	0.0010610537419678606	0.0011070471324209975	0.0011035498646714663	0.001131239239861334	0.0011270039487048314	0.0011563281987820517	0.0011513033305570067	0.001206789600112028	0.0012001034807128557	0.0435637879455941	0.04237204842132041	-7.3871026367352405e-06	-0.00016401717444997077	-7.358972234553993e-06	-0.00016339259016817653
9.700969410468568	0.0010628937264951731	0.0010606728051937501	0.0011066362438212685	0.0011031400948218935	0.0011308115529372056	0.0011265778903783023	0.001155882796760861	0.0011508601197384083	0.001206307676898656	0.0011996249856818665	0.0435497433782649	0.042358389352457955	-7.3348548147531695e-06	-0.00016383839783298826	-7.306925160233471e-06	-0.00016321453422743493
9.75942263123647	0.0010625128586718416	0.0010602922158422495	0.0011062257785640203	0.0011027307477845627	0.0011303843342617315	0.0011261522984134889	0.001155437911091765	0.0011504174218441138	0.0012058263714673349	0.0011991471014823221	0.043535752430509216	0.04234478243016651	-7.282905354778074e-06	-0.00016365821652250534	-7.255175282281159e-06	-0.00016303507876092027
9.818228062064373	0.0010621323402103294	0.0010599119774543518	0.0011058157402895816	0.001102321827187642	0.0011299575875202057	0.0011257271764821225	0.0011549935455029696	0.0011499752405874856	0.0012053456876208182	0.0011986698319001595	0.04352181511636482	0.04233122766811019	-7.23125223337992e-06	-0.00016347661473656294	-7.2037205853733854e-06	-0.00016285420804826312
9.877387825195074	0.0010617521746950698	0.001059532093605265	0.0011054061326770594	0.0011019133366979926	0.0011295313164393476	0.0011253025282971989	0.001154549703766934	0.0011495335797258909	0.0012048656292120473	0.0011981931807710454	0.043507931453189985	0.042317725083188956	-7.179893438314169e-06	-0.00016329357650049503	-7.152559065328606e-06	-0.00016267190617708094
9.936904055658934	0.0010613723657450795	0.0010591525679048287	0.0011049969594448038	0.0011015052800216387	0.001129105524787807	0.00112487835761348	0.001154106389700913	0.0011490924430612324	0.0012043862001447625	0.0011977171519809819	0.0434941014617198	0.04230427469558018	-7.128826968298002e-06	-0.00016310908564126647	-7.101688728887098e-06	-0.00016248815703770458
9.996778901350961	0.0010609929170143826	0.0010587734039979376	0.0011045882243509043	0.0011010976609042596	0.0011286802163766937	0.0011244546682280213	0.001153663607167522	0.001148651834440517	0.0012039074043741478	0.0011972417494669466	0.04348032516611334	0.042290876528794125	-7.078050833031133e-06	-0.00016292312578702894	-7.051107593723099e-06	-0.00016230294432217907
10.05701452310831	0.0010606138321924317	0.0010583946055649626	0.0011041799311936676	0.0011006904831316643	0.0011282553950600857	0.0011240314639806793	0.0011532213600752845	0.0011482117577563983	0.001203429245907455	0.00119676697721751	0.04346660259400332	0.042277530609722176	-7.027563053119482e-06	-0.00016273568036478947	-7.000813688375421e-06	-0.00016211625152245945
10.117613094788254	0.00106023511500454	0.001058016176322186	0.001103772083812113	0.0011002837505302919	0.0011278310647355697	0.0011236087487546485	0.0011527796523792071	0.0011477722169477482	0.0012029517288046595	0.0011962928392734874	0.04345293377655323	0.042264236968686995	-6.97736165998844e-06	-0.00016254673259732955	-6.950805052152037e-06	-0.0001619280619267749
10.178576803346665	0.00105985676921231	0.0010576381200222299	0.0011033646860864653	0.0010998774669677021	0.0011274072293447678	0.0011231865264769868	0.0011523384880813522	0.0011473332160002224	0.0012024748571791075	0.0011958193397285765	0.0434393187485144	0.04225099563949644	-6.9274446958169505e-06	-0.0001623562655009847	-6.901079735067636e-06	-0.00016173835861790775
10.239907848916916	0.0010594787986140787	0.0010572604404545018	0.0011029577419386738	0.0010994716363530853	0.0011269838928738866	0.0011227648011191624	0.0011518978712314195	0.0011468947589468462	0.0012019986351981882	0.0011953464827300267	0.043425757548268946	0.04223780665949797	-6.877810213459443e-06	-0.00016216426188328525	-6.8516357977672915e-06	-0.00016154712447041808
10.301608444889292	0.0010591012070453537	0.0010568831414456321	0.0011025512553329028	0.0010990662626377654	0.0011265610593542582	0.0011223435766975936	0.0011514578059273303	0.0011464568498685888	0.0012015230670839963	0.0011948742724792911	0.04341225021789819	0.04222467006962918	-6.828456276426753e-06	-0.00016197070434076366	-6.802471311521258e-06	-0.00016135434214903377
10.363680817990868	0.0010587239983792655	0.0010565062268599274	0.0011021452302760614	0.0010986613498157184	0.0011261387328629004	0.0011219228572742037	0.0011510182963158297	0.001146019492894965	0.0012010481571140157	0.0011944027132327125	0.04339879680323391	0.042211585914477864	-6.779380958731734e-06	-0.00016177557525520747	-6.75358435804109e-06	-0.0001611599941043207
10.426127208365882	0.001058347176527021	0.001056129700599826	0.0011017396708183247	0.0010982569019240946	0.0011257169175230765	0.0011215026469569833	0.0011505793465930866	0.001145582692204631	0.0012005739096218142	0.0011939318093021995	0.04338539735391394	0.04219855424233497	-6.730582344911806e-06	-0.00016157885679277117	-6.704973029517808e-06	-0.00016096406257179452
10.488949869656532	0.0010579707454383563	0.0010557535666063484	0.0011013345810536538	0.0010978529230437413	0.0011252956175048612	0.0011210829499005506	0.0011501409610053016	0.0011451464520259907	0.001200100328997731	0.0011934615650559194	0.04337205192344666	0.04218557510525401	-6.682058529917934e-06	-0.00016138053090056226	-6.65663542853516e-06	-0.000160766529569617
10.552151069084381	0.0010575947091020022	0.0010553778288595675	0.0011009299651203348	0.0010974494172997372	0.0011248748370257175	0.0011206637703067256	0.0011497031438493276	0.0011447107766378085	0.0011996274196895932	0.0011929919849189982	0.04335876056926828	0.042172648559108725	-6.633807619033094e-06	-0.00016118057930353258	-6.608569667949926e-06	-0.00016056737689407186
10.615733087532126	0.0010572190715461523	0.0010550024913790743	0.001100525827201521	0.0010970463888619346	0.0011244545803510786	0.0011202451124251124	0.0011492658994732973	0.0011442756703698355	0.001199155186203426	0.0011925230733742316	0.04334552335280503	0.04215977466365264	-6.58582772783585e-06	-0.00016097898350267426	-6.560773870865899e-06	-0.0001603665861181769
10.679698219625935	0.001056843836838933	0.0010546275582244548	0.0011001221715257752	0.0010966438419455018	0.001124034851794935	0.001119826980553683	0.0011488292322772511	0.0011438411376034365	0.0011986836331041837	0.0011920548349628034	0.04333234033953414	0.04214695348258052	-6.53811698211014e-06	-0.00016077572477160573	-6.51324617055582e-06	-0.000160164138588742
10.744048773818252	0.0010564690090888848	0.001054253033495764	0.0010997190023676268	0.0010962417808114775	0.0011236156557204342	0.0011194093790393733	0.0011483931467137862	0.0011434071827722287	0.0011982127650164824	0.001191587274285015	0.04331921159905057	0.04213418508358972	-6.490673517801915e-06	-0.00016057078415457338	-6.465984710414541e-06	-0.00015996001542409322
10.808787072471103	0.0010560945924454406	0.0010538789213340128	0.0010993163240481279	0.001095840209767326	0.0011231969965404772	0.0011189923122786796	0.001147957647288697	0.001142973810362725	0.0011977425866253415	0.0011911203960010201	0.04330613720512763	0.04212146953844375	-6.443495480956685e-06	-0.00016036414246350938	-6.418987643896576e-06	-0.0001597541975112693
10.87391545193992	0.0010557205910994162	0.0010535052259216552	0.0010989141409354203	0.0010954391331675039	0.0011227788787183345	0.001118575784718269	0.0011475227385616376	0.001142541024914989	0.0011972731026769446	0.0011906542048315733	0.04329311723578608	0.04210880692303614	-6.396581027599824e-06	-0.00016015578027425703	-6.372253134392936e-06	-0.00015954666550205276
10.93943626265785	0.001055347009283504	0.001053131951483085	0.0010985124574453098	0.0010950385554140331	0.001122361306768262	0.0011181598008555963	0.0011470884251467872	0.0011421088310232962	0.0011968043179794	0.0011901887055587894	0.04328015177336038	0.04209619731745469	-6.3499283237331006e-06	-0.00015994567792501635	-6.325779355225922e-06	-0.00015933739981133233
11.00535186922059	0.0010549738512727691	0.0010527591022851338	0.0010981112780418395	0.0010946384809570754	0.0011219442852561249	0.0011177443652395235	0.0011466547117135214	0.0011416772333368032	0.0011963362374035143	0.0011897239030269078	0.04326724090456965	0.04208364080605125	-6.303535545275699e-06	-0.0001597338155134298	-6.279564489586678e-06	-0.00015912638061432727
11.071664650471687	0.0010546011213851552	0.0010523866826375743	0.001097710607237882	0.0010942389142955186	0.001121527818800029	0.0011173294824709501	0.001146221602987096	0.001141246236560226	0.0011958688658835783	0.0011892598021430684	0.043254384720584176	0.04207113747750717	-6.257400877918498e-06	-0.00015952017289258547	-6.2336067304102905e-06	-0.00015891358784306253
11.138376999588447	0.0010542288239819928	0.001052014696893636	0.0010973104495957309	0.0010938398599775697	0.0011211119120709669	0.0011169151572034534	0.001145789103749336	0.0011408158454545272	0.001195402208418164	0.0011887964078781026	0.04324158331709573	0.042058687424903964	-6.211522517139689e-06	-0.00015930472966885212	-6.187904280387929e-06	-0.00015869900118370417
11.205491324168262	0.0010538569634685132	0.0010516431494505154	0.0010969108097276942	0.00109344132260135	0.0011206965697934568	0.0011165013941439295	0.0011453572188393343	0.001140386064837606	0.0011949362700709237	0.001188333725267326	0.04322883679439543	0.042046290745790325	-6.165898668092015e-06	-0.00015908746519838202	-6.142455351821133e-06	-0.00015848260007292336
11.273010046315514	0.0010534855442943755	0.0010512720447499054	0.0010965116922967155	0.0010930433068155074	0.0011202817967462106	0.0011160881980532545	0.0011449259531541671	0.001139956899585013	0.0011944710559714164	0.001187871759411354	0.04321614525744135	0.04203394754225962	-6.120527545573282e-06	-0.00015886835858519577	-6.0972581666304815e-06	-0.00015826436369634211
11.340935602728974	0.0010531145709541797	0.001050901387278511	0.0010961131020169666	0.0010926458173198188	0.0011198675977627818	0.001115675573746934	0.0011444953116495945	0.001139528354630649	0.0011940065713159191	0.001187410515476909	0.04320350881593822	0.04202165792101894	-6.07540737397258e-06	-0.0001586473886775741	-6.052310956279269e-06	-0.00015804427098484175
11.409270444789758	0.00105274404798801	0.0010505311815685945	0.0010957150436544873	0.0010922488588658184	0.0011194539777322514	0.0011152635260957822	0.0011440652993408046	0.0011391004349674953	0.0011935428213682786	0.0011869499986976596	0.04319092758441353	0.04200942199346446	-6.0305363871054896e-06	-0.00015842453406322843	-6.0076119616434e-06	-0.00015782230061017755
11.478017038649782	0.0010523739799819692	0.0010501614321985083	0.001095317522027804	0.0010918524362574227	0.0011190409415999015	0.0011148520600265952	0.0011436359213031343	0.0011386731456483417	0.0011930798114607529	0.0011864902143750562	0.04317840168229158	0.04199723987575721	-5.985912828297343e-06	-0.00015819977306930078	-5.9631594330287335e-06	-0.0001575984309838685
11.547177865320764	0.001052004371568716	0.001049792143793238	0.0010949205420085666	0.0010914565543515616	0.0011186284943679019	0.0011144411805228353	0.0011432071826728213	0.0011382464917865252	0.0011926175469948695	0.001186031167879182	0.04316593123397939	0.04198511168890253	-5.941534950230573e-06	-0.0001579730837573401	-5.918951630087821e-06	-0.00015737264025311726
11.616755420763786	0.0010516352274280217	0.0010494233210249562	0.00109452410852219	0.001091061218058823	0.0011182166410960094	0.0011140308926253259	0.0011427790886477502	0.001137820478556677	0.001192156033442301	0.0011855728646496169	0.04315351636894211	0.041973037558825	-5.897401014880524e-06	-0.000157744443919694	-5.8749868217262274e-06	-0.00015714490629742395
11.686752215979308	0.0010512665522873217	0.0010490549686135789	0.0010941282265485124	0.0010906664323441016	0.0011178053869022719	0.001113621201432954	0.001142351644488223	0.0011373951111954845	0.001191695276345743	0.0011851153101963088	0.04314115722178635	0.041961017616452226	-5.85350929348076e-06	-0.0001575138310773716	-5.831263286059166e-06	-0.00015691520672528325
11.75717077709787	0.0010508983509222765	0.0010486870913273252	0.001093732901122441	0.0010902722022272566	0.0011173947369637427	0.0011132121121033814	0.0011419248555177264	0.0011369703950024567	0.0011912352813198133	0.0011846585101004635	0.043128853932349547	0.04194905199779511	-5.809858066462351e-06	-0.00015728122247626874	-5.787779310368127e-06	-0.00015668351887174192
11.82801364547121	0.0010505306281573367	0.001048319693983288	0.0010933381373346258	0.0010898785327837733	0.0011169846965171989	0.0011128036298537604	0.001141498727123712	0.0011365463353406992	0.0011907760540519501	0.0011842024700154346	0.043116606645778446	0.041937140844030815	-5.766445623343712e-06	-0.00015704659508314345	-5.744533190984655e-06	-0.00015644981979359707
11.899283377763982	0.0010501633888663237	0.0010479527814480135	0.0010929439403321358	0.0010894854291454428	0.0011165752708598813	0.0011123957599614696	0.0011410732647583973	0.0011361229376377088	0.0011903176003033428	0.001183747195667644	0.04310441551262087	0.04192528430158837	-5.723270262754029e-06	-0.00015680992558408935	-5.701523233318968e-06	-0.0001562140862682304
11.970982546046038	0.001049796637972995	0.0010475863586380677	0.0010925503153191272	0.0010890928965010282	0.0011161664653502185	0.0011119885077648369	0.0011406484739395508	0.0011357002073861552	0.0011898599259098426	0.0011832926928574841	0.04309228068891304	0.04191348252223444	-5.680330292291008e-06	-0.00015657119037895684	-5.658747751684755e-06	-0.00015597629478739106
12.043113737885237	0.0010494303804516492	0.0010472204305206443	0.0010921572675575532	0.0010887009400969733	0.0011157582854085962	0.0011115818786639063	0.0011402243602513262	0.0011352781501447096	0.00118940303678293	0.0011828389674602739	0.04308020233627084	0.04190173566316222	-5.637624028477506e-06	-0.00015633036557899382	-5.616205069316517e-06	-0.00015573642155575218
12.115679556440844	0.001049064621327697	0.001046855002114137	0.0010917648023678395	0.0010883095652380775	0.0011153507365180943	0.0011111758781211694	0.0011398009293450597	0.001134856771538838	0.0011889469389106426	0.0011823860254271826	0.04306818062198043	0.04189004388708017	-5.595149796760665e-06	-0.0001560874270038759	-5.573893518330542e-06	-0.0001554944424879412
12.188682620557461	0.0010486993656782738	0.001046490078488757	0.001091372925129608	0.0010879187772882164	0.001114943824225271	0.0011107705116623471	0.0011393781869401224	0.0011344360772616471	0.0011884916383585664	0.001181933872786204	0.04305621571909347	0.04187840736230406	-5.552905931338441e-06	-0.0001558423501760442	-5.5318114395514276e-06	-0.00015525033320190618
12.26212556485955	0.0010483346186328409	0.0010461256647671306	0.0010909816412823805	0.001087528581671048	0.0011145375541409294	0.001110365784877156	0.0011389561388247531	0.0011340160730747128	0.001188037141270802	0.0011814825156431178	0.04304430780652406	0.04186682626284978	-5.510890775206438e-06	-0.00015559511031967843	-5.48995718255979e-06	-0.00015500406901866604
12.336011039846525	0.0010479703853737928	0.0010457617661249123	0.0010905909563263053	0.0010871389838707339	0.0011141319319409074	0.0011099617034200917	0.0011385347908569145	0.00113359676480893	0.0011875834538709633	0.001181031960182477	0.04303245706914374	0.041855300768528364	-5.469102680043421e-06	-0.00015534568235553436	-5.448329105591648e-06	-0.00015475562495703699
12.41034171198835	0.0010476066711370786	0.0010453983877914072	0.0010902008758228857	0.00108674998943267	0.0011137269633668715	0.0011095582730112218	0.0011381141489651557	0.001133178158365372	0.0011871305824631836	0.001180582212668603	0.04302066369788242	0.0418438310650425	-5.427540006146259e-06	-0.0001550940408971968	-5.406925575467299e-06	-0.00015450497573005206
12.485120263821853	0.001047243481212828	0.0010450355350501992	0.0010898114053957241	0.0010863616039642273	0.0011133226542271253	0.0011091554994369893	0.0011376942191494905	0.0011327602597161616	0.0011866785334331373	0.0011801332794465975	0.043008927889828026	0.04183241734408423	-5.386201122385692e-06	-0.00015484016024769343	-5.3657449675392765e-06	-0.00015425209574113086
12.560349394047481	0.0010468808209459768	0.0010446732132397792	0.0010894225507312653	0.0010859738331354951	0.0011129190103974214	0.0011087533885510237	0.001137275007482281	0.00113234307490535	0.0011862273132490714	0.0011796851669433645	0.042997249848331365	0.04182105980343619	-5.34508440615776e-06	-0.00015458401439613634	-5.324785665655925e-06	-0.00015399695908119293
12.63603181762671	0.0010465186957369108	0.0010443114277541886	0.0010890343175795562	0.001085586682680038	0.0011125160378217878	0.0011083519462749614	0.001136856520109136	0.0011319266100498094	0.0011857769284628558	0.0011792378816686472	0.04298562978311002	0.0418097586470744	-5.304188243283187e-06	-0.00015432557701255956	-5.2840460620555765e-06	-0.0001537395395233565
12.712170265880024	0.0010461571110421072	0.0010439501840436671	0.001088646711755013	0.0010852001583956654	0.0011121137425133664	0.0011079511785992832	0.0011364387632498243	0.0011315108713401386	0.0011853273857110453	0.0011787914302160832	0.04297406791035755	0.04179851408526955	-5.263511027991767e-06	-0.00015406482144555977	-5.243524557345738e-06	-0.00015347981052044046
12.78876748658549	0.0010457960723747857	0.0010435894876153016	0.0010882597391371914	0.0010848142661451959	0.0011117121305552517	0.0011075510915841483	0.0011360217431991843	0.001131095865041572	0.0011848786917159511	0.0011783458192642607	0.04296256445284798	0.04178732633469645	-5.223051162852113e-06	-0.00015380172071763343	-5.203219560443242e-06	-0.00015321774520046794
12.865826244077915	0.0010454355853055709	0.0010432293440336931	0.0010878734056715773	0.0010844290118572507	0.0011113112081013537	0.0011071516913602546	0.0011356054663280676	0.0011306815974949126	0.001184430853286738	0.0011779010555778074	0.04295111964005044	0.04177619561853867	-5.182807058667568e-06	-0.00015353624752026396	-5.163129488466693e-06	-0.00015295331636194787
12.943349319348618	0.0010450756554631568	0.0010428697589216253	0.0010874877173703778	0.0010840444015270399	0.0011109109813772621	0.0011067529841296986	0.001135189939084278	0.0011302680751174674	0.0011839838773205274	0.0011774571460084805	0.04293973370824092	0.041765122166601415	-5.14277713446927e-06	-0.00015326837421114625	-5.123252766732131e-06	-0.00015268649647084964
13.0213395101458	0.0010447162885349772	0.0010425107379607348	0.001087102680313323	0.0010836604412171667	0.001110511456681124	0.00110635497616685	0.0011347751679935292	0.0011298553044039974	0.0011835377708035162	0.0011770140974962742	0.04292840690061884	0.041754106215421395	-5.102959817451964e-06	-0.0001529980728100233	-5.083587828672367e-06	-0.00015241725765624548
13.099799631075467	0.0010443574902678906	0.0010421522868921977	0.0010867183006484794	0.0010832771370584372	0.0011101126403845294	0.001105957673819235	0.0011343611596604112	0.0011294432919276797	0.0011830925408121125	0.0011765719170705455	0.04291713946742275	0.041743148008382254	-5.063353542898545e-06	-0.00015272531499410658	-5.044133115785811e-06	-0.00015214557170623033
13.178732513703073	0.001043999266468863	0.0010417944115174186	0.0010863345845930719	0.0010828944952506817	0.0011097145389334137	0.0011055610835084332	0.0011339479207693706	0.001129032044341083	0.0011826481945140868	0.001176130611851152	0.04290593166604959	0.04173224779583098	-5.023956754116737e-06	-0.00015245007209335748	-5.00488707756621e-06	-0.0001518714100633145
13.258141006655675	0.0010436416230056673	0.0010414371176987287	0.0010859515384343168	0.0010825125220635858	0.001109317158848966	0.0011051652117309828	0.0011335354580857089	0.0011286215683771529	0.0011822047391697396	0.001175690189049603	0.04289478376117919	0.04172140583519454	-4.984767902387922e-06	-0.000152172315087018	-4.9658481714384695e-06	-0.00015159474382009375
13.338027975724735	0.0010432845658075846	0.001041080411360093	0.0010855691685302626	0.001082131223837532	0.0011089205067285517	0.0011047700650593012	0.001133123778456582	0.0011282118708502145	0.0011817621821330801	0.0011752506559702374	0.042883696024894606	0.04171062239110279	-4.945785446909892e-06	-0.00015189201459880897	-4.927014862719618e-06	-0.00015131554371553002
13.418396303969553	0.0010429281008661132	0.0010407242984878193	0.001085187481310642	0.0010817506069844484	0.0011085245892466448	0.0011043756501426109	0.0011327128888120243	0.0011278029586569835	0.0011813205308530289	0.0011748120200113996	0.04287266873681231	0.04169989773551073	-4.90700785476042e-06	-0.00015160914089332178	-4.888385624567636e-06	-0.00015103378013067714
13.49924889182131	0.0010425722342356863	0.0010403687851312817	0.001084806483277732	0.0010813706779886681	0.0011081294131557694	0.0011039819737078801	0.0011323027961659758	0.0011273948387775872	0.0011808797928746261	0.0011743742886666459	0.042861702184207935	0.04168923214782246	-4.868433600791443e-06	-0.00015132366387032858	-4.849958937891245e-06	-0.00015074942308321293
13.580588657187745	0.0010422169720343988	0.0010400138774036465	0.0010844261810072297	0.0010809914434078047	0.0011077349852874618	0.0011035890425607786	0.0011318935076173322	0.0011269875182766116	0.001180439975840268	0.0011739374695259634	0.042850796662149776	0.04167862591502099	-4.8300611676013044e-06	-0.00015103555306100747	-4.811733291316088e-06	-0.00015046244222391425
13.662418535558457	0.001041862320444741	0.0010396595814826123	0.001084046581149131	0.0010806129098736282	0.0011073413125532322	0.001103196863586636	0.0011314850303509982	0.0011265810043041453	0.0011800010874909513	0.001173501570277	0.04283995247362973	0.04166807933179664	-4.7918890454783786e-06	-0.00015074477762325178	-4.773707181108394e-06	-0.0001501728068313002
13.744741480110864	0.0010415082857143385	0.0010393059036111498	0.001083667690428628	0.0010802350840929625	0.00110694840194555	0.0011028054437514263	0.0011310773716389666	0.0011261753040968517	0.0011795631356675408	0.0011730665987063217	0.04282916992970248	0.041657592700679646	-4.753915732329944e-06	-0.00015045130633714598	-4.735879111135953e-06	-0.00014988048580774627
13.827560461816718	0.0010411548741567013	0.0010389528500982593	0.0010832895156470072	0.0010798579728485812	0.0011065562605388304	0.001102414790102746	0.0011306705388413967	0.0011257704249790408	0.0011791261283120448	0.0011726325627006734	0.04281844934962246	0.04164716633217563	-4.7161397336388175e-06	-0.00015015510760008066	-4.698247592823009e-06	-0.00014958544767507131
13.910878469549415	0.0010408020921519837	0.0010386004273197245	0.001082912063682569	0.0010794815830001273	0.0011061648954904448	0.0011020249097708217	0.0011302645394077218	0.0011253663743637694	0.0011786900734689228	0.0011721994702482705	0.0428077910609863	0.041636800544902694	-4.6785595624009024e-06	-0.0001498561494222561	-4.6608111450513814e-06	-0.000149287660568459
13.9946985101918	0.0010404499461477445	0.0010382486417188854	0.0010825353414915483	0.001079105921485031	0.0011057743140417305	0.0011016358099695195	0.0011298593808777547	0.001124963159753942	0.0011782549792863945	0.0011717673294400985	0.042797195399874734	0.04162649566573163	-4.641173739074016e-06	-0.00014955439942188065	-4.623568294145723e-06	-0.00014898709223309936
14.079023608744702	0.001040098442659726	0.0010378974998074158	0.0010821593561090544	0.001078730995319449	0.0011053845235190264	0.0011012474979973715	0.001129455070882824	0.0011245607887434357	0.0011778208540177808	0.0011713361484712327	0.04278666271100144	0.041616252029928434	-4.6039807914755385e-06	-0.00014924982481914761	-4.586517573769433e-06	-0.00014868371001805492
14.163856808436103	0.0010397475882726345	0.0010375470081661062	0.0010817841146500186	0.0010783568115992105	0.0011049955313347142	0.0011008599812386156	0.001129051617146915	0.0011241592690182367	0.0011773877060228548	0.001170905935642184	0.042776193347861285	0.041606069981299794	-4.566979254793692e-06	-0.0001489423924327382	-4.549657524915117e-06	-0.0001483774808719307
14.24920117083096	0.0010393973896409283	0.001037197173445661	0.0010814096243101517	0.0010779833775007746	0.0011046073449882724	0.001100473267164245	0.001128649027487828	0.0011237586083575892	0.0011769555437692153	0.0011704766993602472	0.04276578767288372	0.041595949872340436	-4.53016767150774e-06	-0.00014863206867479772	-4.512986695840403e-06	-0.00014806837133893302
14.335059775941703	0.0010390478534896188	0.001036848002367493	0.0010810358923669119	0.001077610700282195	0.001104219972067343	0.0011000873633330698	0.0011282473098183463	0.0011233588146351589	0.0011765243758336723	0.0011700484481408804	0.04275544605758603	0.0415858920643859	-4.493544591307325e-06	-0.00014831881954496806	-4.4765036419872756e-06	-0.00014775634755195832
14.421435722339384	0.0010386989866150774	0.0010364995017245469	0.0010806629261804917	0.001077238787284108	0.0011038334202488184	0.0010997022773928011	0.0011278464721474336	0.0011229598958202183	0.0011760942109036653	0.0011696211906091027	0.042745168882734254	0.04157589692776388	-4.457108571057772e-06	-0.00014800261062553055	-4.440206925936108e-06	-0.00014744137522829104
14.50833212726552	0.0010383507958858504	0.0010361516783821047	0.0010802907331948076	0.001076867645930718	0.0011034476972999316	0.0010993180170811353	0.0011274465225814276	0.0011225618599788375	0.0011756650577786842	0.0011691949355009	0.042734956538499555	0.04156596484195258	-4.420858174737641e-06	-0.00014768340707627114	-4.40409511736576e-06	-0.00014712341966471865
14.595752126744532	0.0010380032882434864	0.0010358045392786267	0.0010799193209385083	0.0010764972837308073	0.0011030628110793696	0.001098934590226864	0.0011270474693252698	0.0011221647152750995	0.001175236925371725	0.0011687696916646679	0.04272480942462885	0.041556096195738614	-4.38479197337454e-06	-0.00014736117362890155	-4.368166792956436e-06	-0.00014680244573128665
14.683698875697011	0.0010376564707033696	0.0010354580914265844	0.001079548697025992	0.0010761277082787497	0.0011026787695383956	0.0010985520047509917	0.0011266493206837337	0.001121768469972327	0.0011748098227107573	0.00116834546806266	0.04271472795060602	0.041546291387382	-4.348908545013901e-06	-0.00014703587458256284	-4.332420536400962e-06	-0.00014647841786757931
14.772175548053516	0.0010373103503555573	0.0010351123419133038	0.0010791788691584332	0.0010757589272555376	0.0011022955807219828	0.0010981702686678632	0.0011262520850626738	0.0011213731324343215	0.0011743837589402093	0.0011679222737724572	0.042704712535823204	0.04153655082477902	-4.313206474643519e-06	-0.00014670747379774696	-4.296854938292023e-06	-0.0001461513000759751
14.861185336869132	0.0010369649343656394	0.0010347672979018239	0.0010788098451248276	0.0010753909484298254	0.0011019132527699694	0.0010977893900863177	0.0011258557709703015	0.0011209787111266273	0.0011739587433224833	0.0011675001179884692	0.04269476360975856	0.041526874925633415	-4.277684354121562e-06	-0.00014637593469005172	-4.26146859605972e-06	-0.00014582105591551264
14.95073145443871	0.0010366202299755963	0.0010344229666317665	0.0010784416328030498	0.0010750237796589858	0.0011015317939182254	0.0010974093772108484	0.0011254603870184668	0.0011205852146178076	0.0011735347852394877	0.0011670790100234457	0.042684881612148416	0.041517264117625526	-4.24234078218004e-06	-0.00014604122022654487	-4.22626011399585e-06	-0.00014548764849908746
15.040817132412794	0.0010362762445046622	0.0010340793554201987	0.0010780742401609107	0.001074657428890164	0.0011011512124998264	0.0010970302383427706	0.0011250659419239487	0.0011201926515807278	0.001173111894194179	0.0011666589593100011	0.04267506699316776	0.04150771883859072	-4.207174364299036e-06	-0.00014570329291824224	-4.191228103111663e-06	-0.00014515104048537508
15.131445621914246	0.0010359329853502175	0.0010337364716625284	0.0010777076752572499	0.0010742919041613727	0.0011007715169462588	0.001096651981881424	0.0011246724445097922	0.0011198010307938797	0.0011726900798121498	0.0011662399754021925	0.042665320213618164	0.04149823953669533	-4.172183712674617e-06	-0.00014536211481469552	-4.156371181088421e-06	-0.00014481119407253051
15.222620193655578	0.0010355904599886664	0.0010333943228333932	0.0010773419462430211	0.0010739272136025735	0.001100392715788623	0.001096274616325373	0.001124279903706628	0.001119410361142697	0.0011722693518432157	0.0011658220679770786	0.04265564174510879	0.04148882667061977	-4.137367446206686e-06	-0.0001450176474997733	-4.121687972299948e-06	-0.00014446807099563475
15.31434413805701	0.001035248675976339	0.001033052916487558	0.0010769770613623998	0.0010735633654367824	0.0011000148176588602	0.001095898150273623	0.0011238883285540292	0.0011190206516209	0.0011718497201630344	0.0011654052468363257	0.04264603207024954	0.041479480709742715	-4.102724190379291e-06	-0.00014466985208336225	-4.087177107686864e-06	-0.0001441216325179795
15.406620765365147	0.0010349076409504035	0.0010327122602608377	0.0010766130289539058	0.0010732003679811944	0.0010996378312909986	0.001095522592426866	0.0011234977282018883	0.0011186319113318636	0.0011714311947747503	0.0011649895219078348	0.04263649168284694	0.0414702021343317	-4.068252577251949e-06	-0.00014431868919731472	-4.052837224719288e-06	-0.0001437718394259324
15.499453405772549	0.0010345673626297727	0.0010323723618710084	0.001076249857451531	0.0010728382296483067	0.0010992617655224016	0.0010951479515887233	0.0011231081119117963	0.0011182441494899879	0.0011710137858106514	0.0011645749032473804	0.04262702108809981	0.04146099143573357	-4.0339512453850535e-06	-0.00014396411898884298	-4.018666967350003e-06	-0.00014341865202349702
15.592845409537835	0.001034227848816043	0.0010320332291187482	0.0010758875553858918	0.0010724769589470719	0.0010988866292950485	0.0010947742366670195	0.001122719489058456	0.0011178573754221026	0.001170597503533863	0.001164161401040279	0.04261762080280068	0.0414518491165712	-3.999818839756607e-06	-0.00014360610111274763	-3.984664985926846e-06	-0.00014306203012445784
15.686800147106629	0.0010338891073944298	0.0010316948698885786	0.0010755261313853898	0.0010721165644840564	0.0010985124316568232	0.0010944014566750672	0.001122331869131108	0.0011174715985688834	0.0011701823583400589	0.0011637490256030884	0.042608291355541485	0.04144277569094378	-3.96585401178217e-06	-0.00014324459472828122	-3.95082993720746e-06	-0.0001427019330487167
15.781321009233178	0.0010335511463347052	0.0010313572921498094	0.001075165594177379	0.0010717570549646067	0.0010981391817628111	0.0010940296207329586	0.0011219452617349682	0.0011170868284862783	0.0011697683607591858	0.0011633377873853097	0.042599033286923674	0.04143377168462987	-3.932055419202107e-06	-0.00014287955849084932	-3.917160484247402e-06	-0.0001423383196145489
15.87641140710273	0.0010332139736921673	0.0010310205039575113	0.0010748059525893645	0.001071398439194047	0.0010977668888766314	0.001093658738068892	0.0011215596765926999	0.001116703074846971	0.0011693555214572352	0.0011629276969711373	0.04258984714977106	0.04142483763529374	-3.898421726034745e-06	-0.00014251095054559904	-3.883655296360242e-06	-0.00014197114813202516
15.972074772454643	0.0010328775976085993	0.00103068451345348	0.0010744472155501976	0.0010710407260788718	0.0010973955623717676	0.0010932888180204968	0.0011211751235458874	0.0011163203474418458	0.0011689438512380182	0.0011625187650812162	0.0425807335093448	0.04141597409269857	-3.864951602521732e-06	-0.0001421387285213127	-3.850313049055115e-06	-0.00014160037639679435
16.06831455770623	0.0010325420263132556	0.001030349328867228	0.001074089392091302	0.001070683924627973	0.0010970252117329308	0.0010929198700361928	0.0011207916125565499	0.0011159386561814888	0.0011685333610449826	0.001162111002574436	0.04257169294356879	0.04140718161892075	-3.831643725089873e-06	-0.00014176284952371887	-3.8171324239942225e-06	-0.00014122596168356094
16.165134236077357	0.0010322072681238422	0.0010300149585169716	0.001073732491347899	0.001070328043953861	0.001096655846557426	0.0010925519036765492	0.0011204091537086538	0.0011155580110976911	0.0011681240619630402	0.0011617044204497405	0.04256272604325247	0.04139846078856918	-3.79849677630429e-06	-0.0001413832701300799	-3.784112108966807e-06	-0.00014084786074083921
16.262537301715792	0.0010318733314475168	0.0010296814108106355	0.0010733765225602562	0.0010699730932739152	0.0010962874765565436	0.001092184928615671	0.0011200277572096574	0.001115178422344983	0.0011677159652204287	0.001161299029847963	0.04255383341232129	0.041389812189008154	-3.765509444769548e-06	-0.0001409999463800049	-3.7512507977755308e-06	-0.00014046602978162737
16.36052726982327	0.001031540224781906	0.0010293486942468753	0.001073021495074955	0.0010696190819116484	0.0010959201115569724	0.0010918189546426072	0.0011196474333920793	0.0011147999002021926	0.0011673090821906049	0.0011608948420537054	0.042545015668051654	0.041381236420587275	-3.7326804251044954e-06	-0.00014061283377003742	-3.718547190200913e-06	-0.0001400804244778564
16.459107676782416	0.0010312079567161177	0.0010290168174160977	0.0010726674183461659	0.001069266019297981	0.001095553761502222	0.0010914539916627665	0.0011192681927150773	0.0011144224550740133	0.0011669034243941545	0.0011604918684972173	0.0425362734413074	0.041372734096871096	-3.700008417904972e-06	-0.00014022188724724383	-3.685999991990055e-06	-0.0001396909999542839
16.55828208028434	0.0010308765359317725	0.0010286857890014973	0.001072314301936939	0.00106891391497253	0.0010951884364540658	0.001091090049699355	0.0011188900457660541	0.0011140460974925974	0.0011664990035007306	0.001160090120756317	0.042527607376786444	0.04136430584487818	-3.6674921296657448e-06	-0.00013982706120130306	-3.653607914765565e-06	-0.00013929771078077802
16.658054059457015	0.0010305459712040492	0.001028355617780107	0.0010719621555205173	0.001068562778584922	0.0010948241465940072	0.0010907271388948354	0.0011185130032622852	0.0011136708381191747	0.001166095831331027	0.001159689610558342	0.042519018133265814	0.04135595230531988	-3.6351302727362714e-06	-0.00013942830945759543	-3.6213696759691827e-06	-0.00013890051096465683
16.758427214994473	0.001030216271402736	0.0010280263126238567	0.0010716109888816603	0.001068212619896115	0.0010944609022247582	0.0010903652695124027	0.0011181370760525663	0.001113296687745688	0.001165693919858772	0.0011592903497821168	0.04251050638385564	0.04134767413284735	-3.602921565248711e-06	-0.00013902558526965314	-3.589283998816674e-06	-0.00013849935394427693
16.859405169286727	0.0010298874454932963	0.0010276978825006454	0.0010712608119179865	0.0010678634487797387	0.0010940987137717441	0.0010900044519374776	0.0011177622751188858	0.001112923657296453	0.001165293281212759	0.001158892350459963	0.04250207281625655	0.04133947199630239	-3.5708647310823613e-06	-0.0001386188413119438	-3.5573496122466575e-06	-0.00013809419258109523
16.960991566550526	0.0010295595025379442	0.0010273703364754216	0.00107091163464133	0.0010675152752234532	0.0010937375917846207	0.0010896446966792228	0.0011173886115781156	0.0011125517578298388	0.001164893927678896	0.0011584956247797237	0.042493718133021614	0.04133134657897006	-3.5389584998159543e-06	-0.00013820802967343115	-3.5255652508572877e-06	-0.0001376849791527579
17.063190072960847	0.0010292324516967268	0.0010270436837112782	0.0010705634671791147	0.0010671681093303172	0.0010933775469388124	0.0010892860143720735	0.0011170160966837263	0.0011121810005399718	0.0011644958717022915	0.0011581001850868202	0.04248544305182372	0.04132329857884254	-3.5072016066626036e-06	-0.0001377931018486933	-3.4939296548828352e-06	-0.0001372716653459949
17.166004376783235	0.001028906302228629	0.0010267179334705555	0.001070216319775745	0.0010668219613201811	0.0010930185900370748	0.00108892841577729	0.0011166447418275275	0.0011118113967584604	0.001164099125889369	0.0011577060438863517	0.04247724830572884	0.0413153287088805	-3.4755927924194976e-06	-0.0001373740087309283	-3.4624415701164923e-06	-0.00013685420224829326
17.26943818850684	0.0010285810634926794	0.00102639309511596	0.0010698702027940145	0.0010664768415310927	0.0010926607320110708	0.0010885719117845318	0.0011162745585414269	0.0011114429579561478	0.0011637037030100095	0.0011573132138452003	0.042469134643471525	0.04130743769728609	-3.4441308033924395e-06	-0.00013695070060368297	-3.4310997478166974e-06	-0.0001364325403392097
17.37349524097843	0.0010282567449490768	0.0010260691781116993	0.0010695251267165344	0.0010661327604207255	0.0010923039839229763	0.0010882165134134566	0.001115905558499224	0.0011110756957448877	0.0011633096159997356	0.0011569217077941993	0.04246110282974134	0.04129962628777584	-3.41281439138804e-06	-0.00013652312713394177	-3.399902944742697e-06	-0.000136006629485097
17.478179289537028	0.0010279333561603148	0.001025746192024609	0.0010691811021471662	0.00106578972856781	0.0010919483569670897	0.0010878622318153195	0.001115537753518407	0.0011107096218793313	0.001162916877961901	0.001156531538730291	0.042453153645468554	0.04129189523986266	-3.3816423136434626e-06	-0.00013609123736402218	-3.368849923058269e-06	-0.0001355764189299169
17.583494112149474	0.0010276109067923365	0.0010254241465253184	0.0010688381398124929	0.0010654477566736029	0.0010915938624714838	0.001087509078274623	0.0011151711555619985	0.001110344748258761	0.001162525502169948	0.001156142719818758	0.04244528788811873	0.04128424532914157	-3.350613332705858e-06	-0.00013565497970099982	-3.337939450208556e-06	-0.00013514185728449868
17.689443509546752	0.001027289406615693	0.0010251030513894158	0.0010684962505632953	0.0010651068555633627	0.001091240511899668	0.0010871570642107696	0.0011148057767404157	0.0011099810869289338	0.0011621355020696724	0.0011557552643954637	0.042437506371994164	0.04127667734758079	-3.319726216494817e-06	-0.00013521430191235084	-3.3071702990085383e-06	-0.00013470289252370815
17.79603130536116	0.0010269688655067007	0.0010247829164986152	0.0010681554453760398	0.001064767036187837	0.001090888316852263	0.0010868062011797277	0.0011144416293133433	0.0011096186500839445	0.00116174689128152	0.0011553691859691182	0.04242980992853732	0.04126919210381869	-3.288979738182672e-06	-0.00013476915111584886	-3.2765412474843048e-06	-0.00013425947197442945
17.90326134626431	0.0010266492934486392	0.001024463751841958	0.0010678157353544038	0.0010644283096247853	0.0010905372890687168	0.001086456500875747	0.0011140787256916545	0.0011092574500681342	0.0011613596836029375	0.0011549844982236004	0.042422199406640826	0.04126179042346752	-3.258372676127712e-06	-0.00013431947377023912	-3.246051078837492e-06	-0.0001338115423072106
18.011137502105942	0.0010263307005329348	0.001024145567517011	0.0010674771317308017	0.0010640906870805055	0.0010901874404290275	0.0010861079751330685	0.0011137170784393433	0.0011088974993780038	0.0011609738930107353	0.0011546012150202946	0.04241467567296921	0.041254473149420136	-3.227903813862905e-06	-0.00013386521566816079	-3.215698581426202e-06	-0.000133359049529852
18.119663666053608	0.001026013096960371	0.0010238283737310815	0.00106713964586794	0.0010637541798913877	0.0010898387829554957	0.0010857606359276721	0.0011133567002754876	0.0011085388106641682	0.001160589533663498	0.0011542193504004727	0.042407239612278394	0.041247241142166324	-3.197571940014368e-06	-0.00013340632192662683	-3.185482548678266e-06	-0.00013290193897663727
18.228843754733095	0.0010256964930423105	0.0010235121808024475	0.0010668032892603872	0.0010634187995254812	0.001089491328814498	0.0010854144953790427	0.001112997604076238	0.0011081813967333287	0.0011602066199040261	0.0011538389185877017	0.042399892127747266	0.04124009528011298	-3.1673758482432535e-06	-0.0001329427369779479	-3.1554017790444075e-06	-0.00013244015530047837
18.338681708369887	0.0010253808992019278	0.001023196999161601	0.001066468073536168	0.001063084557584089	0.0010891450903182862	0.0010850695657519613	0.0011126398028768376	0.0011078252705502786	0.0011598251662618166	0.0011534599339902965	0.042392634141312335	0.041233036459910145	-3.1373143372240633e-06	-0.0001324744045621551	-3.1254550759592103e-06	-0.00013197364246442245
18.44918149093129	0.0010250663259754483	0.0010228828393524952	0.0010661340104583658	0.0010627514658033707	0.0010888000799268004	0.001084725859458312	0.0011122833098736603	0.0011074704452399273	0.0011594451874555698	0.0011530824112037986	0.04238546659401157	0.041226065596784316	-3.1073862105804664e-06	-0.00013200126771725773	-3.095641247789077e-06	-0.00013150234373227043
18.56034709026951	0.0010247527840134133	0.0010225697120338183	0.0010658011119267588	0.0010624195360559735	0.001088456310249519	0.001084383389058924	0.0011119281384262872	0.001107116934089363	0.001159066698395747	0.0011527063650134972	0.042378390446332424	0.04121918362487999	-3.0775902767872856e-06	-0.00013152326876855747	-3.065959107742891e-06	-0.00013102620165850176
18.672182518265565	0.0010244402840819526	0.001022257627980278	0.00106546938997947	0.0010620887803526862	0.0010881137940473274	0.0010840421672654312	0.0011115743020596114	0.0011067647505499383	0.0011586897141871617	0.0011523318103969914	0.04237140667857029	0.04121239149760215	-3.047925349175702e-06	-0.00013104034932148734	-3.036407473858138e-06	-0.00013054515808028078
18.784691810974078	0.0010241288370640624	0.001021946598083888	0.0010651388567946346	0.0010617592108441007	0.0010877725442344057	0.0010837022069421554	0.0011112218144659583	0.0011064139082393807	0.0011583142501315985	0.0011519587625267783	0.04236451629118642	0.041205690187972085	-3.0183902458751424e-06	-0.00013055245025211937	-3.0069851689506003e-06	-0.0001300591541084084
18.897879028768923	0.0010238184539609076	0.0010216366333552762	0.0010648095246920885	0.0010614308398223039	0.001087432573880147	0.0010833635211080135	0.0011108706895072494	0.001106064420943938	0.001157940321730484	0.0011515872367728885	0.042357720305183345	0.04119908068898707	-2.9889837897091945e-06	-0.0001300595116953962	-2.977691020523282e-06	-0.00012956813011591461
19.01174825648978	0.0010235091458931384	0.001021327744925017	0.00106448140613509	0.001061103679722595	0.001087093896211106	0.001083026122938459	0.0011105209412171956	0.0011057163026205543	0.0011575679446875963	0.0011512172487055596	0.04235101976247793	0.04119256401398404	-2.959704808186067e-06	-0.0001295614730373318	-2.9485238607334513e-06	-0.0001290720257294542
19.126303603589555	0.0010232009241022048	0.0010210199440449552	0.0010641545137320414	0.001060777743125208	0.0010867565246129582	0.0010826900257674362	0.0011101725838035083	0.0011053695673990688	0.0011571971349118035	0.0011508488140979458	0.04234441572628792	0.041186141197018133	-2.9305521334413442e-06	-0.00012905827290476957	-2.9194825263553423e-06	-0.00012857077982000864
19.241549204282624	0.0010228937999517075	0.001020713242089564	0.0010638288602382525	0.0010604530427570742	0.0010864204726325026	0.0010823552430893686	0.0011098256316501567	0.001105024229584453	0.001156827908519858	0.0011504819489288735	0.04233790928152293	0.04117981329323931	-2.9015246021720648e-06	-0.00012854984915502965	-2.890565858709032e-06	-0.00012806433049220023
19.357489217694134	0.0010225877849287402	0.0010204076505573026	0.0010635044585577099	0.0010601295914935893	0.0010860857539796741	0.0010820217885611696	0.0011094800993196414	0.0011046803036590717	0.0011564602818392175	0.0011501166693856305	0.04233150153518354	0.041173581379284584	-2.872621055583814e-06	-0.0001280361388658613	-2.861772703600593e-06	-0.00012755261507399474
19.474127828010037	0.0010222828906452665	0.0010201031810719988	0.0010631813217448808	0.0010598074023604185	0.0010857523825295984	0.0010816896760042836	0.0011091360015553164	0.001104337804284983	0.001156094271410925	0.0011497529918668029	0.042325193616770895	0.04116744655367139	-2.843840339351693e-06	-0.00012751707832564518	-2.8331019112926015e-06	-0.00012703557010732003
19.59146924462811	0.0010219791288394915	0.0010197998453842384	0.0010628594630065285	0.0010594864885353085	0.0010854203723246565	0.0010813589194067473	0.0011087933532837246	0.001103996746306261	0.0011557298939925131	0.0011493909329851496	0.04231898667869942	0.04116140993720355	-2.815181303554397e-06	-0.0001269926030222912	-2.8045523364295458e-06	-0.0001265131313369361
19.709517702309874	0.0010216765113772645	0.001019497655372776	0.00106253889570356	0.0010591668633499367	0.001085089737576597	0.001081029532925288	0.0011084521696169824	0.0011036571447513616	0.0011553671665609695	0.001149030509570528	0.042312881896720875	0.0411554726733813	-2.7866428025996245e-06	-0.00012646264763188642	-2.7761228379771102e-06	-0.00012598523369936054
19.828277461333414	0.0010213750502534862	0.0010191966230459536	0.0010622196333528908	0.0010588485402917742	0.00108476049266866	0.0010807015308874417	0.0011081124658551907	0.001103319014835515	0.0011550061063157376	0.001148671738672855	0.04230688047035814	0.04114963592882374	-2.7582236952162706e-06	-0.00012592714601006305	-2.7478122792056955e-06	-0.00012545181131382033
19.94775280764713	0.0010210747575935331	0.0010188967605431359	0.001061901689629332	0.001058531533005972	0.0010844326521577338	0.0010803749277937009	0.0011077742574888741	0.0011029823719631464	0.001154646730681761	0.0011483146375651143	0.04230098362334246	0.04114390089369274	-2.729922844378098e-06	-0.0001253860311795918	-2.719619527602815e-06	-0.00012491279746995598
20.067948053024427	0.0010207756456546947	0.001018598080136166	0.0010615850783675062	0.0010582158552972756	0.0010841062307765444	0.001080049738319695	0.0011074375602014661	0.0011026472317303463	0.001154289057312581	0.0011479592237464123	0.042295192604064155	0.041138268782135425	-2.7017391172334815e-06	-0.0001248392353193628	-2.6915434548253903e-06	-0.0001243681246170525
20.188867535219305	0.0010204777268276297	0.0010183005942308264	0.0010612698135637818	0.0010579015211319603	0.0010837812434358698	0.0010797259773183943	0.0011071023898718186	0.0011023136099273573	0.001153933104093476	0.0011476055149450797	0.04228950868602932	0.04113274083272386	-2.6736713850741833e-06	-0.00012428668975336676	-2.6635829366555147e-06	-0.00012381772435318683
20.31051561812294	0.0010201810136378326	0.001018004315368325	0.0010609559093782356	0.0010575885446397922	0.0010834577052267857	0.0010794036598223485	0.0011067687625767562	0.0011019815225411101	0.0011535788891446506	0.0011472535291218177	0.0422839331683291	0.041127318308911684	-2.64571852327377e-06	-0.00012372832493959263	-2.6357368529501476e-06	-0.00012326152741409802
20.432896691921076	0.0010198855187471165	0.0010177092562267877	0.0010606433801366348	0.0010572769401160091	0.001083135631422939	0.0010790828010459473	0.0011064366945936538	0.001101650985757784	0.0011532264308244688	0.0011469032844728909	0.04227846737611176	0.04112200249949627	-2.6178794112373047e-06	-0.0001231640704579262	-2.608004087567388e-06	-0.00012269946366083584
20.55601517325261	0.0010195912549551148	0.0010174154296227736	0.0010603322403324523	0.0010569667220233358	0.0010828150374828564	0.0010787634163877246	0.0011061062024030665	0.0011013220159654163	0.0011528757477327477	0.001146554799433377	0.04227311266107061	0.041116794719092124	-2.590152932312878e-06	-0.0001225938549977157	-2.5803835283074936e-06	-0.00012213146206749292
20.679875505368887	0.0010192982352007951	0.0010171228485128042	0.0010600225046289002	0.0010566579049940167	0.001082495939052282	0.0010784455214326812	0.0011057773026913876	0.001100994629756537	0.0011525268587140925	0.001146208092680456	0.04226787040193933	0.041111696308609356	-2.562537973804617e-06	-0.0001220176063481404	-2.5528740669033406e-06	-0.00012155745071185109
20.804482158294064	0.0010190064725639808	0.001016831525994899	0.001059714187860985	0.0010563505038318718	0.0010821783519665378	0.00107812913195464	0.0011054500123535353	0.0011006688439308427	0.0011521797828612764	0.0011458631831367534	0.042262742004992984	0.04110670863574764	-2.535033426873806e-06	-0.00012143525138461064	-2.525474598935422e-06	-0.00012097735676175336
20.92983962898646	0.001018715980266904	0.0010165414753101425	0.0010594073050376005	0.0010560445335143864	0.00108186229225293	0.001077814263918639	0.001105124348495699	0.0011003446754979137	0.001151834539518689	0.0011455200899737354	0.042257728904567665	0.04110183309549464	-2.507638186461693e-06	-0.00012084671605516739	-2.4981840237563863e-06	-0.00012039110646155926
21.055952441500814	0.0010184267716757639	0.0010162527098442587	0.0010591018713436398	0.001055740009194826	0.0010815477761331824	0.0010775009334833558	0.0011048003284381113	0.0011000221416799707	0.00115149114828583	0.0011451788326151597	0.04225283256358353	0.04109707111063836	-2.4803511512842824e-06	-0.00012025192537012952	-2.4710012444658855e-06	-0.00011979862512154216
21.18282514715158	0.0010181388603023006	0.0010159652431291958	0.0010587979021421316	0.0010554369462043693	0.0010812348200258963	0.0010771891570035585	0.0011044779697178566	0.0010997012599146597	0.0011511496290208503	0.0011448394307405738	0.04224805447407889	0.041092424132286524	-2.4531712237577455e-06	-0.0001196508033892707	-2.4439251678611343e-06	-0.00011919983710564908
21.31046232467717	0.0010178522598053874	0.0010156790888447404	0.0010584954129764063	0.001055135360054276	0.0010809234405490496	0.0010768789510325924	0.0011041572900917273	0.0010993820478578862	0.0011508100018441576	0.0011445019042888639	0.04224339615775859	0.04108789364039774	-2.4260973099394373e-06	-0.00011904327320791386	-2.4169547043675216e-06	-0.0001185946658171233
21.438868580405217	0.0010175669839926395	0.001015394260820138	0.0010581944195722922	0.001054835266438081	0.0010806136545225312	0.0010765703323249054	0.0011038383075391192	0.0010990645233866906	0.0011504722871420743	0.0011441662734618739	0.04223885916654894	0.04108348114432461	-2.399128319468917e-06	-0.00011842925694413586	-2.3900887679735583e-06	-0.00011798303368620866
21.568048548418737	0.0010172830468220368	0.0010151107730357325	0.0010578949378403323	0.0010545366812338142	0.001080305478970705	0.0010762633178386005	0.0011035210402649649	0.0010987487046021584	0.0011501365055705491	0.001143832558728061	0.04223444508316692	0.041079188183364604	-2.372263165511569e-06	-0.00011780867572561138	-2.3633262761883767e-06	-0.00011736486215679909
21.69800689072348	0.0010170004624035667	0.0010148286396246267	0.0010575969838780383	0.0010542396205062495	0.0010799989311250145	0.00107595792473803	0.0011032055067027177	0.0010984346098323783	0.001149802678058937	0.001143500780826228	0.042230155521700175	0.04107501632732456	-2.345500764727379e-06	-0.00011718144967692856	-2.3366661499992294e-06	-0.00011674007167397638
21.828748297416116	0.0010167192450008748	0.0010145478748743487	0.0010573005739721597	0.0010539441005091778	0.0010796940284266117	0.001075654170396413	0.001102891725517363	0.0010981222576354347	0.0011494708258138206	0.0011431709607692927	0.04222599212819684	0.041070967177095394	-2.318840037184196e-06	-0.00011654749790512842	-2.31010731379256e-06	-0.00011610858166927196
21.960277486853503	0.0010164394090329447	0.00101426849322855	0.0010570057246009985	0.0010536501376877203	0.0010793907885290382	0.0010753520723985061	0.0011025797156084954	0.0010978116668024568	0.001149140970322912	0.0011428431198481368	0.04222195658127099	0.04106704236523846	-2.2922799063134977e-06	-0.00011590673848538291	-2.2836486953002264e-06	-0.00011547031054695567
22.092599205822967	0.0010161609690757802	0.0010139905092887078	0.0010567124524367378	0.0010533577486806552	0.001079089229300928	0.0010750516485432935	0.0011022694961134163	0.001097502856360696	0.0011488131333589986	0.0011425172796354988	0.04221805059271321	0.04106324355658444	-2.265819298863554e-06	-0.00011525908844853272	-2.2572892255674076e-06	-0.00011482517567096284
22.225718229713628	0.0010158839398641184	0.0010137139378158491	0.0010564207743478072	0.001053066950322788	0.0010787893688287541	0.0010747529168467257	0.0011019610864102948	0.0010971958455766608	0.001148487336983961	0.001142193461989939	0.04221427590812362	0.041059572448842396	-2.239457144831772e-06	-0.0001146044637654886	-2.2310278388710733e-06	-0.00011417309334987857
22.359639362688714	0.0010156083362931447	0.0010134387937322943	0.001056130707401278	0.0010527777596473407	0.0010784912254196129	0.0010744558955444864	0.0011016545061213639	0.0010968906539592868	0.0011481636035528518	0.0011418716890598585	0.0422106343075474	0.041056030773223756	-2.2131923774013768e-06	-0.00011394277933263197	-2.2048634726714103e-06	-0.00011351397882267134
22.494367437858962	0.0010153341734202412	0.001013165092123415	0.0010558422688652883	0.0010524901938883822	0.0010781948176040465	0.0010741606030948078	0.0011013497751161724	0.0010965873012631635	0.001147841955718039	0.0011415519832875913	0.042207127606131864	0.04105262029507626	-2.187023932908455e-06	-0.00011327394895835341	-2.1787950675606488e-06	-0.00011284774624414906
22.629907317457054	0.0010150614664667344	0.0010128928482394097	0.001055555476211495	0.0010522042704832776	0.0010779001641388973	0.0010738670581813122	0.0011010469135148704	0.0010962858074917963	0.0011475224164334114	0.0011412343674135493	0.042203757654788995	0.04104934281453293	-2.1609507507595535e-06	-0.00011259788534678794	-2.152821567202347e-06	-0.0001121743086700544
22.766263893012997	0.0010147902308196767	0.0010126220774970987	0.0010552703471175642	0.0010519200070751799	0.0010776072840102153	0.0010735752797159052	0.0011007459416915604	0.0010959861929009274	0.001147205008958662	0.0011409188644804446	0.0422005263408791	0.04104620016717275	-2.134971773388311e-06	-0.00011191450008310455	-2.1269419182663382e-06	-0.00011149357804163262
22.903442085530802	0.0010145204820336325	0.0010123527954817347	0.0010549868994696849	0.001051637421515545	0.00107731619643619	0.0010732852868416982	0.00110044688027768	0.0010956884780018968	0.0011468897568636244	0.0011406054978375718	0.042197435588900135	0.041043194224695524	-2.1090859461904074e-06	-0.00011122370361840717	-2.101155070382329e-06	-0.00011080546517072687
23.041446845665973	0.0010142522358324894	0.0010120850179488328	0.001054705151365123	0.0010513565318666833	0.001077026920870136	0.0010729970989359786	0.0011001497501654512	0.0010953926835650574	0.001146576684032693	0.001140294291145162	0.04219448736120089	0.04104032689561027	-2.083292217477592e-06	-0.00011052540525371968	-2.075459976083084e-06	-0.00011010987972395747
23.180283153904217	0.0010139855081112811	0.001011818760826015	0.0010544251211147982	0.001051077356404341	0.0010767394770035083	0.0010727107356132155	0.001099854572511362	0.001095098830623237	0.001146265814669301	0.0011399852683788006	0.04219168365869789	0.041037600125937976	-2.057589538416102e-06	-0.00010981951312466487	-2.0498555907476172e-06	-0.00010940673020765068
23.31995602074116	0.001013720314938032	0.0010115540402148787	0.0010541468272459022	0.0010507999136203155	0.0010764538847689675	0.0010724262167281088	0.0010995613687397176	0.0010948069404752522	0.0011459571733004824	0.0011396784538339265	0.04218902652161681	0.04103501589992715	-2.0319768629425278e-06	-0.0001091059341837286	-2.0243408725209577e-06	-0.00010869592394996408
23.460470486863187	0.0010134566725556215	0.0010112908723928795	0.0010538702885045485	0.0010505242222251091	0.0010761701643434893	0.0010721435623786877	0.0010992701605462313	0.001094517034689481	0.0011456507847815026	0.0011393738721303958	0.042186518030239845	0.04103257624078646	-2.0064531477486346e-06	-0.00010838457418604897	-1.9989147822859626e-06	-0.00010797736708639816
23.60183162332936	0.0010131945973836539	0.0010110292738152297	0.0010535955238584482	0.0010502503011506018	0.0010758883361515021	0.0010718627929094348	0.0010989809699016731	0.0010942291351074712	0.0011453466743005587	0.0011390715482171168	0.042184160305678724	0.04103028321143083	-1.9810173521989626e-06	-0.00010765533767156943	-1.9735762835991315e-06	-0.00010725096454283767
23.744044531754422	0.001012934106020366	0.0010107692611168225	0.0010533225524996326	0.0010499781695527783	0.0010756084208680902	0.0010715839289144743	0.0010986938190555749	0.0010939432638476234	0.0011450448673835662	0.0011387715073767717	0.042181955510653686	0.041028138915243186	-1.9556684382566678e-06	-0.00010691812794752509	-1.9483243426008344e-06	-0.00010651662001731621
23.887114344492932	0.0010126752152445312	0.001010510851114165	0.0010530513938471996	0.001049707846814474	0.001075330439422223	0.0010713069912407908	0.001098408730539985	0.001093659443308913	0.0011447453898990152	0.0011384737752305999	0.04217990585029471	0.04102614549685169	-1.9304053704562e-06	-0.00010617284707259422	-1.923157927996664e-06	-0.00010577423596469515
24.031046224824397	0.0010124179420173995	0.0010102540608073432	0.0010527820675501017	0.001049439352548164	0.0010750544130000406	0.0010710320009914968	0.0010981257271732853	0.0010933776961746747	0.001144448268062913	0.0011381783777432719	0.042178013572957467	0.04102430514292321	-1.9052271158209039e-06	-0.00010541939583891269	-1.8980760109798059e-06	-0.00010502371357892781
24.175845367139747	0.0010121623034846424	0.0010099989073819873	0.0010525145934899662	0.0010491727065987835	0.0010747803630481775	0.0010707589795291455	0.0010978448320640582	0.00109309804541644	0.0011441535284437982	0.0011378853412278359	0.042176280971054615	0.04102262008297341	-1.8801326438148795e-06	-0.00010465767375397728	-1.873077565168156e-06	-0.0001042649527742967
24.32151699712871	0.0010119083169783261	0.0010097454082112756	0.0010522489917839531	0.0010489079290465903	0.0010745083112771413	0.0010704879484790943	0.0010975660686150187	0.0010928205142978374	0.0011438611979678486	0.0011375946923507473	0.04217471038190719	0.041021092590193396	-1.8551209262701249e-06	-0.00010388757902310419	-1.8481615665475078e-06	-0.00010349785216873242
24.468066371968433	0.0010116560000188923	0.0010094935808579385	0.0010519852827876484	0.0010486450402100546	0.0010742382796647295	0.001070218929732906	0.0010972894605270004	0.001092545126378543	0.001143571303924062	0.0011373064581369759	0.04217330418861212	0.04101972498229349	-1.830190937335361e-06	-0.00010310900853077731	-1.8233269934121374e-06	-0.00010272230906493984
24.61549878051318	0.001011405370317171	0.0010092434430762993	0.0010517234870979976	0.0010483840606487988	0.0010739702904595044	0.001069951945451811	0.0010970150318030062	0.0010922719055183009	0.0011432838739695338	0.001137020665975211	0.042172064820927516	0.04101851962236443	-1.8053416534248579e-06	-0.00010232185782296788	-1.7985728263131967e-06	-0.0001019382194326901
24.763819543485244	0.0010111564457763935	0.0010089950128143164	0.0010514636255562675	0.0010481250111665575	0.0010737043661843025	0.0010696870180701996	0.0010967428067523103	0.0010920008758809898	0.001142998936134807	0.0011367373436231302	0.04217099475617724	0.04101747891975715	-1.780572053132999e-06	-0.00010152602108706721	-1.7738980479810838e-06	-0.00010114547788905859
24.91303401366693	0.001010909244494245	0.001008748308215662	0.0010512057192510623	0.001047867912814198	0.0010734405296398144	0.001069424170299188	0.0010964728099946393	0.0010917320619387699	0.001142716518829332	0.0011364565192127827	0.0421700965201734	0.04101660533097937	-1.7558811171700973e-06	-0.0001007213911324023	-1.7493016432543196e-06	-0.00010034397767885728
25.063147576093755	0.0010106637847649203	0.0010085033476218048	0.0010509497895213637	0.001047612786892759	0.0010731788039081954	0.001069163425130213	0.0010962050664644002	0.001091465488476275	0.0011424366508469969	0.0011361782212560376	0.04216937268815821	0.04101590136061318	-1.7312678283389754e-06	-9.99078593728886e-05	-1.7247825990552614e-06	-9.953361065731525e-05
25.214165648248784	0.0010104200850811985	0.0010082601495741206	0.001050695857959614	0.0010473596549565396	0.0010729192123567362	0.0010689048058386886	0.0010959396014149803	0.0010912011805948782	0.001142159361371761	0.0011359024786501343	0.04216882588576768	0.04101536956224973	-1.7067311714438933e-06	-9.908531580571367e-05	-1.700339904308571e-06	-9.871426726934529e-05
25.366093680258146	0.001010178164136545	0.0010080187328160176	0.001050443946414841	0.001047108538816222	0.0010726617786415845	0.0010686483359877079	0.0010956764404231095	0.0010909391637170163	0.0011418846799833811	0.0011356293206833262	0.04216845879001179	0.041015012539446255	-1.6822701332155215e-06	-9.825364899060385e-05	-1.6759725498622854e-06	-9.788583652844962e-05
25.518937155087716	0.0010099380408272283	0.0010077791162950895	0.0010501940769958255	0.0010468594605420468	0.0010724065267115246	0.0010683940394318097	0.0010954156093932982	0.001090679463590591	0.0011416126366632358	0.001135358777040619	0.04216827413027971	0.04101483294669865	-1.6578837022649708e-06	-9.741274603022876e-05	-1.6516795284331719e-06	-9.704820599698571e-05
25.672701588741027	0.0010096997342544515	0.0010075413191652765	0.001049946272074303	0.0010466124424670107	0.0010721534808117998	0.001068141940320785	0.0010951571345623311	0.0010904221062934237	0.001141343261800243	0.0011350908778095992	0.042168274689362586	0.04101483349044048	-1.633570869033485e-06	-9.65624925504116e-05	-1.62745983456683e-06	-9.620126176695942e-05
25.827392530458226	0.001009463263726505	0.001007305360789049	0.001049700554288208	0.0010463675071901188	0.0010719026654879968	0.0010678920631035423	0.0010949010425038341	0.0010901671182377856	0.0011410765861968803	0.0011348256534863682	0.042168463304499824	0.04101501693005847	-1.609330625692261e-06	-9.570277267684224e-05	-1.6033124645435833e-06	-9.534488843693234e-05
25.983015562916506	0.001009228648760944	0.0010070712607396222	0.00104945694654497	0.0010461246775796793	0.0010716541055899895	0.0010676444325320351	0.001094647360132919	0.0010899145261750018	0.0011408126410753139	0.0011345631349815755	0.042168842868445626	0.0410153860789309	-1.5851619661112239e-06	-9.483346901525969e-05	-1.5792364163290384e-06	-9.447896909195452e-05
26.139576302431465	0.0010089959090867698	0.001006839038803167	0.0010492154720248316	0.001045883976776628	0.0010714078262759243	0.0010673990736652318	0.001094396114710886	0.001089664357200113	0.0011405514580836158	0.0011343033536265474	0.0421694163305644	0.041015943805489806	-1.561063885772724e-06	-9.395446262919216e-05	-1.5552306895033965e-06	-9.360338528124901e-05
26.297080399159835	0.001008765064646649	0.001006608714981068	0.0010489761541842351	0.0010456454281979142	0.0010711638530162843	0.0010671560118731597	0.0010941473338500144	0.001089416638756627	0.0011402930693021084	0.0011340463411795318	0.04217018669793799	0.04101669303430336	-1.5370353817043166e-06	-9.306563301703097e-05	-1.531294285188594e-06	-9.271801699581306e-05
26.455533537303385	0.0010085361355991341	0.0010063803094921802	0.0010487390167592306	0.001045409055539916	0.0010709222115979908	0.0010669152728409919	0.0010939010455184152	0.0010891713986413288	0.0011400375072497995	0.00113379212983204	0.04217115703650915	0.041017636747182465	-1.5130754524362612e-06	-9.21668580910473e-05	-1.507426206011006e-06	-9.1822742647657e-05
26.614941435314055	0.0010083091423209148	0.0010061538427751098	0.0010485040837689404	0.0010451748827819034	0.001070682928128578	0.0010666768825731993	0.001093657278044964	0.0010889286650091706	0.0011397848048909382	0.001133540752215301	0.04217233047223973	0.041018777984311174	-1.4891830979091476e-06	-9.125801415327262e-05	-1.4836254560021342e-06	-9.09174390451295e-05
26.77530984610034	0.0010080841054090801	0.0010059293354905232	0.0010482713795190648	0.0010449429341895526	0.0010704460290404212	0.001066440867397767	0.0010934160601243155	0.0010886884663782426	0.0011395349956416826	0.001133292241406829	0.042173710192301574	0.04102011984540121	-1.4653573194153488e-06	-9.033897587243378e-05	-1.459891040538324e-06	-9.000198137026905e-05
26.93664455723489	0.0010078610456834044	0.0010057068085234666	0.0010480409286054342	0.001044713234318498	0.0010702115410950303	0.0010662072539704636	0.001093177420821987	0.0010884508316348145	0.001139288113376879	0.0011330466309370983	0.04217529944628474	0.041021665490870995	-1.4415971195335352e-06	-8.940961626061061e-05	-1.4362219662926272e-06	-8.907624315604434e-05
27.098951391163432	0.00100763998418865	0.0010054862829857064	0.0010478127559176047	0.0010444858080179342	0.0010699794913874015	0.0010659760692791765	0.001092941389579531	0.0010882157900384598	0.0011390441924369649	0.0011328039547963413	0.04217710154744154	0.04102341814305104	-1.417901502057551e-06	-8.846980664889426e-05	-1.4126172411489321e-06	-8.814009626162411e-05
27.26223620541477	0.0010074209421968865	0.0010052677802180933	0.001047586886642505	0.0010442606804342643	0.0010697499073504364	0.0010657473406483107	0.0010927079962197819	0.0010879833712272586	0.0011388032676349867	0.0011325642474414577	0.04217911987394621	0.04102538108741343	-1.3942694719265916e-06	-8.751941666323981e-05	-1.3890758741364785e-06	-8.719341084836851e-05
27.426504892812353	0.0010072039412098324	0.0010050513217929407	0.0010473633462681235	0.0010440378770147946	0.0010695228167594206	0.0010655210957432493	0.0010924772709521903	0.0010877536052230855	0.0011385653742637437	0.0011323275438030488	0.04218135787019376	0.04102755767383209	-1.3707000351566821e-06	-8.655831419898674e-05	-1.3655968753548305e-06	-8.62360553544883e-05
27.59176338168682	0.001006989002961213	0.0010048369295164285	0.0010471421605872538	0.0010438174235114824	0.0010692982477365752	0.0010652973625748842	0.001092249244378241	0.0010875265224369781	0.0011383305481030587	0.0011320938792925743	0.04218381904811593	0.041029951317863314	-1.3471921987708545e-06	-8.558636539635067e-05	-1.342179255921401e-06	-8.526789647084199e-05
27.758017636089992	0.001006776149419135	0.0010046246254310194	0.001046923355701276	0.0010435993459847216	0.0010690762287556637	0.0010650761695042026	0.0010920239474969545	0.0010873021536745896	0.0011380988254271716	0.0011318632898096308	0.042186506988536085	0.041032565502063384	-1.3237449707323608e-06	-8.460343461458297e-05	-1.318822027892956e-06	-8.428879911534515e-05
27.925273656010095	0.0010065654027884832	0.0010044144318178967	0.001046706958023997	0.0010433836708071901	0.0010688567886466777	0.0010648575452469526	0.0010918014117104774	0.001087080530141732	0.0011378702430122677	0.0011316358117493645	0.04218942534254405	0.04103540377732691	-1.3003573598496972e-06	-8.360938440443721e-05	-1.2955242041671686e-06	-8.329862640485408e-05
28.09353747758831	0.0010063567855133338	0.0010042063711994307	0.0010464929942855415	0.0010431704246677447	0.0010686399566005884	0.001064641518878375	0.001091581668829769	0.0010868616834500094	0.0011376448381441458	0.0011314114820100152	0.04219257783290967	0.04103846976425876	-1.2770283757445114e-06	-8.260407548407733e-05	-1.2722847984570317e-06	-8.229723963176783e-05
28.2628151733366	0.0010061503202793806	0.0010040004663416438	0.0010462814915362787	0.0010429596345753538	0.0010684257621741574	0.0010644281198379912	0.00109136475108036	0.001086645645622527	0.0011374226486260029	0.001131190338000583	0.04219596825552078	0.04104176715457528	-1.253757028745351e-06	-8.158736671012856e-05	-1.2491028251971834e-06	-8.128449823563422e-05
28.43311285235687	0.0010059460300163915	0.0010037967402567202	0.0010460724771508248	0.0010427513278631034	0.0010682142352948392	0.0010642173779344837	0.0010911506911082313	0.0010864324490997143	0.0011372037127863846	0.0011309724176486499	0.04219960048085713	0.04104529971253674	-1.2305423298169735e-06	-8.05591150501439e-05	-1.2259772994480632e-06	-8.026025977467266e-05
28.604436660561465	0.0010057439379006694	0.0010035952162055096	0.0010458659788320735	0.0010425455321922375	0.001068005406265736	0.0010640093233506326	0.0010909395219857617	0.0010862221267452215	0.0011369880694872595	0.0011307577594083242	0.04220347845549494	0.04104907127640914	-1.207383290518279e-06	-7.951917555679144e-05	-1.2029072368720597e-06	-7.92243799009329e-05
28.77679278089485	0.0010055440673575338	0.0010033959177000664	0.0010456620246152917	0.0010423422755562566	0.0010677993057706344	0.001063803986648325	0.001090731277217784	0.00108601471185192	0.0011367757581322408	0.0011305464022683342	0.042207606203644873	0.04105308575996229	-1.1842789228865176e-06	-7.846740133710117e-05	-1.179891653614682e-06	-7.817671232931978e-05
28.950187433556945	0.0010053464420638292	0.0010031988685062028	0.0010454606428722702	0.001042141586285076	0.001067595964879122	0.0010636013987736542	0.0010905259907477436	0.0010858102381480046	0.0011365668186749682	0.0011303383857602755	0.04221198782872496	0.04105734715399878	-1.1612282393705028e-06	-7.740364352348816e-05	-1.1569295662351708e-06	-7.711710880875522e-05
29.124626876227456	0.0010051510859504407	0.0010030040926460608	0.0010452618623155224	0.0010419434930492326	0.001067395415051773	0.001063401591062078	0.001090323696963948	0.0010856087398031858	0.0011363612916276316	0.0011301337499669952	0.042216627514968186	0.04106185952791582	-1.1382302527755336e-06	-7.632775124630231e-05	-1.1340199916566249e-06	-7.604541909542184e-05
29.30011740429177	0.0010049580232048287	0.001002811614400698	0.001045065712002539	0.0010417480248641436	0.00106719768814541	0.0010632045952436596	0.0010901244307059226	0.0010854102514349848	0.0011361592180696494	0.0011299325355311322	0.04222152952906717	0.04106662703130519	-1.115283976169286e-06	-7.523957160271433e-05	-1.1111619470666884e-06	-7.496149092073301e-05
29.476665351068124	0.0010047672782735806	0.0010026214583126983	0.0010448722213401006	0.0010415552110944301	0.0010670028164184511	0.001063010443448391	0.0010899282272708668	0.0010852148081151364	0.0011359606396565134	0.0011297347836638166	0.04222669822185024	0.0410716538955865	-1.0923884227985459e-06	-7.413894962576828e-05	-1.0883544498407893e-06	-7.386516996163439e-05
29.654277088036206	0.001004578875864981	0.0010024336491887959	0.0010446814200886466	0.0010413650814582902	0.001066810832536334	0.00106281916821159	0.0010897351224202249	0.001085022445376092	0.0011357655986287906	0.0011295405361535272	0.04223213803000433	0.04107694443567878	-1.0695426060267597e-06	-7.302572825446108e-05	-1.0655965174731843e-06	-7.275629981004506e-05
29.832959025067048	0.0010043928409515963	0.0010022482121025162	0.001044493338366697	0.001041177666031932	0.0010666217695770176	0.0010626308024793832	0.001089545152386355	0.001084833199217631	0.0011355741378212898	0.0011293498353751072	0.04223785347783021	0.04108250305170878	-1.046745539244262e-06	-7.189974830201784e-05	-1.0428871674928245e-06	-7.163472194163245e-05
30.0127176106544	0.0010042091987728747	0.0010020651723968402	0.0010443080066553367	0.0010409929952540644	0.0010664356610365733	0.0010624453796142656	0.0010893583538793136	0.0010846471061135786	0.0011353863006724034	0.001129162724298948	0.042243849179038125	0.04108833423075681	-1.0239962357715647e-06	-7.076084842230768e-05	-1.0202254173727159e-06	-7.050027568292205e-05
30.193559332147448	0.0010040279748377676	0.0010018845556868815	0.0010441254558027618	0.001040811099930451	0.0010662525408348608	0.0010622629334007545	0.0010891747640937581	0.0010844642030186447	0.0011352021312336217	0.001128979246500355	0.04225012983858721	0.041094442548646144	-1.0012937088155552e-06	-6.960886507997865e-05	-9.97610284468771e-07	-6.935279818007234e-05
30.37549071598484	0.0010038491949273497	0.0010017063878625758	0.0010439457170288687	0.001040632011238512	0.001066072443321276	0.0010620834980511126	0.0010889944207159439	0.0010842845273753576	0.0011350216741792126	0.001128799446169061	0.04225670025456153	0.04110083267176878	-9.786369713597753e-07	-6.844363251551355e-05	-9.750407859283015e-07	-6.819212436579014e-05
30.55851832793038	0.0010036728850974788	0.001001530695091394	0.0010437688219299276	0.0010404557607320024	0.0010658954032806086	0.0010619071082111763	0.0010888173619308667	0.0010841081171211338	0.001134844974816106	0.0011286233681189442	0.04226356532009514	0.04110750935895471	-9.560250360742158e-07	-6.726498271075743e-05	-9.525159385959103e-07	-6.701808692419209e-05
30.742648773309874	0.0010034990716814474	0.001001357503821072	0.0010435948024832963	0.0010402823803457395	0.00106572145593897	0.0010617337989662586	0.001088643626429501	0.0010839350106954515	0.0011346720790939412	0.0011284510577979148	0.042270730025336434	0.04111447746338467	-9.334569152585036e-07	-6.607274535669339e-05	-9.300347589458365e-07	-6.583051625846936e-05
30.92788869724955	0.001003327781292663	0.0010011868407823477	0.001043423691052208	0.0010401119024003988	0.001065550636969819	0.0010615636058471489	0.0010884732534161739	0.0010837652470471507	0.001134503033615319	0.0011282825612979855	0.04227819945946112	0.04112174193454542	-9.109316207321812e-07	-6.48667478166387e-05	-9.07596262993051e-07	-6.462924045527729e-05
31.114244784915854	0.0010031590408273333	0.0010010187329917211	0.0010432555203906161	0.0010399443596073698	0.0010653829825000819	0.0010613965648362009	0.001088306282616054	0.0010835988656418547	0.0011343378856462397	0.0011281179253655438	0.04228597881272663	0.041129307820231956	-8.884481637583784e-07	-6.36468150915781e-05	-8.851994661982811e-07	-6.34140852490972e-05
31.30172376175672	0.0010029928774671689	0.0010008532077542297	0.0010430903236481048	0.0010397797850736784	0.001065218529116359	0.0010612327123735177	0.0010881427542827763	0.0010834359064695155	0.0011341766831267453	0.0011279571974118047	0.04229407337858103	0.04113718026859287	-8.660055549540406e-07	-6.24127697835819e-05	-8.628433833908142e-07	-6.218487398668149e-05
31.4903323937443	0.0010028293186820987	0.0010006902926662272	0.0010429281343748637	0.0010396182123069714	0.0010650573138712353	0.0010610720853632266	0.0010879827092061894	0.0010832764100520886	0.0011340194746817626	0.0011278004255234736	0.042302488555815615	0.04114536453022613	-8.436028042053609e-07	-6.116443205925193e-05	-8.405270286813288e-07	-6.094142759047183e-05
31.68007748761912	0.0010026683922329934	0.001000530015618193	0.001042768986526725	0.001039459675220567	0.0010648993742896787	0.001060914721179854	0.0010878261887202337	0.0010831204174513373	0.001133866309632153	0.0011276476584736069	0.04231122985076716	0.04115386596032416	-8.212389205728039e-07	-5.9901619611779644e-05	-8.182494153612802e-07	-5.968356452029644e-05
31.870965891135747	0.0010025101261744076	0.0010003724047975408	0.0010426129144702743	0.0010393042081385771	0.0010647447483755474	0.0010607606576748	0.0010876732347109652	0.0010829679702767732	0.0011337172380059817	0.0011274989457326877	0.04232030287957584	0.04116269002086443	-7.989129121952626e-07	-5.862414762272672e-05	-7.960095558192e-07	-5.8411100736288635e-05
32.063004493309954	0.0010023545488573224	0.0010002174886914483	0.0010424599529880172	0.0010391518458010881	0.0010645934746181885	0.0010606099331829078	0.001087523889624703	0.0010828191106937257	0.0011335723105499974	0.001127354337479905	0.0423297133704937	0.04117184228285646	-7.766237862163322e-07	-5.7331828723833356e-05	-7.738064614622002e-07	-5.7123849660473125e-05
32.25620022466719	0.0010022016889319088	0.0010000652960896928	0.0010423101372836214	0.0010390026233694147	0.0010644455919991437	0.0010604625865291374	0.0010873781964763252	0.0010826738814315546	0.001133431578741338	0.0011272138846146593	0.042339467166246716	0.04118132842863853	-7.543705486732881e-07	-5.60244729567172e-05	-7.516391425993127e-07	-5.5821622136187354e-05
32.45056005749291	0.0010020515753502953	0.0009999158560875059	0.0010421635029872283	0.0010388565764314261	0.0010643011399989603	0.0010603186570353482	0.0010872361988577075	0.001082532325792008	0.0011332950947994698	0.0011270776387682956	0.04234957022645233	0.04119115425423073	-7.321522044060128e-07	-5.4701887732294674e-05	-7.295066083612585e-07	-5.45042263887241e-05
32.64609100608406	0.0010019042373693421	0.0009997691980884328	0.0010420200861608279	0.0010387137410069352	0.001064160158604105	0.001060178184527177	0.0010870979409463046	0.0010823944876577148	0.001133162911698354	0.0011269456523160496	0.042360028630095345	0.041201325671741194	-7.099677569650555e-07	-5.3363877790618686e-05	-7.074078666050379e-07	-5.317146798447525e-05
32.84280012700226	0.0010017597045534298	0.0009996253518072052	0.0010418799233037103	0.0010385741535531652	0.0010640226883139882	0.0010600412093410333	0.0010869634675138877	0.001082260411500836	0.0011330350831788578	0.0011268179783892488	0.04237084857806474	0.041211848711832706	-6.878162085196919e-07	-5.2010245158773394e-05	-6.853419238159186e-07	-5.182314978929847e-05
33.040694519328454	0.0010016180067772473	0.0009994843472726205	0.0010417430513579833	0.0010384378509702833	0.0010638887701480957	0.0010599077723311965	0.0010868328239354258	0.0010821301423918554	0.0011329116637614069	0.0011266946708877368	0.042382036395746385	0.04122272952624342	-6.656965597512388e-07	-5.0640789108130635e-05	-6.633077850189649e-07	-5.045907192671728e-05
33.239781324919136	0.001001479174228592	0.000999346214830431	0.0010416095077141663	0.0010383048706070087	0.0010637584456532356	0.0010597779148770281	0.0010867060561981273	0.0010820037260085306	0.0011327927087588926	0.0011265757844925554	0.04239359853567888	0.04123397439037271	-6.436078097541743e-07	-4.925530611088469e-05	-6.413044536589078e-07	-4.907903173337336e-05
33.44006772866406	0.0010013432374111765	0.0009992109851462464	0.0010414793302168566	0.0010381752502662985	0.001063631756910898	0.0010596516788903005	0.001086583210910646	0.0010818812086450052	0.00113267827428984	0.0011264613746788743	0.04240554158027825	0.041245589705927614	-6.2154895593379e-07	-4.785358979594867e-05	-6.19330931513843e-07	-4.7682823716199696e-05
33.64156095874556	0.0010012102271474313	0.0009990786892084325	0.0010413525571704694	0.0010380490282111024	0.0010635087465447315	0.0010595291068226343	0.001086464335312439	0.0010817626372210704	0.0011325684172918315	0.0011263514977291752	0.04241787224461918	0.04125758200363031	-5.995189939159845e-07	-4.643543090451785e-05	-5.973862186015554e-07	-4.627023950795617e-05
33.84426828689945	0.0010010801745813206	0.0009989493583310227	0.00104122922734505	0.0010379262431701956	0.0010633894577281346	0.0010594102416730579	0.0010863494772832983	0.0010816480592915978	0.001132463195535209	0.0011262462107467102	0.04243059737929406	0.041269957945993835	-5.775169174310375e-07	-4.500061724391213e-05	-5.75469313065461e-07	-4.4841067821294045e-05
34.04819702867729	0.0010009531111811517	0.0009988230241566348	0.001041109379982168	0.001037806934344088	0.0010632739341919727	0.001059295126995685	0.0010862386853530486	0.0010815375230561392	0.001132362667637049	0.0011261455716692211	0.04244372397332986	0.04128272433016613	-5.555417182056231e-07	-4.3548933640336074e-05	-5.535792110627179e-07	-4.3395094401682544e-05
34.25335454371064	0.0010008290687423963	0.000998699718659392	0.001040993054800885	0.001037691141411015	0.0010631622202324177	0.0010591838069075208	0.0010861320087114227	0.001081431077368697	0.001132266893075427	0.001126049639282947	0.04245725915718665	0.0412958880908393	-5.335923858704357e-07	-4.208016189238828e-05	-5.317149066744534e-07	-4.1932101980973746e-05
34.45974823597649	0.0010007080793904993	0.0009985794741478365	0.001040880292003798	0.0010375789045329988	0.0010630543607189054	0.0010590763260963794	0.0010860294972181075	0.001081328771747667	0.0011321759322039653	0.0011259584732369052	0.04247121020582307	0.041309456303234175	-5.116679078469993e-07	-4.059408072260018e-05	-5.098753917990792e-07	-4.045187023005159e-05
34.66738555406454	0.0010005901755836936	0.0009984623232678616	0.0010407711322831647	0.0010374702643619958	0.0010629504011022291	0.0010589727298289393	0.0010859312014129742	0.0010812306563859598	0.0011320898462666867	0.0011258721340574752	0.04248558454183817	0.041323436186154465	-4.897672692245024e-07	-3.909046572694863e-05	-4.880596560230543e-07	-3.895417570767834e-05
34.87627399144595	0.0010004753901158153	0.00099834829900563	0.0010406656168271118	0.001037365262046125	0.0010628503874227607	0.0010588730639589266	0.0010858371725264995	0.0010811367821613117	0.0011320086974131735	0.001125790683163275	0.0425003897386925	0.04133783510511951	-4.6788945266612245e-07	-3.7569089325784066e-05	-4.662666865267763e-07	-3.743879181195009e-05
35.086421086743854	0.001000363756119105	0.0009982374346905	0.0010405637873259156	0.0010372639392359727	0.0010627543663188	0.001058777374935424	0.0010857474624903637	0.0010810472006467725	0.0011319325487140384	0.001125714182880348	0.04251563352400671	0.04135266057557211	-4.4603343828759565e-07	-3.602972071237165e-05	-4.444954679744262e-07	-3.5905488729615076e-05
35.29783442400536	0.001000255307067014	0.0009981297639979421	0.0010404656859783724	0.001037166338090985	0.0010626623850350633	0.0010586857098113188	0.001085662123948252	0.001080961964121389	0.0011318614641767167	0.0011256426964576635	0.042531323782942054	0.04136792026616586	-4.241982035418576e-07	-3.4472125800516507e-05	-4.227449823873339e-07	-3.435403338347687e-05
35.51052163297529	0.0010001500767769934	0.000998025320952457	0.0010403713554982474	0.0010370725012859414	0.001062574491431308	0.0010585981162518862	0.0010855812102668508	0.001080881125581083	0.0011317955087615961	0.0011255762880829402	0.04254746856166748	0.04138362200213632	-4.0238272311192425e-07	-3.289606717185589e-05	-4.0101420904639987e-07	-3.278418938015837e-05
35.72449038937153	0.0010000480994132855	0.0009979241399304844	0.0010402808391208075	0.0010369824720175111	0.001062490733991095	0.0010585146425435097	0.0010855047755470397	0.001080804738749727	0.0011317347483984753	0.0011255150228987995	0.04256407607090831	0.04139977376875509	-3.8058596877081283e-07	-3.130130402054232e-05	-3.7930212434854685e-07	-3.119571695509027e-05
35.93974841516195	0.0009999494094896952	0.000997826255663315	0.0010401941806094446	0.0010368962940109055	0.0010624111618307015	0.0010584353376025507	0.0010854328746353079	0.0010807328580904301	0.0011316792500033815	0.0011254589670192658	0.0425811546895929	0.041416383714869456	-3.5880690927659123e-07	-2.9687592099009175e-05	-3.5760770170307e-07	-2.958837291852645e-05
36.15630347884324	0.0009998540418723592	0.000997731703239977	0.0010401114242623768	0.0010368140115266024	0.0010623358247081685	0.001058360250984353	0.0010853655631353593	0.001080665538817022	0.0011316290814957384	0.0011254081875466061	0.042598712968579595	0.041433460156534055	-3.3704451026569243e-07	-2.805468366232078e-05	-3.3592991142755366e-07	-2.7961910600421414e-05
36.374163395721176	0.0009997620317824837	0.000997640518110123	0.0010400326149194376	0.0010367356693671652	0.0010622647730325003	0.0010582894328923969	0.0010853028974199457	0.0010806028369057539	0.0011315843118158962	0.0011253627525885305	0.04261675963448615	0.04145101158073162	-3.152977341032946e-07	-2.6402327409941195e-05	-3.142677205991186e-07	-2.63160797923101e-05
36.59333602819267	0.0009996734147990894	0.0009975527360869033	0.0010399577979689585	0.0010366613128841543	0.0010621980578730196	0.0010582229341876094	0.001085244934642925	0.0010805448091072225	0.0011315450109430501	0.0011253227312757643	0.04263530359361705	0.04146904664918959	-2.935655397584211e-07	-2.4730268426503832e-05	-2.926200929243179e-07	-2.4650626688271782e-05
36.813829286029524	0.0009995882268617217	0.0009974683933498272	0.0010398870193547374	0.0010365909879851253	0.0010621357309688745	0.001058160806397825	0.001085191732751538	0.001080491512958514	0.001131511249913538	0.0011252881937799959	0.04265435393598314	0.04148757420229369	-2.7184688269074955e-07	-2.3038248123552485e-05	-2.7098598864242623e-07	-2.296529382778134e-05
37.03565112666392	0.0009995065042731446	0.000997387526447603	0.0010398203255830949	0.0010365247411407144	0.0010620778447386972	0.001058103101727395	0.0010851433504989183	0.001080443006795571	0.0011314831008395316	0.0011252592113322024	0.04267391993943178	0.041506603263101974	-2.5014071471617105e-07	-2.1326004178534586e-05	-2.493643643762533e-07	-2.125982003434168e-05
37.25880955547555	0.0009994282837020143	0.000997310172300956	0.001039757763730022	0.0010364626193918207	0.0010620244522904297	0.001058049873066968	0.001085099847456842	0.0010803993497658004	0.0011314606369281404	0.0011252358562413884	0.04269401107388104	0.041526143041462044	-2.2844598386757842e-07	-1.9593270472267887e-05	-2.2775417299770312e-07	-1.953394035306144e-05
37.483312626080554	0.0009993536021855286	0.000997236368205443	0.0010396993814484241	0.0010364046703568825	0.001061975607431309	0.0010580011740034243	0.0010850612840287172	0.0010803606018409172	0.0011314439325009332	0.0011252182019137235	0.0427146370056595	0.041546202938232676	-2.0676163426779776e-07	-1.7839777026240622e-05	-2.0615436350807786e-07	-1.7787385989564974e-05
37.70916844062219	0.0009992824971320417	0.0009971661518342215	0.0010396452269754504	0.00103635094223924	0.0010619313646780195	0.0010579570588299767	0.0010850277214628217	0.0010803268238300302	0.0011314330630138845	0.001125206322872095	0.04273580760196432	0.04156679254961842	-1.8508660599124427e-07	-1.606524993830183e-05	-1.8456388089843276e-07	-1.6019884244766747e-05
37.93638515006311	0.0009992150063236585	0.0009970995612408075	0.0010395953491399228	0.0010363014838346025	0.0010618917792670146	0.0010579175825564436	0.001084999221865796	0.0010802980773929815	0.001131428105077766	0.0011252002947761026	0.042757532935431365	0.04158792167161249	-1.6341983492254228e-07	-1.4269411316658598e-05	-1.6298166600212452e-07	-1.4231158449867776e-05
38.164970954479706	0.0009991511679187898	0.0009970366348618016	0.0010395497973698588	0.001036256344538605	0.0010618569071650127	0.001057882800919691	0.0010849758482163955	0.001080274425053942	0.0011314291364789932	0.0011252001944424873	0.042779823288824265	0.04160960030456009	-1.4176025261514527e-07	-1.2451979212624309e-05	-1.4140665536557448e-07	-1.2420927899658984e-05
38.39493410335793	0.0009990910204546743	0.0009969774115195838	0.0010395086217000883	0.001036215574354466	0.0010618268050796701	0.0010578527703942514	0.0010849576643795116	0.0010802559302152668	0.0011314362362009338	0.001125206099866016	0.04280268915985144	0.04163183865783841	-1.2010678615342538e-07	-1.0612667553117072e-05	-1.198377811003834e-07	-1.0588907784880863e-05
38.626282895891045	0.0009990346028498588	0.0009969219304249727	0.0010394718727799678	0.0010361792239007403	0.001061801530470429	0.0010578275482031197	0.0010849447351204584	0.0010802426571716196	0.001131449484445696	0.0011252180902408357	0.042826141266102694	0.04165464715465925	-9.845835800435451e-08	-8.751186070771189e-06	-9.827397075062513e-08	-8.734809123445153e-06
38.859025681279114	0.0009989819544066391	0.0009968702311798478	0.0010394396018811925	0.0010361473444191712	0.001061781141559555	0.0010578071923287315	0.0010849371261195434	0.0010802346711243727	0.0011314689626564093	0.0011252362459823041	0.04285019055012002	0.04167803643700371	-7.681388585747614e-08	-6.8672402316338754e-06	-7.671414712067531e-08	-6.858338688242593e-06
39.09317085903034	0.000998933114813459	0.0009968223537797395	0.0010394118609057118	0.0010361199877826507	0.001061765697343363	0.0010577917615241354	0.001084934903986933	0.0010802320381962931	0.001131494753540016	0.001125260648749321	0.04287484818460797	0.04170201737068072	-5.5172282490464214e-08	-4.960531164222015e-06	-5.515722814814286e-08	-4.959198936421716e-06
39.328726879264174	0.0009988881241472492	0.000996778338616362	0.0010393887023937333	0.0010360972065032656	0.0010617552576036241	0.0010577813153243396	0.0010849381362777876	0.001080234825446505	0.0011315269410905725	0.0011252913814671541	0.04290012557777123	0.041726601050526044	-3.353245561169699e-08	-3.030755585359257e-06	-3.3602126746877514e-08	-3.037087936086369e-06
39.56570224301631	0.0009988470228757273	0.0009967382264801069	0.0010393701795318388	0.0010360790537404607	0.001061749882919179	0.0010577759140578675	0.0010849468915077232	0.001080243100885761	0.0011315656106130952	0.0011253285283508016	0.0429260343788083	0.04175179880573849	-1.1893307693289917e-08	-1.0776057238204295e-06	-1.2047750643038452e-08	-1.0916992901066624e-06
39.80410550254544	0.0009988098518596282	0.0009967020585624894	0.0010393563461611954	0.0010360655833092966	0.0010617496346777434	0.0010577756188585017	0.0010849612391685608	0.0010802569334920052	0.001131610848747952	0.001125372174928877	0.042952586483542485	0.041777622205357426	9.746264178957936e-09	8.992307564403834e-07	9.506997776694004e-09	8.772779396815089e-07
40.04394526164196	0.0009987766523548902	0.000996669876458535	0.0010393472567858744	0.001036056849688816	0.001061754575087921	0.001057780491677235	0.0010849812497444042	0.001080276393226259	0.0011316627434958225	0.001125422408068061	0.04297979404021031	0.04180408306389515	3.1387368474699445e-08	2.9000708345328086e-06	3.106322162948344e-08	2.8701593108304557e-06
40.28523017593832	0.0009987474660147575	0.000996641722169105	0.0010393429665812662	0.0010360529080305134	0.0010617647671914182	0.0010577905952944228	0.0010850069947280297	0.0010803015510488102	0.0011317213842432384	0.0011254793159981037	0.043007669455404955	0.04183119344711204	5.303111937169508e-08	4.925236212482975e-06	5.2622029688559335e-08	4.887265079134284e-06
40.52796895322162	0.0009987223348918283	0.0009966176381031666	0.0010393435314026054	0.0010360538141669083	0.0010617802748754744	0.0010578059933321472	0.0010850385466376188	0.0010803324789357362	0.0011317868617887223	0.0011255429883374262	0.04303622540018702	0.04185896567795732	7.467863693839255e-08	6.975053397834108e-06	7.418453656579671e-08	6.9289202810352e-06
40.77217035374772	0.000998701301440023	0.0009965976670799894	0.001039349007793599	0.0010360596246202307	0.0010618011628855059	0.0010578267502667968	0.0010850759790338171	0.0010803692498957628	0.0011318592683695473	0.0011256135161193126	0.04306547481635111	0.041887412342670134	9.633104730479708e-08	9.049853787607143e-06	9.575186287824958e-08	8.995454816695947e-06
41.017843190557436	0.0009986844085164781	0.0009965818523312772	0.0010393594529951647	0.0010360703966112148	0.0010618274968379748	0.0010578529314418667	0.0010851193665371549	0.0010804119379874623	0.0011319386976891305	0.0011256909918187304	0.043095430922874926	0.041916546297044714	1.179894828255354e-07	1.114997375234461e-05	1.1732513541121495e-07	1.108720353365511e-05
41.26499632979458	0.0009986716993833481	0.0009965702375032129	0.0010393749249542662	0.0010360861880679925	0.001061859343233473	0.0010578846030809737	0.0010851687848458128	0.0010804606183367987	0.001132025244945075	0.0011257755093797743	0.043126107222543675	0.04194638067287357	1.3965508226113435e-07	1.3275754723068856e-05	1.389054872982104e-07	1.3204506313313491e-05
41.51363869102594	0.0009986632177095254	0.000996562866658428	0.0010393954823328638	0.001036107057635106	0.001061896769470043	0.001057921832301107	0.0010852243107537587	0.0010805153671550394	0.001132119006857887	0.0011258671642437783	0.04315751750875614	0.041976928884566125	1.6132899097144257e-07	1.542754328176521e-05	1.6049405820962523e-07	1.534770816075115e-05
41.763779247563185	0.0009986590075722677	0.0009965597842778895	0.001039421184516974	0.0010361330646826298	0.0010619398438567343	0.0010579646871261134	0.0010852860221692642	0.0010805762617570357	0.0011322200817003956	0.001125966053378097	0.0431896758725232	0.04200820463595319	1.8301236109257227e-07	1.7605691251559863e-05	1.8209199453052966e-07	1.7517159293822804e-05
42.0154270267867	0.0009986591134587208	0.0009965610352626847	0.001039452091625841	0.0010361642693154029	0.0010619886356273962	0.0010580132365004126	0.0010853539981338	0.0010806433805798802	0.0011323285693278736	0.0011260722753055838	0.043222596709654414	0.042040221927280144	2.0470635171731047e-07	1.9810555787896922e-05	2.037004495393513e-07	1.9713215234445913e-05
42.26859111047143	0.00099866358026733	0.0009965666649357097	0.0010394882645211984	0.001036200732382364	0.0010620432149547085	0.0010580675503029573	0.001085428318841325	0.0010807168032019449	0.0011324445712088944	0.0011261859301347785	0.04325629472816285	0.04207299506239884	2.2641212909808167e-07	2.204249947462822e-05	2.2532058360563365e-07	2.1936236903691286e-05
42.523280635114425	0.000998672453309152	0.0009965767190432588	0.001039529764816671	0.0010362425154860206	0.0010621036529644755	0.0010581276993614464	0.0010855090656579887	0.0010807966103623364	0.001132568190456958	0.0011263071195908446	0.04329078495585939	0.042106538656159466	2.4813086683516533e-07	2.430189042018638e-05	2.4695356438215674e-07	2.418659071717899e-05
42.77950479226489	0.0009986857783090349	0.000996591243756495	0.001039576654887263	0.0010362896809920081	0.0010621700217501601	0.0010581937554667827	0.0010855963211422418	0.0010808828839807404	0.0011326995318628828	0.001126435947047254	0.04332608274817541	0.0421408676420148	2.698637460913679e-07	2.6589102356922023e-05	2.686005670113692e-07	2.646464868402698e-05
43.03727282885567	0.0009987036014066815	0.0009966102856728148	0.001039628997878978	0.0010363422920387846	0.001062242394387695	0.0010582657913878013	0.0010856901690653859	0.0010809757071777069	0.0011328387019280206	0.0011265725175582703	0.04336220379620496	0.04217599727984246	2.9161195577937296e-07	2.8904514741384668e-05	2.9026277431143735e-07	2.8770788505744216e-05
43.29659404753705	0.0009987259691575697	0.00099663389181707	0.0010396868577185287	0.0010364004125474218	0.0010623208449505395	0.001058343880886244	0.0010857906944325426	0.0010810751642953392	0.001132985808898278	0.0011267169378922194	0.04339916413497506	0.04221194316398114	3.1337669276947436e-07	3.124851285626895e-05	3.119413769835447e-07	3.110539367806586e-05
43.55747780701245	0.0009987529285337387	0.000996662109642672	0.0010397502991231807	0.001036464107231524	0.0010624054485250242	0.0010584280987320195	0.0010858979835040924	0.0010811813409184526	0.001133140962799013	0.0011268693165656096	0.043436980151956205	0.04224872123151227	3.3515916211465657e-07	3.362148791755115e-05	3.336375738391406e-07	3.346885359767349e-05
43.81993352237618	0.0009987845269244235	0.0009966949870325544	0.0010398193876106996	0.0010365334416072608	0.0010624962812259661	0.0010585185207187336	0.0010860121238175646	0.0010812943238961755	0.0011333042754708062	0.0011270297638781037	0.04347566859581412	0.04228634777077125	3.569605772578942e-07	3.6023837180820806e-05	3.553525719942295e-07	3.586156366661153e-05
44.08397066545326	0.0009988208121365278	0.000996732572299978	0.0010398941895094086	0.0010366084820035105	0.0010625934202125676	0.0010586152236794957	0.0010861332042100076	0.001081414201364011	0.0011334758606061368	0.0011271983919483714	0.043515246585424085	0.042324839430105995	3.787821602524617e-07	3.8455964051054004e-05	3.770875870935837e-07	3.828392540200509e-05
44.349598765141174	0.0009988618323949377	0.0009967749141891928	0.0010399747719683653	0.0010366892955721285	0.0010626969437046048	0.00105871828550302	0.0010862613148408425	0.001081541062766389	0.0011336558337870074	0.0011273753147508646	0.043555731619139164	0.04236421322689291	4.006251419870141e-07	4.091827819502347e-05	3.988438435362576e-07	4.073634654780389e-05
44.6168274077539	0.0009989076363426538	0.0009968220618759226	0.0010400612029676534	0.0010367759502983261	0.001062806930998914	0.001058827785150016	0.0010863965472152216	0.0010816749988797041	0.001133844312523526	0.0011275606481535236	0.043597141584331194	0.04240448655681684	4.2249076242801414e-07	4.3411195656983814e-05	4.206225747063058e-07	4.321924118871889e-05
44.88566623736761	0.0009989582730407414	0.0009968740649676869	0.0010401535513287867	0.0010368685150111748	0.0010629234624861814	0.0010589438026698838	0.0010865389942079065	0.0010818161018358672	0.0011340414162935013	0.0011277545099564663	0.043639494767218796	0.042445677203424174	4.4438027083700676e-07	4.593513897416246e-05	4.4242502319677933e-07	4.5733029866046326e-05
45.15612495616904	0.0009990137919680816	0.0009969309735039253	0.0010402518867252233	0.0010369670593942185	0.001063046619668035	0.0010590664192177096	0.001086688750087662	0.001081964465146363	0.0011342472665830518	0.00112795701993167	0.04368280986297662	0.04248780334795463	4.662949260154318e-07	4.8490537297385394e-05	4.642524410489006e-07	4.8278139696628086e-05
45.42821332480542	0.0009990742430209206	0.0009969928379559392	0.0010403562796930026	0.001037071653996212	0.001063176485174462	0.0010591957170715805	0.0010868459105422125	0.0010821201837268569	0.001134461986928295	0.001128168299863692	0.04372710598615357	0.04253088357947013	4.882359965550746e-07	5.1077826513645785e-05	4.861060899897206e-07	5.085500449392155e-05
45.701941162736816	0.0009991396765121983	0.0009970597092266208	0.0010404668016414864	0.001037182370241971	0.0010633131427815396	0.0010593317796502133	0.0010870105727037373	0.0010822833539223383	0.001134685702958124	0.001128388473591459	0.04377240268139288	0.042574936905281476	5.102047610869992e-07	5.369744937161469e-05	5.079872416944957e-07	5.3464064893787855e-05
45.97731834859046	0.0009992101431706524	0.0009971316386499722	0.0010405835248642292	0.00103729928044335	0.0010634566774295094	0.0010594746915309242	0.0010871828351749653	0.0010824540735328433	0.0011349185424381339	0.001128617667051166	0.043818719934479826	0.04261998276168859	5.322025085352511e-07	5.634985560939998e-05	5.298971780295491e-07	5.610576848083526e-05
46.25435482051728	0.0009992856941396788	0.0009972086779903924	0.0010407065225499436	0.001037422457810325	0.0010636071752411732	0.0010596245384679182	0.001087362798055839	0.001082632441839741	0.001135160635315702	0.0011288560083203016	0.043866078183720486	0.042666041025044406	5.542305383748978e-07	5.903550208485875e-05	5.518371913012035e-07	5.878056991695524e-05
46.533060576550575	0.0009993663809759398	0.000997290879441723	0.0010408358687935956	0.0010375519764622043	0.0010637647235406482	0.0010597814074109284	0.0010875505629708042	0.0010828185596326312	0.0011354121137662969	0.0011291036276628614	0.043914498331663755	0.04271313202315391	5.762901609052476e-07	6.175485291048943e-05	5.738085845335538e-07	6.148893107585374e-05
46.813445674966815	0.0009994522556477058	0.0009973782956260488	0.0010409716386076018	0.0010376879114389506	0.0010639294108724666	0.001059945386524208	0.0010877462330967128	0.0010830125292368494	0.0011356731122410286	0.0011293606575757723	0.0439640017571785	0.04276127654701918	5.983826975159128e-07	6.45083795896284e-05	5.958126717293261e-07	6.423132117822083e-05
47.09552023464871	0.0009995433705329165	0.0009974709795922219	0.0010411139079331434	0.001037830338712623	0.0010641013270210405	0.0010601165652058741	0.0010879499131913803	0.0010832144545416045	0.001135943767515494	0.0011296272328365762	0.0440146103279043	0.042810495862941174	6.20509480977376e-07	6.729656115783689e-05	6.178507781552395e-07	6.7008216931147e-05
47.37929443545016	0.0009996397784169538	0.0009975689848141188	0.0010412627536515989	0.001037979335198938	0.0010642805630305002	0.0010602950341076286	0.0010881617096228037	0.0010834244410287727	0.0011362242187399707	0.0011299034905524134	0.044066346413075295	0.04286081172499552	6.426718557129077e-07	7.011988432428784e-05	6.399242406113226e-07	6.982010266945449e-05
47.66477851856398	0.000999741532490089	0.0009976723651885868	0.00104141825359607	0.0010381349787689357	0.0010644672112248973	0.0010604808851548387	0.0010883817303990549	0.0010836425958023494	0.00113651460749097	0.0011301895702103416	0.04411923289674961	0.04291224638789149	6.648711780871813e-07	7.29788436187595e-05	6.620344077162745e-07	7.266747050074795e-05
47.951982786891236	0.0009998486863446218	0.0009977811750330934	0.0010415804865630343	0.0010382973482607719	0.001064661365228809	0.0010606742115670136	0.0010886100851988875	0.0010838690276185991	0.0011368150778242447	0.0011304856137290505	0.044173293191442115	0.04296482262022832	6.871088167304494e-07	7.58739415440135e-05	6.841826402244865e-07	7.55508204562938e-05
48.24091760541319	0.0009999612939716705	0.0009978954690830493	0.001041749532324101	0.0010384665234916223	0.0010648631199883364	0.0010608751078786747	0.0010888468854030648	0.001084103846916918	0.0011371257763292642	0.0011307917655120168	0.044228551252183064	0.04301856371816669	7.093861528167499e-07	7.880568872659088e-05	7.06370311303597e-07	7.847066064109454e-05
48.53159340156531	0.001000079409757597	0.000998015302488778	0.0010419254716378672	0.0010386425852696908	0.001065072571792496	0.001061083669960613	0.0010890922441264218	0.0010843471658514108	0.0011374468521852148	0.0011311081725021259	0.04428503159101534	0.04307349351952286	7.317045803846133e-07	8.177460407443604e-05	7.285988068480437e-07	8.142750738993065e-05
48.82402066561362	0.0010002030884800638	0.0009981407308121363	0.0010421083862618935	0.00103882561540634	0.001065289818295041	0.0010612999950415747	0.0010893462762507171	0.0010845990983232405	0.0011377784572185962	0.001131434984237852	0.04434275929195138	0.04312963641831301	7.54065506663841e-07	8.478121493935009e-05	7.508695258062748e-07	8.442188542839846e-05
49.11820995103327	0.0010003323853036872	0.0009982718100227537	0.0010422983589647697	0.0010390156967283275	0.0010655149585366988	0.001061524181730359	0.001089609098458252	0.0010848597600137421	0.0011381207459624449	0.0011317723529110152	0.04440176002639653	0.04318701737975068	7.764703523944778e-07	8.782605727980508e-05	7.731838804893136e-07	8.745432803425324e-05
49.41417187488941	0.001000467355775279	0.000998408596493866	0.001042495473538295	0.0010392129130901457	0.0010657480929678442	0.0010617563300383448	0.0010898808292663224	0.0010851292684183294	0.001138473875717259	0.0011321204334261863	0.04446206006906464	0.043245661955719654	7.989205521598784e-07	9.090967582983667e-05	7.955432968981876e-07	9.052537720430354e-05
49.71191711822035	0.0010006080558186419	0.0009985511469977402	0.0010426998148097449	0.0010394173493864735	0.001065989323471616	0.0010619965414024608	0.001090161589062497	0.0010854077428812375	0.0011388380066136756	0.0011324793834617953	0.044523686314402275	0.043305596300746506	8.214175547366885e-07	9.403262427234993e-05	8.179492150760768e-07	9.36355838270786e-05
50.01145642642306	0.0010007545417289212	0.0009986995187006588	0.001042911468654252	0.0010396290915647324	0.0010662387533874958	0.0010622449187086115	0.0010904515001407785	0.001085695304631107	0.0011392133016769744	0.0011328493635330082	0.04458666629353824	0.04336684718847899	8.439628234491615e-07	9.719546541611668e-05	8.404030894539581e-07	9.678550785779949e-05
50.3128006096408	0.001000906870166458	0.000998853769157439	0.0010431305220072664	0.0010398482266377432	0.0010664964875353473	0.0010625015663155604	0.0010907506867386411	0.0010859920768174428	0.0011395999268934568	0.0011332305370564276	0.04465102819177965	0.043429442028695364	8.665578365195728e-07	0.0001003987713754928	8.629063891910441e-07	9.997571849595932e-05
50.61596054315354	0.001001065098150148	0.0009990139563054695	0.0010433570628771217	0.0010400748426964816	0.0010667626322399344	0.001062766590079285	0.0010910592750749987	0.0010862981845479746	0.001139998051278781	0.0011336230704166845	0.04471680086666923	0.04349340888486593	8.892040874359814e-07	0.0001036431237564639	8.854605985431953e-07	0.00010320679437003655
50.9209471677702	0.0010012292830502611	0.0009991801384582363	0.0010435911803576767	0.0010403090289229264	0.0010670372953559292	0.0010630400973778203	0.001091377393389115	0.0010866137549269477	0.0011404078469483146	0.0011340271330349903	0.04478401386663663	0.04355877649228868	9.119030853375551e-07	0.00010692911384668768	9.080672172402226e-07	0.00010647932372592761
51.22777149022361	0.00100139948258071	0.0009993523742983204	0.0010438329646410597	0.001040550875603011	0.0010673205862934234	0.0010633221971366	0.001091705171980509	0.0010869389170943735	0.0011408294891895906	0.001134442897439728	0.04485269745025643	0.043625574276809014	9.346563554044496e-07	0.00011025734281081001	9.307277608690441e-07	0.00010979390461993144
51.53644458356769	0.001001575754790735	0.0009995307228698289	0.0010440825070304797	0.0010408004741396587	0.0010676126160439547	0.001063612999854305	0.0010920427432498543	0.0010872738022662711	0.0011412631565369347	0.001134870539339144	0.044922882606138206	0.04369383237416094	9.574654392429174e-07	0.00011362842188852862	9.534437612507708e-07	0.00011315114511481483
51.84697758757708	0.0010017581580559652	0.0009997152435702386	0.0010443398999531236	0.0010410579170659021	0.0010679134972070513	0.001063912617629229	0.0010923902417409306	0.001087618543775923	0.0011417090308483361	0.0011353102376962193	0.04499460107347145	0.04376358164994254	9.80331895301641e-07	0.00011704297259984564	9.762167668559557e-07	0.00011655166348367718
52.15938170914916	0.0010019467510688517	0.0009999059961416266	0.0010446052369731279	0.0010413232980580917	0.0010682233440173308	0.00106422116418619	0.0010927478041836544	0.001087973277116199	0.0011421672973846743	0.001135762174805821	0.04506788536325552	0.04383485372026083	1.0032572992848144e-06	0.0001205016269544279	9.99048343205966e-07	0.00011999608841650744
52.47366822270851	0.0010021415928284118	0.0010001030406612433	0.0010448786128046147	0.0010415967119491794	0.0010685422723721355	0.0010645387549039736	0.0010931155695382193	0.001088338139982952	0.0011426381448913492	0.0011362265363741833	0.04514276878023721	0.043907680973050985	1.026243244581053e-06	0.00012400502766607424	1.0219400732958215e-06	0.00012348505923262532
52.789848470613855	0.0010023427426292754	0.0010003064375314155	0.0010451601233248036	0.0010418782547420684	0.001068870399859751	0.0010648655068433543	0.0010934936790403858	0.00108871327231955	0.0011431217656824458	0.0011367035116008417	0.04521928544557343	0.04398209659012952	1.0492913427113861e-06	0.00012755382837414952	1.0448935580365491e-06	0.00012701922610028338
53.107933863567155	0.0010025502600499857	0.001000516247468731	0.0010454498655871653	0.001042168023623053	0.0010692078457881973	0.0010652015387756825	0.0010938822762479616	0.0010890988163625678	0.0011436183557274981	0.0011371932932630925	0.04529747032027528	0.04405813456996687	1.0724032237666246e-06	0.0001311486938677664	1.067910416680841e-06	0.0001305992502576292
53.42793588102576	0.0010027642049405168	0.0010007325314924727	0.0010457479378346414	0.0010424661169752905	0.001069554731214617	0.0010655469712120608	0.0010942815070885028	0.0010894949166886673	0.00114412811474097	0.0011376960778030677	0.04537735922942933	0.04413582975125118	1.0955805368742175e-06	0.0001347903003179607	1.0909922872873092e-06	0.00013422580424315989
53.74986607161648	0.0010029846374089836	0.0010009553509122665	0.0010460544395129083	0.0010427726343923578	0.001069911178975277	0.0010659019264331326	0.0010946915199082881	0.0010899017202627296	0.001144651246274543	0.0011382120654175514	0.04545898888724829	0.044215217837237177	1.118824950681373e-06	0.00013847933551594527	1.1141408271923316e-06	0.00013789957213131143
54.073736053552395	0.0010032116178074907	0.0010011847673149145	0.0010463694712836839	0.0010430876766918445	0.0010702773137162018	0.0010662665285194877	0.0010951124655226023	0.0010903193764872643	0.001145187957812343	0.001138741460150616	0.045542396922974786	0.04429633542093929	1.1421381538366613e-06	0.00014221649911619338	1.1373577134818954e-06	0.0001416212497724334
54.399557515052166	0.0010034452067170807	0.0010014208425503498	0.0010466931350380524	0.001043411345928993	0.0010706532619244417	0.0010666409033827033	0.0010955444972673724	0.0010907480372531375	0.0011457384608691843	0.0011392844699892014	0.04562762190768684	0.04437922001117969	1.165521855493734e-06	0.00014600250288679395	1.1606446434872953e-06	0.00014539154504064622
54.727342214761876	0.0010036854649317503	0.001001663638716694	0.001047025533909839	0.0010437437454103738	0.001071039151960013	0.0010670251787970424	0.0010959877710522109	0.0010911878569916781	0.0011463029710919875	0.0011398413069617505	0.045714703382010426	0.04446391005954753	1.1889777858230689e-06	0.0001498380709658298	1.1840033352875524e-06	0.0001492111780873051
55.057101982179326	0.0010039324534414685	0.0010019132181443595	0.0010473667722889777	0.0010440849797075922	0.0010714351140885046	0.0010674194844318182	0.0010964424454149	0.0010916389927281887	0.0011468817083644632	0.001140412187240016	0.04580368188480759	0.044550444988278703	1.2125076965449622e-06	0.0001537239401248891	1.207435528234168e-06	0.00015308088160179145
55.38884871808102	0.0010041862334141708	0.0010021696433791549	0.0010477169558349001	0.0010444351546710167	0.001071841280514393	0.001067823951884453	0.0010969086815773867	0.0010921016041369332	0.001147474896915218	0.0011409973312441692	0.04589459898286314	0.04463886521911847	1.236113361472715e-06	0.00015766086003968227	1.230942983482166e-06	0.00015700140107857696
55.722594394951685	0.0010044468661766584	0.0010024329771643429	0.0010480761914899224	0.0010447943774435056	0.001072257785415061	0.0010682387147142357	0.001097386643503317	0.0010925758535976304	0.0011480827654293958	0.001141596963751339	0.045987497301599796	0.04472921220319825	1.2597965770779363e-06	0.00016164959356856912	1.2545274845413013e-06	0.00016097349509208714
56.058351057416104	0.0010047144131943731	0.0010027032824216073	0.0010484445874926155	0.0010451627564741638	0.0010726847649755638	0.001068663908476815	0.001097876497957196	0.0010930619062535284	0.0011487055471640197	0.001142211314007722	0.046082420556897256	0.04482152845194901	1.2835591630556281e-06	0.000165690917035749	1.2781908378383267e-06	0.000164997935577893
56.39613082267415	0.001004988936049962	0.0010029806222308538	0.00104882225339115	0.0010455404015320528	0.0010731223574241301	0.0010690996707594248	0.001098378414565189	0.0010935599300710857	0.001149343480067156	0.0011428406158443948	0.04617941358801917	0.044915857569128886	1.3074029629230998e-06	0.00016978562052591406	1.3019348732968249e-06	0.000169075508122285
56.7359458809379	0.0010052704964206125	0.0010032650598088212	0.0010492093000566206	0.0010459274237199117	0.0010735707030684616	0.001069546141216888	0.0010988925658776657	0.0010940700959013521	0.001149996806901089	0.0011434851077970025	0.04627852239171694	0.04501224428397785	1.3313298446349271e-06	0.00017393450818531386	1.3257614449402409e-06	0.00017320701226003488
57.07780849587155	0.0010055591560540595	0.0010035566584864156	0.0010496058396963033	0.001046323935487834	0.0010740299443328066	0.0010700034616083957	0.001099419127433524	0.0010945925775430819	0.0011506657753696402	0.0011441450332294535	0.046379794157568814	0.04511073448556138	1.3553417011950928e-06	0.00017813839852912072	1.3496724314970843e-06	0.00017739326177870773
57.42173100503407	0.0010058549767432302	0.0010038554816847174	0.001050011985866874	0.0010467300506468984	0.0010745002257958628	0.0010704717758350986	0.0010999582778263525	0.0010951275518076506	0.0011513506382498176	0.001144820640461806	0.04648327730455722	0.04521137525834925	1.3794404513166152e-06	0.00018239812476125716	1.373669737043644e-06	0.00018163508503354908
57.7677258203244	0.0010061580202994425	0.0010041615928895998	0.0010504278534875342	0.0010471458843827445	0.001074981694229521	0.0010709512299785294	0.0011005101987725334	0.001095675198585851	0.0011520516535279812	0.00114551218290251	0.04658902151900842	0.045314214919085945	1.4036280400824778e-06	0.00018671453510016311	1.3977552916469207e-06	0.00018593332526931072
58.115805428429454	0.0010064683485240936	0.0010044750556248855	0.001050853558853058	0.001047571553269075	0.0010754744986384661	0.0010714419723398733	0.0011010750751813093	0.001096235700916619	0.0011527690845406955	0.0011462199191851874	0.046697077793876926	0.04541930305499293	1.427906439633881e-06	0.00019108849311547105	1.421931052045071e-06	0.0001902888409522907
58.465982391274686	0.001006786023178776	0.0010047959334239728	0.0010512892196467383	0.001048007175281083	0.0010759787903006786	0.001071944153480124	0.0011016530952269357	0.001096809245057776	0.0011535032001204835	0.0011469441133101462	0.04680749846948508	0.0455266905633605	1.4522776498738892e-06	0.00019552087807289675	1.4461990023319736e-06	0.00019470250611094975
58.818269346477535	0.0010071111059537126	0.0010051242897998513	0.0010517349549531902	0.0010484528698087472	0.0010764947228088352	0.0010724579262611305	0.0011022444504229507	0.001097396020558854	0.0011542542747466722	0.0011476850347908124	0.04692033727575459	0.04563642969261774	1.4767436991901597e-06	0.00020001258528892785	1.4705611546634786e-06	0.00019917521068546495
59.172679007803275	0.0010074436584344736	0.0010054601882134354	0.0010521908852710417	0.0010489087576700325	0.0010770224521126598	0.0010729834458875767	0.0011028493356986817	0.0010979962203360794	0.0011550225887015644	0.0011484429588053062	0.04703564937598989	0.045748574084888666	1.5013066452145354e-06	0.00020456452649705859	1.4950195500042056e-06	0.00020370786088969028
59.52922416562417	0.0010077837420668545	0.001005803692040135	0.0010526571325254416	0.001049374961123937	0.0010775621365622379	0.0010735208699499182	0.0011034679494780395	0.0010986100407496117	0.0011558084282321524	0.0011492181663533755	0.047153491412291436	0.04586317882014867	1.525968575599116e-06	0.00020917763022512692	1.5195762588819314e-06	0.00020830137958186
59.887917687380885	0.0010081314181198528	0.0010061548645345696	0.0010531338200804028	0.0010498516038833915	0.001078113936952333	0.0010740703584682953	0.0011041004937607244	0.0010992376816831028	0.0011566120857176227	0.0011500109444189143	0.047273921552666985	0.045980300462010314	1.5507316088085935e-06	0.00021385284218083944	1.5442333821601931e-06	0.000212956706645423
60.24877251804685	0.001008486747646626	0.0010065137687933381	0.0010536210727509336	0.0010503388111279615	0.0010786780165677155	0.0010746320739374576	0.001104747174205893	0.0010998793466256796	0.001157433859842889	0.0011508215861383113	0.04739699953989933	0.04609999710524297	1.5755978949470641e-06	0.00021859112565103533	1.5689930518540413e-06	0.00021767479938281098
60.6118016805955	0.0010088497914433616	0.0010068804677157556	0.0010541190168149508	0.0010508367095163618	0.001079254541229561	0.0010752061813727308	0.0011054082002184278	0.001100535242756439	0.0011582740557784367	0.0011516503909748798	0.047522786742268286	0.04622232842507139	1.6005696166141153e-06	0.00022339346191282972	1.5938574319559855e-06	0.0002224566329197264
60.97701827647021	0.0010092206100059294	0.001007255023962446	0.0010546277800249405	0.0010513454271987386	0.001079843679342925	0.0010757928483570516	0.001106083785037866	0.001101205581031551	0.0011591329853667407	0.001152497664899644	0.047651346206180493	0.04634735572834378	1.6256489897776075e-06	0.00022826085065513757	1.6188287192929474e-06	0.0002273032006208653
61.34443548605718	0.0010095992634842259	0.0010076374999116956	0.0010551474916193372	0.0010518650938286982	0.0010804456019453403	0.0010763922450891035	0.0011067741458301293	0.0011018905762740752	0.0011600109673155505	0.0011533637205787444	0.047782742710820725	0.04647514200665384	1.6508382646839709e-06	0.0002331943104150469	1.64390914441509e-06	0.00023221551451946265
61.71406656916102	0.0010099858116340997	0.001008027957613456	0.001055678282333615	0.00105239584057506	0.0010810604827565698	0.0010770045444325933	0.0011074795037821431	0.0011025904472665978	0.0011609083273983667	0.001154248877567783	0.0479170428248764	0.046605751991494214	1.6761397268079663e-06	0.00023819487902804193	1.6691009725184735e-06	0.00023719460576049345
62.085924865483435	0.0010103803137667322	0.001008426458740883	0.0010562202844110297	0.001052937800133312	0.0010816884982295517	0.001077629921966699	0.0011082000841994794	0.001103305416846799	0.0011618253986624082	0.001155153462513404	0.04805431496547046	0.046739252211524564	1.701555697813939e-06	0.00024326361408941177	1.6944065043839746e-06	0.00024224152505453178
62.46002379510434	0.0010107828286953424	0.0010088330645392747	0.0010567736316130076	0.001053491106736709	0.00108232982760256	0.0010782685560377146	0.0011089361166071185	0.001104035712006069	0.0011627625216444218	0.0011560778093624234	0.04819462945935317	0.04687571105207314	1.7270885365554527e-06	0.0002484015934309247	1.7198280773537186e-06	0.000247357343147514
62.83637685896657	0.001011193414679109	0.0010092478357723099	0.0010573384592291292	0.0010540558961670212	0.0010829846529526392	0.0010789206278119501	0.0011096878348534802	0.0011047815639912966	0.0011637200445946923	0.0011570222595788842	0.048338058606487315	0.04701519881693895	1.7527406401358567e-06	0.0002536099156159044	1.7453680663591202e-06	0.0002525431513067111
63.21499763936286	0.0010116121293641575	0.001009670832665435	0.001057914904086695	0.001054632305764882	0.0010836531592503449	0.001079586321329911	0.0011104554772178592	0.0011055432084099673	0.0011646983237096336	0.0011579871623693756	0.04848467674611964	0.047157787792614564	1.778514444960395e-06	0.0002588897004437707	1.7710288849491409e-06	0.00025780006181760906
63.59589980042612	0.0010120390297214553	0.0010101021148462494	0.0010585031045597972	0.0010552204744396691	0.0010843355344158138	0.0010802658235617914	0.0011112392865213713	0.0011063208853386768	0.001165697723373335	0.0011589728749169875	0.04863456032544923	0.04730355231504246	1.8044124278618259e-06	0.00026424208947592454	1.7968129863840318e-06	0.00026312920850027344
63.979097088622495	0.0010124741719815071	0.0010105417412817758	0.0010591032005779141	0.0010558205426789513	0.0010850319693762466	0.0010809593244643482	0.0011120395102416144	0.001107114839435253	0.0011667186164085214	0.0011599797626243428	0.04878778797101415	0.047452568838998434	1.830437107259433e-06	0.0002696682465772593	1.8227228647629042e-06	0.0002685317472419235
64.36460333324754	0.0010129176115656411	0.0010109897702124259	0.001059715333633924	0.001056432652557381	0.0010857426581248047	0.0010816670170391727	0.0011128564006311356	0.001107925320054587	0.001167761384337323	0.0011610081993660827	0.048944440562915734	0.04760491601024878	1.8565910443462275e-06	0.00027516935847393675	1.8487610561810069e-06	0.00027400885654488283
64.75243244692527	0.001013369403013762	0.0010114462590825265	0.0010603396467915463	0.0010570569477450548	0.0010864677977810032	0.001082389097392424	0.0011136902148399237	0.0011087525813683542	0.001168826417652356	0.0011620585677512877	0.04910460131201344	0.04776067474057072	1.8828768443342626e-06	0.00028074663533098065	1.874930139933841e-06	0.0002795617380931814
65.14259842611021	0.0010138295999083653	0.001011911264467207	0.0010609762846921296	0.001057693573515245	0.0010872075886526208	0.0010831257647960575	0.0011145412150420449	0.0011095968824887863	0.0011699141160985754	0.0011631312593962748	0.049268355840211164	0.047919928285810987	1.909297157734859e-06	0.00028640131134805014	1.9012327397676786e-06	0.00028519161733819853
65.53511535159264	0.0010142982547946564	0.001012384841995503	0.0010616253935607505	0.0010583426767514959	0.001087962234299203	0.0010838772217506142	0.0011154096685666566	0.0011104584875966735	0.0011710248889664416	0.0011642266752082994	0.04943579226401237	0.0480827623270865	1.935854681708437e-06	0.000292134645377945	1.9276715251858104e-06	0.0002908997441050942
65.92999738900669	0.0010147754190965627	0.001012867046269464	0.0010622871212115708	0.0010590044059540103	0.0010887319415971981	0.0010846436740496132	0.0011162958480335364	0.0011113376660737623	0.0011721591553969313	0.001165345225680659	0.04960700128144802	0.04824926505527955	1.9625521614301776e-06	0.00029794792156148664	1.9542492127803783e-06	0.0002966873932163383
66.32725878934137	0.0010152611430284384	0.0010133579307790685	0.0010629616170523865	0.0010596789112452692	0.001089516920806773	0.0010854253308455939	0.0011172000314933492	0.0011122346926397558	0.0011733173446989626	0.0011664873311997568	0.049782076262569565	0.04841952725899931	1.989392391540685e-06	0.00030384244998804544	1.980968567631431e-06	0.0003025558651385818
66.72691388945532	0.001015755475502267	0.0010138575478127524	0.0010636490320883325	0.0010603663443748436	0.001090317385640398	0.0010862224047178857	0.0011181225025728714	0.0011131498474941097	0.001174499896679872	0.0011676534223647242	0.04996111334365626	0.04859364241614505	2.016378217641751e-06	0.00030981956737879957	2.00783240476214e-06	0.00030850648665267655
67.12897711259382	0.001016258464030115	0.0010143659483633207	0.0010643495189246476	0.0010610668587233303	0.001091133553333225	0.001087035111742145	0.0011190635506253656	0.0011140834164628485	0.0011757072619895477	0.0011688439403202003	0.050144211525322495	0.04877170678925976	2.0435125378435136e-06	0.0003158806377910883	2.0348435906428035e-06	0.0003145406115448446
67.53346296890952	0.0010167701546216158	0.0010148831820290154	0.0010650632317684623	0.0010617806093053347	0.001091965644715349	0.0010878636715617315	0.0011200234708863483	0.0011150356911505978	0.0011769399024789292	0.0011700593371029293	0.050331472774688746	0.04895381952484025	2.0707983043875052e-06	0.00032202705335157567	2.0620050447538348e-06	0.0003206596213233548
67.94038605598601	0.0010172905916762374	0.001015409296909502	0.0010657903264295284	0.0010625077527714572	0.0010928138842860118	0.001088708307460985	0.0011210025646350129	0.0011160069690981018	0.001178198291573581	0.0011713000760028654	0.05052300213183808	0.049140082756796426	2.0982385253273846e-06	0.0003282602350132835	2.0893197412224715e-06	0.0003268649259608736
68.3497610593647	0.0010178198178700706	0.0010159443394965194	0.0010665309603198093	0.0010632484474091934	0.0010936785002898142	0.0010895692464404755	0.0011220011393615272	0.0011169975539454511	0.0011794829146630924	0.0011725666319395134	0.05071890782073412	0.04933060171425656	2.1258362662714657e-06	0.00033458163333990876	2.116790710506109e-06	0.0003331579646619065
68.7616027530747	0.0010183578740368597	0.001016488354558915	0.0010672852924518614	0.0010640028531426612	0.0010945597247950115	0.0010904467192942842	0.0011230195089405065	0.0011180077556012828	0.0011807942695071217	0.0011738594918542652	0.050919301364832345	0.049525484833933466	2.1535946522156704e-06	0.000340992729321421	2.144421041165188e-06	0.00033954020666043805
69.17592600016614	0.001018904799043009	0.0010170413850218109	0.0010680534834359228	0.001064771131531114	0.0010954577937739814	0.0010913409606894155	0.0011240579938109362	0.0011190378904182448	0.001182132866658933	0.001175179155119575	0.05112429770760157	0.049724843877251394	2.1815168694387134e-06	0.00034749503521766534	2.1722138816976638e-06	0.0003460131520451881
69.59274575324658	0.0010194606296562352	0.001017603471839571	0.0010688356954756159	0.0010655534457661027	0.0010963729471859221	0.001092252209247385	0.0011251169211628441	0.0011200882813749919	0.0011834992299073154	0.0011765261339658033	0.05133401533819874	0.04992879405248929	2.2096061674796875e-06	0.000354090095434495	2.2001724424487203e-06	0.0003525783326157328
70.01207705502031	0.0010200254004075777	0.0010181746538622937	0.0010696320923621705	0.0010663499606672331	0.0010973054290618906	0.001093180707628097	0.0011261966251310432	0.001121159258265038	0.0011848938967378608	0.0011779009539266742	0.051548576422547086	0.050137454142166624	2.237865861210841e-06	0.00036077948743387656	2.228299997621098e-06	0.00035923731277304194
70.43393503883172	0.0010205991434464145	0.00101875496769548	0.001070442839467083	0.0010671608426764147	0.001098255487592252	0.0010941267026160818	0.0011272974469962835	0.0011222511578927825	0.0011863174188145999	0.0011793041543043043	0.05176810694007545	0.05035094663592947	2.2662993329855986e-06	0.00036756482267830126	2.256599887337247e-06	0.00036599169043985413
70.85833492921113	0.0010211818883881358	0.001019344447552532	0.0010712681037330783	0.0010679862598504733	0.0010992233752166432	0.0010950904452091735	0.001128419735394152	0.0011233643242770442	0.0011877703624830589	0.0011807362886548198	0.05199273682640682	0.05056939786922631	2.294910034892836e-06	0.0003744477476123609	2.285075519822908e-06	0.0003728430980200481
71.2852920424243	0.0010217736621541175	0.0010199431250997467	0.001072108053663292	0.0010688263818520644	0.0011002093487165452	0.0010960721907097546	0.0011295638465321175	0.00112449910886248	0.001189253309295916	0.0011821979252956824	0.05222260012228667	0.050792938168027955	2.32370149110526e-06	0.0003814299446830982	2.31373037368047e-06	0.0003797932033954565
71.71482178702524	0.0010223744888035941	0.0010205510292933904	0.0010729628593085393	0.0010696813799387314	0.0011012136693105716	0.0010970721988186342	0.0011307301444151035	0.001125655870739255	0.001190766856562415	0.0011836896478358498	0.052457835129062796	0.05102170199992203	2.352677300349222e-06	0.0003885131334031844	2.3425680002468925e-06	0.0003868437109592615
72.14693966441222	0.0010229843893570306	0.0010211681862084812	0.0010738326922525613	0.0010705514269500108	0.001102236602752587	0.0010980907337316854	0.0011319190010800084	0.0011268349768713784	0.0011923116179228623	0.0011852120557300212	0.052698584571034594	0.05125582813188579	2.381841138456714e-06	0.000395699071452732	2.3715920260828152e-06	0.0003939963626941323
72.58166126938723	0.0010236033816105623	0.0010217946188588378	0.0010747177255950914	0.0010714366972924536	0.0011032784194327456	0.0010991280642393495	0.0011331307968396186	0.001128036802334124	0.0011938882239495446	0.0011867657648582629	0.05294499576504042	0.05149545979506989	2.411196761056356e-06	0.000402989555829264	2.400806155552094e-06	0.0004012529392913855
73.01900229071879	0.001024231479941044	0.0010224303470079666	0.0010756181339326297	0.0010723373669224083	0.001104339394481611	0.0011001844638291126	0.001134365920536377	0.0011292617305609918	0.0011954973227755262	0.0011883514081323953	0.05319722079761911	0.05174074485696915	2.4407480064183446e-06	0.00041038642405000214	2.430214173549869e-06	0.0004086152613194671
73.45897851170821	0.0010248686951012552	0.0010230753869703137	0.0010765340933367694	0.0010732536133264603	0.001105419807877467	0.0011012602107911072	0.001135624769806532	0.001130510153600692	0.0011971395807528723	0.001189969636130637	0.053455416710166785	0.05199183600132124	2.4704987983703054e-06	0.00041789155539542766	2.459819948329731e-06	0.00041608519043795367
73.90160581075892	0.001025515034004726	0.0010237297514023888	0.0010774657813299143	0.0010741856154993313	0.0011065199445569258	0.0011023555883269225	0.001136907751355144	0.001131782472384652	0.0011988156831419159	0.0011916211177620355	0.053719745692457084	0.052248890916167266	2.5004531493998464e-06	0.000425506872212128	2.4896274344781213e-06	0.0004236646306635117
74.34690016194996	0.0010261704994996921	0.0010243934490832436	0.0010784133768582224	0.0010751335539191103	0.001107640094529039	0.0011034708846618135	0.0011382152812425559	0.001133079097005581	0.001200526334833332	0.0011933065409623909	0.05399037528499796	0.05251207249045781	2.530615163917789e-06	0.00043323434127462424	2.519640676050929e-06	0.0004313555296936722
74.79487763561212	0.001026835090131606	0.0010250664846837732	0.0010793770602616239	0.001076097610519632	0.00110878055299301	0.001104606393160418	0.0011395477851828945	0.001134400447007687	0.0012022722611048685	0.0011950266134234165	0.05426747859064401	0.052781549019685785	2.56098904164153e-06	0.0004410759752002946	2.5498638098267468e-06	0.00043915988028264685
75.24555439890803	0.0010275087998936193	0.0010257488585242427	0.0010803570132406866	0.001077077968659823	0.0011099416204596896	0.0011057624124461436	0.0011409056988552371	0.0011357469516891107	0.001204054208414698	0.0011967820633570366	0.05455123449598534	0.053057494420977375	2.591579081175511e-06	0.00044903383393138374	2.5803010687522505e-06	0.0004470797216812872
75.6989467164156	0.0010281916179644321	0.0010264405663194562	0.0010813534188201825	0.0010780748130898286	0.00111112360287702	0.0011069392465243998	0.001142289468228105	0.0011371190504172442	0.0012058729452335086	0.0011985736402968328	0.054841827902981755	0.053340088458155605	2.6223896837701457e-06	0.0004571100262842076	2.6109567855491216e-06	0.000455117141141298
76.15507095071504	0.0010288835284328606	0.0010271415989109279	0.0010823664613091128	0.0010790883299137168	0.0011123268117596142	0.0011081372049098334	0.0011436995498980077	0.001138517192957623	0.0012077292629175823	0.0012004021159387872	0.055139449971425884	0.05362951697731504	2.6534253572874002e-06	0.00046530671157085646	2.64183539650225e-06	0.0004632742754857311
76.61394356297929	0.001029584510008437	0.0010278519419853766	0.0010833963262569957	0.0010801187065485446	0.0011135515643226639	0.0011093566027577553	0.0011451364114427717	0.0011399418398170848	0.001209623976625235	0.001202268285023595	0.05544429837277487	0.053925972153431576	2.684690720330951e-06	0.0004736261012901477	2.6729414454461278e-06	0.00047155331275272605
77.07558111356816	0.001030294535717324	0.0010285715757788454	0.001084443200406168	0.0010811661316795591	0.0011147981836203402	0.0011105977609999532	0.001146600531790464	0.00114139346260199	0.0012115579262791862	0.001204172966262998	0.05575657755598262	0.054229652748627705	2.716190506638289e-06	0.000482070460905315	2.7042795879730734e-06	0.00047995649391816
77.54000026262605	0.001031013572582804	0.00102930047476571	0.00108550727163988	0.00108223079521131	0.0011160669986889783	0.0011118610064851072	0.001148092401604764	0.0011428725443923143	0.001213531977577591	0.0012061170033127444	0.05607649902595598	0.05454076438268955	2.7479295697031055e-06	0.0004906421117060467	2.735854595845282e-06	0.0004884861146966235
78.00721777068286	0.0010317415812895357	0.0010300386073317824	0.0010865887289259117	0.001083312888214392	0.0011173583446951935	0.0011131466721239986	0.00114961252368769	0.00114437958013249	0.0012155470230566375	0.0012081012657949467	0.05640428163533395	0.054859519816536494	2.7799128876119204e-06	0.0004993434327548174	2.7676713616404166e-06	0.0004971445274277453
78.47725049925933	0.0010324785158307296	0.0010307859354306808	0.001087687762255422	0.0010844126028675667	0.0011186725630892235	0.0011144550970397706	0.001151161413400617	0.001145915077039889	0.0012176039832078069	0.0012101266503727988	0.056740151890301245	0.055186139249294	2.8121455681834155e-06	0.000508176862936055	2.799734903671282e-06	0.000505934143058856
78.95011541147531	0.0010332243231373985	0.0010315424142226229	0.00108880456257679	0.0010855301323949942	0.001120010001763736	0.0011157866267234816	0.0011527395991046692	0.0011474795550319935	0.001219703807653168	0.0012121940818808625	0.057084344271209654	0.055520850629761025	2.844632854389446e-06	0.0005171449031066699	2.8320503711737333e-06	0.000514857433224436
79.42582957266194	0.001033978942688712	0.0010323079916946974	0.0010899393217240917	0.0010866656709982447	0.001121371015218391	0.0011171416131952156	0.0011543476226215195	0.0011490735471732425	0.0012218474763822232	0.0012143045145142793	0.057437101568818476	0.05586388998302607	2.8773801300629315e-06	0.0005262501183529167	2.864623049761081e-06	0.0005239169324266768
79.90441015097758	0.001034742306102519	0.0010330826082616798	0.001091092232339929	0.0010878194137828017	0.001122755964730427	0.0011185204151710148	0.00115598603971582	0.0011506976001427309	0.0012240360010541441	0.0012164589330805734	0.05779867523702875	0.05621550175310433	2.9103929259424993e-06	0.0005354951403647445	2.897458367209175e-06	0.0005331152403300621
80.38587441802741	0.0010355143367049666	0.0010338661963463405	0.0010922634877922421	0.0010889915566786933	0.001124165218531612	0.0011199233982359619	0.0011576554206004527	0.001152352274723902	0.0012262704263694645	0.0012186583543179125	0.05816932576300994	0.05657593916245597	2.943676926067543e-06	0.0005448826699363807	2.9305618995656684e-06	0.0005424550241743542
80.87023974948666	0.0010362949490781658	0.0010346586799382155	0.0010934532820847701	0.0010901822963549303	0.0011255991519918762	0.0011213509350237046	0.0011593563504659688	0.0011540381463175492	0.001228551831515608	0.0012209038282840143	0.05854932305570386	0.05694546458934295	2.9772379745542695e-06	0.0005544154795985856	2.9639393776118624e-06	0.0005519390213125364
81.35752362572781	0.0010370840485847562	0.0010354599741296937	0.001094661809760764	0.0010913918301273546	0.0011270581478099995	0.0011228034054027813	0.0011610894300356403	0.0011557558054794796	0.0012308813316909578	0.0012231964398201668	0.05893894685376499	0.057324349964040094	3.0110820827527335e-06	0.0005640964163910744	2.9975966937133454e-06	0.0005615700418872827
81.8477436324513	0.0010378815308681524	0.0010362699846282247	0.0010958892657995606	0.0010926203558595067	0.0011285425962117108	0.0011242811966701099	0.0011628552761476021	0.0011575058584842768	0.0012332600797124707	0.00122553731009514	0.05933848715399215	0.057712877184949524	3.0452154368499143e-06	0.0005739284047885373	3.0315399090674513e-06	0.0005713509716484821
82.34091746132043	0.001038687281327223	0.0010370886072434216	0.001097135845505585	0.00109386807185609	0.0011300528951556424	0.0011257847037520158	0.0011646545223657418	0.001159288927916738	0.0012356892677122565	0.0012279275982341506	0.05974824466146556	0.05811133855577655	3.0796444059309758e-06	0.0005839144497888082	3.0657752613924213e-06	0.0005812847749274708
82.83706291059936	0.001039501174564057	0.001037915727347711	0.0010984017443893324	0.0010951351767486052	0.0011315894505475434	0.00112731432941324	0.0011664878196210515	0.0011611056532926328	0.0012381701289289168	0.0012303685030383854	0.060168531262618404	0.05852003724494907	3.1143755505362233e-06	0.0005940576401749775	3.100309173089061e-06	0.0005913744977770197
83.33619788579601	0.0010403230738034346	0.0010387512193091835	0.001099687158039873	0.0010964218693726747	0.0011331526764632573	0.0011288704844743533	0.0011683558368853202	0.0011629566917105837	0.0012407039395998876	0.0012328612648010464	0.060599670522574735	0.05893928776859659	3.149415631757994e-06	0.0006043611519658265	3.1351482598952762e-06	0.000601623271287488
83.83834040030794	0.0010411528302824995	0.0010395949458951322	0.0011009922819883626	0.00109772834863655	0.0011347429953809378	0.0011304535880380662	0.0011702592618791233	0.0011648427185369445	0.0012432920209614735	0.0012354071672262571	0.0610419982081559	0.05936941649844583	3.1847716208907063e-06	0.0006148282520621329	3.1702993401028744e-06	0.0006120343150964602
84.34350857607244	0.001041990282609094	0.0010404467576447915	0.0011023173115620318	0.001099054813380324	0.0011363608384230535	0.001132064067724955	0.0011721988018162737	0.0011667644281257428	0.0012459357413637999	0.001238007539457732	0.06149586283809072	0.05981076219607519	3.2204507097227577e-06	0.0006254623021136052	3.2057694443463937e-06	0.0006226109411011371
84.85172064422062	0.0010428352560871218	0.0010413064922096173	0.001103662441728115	0.0011004014622252457	0.0011380066456087817	0.001133702359919147	0.0011741751841869957	0.0011687225345758663	0.001248636518508453	0.00124066375822457	0.06196162626199737	0.06026367657512249	3.256460321481979e-06	0.0006362667626149399	3.241565826015997e-06	0.0006333565573906075
85.36299494573534	0.001043687562007197	0.0010421739736594163	0.0011050278669271097	0.0011017684934125876	0.0011396808661173854	0.0011353689100245617	0.0011761891575822801	0.0011707177725278333	0.0012513958218171627	0.0012433772501121434	0.06243966426987546	0.06072852489307117	3.2928081224938444e-06	0.0006472451972490134	3.2776959723592684e-06	0.0006442746724150961
85.87734993211305	0.0010445469969007904	0.001043049011752531	0.0011064137808947559	0.0011031561046314425	0.0011413839585632706	0.0011370641727323511	0.0011782414925620602	0.0011727508980026759	0.0012542151749405704	0.0012461494939666469	0.06293036723393082	0.06120568657439795	3.3295020346153174e-06	0.0006584012775008585	3.3141676163100757e-06	0.0006553688994110074
86.39480416602983	0.0010454133417559435	0.0010439314011681773	0.0011078203764720907	0.001104564492834805	0.001143116391283438	0.001138788612300233	0.001180332982570025	0.001174822689285638	0.0012570961584168017	0.0012489820234425737	0.06343414078466715	0.061695555866965325	3.366550248511558e-06	0.0006697387875596594	3.3509887490932883e-06	0.0006666429610963365
86.91537632201124	0.0010462863611925496	0.0010448209206989436	0.001109247845402869	0.0011059938540432385	0.0011448786426381202	0.0011405427028444307	0.001182464444898104	0.0011769339478575848	0.001260040412490354	0.0012518764297030718	0.06395140652333552	0.062198542533678784	3.403961237822108e-06	0.0006812616295321094	3.38816763370141e-06	0.0006781006946667834
87.43908518710603	0.0010471658025951018	0.0010457173324013688	0.001110696378117644	0.0011074443831354326	0.0011466712013254348	0.0011423269286450742	0.0011846367217039151	0.0011790854993772772	0.0012630496401026684	0.001254834364284001	0.06448260277296901	0.06271507258155848	3.441743774303292e-06	0.0006929738289910281	3.4257128192797734e-06	0.0006897460571077818
87.9659496615646	0.0010480513952006551	0.001046620380702363	0.0011121661635037211	0.0011089162736248603	0.0011484945667109762	0.0011441417844658605	0.0011868506810846565	0.0011812781947178285	0.0012661256100666306	0.001257857542133293	0.06502818537036235	0.0632455890305152	3.4799069440337883e-06	0.0007048795408906294	3.4636331565078993e-06	0.0007015831308523901
88.4959887595208	0.0010489428491397127	0.0010475297914591892	0.0011136573886602105	0.00111040971742176	0.0011503492491733327	0.0011459877758889772	0.0011891072182112772	0.0011835129110610212	0.00126927016043832	0.0012609477448382715	0.06558862850155003	0.0637905527243106	3.5184601647356237e-06	0.0007169830558686474	3.50193781405465e-06	0.0007136161298099686
89.0292216096782	0.0010498398544275226	0.001048445270970513	0.0011151702386372779	0.0011119249045795701	0.001152235770466564	0.001147865419666219	0.0011914072565269475	0.0011857905530533281	0.001272485202100328	0.001264106824054503	0.06616442558348946	0.06435044318630745	3.5574132043574014e-06	0.0007292888069800052	3.540636296196732e-06	0.0007258494057984788
89.56566745600044	0.0010507420799032625	0.0010493665049360005	0.0011167048961587673	0.0011134620230249482	0.001154154664100853	0.001149775244087475	0.001193751749014293	0.0011881120540278831	0.001275772722572278	0.0012673367051510114	0.06675609019485201	0.06492575952283726	3.5967762009915267e-06	0.0007418013768890896	3.5797384617208914e-06	0.0007382874554157093
90.1053456584057	0.001051649172114361	0.0010502931573617318	0.001118261541327191	0.0011150212582704256	0.001156106475742514	0.0011517177893677012	0.001196141679536099	0.0011904783772969216	0.0012791347900653982	0.0012706393910878221	0.06736415705905396	0.06551702137719204	3.636559684209572e-06	0.0007545255055553812	3.6192545441607674e-06	0.0007509349273775723
90.6482756934654	0.0010525607541431213	0.0010512248694086034	0.0011198403513101465	0.0011166027931087115	0.0011580917636347472	0.0011536936080536965	0.001198578064254633	0.0011928905175195939	0.001282573557799479	0.0012740169665432179	0.06798918308283523	0.06612476993747174	3.6767745980230762e-06	0.0007674660984705872	3.6591951735540085e-06	0.0007637966303746524
91.19447715510712	0.0010534764243726653	0.0010521612581807366	0.0011214415000071042	0.0011182068072876094	0.0011601110990406278	0.001155703265452071	0.001201061953135128	0.0011953495021504363	0.0012860912686021317	0.0012774716023095571	0.06863174845397745	0.06674956900173794	3.717432325520088e-06	0.0007806282354753669	3.699571399791218e-06	0.000776877541480897
91.74396975532183	0.001054395755189041	0.0010531019154507552	0.0011230651576954675	0.0011198334771644642	0.001162165066709867	0.0011577473400799004	0.0012035944315394054	0.001197856392974223	0.0012896902598119508	0.0012810055599781207	0.06929245780198794	0.06739200610417656	3.7585447153695717e-06	0.000794017180218487	3.740394717729979e-06	0.0007901828151699875
92.29677332487483	0.0010553182916162307	0.0010540464063186555	0.0011247114906547898	0.0011214829753389767	0.0011642542653711569	0.0011598264241397382	0.00120617662191615	0.0012004122877333964	0.0012933729685091295	0.0012846211969352766	0.06997194142586172	0.06805269370626976	3.8001241103688844e-06	0.0008076383903131423	3.7816770942242315e-06	0.000803717792988351
92.85290781402206	0.00105624354988059	0.0010549942678008094	0.0011263806607679384	0.0011231554702632084	0.0011663793082519291	0.0011619411240207465	0.0012088096855948436	0.0012030183218547626	0.0012971419370991345	0.0012883209716941782	0.07067085659333491	0.06873227045721489	3.842183378159007e-06	0.000821497528244175	3.823430997206044e-06	0.0008174880139412144
93.41239329322968	0.0010571710159011042	0.0010559450073454816	0.0011280728250979328	0.0011248511258274898	0.0011685408236276134	0.0011640920608279016	0.0012114948246909642	0.0012056756702827156	0.0013009998192773232	0.0012921074495883822	0.07138988891638073	0.06943140252820168	3.884735944367735e-06	0.0008356004731042976	3.865669427059607e-06	0.000831499225661364
93.97524995389855	0.0010581001437016933	0.0010568981012710765	0.0011297881354391916	0.0011265701009209321	0.001170739455402633	0.0011662798709414024	0.0012142332841307347	0.0012083855494268655	0.001304949386404965	0.0012959833088561688	0.07212975380803345	0.07015078502546158	3.927795828368623e-06	0.0008499533332299025	3.908405950450939e-06	0.0008457573964275322
94.54149810909283	0.0010590303537416019	0.001057852993123151	0.0011315267378417878	0.0011283125489651672	0.0011729758637255994	0.0011685052066085885	0.0012170263538043707	0.0012111492192326192	0.001308993534329873	0.0012999513471469548	0.07289119802603573	0.0708911434873902	3.971377681888551e-06	0.0008645624598167256	3.9516547368475055e-06	0.0008602687281080157
95.11115819427312	0.0010599610311597218	0.0010588090919460094	0.0011332887721072903	0.001130078617419843	0.0011752507256413526	0.001170768736570888	0.0012198753708575548	0.001213967985383964	0.0013131352906879086	0.0013040144884840386	0.07367500130919963	0.07165323547144581	4.015496830728476e-06	0.0008794344616063487	3.995430597970601e-06	0.000875039670116623
95.68425076803395	0.0010608915239285397	0.0010597657704645603	0.0011350743712547169	0.001131868447258402	0.0011775647357827902	0.0011730711467285574	0.0012227817221317457	0.001216843201648572	0.0013173778227250673	0.001308175790721181	0.0744819781128424	0.07243785223696467	4.0601693199093965e-06	0.0008945762207486219	4.039749030486026e-06	0.0008900769344811488
96.26079651284576	0.0010618211409131968	0.0010607223631718852	0.001136883660955048	0.0011336821724125593	0.0011799186071056774	0.0011754131408462563	0.0012257468467648384	0.0012197762723761666	0.001321724445683559	0.001312438453533978	0.0753129794501422	0.07324582053049249	4.105411962541678e-06	0.0009099949099467819	4.084626262186109e-06	0.0009053875121188271
96.84081623580131	0.0010627491498309501	0.0010616781643177683	0.0011387167589326968	0.001135519919183842	0.0011823130716699395	0.0011777954413027126	0.0012287722389647095	0.0012227686551621049	0.001326178631799462	0.0013168058269909138	0.07616889484678986	0.07407800448077843	4.151242392770116e-06	0.0009256980110067536	4.130079302009379e-06	0.0009209786904372519
97.42433086936633	0.0010636747751061363	0.0010626324257932487	0.001140573774332275	0.0011373818056205074	0.001184748881471259	0.0011802187898881376	0.001231859450969344	0.0012258218636891764	0.0013307440199641282	0.0013212814207532847	0.0770506544169154	0.07493530761110101	4.197679123200005e-06	0.0009416933349296053	4.1761259942994615e-06	0.0009368580723952413
98.01136147213543	0.001064597195615556	0.0010635843549060486	0.0011424548070489498	0.001139267940858078	0.0011872268093272155	0.001182683948653352	0.001235010096208451	0.0012289374707618245	0.0013354244261066309	0.0013258689139579803	0.07795923106887305	0.07581867497723928	4.244741607213826e-06	0.0009579890436940963	4.222785077658822e-06	0.0009530335971555948
98.60192922959182	0.0010655155423189657	0.0010645331120414964	0.001144359947020597	0.0011411784244216641	0.001189747649822539	0.0011851917008149657	0.0012382258526828463	0.0012321171115482403	0.0013402238543601674	0.0013305721658423834	0.07889564285018771	0.07672909544004113	4.292450306690948e-06	0.0009745936739000427	4.270076248881352e-06	0.0009695135624918361
99.1960554548718	0.001066428895769224	0.0010654778082034126	0.001146289273479979	0.0011431133454882357	0.0011923122203186223	0.0011877428517214214	0.0012415084665794583	0.0012353624870473057	0.0013451465090817106	0.00133539522717662	0.07986095544171622	0.07766760408229048	4.340826765622139e-06	0.0009915161624542423	4.318020232443659e-06	0.0009863066491220263
99.79376158953411	0.0010673362834963712	0.0010664175024291418	0.0011482428541650471	0.001145072782106872	0.0011949213620328027	0.0011903382298851484	0.0012448597561413516	0.0012386753677988242	0.0013501968078011063	0.0013403423525748565	0.08085628481186381	0.07863528478034659	4.389893690220177e-06	0.0010087658745027983	4.366638856116234e-06	0.0010034219471617978
100.39506920433367	0.0010682366772598144	0.0010673511990727876	0.001150220744485497	0.0011470568003750594	0.0011975759411936243	0.0011929786880866375	0.0012482816158141774	0.0012420575978573359	0.0013553793951837348	0.0013454180137647436	0.0818828000426787	0.07963327294190288	4.4396750361875e-06	0.0010263526338423756	4.4159551332873664e-06	0.0010208689849098562
101.00000000000001	0.0010691289901625387	0.0010682778449504422	0.0011522229866436516	0.001149065453569	0.0012002768502788065	0.0011956651045567969	0.001251776020692362	0.0012455110990516722	0.0013606991580994887	0.0013506269139021935	0.0829417263405402	0.08066275842216053	4.464823256695035e-06	0.001035231532965825	4.440865780688519e-06	0.0010296766580723952
