# Supplementary material for: White matter micro- and macrostructure brain charts for the human lifespan
Source: Nature. 2026 May 13;655(8124):979–89. doi: 10.1038/s41586-026-10454-2 (PMC13391363; doi:10.1038/s41586-026-10454-2)
Supplement: Supplementary file 12 — Centiles trajectories of brain charts. SDT.T9.1–5 contain the brain charts for the global metrics; SDT.T9.6–509 contain the brain charts for the tract-specific metrics (unnormalized); and SDT.T9.510–1157 contain the brain charts for the tract-specific macrostructural metrics (normalized). Included in each table are the male and female centile trajectories for the 2.5th, 25th, 50th, 75th and 97.5th percentiles; the interquartile range normalized by the 50th centile; and the derivatives of the 50th centiles with respect to both age and log(age). Charts are sampled in logarithmically spaced intervals. Age is reported in years, while centile trajectory values are reported in metric-specific units: diffusivities in mm2 s−1, volume in mm3, surface area in mm2, average length in mm, and FA is dimensionless (unitless). [file 41586_2026_10454_MOESM12_ESM.zip › plotted_curves/SDT.T9.130-FPT_left_surface_area_curve_metrics.csv]

ages	male_0.025th_percentile	female_0.025th_percentile	male_0.25th_percentile	female_0.25th_percentile	male_0.5th_percentile	female_0.5th_percentile	male_0.75th_percentile	female_0.75th_percentile	male_0.975th_percentile	female_0.975th_percentile	male_normalized_quantile_range	fwmale_normalized_quantile_range	male_median_centile_d_age	male_median_centile_d_log_age	female_median_centile_d_age	female_median_centile_d_log_age
0.25	9479.862114561267	9038.84064354397	11571.81003673293	10871.459490982614	12613.177895838311	11785.36451135882	13610.965699321141	12663.010177661145	15392.811600167735	14236.046785306085	0.16166866743876068	0.15201487276459044	9512.204365083324	5492.14529398058	8887.910466261483	5131.691221835009
0.25150637576242696	9490.63152593924	9049.10904118962	11584.955965046342	10883.809799788454	12627.506849941125	11798.753044263818	13626.428170928195	12677.395742922494	15410.298303271074	14252.219368313958	0.16166866746869923	0.15201487279251297	9496.027840912808	5499.2671940266155	8872.795620900113	5138.345705674961
0.2530218281966045	9501.428867622331	9059.404069769727	11598.135987133483	10896.192138940753	12641.872965981005	11812.176300137133	13641.930744236402	12691.818616943641	15427.830357895433	14268.433894690514	0.16166866749909017	0.1520148728208571	9463.603975812439	5513.512742325664	8842.499761176296	5151.656306821853
0.25454641199404576	9512.25414646639	9069.725735821194	11611.350111363263	10908.606516301901	12656.27625308006	11825.634287502167	13657.473429089541	12706.278808882764	15445.40777517335	14284.690374731661	0.16166866752994027	0.15201487284962964	9431.233725439757	5527.761728723068	8812.253997414839	5164.97012043139
0.2560801821758082	9523.107369098569	9080.074045662926	11624.598345825434	10921.052939472105	12670.716720056113	11839.127014598085	13673.056235003047	12720.776327592645	15463.030565866038	14300.988818389977	0.16166866756125703	0.15201487287883753	9398.91737779323	5542.014036610257	8782.05859869998	5178.287037539296
0.25762319409447826	9533.988541917386	9090.449005395749	11637.880698330666	10933.531415789272	12685.194375422807	11852.654489379718	13688.679171164102	12735.311181620547	15480.698740363481	14317.329235274567	0.16166866759304832	0.15201487290848784	9366.655218072701	5556.269549370278	8751.913831501268	5191.606949176639
0.2591755034361701	9544.897671092656	9100.850620902474	11651.197176410451	10946.041952329093	12699.709227389469	11866.21671951763	13704.342246431508	12749.88337920831	15498.412308684306	14333.71163465118	0.16166866762532156	0.15201487293858765	9334.44752866542	5570.528150381055	8721.819959696848	5204.929746387526
0.2607371662225343	9555.834762565522	9111.278897847891	11664.547787317162	10958.584555905045	12714.2612838612	11879.813712398127	13720.045469335766	12764.492928292337	15516.171280475844	14350.13602544218	0.16166866765808424	0.15201487296914362	9302.294589147437	5584.789723003283	8691.777244485915	5218.255320173223
0.2623082388127803	9566.799822048366	9121.733841678591	11677.93253802392	10971.159233068161	12728.850552438711	11893.445475123013	13735.78884807892	12779.139836503362	15533.975665013993	14366.602416226291	0.16166866769134444	0.15201487300016403	9270.19667626964	5599.054150578566	8661.785944472998	5231.583561541513
0.2638887779057103	9577.79285502482	9132.215457623179	11691.351435224635	10983.765990107291	12743.477040418384	11907.11201450988	13751.572390534604	12793.824111166718	15551.82547120323	14383.11081523891	0.1616686677251101	0.15201487303165612	9238.154064026196	5613.321316469461	8631.846315677743	5244.914361513685
0.26547884054176485	9588.813866749828	9142.723750692105	11704.804485334053	10996.404833048922	12758.140754792312	11920.81333709188	13767.396104248099	12808.545759302131	15569.720707576711	14399.661230371865	0.1616686677593896	0.15201487306362657	9206.167023567017	5627.591103998944	8601.958611445036	5258.247611065395
0.2670784841050822	9599.862862249449	9153.258725677666	11718.291694487538	11009.075767657132	12772.841702248064	11934.549449117721	13783.259996436069	12823.304787623709	15587.661382295943	14416.25366917338	0.16166866779419098	0.1520148730960846	9174.235823231284	5641.863396478817	8572.12308251299	5271.583201172296
0.26868776632556873	9610.939846320982	9163.820387153997	11731.813068541214	11021.778799433632	12787.57988916885	11948.320356551672	13799.164073986736	12838.101202539923	15605.647503151009	14432.888138848106	0.16166866782952258	0.15201487312903686	9142.360728595871	5656.138077227864	8542.339977006428	5284.921022799797
0.2703067452809827	9622.044823532895	9174.408739477025	11745.36861307188	11034.513933617673	12802.355321633408	11962.12606507349	13815.108343459782	12852.935010153553	15623.67907756043	14449.564646257018	0.16166866786539336	0.15201487316249152	9110.5420023771	5670.415029517375	8512.609540413134	5298.260966885835
0.2719354793990299	9633.177798224693	9185.023786784423	11758.958333376855	11047.281175186008	12817.16800541585	11975.966580078368	13831.092811086151	12867.806216261632	15641.756112570967	14466.283197917357	0.1616686679018113	0.1520148731964573	9078.77990450617	5684.694136608392	8482.932015587576	5311.6029243445955
0.27357402745947257	9644.338774507016	9195.665532995554	11772.582234474085	11060.080528852825	12832.017945985779	11989.841906676853	13847.117482768203	12882.714826355339	15659.878614857776	14483.043800002535	0.161668667938786	0.15201487323094173	9047.07469210634	5698.975281744264	8453.307642813772	5324.946786104236
0.2752224485962505	9655.527756261477	9206.333981811587	11786.24032110195	11072.91199906987	12846.90514850807	12003.752049695	13863.182364079454	12897.660845620187	15678.046590724125	14499.846458342312	0.16166866797632595	0.1520148732659537	9015.4266195409	5713.258348168805	8423.736659739632	5338.292443057988
0.27688080229961526	9666.744747140814	9217.029136715235	11799.932597719462	11085.775590026155	12861.829617843097	12017.697013674044	13879.287460264837	12912.644278935648	15696.260046101681	14516.6911784224	0.1616686680144406	0.15201487330150154	8983.835938312113	5727.543219067622	8394.219301342499	5351.639786044601
0.2785491484182772	9677.989750568506	9227.7510009708	11813.659068505785	11098.671305648002	12876.791358546194	12031.67680287044	13895.432776240123	12927.665130875219	15714.518986549858	14533.577965384531	0.1616686680531393	0.15201487333759392	8952.30289713107	5741.829777600709	8364.755800049286	5364.9887059200555
0.28022754716156506	9689.262769739076	9238.499577624198	11827.4197373606	11111.599149599067	12891.790374868073	12045.691421255904	13911.618316592343	12942.723405706447	15732.823417256312	14550.506824026474	0.16166866809243097	0.15201487337423952	8920.827741934452	5756.117906921543	8335.346385624725	5378.33909348445
0.2819160591015993	9700.563807617753	9249.274869502711	11841.214607903703	11124.559125280053	12906.82667075436	12059.740872517095	13927.84408557934	12957.8191073906	15751.173343036395	14567.477758801684	0.1616686681323257	0.1520148734114476	8889.41071584588	5770.407490137033	8305.991285259835	5391.690839533694
0.28361474517547763	9711.892866940621	9260.076879215216	11855.04368347518	11137.551235828974	12921.900249845825	12073.825160055898	13944.110087129959	12972.952239582966	15769.568768333409	14584.49077381962	0.16166866817283349	0.15201487344922715	8858.052059228998	5784.698410347104	8276.690723529086	5405.043834829237
0.2853236666874746	9723.249950214444	9270.905609151825	11868.9069671352	11150.575484120733	12937.01111547811	12087.944286988977	13960.416324843787	12988.122805632365	15788.00969721829	14601.54587284521	0.16166866821396333	0.15201487348758727	8826.752009612508	5798.990550587885	8247.444922362454	5418.397970078979
0.2870428853112538	9734.6350597166	9281.761061484018	11882.804461663936	11163.631872767273	12952.15927068167	12102.098256147923	13976.762801991099	13003.33080858133	15806.496133389555	14618.643059299045	0.16166866825572612	0.15201487352653748	8795.510801737662	5813.283793860581	8218.254101111088	5431.753135972656
0.28877246309209376	9746.048197494998	9292.64323816445	11896.736169561445	11176.720404117354	12967.344718181648	12116.287070079028	13993.149521512689	13018.576251165841	15825.028080173106	14635.78233625708	0.16166866829813203	0.15201487356608778	8764.328667602967	5827.5780231570825	8189.118476536125	5445.109223173466
0.2905124624491269	9757.489365368134	9303.552140927031	11910.702093047757	11189.841080256636	12982.567460397955	12130.510731043361	14009.57648601998	13033.859135815419	15843.60554052236	14652.963706450762	0.16166866834119153	0.1520148736062473	8733.205836397596	5841.873121406417	8160.038262802176	5458.466122307815
0.29226294617759224	9768.958564924782	9314.487771286696	11924.702234062499	11202.993903007422	12997.82749944486	12144.769241016507	14026.04369779458	13049.179464652838	15862.228517017746	14670.187172266666	0.161668668384915	0.1520148736470263	8702.142534500454	5856.168971478473	8131.0136714288965	5471.823723928537
0.294023977451102	9780.455797524073	9325.450130539342	11938.736594264967	11216.178873928562	13013.124837131088	12159.062601688443	14042.551158788374	13064.537239493997	15880.89701186681	14687.452735746385	0.16166866842931327	0.15201487368843436	8671.138985601254	5870.465456252452	8102.044911388308	5485.181918579619
0.29579561982392083	9791.981064295458	9336.439219761865	11952.80517503411	11229.395994315508	13028.459474959778	12173.39081446361	14059.098870623504	13079.932461848008	15899.611026904175	14704.760398586615	0.16166866847439745	0.1520148737304824	8640.195410533808	5884.762458503712	8073.132189054973	5498.5405967524275
0.29757793723326015	9803.534366138327	9347.455039811897	11966.907977468049	11242.6452652	13043.83141412798	12187.753880460576	14075.686834591801	13095.365132916808	15918.370563590926	14722.11016213872	0.16166866852017886	0.15201487377318065	8609.31202737661	5899.059860968031	8044.27570820041	5511.899648881517
0.29937099400158496	9815.115703722233	9358.497591327852	11981.045002384351	11255.926687350115	13059.240655526944	12202.151800512067	14092.315051655101	13110.835253595218	15937.175623014962	14739.502027408798	0.16166866856666862	0.1520148738165396	8578.489051511977	5913.357546370011	8015.475670051295	5525.258965375833
0.3011748548389356	9826.725077486642	9369.566874728778	11995.216250319732	11269.240261270093	13074.687199741784	12216.58457516481	14108.983522444902	13126.342824470756	15956.026205890581	14756.935995057478	0.16166866861387819	0.15201487386056986	8547.72669549007	5927.655397330876	7986.732273222413	5538.618436570279
0.30298958484526295	9838.362487640761	9380.662890214197	12009.42172152984	11282.585987200144	13090.17104705127	12231.052204679305	14125.692247262117	13141.887845823398	15974.922312558241	14774.41206539964	0.16166866866181975	0.15201487390528265	8517.025169150904	5941.953296446241	7958.045713762287	5551.977952752262
0.30481524951277783	9850.02793416361	9391.78563776409	12023.661415989343	11295.963865116422	13105.6921974279	12245.554689029792	14142.441226077159	13157.470317625553	15993.863942984624	14791.930238404391	0.16166866871050453	0.15201487395068888	8486.384679561015	5956.251126232091	7929.416185155045	5565.33740415331
0.3066519147283146	9861.721416803653	9402.935117138677	12037.935333391482	11309.373894730783	13121.250650537419	12260.092027904007	14159.230458529435	13173.090239541782	16012.851096762075	14809.490513694756	0.16166866875994546	0.1520148739967999	8455.805431034416	5970.548769136425	7900.84387833206	5578.696680955589
0.3084996467757088	9873.442935078876	9414.111327878438	12052.243473148166	11322.81607549078	13136.846405738932	12274.664220703158	14176.05994392744	13188.747610928796	16031.883773108715	14827.092890547665	0.1616686688101543	0.15201487404362785	8425.287625198252	5984.846107578836	7872.328981661703	5592.055673277006
0.31035851233818973	9885.192488276623	9425.314269303855	12066.585834389765	11336.290406579377	13152.479462084664	12289.271266541626	14192.929681248528	13204.4424308351	16050.961970868175	14844.737367893566	0.161668668861144	0.15201487409118342	8394.831460898276	5999.143023876939	7843.871680931654	5605.41427115351
0.3122285785007863	9896.970075453335	9436.543940515308	12080.96241596481	11349.796886914814	13168.149818319644	12303.91316424682	14209.839669138548	13220.174698000876	16070.085688509185	14862.423944316275	0.16166866891292694	0.15201487413947923	8364.437134261709	6013.4394002812915	7815.472159405705	5618.772364570294
0.3141099127527488	9908.775695434564	9447.800340393009	12095.373216439983	11363.33551515052	13183.857472881691	12318.589912359072	14226.789905911844	13235.944410857845	16089.254924125575	14880.152618052838	0.16166866896551657	0.1520148741885272	8334.104838699102	6027.735118978191	7787.130597819574	5632.129843458533
0.31600258298998396	9920.609346814712	9459.08346759683	12109.818234099821	11376.90628967493	13199.60242390108	12333.301509131452	14243.780389550899	13251.751567529069	16108.469675435861	14897.923386993307	0.16166866901892604	0.15201487423833943	8303.834764914587	6042.030062077567	7758.847174344584	5645.48659765441
0.3179066575175057	9932.471027956975	9470.3933205661	12124.297466946637	11390.509208611213	13215.384669200484	12348.047952529458	14260.811117706231	13267.596165828645	16127.729939783163	14915.736248680376	0.16166866907316826	0.152014874288929	8273.627100890968	6056.324111606926	7730.622064619791	5658.842516922392
0.3198222050518999	9944.360736993074	9481.729897519524	12138.810912700203	11404.144269817196	13231.204206294598	12362.829240230954	14277.882087696053	13283.478203261591	16147.03571413478	14933.591200309284	0.16166866912825748	0.1520148743403081	8243.482031913474	6070.617149513215	7702.455441774335	5672.19749096036
0.32174929472380437	9956.278471823232	9493.093196454998	12153.358568797701	11417.811470885126	13247.061032390096	12377.645369625887	14294.993296506173	13299.39767702359	16166.38699508209	14951.488238727497	0.1616686691842068	0.1520148743924899	8213.399740558583	6084.909057649318	7674.347476402298	5685.5514093777165
0.32368799608040405	9968.224230115815	9504.48321514944	12167.9404323933	11431.51080914148	13262.955144385189	12392.4963378161	14312.144740789545	13315.354584000757	16185.783778840054	14969.42736043448	0.16166866924103143	0.15201487444548742	8183.380406722426	6099.199717787094	7646.298336608801	5698.904161714017
0.3256383790879404	9980.19800930736	9515.899951158666	12182.556500358194	11445.242281646813	13278.886538869632	12407.382141615162	14329.336416866265	13331.348920769473	16205.226061247196	14987.408561581467	0.16166866929874496	0.15201487449931408	8153.42420763243	6113.489011618774	7618.308187966235	5712.255637412425
0.32760051413423674	9992.19980660225	9527.343401817141	12197.206769280197	11459.00588519544	13294.855212124314	12422.30277754803	14346.568320723129	13347.380683596011	16224.713837765115	15005.43183797108	0.16166866935736235	0.15201487455398405	8123.531317800283	6127.77682071086	7590.377193553373	5725.605725824833
0.3295744720312385	10004.229618972542	9538.813564237873	12211.891235463534	11472.801616315337	13310.861160121	12437.25824185092	14363.840448013365	13363.449868436406	16244.24710347818	15023.497185057156	0.16166866941689811	0.15201487460951055	8093.701909108553	6142.063026565593	7562.505513962824	5738.954316224437
0.33156032401756863	10016.287443157886	9550.310435312178	12226.609894928737	11486.629471267846	13326.904378522262	12452.24853047101	14381.15279405654	13379.556470936132	16263.825853093409	15041.604597944417	0.16166866947736788	0.1520148746659078	8063.936150777619	6156.3475105799735	7534.69330729777	5752.301297784783
0.33355814176109866	10028.37327566519	9561.83401170953	12241.36274341226	11500.48944604749	13342.984862681002	12467.27363906623	14398.505353838067	13395.700486429872	16283.450080939941	15059.754071388163	0.16166866953878656	0.15201487472319003	8034.234209327493	6170.630154015031	7506.94072916545	5765.646559571382
0.33556799736153503	10040.487112768433	9573.384289877284	12256.149776366217	11514.381536381645	13359.102607640209	12482.333563004904	14415.898122008928	13411.881909941154	16303.119780968693	15077.945599793897	0.1616686696011698	0.15201487478137213	8004.596248664893	6184.9108380484395	7479.247932702769	5778.989990550093
0.3375899633530214	10052.62895050851	9584.96126604054	12270.970988958214	11528.305737730378	13375.257608132773	12497.42829736559	14433.331092885472	13428.100736182141	16322.834946752155	15096.179177217095	0.16166866966453367	0.15201487484046883	7975.0224300739355	6199.18944375962	7451.615068627521	5792.33147962112
0.3396241127067558	10064.798784693006	9596.564936202027	12285.826376071069	11542.262045286292	13391.449858581162	12512.557836936892	14450.804260449077	13444.356959553465	16342.595571483987	15114.454797362998	0.16166866972889443	0.1520148749004952	7945.512912183069	6213.465852096211	7424.042285146192	5805.670915536117
0.3416705188336247	10076.996610895914	9608.195296141623	12300.715932302472	11556.25045397399	13407.679353097048	12527.722176216877	14468.317618345747	13460.650574143589	16362.401647978582	15132.77245358589	0.1616686697942683	0.15201487496146646	7916.067851004656	6227.739943891764	7396.529728019144	5819.008186940104
0.343729255586852	10089.222424457455	9619.8523414164	12315.63965196476	11570.270958450075	13423.946085481091	12542.921309413103	14485.87115988586	13476.981573728825	16382.253168670773	15151.132138889152	0.16166866986067183	0.15201487502339806	7886.687399930321	6242.011599856429	7369.077540588565	5832.34318238683
0.34580039726466444	10101.476220483783	9631.53606736022	12330.597529084545	11584.323553102704	13440.250049222514	12558.155230442107	14503.464878043733	13493.349951772807	16402.15012561534	15169.533845924632	0.16166866992812257	0.15201487508630646	7857.37170976121	6256.280700585339	7341.685863746796	5845.6757902982645
0.3478840186129729	10113.75799384683	9643.246469083613	12345.589557402564	11598.40823205142	13456.591237498924	12573.423932929241	14521.098765457415	13509.755701426284	16422.092510486775	15187.977566992442	0.16166866999663704	0.15201487515020698	7828.120928675868	6270.54712652741	7314.354835964274	5859.005898982752
0.34998019482807	10126.067739183876	9654.983541473443	12360.615730373102	11612.524989146767	13472.969643175726	12588.727410208236	14538.772814428059	13526.198815526686	16442.080314578572	15206.463294040446	0.16166867006623362	0.15201487521511636	7798.935202283319	6284.810758017935	7287.084593282547	5872.333396621048
0.352089001559344	10138.405450897544	9666.747279192727	12375.676041164026	11626.673817970057	13489.38525880612	12604.065655320972	14556.487016919915	13542.67928659786	16462.113528803227	15224.991018663977	0.1616686701369297	0.15201487528105162	7769.814673627261	6299.071475263685	7259.875269347336	5885.658171274234
0.3542105149120084	10150.7711231553	9678.537676680333	12390.770482656164	11640.85471183302	13505.838076630434	12619.438661017084	14574.241364559624	13559.197106849633	16482.19214369143	15243.560732105352	0.16166867020874381	0.15201487534802918	7740.7594831488095	6313.329158313107	7232.726995395962	5898.9801108743995
0.35634481144984936	10163.16474988933	9690.354728150782	12405.899047443138	11655.067663777552	13522.328088575965	12634.846419753687	14592.035848636016	13575.752268177544	16502.316149391845	15262.172425253548	0.16166867028169413	0.15201487541606662	7711.769768733066	6327.583687073551	7205.639900260139	5912.299103206955
0.35849196819798806	10175.586324796104	9702.198427593848	12421.061727830862	11669.312666575244	13538.855286256394	12650.28892369488	14609.870460099517	13592.34476216229	16522.485535670432	15280.826088643607	0.16166867035579927	0.15201487548518142	7682.845665729605	6341.83494132245	7178.614110409282	5925.615035941824
0.36065206264566085	10188.035841336306	9714.068768774487	12436.258515837431	11683.5897127273	13555.4196609717	12665.76616471164	14627.745189562038	13608.97458006963	16542.700291910318	15299.521712456495	0.1616686704310793	0.15201487555539156	7653.987306937575	6356.0828006807715	7151.649749922566	5938.9277965975925
0.3628251727490157	10200.513292734297	9725.965745232317	12451.489403192474	11697.8987944639	13572.021203707433	12681.278134381144	14645.660027296168	13625.641712849627	16562.960407110906	15318.2592865183	0.16166867050755254	0.1520148756267148	7625.194822603837	6370.327144599054	7124.746940498706	5952.237272537779
0.3650113769339257	10213.018671977976	9737.889350281515	12466.754381336994	11712.239903744083	13588.659905134546	12696.824823986633	14663.614963235043	13642.346151136544	16583.2658698877	15337.038800300053	0.16166867058523948	0.15201487569916977	7596.468340487685	6384.567852405366	7097.905801515561	5965.543351011351
0.36721075409881926	10225.551971818431	9749.839577010453	12482.053441422931	11726.613032255313	13605.335755608921	12712.406224516952	14681.609986971793	13659.087885248317	16603.61666847169	15355.86024291718	0.16166867066416016	0.15201487577277562	7567.80798580125	6398.804803236853	7071.12644997146	5978.845919090789
0.3694233836175272	10238.113184769552	9761.81641828136	12497.38657431269	11741.018171413063	13622.048745170856	12728.022326666087	14699.645087758996	13675.866905186062	16624.012790708748	15374.723603128943	0.1616686707443348	0.1520148758475507	7539.213881259318	6413.037876071408	7044.409000515472	5992.14486369025
0.37164934534214805	10250.702303107793	9773.81986673002	12512.753770578856	11755.45531236046	13638.79886354474	12743.673120832798	14717.720254508353	13692.683200633697	16644.45422405924	15393.628869337988	0.16166867082578437	0.15201487592351548	7510.686147109605	6427.2669497416355	7017.753565499559	6005.4400715879165
0.3738887196059291	10263.319318871832	9785.849914765546	12528.155020503775	11769.92444596801	13655.58610013862	12759.358597120292	14735.835475790187	13709.536760957571	16664.940955597456	15412.576029589969	0.16166867090853038	0.15201487600068858	7482.2249010792	6441.491902879439	6991.160254943185	6018.7314293985255
0.3761415872261661	10275.964223862122	9797.906554569936	12543.590314079005	11784.425562833068	13672.41044404359	12775.078745335679	14753.99073983279	13726.427575205898	16685.47297201092	15431.565071572868	0.16166867099259372	0.1520148760790908	7453.830258422997	6455.712613937445	6964.629176533315	6032.018823549151
0.3784080295071193	10288.63700964064	9809.989778097774	12559.059641005028	11798.958653279464	13689.271884033466	12790.833554989551	14772.186034522103	13743.355632108289	16706.050259599953	15450.595982616505	0.16166867107799676	0.15201487615874254	7425.502331959549	6469.928961215075	6938.160435674712	6045.302140318789
0.3806881282429484	10301.337667530552	9822.099577075927	12574.562990690794	11813.523707357168	13706.170408564312	12806.623015295618	14790.421347401165	13760.320920075364	16726.672804277114	15469.66874969209	0.16166867116476163	0.15201487623966406	7397.2412320440635	6484.1408228161745	6911.754135478754	6058.581265809014
0.38298196572066395	10314.066188615758	9834.235943003147	12590.100352253234	11828.120714841778	13723.10600577389	12822.447115170158	14808.696665669546	13777.323427198178	16747.340591566517	15488.783359411558	0.16166867125291132	0.15201487632187702	7369.047066555824	6498.348076629918	6885.410376759246	6071.85608593747
0.3852896247230969	10326.822563740503	9846.398867149728	12605.671714516724	11842.749665234125	13740.07866348109	12838.305843231596	14827.011976182708	13794.36314124774	16768.053606603145	15507.939798027059	0.1616686713424682	0.15201487640540312	7340.919940997846	6512.5506003987975	6859.129258085974	6085.126486462075
0.38761118853188686	10339.60678350921	9858.588340557211	12621.277066012924	11857.410547759926	13757.08836918574	12854.1991878001	14845.367265451836	13811.440049674604	16788.811834132615	15527.138051430487	0.16166867143345623	0.15201487649026352	7312.859958415851	6526.748271636199	6832.910875730682	6098.3923529270105
0.3899467409304866	10352.418838285745	9870.804354037822	12636.916394979837	11872.103351369087	13774.135110067598	12870.127136896863	14863.762519642713	13828.55413960808	16809.615258509955	15546.378105152582	0.16166867152589934	0.15201487657648086	7284.867219446693	6540.940967661329	6806.755323741585	6111.653570714407
0.39229636620718694	10365.258718193378	9883.046898174389	12652.58968936182	11886.828064735622	13791.218872986343	12886.089678243989	14882.197724575733	13845.705397856129	16830.46386369957	15565.659944362827	0.16166867161982154	0.15201487666407784	7256.941822342109	6555.128565595485	6780.662693916354	6124.910025008954
0.3946601491581577	10378.126413114041	9895.315963319621	12668.296936808627	11901.58467625678	13808.339644480558	12902.086799263554	14900.67286572479	13862.893810904334	16851.35763327403	15584.98355386829	0.16166867171524735	0.15201487675307723	7229.083862939384	6569.31094233226	6754.633075802587	6138.161600779276
0.3970381750905084	10391.021912688197	9907.611539595984	12684.03812467526	11916.373174052891	13825.497410767546	12918.118487077441	14919.187928217096	13880.119364915745	16872.296550413826	15604.348918113423	0.1616686718122026	0.1520148768435028	7201.293434745632	6583.487974589225	6728.666556769051	6151.408182838466
0.39943052982536675	10403.945206314274	9919.93361689519	12699.813240021316	11931.193545966751	13842.692157742618	12934.184728506676	14937.74289683239	13897.382045730143	16893.280597906512	15623.756021179284	0.1616686719107117	0.1520148769353783	7173.570628847461	6597.659538820852	6702.7632219279185	6164.649655747693
0.4018372997009759	10416.896283148182	9932.282184877702	12715.622269610343	11946.045779563043	13859.92387097841	12950.28551007079	14956.33775600223	13914.681838863366	16914.309758145875	15643.20484678274	0.16166867201080157	0.1520148770287275	7145.915534006432	6611.825511283707	6676.923154211603	6177.885903887451
0.40425857157581063	10429.875132103049	9944.657232972497	12731.465199909553	11960.929862128034	13877.192535724549	12966.4208179875	14974.972489809612	13932.018729506972	16935.38401313151	15662.695378276101	0.16166867211249814	0.15201487712357523	7118.32823663624	6625.985768008977	6651.146434368566	6191.116811424494
0.4066944328317112	10442.881741848561	9957.058750376464	12747.342017089008	11975.845780668855	13894.49813690679	12982.590638171929	14993.647081988032	13949.392702527392	16956.50334446777	15682.227598646165	0.1616686722158286	0.1520148772199468	7090.808820819482	6640.140184789896	6625.433140954468	6204.342262299266
0.4091449713770379	10455.91610081073	9969.48672605409	12763.252707021327	11990.793521913132	13911.84065912667	12998.7949562362	15012.361515921137	13966.803742465494	16977.667733363374	15701.801490513735	0.16166867232081994	0.15201487731786759	7063.357368328143	6654.288637203164	6599.783350368496	6217.562140247785
0.411610275649843	10468.978197171244	9981.94114873696	12779.19725528092	12005.773072308371	13929.220086660689	13015.033757488765	15031.115774641823	13984.251833535873	16998.877160630367	15721.417036132814	0.1616686724275002	0.15201487741736341	7035.9739585989155	6668.431000551209	6574.197136851493	6230.776328776032
0.41409043462106226	10482.068018867061	9994.422006923327	12795.175647143455	12020.78441802146	13946.636403459728	13031.307026933884	15049.909840831613	14001.736959626274	17020.131606683433	15741.074217389954	0.16166867253589753	0.152014877518461	7008.658668785356	6682.567149912007	6548.674572487362	6243.984711152036
0.41658553779772634	10495.185553589932	10006.929288877593	12811.187867585308	12035.827544938023	13964.089593148441	13047.614749270911	15068.743696820009	14019.259104296832	17041.43105153916	15760.773015803414	0.16166867264604087	0.15201487762118676	6981.411573764868	6696.69696012279	6523.2157272379845	6257.187170426361
0.41909567522619073	10508.33078878592	10019.462982629962	12827.233901282954	12050.902438662026	13981.579639024607	13063.95690889386	15087.61732458377	14036.818250779614	17062.77547481521	15780.51341252264	0.16166867275795935	0.15201487772556788	6954.232746136375	6710.820305762347	6497.82066894602	6270.383589418605
0.4216209374953856	10521.503711654876	10032.023075975862	12843.31373261235	12066.009084515055	13999.106524058441	13080.333489890641	15106.530705746194	14054.414381977793	17084.164855729538	15800.295388327317	0.1616686728716827	0.15201487783163253	6927.122256243601	6724.937061155215	6472.489463315345	6283.573850679211
0.42416141574008476	10534.704309149964	10044.60955647544	12859.427345648333	12081.147467535737	14016.670230891947	13096.744476042422	15125.483821576403	14072.04748046495	17105.599173099545	15820.118923626622	0.16166867298724127	0.1520148779394086	6900.080172166694	6739.047100353986	6447.222173977643	6296.757836546283
0.4267172016441951	10547.932567977075	10057.222411453215	12875.574724163918	12096.3175724793	14034.270741838152	13113.18985082315	15144.476652988522	14089.717528484583	17127.07840534119	15839.98399845864	0.16166867310466548	0.1520148780489251	6873.106559746899	6753.150297140703	6422.018862451427	6309.935429083183
0.42928838744406506	10561.188474594343	10069.861627997341	12891.755851629698	12111.519383816703	14051.908038880454	13129.669597398608	15163.509180540985	14107.42450794908	17148.602530468153	15859.89059248922	0.1616686732239875	0.152014878160211	6846.201482613105	6767.246525040828	6396.879588175565	6323.106510104146
0.43187506593181346	10574.472015211624	10082.527192959324	12907.970711213227	12126.752885734282	14069.582103671937	13146.183698626042	15182.581384435774	14125.168400439316	17170.17152609104	15879.83868501153	0.16166867334523816	0.15201487827329654	6819.365002196748	6781.33565731626	6371.804408566561	6336.270961203147
0.4344773304586784	10587.783175789986	10095.219092953443	12924.21928577837	12142.018062133067	14087.292917534687	13162.732137053406	15201.693244517706	14142.94918720384	17191.785369416513	15899.82825494513	0.16166867346845087	0.15201487838821115	6792.597177692689	6795.417566915508	6346.793378927745	6349.428663662635
0.4370952749383861	10601.121942040989	10107.937314356057	12940.501557884447	12157.314896627948	14105.040461458831	13179.314894918472	15220.844740273371	14160.766849157933	17213.444037246147	15919.859280834928	0.1616686735936578	0.15201487850498613	6765.89806612581	6809.492126517929	6321.846552545205	6362.579498521052
0.4397289938505404	10614.488299426343	10120.681843305356	12956.817509785817	12172.643372547353	14122.824716102105	13195.931954148464	15240.03585083069	14178.62136688321	17235.14750597587	15939.931740850709	0.161668673720893	0.15201487862365257	6739.26772236824	6823.559208537918	6296.963980676141	6375.723346554674
0.4423785822440318	10627.882233157212	10133.452665700528	12973.167123431003	12188.003472932285	14140.645661788885	13212.583296359033	15259.266554957858	14196.512720626506	17256.895751594828	15960.045612785916	0.1616686738501902	0.1520148787442424	6712.70619908534	6837.618685051333	6272.145712540951	6388.860088243149
0.4450441357404687	10641.303728193594	10146.249767201421	12989.550380461962	12203.395180535874	14158.50327850941	13229.268902853762	15278.536831062496	14214.440890299353	17278.688749684374	15980.200874057029	0.16166867398158458	0.1520148788667879	6686.213546804152	6851.670427846722	6247.39179536188	6401.98960380489
0.44772575053762753	10654.752769243796	10159.07313322783	13005.967262213433	12218.818477822559	14176.397545919053	13245.988754623273	15297.846657190881	14232.40585547703	17300.526475417246	16000.397501702522	0.1616686741151111	0.15201487899132227	6659.789813958108	6865.714308454189	6222.702274367213	6415.111773172393
0.4504235234129248	10668.22934076395	10171.922748959068	13022.417749712356	12234.273346967539	14194.328443337694	13262.74283234465	15317.196011027265	14250.40759539792	17322.40890355675	16020.635472382128	0.16166867425080575	0.15201487911787856	6633.435046807863	6879.750198046677	6198.077192794997	6428.226475989446
0.4531375517269096	10681.73342695711	10184.79859933324	13038.901823676742	12249.759769855922	14212.295949748494	13279.53111638049	15336.584869892544	14268.446088962522	17344.33600845528	16040.914762375725	0.16166867438870508	0.152014879246491	6607.149289496709	6893.777967480943	6173.516591895837	6441.3335915920325
0.4558679334267773	10695.265011772892	10197.700669046731	13055.41946451528	12265.2777280821	14230.300043797459	13296.353586778256	15356.013210743795	14286.521314732721	17366.307764053814	16061.235347582531	0.16166867452884603	0.15201487937719435	6580.932584099937	6907.797487327363	6149.020510987844	6454.432999048848
0.45861476704990445	10708.824078906715	10210.628942553645	13071.970652326367	12280.827202949084	14248.340703792392	13313.21022326953	15375.481010173151	14304.633250931018	17388.324143880585	16081.597203520218	0.16166867467126705	0.15201487951002376	6554.784970604349	6921.808627829887	6124.588987416122	6467.524577104021
0.4613781517274047	10722.4106117993	10223.583404065077	13088.555366897519	12296.408175467606	14266.41790770224	13330.101005269065	15394.988244407077	14322.781875439481	17410.385121050327	16102.00030532375	0.161668674816006	0.15201487964501534	6528.706486907322	6935.811258892994	6100.222056591883	6480.608204199467
0.4641581871877068	10736.024593635817	10236.564037548631	13105.173587704328	12312.020626355568	14284.53163315596	13347.025911874154	15414.534889305172	14340.9671657991	17432.490668262868	16122.444627744651	0.1616686749631023	0.15201487978220554	6502.697168838233	6949.805250079837	6075.919752015732	6493.683758485131
0.4669549737601532	10749.6660073454	10249.570826727724	13121.825293909877	12327.664536037188	14302.68185744189	13363.984921863736	15434.120920359464	14359.189099208792	17454.640757802368	16142.93014514989	0.16166867511259556	0.1520148799216311	6476.7570502003655	6963.790470640175	6051.682105246931	6506.7511177631095
0.46976861237862133	10763.334835600412	10262.603755080883	13138.510464363815	12343.339884642159	14320.868557506734	13380.978013697479	15453.746312693336	14377.447652524437	17476.835361536083	16163.456831520794	0.16166867526452627	0.15201488006333005	6450.886162742972	6977.766789460089	6027.509145961609	6519.810159536544
0.4725992045851658	10777.031060815752	10275.662805841279	13155.229077601547	12359.046652005081	14339.091709954677	13398.005165515136	15473.41104106056	14395.742802258197	17499.074450913296	16184.024660452274	0.16166867541893565	0.15201488020734072	6425.084536205977	6991.7340750955045	6003.400901951361	6532.860760992393
0.4754468525336833	10790.75466514824	10288.747961995901	13171.981111843463	12374.784817664493	14357.351291046549	13415.066355135543	15493.115079844405	14414.0745245774	17521.357996964274	16204.633605151592	0.16166867557586578	0.1520148803537023	6399.352198319975	7005.692195747979	5979.357399127446	6545.902798983268
0.47831165899359906	10804.505630495854	10301.85920628504	13188.766544994001	12390.55436086222	14375.647276698817	13432.161560055869	15512.858403056525	14432.442795303776	17543.685970299048	16225.283638437479	0.16166867573535942	0.15201488050245454	6373.689174820203	7019.641019266564	5955.378661531955	6558.936150026508
0.4811937273535759	10818.283938497108	10314.996521201492	13205.585354640922	12406.35526054243	14393.979642482751	13449.290757450617	15532.640984336093	14450.847589912366	17566.0583411064	16245.974732738925	0.16166867589745929	0.15201488065363827	6348.095489441883	7033.580413117539	5931.464711334556	6571.96069027856
0.4840931616252451	10832.08957053017	10328.159888989883	13222.437518054187	12422.187495350836	14412.348363623252	13466.453924170746	15552.462796948517	14469.288883530564	17588.475079152442	16266.706860094107	0.16166867606221005	0.15201488080729367	6322.5711639607325	7047.510244411416	5907.615568894427	6584.976295585744
0.4870100664469608	10845.922507712346	10341.349291646113	13239.323012185368	12438.051043633997	14430.753414998188	13483.65103674293	15572.32381378472	14487.766650937354	17610.93615377978	16287.479992149498	0.1616686762296565	0.15201488096346344	6297.116218212992	7061.430379908998	5883.831252735574	6597.982841442339
0.4899445470875755	10859.782730899225	10354.564710916497	13256.241813666571	12453.945883438313	14449.194771137209	13500.882071368454	15592.224007359871	14506.280866562094	17633.441533906083	16308.294100158544	0.16166867639984406	0.15201488112218994	6271.730670062359	7075.340685961302	5860.111779564526	6610.980202985462
0.49289670945023945	10873.670220683927	10367.806128297198	13273.193898809552	12469.871992509332	14467.672406220807	13518.147003922462	15612.16334981237	14524.831504483727	17655.991188022945	16329.149154980749	0.1616686765728196	0.15201488128351634	6246.4145354707725	7089.24102856731	5836.4571642857045	6623.96825500112
0.4958666600762229	10887.584957396466	10381.073525033387	13290.179243604916	12485.82934829074	14486.18629407942	13535.445809952877	15632.141812902877	14543.41853842961	17678.58508419478	16350.045127080359	0.16166867674863003	0.152014881447487	6221.167828462087	7103.13127332041	5812.8674199995585	6636.946871899068
0.4988545061487607	10901.526921102817	10394.366882118578	13307.197823720982	12501.817927923557	14504.736408192211	13552.778464679513	15652.159368012997	14562.041941774565	17701.223190057335	16370.981986525318	0.16166867692732362	0.1520148816141463	6195.990561160259	7117.0112854242325	5789.342558036558	6649.915927733295
0.5018603554969207	10915.496091604296	10407.686180293871	13324.249614503033	12517.837708245232	14523.322721686249	13570.144942993107	15672.215986144394	14580.701687539839	17723.905472816674	16391.959702986067	0.16166867710894933	0.15201488178354047	6170.882743814029	7130.880929702893	5765.8825879674405	6662.875296191312
0.5048843165994948	10929.492448436702	10421.03140004723	13341.33459097227	12533.888665788787	14541.945207335355	13587.545219454387	15692.311637917554	14599.397748392093	17746.631899247826	16412.97824573444	0.16166867729355672	0.1520148819557156	6145.844384771772	7144.740070554428	5742.487517607864	6675.8248505909
0.5079264985889148	10943.515970869496	10434.402521612732	13358.4527278248	12549.970776781887	14560.603837559027	13604.979268293051	15712.446293570603	14618.130096642326	17769.4024356934	16434.037583642432	0.1616686774811965	0.15201488213071862	6120.875490525272	7158.58857197687	5719.15735301422	6688.764463844243
0.5109870112551897	10957.56663790506	10447.799524969705	13375.603999430743	12566.084017145828	14579.29858442143	13622.447063406693	15732.619922958253	14636.8987042447	17792.217048062394	16455.137685180878	0.1616686776719201	0.15201488230859786	6095.976065725554	7172.426297569647	5695.892098537646	6701.6940085073
0.5140659650498691	10971.644428277872	10461.222389842143	13392.788379833217	12582.228362494818	14598.029419630328	13639.948578360012	15752.832495550612	14655.703542795707	17815.075701828893	16476.278518418527	0.16166867786578004	0.15201488248940245	6071.146113194991	7186.253110523801	5672.691756811459	6714.6133567490615
0.5171634710900281	10985.749320453726	10474.67109569775	13410.005842747394	12598.403788134847	14616.79631453602	13657.483786383576	15773.083980432071	14674.544583532828	17837.978362030768	16497.460051020535	0.16166867806282953	0.15201488267318175	6046.385633903556	7200.068873574492	5649.556328736711	6727.522380307317
0.5202796411622786	10999.881292628721	10488.145621747173	13427.256361559264	12614.610269062734	14635.599240130023	13675.05266037282	15793.374346299854	14693.42179733345	17860.924993268047	16518.682250247257	0.1616686782631231	0.15201488285998618	6021.694627029356	7213.873449055478	5626.485813547857	6740.42095055012
0.5234145877268029	11014.040322728704	10501.645946943288	13444.539909324947	12630.847779965301	14654.438167044296	13692.65517288711	15813.703561463195	14712.335154713901	17883.91555970201	16539.945082953116	0.1616686784667155	0.15201488304986768	5997.073089957237	7227.666698869318	5603.480208803434	6753.308938449714
0.5265684239214125	11028.22638840813	10515.172049980325	13461.856458769318	12647.116295218297	14673.313065549768	13710.291296148616	15834.071593841745	14731.284625828182	17906.950025053346	16561.248515585237	0.16166867867366305	0.15201488324287854	5972.521018264815	7241.448484453838	5580.539510377217	6766.186214545742
0.5297412635656308	11042.439467049375	10528.723909293014	13479.205982285152	12663.415788885388	14692.223905555384	13727.961002041186	15854.478410964546	14750.270180466798	17930.02835260102	16582.592514182103	0.16166867888402267	0.1520148834390715	5948.038405786734	7255.218666838948	5557.663712502457	6779.0526489773765
0.5329332211648017	11056.679535761832	10542.30150305583	13496.588451932033	12679.746234717242	14711.170656606928	13745.664262109376	15874.92397996877	14769.291788055703	17953.15050518084	16603.977044372372	0.16166867909785293	0.15201488363850119	5923.625244587194	7268.97710659029	5534.852807760239	6791.908111460507
0.5361444119142209	11070.94657138098	10555.904809182057	13514.003839435214	12696.107606150397	14730.15328788578	13763.401047557212	15895.408267598346	14788.349417654974	17976.31644518391	16625.402071373373	0.1616686793152127	0.152014883841223	5899.281524985097	7282.7236638162285	5512.106787116267	6804.752471298445
0.5393749517032939	11085.240550467533	10569.533805323075	13531.45211618458	12712.49987630642	14749.17176820777	13781.17132924728	15915.93124020277	14807.443037957813	17999.526134555283	16646.867559990034	0.16166867953616196	0.15201488404729227	5875.007235583849	7296.458198190201	5489.425639917608	6817.58559736656
0.5426249571197181	11099.561449306584	10583.188468867354	13548.933253233596	12728.923017990679	14768.226066022058	13798.975077699399	15936.492863735852	14826.572617289161	18022.779534792524	16668.373474613247	0.16166867976076185	0.15201488425676665	5850.802363262512	7310.180568905082	5466.809353892691	6830.407358088065
0.5458945454536906	11113.90924390656	10596.868776939658	13566.447221298049	12745.377003691405	14787.316149409748	13816.812263089592	15957.093103754254	14845.738123604558	18046.07660694409	16689.91977921866	0.161668679989075	0.152014884469704	5826.66689318046	7323.89063467551	5444.257915189257	6843.217621465214
0.5491838347021408	11128.283909998394	10610.574706400139	13583.993990755022	12761.861805578585	14806.441986082771	13834.682855248915	15977.731925416261	14864.939524488891	18069.41731160792	16711.506437365228	0.16166868022116454	0.15201488468616345	5802.60080883652	7337.588253770955	5421.771308383206	6856.016255065333
0.5524929435729888	11142.685423034625	10624.306233843516	13601.573531641798	12778.37739550299	14825.603543382687	13852.586823662361	15998.409293480508	14884.176787155237	18092.80160893	16733.13341219392	0.16166868045709498	0.15201488490620504	5778.604092029389	7351.273283955641	5399.349516466027	6868.803125983104
0.55582199148943	11157.113758188305	10638.063335597999	13619.18581365453	12794.92374499487	14844.800788279244	13870.524137467486	16019.125172304408	14903.44987844336	18116.229458602586	16754.80066642603	0.16166868069693172	0.15201488512989023	5754.676722897682	7364.945582516026	5376.992520890897	6881.578100885265
0.5591710985942444	11171.568890352199	10651.845987724646	13636.830806147274	12811.50082526319	14864.033687369321	13888.494765453554	16039.879525843022	14922.758764818806	18139.70081986292	16776.508162362177	0.16166868094074172	0.1520148853572807	5730.818679953925	7378.605006272905	5354.700301571982	6894.341045981739
0.5625403857541326	11186.050794137782	10665.65416601619	13654.50847813075	12828.108607194208	14883.302206875565	13906.498676060008	16060.672317647588	14942.103412371263	18163.215651491584	16798.255861880436	0.16166868118859226	0.15201488558844006	5707.029940038919	7392.251411515754	5332.4728368646465	6907.0918269837275
0.565929974564078	11200.55944387415	10679.487845996196	13672.218798271013	12844.747061350483	14902.606312644972	13924.535837375392	16081.503510863993	14961.483786813402	18186.773911810753	16820.043726435048	0.1616686814405534	0.15201488582343284	5683.310478398111	7405.884654065128	5310.3101036478765	6919.830309186596
0.569339987351735	11215.09481360725	10693.347002918254	13689.961734888533	12861.416157969874	14921.94597014786	13942.606217136266	16102.373068231645	14980.899853479696	18210.37555868293	16841.871717055084	0.16166868169669482	0.15201488606232413	5659.660268662963	7419.504589228425	5288.212077280972	6932.556357393973
0.5727705471818436	11229.656877098672	10707.231611764813	13707.737255956697	12878.11586696417	14941.321144476238	13960.709782725724	16123.280952081737	15000.351577324853	18234.020549508976	16863.739794342706	0.16166868195708778	0.15201488630518126	5636.0792828453705	7433.111071779393	5266.178731617052	6945.269835913554
0.5762217778606706	11244.24560782474	10721.14164724636	13725.545329100716	12894.846157918077	14960.731800342623	13978.846501172284	16144.227124335968	15019.838922922598	18257.708841226675	16885.647918471772	0.16166868222180553	0.15201488655207113	5612.567491407972	7446.703956016805	5244.210039048921	6957.970608597156
0.5796938039404782	11258.860978975548	10735.07708380041	13743.385921596446	12911.607000088023	14980.177902078756	13997.016339148615	16165.211546505136	15039.361854464332	18281.44039030914	16907.59604918634	0.16166868249092156	0.1520148868030637	5589.124863233417	7460.283095704857	5222.305970499525	6970.658538802061
0.5831867507240184	11273.502963453846	10749.037895590543	13761.25900036902	12928.39836240099	14999.659413634106	14015.219262970248	16186.23417968755	15058.92033575772	18305.21515276301	16929.584145799086	0.1616686827645114	0.15201488705822847	5565.751365630422	7473.848344059661	5200.466495436151	6983.333489398006
0.5867007442690553	11288.171533873992	10763.024056505417	13779.164531991586	12945.220213453324	15019.176298574492	14033.455238594297	16207.294984567532	15078.514330225344	18329.033084126753	16951.61216718977	0.1616686830426517	0.15201488731763738	5542.446964371949	7487.399553774856	5178.691581876017	6995.995322740637
0.5902359113929144	11302.866662560951	10777.035540157693	13797.10248268407	12962.072521509457	15038.728520080746	14051.72423161808	16228.39392141397	15098.143800903194	18352.894139469045	16973.680071803574	0.16166868332542028	0.15201488758136297	5519.211623722687	7500.93657703558	5156.981196416309	7008.643900703173
0.5937923796770596	11317.588321549298	10791.072319883158	13815.07281831197	12978.955254500848	15058.316040947388	14070.026207277959	16249.530950078899	15117.80871043944	18376.79827338716	16995.787817649692	0.1616686836128966	0.15201488784947917	5496.045306409011	7514.459265457466	5135.335304246051	7021.2790846605785
0.597370277471697	11332.336482581994	10805.134368739635	13833.075504384848	12995.86838002466	15077.938823580987	14088.36113044791	16270.706029995721	15137.509021092896	18400.745440004957	17017.935362299606	0.16166868390516126	0.15201488812206126	5472.947973660892	7527.967470118776	5113.753869132372	7033.900735453237
0.6009697339004076	11347.11111710948	10819.221659505933	13851.110506055258	13012.811865342504	15097.596829998989	14106.728965638165	16291.919120177954	15157.244694731553	18424.735592971454	17040.122662885453	0.16166868420229627	0.15201488839918587	5449.919585215161	7541.461041536648	5092.236853446579	7046.508713401854
0.6045908788648067	11361.912196288396	10833.334164680798	13869.177788117135	13029.785677379186	15117.290021827974	14125.129676993858	16313.170179217335	15177.015692831117	18448.7686854587	17062.34967609838	0.16166868450438543	0.1520148886809306	5426.960099344142	7554.939829695504	5070.784218208166	7059.102878345642
0.6082338430492322	11376.739690980761	10847.47185648203	13887.277315004832	13046.789782721647	15137.018360302593	14143.563228293857	16334.459165282682	15196.821976473788	18472.844670160484	17084.616358187144	0.1616686848115133	0.1520148889673751	5404.069472835166	7568.403683979064	5049.395923042204	7071.6830895561725
0.611898757925461	11391.593571752443	10861.634706845118	13905.409050791246	13063.824147617304	15156.781806263522	14162.029582948986	16355.786036117703	15216.663506346313	18496.96349928985	17106.92266495597	0.16166868512376692	0.15201488925860007	5381.247661030386	7581.852453213651	5028.071926227072	7084.249205789063
0.6155857557574533	11406.473808872499	10875.822687422515	13923.572959187004	13080.8887379732	15176.580320156592	14180.5287040011	16377.150749040018	15236.540242738996	18521.125124577997	17129.2685517634	0.16166868544123372	0.15201488955468698	5358.494617866818	7595.285985697061	5006.812184708659	7096.80108528072
0.6192949696061266	11421.38037231176	10890.035769582293	13941.769003538739	13097.98351935437	15196.413862030902	14199.060554121303	16398.553260939163	15256.452145543817	18545.329497272025	17151.65397352018	0.16166868576400373	0.15201488985571995	5335.8102958239615	7608.704129101243	4985.616654088022	7109.338585702702
0.6230265333341571	11436.313231741786	10904.273924407229	13959.997146827822	13115.108456982747	15216.282391537432	14217.625095608782	16419.993528275063	15276.399174253138	18569.576568133205	17174.078884687842	0.16166868609216753	0.15201489016178385	5313.194645963376	7622.106730505358	4964.485288646538	7121.861564181745
0.6267805816108112	11451.272356533587	10918.537122693528	13978.257351668795	13132.263515735642	15236.185867927345	14236.22229038913	16441.471507076225	15296.381287957925	18593.866287434932	17196.54323927666	0.16166868642581828	0.1520148904729648	5290.6476179647725	7635.493636417203	4943.418041366851	7134.369877300225
0.6305572499168048	11466.25771575667	10932.825334949934	13996.54958030821	13149.44866014465	15256.124250050705	14254.852100013195	16462.98715293834	15316.398445346507	18618.198604961148	17219.046990844283	0.16166868676505003	0.15201489078935107	5268.169160132995	7648.864692771807	4922.4148639386985	7146.863381095231
0.634356674549194	11481.269278177719	10947.138531396407	14014.873794623021	13166.663854394083	15276.097496354756	14273.514485655352	16484.540421022426	15336.450604702717	18642.573470004252	17241.59009249365	0.161668687109959	0.15201489111103186	5245.75921939523	7662.219744889997	4901.475706768921	7159.3419310324825
0.6381789926262927	11496.307012259527	10961.476681963197	14033.229956119281	13183.90906231983	15296.105564882462	14292.20940811229	16506.131266053257	15356.537723904596	18666.99083136331	17264.172496871495	0.1616686874606424	0.1520148914380989	5223.417741301237	7675.558637462091	4880.600518995663	7171.805382018443
0.642024342092622	11511.370886159582	10975.839756289504	14051.618025930413	13201.184247407782	15316.148413270663	14310.936827801284	16527.75964231737	15376.659760422517	18691.4506373418	17286.794156166296	0.1616686878172	0.15201489177064395	5201.144670060836	7688.881214579102	4859.7892484874465	7184.253588370979
0.6458928617238878	11526.460867729129	10990.22772372246	14070.037964816065	13218.48937279258	15336.225998748781	14329.696704758853	16549.425503661692	15396.81667131778	18715.952835746073	17309.455022106642	0.16166868817973276	0.1520148921087621	5178.939948567422	7702.187319736462	4839.041841877159	7196.686403846834
0.6497846911319898	11541.576924511768	11004.640553315912	14088.489733160413	13235.824401256157	15356.338278137033	14348.488998639186	16571.128803491552	15417.00841324087	18740.497373883103	17332.155045959313	0.16166868854834335	0.15201489245254862	5156.803518384695	7715.476795795839	4818.358244571136	7209.103681631386
0.6536999707700591	11556.719023742358	11019.078213829343	14106.97329097081	13253.189295226452	15376.48520784489	14367.313668712717	16592.869494769104	15437.234942429986	18765.084198558678	17354.8941785276	0.1616686889231371	0.15201489280210173	5134.735319760861	7728.7494849837385	4797.73840073077	7221.505274292547
0.6576388419375281	11571.887132345653	11033.540673726482	14125.488597876116	13270.584016775725	15396.666743869308	14386.170673864342	16614.647530011334	15457.496214709065	18789.7132560752	17377.672370149106	0.16166868930421965	0.1520148931575203	5112.735291655641	7742.005228898488	4777.182253329782	7233.891033838503
0.661601446785229	11587.081216935157	11048.027901174435	14144.03561312533	13288.008527619531	15416.882841793216	14405.059972592271	16636.46286128849	15477.792185486594	18814.38449222985	17400.489570694397	0.1616686896917	0.1520148935189056	5090.8033717582	7755.24386852188	4756.689744141651	7246.260811678134
0.6655879283205246	11602.30124381188	11062.539864042184	14162.614295586036	13305.462789114898	15437.133456783828	14423.981523006061	16658.315440222228	15498.122809753488	18839.097852312534	17423.345729564615	0.16166869008568813	0.15201489388636044	5068.939496462233	7768.465244151186	4736.260813741013	7258.614458601922
0.6695984304124688	11617.547178962892	11077.076529899596	14181.224603742672	13322.946762259131	15457.418543590744	14442.935282825349	16680.205217983577	15518.488042081699	18863.85328110357	17446.24079568993	0.16166869048629606	0.15201489425998957	5047.143600920914	7781.66919545969	4715.895401539514	7270.951824808959
0.6736330977969988	11632.8189880603	11091.637866016034	14199.86649569526	13340.460407688177	15477.738056544593	14461.921209378032	16702.13214529147	15538.887836622307	18888.65072287201	17469.174717527374	0.1616686908936384	0.15201489463989956	5025.415619055275	7794.855561486445	4695.593445779523	7283.272759878542
0.6776920760821589	11648.116636459798	11106.223839359278	14218.539929157641	13358.003685675285	15498.091949555084	14480.939259598854	16724.096172410646	15559.32214710396	18913.490121373303	17492.147443059115	0.16166869130783115	0.1520148950261984	5003.755483529298	7808.024180574343	4675.354883558117	7295.5771127841435
0.6817755117533548	11663.440089199381	11120.834416594174	14237.244861455923	13375.57655612941	15518.480176109322	14499.98939002766	16746.09724914982	15579.790926831029	18938.371419847197	17515.158919790356	0.16166869172899243	0.15201489541899682	4982.163125801599	7821.174890419003	4655.179650828475	7307.864731869195
0.6858835521786408	11678.789310998087	11135.469564081459	14255.981249526918	13393.178978593794	15538.902689270117	14519.071556807849	16768.135324859883	15600.29412868193	18963.294561015697	17538.209094747453	0.16166869215724292	0.15201489581840658	4960.638476126362	7834.307528048288	4635.067682424327	7320.135464861989
0.6900163456140378	11694.16426625464	11150.129247876472	14274.749049916514	13410.81091224442	15559.359441674189	14538.18571568472	16790.210348431934	15620.831705107355	18988.25948708089	17561.297914475945	0.16166869259270458	0.15201489622454226	4939.181463569868	7847.421929828823	4615.018912060419	7332.389158855192
0.6941740412088835	11709.564919046208	11164.813433727903	14293.548218778138	13428.472315888483	15579.85038553051	14557.331822003802	16812.32226829552	15641.40360812846	19013.26613972289	17584.42532503851	0.16166869303550216	0.1520148966375192	4917.792015993968	7860.517931407783	4595.033272337867	7344.625660291873
0.6983567890112157	11724.991233126817	11179.522087076439	14312.378711870839	13446.163147962803	15600.37547261821	14576.50983070914	16834.471032416357	15662.00978933506	19038.31446009732	17607.591272012913	0.16166869348576235	0.15201489705745677	4896.470060107065	7873.59536777297	4575.11069478211	7356.84481499996
0.702564739973187	11740.443171926345	11194.255173053645	14331.240484558055	13463.883366532455	15620.93465428523	14595.719696341792	16856.656588294893	15682.650199883976	19063.40438883363	17630.79570049019	0.1616686939436143	0.1520148974844744	4875.215521471109	7886.6540732346475	4555.251109828008	7369.046468146145
0.7067980459565127	11755.920698548887	11209.012656480447	14350.133491805609	13481.632929288953	15641.527881446142	14614.96137303789	16878.87888296393	15703.324790496981	19088.53586603248	17654.038555072297	0.16166869440918874	0.15201489791869519	4854.02832447947	7899.6938813696615	4535.45444684336	7381.230464249849
0.7110568597379514	11771.42377577149	11223.794501866043	14369.057688180184	13499.411793548934	15662.155104580484	14634.23481452719	16901.13786298687	15724.033511459214	19113.70883126365	17677.319779870366	0.16166869488261965	0.152014898360243	4832.908392411424	7912.714625082444	4515.720634136582	7393.396647171117
0.7153413350148182	11786.95236604279	11238.600673406374	14388.01302784764	13517.219916252327	15682.816273730934	14653.5399741311	16923.4334744557	15744.776312617087	19138.923223563907	17700.639318502326	0.1616686953640429	0.15201489880924463	4811.8556474254	7925.716136569623	4496.049598969286	7405.5448601115495
0.7196516264105322	11802.506431481588	11253.431134982986	14406.999464571298	13535.05725396098	15703.511338501428	14672.876804761194	16945.765662988997	15765.553143376681	19164.178981434594	17723.997114091108	0.161668695853597	0.15201489926582962	4790.870010558516	7938.698247290682	4476.441267570015	7417.674945605919
0.7239878894801961	11818.085933875383	11268.285850161516	14426.016951710139	13552.923762856859	15724.240248055206	14692.245258917237	16968.134373729787	15786.363952701622	19189.47604283935	17747.393109262255	0.16166869635142214	0.15201489973012874	4769.951401769184	7951.660788016394	4456.8955651477445	7429.786745530553
0.7283502807162107	11833.690834679142	11283.164782190555	14445.0654422173	13570.819398740652	15745.002951113172	14711.645288685711	16990.539551343805	15807.20868911149	19214.81434520204	17770.82724614214	0.1616686968576618	0.15201490020227573	4749.0997399250045	7964.603588783648	4437.412415895145	7441.880101076327
0.7327389575539218	11849.321095013649	11298.067894000058	14464.144888638068	13588.744117029873	15765.7993959517	14731.076845737723	17012.98114001712	15828.087300679588	19240.19382540412	17794.299466355464	0.16166869737246153	0.15201490068240628	4728.314942815341	7977.526478886604	4417.991742993239	7453.954852733761
0.7371540783773028	11864.97667566422	11312.995148200114	14483.255243108315	13606.69787275739	15786.629530400953	14750.539881327435	17035.4590834543	15848.999735031244	19265.614419782545	17817.809711023336	0.16166869789596974	0.15201490117065902	4707.59692718205	7990.429286908358	4398.633468658198	7466.010840354953
0.74159580252467	11880.657537079216	11327.94650707962	14502.39645735267	13624.680620569814	15807.493301842855	14770.034346290304	17057.973324876264	15869.94593934192	19291.076064127352	17841.357920761144	0.16166869842833728	0.1520149016671742	4686.945608714828	8003.311840683222	4379.337514106417	7478.04790306231
0.746064290294433	11896.363639368587	11342.921932604688	14521.56848268277	13642.692314725613	15828.390657209213	14789.56019104104	17080.523807018217	15890.925860335034	19316.57869367932	17864.94403567611	0.16166869896971764	0.15201490217209543	4666.360902066575	8016.173967302777	4360.103799586883	7490.0658792867325
0.7505597029508803	11912.094942302401	11357.921386417458	14540.77126999543	13660.732909093653	15849.321542979716	14809.117365572034	17103.11047212752	15911.939444280242	19342.122243127553	17888.567995365396	0.1616686995202674	0.1520149026855681	4645.842720868299	8029.015493108425	4340.93224440841	7502.064606784377
0.7550822027299987	11927.851405309395	11372.944829834596	14560.004769770901	13678.802357151406	15870.285905180028	14828.705819451407	17125.733261961603	15932.986636991376	19367.706646607145	17912.22973891371	0.16166870008014492	0.15201490320774094	4625.390977737261	8041.836243685801	4321.822766919853	7514.043922579382
0.7596319528453285	11943.632987475425	11387.992223845858	14579.268932070985	13696.900611983241	15891.283689379743	14848.325501821153	17148.392117785803	15954.067383824424	19393.331837696696	17935.929204891112	0.16166870064951272	0.15201490373876436	4605.005584291881	8054.636043862905	4302.7752845394425	7526.003663000185
0.7642091174938536	11959.439647542054	11403.063529112735	14598.563706537288	13715.027626278756	15912.314840690482	14867.976361395347	17171.086980371256	15975.181629675615	19418.99774941598	17959.666331350818	0.16166870122853463	0.15201490427879225	4584.6864511522	8067.414717684034	4283.789713755716	7537.943663639948
0.7688138618619275	11975.271343904902	11418.15870596686	14617.88904238922	13733.183352330914	15933.379303763708	14887.65834645812	17193.81778999259	15996.329318979237	19444.704314223294	17983.441055826766	0.1616687018173788	0.1520149048279806	4564.433487978764	8080.172088453546	4264.865970159881	7549.86375940498
0.7734463521312342	11991.128034612362	11433.277714408849	14637.244888422443	13751.367742034607	15954.477022789044	14907.371404862086	17216.584486426073	16017.510395705962	19470.45146401338	18007.25331533172	0.16166870241621548	0.15201490538648857	4544.246603467036	8092.907978700008	4246.00396843045	7561.7637844537385
0.7781067554847866	12007.009677363856	11448.420514106485	14656.63119300672	13769.580746884498	15975.607941491913	14927.115484026026	17239.387008947095	16038.724803360348	19496.239130114584	18031.103046354474	0.16166870302521824	0.1520149059544781	4524.125705332728	8105.6222101273015	4227.20362234721	7573.64357220754
0.7827952401129585	12022.916229508352	11463.587064393552	14676.047904084116	13787.822317973605	15996.772003131593	14946.890530933342	17262.22529632805	16059.972484979173	19522.067243286456	18054.99018485797	0.1616687036445637	0.15201490653211372	4504.070700381417	8118.314603708219	4208.46484483825	7585.502955398522
0.7875119752195561	12038.847648042947	11478.777324268252	14695.494969167281	13806.092405991414	16017.96915049934	14966.696492130013	17285.09928683632	16081.253383129248	19547.935733717466	18078.91466627686	0.16166870427443122	0.152014907119563	4484.0814944652375	8130.984979582019	4189.787547923857	7597.341765952297
0.792257131027923	12054.803889611023	11493.991252391563	14714.972335337185	13824.39096122189	16039.199325915932	14986.533313722439	17308.008918231622	16102.567439905099	19573.844531022005	18102.87642551487	0.16166870491500424	0.15201490771699636	4464.157992516877	8143.633157095406	4171.17164278077	7609.1598350801505
0.7970308787870847	12070.784910500986	11509.228807086007	14734.479949241593	13842.717933542013	16060.462471229972	15006.400941375861	17330.95412776418	16123.914596927269	19599.793564238345	18126.875396942927	0.16166870556646798	0.1520149083245875	4444.300098583335	8156.258954828139	4152.617039754288	7620.956993271131
0.8018333907779276	12086.790666644514	11524.489946333984	14754.017757092915	13861.07327241977	16081.758527815595	15026.299320312173	17353.934852172257	16145.294795339969	19625.7827618258	18150.91151439649	0.16166870622901283	0.15201490894251296	4424.507715791231	8168.862190514337	4134.123648327775	7632.733070219867
0.8066648403194178	12102.821113614982	11539.774627776276	14773.585704666293	13879.456926912331	16103.08743657034	15046.228395307962	17376.951027679836	16166.707975808971	19651.812051662153	18174.984711173176	0.1616687069028305	0.15201490957095265	4404.780746390577	8181.442681091372	4115.691377167124	7644.487894879654
0.8115254017748545	12118.87620662591	11555.082808710564	14793.18373729772	13897.868845664318	16124.449137913127	15066.18811069261	17400.00258999447	16188.154078519565	19677.881361041196	18199.094920030522	0.16166870758811744	0.15201491021008898	4385.11909176223	8194.000242685433	4097.320134125883	7656.2212954461575
0.8164152505581643	12134.955900529329	11570.414446089859	14812.81179988202	13916.30897690588	16145.843571782047	15086.178410346227	17423.089474304878	16209.633043174355	19703.990616670013	18223.242073183428	0.1616687082850733	0.1520149108601085	4365.522652412998	8206.534690584987	4079.0098262405954	7667.933099329472
0.8213345631402307	12151.06014981413	11585.769496520945	14832.469836870856	13934.777268450836	16167.270677632197	15106.199237697632	17446.211615278615	16231.144808991068	19730.13974466636	18247.426102301753	0.16166870899390165	0.1520149115212005	4345.991327994969	8219.045839243103	4060.760359750362	7679.623133162968
0.8262835170552626	12167.188908604425	11601.147916262806	14852.157792270731	13953.273667694782	16188.730394433482	15126.2505357223	17469.368947059687	16252.689314700357	19756.328670555973	18271.64693850783	0.16166870971480804	0.15201491219355734	4326.525017334614	8231.533502309117	4042.5716401203535	7691.291222825646
0.8312622909072027	12183.342130658039	11616.549661225194	14871.87560964114	13971.798121613372	16210.222660668636	15146.332246940497	17492.56140326644	16274.26649854382	19782.557319270152	18295.90451237423	0.16166871044800346	0.15201491287737587	4307.1236184174195	8243.997492575087	4024.4435720317997	7702.937193397898
0.8362710643761712	12199.51976936464	11631.974686966845	14891.623232092295	13990.350576760175	16231.747414330712	15166.444313414968	17515.78891698884	16295.876298271465	19808.82561514272	18320.198753920915	0.16166871119370163	0.15201491357285474	4287.787028406514	8256.437621981837	4006.3760593989864	7714.560869164299
0.8413100182249524	12215.721777744284	11647.422948694084	14911.400602283344	14008.930979264995	16253.304592921151	15186.58667674911	17539.05142078639	16317.51865113981	19835.133481907647	18344.52959261312	0.1616687119521204	0.15201491428019814	4268.5151436580345	8268.853701628745	3988.3690053785685	7726.162073621992
0.8463793343055166	12231.94810844555	11662.894401259056	14931.207662420107	14027.53927483175	16274.89413344733	15206.759278084663	17562.348846685483	16339.193493909355	19861.48084269606	18368.896957358487	0.16166871272348182	0.15201491499961228	4249.307859737426	8281.24554177234	3970.4223123893607	7737.740629479289
0.8514791955655843	12248.198713744088	11678.388999158347	14951.044354253301	14046.17540873681	16296.515972420608	15226.962058099927	17585.6811261773	16360.900762842683	19887.86762003387	18393.300776504955	0.16166871350801137	0.1520149157313072	4230.165071416181	8293.612951796036	3952.5358821118716	7749.296358635649
0.8566097860552276	12264.473545540668	11693.906696531109	14970.910619076163	14064.839325826753	16318.170045853738	15247.194957007321	17609.048190215002	16382.640393701846	19914.293735838633	18417.740977837813	0.16166871430593777	0.15201491647549736	4211.086672690464	8305.955740225967	3934.70961549622	7760.829082176555
0.861771290933513	12280.77255535974	11709.447447157669	14990.806397722687	14083.530970516682	16339.856289258962	15267.457914551564	17632.44996921171	16404.412321746404	19940.759111417177	18442.217488577477	0.16166871511749542	0.15201491723240104	4192.0725567857735	8318.273714706767	3916.943412781926	7772.338620386552
0.8669638964751838	12297.095694347412	11725.011204457725	15010.731630565173	14102.250286788072	16361.57463764533	15287.75087000733	17655.886393037574	16426.2164817309	19967.263667462383	18466.730235376686	0.16166871594292206	0.15201491800223926	4173.122616169509	8330.566682003438	3899.237173490692	7783.824792705942
0.8721877900773816	12313.442913270035	11740.597921488765	15030.686257512478	14120.997218186847	16383.325025516788	15308.073762177177	17679.357391017733	16448.05280790264	19993.80732405082	18491.279144318	0.16166871678245953	0.15201491878523785	4154.236742588691	8342.834448050242	3881.590796468081	7795.287417795043
0.877443160266411	12329.814162512352	11756.207550944511	15050.670218007785	14139.771707821543	16405.10738686976	15328.426529389559	17702.86289192969	16469.92123399957	20020.390000639825	18515.86414091138	0.16166871763635354	0.1520149195816266	4135.414827018278	8355.076817825437	3864.0041798534803	7806.726313448511
0.8827301967045416	12346.209392075561	11771.840045153	15070.683451026232	14158.57369836097	16426.92165519056	15348.809109496277	17726.40282400055	16491.821693247515	20047.01161606432	18540.485150091135	0.1616687185048555	0.15201492039163939	4116.656759729842	8367.293595456053	3846.477221115725	7818.141296641901
0.8880490901968541	12362.628551575946	11787.495356075253	15090.725895073234	14177.40313203264	16448.767763453554	15369.221439870775	17749.977114905003	16513.754118358374	20073.672088534586	18565.142096213855	0.16166871938821983	0.15201492121551338	4097.962430290878	8379.484584194608	3829.0098170717247	7829.532183544245
0.8934000326981257	12379.07159024281	11803.173435303343	15110.79748818197	14196.259950620417	16470.645644118442	15389.663457405633	17773.585691762415	16535.718441527395	20100.37133563295	18589.834903055373	0.16166872028670648	0.15201492205349112	4079.3317275361624	8391.649586337619	3811.6018638547976	7840.898789433297
0.8987832173197573	12395.53845691675	11818.87423405875	15130.898167911291	14215.144095462583	16492.555229127964	15410.135098510409	17797.22848113433	16557.7145944309	20127.109274310977	18614.563493808197	0.16166872120057896	0.1520149229058192	4060.7645396282896	8403.788403317798	3794.253256959608	7852.240928758867
0.904198838336744	12412.02910004803	11834.597703190715	15151.027871343713	14234.055507449812	16514.49644990571	15430.63629910949	17820.905409022154	16579.742508223935	20153.88582088681	18639.327791078867	0.1616687221301068	0.15201492377274775	4042.260754042305	8415.900835650507	3776.9638912524097	7863.558415141888
0.9096470911946843	12428.543467694588	11850.34379317455	15171.186535083008	14252.994127023168	16536.469237353507	15451.16699463991	17844.61640086428	16601.80211353795	20180.700891041994	18664.127716885367	0.1616687230755631	0.15201492465453223	4023.8202575750183	8427.98668292677	3759.733660963597	7874.851061335765
0.915128172516836	12445.081507520386	11866.112454109842	15191.37409525218	14271.959894171949	16558.473521849217	15471.727120049003	17868.361381533734	16623.89334047827	20207.55439981874	18688.963192654246	0.16166872403722593	0.152014925551432	4005.4429363613017	8440.04574382212	3742.562459693989	7886.118679213338
0.9206422801112097	12461.64316679347	11881.90363571873	15211.590487491108	14290.952748431602	16580.509233244156	15492.316609792168	17892.140275335412	16646.016118621697	20234.44626161685	18713.834139217975	0.1616687250153791	0.15201492646371167	3987.1286758801434	8452.077816077974	3725.450180441607	7897.361079799943
0.9261896129777101	12478.22839238426	11897.71728734423	15231.835646954452	14309.972628881727	16602.576300860812	15512.935397830666	17915.9530060036	16668.170377014154	20261.376390190886	18738.740476812247	0.161668726010311	0.15201492739163974	3968.877360965591	8464.082696509082	3708.396715601906	7908.57807325013
0.931770371315315	12494.837130763592	11913.553357948416	15252.10950830928	14329.019474143879	16624.674653490274	15533.583417629288	17939.799496699194	16690.356044168155	20288.34469864705	18763.68212507317	0.1616687270223147	0.15201492833549024	3950.688875828404	8476.060181010514	3691.401956976857	7919.769468840677
0.9373847565293029	12511.469328001072	11929.411796110717	15272.412005733051	14348.093222379526	16646.804219390026	15554.260602154107	17963.67967000733	16712.573048060407	20315.351099440497	18788.65900303457	0.16166872805168914	0.15201492929554133	3932.5631040506996	8488.010064535774	3674.4657957952004	7930.935074992944
0.9430329712385201	12528.124929763031	11945.292550026208	15292.743072911117	14367.193811287994	16668.96492628122	15574.966883870258	17987.593447934443	16734.821316129437	20342.395504372	18813.67102912529	0.16166872909873817	0.1520149302720768	3914.499928583624	8499.932141051162	3657.588122694986	7942.074699210469
0.9487152192826929	12544.803881310683	11961.19556750361	15313.102643034497	14386.321178104083	16691.156701346263	15595.702194739366	18011.540751905664	16757.1007752728	20369.47782458503	18838.7181211661	0.161668730163771	0.15201493126538493	3896.499231788097	8511.826203609817	3640.7688277505804	7953.188148108777
0.9544317057297852	12561.506127498373	11977.120795963754	15333.490648797724	14405.47525959619	16713.37947122646	15616.466466217504	18035.521502762273	16779.411351844912	20396.597970562845	18863.800196367236	0.16166873124710235	0.15201493227575938	3878.5608954331838	8523.692044314463	3624.007800493622	7964.275227445643
0.9601826368833979	12578.231612771615	11993.068182437677	15353.907022396454	14424.655992064047	16735.63316201942	15637.259629252734	18059.53562075891	16801.752971654398	20423.75585212537	18888.91717132542	0.16166873234905318	0.15201493330349894	3860.684800691437	8535.529454285745	3607.3049298925325	7975.33574204566
0.9659682202902156	12594.980281165163	12009.037673564768	15374.351695525136	14443.863311336485	16757.917699276517	15658.081614282706	18083.583025560805	16824.125559961514	20450.951378426056	18914.06896202097	0.1616687334699486	0.15201493434890803	3842.870828158455	8547.338223677594	3590.66010438744	7986.369495851919
0.9717886647474951	12611.752076301169	12025.029215591108	15394.824599374731	14463.097152769435	16780.233008000385	15678.93235123247	18107.66363624114	16846.52904147579	20478.184457948886	18939.25548381515	0.16166873461012118	0.15201493541229563	3825.1188578750007	8559.118141703773	3574.073211886687	7997.3762919032015
0.9776441803106027	12628.546941387323	12041.042754367487	15415.325664630482	14482.35745124356	16802.579012642516	15699.811769511922	18131.777371278393	16868.963340353304	20505.454998505378	18964.47665144711	0.1616687357699084	0.15201493649397677	3807.428769313963	8570.868996577803	3557.5441397672985	8008.355932296254
0.9835349783005937	12645.36481921477	12057.078235347619	15435.854821469351	14501.644141162104	16824.955637100455	15720.719798013473	18155.924148553342	16891.428380194164	20532.762907231227	18989.732379031044	0.16166873694965397	0.15201493759427237	3789.8004413910676	8582.59057551669	3541.0727749066427	8019.308218250517
0.9894612713118381	12662.205652156294	12073.135603586405	15456.411999557808	14520.957156448792	16847.362804715387	15741.656365109771	18180.103885346467	16913.924084040067	20560.108090583308	19015.022580053468	0.16166873814970784	0.15201493871350863	3772.233752501663	8594.28266479494	3524.6590036731213	8030.232950048521
0.9954232732196957	12679.069382164424	12089.21480373793	15476.997128049537	14540.296430545459	16869.800438269653	15762.62139865112	18204.316498335247	16936.450374371532	20587.4904543367	19040.347167370095	0.1616687393704257	0.15201493985201747	3754.7285805020947	8605.945049676578	3508.302711935481	8041.129927041475
1.0014211991882311	12695.955950769348	12105.3157800537	15497.610135582876	14559.661896409883	16892.26845998394	15783.614825963172	18228.561903591166	16959.007173105394	20614.909903581218	19065.706053203026	0.16166874061217035	0.1520149410101367	3737.2848027148284	8617.577514406294	3492.0037850758526	8051.998947651591
1.0074552656779823	12712.865299077008	12121.438476380707	15518.250950278512	14579.053486513518	16914.76679151479	15804.636573844415	18252.84001657698	16981.59440159215	20642.366342718404	19091.099149137768	0.16166874187530994	0.15201494218821018	3719.9022959668655	8629.179842265323	3475.7621080011595	8062.839809377678
1.013525690453769	12729.797367767202	12137.582836159647	15538.91949973715	14598.471132839302	16937.295353952046	15825.68656856384	18277.15075214402	17004.211980613425	20669.859675458407	19116.52636612038	0.16166874316022062	0.15201494338658827	3702.58093658532	8640.751815539319	3459.5775651587173	8073.652308802586
1.0196326925925556	12746.752097091576	12153.748802423033	15559.615711037086	14617.91476687943	16959.854067816224	15846.764735858518	18301.494024529286	17026.859830379366	20697.389804816758	19141.987614454556	0.1616687444672835	0.15201494460562698	3685.3206003820524	8652.293215456884	3443.450040504802	8084.436241499148
1.0257764924913542	12763.729426871485	12169.936317793035	15580.33951073158	14637.384319632729	16982.44285305563	15867.871000930743	18325.8697473524	17049.537870525597	20724.9566331109	19167.482803798193	0.16166874579688764	0.15201494584568914	3668.121162694646	8663.803822261281	3427.3794175623916	8095.191402142402
1.0319573118751795	12780.72929649625	12186.145324480043	15601.090824846748	14656.879721602958	17005.061629044085	15889.005288446206	18350.277833613127	17072.24602011123	20752.560061957367	19193.011843161166	0.16166874714942864	0.15201494710714342	3650.982498383848	8675.283415175043	3411.365579410456	8105.917584460694
1.0381753738050519	12797.751644920885	12202.375764280283	15621.86957887878	14676.400902795935	17027.710314577882	15910.167522530866	18374.718195688092	17094.984197615533	20780.19999226811	19218.574640901585	0.16166874852530957	0.15201494839036547	3633.904481843114	8686.731772403698	3395.4084086802322	8116.614581200294
1.0444309026860459	12814.796410664372	12218.627578574287	15642.675697791858	14695.947792717692	17050.38882787353	15931.35762676898	18399.190745328335	17117.752320935786	20807.876324247718	19244.171104723366	0.16166874992494004	0.1520149496957377	3616.886987006059	8698.148671120405	3379.5077875813004	8127.282184166834
1.05072412427539	12831.86353180734	12234.900708324642	15663.509106015299	14715.520320371776	17073.097086564605	15952.575524200149	18423.695393655955	17140.55030738412	20835.588957389617	19269.80114167272	0.1616687513487368	0.15201495102364887	3599.929887347156	8709.533887447324	3363.663597891573	8137.920184176881
1.057055265690613	12848.952945990257	12251.195094074284	15684.369727441372	14735.118414257215	17095.83500769944	15973.821137317116	18448.232051161565	17163.378073685184	20863.33779047322	19295.46465813548	0.16166875279712484	0.1520149523744954	3583.0330559040885	8720.887196485884	3347.875720981974	8148.528371090535
1.0634245554177415	12866.064590411192	12267.510675944353	15705.257485422568	14754.742002365929	17118.602507738084	15995.094388062982	18472.80062770106	17186.235535973086	20891.122721560223	19321.161559833712	0.1616687542705362	0.15201495374867952	3566.1963652819395	8732.208372296765	3332.1440378192347	8159.106533803046
1.0698322233195456	12883.198401824	12283.84739363247	15726.172302769386	14774.391012180646	17141.399502549924	16016.39519782894	18497.401032493013	17209.12260978902	20918.943647991746	19346.891751823023	0.16166875576940984	0.15201495514661184	3549.4196876627393	8743.497187902685	3316.46842897241	8169.654460229445
1.0762785006438331	12900.354316536035	12300.20518641053	15747.114101747546	14794.065370672297	17164.22590741065	16037.72348745144	18522.033174115444	17232.039210078205	20946.800466384575	19372.655138489114	0.16166875729419453	0.1520149565687098	3532.702894798247	8754.753415239975	3300.848774616141	8180.171937290113
1.0827636200317978	12917.53227040616	12316.583993122924	15768.08280407557	14813.765004297828	17187.081636999614	16059.079177209831	18546.69696050292	17254.985251187336	20974.693072627982	19398.451623544956	0.1616687588453451	0.15201495801539824	3516.045858039288	8765.976825211663	3285.28495454113	8190.6587509177625
1.089287815526412	12934.7321988427	12332.983752184351	15789.078330922277	14833.489838997615	17209.966605397087	16080.462186823557	18571.392298943647	17277.960646861586	21002.621361880385	19424.281110027383	0.16166876042332526	0.15201495948710897	3499.448448342737	8777.167187680025	3269.7768481692765	8201.114686067682
1.0958513225808764	12951.95403680137	12349.404401578078	15810.100602904273	14853.23980019335	17232.880726081552	16101.872435449874	18596.119096076513	17300.965310242165	21030.58522856603	19450.143500294358	0.16166876202860658	0.15201496098428302	3482.9105362556875	8788.324271395337	3254.3243345499504	8211.539526685607
1.1024543780671139	12969.197718782983	12365.84587885365	15831.149540083154	14873.014812785297	17255.823911926644	16123.309841680859	18620.877257887812	17323.999153863082	21058.584566371253	19476.038696021355	0.1616687636616698	0.15201496250736748	3466.431991950143	8799.447844064794	3238.9272923753597	8221.933055723086
1.1090972202843215	12986.463178831656	12382.308121125172	15852.225061963296	14892.814801150247	17278.796075198738	16144.774323541213	18645.666689708632	17347.062089648807	21086.619268241575	19501.9665981987	0.16166876532300337	0.15201496405681827	3450.0126852237154	8810.537672327831	3223.5855999877676	8232.295055136085
1.115780088967567	13003.750350532377	12398.791065069028	15873.327087488948	14912.639689138749	17301.797127553793	16166.26579848526	18670.48729621145	17370.154028911045	21114.68922637784	19527.927107127976	0.1616687670131049	0.15201496563310002	3433.6524854921736	8821.59352171095	3208.2991353734396	8242.625305839814
1.1225032252964444	13021.059167009069	12415.29464692201	15894.45553504181	14932.489400072885	17324.826980034708	16187.784183394524	18695.338981407283	17393.274882346126	21142.794332232967	19553.920122419077	0.16166876873248068	0.15201496723668464	3417.3512618294917	8832.615156706423	3193.0677761991974	8252.92358778743
1.1292668719037753	13038.389560922478	12431.81880247931	15915.610322438506	14952.363856743867	17347.885543068573	16209.32939457513	18720.221648642724	17416.42456003221	21170.934476508646	19579.945542987087	0.16166877048164602	0.1520149688680523	3401.1088829485234	8843.602340699174	3177.891399794724	8263.189679892734
1.1360712728843656	13055.741464467907	12448.363467092364	15936.791366927795	14972.262981409416	17370.972726463628	16230.901347754974	18745.13520059667	17439.602971426277	21199.10954915159	19606.003267048858	0.16166877226112572	0.15201497052769272	3384.9252172003035	8854.554835935123	3162.7698831520975	8273.423360011075
1.1429166738038161	13073.114809373017	12464.928575666767	15957.998585187928	14992.186695791293	17394.088439406376	16252.499958081047	18770.079539277194	17462.810025361206	21227.319439350056	19632.09319211977	0.16166877407145325	0.15201497221610347	3368.8001326154917	8865.472403614316	3147.7031029625796	8283.624405013397
1.1498033217073829	13090.509526895892	12481.51406266038	15979.231893324237	15012.13492107301	17417.23259045899	16274.12514011694	18795.05456601874	17486.04563004315	21255.56403553065	19658.215215010765	0.1616687759131717	0.1520149739337917	3352.7334968971554	8876.354803836439	3132.6909356152173	8293.79259075597
1.1567314651288954	13107.925547822671	12498.11986208119	16000.491206866303	15032.107577897268	17440.405087556184	16295.776807840086	18820.060181478806	17509.30969304853	21283.843225354532	19684.369231824967	0.16166877778683472	0.15201497568127292	3336.725177414948	8887.201795569155	3117.733257182874	8303.927692022175
1.1637013540997225	13125.362802465443	12514.745907485114	16021.776440765365	15052.10458636331	17463.60583800243	16317.454874638886	18845.09628563486	17532.602121320968	21312.15689571403	19710.555137954252	0.16166877969300522	0.1520149774590722	3320.7750412251335	8898.013136672322	3102.829943443183	8314.029482555576
1.1707132401577995	13142.821220660002	12531.39213197404	16043.0875093916	15072.125866024591	17486.834748468962	16339.159253310183	18870.16277778116	17555.92282116857	21340.504932728974	19736.772828076177	0.1616687816322551	0.1520149792677234	3304.8829550757073	8908.788583891	3087.9808698943816	8324.097735080868
1.177767376356704	13160.300731763702	12548.058468193685	16064.424326531489	15092.171335886182	17510.091724990943	16360.889856056452	18895.259556525696	17579.271698260924	21368.887221743254	19763.022196150618	0.1616687836051682	0.1520149811077709	3289.0487854273524	8919.52789288247	3073.185911761131	8334.132221292239
1.1848640172747877	13177.801264653333	12564.744848331611	16085.786805385256	15112.240914402404	17533.376672964645	16382.646594483243	18920.38651978715	17602.648657626327	21397.303647321387	19789.303135416667	0.16166878561233822	0.1520149829797679	3273.272398436209	8930.2308181501	3058.444943984505	8344.132711808197
1.1920034190243662	13195.322747722692	12581.45120411488	16107.174858563896	15132.334519474018	17556.68949714422	16404.429379596124	18945.54356479139	17626.05360364852	21425.754093244577	19815.61553838893	0.16166878765436873	0.15201498488427753	3257.5536599631887	8940.89711304428	3043.7578412257135	8354.098976161797
1.1991858392609598	13212.865108880482	12598.177466808049	16128.588398086622	15152.452068445804	17580.03010163894	16426.238121798073	18970.730588068513	17649.4864400639	21454.238442507343	19841.959296854435	0.16166878973187454	0.15201498682187398	3241.8924356072675	8951.52652982669	3029.124477912206	8364.030782892834
1.2064115371925936	13230.428275548118	12614.923567211186	16150.027335378189	15172.593478104196	17603.398389910253	16448.072730886903	18995.947485449673	17672.947069958715	21482.756577313972	19868.334301869465	0.16166879184548147	0.15201498879313965	3226.2885906952433	8962.118819618132	3014.5447282053065	8373.927899449598
1.2136807735891502	13248.012174657453	12631.68943565747	16171.491581266124	15192.758664674377	17626.794264768785	16469.933116052136	19021.194152063843	17696.43539576575	21511.308379074802	19894.74044375582	0.1616687939958264	0.15201499079866992	3210.741990282666	8972.673732377589	3000.0184660134837	8383.790092191659
1.2209938107917835	13265.616732648461	12648.475002011231	16192.981045977915	15212.947543817967	17650.217628371287	16491.819185872464	19046.470482334506	17719.951319261574	21539.893728402556	19921.177612097767	0.16166879618355748	0.15201499283906802	3195.2524991650134	8983.191016914789	2985.545565011911	8393.617126435041
1.2283509127223842	13283.241875467029	12665.280195665702	16214.49563913831	15233.16003063028	17673.668382217664	16513.73084831282	19071.776369976495	17743.494741563416	21568.51250510871	19947.645695738473	0.16166879840933499	0.15201499491495052	3179.8199819005094	8993.67042092327	2971.1258986468893	8403.408766429871
1.2357523448931043	13300.8875285628	12682.104945541	16236.0352697667	15253.396039637948	17697.146427148145	16535.668010721773	19097.11170799289	17767.065563126333	21597.164588200034	19974.144582776877	0.16166880067382972	0.15201499702694288	3164.444302791264	9004.111690903548	2956.759340126766	8413.164775316603
1.2431983744159416	13318.553616886595	12698.949180081683	16257.59984627398	15273.655484795947	17720.65166333988	16557.630579828317	19122.476388671384	17790.66368373981	21625.84985587444	20000.674160563845	0.1616688029777258	0.15201499917568292	3149.1253259070218	9014.514572212473	2942.445762441028	8422.884915164206
1.2506892700123766	13336.240064888501	12715.812827254898	16279.189276460227	15293.938279485403	17744.183990304366	16579.6184617395	19147.8703035815	17814.289002525184	21654.568185517892	20027.234315699283	0.1616688053217187	0.15201500136181967	3133.8629150954075	9024.878809064627	2928.1850383740384	8432.568946977146
1.2582253020230734	13353.946796515322	12732.69581454795	16300.803467511561	15314.244336510663	17767.74330688408	16601.63156193725	19173.29334357095	17837.941417932223	21683.31945370025	20053.824934028296	0.16166880770651648	0.15201500358601314	3118.6569339677226	9035.204144468065	2913.977040493395	8442.216630647425
1.2658067424176331	13371.673735208327	12749.59806896627	16322.442325997463	15334.573568096865	17791.329511249533	16623.66978527573	19198.745398762458	17861.620827736337	21712.103536171704	20080.445900638046	0.16166881013284007	0.15201500584893607	3103.5072459329385	9045.49032030208	2899.82164116879	8451.827724986244
1.2734338648044117	13389.420803901083	12766.519517031107	16344.105757868092	15354.925885887162	17814.94250089634	16645.733035978352	19224.226358550633	17885.32712903531	21740.92030785922	20107.09709985411	0.16166881260142327	0.15201500815127217	3088.4137141790707	9055.737077235244	2885.718712564092	8461.401987673715
1.2811069444403917	13407.187925016853	12783.460084777296	16365.793668451137	15375.301200940043	17838.582172641818	16667.821217634857	19249.736111598235	17909.06021824622	21769.769642862357	20133.778415236975	0.16166881511301176	0.152015010493718	3073.3762016939	9065.944154765457	2871.668126667384	8470.939175333362
1.2888262582411194	13424.975020466594	12800.419697751235	16387.505962449373	15395.699423726921	17862.248422622295	16689.93423319872	19275.27454583337	17932.819991102617	21798.651414450043	20160.489729578916	0.16166881766836683	0.15201501287698257	3058.3945712819695	9076.111291248351	2857.6697552804835	8480.43904347159
1.296592084790695	13442.782011646455	12817.398281008418	16409.242543937617	15416.120464129168	17885.941146289824	16712.071984983926	19300.841548445846	17956.606342651066	21827.56549505654	20187.23092490009	0.1616688202682613	0.15201501530178707	3043.468685535947	9086.238223783672	2843.7234700177796	8489.901346456725
1.3044047043518285	13460.608819435325	12834.395759111352	16431.003316359758	15436.564231435594	17909.660238408935	16734.23437466225	19326.437005883734	17980.41916724824	21856.511756277472	20214.001882445275	0.16166882291348267	0.15201501776886583	3028.5984068773687	9096.324688320514	2829.8291423353367	8499.325837584212
1.312264398875954	13478.45536419276	12851.412056127316	16452.78818252621	15457.030634339786	17933.405593053856	16756.421303260366	19352.06080385036	18004.25835855782	21885.490068866482	20240.802482680363	0.16166882560483248	0.15201502027896677	3013.783597551519	9106.370419613086	2815.986643513199	8508.712269000243
1.320171452013404	13496.321565756363	12868.447095625985	16474.597044610742	15477.519580937269	17957.177103605078	16778.632671156764	19377.712827300584	18028.123809547164	21914.50030273102	20267.632605288698	0.161668828343126	0.15201502283284976	2999.024119627662	9116.375151202083	2802.1958446747158	8518.06039174227
1.3281261491236485	13514.207343439599	12885.50080067735	16496.429804147814	15498.030978722963	17980.97466274645	16800.86837807903	19403.39296043769	18052.015412484405	21943.542326928815	20294.492129167727	0.16166883112919422	0.15201502543129009	2984.3198350183666	9126.338615447748	2788.456616797019	8527.369955743197
1.3361287772855897	13532.112616029359	12902.573093849365	16518.2863620296	15518.564734588403	18004.79816246192	16823.128323100813	19429.10108670986	18075.933058935174	21972.616009663918	20321.38093242536	0.16166883396388168	0.1520150280750757	2969.6706054648384	9136.26054346608	2774.768830695539	8536.640709767118
1.3441796253079266	13550.037301783472	12919.663897205603	16540.166618503	15539.120754818927	18028.647494032306	16845.412404638755	19454.837088806697	18099.876639759343	22001.721218282742	20348.298892376326	0.16166883684804897	0.15201503076500847	2955.0762925688177	9146.140665202402	2761.132357055205	8545.87240148848
1.352278983739575	13567.981318428583	12936.773132303211	16562.070473167016	15559.698945091197	18052.52254803242	16867.720520449868	19480.600848656115	18123.846045108152	22030.857819270586	20375.245885538934	0.16166883978257077	0.15201503350190487	2940.5367577793077	9155.978709363379	2747.5470664168242	8555.064777416643
1.3604271448801535	13585.944583157407	12953.900720190279	16583.99782496942	15580.299210470073	18076.423214327468	16890.05256762809	19506.392247420492	18147.841164420588	22060.02567824724	20402.22178763098	0.16166884276833957	0.152015036286597	2926.051862399094	9165.774403420743	2734.0128291912843	8564.217582928017
1.3686244027905345	13603.927012626604	12971.046581403936	16605.94857220419	15600.921455406307	18100.349382070224	16912.408442601813	19532.211165493558	18171.861886420655	22089.224659963536	20429.226473566738	0.16166884580626129	0.1520150391199299	2911.621467609657	9175.527473664843	2720.5295156689826	8573.330562273972
1.3768710533034536	13621.928522954247	12988.210635967696	16627.922612508417	15621.565583733385	18124.30093969768	16934.78804113048	19558.057482496864	18195.908099113756	22118.454628297306	20456.259817452854	0.16166884889725977	0.15201504200276492	2897.245434459066	9185.23764514504	2707.096996013541	8582.403458538465
1.3851673940341884	13639.949029717456	13005.392803389444	16649.919842859417	15642.23149866508	18148.27777492792	16957.191258301904	19583.931077276342	18219.97968978383	22147.715446249516	20483.321692585152	0.16166885204227474	0.15201504493597884	2882.9236238666344	9194.904641657602	2693.7151402774034	8591.436013666447
1.3935137243912972	13657.988447949838	13022.593002658874	16671.940159571637	15662.919102792415	18172.279774756713	16979.617988529	19609.83182789868	18244.076544989817	22177.006975940196	20510.41197144464	0.16166885524226282	0.1520150479204636	2868.6558966422454	9204.528185791802	2680.383818405331	8600.42796845315
1.4019103455874267	13676.04669213928	13039.8111522454	16693.98345829395	15683.62829808115	18196.30682545461	17002.06812554705	19635.759611648155	18268.198550562738	22206.329078604813	20537.530525694274	0.16166885849819734	0.15201505095712747	2854.442113484023	9214.107998894528	2667.1029002377763	8609.379062538035
1.410357560650181	13694.123676225277	13057.047170095644	16716.049634006435	15704.35898586874	18220.35881256339	17024.541562410428	19661.71430502285	18292.345591602156	22235.681614590037	20564.67722617496	0.1616688618110697	0.15201505404689414	2840.282134974608	9223.643801043276	2653.872255506227	8618.289034367539
1.4188556744330574	13712.219313596575	13074.300973631114	16738.138581017472	15725.1110668616	18244.435620892964	17047.03819148962	19687.695783731262	18316.517552473026	22265.0644433499	20591.851942901998	0.16166886518188855	0.1520150571907049	2826.175821608398	9233.135311101563	2640.691753866733	8627.157621279359
1.4274049936264492	13730.33351708876	13091.57247974607	16760.25019296084	15745.884441132508	18268.537134518145	17069.557904468435	19713.70392268886	18340.71431680264	22294.477423441916	20619.0545450617	0.16166886861168042	0.1520150603895174	2812.1230337845627	9242.58224668447	2627.5612648780225	8635.98455941584
1.4360058267687137	13748.466198981743	13108.861604804877	16782.38436279266	15766.67900811746	18292.66323677537	17092.10059234056	19739.73859601454	18364.935767477004	22323.920412523068	20646.28490100726	0.16166887210149072	0.15201506364430672	2798.1236318110023	9251.984324148856	2614.4806580124423	8644.769583740272
1.4446584842573071	13766.617270997302	13126.168264639888	16804.540982788378	15787.494666613113	18316.813810259402	17114.666145406845	19765.799677027066	18389.181786637822	22353.393267345786	20673.542878255466	0.1616688756523835	0.15201506695606437	2784.1774759080727	9261.341258575674	2601.449802669231	8653.512428054586
1.453363278359986	13784.786644296524	13143.492374548889	16826.71994453968	15808.331314773739	18340.988736819978	17137.254453271962	19791.887038241442	18413.452255679014	22382.895843753875	20700.828343482663	0.16166887926544102	0.1520150703258005	2770.2844262262806	9270.652763816062	2588.468568176497	8662.21282498911
1.4621205232260774	13802.974229477513	13160.833849292956	16848.9211389517	15829.188850108643	18365.187897558746	17159.86540484163	19818.00055136566	18437.747055243675	22412.427996678798	20728.14116252145	0.16166888294176593	0.15201507375454307	2756.4443428344093	9279.918552430347	2575.5368237883085	8670.870505977422
1.470930534897817	13821.17993657258	13178.192603093765	16871.144456239614	15850.067169478954	18389.41117282558	17182.498888319144	19844.14008729668	18462.066065220366	22441.989580135192	20755.481200356462	0.1616688866824798	0.15201507724333846	2742.6570857416373	9289.138335732743	2562.6544387014583	8679.485201283358
1.4797936313217521	13839.40367504614	13195.568549631596	16893.389785926054	15870.966169095218	18413.65844221578	17205.154791202745	19870.30551611742	18486.409164740307	22471.58044721744	20782.848321121222	0.1616688904887248	0.15201508079325185	2728.922514898237	9298.311823777854	2549.8212820575573	8688.056639993098
1.48871013236022	13857.645353791851	13212.961602042587	16915.65701683767	15891.885744514122	18437.929584566285	17227.833000282113	19896.4967070927	18510.77623217357	22501.200450095075	20810.2423880939	0.16166889436166312	0.15201508440536685	2715.240490185679	9307.438725309912	2537.0372229351196	8696.584549974184
1.4976803598028874	13875.904881130315	13230.371672916559	16937.946037102287	15912.825790635876	18462.22447795263	17250.5334016355	19922.71352866594	18535.16714512607	22530.84944000909	20837.663263693878	0.1616688983024785	0.1520150880807879	2701.6108714403817	9316.518747814931	2524.302130368771	8705.068657910451
1.5067046373783677	13894.182164806392	13247.79867429444	16960.25673414571	15933.78620170115	18486.54299968542	17273.25588062643	19948.95584845536	18559.581780435936	22560.52726726763	20865.110809477756	0.1616689023123743	0.15201509182063702	2688.0335184525466	9325.551597501151	2511.615873354138	8713.508689306676
1.5157832907659001	13912.477111986847	13265.242517666102	16982.58899468879	15954.766871288446	18510.885026307194	17296.000321900843	19975.223533250602	18584.020014170543	22590.23378124217	20892.584886135937	0.16166890639257692	0.15201509562605858	2674.508290972677	9334.536979298573	2498.978320848546	8721.904368469957
1.5249166476071065	13930.789629257673	13282.703113967698	17004.942704744222	15975.767692310945	18535.250433588884	17318.766609383703	20001.51644900894	18608.48172162279	22619.96883036324	20920.085353488514	0.1616689105443345	0.152015099498216	2661.0350487147225	9343.474596849643	2486.3893417678773	8730.255418479443
1.5341050375178134	13949.11962262168	13300.180373579366	17027.317749613594	15996.788557013742	18559.63909652664	17341.55462627598	20027.834460851816	18632.966777307905	22649.732262116544	20947.61207048165	0.16166891476891684	0.15201510343829364	2647.613651358639	9352.364152499475	2473.848805002286	8738.561561222654
1.5433487920999491	13967.46699749578	13317.674206322758	17049.714013884095	16017.829356970877	18584.050889338236	17364.364255051452	20054.17743306099	18657.475054960007	22679.523923038556	20975.164895183734	0.16166891906761685	0.1520151074474974	2634.2439585520187	9361.205347278155	2461.356579414918	8746.82251736708
1.5526482449535108	13985.831658708523	13335.184521458594	17072.131381425526	16038.88998308242	18608.48568545981	17387.19537745355	20080.54522907503	18682.006427528708	22709.34365871263	21002.743684781566	0.16166892344175	0.15201511152705452	2620.92582993058	9369.997880951967	2448.912533851457	8755.038006382063
1.5620037316886017	14004.213510497553	13352.711227684258	17094.569735387202	16059.970325571587	18632.94335754252	17410.047874492233	20106.937711485698	18706.56076717578	22739.191313764848	21030.34829557661	0.16166892789265658	0.15201511567821466	2607.6591251103673	9378.741451982409	2436.516537146643	8763.207746541128
1.5714155899375468	14022.612456507011	13370.254233131403	17117.028958194795	16081.070273981883	18657.423777449076	17432.921626440893	20133.35474203423	18731.137945271814	22769.06673185987	21057.978582981243	0.16166893242170008	0.15201511990224953	2594.4437036957825	9387.4357575248	2424.1684581161244	8771.331454868428
1.580884159367074	14041.02839978498	13387.813445363323	17139.50893154724	16102.18971717393	18681.9268162504	17455.81651283293	20159.796181607697	18755.737832392548	22798.96975569684	21085.634401514664	0.16166893703026777	0.15201512420045313	2581.279425278539	9396.080493413843	2411.868165564374	8779.408847157378
1.5904097816905756	14059.461242780813	13405.388771372607	17162.009536413487	16123.32854332269	18706.452344222078	17478.73241245875	20186.26189023524	18780.36029831566	22828.90022700505	21113.315604799252	0.1616689417197732	0.15201512857414368	2568.1661494497675	9404.675354181323	2399.6155283034313	8787.439638013486
1.5999928006804371	14077.910887342667	13422.980117578709	17184.530653029506	16144.486639914528	18731.0002308411	17501.669203362566	20212.751727084516	18805.00521201732	22858.85798654004	21141.022045556725	0.16166894649165414	0.15201513302466207	2555.103735805489	9413.220033057034	2387.4104151424253	8795.423540797085
1.6096335621804478	14096.377234714817	13440.587389825376	17207.072160895037	16165.663893744166	18755.57034478233	17524.626762839107	20239.2655504579	18829.67244166868	22888.84287407924	21168.753575604198	0.16166895134737397	0.1520151375533734	2542.0920439451	9421.714221946895	2375.252694896073	8803.360267642885
1.6193324141182788	14114.860185535128	13458.210493378248	17229.633938770483	16186.860190911766	18780.162553915132	17547.60496743051	20265.803217788874	18854.3618546325	22918.854728417915	21196.51004585039	0.1616689562884234	0.1520151421616677	2529.1309334834805	9430.15761145344	2363.1422363936435	8811.249529465567
1.6290897065180392	14133.359639832417	13475.849332922378	17252.21586467376	16208.075416820006	18804.776725299944	17570.60369292307	20292.36458563829	18879.073317459715	22948.89338736496	21224.291306291787	0.16166896131631892	0.1520151468509594	2516.220264043892	9438.549890834838	2351.078908471507	8819.09103592392
1.6389057915129117	14151.875497023775	13493.503812559626	17274.817815877006	16229.309456170937	18829.41272518468	17593.622814343915	20318.949509690538	18903.80669588581	22978.95868773855	21252.097206008566	0.16166896643260414	0.15201515162268806	2503.3598952646134	9446.890748007689	2339.0625799814006	8826.884495425504
1.6487810233578566	14170.40765591197	13511.173835806232	17297.439668903447	16250.56219296308	18854.07041900133	17616.662205957822	20345.55784474987	18928.56185482746	23009.05046536202	21279.9275931608	0.16166897163885083	0.15201515647831987	2490.54968682467	9455.17986962106	2327.0931198118487	8834.629615189973
1.6587157584424002	14188.956014683006	13528.859305590457	17320.08129952444	16271.83351048862	18878.74967136276	17639.721741264206	20372.189444736938	18953.338658379256	23039.168555059936	21307.782314984837	0.16166897693665858	0.15201516141934668	2477.789498422644	9463.416940964758	2315.170396870002	8842.326101169921
1.6687103553034934	14207.520470903195	13546.56012424982	17342.742582755895	16293.123291330077	18903.45034605879	17662.801292993496	20398.8441626846	18978.136969809842	23069.31279065336	21335.66121778894	0.1616689823276562	0.15201516644728716	2465.079189777258	9471.601645945106	2303.294280082104	8849.973658023868
1.6787651746384535	14226.100921516627	13564.276193528676	17365.42339285524	16314.431417357428	18928.172306052933	17685.90073310403	20425.52185073435	19002.956651558572	23099.48300495587	21363.56414694954	0.16166898781350056	0.15201517156368688	2452.418620664743	9479.733667214401	2291.4646384279476	8857.571989238728
1.6888805793179813	14244.697262842737	13582.007414575877	17388.12360331842	16335.757769725296	18952.91541347909	17709.019932779036	20452.222360132822	19027.797565232286	23129.679029769548	21391.49094690758	0.1616689933958788	0.1520151767701203	2439.8076508929953	9487.812686050776	2279.681340917363	8865.120797020849
1.6990569343992543	14263.309390573306	13599.753687941957	17410.843086876328	16357.102228869602	18977.679529637684	17732.15876242297	20478.94554122761	19052.659571601347	23159.900695880304	21419.441461164162	0.16166899907650925	0.15201518206818812	2427.246140309726	9495.838382369839	2267.9442565966165	8872.619782298803
1.7092946071391046	14281.937199770051	13617.514913576808	17433.58171549181	16378.464674504758	19002.464514992425	17755.317091658508	20505.691243463738	19077.542530596464	23190.147833053896	21447.4155322769	0.16166900485713925	0.15201518745952106	2414.73394881899	9503.810434770305	2256.253254564712	8880.06864477275
1.7195939670072704	14300.580584861851	13635.290990827041	17456.339360356353	16399.844985620533	19027.270229166672	17778.494789323144	20532.459315379794	19102.446301305026	23220.42027003155	21475.413001855835	0.16166901073954867	0.15201519294577948	2402.2709363725735	9511.72852048697	2244.608203966636	8887.467082870658
1.7299553856997325	14319.239439642113	13653.081818433491	17479.115891886864	16421.24304047906	19052.09653093995	17801.69172346597	20559.24960460417	19127.370741967614	23250.717834525738	21503.433710559533	0.1616690167255491	0.15201519852865267	2389.856962990947	9519.592315444723	2233.0089740081457	8894.814793788828
1.7403792371521247	14337.913657266216	13670.887294528724	17501.91117972258	16442.658716611873	19076.943278244602	17824.907761344446	20586.061957851423	19152.315709974566	23281.040353216038	21531.477498091244	0.1616690228169843	0.1520152042098599	2377.4918887388194	9527.40149415657	2221.4554339429596	8902.11147342436
1.7508658975532332	14356.60313024849	13688.707316634327	17524.72509272139	16464.09189081663	19101.810328161766	17848.142769420865	20612.896220917974	19177.281061862206	23311.387651744346	21559.544203194622	0.16166902901573146	0.15201520999115203	2365.175573753193	9535.155729805585	2209.9474530854495	8909.356816409621
1.76141574535857	14375.307750459982	13706.541781658496	17547.557498957158	16485.542439154273	19126.697536918462	17871.396613359284	20639.752238678968	19202.266653309518	23341.759554711265	21587.63366365005	0.1616690353237007	0.15201521587431116	2352.9078782493016	9542.854694257956	2198.484900823096	8916.550516144838
1.7720291613040315	14394.02740912545	13724.39058589345	17570.408265716047	16507.010236945905	19151.604759883634	17894.66915802216	20666.629855084	19227.272339134535	23372.15588567133	21615.745716270565	0.16166904174283753	0.1520152218611507	2340.688662496279	9550.4980579447	2187.0676466006553	8923.69226471521
1.7827065284196406	14412.761996820705	13742.25362501274	17593.27725949332	16528.495158769594	19176.531851564614	17917.960267466864	20693.52891315332	19252.297973290642	23402.576467128707	21643.88019689772	0.16166904827512132	0.15201522795351768	2328.5177868522005	9558.085489984136	2175.695559939486	8930.781752956565
1.7934482320433673	14431.51140347007	13760.13079406888	17616.16434599023	16549.997078457534	19201.478665603812	17941.269804942633	20720.449254974243	19277.343408863264	23433.021120533165	21672.036940397873	0.1616690549225676	0.15201523415329132	2316.3951117559336	9565.616658136249	2164.368510439759	8937.818670446519
1.8042546598350382	14450.275518343522	13778.021987490636	17639.069390110613	16571.515869092804	19226.44505477494	17964.597632887064	20747.39072169712	19302.40849806612	23463.489666275505	21700.215780657963	0.16166906168722786	0.15201524046238488	2304.3204977228306	9573.091228763107	2153.086367771728	8944.802705452777
1.8151262017903238	14469.054230054038	13795.92709908045	17661.99225595761	16593.051403006295	19251.43087097949	17987.94361292278	20774.353153531516	19327.493092237666	23493.981923683277	21728.41655058158	0.16166906857118984	0.15201524688274604	2292.293805361842	9580.508866882417	2141.849001692841	8951.733544986695
1.8260632502548164	14487.847426554914	13813.846022011943	17684.932806830457	16614.603551773722	19276.435965243247	18011.30760585421	20801.336389742468	19352.597041837624	23524.497711016542	21756.639082084985	0.16166907557657978	0.15201525341635788	2280.3148953673663	9587.869236120023	2130.6562820416875	8958.61087476043
1.8370661999381863	14506.65499513692	13831.77864882716	17707.89090522101	16636.172186212345	19301.460187712502	18034.689471664027	20828.340268646392	19377.72019644315	23555.036845463273	21784.883206092916	0.1616690827055608	0.15201526006523744	2268.383628531359	9595.171998738777	2119.5080787464976	8965.434379211161
1.848135447928429	14525.476822425751	13849.724871434168	17730.866412810716	16657.757176378094	19326.50338765074	18058.08906951006	20855.364627607567	19402.862404745563	23585.59914313536	21813.148752534846	0.16166908996033627	0.1520152668314393	2256.4998657467077	9602.416815640405	2108.4042618315434	8972.203741509467
1.8592713937061955	14544.312794379175	13867.684581104335	17753.85919046708	16679.358391562306	19351.565413434844	18081.506257721776	20882.409303033968	19428.02351454653	23616.18441906397	21841.435550340717	0.16166909734314774	0.15201527371705534	2244.663468003273	9609.603346328251	2097.344701410737	8978.91864351416
1.8704744391592067	14563.162796284354	13885.657668469772	17776.869098240473	16700.975700288698	19376.64611255159	18104.940893796946	20909.47413037357	19453.203372754528	23646.79248719531	21869.743427437035	0.16166910485627803	0.15201528072421316	2232.874296394177	9616.73124891799	2086.3292676934507	8985.578765788581
1.8817449885967616	14582.026712754996	13903.644023520625	17799.895995360686	16722.608970310117	19401.745331593916	18128.392834398222	20936.55894411027	19478.401825381145	23677.42316038609	21898.072210742634	0.16166911250205024	0.15201528785508067	2221.1322121230187	9623.800180153921	2075.357830994297	8992.18378761597
1.8930834487643238	14600.904427728785	13921.643535602623	17822.939740233785	16744.25806860561	19426.862916257498	18151.861935349883	20963.66357776025	19503.618717537604	23708.07625039938	21926.421726164855	0.16166912028282904	0.15201529511186238	2209.4370765124913	9630.809795430861	2064.430261738482	8998.733387020882
1.9044902288582053	14619.795824464589	13939.656093414436	17846.00019043876	16765.922861377283	19451.99871133713	18175.34805163452	20990.787863868052	19528.853893431216	23738.751567900217	21954.791798595532	0.16166912820102272	0.1520153024968048	2197.7887509854045	9637.759748689365	2053.5464304444613	9005.227240666747
1.9159657405403292	14638.700785539475	13957.681585004804	17869.07720272391	16787.603214046867	19477.152560722756	18198.851037389242	21017.93163400231	19554.10719636131	23769.448922450785	21983.182251906437	0.16166913625908122	0.15201531001219287	2186.1870970925083	9644.649692526553	2042.7062077495502	9011.665023958776
1.9275103979530908	14657.619192846374	13975.719897770337	17892.170633004007	16809.2989912531	19502.324307396433	18222.370745902917	21045.094718752483	19579.378468716262	23800.168122506722	22011.59290894597	0.1616691444594992	0.1520153176603533	2174.6319765083026	9651.479278162587	2031.9094644082943	9018.046411022544
1.9391246177343011	14676.550927590928	13993.770918452501	17915.28033635648	16831.01005684813	19527.51379342817	18245.90702961225	21072.27694772439	19604.66755196931	23830.908975412105	22040.023591534427	0.16166915280481683	0.1520153254436551	2163.123251020559	9658.24815537082	2021.1560712798964	9024.37107462855
1.9508088190322228	14695.495870288929	14011.834533135185	17938.406167018336	16852.73627389459	19552.720859972553	18269.459740098624	21099.478149536553	19629.974286675144	23861.67128739531	22068.474120460258	0.1616691612976187	0.1520153333645083	2151.660782554187	9664.95597257698	2010.4458993525477	9030.638686287683
1.9625634235206988	14714.453900763512	14029.910627242018	17961.547978382754	16874.477504662438	19577.945347265086	18293.0287280847	21126.698151816283	19655.298512466306	23892.45486356463	22096.94431547593	0.16166916994053618	0.1520153414253684	2140.244433164713	9671.602376810275	1999.778819735162	9036.848916206509
1.9743888554143678	14733.424898142397	14047.999085533756	17984.70562299574	16896.23361062583	19603.187094618555	18316.613843430998	21153.93678119574	19680.64006804947	23923.259507903807	22125.43399529385	0.16166917873624814	0.15201534962873223	2128.8740650324617	9678.187013661489	1989.1547036548145	9043.001433249563
1.9862855414839768	14752.408740854968	14066.09979210549	18007.878952552615	16918.004452459754	19628.445940419166	18340.214935132328	21181.193863307817	19705.99879120166	23954.085023267413	22153.942977582083	0.16166918768748106	0.15201535797714405	2117.5495404826943	9684.709527362138	1978.5734224736225	9049.095905010588
1.9982539110717792	14771.405306629767	14084.212630384272	18031.067817894975	16939.78989003725	19653.72172212331	18363.831851314717	21208.469222782624	19731.374518766937	23984.931211376883	22182.471078960654	0.16166919679701128	0.1520153664731923	2106.2707219825825	9691.16956074629	1968.0348476854851	9055.131997776683
2.010294396107033	14790.414472491444	14102.33748312619	18054.272069007	16961.589782425897	19679.014276253514	18387.46443923167	21235.762683243123	19756.76708665239	24015.79787281561	22211.018114997052	0.1616692060676637	0.15201537511951224	2095.0374721315457	9697.56675520679	1957.5388509101467	9061.109376495704
2.0224074311215867	14809.436114758084	14120.474232413873	18077.49155501223	16983.40398788485	19704.323438394957	18411.112545260916	21263.07406730143	19782.176329824677	24046.684807024732	22239.583900202353	0.1616692155023154	0.1520153839187867	2083.8496536884923	9703.90075078886	1947.085303910193	9067.027704831678
2.0345934532655616	14828.470109038524	14138.622759653796	18100.726124170345	17005.23236386161	19729.64904319193	18434.776014900966	21290.403196554973	19807.60208230629	24077.591812298877	22268.168248027057	0.16166922510389423	0.15201539287374596	2072.707129549817	9710.171186088584	1936.674078584183	9072.886645126157
2.0468529023231294	14847.516330229259	14156.782945573585	18123.975623873386	17027.074766988844	19754.990924343816	18458.454692767657	21317.749891582138	19833.044177171912	24108.518685781222	22296.770970856986	0.16166923487538057	0.15201540198717153	2061.609762760694	9716.377698278055	1926.3050469694426	9078.685858389363
2.059186220728381	14866.574652511878	14174.954670219327	18147.239900642686	17048.931053081164	19780.348914601676	18482.148422590653	21345.113971938667	19858.502446544593	24139.46522345941	22325.391880009032	0.16166924481980896	0.15201541126189108	2050.5574165338185	9722.519923186861	1915.9780812527752	9084.425004348159
2.0715938535812968	14885.644949350295	14193.13781295306	18170.518800125516	17070.801077132117	19805.72284576466	18505.857047210255	21372.49525615373	19883.97672159241	24170.431220161194	22354.03078572737	0.1616692549402678	0.1520154207007872	2039.5499542284524	9728.597495185677	1905.6930537639419	9090.103741391096
2.084076248663807	14904.727093487689	14211.332252449847	18193.812167091408	17092.684693310748	19831.112548675977	18529.580408573605	21399.89356172564	19909.46683252435	24201.416469549546	22382.687497178886	0.1616692652399013	0.15201543030679113	2028.5872393662576	9734.61004724959	1895.449836982647	9095.72172659589
2.0966338564559543	14923.820956944008	14229.537866695371	18217.11984542912	17114.581754958712	19856.517853219655	18553.318347731638	21427.308705118325	19934.97260858706	24232.42076411872	22411.361822449548	0.16166927572191045	0.1520154400828882	2017.6691356317606	9740.55721094599	1885.24830354203	9101.278615729883
2.109267130152151	14942.926411012873	14247.754532983037	18240.441678142906	17136.492114586803	19881.938588316425	18577.070704835303	21454.74050175694	19960.493878060814	24263.443895189313	22440.053568539846	0.16166928638955302	0.1520154500321178	2006.7955068728188	9746.438616417348	1875.0883262230782	9106.77406320721
2.1219765256775314	14962.043326258998	14265.982127911377	18263.777507349416	17158.4156238719	19907.374581920405	18600.83731913227	21482.18876602428	19986.030468255947	24294.485652904208	22468.76254136085	0.1616692972461461	0.1520154601575729	1995.9662171076052	9752.253892409615	1864.9697779719718	9112.207722168416
2.1347625017044103	14981.171572515175	14284.220527381454	18287.12717427405	17180.35213365387	19932.825661015133	18624.618028963585	21509.653311256512	20011.582205509312	24325.545826223784	22497.488545730215	0.16166930829506618	0.15201547046240252	1985.1811305179726	9758.002666221466	1854.892531887861	9117.579244397115
2.147625519668832	15000.31101887954	14302.46960659397	18310.49051924766	17202.301493932115	19958.291651609972	18648.412671759932	21537.13394973932	20037.148915180274	24356.62420292158	22526.231385367708	0.16166931953975006	0.15201548094981226	1974.4401114636566	9763.684563759249	1844.8564612314804	9122.888280360028
2.160566043787228	15019.461533712765	14320.72924004678	18333.867381703163	17224.263553862627	19983.772378736452	18672.22108403849	21564.63049270396	20062.730421647306	24387.720569579855	22554.990862891387	0.16166933098369657	0.1520154916230654	1963.7430244823918	9769.299209527206	1834.8614394298056	9128.134479210246
2.1735845410731627	15038.622984635254	14338.99930153205	18357.25760017217	17246.238161754613	20009.267666444608	18696.043101399242	21592.142750323343	20088.326548304074	24418.834711585147	22583.76677981326	0.16166934263046762	0.15201550248548343	1953.089734282461	9774.846226579975	1824.9073400734924	9133.317488764878
2.1866814813541975	15057.79523852417	14357.27966413369	18380.661012281384	17268.225165067415	20034.777337799074	18719.878558521687	21619.6705317078	20113.937117555924	24449.966413123577	22612.558936535283	0.16166935448368902	0.15201551354044873	1942.4801057530567	9780.325236551464	1814.9940369228134	9138.436955525074
2.199857337288837	15076.978161510744	14375.570200224523	18404.077454749382	17290.224410407194	20060.30121487558	18743.727289161245	21647.213644901363	20139.56195081598	24481.11545717659	22641.367132345073	0.1616693665470514	0.15201552479140287	1931.9140039726626	9785.735859696288	1805.1214039101033	9143.492524671368
2.213112584383593	15096.17161897743	14393.870781463771	18427.506763383182	17312.235743523892	20085.839118757245	18767.589126145973	21674.77189687774	20165.2008685017	24512.281625516487	22670.191165412005	0.16166937882431243	0.15201553624185074	1921.391294199042	9791.077714816667	1795.2893151351018	9148.483840030152
2.2264477010101436	15115.37547555498	14412.181278794069	18450.9487730747	17334.259009307716	20111.390869530733	18791.463901372797	21702.3450935362	20190.85369003077	24543.46469870175	22699.030832782642	0.1616693913192971	0.1520155478953594	1910.911841871799	9796.350419268012	1785.4976448731031	9153.410544105805
2.2398631684225956	15134.589595119578	14430.501562439049	18474.403317797325	17356.294051786255	20136.95628628252	18815.35144580436	21729.93303969756	20216.520233817788	24574.66445607256	22727.88593037702	0.16166940403589852	0.15201555975555986	1900.475512629957	9801.553589036223	1775.7462675825227	9158.272278104443
2.2533594707748548	15153.813840790226	14448.83150190047	18497.870230602763	17378.340714121085	20162.53518709549	18839.25158946541	21757.53553910053	20242.20031727037	24605.88067574669	22756.756252984273	0.16166941697808074	0.15201557182614978	1890.082172301365	9806.686838665046	1766.0350578938378	9163.068681865465
2.2669370951380965	15173.048074925602	14467.170965955525	18521.349343617243	17400.398838604546	20188.127389044825	18863.164161439283	21785.15239439728	20267.893756785383	24637.113134614465	22785.641594258475	0.16166943014987872	0.152015584110892	1879.731686904328	9811.749781263992	1756.363890626002	9167.799393940251
2.2805965315183476	15192.292159121465	14485.519822654296	18544.84048803842	17422.46826665676	20213.73270819462	18887.088989864686	21812.78340714984	20293.600367745526	24668.361608334788	22814.54174671475	0.16166944355540042	0.15201559661361747	1869.4239226569189	9816.742028533947	1746.7326407763176	9172.46405152278
2.294338272874165	15211.5459542076	14503.877939316755	18568.34349413168	17444.54883882203	20239.350959593914	18911.025901931847	21840.428377825774	20319.31996451517	24699.625871330245	22843.45650172469	0.16166945719882633	0.15201560933822575	1859.15874596918	9821.663190719672	1737.1411835218314	9177.062290448695
2.308162815134429	15230.809320245053	14522.245182530229	18591.85819122683	17466.640394765862	20264.98195727307	18934.97472387927	21868.08710579436	20345.052360436923	24730.90569678278	22872.385649512453	0.16166947108441387	0.1520156222886867	1848.936023457558	9826.512876674067	1727.5893942355178	9181.593745267019
2.3220706572162446	15250.082116523321	14540.62141814668	18615.384407714708	17488.742773271726	20290.625514240124	18958.935280990267	21895.759389322608	20370.79736782791	24762.200856629282	22901.328979150636	0.161669485216496	0.15201563546904237	1838.755621941411	9831.29069382418	1718.0771484785946	9186.05804919079
2.336062301042938	15269.36420155747	14559.00651127998	18638.921971043717	17510.855812237834	20316.281442477015	18982.907397589453	21923.445025571258	20396.554797976012	24793.51112155704	22930.286278556086	0.16166949959948393	0.15201564888340646	1828.6174084427767	9835.996248166077	1708.6043220020365	9190.454834096134
2.3501382515621807	15288.655433085241	14577.400326303177	18662.47070771638	17532.979348673893	20341.949552935854	19006.890897039273	21951.143810590736	20422.32446113615	24824.836260999207	22959.25733448572	0.16166951423786802	0.15201566253596666	1818.5212501889328	9840.629144260194	1699.1707907469245	9194.78373051295
2.3642990167642037	15307.955668064225	14595.80272684574	18686.0304432859	17555.11321869782	20367.629655535202	19030.885601736463	21978.85553931718	20448.10616652653	24856.17604313034	22988.241932532324	0.16166952913621965	0.15201567643098748	1808.4670146135613	9845.188985229935	1689.7764308521291	9199.044367649592
2.378545107700138	15327.264762668927	14614.213575790909	18709.60100235265	17577.257257532645	20393.321559156266	19054.891333108677	22006.580005568354	20473.899722324986	24887.530234861817	23017.239857120512	0.16166954429919309	0.15201569057280861	1798.4545693633845	9849.675372788217	1680.4211186500033	9203.236373369582
2.392877038500453	15346.582572288007	14632.632735272846	18733.18220856091	17599.41129950311	20419.025071639353	19078.907911610855	22034.317002039803	20499.704935665133	24918.898601837514	23046.25089150238	0.16166955973152444	0.1520157049658482	1788.4837823048001	9854.087907259818	1671.1047306776745	9207.35937423911
2.4072953263935135	15365.908951521487	14651.060066674185	18756.773884595423	17621.57517803276	20444.739999780177	19102.935156722076	22062.066320300946	20525.521612632987	24950.2809084294	23075.27481775376	0.16166957543803748	0.15201571961460417	1778.5545215089805	9858.426187491976	1661.8271436692448	9211.412995471153
2.4218004917242455	15385.243754177634	14669.495430622947	18780.375852177745	17643.74872564031	20470.466149325835	19126.97288694165	22089.827750790726	20551.349558262787	24981.676917732664	23104.31141676955	0.16166959142364096	0.15201573452365538	1768.6666552626994	9862.689810899086	1652.5882345584687	9215.396860933397
2.436393057972914	15404.58683327028	14687.938686990125	18803.987932062977	17665.93177393678	20496.203324971357	19151.020919786013	22117.60108281388	20577.188576533677	25013.08639156154	23133.360468259994	0.16166960769333275	0.15201574969766296	1758.8200520757819	9866.878373506013	1643.3878804850392	9219.310593177099
2.4510735517740176	15423.938041015934	14706.389694886708	18827.60994403632	17688.124153621964	20521.9513303559	19175.07907178494	22145.386104536912	20603.03847036566	25044.509090444775	23162.421750746176	0.1616696242522008	0.15201576514137194	1749.0145806778455	9870.991469896398	1634.2259587923763	9223.153813408222
2.46584250293529	15443.297228830905	14724.848312661157	18851.241706909634	17710.325694481464	20547.709968059055	19199.14715847834	22173.182602984085	20628.89904161617	25075.944773621104	23191.49504155621	0.16166964110542403	0.152015780859613	1739.2501100178342	9875.028693231754	1625.1023470358923	9226.926141530275
2.4807004444568266	15462.664247328397	14743.31439789657	18874.883038517946	17732.536225383323	20573.479039597085	19223.224994412645	22200.990364033398	20654.770091076196	25107.393199034785	23220.580116820867	0.16166965825827534	0.15201579685730357	1729.5265092711197	9878.989635253325	1616.0169229768217	9230.62719610054
2.4956479125503126	15482.038946315743	14761.787807408016	18898.533755716133	17754.755574274885	20599.258345419305	19247.312393137396	22228.80917241269	20680.65141846666	25138.854123331188	23249.676751469597	0.1616696757161219	0.15201581313944898	1719.843647836009	9882.87388626812	1606.9695645862957	9234.256594334263
2.510685446658382	15501.421174791383	14780.268397239719	18922.193674375336	17776.983568179443	20625.047684904206	19271.40916720168	22256.638811695513	20706.542822434596	25170.327301852176	23278.7847192262	0.16166969348442814	0.15201582971114624	1710.2013953323476	9886.681035131682	1597.9601500430144	9237.813952103723
2.5258135894740787	15520.810780942042	14798.756022662328	18945.862609379525	17799.220033193043	20650.846856355758	19295.51512815065	22284.479064297113	20732.444100549423	25201.812488631596	23307.903792604706	0.16166971156875606	0.1520158465775829	1700.599621622241	9890.410669347737	1588.9885577516397	9241.298884010408
2.54103288696045	15540.207612140099	14817.250538170452	18969.540374622437	17821.464794481577	20676.65565700006	19319.630086522408	22312.329711470902	20758.355049299626	25233.309436391322	23337.033742905678	0.1616697299747683	0.15201586374404014	1691.0381967847934	9894.062374925707	1580.0546663191635	9244.711003258359
2.556343888370238	15559.61151494018	14835.751797479394	18993.226783003403	17843.71767627689	20702.473882980885	19343.7538518438	22340.19053330362	20784.275464088274	25264.817896535827	23366.174340211193	0.1616697487082301	0.1520158812158942	1681.51699113613	9897.63573648315	1571.1583545743488	9248.049921755679
2.571747146265715	15579.022335076954	14854.259653523062	19016.921646424802	17865.978501874357	20728.301329356862	19367.886232627865	22368.061308712342	20810.205139230246	25296.337619148835	23395.325353381755	0.16166976777500927	0.15201589899861837	1672.0358752310276	9901.130337239243	1562.2995015697088	9251.315250106156
2.5872432165386163	15598.43991746172	14872.773958450736	19040.624775787906	17888.247093629026	20754.137790097022	19392.027036369607	22395.941815439706	20836.14386794779	25327.868352987956	23424.486550051337	0.16166978718108022	0.1520159170977848	1662.5947198471986	9904.545758928172	1553.4779865653254	9254.506597523112
2.602832658430207	15617.864106179795	14891.294563624579	19064.335980989836	17910.523272952738	20779.983058077494	19416.176069542937	22423.831830050356	20862.091442367197	25359.4098454807	23453.657696623683	0.16166980693252458	0.15201593551906534	1653.1933960109018	9907.881581930444	1544.693689053529	9257.62357195653
2.6185160345514573	15637.294744487644	14909.821319616894	19088.05507092007	17932.806860310848	20805.83692507774	19440.33313759715	22451.731127926898	20888.047653515052	25390.961842719975	23482.838558268137	0.16166982703553326	0.15201595426823408	1643.8317749782	9911.137385160662	1535.946488741436	9260.665779984556
2.6342939109033563	15656.731674809838	14928.354076207255	19111.781853456854	17955.097675218854	20831.69918177666	19464.498044953285	22479.63948326576	20914.012291314364	25422.5240894594	23512.028898915305	0.16166984749640925	0.1520159733511695	1634.509728250443	9914.31274614809	1527.236265565385	9263.632826895919
2.6501668568973313	15676.174738736494	14946.892682380061	19135.516135464128	17977.395536239535	20857.56961774929	19488.67059500105	22507.55666907362	20939.985144581275	25454.096329109325	23541.228481253416	0.1616698683215693	0.15201599277385597	1625.227127565886	9917.40724097984	1518.5628996845335	9266.52431663638
2.666135445375801	15695.623777019977	14965.436986321429	19159.257722787617	17999.700260979283	20883.44802146255	19512.850590094877	22535.48245716285	20965.966001020824	25485.67830373174	23570.437066723578	0.16166988951754438	0.15201601254238467	1615.9838449052768	9920.420444328338	1509.9262714798097	9269.339851805009
2.6822002526328483	15715.078629572488	14983.986835416767	19183.00642025192	18022.011666085236	20909.334180272133	19537.037831550846	22563.416618148203	20991.954647223723	25517.269754036566	23599.65441551619	0.16166991109098466	0.15201603266295838	1606.7797524987254	9923.351929479279	1501.3262615710264	9272.079033741262
2.6983618584350144	15734.539135462848	15002.542076248003	19206.762031656715	18044.329567242028	20935.22788041837	19561.23211964318	22591.35892144238	21017.950868662556	25548.870419376635	23628.88028656674	0.1616699330486594	0.15201605314189023	1597.6147228139453	9926.201268268283	1492.7627507986035	9274.741462417413
2.71462084604223	15754.005132913813	15021.102554590698	19230.524359773535	18066.653779168406	20961.128907022787	19585.433253600622	22619.309135252315	21043.95444968792	25580.48003774361	23658.11443755147	0.16166995539745985	0.15201607398560674	1588.4886285694083	9928.968031133525	1484.235620236257	9277.326736498624
2.730977802228858	15773.47645929911	15039.668115411547	19254.29320634226	18088.984115614265	20987.037044084285	19609.641031603245	22647.267026575108	21069.965173525074	25612.098345763396	23687.35662488365	0.16166997814440137	0.1520160952006519	1579.4013427341124	9931.65178712178	1475.7447511899518	9279.834453339223
2.747433317304874	15792.952951140738	15058.238602865466	19278.068372067904	18111.320389357246	21012.952074475685	19633.85525077879	22675.232361194332	21095.98282226996	25643.72507869198	23716.606603709202	0.16167000129662618	0.1520161167936861	1570.3527385176858	9934.252103819977	1467.2900251930114	9282.26420894172
2.763987985137163	15812.43444410573	15076.813860292907	19301.84965661675	18133.662412199592	21038.873779939557	19658.07570719928	22703.20490367553	21122.00717688567	25675.359970410445	23745.86412790266	0.1616700248614046	0.15201613877149073	1561.3426893878495	9936.76854745159	1458.8713240206707	9284.615598044358
2.780642403170963	15831.920773003852	15095.393730217304	19325.636858613627	18156.00999496512	21064.801941085283	19682.302195877804	22731.18441736311	21148.038017198916	25707.002753421468	23775.128950063372	0.16167004884613817	0.15201616114096841	1552.3710690658772	9939.200682844501	1450.4885296808789	9286.888214051723
2.797397172451417	15851.41177178422	15113.978054342117	19349.429775637906	18178.362947495792	21090.736337384722	19706.534510764788	22759.170664375702	21174.075121896167	25738.653158844118	23804.400821511106	0.16167007325836255	0.15201618390914712	1543.4377515151864	9941.54807335278	1442.1415244133677	9289.081649031956
2.8142528976452668	15870.907273532679	15132.566673548241	19373.228204220362	18200.721078648632	21116.67674716884	19730.772444744725	22787.163405602514	21200.118268520062	25770.310916409795	23833.67949228211	0.1616700981057479	0.1520162070831807	1534.5426109633408	9943.810280992184	1433.8301907018758	9291.195493777283
2.831210187062679	15890.407110468976	15151.159427891318	19397.031939839824	18223.08419629262	21142.62294762411	19755.01578963282	22815.16240069951	21226.16723346591	25801.975754457977	23862.96471112518	0.16167012339610387	0.152016230670353	1525.6855218906421	9945.986866359599	1425.554411265417	9293.229337758385
2.848269652679189	15909.911113943775	15169.75615659893	19420.84077691967	18245.452107305373	21168.57471478869	19779.26433617142	22843.167408085323	21252.22179197783	25833.647399931622	23892.256225497433	0.16167014913737965	0.15201625467807786	1516.8663590321084	9948.077388642356	1417.3140690628206	9295.182769136503
2.865431910157798	15929.419114435905	15188.356698067972	19444.654508824522	18267.82461757008	21194.531823548903	19803.517874026762	22871.178184937475	21278.281718145314	25865.325578372947	23921.553781560422	0.1616701753376688	0.1520162791139037	1508.084997382597	9950.081405643374	1409.109047294478	9297.055374768097
2.882697578871184	15948.93094154946	15206.960889861863	19468.472927856827	18290.201531972245	21220.49404763554	19827.77619178543	22899.194487188437	21304.34678489945	25897.01001391904	23950.85712417598	0.16167020200521076	0.15201630398551477	1499.341312192846	9951.998473748099	1400.9392294022255	9298.846740211826
2.900067281924058	15968.446424010895	15225.568568707928	19492.295825253434	18312.58265439663	21246.461159620147	19852.0390769511	22927.216069521644	21330.416764009464	25928.700429297405	23980.165996902335	0.16167022914839252	0.15201632930073386	1490.6351789754117	9953.828147967812	1392.8044990696944	9300.556449712254
2.9175416461756507	15987.965389666299	15244.179570494565	19516.122991182354	18334.96778772391	21272.432930911575	19876.306315940965	22955.242685367815	21356.491426078865	25960.39654582185	24009.48014198992	0.16167025677575314	0.15201635506752423	1481.966473507695	9955.569981945213	1384.7047402270837	9302.184086235706
2.9351213022623317	16007.487665478508	15262.793730268728	19539.95421473935	18357.356733827768	21298.409131752273	19900.577694082618	22983.274086901	21382.570540542183	25992.09808338809	24038.799300377632	0.16167028489598553	0.152016381293994	1473.3350718212314	9957.223527878989	1376.6398370468523	9303.729231436271
2.952806884620376	16027.013077524105	15281.41088223299	19563.789283944392	18379.749293571458	21324.389531214485	19924.852995610334	23011.31002503449	21408.653875660973	26023.804760469146	24068.12321168849	0.16167031351793884	0.15201640798839602	1464.7408502136823	9958.788336610422	1368.6096739465138	9305.191465666518
2.970599031508854	16046.541450990828	15300.030859743063	19587.62798573858	18402.145266804902	21350.37389719696	19949.132003661995	23039.350249417326	21434.741198520576	26055.516294111498	24097.45161422598	0.16167034265062274	0.15201643515913327	1456.1836852509296	9960.263957618736	1360.6141355932923	9306.57036800962
2.9884983850326714	16066.072610174553	15318.653495304963	19611.470105980643	18424.544452361395	21376.361996421132	19973.414500275543	23067.3945084302	21460.8322750263	26087.23239993048	24126.784244969884	0.16167037230320824	0.15201646281475897	1447.663453756948	9961.649938958697	1352.653106901911	9307.86551625561
3.006505591165733	16085.606378476483	15337.278620572422	19635.31542944354	18446.946648054585	21402.353594427506	19997.700266385767	23095.44254918162	21486.926869900035	26118.952792106014	24156.12083957244	0.16167040248503253	0.15201649096398187	1439.1800328260288	9962.945827330928	1344.7264730331954	9309.076486889739
3.0246212997742656	16105.142578400364	15355.906066344052	19659.163739811258	18469.35165067516	21428.348455572206	20021.989081820724	23123.494117504193	21513.02474667643	26150.677183378462	24185.461132354183	0.16167043320560126	0.15201651961566706	1430.7332998182392	9964.15116806142	1336.8341193926753	9310.202855084091
3.0428461646402667	16124.681031549619	15374.53566256068	19683.014819675376	18491.75925598776	21454.34634302326	20046.28072529846	23151.548957950687	21539.125667699405	26182.40528504426	24214.80485630003	0.16167046447459088	0.15201654877883963	1422.3231323601212	9965.2655050857	1328.9759316480486	9311.244194808882
3.0611808434850984	16144.221558624493	15393.167238302967	19706.868450531754	18514.169258728212	21480.34701875706	20070.574974424017	23179.60681379023	21565.22939411899	26214.13680695166	24244.1517430558	0.16167049630185265	0.15201657846268732	1413.9494083479512	9966.288380982354	1321.1517957116012	9312.20007871138
3.079625997993227	16163.763979419267	15411.80062178824	19730.724412777225	18536.581452599836	21506.35024355481	20094.87160568552	23207.66742700453	21591.335685887123	26245.871457496527	24273.50152292355	0.16167052869741588	0.15201660867656372	1405.6120059504174	9967.219336978626	1313.3615977428854	9313.07007812662
3.0981822938360946	16183.308112819497	15430.435640368156	19754.582485706367	18558.99563027072	21532.355776999048	20119.170394451245	23235.730538284162	21617.44430175457	26277.608943618205	24302.85392485817	0.1616705616714903	0.15201663942999125	1397.310803601984	9968.057912907097	1305.6052241632715	9313.853763184976
3.116850400696155	16202.85377679899	15449.072120525963	19778.44244750795	18581.41158337059	21558.363377469814	20143.47111496626	23263.795887024495	21643.554999267344	26309.348970794992	24332.20867646342	0.16167059523447003	0.15201667073266395	1389.0456800076645	9968.803647232242	1297.8825616390677	9314.550702679437
3.135630992291033	16222.400788417175	15467.709887873638	19802.304075261854	18603.829102487423	21584.372802141374	20167.773540348826	23291.863211322172	21669.667534762866	26341.09124304021	24361.56550398765	0.16167062939693666	0.15201670259445085	1380.816514149541	9969.456077101175	1290.1934970963048	9315.160464180168
3.1545247463978408	16241.94896381625	15486.34876714959	19826.167144935724	18626.247977164832	21610.38380697861	20192.07744258759	23319.93224797128	21695.781663367008	26372.83546289798	24390.924132320597	0.1616706641696627	0.15201673502539909	1372.6231852790806	9970.014738273341	1282.5379177161958	9315.682613990735
3.1735323448776414	16261.498118218306	15504.98858221561	19850.031431381587	18648.66799589853	21636.396146733394	20216.382592537797	23348.00273245948	21721.89713899005	26404.581331438865	24420.28428498884	0.1616706995636151	0.15201676803573658	1364.465572919231	9970.47916515125	1274.9157109283842	9316.116717102472
3.192654473700048	16281.04806592254	15523.629156054392	19873.89670833263	18671.08894613344	21662.40957494112	20240.688759918223	23376.074398964323	21748.01371432345	26436.328548255824	24449.64568415227	0.16167073558995854	0.15201680163587675	1356.343556873384	9970.848890827037	1267.3267644282314	9316.462337315083
3.211891822967991	16300.598620302586	15542.270310766982	19897.76274840005	18693.510614260766	21688.42384391735	20264.99571330803	23404.146980349655	21774.131140836467	26468.076811460203	24479.00805060037	0.16167077226005938	0.15201683583641998	1348.257017215481	9971.123447018676	1259.7709661627305	9316.71903713746
3.2312450869426166	16320.14959380349	15560.911867569856	19921.62932306951	18715.932785614605	21714.438704753986	20289.303220143178	23432.220208161558	21800.249168772378	26499.825817677214	24508.371103747973	0.1616708095854888	0.15201687064815858	1340.2058342944365	9971.302364097442	1252.2482043364435	9316.886377819348
3.2507149640683446	16339.700797939111	15579.553646792532	19945.49620269814	18738.355244469196	21740.453907316085	20313.611046713442	23460.293812624957	21826.367547145306	26531.57526204219	24537.734561631867	0.1616708475780268	0.15201690608207852	1332.1898887380958	9971.385171114001	1244.7583674135967	9316.96391937742
3.2703021569980693	16359.252043289165	15598.195467874713	19969.363156511077	18760.777774035625	21766.469200238134	20337.918958158938	23488.367522639644	21852.48602373657	26563.32483819617	24567.09814090663	0.16167088624966644	0.1520169421493661	1324.2090614486951	9971.371395768132	1237.3013441150542	9316.951220564079
3.2900073726185273	16378.803139496598	15616.837149363793	19993.22995259838	18783.20015645895	21792.484330920743	20362.22671846704	23516.441065776784	21878.604345091328	26595.074238282017	24596.461556841055	0.16167092561261678	0.15201697886140692	1316.2632336103125	9971.26056445716	1229.8770234283875	9316.847838945221
3.3098313220758016	16398.353895264714	15635.478508912287	20017.096357911752	18805.62217281524	21818.49904552715	20386.534090469242	23544.514168275153	21904.72225651536	26626.82315294025	24625.824523314503	0.16167096567930644	0.15201701622979438	1308.3522866845597	9971.052202249877	1222.4852945947205	9316.653330799192
3.329774720800988	16417.90411835447	15654.119363274945	20040.962138261315	18828.04360310827	21844.51308897978	20410.840835837593	23572.586555037542	21930.839502071212	26658.571271305056	24655.18675281272	0.16167100646239063	0.15201705426632964	1300.4761024066247	9970.745832851157	1215.1260471127462	9316.367251145653
3.349838288536016	16437.45361558151	15672.759528306291	20064.827058312236	18850.46422626666	21870.52620495658	20435.146715081682	23600.657949626806	21956.955824575038	26690.318280999934	24684.54795642433	0.16167104797475038	0.15201709298302732	1292.6345627926057	9970.340978661086	1207.7991707469919	9315.98915381357
3.370022749359618	16457.002192813587	15691.398818957965	20088.690881581682	18872.883820140858	21896.538135887848	20459.451487545448	23628.728074262523	21983.070965593193	26722.06386813395	24713.907843837052	0.1616710902295013	0.15201713239211914	1284.8275501473108	9969.837160824798	1200.5045555284596	9315.518591437023
3.390328831713469	16476.549654967886	15710.037049276281	20112.553370435766	18895.302161500324	21922.548622952894	20483.75491140413	23656.796649817432	22009.184665439043	26753.807717297885	24743.266123334262	0.16167113323999407	0.15201717250605729	1277.0549470483093	9969.233899128623	1193.242091743392	9314.955115376506
3.4107572684284713	16496.095806007965	15728.674032399273	20136.41428608597	18917.719026030143	21948.55740607627	20508.05674366068	23684.863395813445	22035.29666316915	26785.549511559704	24772.62250179072	0.16167117701982175	0.15201721333751875	1269.3166363530327	9968.53071203269	1186.0116699421778	9314.298275785055
3.431308796751202	16515.640448941213	15747.309580554416	20160.27338858622	18940.13418832843	21974.56422392462	20532.356740143045	23712.928030418294	22061.406696580365	26817.288932460968	24801.97668466943	0.1616712215828221	0.15201725489940957	1261.612501204363	9967.727116735652	1178.8131809387123	9313.547621604986
3.4519841583705158	16535.183385816057	15765.943505055739	20184.130436829666	18962.547421903004	22000.568813903235	20556.654655500563	23740.990270441882	22087.514502206075	26849.0256600127	24831.32837601746	0.16167126694308295	0.15201729720486842	1253.9424250280717	9966.822629137896	1171.6465158103965	9312.70270056324
3.47278409944432	16554.724417719244	15784.575616301503	20207.985188545543	18984.958499168763	22026.570912152743	20580.95024320123	23769.049831332748	22113.619815313283	26880.759372691577	24860.677278462776	0.16167131311494587	0.1520173402672722	1246.3062915325281	9965.816763854586	1164.511565903551	9311.763059226796
3.4937093706264992	16574.263344773106	15803.205723771493	20231.837400296023	19007.36719144458	22052.570253545713	20605.243255528378	23797.106427174513	22139.722369899082	26912.489747435924	24890.023093210355	0.1616713601130122	0.15201738410023827	1238.703984707361	9964.709034192376	1157.4082228231127	9310.728242907207
3.514760727094002	16593.79996613275	15821.83363602436	20255.686827472953	19029.77326895028	22078.566571683208	20629.53344357745	23825.159770682185	22165.821898687278	26944.2164596417	24919.365520038486	0.16167140795214702	0.1520174287176299	1231.1353888219455	9963.498952152207	1150.336378438631	9309.597795718815
3.535938928574102	16613.33407998331	15840.459160695087	20279.533224294748	19052.17650080375	22104.55959889144	20653.820557252977	23853.209573198623	22191.91813312517	26975.93918315857	24948.704257295223	0.1616714566474827	0.15201747413356126	1223.600388439023	9962.186028532684	1143.2959248890984	9308.371260621585
3.557244739371806	16632.865483537524	15859.082104492532	20303.37634380358	19074.576655018147	22130.54906621881	20678.10434526557	23881.255544691423	22218.010803380406	27007.65759028649	24978.039001894947	0.16167150621442558	0.1520175203624009	1216.0988684017211	9960.769772822969	1136.2867545799818	9307.048179388046
3.578678928397448	16652.393973032587	15877.702273196752	20327.215937861765	19096.973498498857	22156.534703432066	20702.384555128738	23909.29739374883	22244.099638337593	27039.37135177118	25007.36944931465	0.16167155666866076	0.15201756741877726	1208.6307138325064	9959.249693207443	1129.308760178159	9305.628092573024
3.600242269194432	16671.919343727728	15896.319471656385	20351.051757148995	19119.36679704054	22182.516239013323	20726.660933155723	23937.334827576586	22270.184365594978	27071.08013680069	25036.6952935903	0.16167160802615552	0.15201761531758276	1201.1958101493656	9957.625296690501	1122.3618346215226	9304.110539591406
3.6219355399671502	16691.44138990155	15914.933503786326	20374.883551159328	19141.75631532449	22208.493400156887	20750.933224456705	23965.367551994597	22296.264711461507	27102.783613001724	25066.016227313634	0.16167166030316604	0.15201766407397846	1193.7940430492163	9955.896088968031	1115.4458711149055	9302.495058687404
3.643759523609069	16710.95990484904	15933.54417256495	20398.71106819773	19164.141816915468	22234.4659127656	20775.201172935496	23993.395271433026	22322.340400953315	27134.481446435322	25095.3319416283	0.16167171351624243	0.15201771370339998	1186.4252985137282	9954.061574472114	1108.5607631249004	9300.781186891254
3.6657150077309777	16730.47468087917	15952.151280031583	20422.53405537735	19186.52306425889	22260.433501447915	20799.464521286503	24021.417688929232	22348.411157790546	27166.173301593553	25124.642126226383	0.16167176768223296	0.15201776422156105	1179.0894628157257	9952.12125643529	1101.70640438993	9298.968460109085
3.6878027846894206	16749.98550931209	15970.754627284135	20446.352258616353	19208.899818678135	22286.395889514537	20823.72301099191	24049.434506124242	22374.476704394394	27197.858841395573	25153.94646934519	0.1616718228182913	0.15201781564445954	1171.7864225137746	9950.074636840262	1094.8826889193733	9297.0564131164
3.710023651615288	16769.49218047651	15989.3540144765	20470.165422634942	19231.27184037161	22312.352798975284	20847.976382318593	24077.44542325937	22400.53676188382	27229.537727184004	25183.24465776367	0.16167187894187907	0.15201786798838188	1164.5160644513671	9947.921216424555	1088.089510985592	9295.044579497073
3.732378410442586	16788.99448370693	16007.949240815946	20493.973290952174	19253.638888409812	22338.303950535712	20872.224374314985	24105.450139172746	22426.591050072326	27261.209618721034	25212.536376798846	0.161671936070776	0.15201792126991007	1157.2782757579698	9945.660494684242	1081.3267651292845	9292.93249168899
3.7548678679373717	16808.492207341045	16026.540104560663	20517.775605883056	19276.0007207326	22364.249063594023	20896.466724808222	24133.448351295967	22452.639287464845	27292.874174184846	25241.82131030251	0.16167199422308068	0.15201797550592355	1150.072943856474	9943.291969944723	1074.5943461651914	9290.719681033399
3.777492835726878	16827.985138717202	16045.126403017395	20541.57210853569	19298.357094146522	22390.187856238048	20920.703170401295	24161.439755650987	22478.681191254866	27324.53105016615	25271.09914065801	0.16167205341721952	0.15201803071360814	1142.8999564537662	9940.81513928622	1067.8921491734218	9288.405677710194
3.8002541303288	16847.47306417152	16063.707932538688	20565.362538807953	19320.707764321716	22416.12004524176	20944.933446469826	24189.4240468464	22504.716477320962	27356.179901664145	25300.36954877652	0.16167211367195203	0.1520180869104598	1135.7592015413102	9938.229498552158	1061.2200695011998	9285.990010756068
3.823152573180761	16866.95576903539	16082.284488520574	20589.146635384735	19343.052485789347	22442.04534606231	20969.157287159327	24217.400918074367	22530.74486022396	27387.820382083144	25329.63221409394	0.16167217500637687	0.15201814411429057	1128.6505674057407	9935.534542438574	1054.578002767812	9283.472208105028
3.8461889906699622	16886.433037632898	16100.855865399995	20612.92413573505	19365.391011938726	22467.96347283701	20993.374425382193	24245.37006110738	22556.76605320376	27419.452143229097	25358.886814567464	0.16167223743993664	0.15201820234323443	1121.573942618852	9932.729764422402	1047.9658448631526	9280.851796586998
3.8693642141629967	16905.904653278023	16119.42185665246	20636.69477610885	19387.7230950147	22493.874138379968	21017.58459281494	24273.331166294767	22582.779768176457	27451.074835305717	25388.13302667244	0.16167230099242624	0.15201826161575288	1114.529216040566	9929.814656780101	1041.3834919467336	9278.128301921766
3.892679080035866	16925.37039827221	16137.982254789455	20660.458291534316	19410.048486114763	22519.777054179223	21041.787519895173	24301.283922559684	22608.78571573116	27482.688106911242	25417.37052539892	0.16167236568399784	0.1520183219506406	1107.5162768201553	9926.788710618392	1034.8308404442505	9275.301248692442
3.9161344297041563	16944.830053901598	16156.536851355959	20684.214415814764	19432.3669351863	22545.671930393473	21065.9829358187	24329.228017395664	22634.78360512696	27514.291605034658	25446.598984248365	0.1616724315351681	0.15201838336703286	1100.5350143988035	9923.651415883563	1028.3077870573034	9272.37016043393
3.9397311096534064	16964.283400434615	16175.0854369282	20707.962881525982	19454.678191024122	22571.558475849317	21090.17056853694	24357.163136863717	22660.77314429023	27545.88497505259	25475.818075230767	0.1616724985668241	0.15201844588440988	1093.5853185039014	9920.402261334471	1021.814228754607	9269.334559567738
3.963469971469652	16983.730217119137	16193.627801110928	20731.703420013015	19476.982001267406	22597.436398037808	21114.350144753702	24385.08896558874	22686.754039811243	27577.46786072534	25505.02746886093	0.16167256680023043	0.15201850952260407	1086.6670791512588	9917.040734554641	1015.3500627736794	9266.193967410363
3.987351871870168	17003.17028218009	16212.163732535177	20755.43576138755	19499.27811239726	22623.30540311175	21138.521389922644	24413.00518675667	22712.72599694154	27609.039904193844	25534.22683415567	0.1616726362570358	0.15201857430180638	1079.780186648597	9913.566321997903	1008.9151866250322	9262.947904232424
4.01137767273438	17022.60337281677	16230.693018855738	20779.159634524905	19521.566269733932	22649.165195882535	21162.684028244355	24440.911482111165	22738.688719590857	27640.600745976077	25563.415838630488	0.16167270695928085	0.152018640242573	1072.9245315920562	9909.97850895673	1002.5094980896101	9259.595889222808
4.035548241134971	17042.029265200348	16249.215446748816	20802.874767061283	19543.846217434224	22675.015479817237	21186.837782663635	24468.807531950573	22764.64191032429	27672.15002496374	25592.59414829651	0.16167277892940332	0.15201870736583065	1066.1000048721326	9906.276779623702	996.1328952214099	9256.137440532912
4.059864449369175	17061.447734471374	16267.730801909653	20826.58088539103	19566.117698488895	22700.85595703577	21210.982374866795	24496.693015124987	22790.585270359523	27703.687378419116	25621.761427657497	0.16167285219024807	0.15201877569288572	1059.306497663143	9902.46061700955	989.7852763434057	9252.572075239848
4.08432717499025	17080.858554736944	16286.238869050001	20850.27771466349	19588.380454719878	22726.686328307555	21235.117525278747	24524.567609032718	22816.518499563714	27735.21244197123	25650.917339706517	0.16167292676507186	0.15201884524542847	1052.5439014288131	9898.529502990656	983.4665400453378	9248.89930933481
4.108937300839158	17100.261499068438	16304.73943189571	20873.964978780514	19610.634226777664	22752.506293048962	21259.242953060257	24552.430989617642	22842.4412964507	27766.724849613005	25680.061545922916	0.1616730026775522	0.15201891604554144	1045.8121079286793	9894.482918378897	977.1765851929667	9245.118657808285
4.133695715076422	17119.656339498903	16323.232273184543	20897.64240039362	19632.8787541389	22778.3155493203	21283.35837610547	24580.282831366072	22868.35335817841	27798.22423369791	25709.193706269565	0.16167307995179397	0.15201898811570705	1039.11100920866	9890.32034284342	970.9153109235922	9241.229634623975
4.15860331121418	17139.042847020457	16341.717174663623	20921.309700901136	19655.113775103633	22804.11379382286	21307.46351103902	24608.12280730368	22894.254380545837	27829.710224936593	25738.313479189605	0.1616731586123387	0.15201906147881294	1032.4404976053047	9886.04125495907	964.6826166433748	9237.231752697378
4.183660988148428	17158.420791581884	16360.19391708716	20944.966600445565	19677.339026792823	22829.90072189616	21331.558073213455	24635.950588992615	22920.1440579904	27861.182452393856	25767.42052160361	0.1616732386841712	0.15201913615816212	1025.8004657488782	9881.645132236183	958.47840203339	9233.124523959123
4.208869650191461	17177.789942086132	16378.662280214148	20968.612817910904	19699.554245145882	22855.676027515146	21355.64177670667	24663.7658465286	22946.022083585252	27892.640543485508	25796.51448890675	0.16167332019272726	0.15201921217747733	1019.190806553117	9877.131451038644	952.302567039209	9228.907459261827
4.2342302071045115	17197.150066387556	16397.122042805702	20992.248070919577	19721.759164917752	22881.43940328702	21379.71433431886	24691.568248537635	22971.888149036127	27924.084123974797	25825.595034965365	0.16167340316390386	0.15201928956091085	1012.6114132232033	9872.499686661176	946.1550118812011	9224.580068493262
4.259743574130585	17216.500931289727	16415.572982623184	21015.872075830146	19743.953519676925	22907.190540448824	21403.77545757052	24719.357462173506	22997.741944679274	27955.51281796983	25854.661812114842	0.16167348762406536	0.15201936833305188	1006.0621792632155	9867.749313419685	940.0356370562222	9220.141860594042
4.285410672027485	17235.842302543017	16434.01487642562	21039.484547734657	19766.13704180266	22932.92912886476	21427.824856699503	24747.13315311497	23023.58315947842	27986.926247920517	25883.71447115632	0.16167357360005286	0.15201944851893387	999.5429984584334	9862.879804475233	933.9443433230044	9215.592343422119
4.311232427101037	17255.173944841667	16452.44749996725	21063.085200455494	19788.30946248235	22958.65485702282	21451.86224065831	24774.894985562314	23049.411481021954	28018.324034614878	25912.752661353705	0.1616736611191929	0.15201953014404257	993.0537648861064	9857.890631961636	927.8810317174066	9210.931023918092
4.337209771238533	17274.495621821894	16470.870627995617	21086.673746543365	19810.47051170949	22984.36741203281	21475.887317112032	24802.642622235275	23075.22659552082	28049.70579717691	25941.776030431483	0.16167375020930616	0.15201961323432567	986.5943729164428	9852.781266992912	921.8456035452546	9206.157408037689
4.363343641942354	17293.80709605896	16489.28403424881	21110.24989727415	19832.61991828073	23010.06647962302	21499.899792435255	24830.3757243696	23101.02818780529	28081.071153062847	25970.78422457124	0.16167384089871611	0.15201969781619865	980.1647172053927	9847.551179607399	915.8379603824578	9201.271000762004
4.389634982363801	17313.108129065065	16507.687491453595	21133.81336264664	19854.75740979391	23035.751744137917	21523.899371710067	24858.093951714716	23126.81594132297	28112.419718058747	25999.776888409615	0.161673933216259	0.15201978391655596	973.7646927026217	9842.199838854373	909.8580040781526	9196.271306142211
4.416084741337141	17332.39848128671	16526.08077132283	21157.363851379774	19876.882712645303	23061.422888535304	21547.885758723205	24885.796962530705	23152.589538135795	28143.751106277272	26028.75366503508	0.1616740271912916	0.15201987156277694	967.3941946481937	9836.726712773554	903.9056367502781	9191.157827255316
4.442693873413836	17351.677912102474	16544.463644553376	21180.901070910295	19898.995552027423	23087.079594383886	21571.858655963817	24913.48441358592	23178.348658917803	28175.0649301552	26057.71419598562	0.16167412285370236	0.15201996078273766	961.0531185705913	9831.13126838021	897.9807607887778	9185.930066254921
4.469463338897009	17370.946179820377	16562.835880823728	21204.42472738988	19921.09565192653	23112.721541860356	21595.817764620893	24941.155960153887	23204.09298295242	28206.36080045009	26086.6581212459	0.16167422023392036	0.1520200516048169	954.7413602859015	9825.41297167074	892.0832788536791	9180.58752435632
4.49639410387609	17390.20304167562	16581.197248791857	21227.93452568287	19943.182735120365	23138.348409747006	21619.762784580933	24968.811256010922	23229.822188130158	28237.63832623784	26115.585079244775	0.1616743193629244	0.15202014405790806	948.4588159034611	9819.571287693456	886.2130938772461	9175.129701874685
4.523487140261684	17409.448253828195	16599.547516092956	21251.430169363703	19965.256523175798	23163.959875429162	21643.693414425576	24996.449953433457	23255.535950946105	28268.897114909876	26144.494706852765	0.16167442027225365	0.1520202381714263	942.2053818224231	9813.605680515058	880.3701090628165	9169.556098211091
4.550743425820648	17428.68157136049	16617.88644933722	21274.911360714443	19987.31673644653	23189.55561489263	21667.60935142921	25024.07170319547	23281.233946497534	28300.136772170452	26173.386639379514	0.1616745229940184	0.15202033397531856	935.9809547272744	9807.515613195486	874.5542278803186	9163.866211831104
4.578163944211368	17447.902748274762	16636.213814107494	21298.377800722126	20009.363094070606	23215.13530272098	21691.510291556475	25051.67615456566	23306.915848481323	28331.356902033658	26202.26051057106	0.16167462756090933	0.15202043150007427	929.7854315947043	9801.300547861494	868.7653540737228	9158.059540340677
4.605749685019276	17467.111537491077	16654.529374957336	21321.829189076663	20031.3953139685	23240.69861209342	21715.395929460276	25079.262955305316	23332.581329191973	28362.557106821303	26231.11595260784	0.16167473400620805	0.1520205307767337	923.6187096935464	9794.959945728071	863.0033916581306	9152.135580472182
4.633501643792551	17486.3076908448	16672.832895408625	21345.26522416823	20053.413112840553	23266.24521478214	21739.265958479213	25106.831751665613	23358.23005951894	28393.736987160017	26259.952596101914	0.1616748423637985	0.15202063183689843	917.480686577037	9788.493267016485	857.2682449147105	9146.093828044366
4.6614208220780515	17505.49095908418	16691.124137949406	21368.685603084796	20075.416206164835	23291.774781149805	21763.12007063539	25134.38218838505	23383.861708944467	28424.896141978606	26288.77007009467	0.1616749526681779	0.15202073471274286	911.37126008817	9781.899971034378	851.5598183989059	9139.933778052218
4.689508227457455	17524.661091868136	16709.40286403183	21392.090021609845	20097.40430819503	23317.286980147263	21786.957956632286	25161.913908687115	23409.47594554138	28456.034168505706	26317.56800205462	0.16167506495446757	0.15202083943702224	905.2903283587657	9775.179516169243	845.8780169331003	9133.654924612027
4.717764873583629	17543.817837763898	16727.668834069827	21415.478174219992	20119.37713195802	23342.781479311074	21810.779305852324	25189.426554277805	23435.07243597063	28487.15066226716	26346.346017874857	0.16167517925842292	0.15202094604308494	899.2377898117993	9768.331359931268	840.2227456110413	9127.25676100934
4.746191780217212	17562.960944244805	16745.92180743717	21438.849754082763	20141.334389252017	23368.25794476138	21834.583806354956	25216.919765343464	23460.650845479402	28518.245217083844	26375.103741871077	0.1616752956164478	0.15202105456488244	893.2135431566276	9761.354958912358	834.5939097954542	9120.73877969198
4.774789973263409	17582.090157687813	16764.16154246512	21462.204453054055	20163.275790644093	23393.71604119924	21858.371144874207	25244.393180548122	23486.210837898594	28549.317425068897	26403.840796779044	0.16167541406560476	0.15202116503698082	887.2174873876502	9754.249768782407	828.9914151154808	9114.10047224909
4.803560484809025	17601.205223371304	16782.387796440384	21485.541961675957	20185.20104546818	23419.155431904506	21882.14100681665	25271.84643703127	23511.752075640783	28580.36687662553	26432.556803752515	0.16167553464362483	0.15202127749457087	881.2495217946125	9747.015244424343	823.415167476167	9107.3413295364
4.832504353159697	17620.30588547305	16800.600325603235	21508.86196917474	20207.10986182323	23444.575778733808	21905.893076259603	25299.279170405982	23537.27421969845	28611.393160445048	26461.251382361454	0.16167565738892434	0.15202139197348075	875.3095459509059	9739.650839801878	817.8650730476365	9100.460841557942
4.861622622877388	17639.391887067526	16818.798885145006	21532.164163458136	20229.001946570654	23469.976742117808	21929.627035948495	25326.691014756027	23562.776929641324	28642.395863503953	26489.92415058927	0.1616757823406131	0.15202150851018698	869.3974597128108	9732.156007986516	812.3410382649163	9093.45849748794
4.890916344818065	17658.46297012389	16836.983229206242	21555.448231113372	20250.877005332528	23495.357981059267	21953.342567295156	25354.081602633993	23588.259863614636	28673.37457106208	26518.574724831175	0.16167590953850886	0.15202162714182538	863.5131632309058	9724.530201278627	806.8429698356776	9086.333785758354
4.9203865761696335	17677.51887550383	16855.153110874577	21578.713857405084	20272.734742489498	23520.719153130958	21977.039350375675	25381.450565059247	23613.722678337035	28704.328866660497	26547.202719892	0.16167603902315045	0.15202174790620404	857.6565569409868	9716.772871132009	801.3707747372682	9079.086194053292
4.950034380490085	17696.55934295919	16873.30828218278	21601.96072627296	20294.574861178913	23546.059914473342	22000.717063928616	25408.79753151555	23639.16502909881	28735.258332119192	26575.807748984465	0.16167617083580918	0.1520218708418162	851.827541564242	9708.8834681632	795.9243602137431	9071.71520927269
4.979860827745887	17715.584111129796	16891.448494106524	21625.188520329644	20316.39706329259	23571.379919792522	22024.37538535273	25436.122129949083	23664.586569759584	28766.16254753505	26604.38942372691	0.16167630501850494	0.15202199598785002	846.0260181094054	9700.86144220084	790.5036337747006	9064.220317551866
5.009866994350591	17734.592917541322	16909.57349656246	21648.396920858693	20338.201049475	23596.67882235817	22048.01399070524	25463.423986766385	23689.98695274665	28797.041091279854	26632.94735414157	0.16167644161401656	0.15202212338420415	840.2518878711271	9692.706242269836	785.1085031999974	9056.601004309952
5.040053963203681	17753.585498603003	16927.683038406158	21671.58560781237	20359.986519121267	23621.95627400142	22071.632554699827	25490.70272683226	23715.365829052975	28827.89353999821	26661.48114865268	0.16167658066589738	0.15202225307149878	834.5050524279359	9684.417316591367	779.7388765330543	9048.856754204258
5.070422823729659	17772.561589605433	16945.776867430017	21694.754259809528	20381.753170375174	23647.211925112766	22095.230750704668	25517.957973467743	23740.722848235273	28858.71946860554	26689.990414084565	0.16167672221848975	0.15202238509108912	828.7854136485839	9675.994112666696	774.3946620898787	9040.98705123365
5.100974671917351	17791.520924718647	16963.85473036152	21717.902554133878	20403.500700127548	23672.44542464041	22118.808250740953	25545.189348448468	23766.057658412545	28889.518450286567	26718.474755660252	0.16167686631693767	0.1520225194850792	823.0928736838978	9667.436077201739	769.0757684499258	9032.991378660314
5.131710610359471	17810.463236989577	16981.916372860895	21741.03016673148	20425.22880401398	23697.656420087776	22142.364725480533	25572.396472002227	23791.369906263804	28920.290056492864	26746.93377699918	0.1616770130072024	0.15202265629633527	817.4273349707364	9658.742656168528	763.7821044573211	9024.869219030254
5.1626317482924104	17829.38825834035	16999.96153951941	21764.13677220928	20446.937176413292	23722.844557512155	22165.89984424454	25599.578962807715	23816.659237026703	28951.033856941725	26775.367080115997	0.1616771623360779	0.15202279556849896	811.7887002307107	9649.913294807076	758.5135792262736	9016.620054259896
5.193739201636265	17848.295719565704	17017.989973857297	21787.22204383261	20468.625510445592	23748.009481522247	22189.413275001465	25626.736437992055	23841.925294495682	28981.749419613763	26803.774265418706	0.16167731435120392	0.1520229373460019	806.1768724677968	9640.947437607683	753.2701021340908	9008.243365557864
5.225034093035115	17867.18535033121	17036.001418321797	21810.28565352365	20490.293497970462	23773.150835276705	22212.904684365407	25653.86851312949	23867.167721020316	29012.43631075167	26832.154931707126	0.1616774691010833	0.15202308167408077	800.5917549753212	9631.84452842176	748.0515828258358	8999.738633509725
5.256517551897525	17886.056879171116	17053.99561428533	21833.327271859413	20511.94082958531	23798.26826048225	22236.37373759455	25680.974802239543	23892.386157503777	29043.094094858567	26860.50867617149	0.16167762663509708	0.15202322859879003	795.0332513248431	9622.604010336101	742.8579312087968	8991.1053380128
5.288190714437326	17904.91003348602	17071.972302043305	21856.34656806963	20533.567194623316	23823.361397391574	22259.820098589116	25708.054917784986	23917.58024340092	29073.722334696	26888.835094390553	0.16167778700351995	0.15202337816701814	789.5012653724407	9613.225325767882	737.689057457028	8982.342958364636
5.320054723714605	17923.74453954108	17089.931220812618	21879.343210035193	20555.172281152176	23848.429884801953	22283.24342989027	25735.108470670537	23942.74961671728	29104.320591282834	26917.133780330794	0.16167795025753595	0.15202353042650332	783.9957012609229	9603.707916514017	732.5448720103013	8973.450973247178
5.352110729676963	17942.560122463816	17107.872108729338	21902.316864286197	20576.755775971946	23873.473360053373	22306.643392678016	25762.135070241144	23967.89391400697	29134.888423893673	26945.404326344385	0.16167811644925714	0.1520236854258467	778.5164634126704	9594.051223676652	727.4252855696832	8964.42886070814
5.384359889201005	17961.35650624204	17125.794702847117	21925.267196000088	20598.317364613697	23898.491459026794	22330.019646769964	25789.13432428028	23993.01277037163	29165.425390057288	26973.646323168323	0.16167828563173828	0.15202384321453016	773.0634565321961	9584.25468771346	722.3302091027726	8955.276098225266
5.41680336613411	17980.133413721825	17143.69873913515	21948.193868999915	20619.856731337695	23923.48381614252	22353.371850619624	25816.105839008454	24018.10581945876	29195.93104555531	27001.859359922848	0.16167845785899465	0.15202400384293108	767.6365856077173	9574.317748474889	717.2595538396272	8945.992162689567
5.44944233133642	17998.890566605525	17161.58395247644	21971.09654575264	20641.373559131913	23948.450064358673	22376.699661315026	25843.0492190818	24043.17269346047	29226.404944421025	27030.043024110455	0.1616786331860199	0.15202416736233934	762.2357559087104	9564.239845200442	712.2132312746253	8936.576530432329
5.482277962723094	18017.627685449723	17179.45007666588	21993.974887367374	20662.867529710365	23973.389835169506	22400.00273457719	25869.96406759054	24068.21302311204	29256.846638937997	27058.19690161452	0.16167881166880294	0.15202433382497313	756.8608729828848	9554.020416482352	707.1911531612277	8927.028677185997
5.515311445306831	18036.344489663075	17197.296844408294	22016.82855359348	20684.338323511412	23998.302758603728	22423.280724758522	25896.84998605736	24093.22643769043	29287.255679638653	27086.32057669806	0.1616789933643469	0.1520245032839961	751.5118426637491	9543.658900394104	702.1932315208833	8917.348078208044
5.548543971240616	18055.040697504708	17215.123987317013	22039.65720281944	20705.78561969669	24023.188463223483	22446.533284841946	25923.70657443664	24118.212565013575	29317.63161530379	27114.413632003216	0.1616791783306866	0.15202467579353485	746.1885710640345	9533.154734428972	697.2193786354037	8907.534208208323
5.581976739860765	18073.71602608181	17232.93123591163	22062.460492070633	20727.209096149058	24048.046576122306	22469.76006643892	25950.53343111248	24143.17103143848	29347.97399296075	27142.475648549535	0.16167936662690832	0.15202485140869573	740.8909645705135	9522.507355438545	692.2695070430636	8897.58654131461
5.615610957730194	18092.3701913478	17250.71831961635	22085.238077007944	20748.60842947133	24072.876722923873	22492.96071978837	25977.33015289762	24168.101461860293	29378.28235788263	27170.50620573325	0.16167955831316802	0.1520250301855832	735.6189298573299	9511.716199836694	687.3435295506497	8887.504551243037
5.649447838681973	18111.002908100585	17268.484966758424	22107.98961192643	20769.98329498507	24097.678527780918	22516.13489375563	26004.096335032536	24193.003479711442	29408.55625358768	27198.504881326702	0.16167975345071078	0.1520252121813177	730.3723738763365	9500.7807034906	682.4413592243218	8877.287711205892
5.6834886038631165	18129.613889980348	17286.230904566117	22130.714749753442	20791.33336672885	24122.451613373483	22539.28223583084	26030.83157118386	24217.876706960134	29438.795221837914	27226.471251477047	0.16167995210189134	0.1520253974540541	725.1512038541841	9489.700301702134	677.5629093876341	8866.935493902303
5.717734481778674	18148.202849467696	17303.955859167036	22153.413142047215	20812.658317456953	24147.195600907726	22562.40239212789	26057.535453443343	24242.720764109446	29468.99880263843	27254.404890705577	0.1616801543301934	0.1520255860630008	719.9553272989579	9478.47442931775	672.7080936266575	8856.447371601127
5.75218670833605	18166.769497881793	17321.65955558646	22176.084438995462	20833.957818638104	24171.910110114724	22585.495007383237	26084.20757232688	24267.535270196357	29499.166534236705	27282.305371907063	0.16168036020025017	0.15202577806843773	714.7846519959858	9467.102520693094	667.8768257870106	8845.822816121392
5.786846526889619	18185.313545378383	17339.341717745516	22198.72828941379	20855.231540454028	24196.594759249117	22608.55972495473	26110.847516773312	24292.3198427907	29529.297953121724	27310.17226634899	0.16168056977786596	0.15202597353173744	709.6390860082465	9455.584009717219	663.0690199733363	8835.06129885558
5.821715188285586	18203.834700947973	17357.00206845957	22221.34434074442	20876.47915179825	24221.24916508803	22631.59618682057	26137.454874143605	24317.074097994322	29559.39259402349	27338.00514367097	0.16168078313003684	0.15202617251538325	704.5185376753216	9443.918329831213	658.284590549476	8824.162290781736
5.856793950907131	18222.33267241387	17374.640329436425	22243.93223905467	20897.700320274733	24245.87294292979	22654.60403357817	26164.02923021973	24341.79765044012	29589.449989912253	27365.803571884113	0.16168100032497199	0.1520263750829906	699.4229156146757	9432.104914045893	653.5234521384118	8813.125262485817
5.892084080719833	18240.80716643044	17392.25622127479	22266.491629035732	20918.894712196783	24270.465706593008	22677.582904443247	26190.57016920399	24366.490113291366	29619.46967199821	27393.567117370687	0.1616812214321167	0.15202658129932758	694.3521287170588	9420.143194924109	648.785519618832	8801.949684132822
5.927586851317345	18259.257888480974	17409.849463462342	22289.022154001064	20940.06199258554	24295.02706841512	22700.53243724857	26217.077273717776	24391.15109824057	29649.451169730586	27421.295344883267	0.16168144652217328	0.1520267912303348	689.3060861515114	9408.032604658976	644.0707081291475	8790.635025553405
5.963303543967366	18277.68454287629	17427.41977437442	22311.523455885585	20961.201825169246	24319.55663925194	22723.45226844343	26243.550124801415	24415.780215509283	29679.39401079799	27448.987817544934	0.1616816756671259	0.152027004943148	684.2846973614651	9395.772575047798	639.378933066153	8779.180756236427
5.999235447657878	18296.086832752397	17444.966871272132	22333.99517524382	20982.313872381754	24344.054028476025	22746.342033092402	26269.98830191269	24440.377073846954	29709.297721127194	27476.644096848475	0.1616819089402616	0.15202722250611786	679.2878720637527	9383.362537492998	634.7101100805448	8767.586345286109
6.035383859143656	18314.4644600691	17462.490470300785	22356.43695124918	21003.3977953615	24368.518843976264	22769.201364874567	26296.391382926777	24464.941280530475	29739.161824883628	27504.2637426563	0.16168214641619583	0.15202744398883505	674.3155202518683	9370.801923085935	630.0641550786095	8755.851261484437
6.071750082993084	18332.81712560793	17479.990286488224	22378.848421692463	21024.45325395038	24392.950692156654	22792.029896082615	26322.758944135247	24489.472441363465	29768.985844470742	27531.846313200094	0.16168238817089542	0.15202766946214977	669.3675521905534	9358.090162537992	625.4409842262394	8743.974973346107
6.108335431635222	18351.144528970453	17497.466033743436	22401.229222980775	21045.47990669294	24417.34917793555	22814.82725762236	26349.09056024558	24513.97016067604	29798.76930053001	27559.391365081065	0.16168263428170335	0.15202789899819585	664.4438784192316	9345.226686262526	620.8405139437527	8731.956949084997
6.145141225407182	18369.446368576486	17514.917424854717	22423.578990136444	21066.477410835065	24441.71390474486	22837.593079011633	26375.3858043807	24538.43404132398	29828.51171194093	27586.89845326945	0.1616828848273645	0.1520281326704143	659.5444097492727	9332.21092435997	616.2626609034487	8719.796656599268
6.182168792601758	18387.72234166226	17532.34417148821	22445.897356795827	21087.4454223231	24466.04447452921	22860.32698837975	26401.64424807838	24562.86368468842	29858.212595820933	27614.36713110468	0.16168313988804975	0.1520283705535763	654.6690572658554	9319.0423066644	611.7073420364759	8707.493563584983
6.2194194695153895	18405.972144278836	17549.745984186437	22468.183955208446	21108.38359580307	24490.340487745398	22883.028612466984	26427.865461291058	24587.258690675633	29887.871467525696	27641.796950295633	0.16168339954538313	0.1520286127238082	649.8177323241252	9305.720262716524	607.174474523461	8695.047137428075
6.256894600496366	18424.195471290095	17567.122572366432	22490.43841623565	21129.291584619306	24514.601543361397	22905.697576623497	26454.049012385094	24611.618657716208	29917.48784064894	27669.18746092019	0.1616836638824667	0.1520288592586154	644.9903465489624	9292.244221786968	602.6639758000383	8682.456845316105
6.294595537993358	18442.392016371174	17584.473644318616	22512.660369349836	21150.169040814108	24538.82723885595	22928.333504809343	26480.19446814075	24635.94318276535	29947.06122702291	27696.53821142614	0.16168393298390937	0.15202911023690763	640.1868118392886	9278.61361295078	598.1757635574904	8669.722154255956
6.332523642604218	18460.56147200675	17601.798907204997	22534.84944263348	21171.01561512653	24563.017170217965	22950.936019593548	26506.3013937519	24660.231861302284	29976.591136718707	27723.84874863097	0.16168420693585248	0.15202936573902517	635.4070403625956	9264.8278650539	593.7097557362868	8656.842531015165
6.370680283125076	18478.70352948926	17619.098067057777	22557.00526277816	21191.83095699169	24587.170931945904	22973.50474215376	26532.36935282577	24684.48428733016	30006.077078046597	27751.11861772236	0.16168448582599862	0.152029625846763	630.6509445568663	9250.886406749487	589.2658705313224	8643.817442217842
6.40906683659976	18496.817878917293	17636.37082877787	22579.12745508375	21212.614714540025	24611.288117047407	22996.03929227586	26558.397907382936	24708.700053376022	30035.518557556567	27778.34736225866	0.16168476974363966	0.15202989064339867	625.918437126209	9236.788666470908	584.8440263859229	8630.646354282275
6.447684688369473	18514.90420919368	17653.616896133233	22601.215643457304	21233.366534596284	24635.368317038505	23018.53928835328	26584.386617856864	24732.878750490432	30064.915080038507	27805.534524168997	0.16168505877968498	0.1520301602137196	621.2094310461544	9222.534072529525	580.4441419972572	8617.32873352617
6.486535232122802	18532.962208024182	17670.835971757762	22623.269450412703	21254.086062679293	24659.411121943784	23041.00434738716	26610.33504309453	24757.019968247972	30094.2661485235	27832.679643754473	0.1616853530266924	0.15203043464404845	616.523839560803	9208.122053097934	576.0661363130785	8603.864046138711
6.525619869945995	18550.99156191546	17688.02775714947	22645.288497069392	21274.772943000775	24683.416120295482	23063.434084985514	26636.24274035583	24781.12329474676	30123.57126428384	27859.782259688116	0.1616856525788968	0.15203071402227344	611.8615761792171	9193.552036195062	571.7099285293953	8590.251758179627
6.564940012373588	18568.991956173722	17705.191952669324	22667.27240315204	21295.42681846508	24707.382899133598	23085.82811536339	26662.10926531417	24805.188316608946	30152.829926834307	27886.841909016082	0.1616859575322409	0.1520309984378752	607.2225546784466	9178.823449734598	567.3754380924511	8576.491335623898
6.604497078439295	18586.96307490278	17722.32825753956	22689.22078698945	21316.04733066825	24731.311044005248	23108.186051342276	26687.934172056175	24829.21461898049	30182.0416339326	27913.85812715799	0.16168626798440577	0.1520312879819562	602.6066891005612	9163.935721537098	563.0625846963376	8562.582244358957
6.644292495727218	18604.90460100266	17739.436369842493	22711.13326551418	21336.634119897728	24755.2001389648	23130.507504350226	26713.71701308229	24853.20178553169	30211.20588158063	27940.83044790809	0.16168658403484373	0.1520315827472697	598.0138937569573	9148.888279397972	558.7712882867199	8548.52395026479
6.684327700423376	18622.816216167947	17756.515986519054	22733.009454261875	21357.18682513172	24779.049766573622	23152.7920844217	26739.457339306973	24877.149398457368	30240.322164025452	27967.758403436146	0.1616869057848096	0.15203188282825056	593.4440832203836	9133.680551008321	554.5014690540847	8534.315919133835
6.724604137367524	18640.69760088598	17773.566803367277	22754.848967370435	21377.705084038564	24802.85950789978	23175.039400197267	26765.15470005881	24901.057038476996	30269.389973760146	27994.641524288156	0.1616872333373933	0.15203218832104518	588.8971723305876	9118.311964063905	550.2530474378145	8519.957616768777
6.76512326010531	18658.548434435583	17790.588515041152	22776.651417579847	21398.18853297656	24826.628942518368	23197.249058923957	26790.808643081356	24924.92428483547	30298.408801525442	28021.479339387875	0.1616875667975533	0.15203249932354274	584.3730761896004	9102.781946221367	546.025944123161	8505.44850894995
6.805886530940724	18676.368394885045	17807.580815048947	22798.41641623117	21418.636806993094	24850.357648510984	23219.420666454796	26816.41871453304	24948.750715303	30327.378136310388	28048.27137603738	0.16168790627215074	0.15203281593540685	579.871710163774	9087.089925161563	541.82008004206	8490.78806148842
6.846895420988873	18694.157159091028	17824.543395752233	22820.1435732666	21439.04953982478	24874.045202466365	23241.553827249416	26841.984458988343	24972.535906176243	30356.29746535442	28075.017159918953	0.16168825186998378	0.1520331382581077	575.3929898847709	9071.235328628682	537.635376374179	8475.975740258582
6.888151410229076	18711.914402696642	17841.475948364256	22841.832497228632	21459.426363896695	24897.691179480098	23263.648144373794	26867.505419437977	24996.27943227841	30385.166274148323	28101.71621509592	0.16168860370182356	0.1520334663949552	570.9368312412407	9055.217584334314	533.4717545407475	8461.011011133902
6.92965598755826	18729.639800129906	17858.378162948677	22863.48279525966	21479.76691032218	24921.295153154715	23285.703219500494	26892.981137289487	25019.98086696	30413.984046435704	28128.368064014125	0.161688961880448	0.15203380045113188	566.5031503867358	9039.03612010274	529.3291362100863	8445.893340099603
6.971410650844719	18747.333024602365	17875.24972841834	22885.094073101838	21500.070808902656	24944.85669560021	23307.71865290902	26918.411152368342	25043.63978209959	30442.750264215014	28154.972227503582	0.16168932652068124	0.15203414053372682	562.0918637380819	9022.690363891423	525.2074432944064	8430.622193234041
7.01341690698215	18764.99374810756	17892.09033253388	22906.66593509672	21520.337688127238	24968.375377434215	23329.694043485946	26943.79500291864	25067.25574810447	30471.46440774114	28181.528224779817	0.16168969773942818	0.15203448675177095	557.7028879687423	9006.17974369973	521.1065979488776	8415.197036720812
7.055676271944047	18782.621641419213	17908.899661902484	22928.197984184662	21540.56717517263	24991.85076778202	23351.628988725326	26969.132225603636	25090.828333911537	30500.125955526848	28208.035573445664	0.16169007565571342	0.1520348392162727	553.3361400123104	8989.503687654622	517.026522572618	8399.617336887866
7.098190270838397	18800.21637408996	17925.6774019766	22949.689821904885	21560.758895902938	25015.282434277247	23373.523084729037	26994.422355507053	25114.35710698811	30528.73438434509	28234.493789492913	0.16169046039071955	0.15203519804025165	548.9915370654198	8972.661624108441	512.9671398052014	8383.882560184225
7.1409604379627405	18817.777614449882	17942.423237052568	22971.1410483953	21580.912474869412	25038.669943062334	23395.375926207085	27019.66492613412	25137.84163333278	30557.289169231037	28260.902387303995	0.1616908520678262	0.15203556333877752	544.668996579654	8955.652981511317	508.9283725299174	8367.992173264734
7.183988316859528	18835.305029604664	17959.136850269566	22992.551262391946	21601.027535310615	25062.012858788577	23417.187106478363	27044.85946941222	25161.28147747668	30585.789783483648	28287.260879654183	0.16169125081265118	0.1520359352290063	540.3684362660279	8938.477188536897	504.91014387155883	8351.945642975159
7.227275460371831	18852.798285434543	17975.81792360818	23013.92006122937	21621.103699152132	25085.310744617225	23438.956217470884	27070.005515692592	25184.676202484283	30614.235698668534	28313.568777713277	0.16169165675308886	0.15203631383021832	536.0897740939981	8921.133674086072	500.9123771946179	8335.742436364293
7.270823430699384	18870.25704659242	17992.466137889307	23035.247040840117	21641.140587006732	25108.563162219605	23460.682849722612	27095.102593751082	25208.025369954743	30642.62638461966	28339.825591047895	0.16169207001935323	0.15203669926385727	531.8329282877385	8903.621867258102	496.9349961040425	8319.382020710967
7.31463379945495	18887.680976502612	18009.081172772756	23056.531795754912	21661.13781817421	25131.76967177801	23482.366592381833	27120.150230789717	25231.328540022852	30670.961309442042	28366.03082762338	0.16169249074401987	0.15203709165356805	527.597817329457	8885.94119744189	492.9779244448291	8302.863863564096
7.358708147721062	18905.069737359292	18025.66270675629	23077.773919102547	21681.095010641722	25154.92983198633	23504.00703320818	27145.14795243791	25254.585271360655	30699.23993951408	28392.18399380641	0.16169291906206792	0.1520374911252385	523.3843599564862	8868.09109429922	489.04108630039264	8286.187432727776
7.403048066107065	18922.42299012506	18042.210417174087	23098.973002609997	21701.01178108352	25178.04320005085	23525.603758572972	27170.09528275403	25277.79512117835	30727.46173949024	28418.28459436687	0.16169335511092506	0.15203789780703983	519.1924751607003	8850.070987788029	485.12440599146066	8269.352196290158
7.447655154806527	18939.74039452942	18058.72398019583	23120.12863660237	21720.88774486144	25201.109331690986	23547.156353460326	27194.991744226754	25300.95764522604	30755.62617230356	28444.332132480646	0.16169379903051123	0.15203831182946634	515.0220821885159	8831.880308188498	481.22780807872186	8252.35762269143
7.49253102365499	18957.021609067375	18075.20307082539	23141.24041000315	21740.7225160249	25224.127781140243	23568.66440146789	27219.836857776758	25324.072397795066	30783.732699168573	28470.326109732036	0.161694250963283	0.15203873332538054	510.8731005413574	8813.518486148678	477.3512173600611	8235.20318070054
7.537677292188054	18974.266290998003	18091.64736289972	23162.307910334286	21760.515707311253	25247.098101147156	23590.127484807832	27244.630142758393	25347.13893171961	30811.78077958416	28496.266026116395	0.16169471105428224	0.15203916243005314	506.74544997222256	8794.984952664934	473.4945588686678	8217.888339435682
7.583095589699846	18991.474096342918	18108.0565290876	23183.33072371638	21780.266930145917	25270.019842976188	23611.54518430766	27269.371116961305	25370.156798378233	30839.769871336423	28522.15138004278	0.16169517945118048	0.15203959928120983	502.6390504857991	8776.279139107093	469.65775787321036	8200.412568371743
7.628787555301809	19008.64467988485	18124.43024088848	23204.308434868857	21799.9757946427	25292.89255640877	23632.917079411283	27294.059296612224	25393.1255476955	30867.699430501747	28547.981668336684	0.16169565630432794	0.15204004401907326	498.5538223417243	8757.400477317162	465.84073988031014	8182.775337439962
7.674754837981857	19025.77769516643	18140.768168631515	23225.240627110572	21819.641909604376	25315.71578974474	23654.242748180313	27318.6941963772	25416.044728144036	30895.568911450384	28573.756386243324	0.1616961417668018	0.15204049678640955	494.4896860482986	8738.348399529234	462.043430630496	8164.976116971113
7.720999096663877	19042.872794488325	18157.06998147419	23246.12688235955	21839.26488252275	25338.48908980292	23675.52176729486	27343.275329362932	25438.913886745988	30923.377766849	28599.47502743015	0.16169663599445702	0.15204095772857504	490.4465623641736	8719.122338437475	458.2657560966036	8147.014377713203
7.767522000267617	19059.92962890828	18173.335347401273	23266.966781133968	21858.844319579275	25361.212001922962	23696.753712054902	27367.802207119454	25461.732569075095	30951.125447664876	28625.13708399022	0.1616971391459741	0.1520414269935622	486.4243722988758	8699.721727238037	454.50764248622	8128.889590896666
7.814325227768903	19076.94784823929	18189.56393322366	23287.75990255204	21878.379825645396	25383.884069966123	23717.938156381453	27392.274339641714	25484.500319258572	30978.811403168726	28650.742046445244	0.16169765138291353	0.1520419047320489	482.4230371109443	8680.145999626257	450.7690162418876	8110.601228277199
7.861410468260233	19093.927101048557	18205.75540457746	23308.505824332915	21897.871004283374	25406.504836317086	23739.074672818115	27416.691235372255	25507.21667997944	31006.4350809389	28676.289403749244	0.16169817286976573	0.15204239109744513	478.4424783096183	8660.394589875825	447.04980403662194	8092.148762092926
7.908779421011744	19110.867034655872	18221.90942592253	23329.20412279694	21917.317457746394	25429.073841885154	23760.162832532056	27441.052401203247	25529.881192478206	31033.99592686486	28701.778643291444	0.16169870377400586	0.15204288624594542	474.4826176469214	8640.466932714917	443.34993277539616	8073.5316651165485
7.956433795532517	19127.767295132006	18238.02566054171	23349.854372865942	21936.718786979563	25451.59062610544	23781.202205315793	27465.35734247854	25552.493396555466	31061.493385150647	28727.209250900207	0.16169924426614685	0.15204339033657735	470.5433771252283	8620.36246351432	439.6693295947334	8054.7494106814265
8.004375311632296	19144.62752729777	18254.10377053945	23370.456148064382	21956.074591620243	25474.054726941016	23802.19235958838	27489.60556299679	25575.052830573833	31088.926898319576	28752.580710846338	0.16169979451979624	0.1520439035312533	466.6246789956349	8600.0806182893	436.00792186136823	8035.801472703926
8.052605699483543	19161.447374722262	18270.14341684095	23391.009020519563	21975.384469998993	25496.465680884132	23823.13286239724	27513.79656501348	25597.55903146061	31116.295907217824	28777.892505847063	0.16170035471171046	0.15204442599482396	462.72644575237064	8579.620833620429	432.365637173556	8016.687325722538
8.101126699683881	19178.226479721583	18286.14425919095	23411.51256096242	21994.648019140142	25518.82302295796	23844.02327941958	27537.929849243694	25620.011534710007	31143.599851018746	28803.14411706969	0.16170092502185351	0.15204495789513064	458.84860013370053	8558.982546734624	428.74240335580544	7997.406444855966
8.149940063318896	19194.964483357267	18302.105956152554	23431.966338728063	22013.864834762462	25541.1262867182	23864.863174963986	27562.00491486461	25642.409874385554	31170.838167226957	28828.335024135416	0.16170150563345492	0.15204549940305984	454.9910651258251	8538.165195588954	425.1381484643498	7977.958305926062
8.199047552025359	19211.66102543524	18318.028165106472	23452.369921756945	22033.034511280337	25563.375004255293	23885.65211197252	27586.02125951874	25664.75358312311	31198.010291683284	28853.464705123817	0.16170209673306854	0.15204605069259966	451.15376395673957	8517.168218803592	421.55280078190845	7958.34238539543
8.248450938054788	19228.315744503925	18333.91054224951	23472.722876595068	22052.156641804126	25585.568706195685	23906.38965202197	27609.978379316144	25687.042192132936	31225.115658568608	28878.53263657635	0.16170269851063415	0.15204661194089492	447.3366200980381	8495.99105573818	417.9862888191128	7938.558160434477
8.298152004337403	19244.928277853312	18349.752742593955	23493.024768395426	22071.23081814156	25607.706921704386	23927.07535532628	27633.87576883803	25709.275231203013	31252.153700409217	28903.538293501282	0.16170331115953734	0.15204718332830452	443.539557265467	8474.63314653188	414.4385413144191	7918.605108962394
8.348152544546481	19261.49826151323	18365.554419966185	23513.27516091846	22090.256630798325	25629.789178486517	23947.70878073803	27657.712921139337	25731.452228701462	31279.12384808111	28928.481149377585	0.16170393487667437	0.15204776503846065	439.76249941275455	8453.09393202886	410.90948722924804	7898.482709573582
8.398454363163072	19278.02533025192	18381.315227005634	23533.473616533007	22109.233668979046	25651.815002789408	23968.289485750465	27681.48932775185	25753.572711579473	31306.02553081489	28953.360676159413	0.1617045698625139	0.15204835725832852	436.005370740284	8431.372853983194	407.399055755639	7878.190441735089
8.449059275541144	19294.509117575086	18397.03481516412	23553.619696217804	22128.16152058883	25673.78391940528	23988.81702650005	27705.204478688036	25775.63620537485	31332.85817620151	28978.176344281375	0.16170521632116322	0.15204896017826613	432.2680956846161	8409.46935489308	403.90717630650033	7857.727785625495
8.49996910797308	19310.94925572368	18412.712834704074	23573.712959561544	22147.03977223341	25695.695451672414	24009.290957767615	27728.857862443216	25797.642234214018	31359.621210196136	29002.92762266206	0.1617058744604335	0.15204957399208602	428.55059892241843	8387.382878119126	400.4337785191019	7837.094222249463
8.551185697755594	19327.34537567328	18428.348934698235	23593.752964764906	22165.86800922121	25717.549121478507	24029.710832981506	27752.44896600011	25819.590320816285	31386.314057124757	29027.613978710044	0.16170654449190835	0.15205019889711832	424.85280537285144	8365.112867968157	396.9787922576652	7816.289233517833
8.602710893256043	19343.69710713213	18443.942763028073	23613.739268641024	22184.645815563876	25739.344449262244	24050.076204219178	27775.97727483154	25841.479986496353	31412.93613968872	29052.234878328083	0.16170722663101147	0.152050835094275	421.1746401897981	8342.658769578673	393.54214760588366	7795.312302139588
8.654546553979111	19360.00407853995	18459.493966382986	23633.671426616896	22203.37277397772	25761.080954016063	24070.38662220976	27799.442272904333	25863.310751167926	31439.48687897066	29076.789785918467	0.16170792109707674	0.1520514827881152	417.51602876759716	8320.02002908662	390.12377487224876	7774.162911769003
8.706694550633951	19376.265917066496	18475.00219025922	23653.54899273459	22222.04846588502	25782.758153288585	24090.641636336433	27822.843442682977	25885.082133347147	31465.96569444011	29101.27816438826	0.1617086281134198	0.1520521421869103	413.8768967371143	8297.196093565784	386.723604586703	7752.840546971187
8.759156765201672	19392.482248610053	18490.467078958776	23673.37151965242	22240.672471415186	25804.37556318711	24110.84079463879	27846.1802651333	25906.793650156	31492.372003959306	29125.699475154473	0.1617093479074094	0.1520528135027129	410.25716996291885	8274.186411032453	383.3415674973803	7731.344693201594
8.811935091003267	19408.652697795842	18505.888275588204	23693.138558646013	22259.24436940597	25825.932698380013	24130.98364381513	27869.452219726078	25928.444817325693	31518.705223788787	29150.053178149294	0.16171008071054227	0.15205349695142473	406.656774548901	8250.990430586971	379.9775945767178	7709.674836960621
8.865031432767935	19424.776887974993	18521.265422057975	23712.849659610205	22277.76373740532	25847.429072100003	24151.069729225605	27892.658784441643	25950.035149200918	31544.96476859426	29174.338731826287	0.1617108267585177	0.15205419275286688	403.07563683358603	8227.607602368109	376.6316170163045	7687.830465731211
8.918447706701835	19440.85444122264	18536.598159080968	23732.50437105984	22296.230151672284	25868.864196146285	24171.09859489423	27915.799435773228	25971.56415874299	31571.150051451976	29198.555593165376	0.16171158629131377	0.1520549011308515	399.5136833869328	8204.037377516739	373.30356622414547	7665.811067963019
8.972185840557227	19456.884978336628	18551.88612617163	23752.102240131433	22314.64318717872	25890.23758088765	24191.069783511884	27938.873648731413	25993.031357533953	31597.26048385549	29222.70321767897	0.16171235955326585	0.1520556223132531	395.970841014554	8180.279208323918	369.99337382873637	7643.616133202799
9.02624777370205	19472.868118836024	18567.12896164487	23771.64281258463	22333.002417610798	25911.548735265358	24210.98283643905	27961.880896848328	26014.43625578056	31623.295475722112	29246.781059417855	0.16171314679314508	0.15205635653208488	392.44703675535857	8156.332548206672	366.70097167690983	7621.245152069256
9.080635457189915	19488.80348095966	18582.326302615053	23791.12563280373	22351.30741537058	25932.79716679614	24230.837293708668	27984.82065218202	26035.778362318273	31649.254435399525	29270.788570977336	0.1617139482642396	0.1520571040235715	388.9421978807659	8132.196851738729	363.4262918327877	7598.697616290301
9.135350853830497	19504.6906816646	18597.477784994873	23810.550243799255	22369.55775157761	25953.982381575235	24250.63269402906	28007.692385320883	26057.05718461539	31675.13676967261	29294.72520350336	0.1617147642244369	0.15205786502822707	385.4562518920575	8107.871574643068	360.16926657559816	7575.973018690944
9.190395938260405	19520.529336624517	18612.58304349422	23829.916187209383	22387.75299607046	25975.103884279342	24270.36857478674	28030.495565388002	26078.27222877713	31700.941883770116	29318.590406698706	0.16171559493630727	0.15205863979093268	381.9891265212209	8083.356173850596	356.929828400258	7553.070853246376
9.245772697014415	19536.319060228263	18627.641711619155	23849.22300330173	22405.89271740852	25996.16117816998	24290.044472049605	28053.229660045934	26099.422999550057	31726.669181371934	29342.383628829582	0.16171644066718888	0.15205942856101642	378.540749732143	8058.650107557885	353.70791001879843	7529.990615148097
9.301483128597186	19552.059465578342	18642.653421670857	23868.470230975076	22423.976482873753	26017.15376509673	24309.65992057008	28075.894135501458	26120.509000326518	31752.31806461631	29366.104316732264	0.16171730168927412	0.15206023159233392	375.1110497173213	8033.752835221589	350.5034443568147	7506.731800780632
9.357529243555355	19567.750164489305	18657.617804744463	23887.657407761013	22442.00385847245	26038.081145500564	24329.21445378822	28098.48845651035	26141.529733149066	31777.88793410712	29389.751915819714	0.16171817827969925	0.152061049143351	371.6999548978929	8008.663817580789	347.31636455401895	7483.2939077606425
9.413913064550128	19583.39076748616	18672.53449072799	23906.784069825742	22459.97440893705	26058.942818417207	24348.70760383501	28121.012086382303	26162.484698715056	31803.37818892138	29413.325870088476	0.16171907072063366	0.1520618814772266	368.30739392209216	7983.382516685873	344.14660396252293	7459.67643495556
9.47063662643026	19598.98088380275	18687.403108301158	23925.849751971862	22477.887697727954	26079.738281480622	24368.13890153561	28143.46448698591	26183.37339638129	31828.788226616853	29436.825622125605	0.1617199792993706	0.15206272886190028	364.9332956672588	7957.90839597024	340.99409614803153	7435.878882539459
9.527701976305488	19614.5201213803	18702.223284934393	23944.853987640392	22495.743287035613	26100.467030926746	24387.507876412925	28165.84511875403	26204.195324168926	31854.11744324005	29460.250613115986	0.16172090430842243	0.15206359157017632	361.5775892351521	7932.240920206532	337.8587748881837	7411.900752003305
9.585111173620431	19630.008086865448	18716.99464688753	23963.796308912333	22513.5407377823	26121.12856159673	24406.814056690906	28188.15344068858	26224.949978768233	31879.365233333785	29483.600282849417	0.16172184604561438	0.15206446987981556	358.2402039548615	7906.3795556100085	334.7405741708644	7387.741546164267
9.642866290228868	19645.444385609062	18731.71681920877	23982.676246511157	22531.279609624205	26141.722366941227	24426.056969298166	28210.388910366484	26245.636855543595	31904.530989945866	29506.874069728095	0.1617228048141803	0.15206536407362328	354.921069381322	7880.323769841343	331.6394281965913	7363.400769256987
9.700969410468568	19660.828621664157	18746.3894257336	24001.493329804314	22548.959460953647	26162.247939023662	24445.23613987175	28232.55098394461	26266.255448538774	31929.61410463684	29530.071410774417	0.16172378092286332	0.15206627443954113	351.6201152918511	7854.073031994514	328.5552713739744	7338.877926870249
9.75942263123647	19676.160397784406	18761.01208908333	24020.247086805568	22566.57984890079	26182.70476852443	24464.351092760462	28254.63911616564	26286.805250481702	31954.613967488753	29553.191741638184	0.1617247746860153	0.1520672012707424	348.337271688506	7827.626812682487	325.4880383203854	7314.172526020557
9.818228062064373	19691.439315422343	18775.584430664177	24038.937044176928	22584.140329336107	26203.09234474461	24483.401351028955	28276.65276036352	26307.285752790074	31979.52996711349	29576.234496604873	0.16172578642369753	0.15206814486572534	345.0724687962793	7800.984584039077	322.4376638640824	7289.284075223841
9.877387825195074	19706.66497472768	18790.106070666	24057.562727230925	22601.64045687252	26223.410155610225	24502.386436461486	28298.59136846947	26327.6964455767	32004.361490661795	29599.19910860359	0.1617268164617874	0.15206910552841157	341.82563706176006	7774.145819746889	319.4040830390877	7264.212084440514
9.936904055658934	19721.836974545397	18804.576628060906	24076.123659932568	22619.07978486743	26243.657687676026	24521.30586956568	28320.454391017553	26348.036817654745	32029.10792383182	29622.08500921496	0.1617278651320816	0.1520700835682436	338.5967071541818	7747.109995094128	316.3872310880979	7238.956065167673
9.996778901350961	19736.9549124142	18818.995720602325	24094.61936490191	22636.45786542533	26263.834426130095	24540.159169576815	28342.24127715112	26368.306356543697	32053.76865087869	29644.89162867986	0.1617289327724064	0.15207107930028638	335.3856099638797	7719.8765870034695	313.3870434605924	7213.515530464239
10.05701452310831	19752.018384564486	18833.362964823504	24113.04936341604	22653.774249399878	26283.939854797787	24558.945854461654	28363.951474628557	26388.50454847477	32078.34305462339	29667.618395907546	0.1617300197267256	0.15207209304532918	332.19227660036995	7692.445074011572	310.4034558108251	7187.889994923025
10.117613094788254	19767.026985916582	18847.6779760363	24131.41317541152	22671.028486396302	26303.973456146192	24577.66544092262	28385.58442982967	26408.63087839676	32102.830516462316	29690.264738484348	0.16173112634525258	0.1520731251299901	329.0166383907781	7664.814936305396	307.4364039982611	7162.078974743374
10.178576803346665	19781.98031007865	18861.94036832987	24149.71031948647	22688.220124773834	26323.93471128829	24596.317444402033	28407.139587761732	26428.684829981936	32127.230416376533	29712.830082682434	0.16173225298456553	0.15207417588682196	325.85862688394263	7636.98565584328	304.4858240877511	7136.081987774
10.239907848916916	19796.877949345224	18876.149754569415	24167.940312903527	22705.348711648203	26343.823099988047	24614.901379086452	28428.616392066553	26448.665885632112	32151.542132942264	29735.313853468804	0.1617334000077217	0.15207524565442063	322.71817384753376	7608.9567163437605	301.55165234880405	7109.898553535342
10.301608444889292	19811.719494694888	18890.30574639485	24186.102671591834	22722.413792894175	26363.638100664488	24633.416757911065	28450.014285026526	26468.573526484797	32175.765043340205	29757.715474514425	0.1617345677843765	0.15207633477753493	319.5952112619707	7580.727603201754	298.63382525212364	7083.528193200938
10.363680817990868	19826.504535788314	18904.40795421925	24204.19691014952	22739.41491314787	26383.379190396387	24651.86309256392	28471.332707571328	26488.407232419166	32199.89852336565	29780.034368203163	0.16173575669090393	0.15207744360717937	316.4896713276685	7552.297803686932	295.73227947272244	7056.970429692417
10.426127208365882	19841.23266096649	18918.455987227793	24222.222541846593	22756.351615809705	26403.045844927343	24670.239893490823	28492.57109928508	26508.166482062796	32223.941947439227	29802.269955641685	0.16173696711051702	0.15207857250074805	313.4014864596247	7523.666806879453	292.8469518866041	7030.224787671119
10.488949869656532	19855.90345724833	18932.449453375975	24240.17907862702	22773.223443046638	26422.637538670166	24688.5466698995	28513.72889841279	26527.850752797618	32247.894688616758	29824.42165666847	0.16173819943339598	0.15207972182212962	310.3305892868666	7494.834103698842	289.97777957026847	7003.290793547407
10.552151069084381	19870.516510328824	18946.38795938842	24258.066031111717	22790.02993579512	26442.15374471208	24706.782929764602	28534.805541867718	26547.45952076683	32271.756118600308	29846.48888986396	0.1617394540568113	0.15208089194182725	307.27691265550675	7465.799187024124	287.12469980315655	6976.167975609191
10.615733087532126	19885.071404576916	18960.271110757425	24275.882908601154	22806.77063376381	26461.59393481975	24724.94817983245	28555.800465238553	26566.992260881554	32295.52560774906	29868.47107256044	0.16174073138525596	0.15208208323707909	304.2403896235919	7436.561551627703	284.28765006299363	6948.855863939971
10.679698219625935	19899.567723033157	18974.098511741282	24293.62921907789	22823.44507543618	26480.95757944413	24743.04192562569	28576.71310279646	26586.448446827388	32319.202525090026	29890.367620851874	0.1617420318305754	0.1520832960919801	301.2209534615977	7407.120694227517	281.46656802654616	6921.353990495205
10.744048773818252	19914.005047407634	18987.869765362913	24311.304469209463	22840.05279807345	26500.244147725778	24761.063671448384	28597.542887502656	26605.82755107147	32342.78623832945	29912.177949604345	0.16174335581210234	0.1520845308976075	298.2185376523121	7377.476113539189	278.6613915692142	6893.661889124662
10.808787072471103	19928.382958077567	19001.584473408155	24328.908164351007	22856.593337717306	26519.45310749994	24779.01292039083	28618.28925101575	26625.129044869314	32366.276113864	29933.901472466285	0.1617447037567931	0.15208578805214848	295.2330758906901	7347.627310320735	275.87205876471126	6865.77909562923
10.87391545193992	19942.701034085218	19015.242236424372	24346.439808548366	22873.066229193028	26538.583925302148	24796.889174334898	28638.951623699704	26644.352398272207	32389.671516792714	29955.537601879387	0.1617460760993662	0.15208706796102917	292.26450208216556	7317.573787378147	273.0985078839003	6837.705147765577
10.93943626265785	19956.95885313529	19028.842653718602	24363.8989045406	22889.471006112148	26557.6360663733	24814.691933958908	28659.5294346312	26663.497080134108	32412.971810928306	29977.08574908895	0.16174747328244446	0.152088371037047	289.3127503412834	7287.315049586818	270.3406773933093	6809.439585266635
11.00535186922059	19971.15599159268	19042.385323356055	24381.284953763166	22905.807200875635	26576.608994665385	24832.42069874308	28680.022111607854	26682.562558119214	32436.176358809436	29998.545324155177	0.16174889575669926	0.15208969770050423	286.3777549927472	7256.850603969768	267.5985059562372	6780.9819499105215
11.071664650471687	19985.29202447998	19055.86984215831	24398.59745635072	22922.07434467679	26595.502172846933	24850.074966974724	28700.429081156046	26701.54829870934	32459.284521712765	30019.91573596405	0.16175034398099633	0.1520910483793469	283.4594505694113	7226.179959683679	264.8719324306585	6752.331785518676
11.138376999588447	19999.36652547495	19069.295805701633	24415.83591114015	22938.27196750439	26614.31506230874	24867.654235753733	28720.749768539143	26720.45376721153	32482.295659665295	30041.196392238777	0.16175181842254588	0.15209242350930172	280.5577718108834	7195.302628055215	262.16089586829185	6723.488637980074
11.205491324168262	20013.37906690788	19082.66280831508	24432.99981567348	22954.39959814565	26633.047123169443	24885.15800099788	28740.98359776563	26739.278427765625	32505.209131456802	30062.386699551087	0.16175331955705569	0.1520938235340199	277.6726536662609	7164.218122690916	259.4653355166083	6694.452055357397
11.273010046315514	20027.329219759307	19095.970443078975	24450.08866620134	22970.456764189745	26651.697814281848	24902.585757448847	28761.12999159797	26758.02174335252	32528.024294653114	30083.486063333366	0.16175484786888403	0.1520952489052203	274.8040312906669	7132.925959435292	256.78519081600825	6665.22158784885
11.340935602728974	20041.21655365693	19109.218301822704	24467.101957685594	22986.44299203056	26670.26659323828	24919.93699867736	28781.188371560598	26776.683175801612	32550.74050560845	30104.493887889977	0.1617564038511994	0.15209670008283818	271.95184004082694	7101.425656319596	254.12040139574674	6635.796787749976
11.409270444789758	20055.040636872905	19122.40597512281	24484.03918380251	23002.357806869968	26688.752916376645	24937.21121708899	28801.15815794861	26795.262185798885	32573.35711947862	30125.409576409333	0.1617579880061404	0.15209817753517335	269.1160154819081	7069.7167337862775	251.47090708019095	6606.177209647372
11.478017038649782	20068.80103632137	19135.533052301304	24500.89983694632	23018.200732721423	26707.15623878693	24954.4079039303	28821.038769836996	26813.75823289549	32595.873490234902	30146.23253097654	0.16175960084497948	0.1520996817390433	266.2964933833282	7037.798714628443	248.8366478846001	6576.362410375848
11.547177865320764	20082.49731755525	19148.599121423416	24517.68340823208	23033.971292412934	26725.476014317	24971.52654929443	28840.82962508917	26832.170775515715	32618.288970677135	30166.96215258546	0.16176124288828964	0.15210121317994066	263.49320971631096	7005.671123982407	246.2175640135829	6546.35194901377
11.616755420763786	20096.12904476351	19161.603769295638	24534.389387499083	23049.669007590608	26743.711695579015	24988.56664212723	28860.53014036619	26850.49927096556	32640.602912447775	30187.59784115151	0.16176291466611417	0.1521027723521878	260.70610065569053	6973.333489432931	243.61359586197068	6516.145386964083
11.686752215979308	20109.695780768074	19174.54658146358	24551.0172633141	23065.29339872195	26761.862733955753	25005.52767023324	28880.13973113592	26868.743175441254	32662.814666045775	30208.13899552435	0.16176461671813977	0.15210435975910064	257.9351025779906	6940.785340998322	241.0246840134787	6485.742287965491
11.75717077709787	20123.19708702079	19187.427142209795	24567.56652297474	23080.843985099298	26779.928579607065	25022.40912028191	28899.657811682384	26886.90194403796	32684.923580840903	30228.58501350099	0.16176634959387215	0.15210597591315306	255.18015206040582	6908.02621117793	238.4507692399202	6455.142218124121
11.82801364547121	20136.632523600216	19200.24503455155	24584.036652512677	23096.32028484328	26797.908681476296	25039.210477813736	28919.083795115108	26904.97503075852	32706.929005087994	30248.93529183889	0.16176811385281625	0.15210762133614153	252.4411858812091	6875.05563500151	235.8917925010901	6424.344745958224
11.899283377763982	20150.00164920853	19212.999840238586	24600.42713669728	23111.72181490636	26815.802487297085	25055.931227246696	28938.41709337892	26922.961888522517	32728.830285941916	30269.189226269493	0.16176991006465652	0.15210929655935845	249.71814101806376	6841.873150039464	233.3476949436008	6393.349442417733
11.970982546046038	20163.304021168075	19225.69113975071	24616.73745903877	23127.048091076296	26833.609443599842	25072.570851882523	28957.657117263487	26940.86196917518	32750.626769472114	30289.34621151171	0.16177173880944598	0.15211100212376236	247.01095464857644	6808.478296476416	230.81841790120234	6362.155880950391
12.043113737885237	20176.53919541824	19238.318512295562	24632.96710179204	23142.29862797994	26851.3289957189	25089.12883391344	28976.803276413524	26958.67472349692	32772.317800678175	30309.40564128605	0.16177360067779334	0.15211273858015795	244.31956414724118	6774.8706170795485	228.30390289181378	6330.763637462631
12.115679556440844	20189.706726511613	19250.881535805802	24649.11554595964	23157.472939086405	26868.960587798825	25105.604654428273	28995.85497933824	26976.39960121206	32793.90272350451	30329.366908328	0.161775496271056	0.15211450648937266	241.64390708622523	6741.049657272175	225.8040916188329	6299.172290412709
12.188682620557461	20202.806167610845	19263.379786937	24665.182271295846	23172.57053671124	26886.50366280198	25121.99779341965	29014.811633422156	26994.036050998973	32815.3808808566	30349.22940440305	0.16177742620153732	0.15211630642244198	238.98392123516533	6707.014965185896	223.3189259703213	6267.381420839578
12.26212556485955	20215.837070484693	19275.81284106466	24681.166756309747	23187.590932019666	26903.9576625151	25138.307729790267	29033.67264493484	27011.583520499098	32836.751614616245	30368.99252032045	0.16177939109268583	0.15211813896079376	236.3395445595961	6672.766091668047	220.84834801769466	6235.390612374991
12.336011039846525	20228.79898550463	19288.1802722819	24697.068478269273	23202.533635030693	26921.32202755687	25154.533941360154	29052.43741904186	27029.04145632717	32858.014265658094	30388.655645948464	0.16178139157929905	0.1521200046964404	233.71071522086277	6638.302590336651	218.3923000158684	6203.199451304972
12.41034171198835	20241.69146164075	19300.48165339643	24712.886913204467	23217.398154620547	26938.596197384803	25170.67590487324	29071.10535981499	27046.409304080695	32879.16817386551	30408.218170228793	0.16178342830773107	0.15212190423217128	231.09737157382187	6603.6240175664425	215.95072440084186	6170.80752654653
12.485120263821853	20254.51404645804	19312.71655592788	24728.621535911323	23232.183998526663	26955.77961030278	25186.733096004547	29089.67587024314	27063.686508350154	32900.21267814731	30427.679481191928	0.1617855019361034	0.15212383818174874	228.4994521671324	6568.729932561517	213.5235637902515	6138.214429723099
12.560349394047481	20267.26628611221	19324.884550104794	24744.271819955276	23246.890673351307	26972.87170346823	25202.7049893671	29108.148352243046	27080.872512728925	32921.147116454245	30447.038965972213	0.1617876131345204	0.1521258071701096	225.91689574331394	6533.619897398166	211.11076098305057	6105.419755207375
12.63603181762671	20279.947725345854	19336.985204861823	24759.837237675176	23261.517684565682	26989.871912899966	25218.591058519363	29126.522206670583	27097.966759823867	32941.97082579642	30466.296010823724	0.16178976258528757	0.15212781183357	223.34964123886311	6498.29347710032	208.7122589602077	6072.423100186512
12.712170265880024	20292.55790748418	19349.018087836706	24775.317260187006	23276.064536513815	27006.77967348572	25234.390775972493	29144.796833331966	27114.968691265676	32962.683142260415	30485.450001136025	0.16179195098313617	0.1521298528200317	220.79762777878204	6462.750239522196	206.32800087876967	6039.224064555019
12.78876748658549	20305.096374430377	19360.982765366738	24790.711357387176	23290.530732416028	27023.594418989363	25250.10361319721	29162.971630994485	27131.877747718954	32983.283401026245	30504.50032144956	0.1617941790354484	0.15213193078919524	218.26079468004173	6426.989755517803	203.95793007599423	6005.822251081467
12.865826244077915	20317.56266666172	19372.87880248609	24806.018997956977	23304.915774373512	27040.315582059367	25265.72904063192	29181.04599739881	27148.69336889362	33003.77093638592	30523.446355472723	0.16179644746249058	0.1521340464127755	215.7390814513492	6391.01159897726	201.6019900686224	5972.217265433632
12.943349319348618	20329.956323224673	19384.705762922116	24821.2396493659	23319.21916337186	27056.94259423617	25281.26652768974	29199.01932927	27165.414993555165	33024.14508176085	30542.287486097663	0.16179875699764687	0.15213620037471984	213.23242778916028	6354.815346771851	199.2601245486585	5938.408716126345
13.0213395101458	20342.276881730424	19396.4632090921	24836.37277787569	23333.440399285224	27073.474885960368	25296.715542766302	29216.891022329597	27182.042059535906	33044.40516972035	30561.02309541725	0.16180110838766154	0.15213839337143537	210.74077357942588	6318.400578872301	196.93227738683345	5904.396214663051
13.099799631075467	20354.523878350064	19408.150702099825	24851.41784854415	23347.57898088048	27089.91188658067	25312.075553247552	29234.66047130746	27198.57400374611	33064.55053200007	30579.652564742093	0.16180350239288163	0.15214062611201182	208.26405889558373	6281.766878325492	194.61839262908325	5870.17937548738
13.178732513703073	20366.69684780973	19419.76780173183	24866.37432522899	23361.634405821034	27106.253024362042	25327.34602551731	29252.327069953804	27215.01026218509	33084.58049952076	30598.175274617406	0.16180593978750554	0.1521428993184591	205.8022239994316	6244.913831352256	192.31841449637432	5835.757816036232
13.258141006655675	20378.79532338571	19431.314066453815	24881.241670591877	23375.606170671115	27122.497726494097	25342.526424965305	29269.890211051686	27231.350269952713	33104.494402407516	30616.590604840643	0.16180842135983817	0.15214521372593878	203.35520933911903	6207.841027337126	190.03228738557664	5801.13115681801
13.338027975724735	20390.818836899216	19442.789053406923	24896.019346102203	23389.493770899877	27138.64541909922	25357.61621599517	29287.349286429173	27247.593461261018	33124.29157000883	30634.89793447913	0.16181094791254788	0.15214757008300783	200.92295554687735	6170.548058819026	187.75995586632052	5766.299021366984
13.418396303969553	20402.766918711015	19454.19231840361	24910.706812040906	23403.296700885337	27154.695527240896	25372.61486203226	29304.703686971792	27263.739269445632	33143.97133091607	30653.096641887703	0.1618135202629299	0.15214996915186244	198.50540344201727	6133.034521643072	185.50136468277196	5731.261036362499
13.49924889182131	20414.639097716434	19465.52341592401	24925.303527504864	23417.014453918957	27170.647474932633	25387.52182553223	29321.952802635748	27279.78712697811	33163.53301298385	30671.186104727363	0.16181613924317365	0.15215241170858837	196.102494027582	6095.300014910288	183.25645875144983	5696.016831610352
13.580588657187745	20426.43490133938	19476.78189911143	24939.808950410337	23430.646522209336	27186.50068514604	25402.336567988747	29339.096022460177	27295.736465477337	33182.975943349484	30689.165699983056	0.16181880570063545	0.15215489854341474	193.71416849008529	6057.344141022302	181.0251831606729	5660.566040076315
13.662418535558457	20438.15385552708	19487.96731976849	24954.222537497433	23444.192396886905	27202.254579819964	25417.058549942303	29356.13273458077	27311.58671572222	33202.299448454025	30707.034803982886	0.1618215204981171	0.1521574304609726	191.34036819942412	6019.166505749337	178.8074831708218	5624.908297959715
13.744741480110864	20449.795484744	19499.079228352493	24968.543744333754	23457.651568007797	27217.90857986893	25431.68723098826	29373.062326242518	27327.337307663587	33221.50285406244	30724.792792416574	0.1618242845141474	0.15216000828056017	188.98103470660863	5980.7667182078585	176.60330421171966	5589.043244656175
13.827560461816718	20461.35931196602	19510.117173971114	24982.772025318565	23471.02352455825	27233.462105192157	25446.222069785486	29389.884183813305	27342.98767043677	33240.58548528483	30742.439040354824	0.16182709864327194	0.15216263283640988	186.63610974492622	5942.144390953705	174.4125918840291	5552.970522866584
13.910878469549415	20472.84485867431	19521.080704377793	24996.906833686833	23484.307754458914	27248.914574682498	25460.662524064952	29406.59769279738	27358.537232374238	33259.54666659761	30759.972922268735	0.16182996379634423	0.1521653049779625	184.30553522866103	5903.299140008166	172.23529195820447	5516.689778611995
13.9946985101918	20484.251644849155	19531.96936596708	25010.947621513293	23497.503744569156	27264.265406235583	25475.00805063848	29423.202237849164	27373.985421018377	33278.38572186521	30777.393812049548	0.16183288090082737	0.15216802557014558	181.98925325175514	5864.230584870093	170.0713503729785	5480.200661246665
14.079023608744702	20495.579188963435	19542.78270376973	25024.89383971643	23510.61098069132	27279.514016758807	25489.258105407374	29439.697202786967	27389.33166313434	33297.1019743617	30794.701083028496	0.16183585090109598	0.15217079549365845	179.6872060871974	5824.938348541036	167.92071323480923	5443.502823488787
14.163856808436103	20506.827007976113	19553.520261447757	25038.744938062566	23523.628947575056	27294.659822180638	25503.412143371348	29456.081970607065	27404.575384723077	33315.69474679302	30811.894107997017	0.16183887475874711	0.15217361564525894	177.39933618661598	5785.422057596035	165.7833268175891	5406.59592147544
14.24920117083096	20517.994617325487	19564.181581289333	25052.500365169904	23536.55712892171	27309.702237459944	25517.469618637435	29472.355923497904	27419.71601103463	33334.16336131942	30828.97225922735	0.1618419534529164	0.15217648693805985	175.1255861792306	5745.681342185475	163.65913756168447	5369.4796147802845
14.335059775941703	20529.08153092223	19574.76620420351	25066.1595685126	23549.39500738862	27324.64067659532	25531.429984429014	29488.51844285443	27434.75296658142	33352.507139578105	30845.93490849317	0.1618450879805992	0.15217941030182744	172.86589887246373	5705.715836126357	161.54809207466315	5332.153566498309
14.421435722339384	20540.087261142537	19585.27366971505	25079.72199442504	23562.142064593703	27339.47455263491	25545.29269309515	29504.5689092929	27449.685675152083	33370.72540270662	30862.781427090962	0.16184827935697849	0.15218238668328807	170.62021724911756	5665.525176860392	159.45013712806394	5294.617443194613
14.50833212726552	20551.01131882048	19595.70351595852	25093.18708810551	23574.797781119483	27354.203277685483	25559.05719611937	29520.506702665058	27464.513559824663	33388.817471365604	30879.511185860818	0.16185152861575702	0.15218541704643768	168.3884844670829	5625.109005514532	157.36521965809516	5256.870914983563
14.595752126744532	20561.85321324091	19606.055279672943	25106.55429362064	23587.361636517813	27368.826262922576	25572.72294412939	29536.331202073525	27479.236042980927	33406.78266576299	30896.123555208535	0.16185483680949975	0.15218850237285947	166.1706438602123	5584.466966972686	155.29328676540172	5218.913655575365
14.683698875697011	20572.612452131616	19616.328496195754	25119.82305390927	23599.833109314055	27383.34291859998	25586.28938690618	29552.041785886537	27493.8525463201	33424.62030567765	30912.617905127194	0.16185820500997736	0.15219164366204718	163.96663893695222	5543.598709902726	153.23428571462864	5180.745342322625
14.772175548053516	20583.288541655766	19626.522699457088	25132.992810786836	23612.21167701185	27397.752654059997	25599.75597339388	29567.63783175359	27508.36249087344	33442.329710484104	30928.993605219806	0.16186163430852038	0.15219484193173186	161.7764133780438	5502.503886729479	151.18816393174347	5142.365656177513
14.861185336869132	20593.880986403467	19636.63742197315	25146.063004948905	23624.496816096922	27412.054877742765	25613.122151708678	29583.11871662017	27522.7652970179	33459.91019917645	30945.250024721	0.1618651258163771	0.15219809821821823	159.59991103658103	5461.182153702714	149.15486900499673	5103.774281799793
14.95073145443871	20604.389289383944	19646.672194840474	25159.033075975753	23636.688002042258	27426.248997196904	25626.387369149266	29598.483816744007	27537.060384491524	33477.361090393955	30961.38653252078	0.16186868066508064	0.15220141357672567	157.4370759394369	5419.633171000518	147.1343486845435	5064.970907582901
15.040817132412794	20614.81295201695	19656.62654772892	25171.902462336202	23648.784709311858	27440.334419089373	25639.551072205875	29613.732507710512	27551.24717240729	33494.68170244601	30977.402497186697	0.16187230000682024	0.15220478908173357	155.28785228403285	5377.85660267435	145.1265508804936	5025.955225643702
15.131445621914246	20625.151474124195	19666.50000887543	25184.67060139178	23660.78641136573	27454.310549215817	25652.61270657068	29628.864164448867	27565.325079268667	33511.871353337934	30993.29728698796	0.1618759850148205	0.15220822582733745	153.15218443761114	5335.852116690949	143.13142366340617	4986.726931906305
15.222620193655578	20635.404353920352	19676.292105076853	25197.336929400542	23672.692580663876	27468.176792510654	25665.57171714725	29643.878161247914	27579.293522984088	33528.92936079652	31009.07026991858	0.16187973688372886	0.15221172492760798	151.03001693819533	5293.619385018945	141.14891526292195	4947.285726111382
15.31434413805701	20645.571088004235	19686.002361683222	25209.90088152146	23684.502688671142	27481.932553057868	25678.427548061	29658.773871772875	27593.151920882607	33545.8550422969	31024.720813721808	0.16188355683000896	0.1522152875169574	148.92129449208733	5251.158083610237	139.17897406694829	4907.631311838515
15.406620765365147	20655.651171349175	19695.63030259021	25222.361891817964	23696.216205861183	27495.577234100987	25691.179642668794	29673.550669081305	27606.89968972875	33562.64771508842	31040.248285913924	0.1618874460923417	0.152218914750515	146.82596197494422	5208.46789247822	137.2215486219211	4867.763396581635
15.499453405772549	20665.64409729396	19705.17545023217	25234.719393262578	23707.832601721482	27509.110238054327	25703.827443569742	29688.207925640447	27620.536245738695	33579.30669622249	31055.65205380957	0.16189140593203194	0.1522226078045059	144.74396442971192	5165.5484957024455	135.2765876315243	4827.6816917378455
15.592845409537835	20675.549357532534	19714.637325574062	25246.972817740214	23719.35134475715	27522.530966512943	25716.3703926148	29702.74501334337	27634.061004595278	33595.831302579034	31070.931484545865	0.1618954376334269	0.15222636787664057	142.6752470654028	5122.3995814379305	133.34403995491448	4787.385912637226
15.686800147106629	20685.366442104438	19724.01544810402	25259.121596052657	23730.771902495842	27535.838820263958	25728.807930917672	29717.16130352662	27647.473381464424	33612.220850894766	31086.085945108327	0.16189954250433938	0.15223019618650807	140.6197552594822	5079.020842060447	131.42385460951482	4746.875778672285
15.781321009233178	20695.094839384426	19733.30933582527	25271.16515792238	23742.09374149201	27549.03319929724	25741.139498865105	29731.456166987242	27660.772791011084	33628.47465779106	31101.114802356275	0.1619037218764774	0.15223409397598123	138.57743455265881	5035.411974033341	129.51598076580558	4706.151013173163
15.87641140710273	20704.734036071775	19742.518505247728	25283.102931996178	23753.31632733111	27562.11350281606	25753.36453612714	29745.628973999985	27673.958647415133	33644.59203980204	31116.017423048394	0.16190797710588717	0.1522380625096226	136.54823065103847	4991.572678054683	127.62036774930311	4665.211343548261
15.972074772454643	20714.283517179807	19751.642471379826	25294.934345849488	23764.43912463429	27575.07912924854	25765.48248166816	29759.679094335315	27687.03036438825	33660.572313403754	31130.793173869497	0.1619123095733977	0.15224210307510597	134.5320894260658	4947.5026591019705	125.73696504082181	4624.05650133919
16.06831455770623	20723.742766024756	19760.680747719784	25306.658825990016	23775.461597062644	27587.929476258538	25777.49277375739	29773.605897277044	27699.987355190282	33676.41479504312	31145.44142145685	0.1619167206850796	0.1522462169836384	132.52895691091544	4903.201626375318	123.86572227298166	4582.6862221527845
16.165134236077357	20733.1112642144	19769.632846246634	25318.275797861545	23786.383207321483	27600.663940756778	25789.394849979606	29787.40875164024	27712.829032645957	33692.11880116728	31159.961532426998	0.1619212118727082	0.15225040557039587	130.53877930206363	4858.6692934008315	122.00658923145966	4541.100245767273
16.262537301715792	20742.38849163662	19778.498277411294	25329.78468584787	23797.203417164856	27613.281918912304	25801.188147246212	29801.08702578961	27725.55480916202	33707.683648253704	31174.352873403262	0.16192578459423723	0.15225467019496308	128.5615029586188	4813.905378067866	120.15951585461153	4499.298316174187
16.36052726982327	20751.573926447516	19787.27655012715	25341.184913276527	23807.921687399783	27625.782806163785	25812.872101806133	29814.64008765788	27738.164096744273	33723.108652840376	31188.614811043233	0.16193044033428255	0.15225901224178343	126.59707439984777	4768.9096026020125	118.32445223123068	4457.280181550421
16.459107676782416	20760.66704505919	19795.967171760432	25352.475902422422	23818.537477890513	27638.165997230855	25824.446149256764	29828.06730476422	27750.656307014837	33738.393131556295	31202.74671206665	0.161935180604611	0.15226343312061663	124.64544030564139	4723.681693635881	116.50134860075195	4415.045594329014
16.55828208028434	20769.667322127407	19804.569648120465	25363.657074511626	23829.050247562882	27650.43088612576	25835.909724555226	29841.368044233197	27763.030851229767	33753.53640115261	31216.747943283823	0.16194000694464278	0.15226793426700636	122.70654751648544	4678.2213822659105	114.69015535326616	4372.59431124758
16.658054059457015	20778.574230538852	19813.0834834496	25374.727849725034	23839.459454408567	27662.57686616499	25847.262262029584	29854.54167281377	27775.287140296732	33768.53777853412	31230.617871624305	0.1619449209219603	0.15227251714275428	120.78034303089953	4632.528404026292	112.89082302739553	4329.926093334332
16.758427214994473	20787.387241397988	19821.50818041278	25385.68764720182	23849.764555489197	27674.60332998081	25858.503195390007	29867.587556898303	27787.424584792745	33783.3965807908	31244.355864165773	0.16194992413282736	0.1522771832364042	118.86677400651388	4586.6024989672005	111.10330231106491	4287.040705989115
16.859405169286727	20796.105824013874	19829.84324008711	25396.535885043228	23859.965006940773	27686.509669533312	25869.631957740417	29880.505062542274	27799.442594982513	33798.11212523045	31257.961288163697	0.16195501820271982	0.15228193406373586	116.96578775791568	4540.443411656655	109.32754403959552	4243.937918971293
16.960991566550526	20804.729445886245	19838.08816195076	25407.27198031576	23870.060263977506	27698.295276121917	25880.64798158959	29893.293555483437	27811.34058083631	33812.6837294108	31271.433511080708	0.16196020478686196	0.15228677116826692	115.07733175743488	4494.050891242921	107.56349919631612	4200.617506471463
17.063190072960847	20813.25757269183	19846.242443872125	25417.89534905504	23880.04978089636	27709.95954039777	25891.550698863186	29905.952401162176	27823.117952048906	33827.11071117311	31284.771900617234	0.16196548557077792	0.15229169612176507	113.20135363342706	4447.424691471271	105.81111891115142	4157.079247126356
17.166004376783235	20821.68966826967	19854.305582098124	25428.405406268805	23889.933011080775	27721.50185237534	25902.339540914916	29918.480964741004	27834.774118057743	33841.392388675136	31297.975824741552	0.16197086227085	0.1522967105247679	111.33780116873095	4400.564570667222	104.07035445900692	4113.322924010456
17.26943818850684	20830.02519460663	19862.277071242584	25438.80156594044	23899.70940700487	27732.92160144472	25913.01393853851	29930.87861112502	27846.308488062026	33855.52808042522	31311.044651720913	0.16197633663488842	0.15230181600711726	109.48662230203627	4353.470291844569	102.34115726107848	4069.3483247291297
17.37349524097843	20838.263611822298	19870.156404274243	25449.083241032244	23909.37842023743	27744.218176383798	25923.573321979417	29943.1447049823	27857.720471041626	33869.51710531656	31323.97775015271	0.16198191044271176	0.15230701422849668	107.6477651258756	4306.141622704454	100.62347888395016	4025.1552414605394
17.478179289537028	20846.40437815363	19877.9430725046	25459.249843488637	23918.939501446093	27755.390965370534	25934.017120946955	29955.27861076459	27869.009475776627	33883.35878266198	31336.77448899651	0.1619875855067399	0.1523123068789854	105.821177886246	4258.57833566051	98.91727103701851	3980.743470900692
17.583494112149474	20854.446949939156	19885.636565574896	25469.300784239276	23928.392100400797	27766.439355995266	25944.344764625745	29967.279692728054	27880.17491086617	33897.05243222899	31349.43423760547	0.16199336367259437	0.15231769567961875	104.00680898076098	4210.780207825825	97.22248557243438	3936.1128143118694
17.689443509546752	20862.390781602702	19893.236371443476	25479.235473202	23937.735665977958	27777.36273527294	25954.55568168809	29979.147314954203	27891.216184748428	33910.59737427528	31361.956365759186	0.1619992468197139	0.15232318238296016	102.20460696029477	4162.747021141462	95.53907448714017	3891.263077675365
17.79603130536116	20870.235325637233	19900.741976372603	25489.053319286184	23946.96964616443	27788.16048965607	25964.649300306217	29990.8808413716	27902.1327057206	33923.99292958516	31374.340243696777	0.1620052368619789	0.15232876877368506	100.41452052618843	4114.478562317789	93.86698991872254	3846.1940715620294
17.90326134626431	20877.98003258744	19908.152864914522	25498.753730395136	23956.093488060804	27798.83200504666	25974.625048164	30002.47963577674	27912.923881958377	33937.23841950543	31386.585242149522	0.16201133574835047	0.15233445666917372	98.63649853027891	4065.9746228968725	92.20618414656201	3800.905611254275
18.011137502105942	20885.624351032937	19915.468519897982	25508.336113429512	23965.10663788565	27809.376666809487	25984.48235246982	30013.94306185636	27923.589121536814	33950.33316598301	31398.690732375257	0.16201754546351604	0.1523402479201173	96.87048997530655	4017.2349993167445	90.55660959160014	3755.3975167768076
18.119663666053608	20893.1677275702	19922.68842241363	25517.79987428963	23974.00854097877	27819.793859784382	25994.22063996843	30025.270483208944	27934.12783245027	33963.27649160181	31410.65608619197	0.16202386802855515	0.15234614441113356	95.11644401117519	3968.259492832236	88.91821881307987	3709.6696128323674
18.228843754733095	20900.609606794467	19929.812051799458	25527.144417878244	23982.798641804864	27830.08296829906	26003.83933695351	30036.4612633669	27944.539422633145	33976.06771962073	31422.480676012416	0.16203030550161018	0.15235214806139544	93.37430993720773	3919.0479096416384	87.290964510903	3663.7217289414257
18.338681708369887	20907.949431281315	19936.838885625937	25536.369148103215	23991.476383957124	27840.24337618211	26013.33786928027	30047.514765819084	27954.823299980824	33988.7061740121	31434.163874879185	0.16203685997857495	0.1523582608252709	91.6440371999779	3869.600060868077	85.67479952333088	3617.553699406795
18.44918149093129	20915.18664156745	19943.768399680484	25545.47346787978	24000.041210160492	27850.274466775692	26022.715662377777	30058.430354033095	27964.978872370488	34001.191179500194	31445.705056499806	0.16204353359379275	0.15236448469297484	89.92557539427071	3819.9157626619563	84.06967682781396	3571.1653634151444
18.56034709026951	20922.32067613168	19950.60006795212	25554.456779133412	24008.492562275478	27860.175622949067	26031.97214126212	30069.207391478685	27975.00554768288	34013.52206160121	31457.103595283195	0.16205032852077103	0.1523708216912332	88.21887425945897	3769.9948360836133	82.47554953792132	3524.556564943865
18.672182518265565	20929.350971374344	19957.33336261474	25563.318482801275	24016.82988130068	27869.94622711069	26041.106730548243	30079.845241649768	27984.90273382287	34025.69814666185	31468.358866374845	0.16205724697290622	0.15237727388396022	86.52388368088577	3719.837107235566	80.8923709042574	3477.7271528700367
18.784691810974078	20936.276961597716	19963.967754011283	25572.05797883532	24025.052607376798	27879.58566122243	26050.118854463675	30090.343268088785	27994.669838742106	34037.71876190093	31479.470245694607	0.16206429120422416	0.15238384337294936	84.84055368935515	3669.442407286726	79.3200943148986	3430.6769810346887
18.897879028768923	20943.09807898447	19970.502710636367	25580.674666203497	24033.160179789225	27889.09330681179	26059.007936860722	30100.700834409192	28004.30627046016	34049.583235448896	31490.437109973096	0.16207146351013493	0.1523905322985727	83.16883445842541	3618.8105724183843	77.75867329143512	3383.405908134766
19.01174825648978	20949.813753576906	19976.93769911913	25589.167942892316	24041.152036971213	27898.468544985826	26067.773401229577	30110.91730431989	28013.811437086875	34061.29089638999	31501.258836789464	0.1620787662282009	0.15239734284050047	81.50867630689754	3567.941443976015	76.20806149191048	3335.9137978935614
19.126303603589555	20956.423413254888	19983.272184205616	25597.537205908407	24049.027616506995	27907.710756444198	26076.41467071147	30120.992041648813	28023.184746844814	34072.841074803575	31511.93480460968	0.1620862017389187	0.15240427721842895	79.86002969479887	3516.8348683658987	74.66821270814398	3288.200519019738
19.241549204282624	20962.92648371352	19989.50562874044	25605.781851280182	24056.786355134394	27916.81932149249	26084.9311681115	30130.924410367086	28032.425608091504	34084.233101806436	31522.464392824757	0.16209377246651824	0.15241133769282392	78.22284522432892	3465.490697130561	73.13908086516312	3240.2659452091902
19.357489217694134	20969.322388440396	19995.63749364831	25613.90127405948	24064.427688747717	27925.793620055738	26093.32231591186	30140.713774613523	28041.533429342355	34095.46630959563	31532.84698178988	0.16210148087977624	0.15241852656567903	76.59707363930647	3413.908786994405	71.62062002139282	3192.1099552242085
19.474127828010037	20975.610548692246	20001.66723791499	25621.89486832303	24071.95105240039	27934.633031691912	26101.587536285035	30150.35949871922	28050.507619293585	34106.54003149184	31543.08195286386	0.1621093294928426	0.15242584618128757	74.98266582385986	3362.088999849744	70.11278436720022	3143.73243288137
19.59146924462811	20981.79038347097	20007.59431856773	25629.762027173638	24079.35588030744	27943.33693560539	26109.726251106968	30159.86094723233	28059.34758684528	34117.45360198305	31553.16868844899	0.16211732086608602	0.15243329892702728	73.3795728017285	3310.0312027847394	68.61552822441445	3095.1332670804113
19.709517702309874	20987.861309499272	20013.41819065539	25637.502142741432	24086.641605847974	27951.904710660623	26117.737881970424	30169.21748494327	28068.052741124924	34128.20635676909	31563.106572031553	0.1621254576069544	0.15244088723416568	71.78774573597184	3257.73526811786	67.12880604615202	3046.312351843342
19.828277461333414	20993.82274119564	20019.13830722797	25645.114606184834	24093.807661567498	27960.335735395754	26125.621850198364	30178.428476909987	28076.622491510927	34138.797632806505	31572.894988222706	0.16213374237085096	0.1524486135786731	70.2071359284746	3205.20107343141	65.65257241601648	2997.269586346112
19.94775280764713	20999.674090648852	20024.754119315785	25652.59880769153	24100.853479180198	27968.62938803645	26133.37757685744	30187.493288483667	28085.056247656605	34149.226768354085	31582.533322800038	0.16214217786202753	0.15245648048205757	68.63769481811323	3152.4285015426576	64.18678204677417	2948.004874893464
20.067948053024427	21005.414767591657	20030.26507590789	25659.954136478926	24107.778489570814	27976.785046509398	26141.004482771288	30196.411285334285	28093.353419513984	34159.493103018714	31592.020962749175	0.16215076683449597	0.15246449051221184	67.07937398101785	3099.4174405606464	62.73138978041243	2898.518126987852
20.188867535219305	21011.044179374247	20035.670623930357	25667.179980794994	24114.582122796866	27984.80208845642	26148.50198853435	30205.181833476967	28101.513417358434	34169.59597780223	31601.357296306596	0.16215951209295398	0.15247264628427915	65.53212512923346	3046.1677838759497	61.286350586946355	2848.809257312678
20.31051561812294	21016.56173093662	20040.970208223578	25674.27572791825	24121.26380809012	27992.679891247928	26155.869514525075	30213.80429929791	28109.535651812705	34179.534735148154	31610.541713002112	0.1621684164937337	0.15248095046153168	63.99590011080727	2992.6794302240014	59.85161956443335	2798.878185798414
20.432896691921076	21021.966824780986	20046.16327151966	25681.240764158454	24127.82297385871	28000.417831997336	26163.106480920094	30222.2780495814	28117.4195338723	34189.30871899003	31619.573603702913	0.16217748294576156	0.1524894057562726	62.47065090853721	2938.9522836701944	58.42715193805634	2748.72483761888
20.55601517325261	21027.258860942766	20051.24925441858	25688.07447485612	24134.25904768826	28008.015287574468	26170.212307707432	30230.60245153612	28125.164474929825	34198.91727479913	31628.452360656967	0.1621867144115441	0.1524980149307461	60.95632963882235	2884.986253604293	57.01290305888688	2698.3491431884468
20.679875505368887	21032.437236961636	20056.22759536437	25694.776244382738	24140.571456343594	28015.47163461995	26177.186414700613	30238.776872822564	28132.76988680066	34208.35974963379	31637.177377538006	0.16219611390816654	0.15250678079807392	59.4528885523323	2830.7812548233196	55.60882840427803	2647.751038231887
20.804482158294064	21037.50134785149	20061.097730620397	25701.345456140232	24146.75962576982	28022.786249559005	26184.02822155228	30246.800681580098	28140.235181748176	34217.63549218871	31645.748049490354	0.1622056845083132	0.1525157062232042	57.960280031955335	2776.3372074849904	54.21488357654016	2596.930463768542
20.92983962898646	21042.450586069903	20065.85909424425	25707.781492560513	24152.822981093545	28029.958508615648	26190.737147768188	30254.673246454673	28147.55977250952	34226.74385284518	31654.16377317467	0.16221542934130886	0.15252479412387915	56.478456592099974	2721.6540371188894	52.83102430193685	2545.8873661141843
21.055952441500814	21047.28434148671	20070.51111806181	25714.08373510452	24158.760946623574	28036.98778782652	26197.312612720863	30262.39393662627	28154.743072321326	34235.68418372153	31662.42394681386	0.16222535159417514	0.15253404747162452	55.0073708788841	2666.731674685143	51.45720643058303	2494.6216969266534
21.18282514715158	21052.00200135228	20075.053231641064	25720.25156426157	24164.572945851945	28043.873463055388	26203.754035663824	30269.96212183743	28161.7844949461	34244.45583872487	31670.527970240128	0.16223545451271512	0.15254346929275367	53.5469756689854	2611.5700565632433	50.09338593657594	2443.1334132542834
21.31046232467717	21056.60295026455	20079.484862265068	25726.284359547873	24170.25840145444	28050.614910006916	26210.060835745462	30277.377172421064	28168.683454698566	34253.05817360258	31678.47524494215	0.16224574140261042	0.15255306266939472	52.0972238684044	2556.169124541804	48.73951891515753	2391.4224774576724
21.438868580405217	21061.08657013582	20083.805434904174	25732.18149950539	24175.816735290802	28057.21150424113	26216.23243202289	30284.638459329322	28175.43936647202	34261.4905459953	31686.265174112676	0.16225621563054413	0.1525628307405344	50.65806851303205	2500.5288258893415	47.39556158403866	2339.4888573084027
21.568048548418737	21065.452240158495	20088.014372188067	25737.942361700112	24181.2473684053	28063.662621187534	26222.268243476337	30291.745354162344	28182.051645765634	34269.75231549	31693.89716269743	0.16226688062534633	0.15257277670308583	49.22946276656876	2444.649113293737	46.061470282424125	2287.332525992766
21.69800689072348	21069.699336770125	20092.11109437666	25743.56632272016	24186.549721026568	28069.967636159294	26228.16768902301	30298.69722919723	28188.519708711254	34277.8428436738	31701.370617443823	0.16227773987915908	0.15258290381297157	47.81135992059717	2388.5299449209124	44.73720146980486	2234.9534621033818
21.828748297416116	21073.82723361779	20096.095019330714	25749.05275817386	24191.723212567613	28076.125924367614	26233.930187531423	30305.493457417513	28194.84297210099	34285.76149418869	31708.684946950794	0.16228879694862253	0.15259321538623277	46.403713392995996	2332.1712843626738	43.4227117242408	2182.3516495898366
21.960277486853503	21077.83530152135	20099.965562481146	25754.401042687034	24196.76726162499	28082.13686093569	26239.55515783504	30312.133412542433	28201.02085341424	34293.50763278634	31715.83956171844	0.16230005545609097	0.15260371480015708	45.006476728318376	2275.5731007149443	42.117957744325395	2129.5270779086277
22.092599205822967	21081.722908436466	20103.72213679882	25759.61054990088	24201.681285979084	28087.99982091346	26245.042018747357	30318.61646905723	28207.052770846512	34301.080627384465	31722.833874199885	0.1623115190908629	0.15261440549442867	43.61960359713703	2218.735368576832	40.82289634759945	2076.4797419831157
22.225718229713628	21085.48941941622	20107.364152762282	25764.680652468804	24206.46470259259	28093.714179291586	26250.39018907535	30324.942002242977	28212.938143336643	34308.47984812306	31729.66729885178	0.1623231916104432	0.15262529097230065	42.24304779336671	2161.658067959361	39.53748446784448	2023.209642120637
22.359639362688714	21089.134196572082	20110.891018325703	25769.61072205324	24211.116927609928	28099.279311015704	26255.599087634113	30331.10938820688	28218.676390595607	34315.7046674216	31736.339252186877	0.16233507684182516	0.15263637480179088	40.876763236301485	2104.3411844307557	38.26167915717815	1969.7167841438204
22.494367437858962	21092.656599034362	20114.302138885694	25774.400129322632	24215.63737635591	28104.694591001164	26260.668133261013	30337.118003913394	28224.26693313497	34322.75446003739	31742.849152826577	0.16234717868279908	0.15264766061689977	39.520703967878944	2046.784709009342	36.99543758343498	1916.0011793142185
22.629907317457054	21096.055982911043	20117.596917247356	25779.0482439472	24220.0254633342	28109.95939414675	26265.596744829898	30342.967227214467	28229.70919229565	34329.62860312357	31749.196421554137	0.16235950110328506	0.15265915211885342	38.174824152403744	1988.988638203591	35.73871703102486	1862.0628444151953
22.766263893012997	21099.33170124655	20120.774753589907	25783.55443459546	24224.280602225936	28115.07309534957	26270.38434126571	30348.656436881392	28235.00259027733	34336.32647628911	31755.380481369066	0.16237204814669445	0.15267085307736908	36.839078076402075	1930.9529740195721	34.49147489914321	1807.9018016932532
22.903442085530802	21102.48310397882	20123.835045430937	25787.91806892949	24228.402205887392	28120.035069518897	26275.03034155839	30354.185012635695	28240.146550167396	34342.84746165833	31761.400757541203	0.16238482393131407	0.15268276733194683	35.51342014702095	1872.6777239339426	33.25366870140715	1753.5180788850412
23.041446845665973	21105.509537896134	20126.777187590487	25792.13851360072	24232.38968634817	28124.844691590846	26279.534164777604	30359.55233518134	28245.140495970918	34349.190943932175	31767.25667766653	0.1623978326517212	0.15269489879318435	34.197804892392014	1814.1629009395838	32.02525606594281	1698.9117092629895
23.180283153904217	21108.410346592475	20129.60057215388	25796.21513424477	24236.242454808584	28129.501336542493	26283.895230086902	30364.75778623647	28249.983852640424	34355.35631044952	31772.94767172294	0.16241107858022338	0.15270725144412203	32.892186959812534	1755.408523492515	30.80619473294064	1644.0827315421775
23.31995602074116	21111.18487042217	20132.304588433733	25800.147295476305	24239.95992163682	28134.00437940624	26288.11295675797	30369.800748565813	28254.676046105782	34361.342951249586	31778.47317212667	0.16242456606832834	0.15271982934160694	31.59652111538162	1696.4146155165508	29.596442556052352	1589.0311899883673
23.460470486863187	21113.832446453416	20134.888622931525	25803.934360883384	24243.54149636629	28138.353195284	26292.186764185335	30374.68060601315	28259.216503305095	34367.15025913487	31783.832613790135	0.16243829954824165	0.15273263661769176	30.310762243287172	1637.1812064005062	28.39595750051376	1533.7571343649179
23.60183162332936	21116.352408420866	20137.352059297707	25807.575693021583	24246.98658769203	28142.547159361537	26296.11607190034	30379.396743534227	28263.60465221488	34372.77762973513	31789.02543417951	0.16245228353439364	0.15274567748105397	29.03486534561671	1577.7083310289308	27.204697642475367	1478.2606199234724
23.744044531754422	21118.744086677205	20139.69427829141	25811.070653407773	24250.294603467377	28146.585646922787	26299.900299585825	30383.948547229997	28267.83992188135	34378.224461572056	31794.051073373816	0.16246652262499797	0.15275895621844782	27.768785540174576	1517.9960296889767	26.022621168536716	1422.541707416065
23.887114344492932	21121.006808143386	20141.914657738816	25814.41860251322	24253.46495069981	28150.468033363726	26303.538867090134	30388.33540437966	28271.921742451243	34383.49015612432	31798.908974123966	0.16248102150363788	0.15277247719618267	26.51247806135507	1458.0443481421098	24.849686375353485	1366.6004631165415
24.031046224824397	21123.139896258363	20144.01257249114	25817.618899756944	24256.497035547203	28154.193694207075	26307.031194441915	30392.556703474922	28275.849545203764	34388.57411789441	31803.598581913524	0.16249578494088798	0.15278624486163075	25.26589825868723	1397.8533375822008	23.685851668924442	1310.4369587982073
24.175845367139747	21125.14267092698	20145.98739438107	25820.670903497958	24259.390263312926	28157.76200511594	26310.376701864036	30396.611834253436	28279.622762581857	34393.47575447505	31808.119345019095	0.16251081779596271	0.1528002637447645	24.029001595292357	1337.42305457592	22.531075562903425	1254.051271693781
24.32151699712871	21127.01444846733	20147.838492178642	25823.573971027632	24262.144038441256	28161.17234190821	26313.574809788137	30400.50018773339	28283.24082822445	34398.19447661737	31812.470714572275	0.16252612501840266	0.152814538459724	22.8017436490627	1276.753561154008	21.385316679705284	1197.4434845754877
24.468066371968433	21128.75454155677	20149.565231546065	25826.327458561584	24264.757764512262	28164.424080570654	26316.62493886898	30404.22115624812	28286.703176998817	34402.729698299714	31816.652144622123	0.1625417116497907	0.1528290737064176	21.58408010994026	1215.84492468182	20.248533748235786	1140.6136856544763
24.61549878051318	21130.36225917649	20151.16697499128	25828.930721230758	24267.230844236088	28167.516597272683	26319.526509998504	30407.774133480634	28290.009245032823	34407.08083679674	31820.663092198054	0.16255758282550273	0.15284387427215018	20.37596677982947	1154.6972178854048	19.120685603600577	1083.561968610622
24.763819543485244	21131.83690655534	20152.643081820846	25831.38311307261	24269.562679447314	28170.44926838055	26322.278944320293	30411.158514499075	28293.158469748018	34411.247312750216	31824.50301737405	0.1625737437764955	0.152858945033287	19.177359572146088	1093.3105188421905	18.00173118674138	1026.2884325888008
24.91303401366693	21133.17778511201	20153.99290809145	25833.683987021443	24271.752671098544	28173.22147047106	26324.881663243606	30414.373695791885	28296.150289892525	34415.22855023992	31828.17138333318	0.16259019983112538	0.15287429095695	17.98821451095864	1031.6849109549075	16.891629543853924	968.7931821942329
25.063147576093755	21134.38419239637	20155.215806560685	25835.832694898658	24273.80021925408	28175.832580345672	26327.334088457865	30417.41907530388	28298.984145574697	34419.02397685615	31831.667656433434	0.16260695641700934	0.1528899171027458	16.808487730566412	969.8204829497263	15.790339825805859	911.0763274859637
25.214165648248784	21135.455422029194	20156.311126636432	25837.828587402226	24275.7047230828	28178.281975044156	26329.635641946614	30420.294052472073	28301.65947829662	34422.63302377255	31834.991306273863	0.16262401906291754	0.1529058286245306	15.63813547292375	907.7173287458718	14.697821285706596	853.1379838678986
25.366093680258146	21136.390763640477	20157.278214325026	25839.671014095595	24277.465580850567	28180.569031858045	26331.78574600145	30422.99802826177	28304.175730987834	34426.05512581977	31838.14180576149	0.1626413934007059	0.15292203077220973	14.477114089298993	845.3755475692451	13.6140332808136	794.9782722117379
25.518937155087716	21137.1895028071	20158.116412178922	25841.359323396817	24279.082189912988	28182.69312834487	26333.783823236627	30425.530405203823	28306.532348040106	34429.28972156093	31841.11863117993	0.16265908516728855	0.15293852889357065	13.325380038339063	782.7952438555658	12.53893527040782	736.5973187712952
25.672701588741027	21137.850920988207	20158.82505924226	25842.892862566136	24280.5539467067	28184.6536423411	26335.62929660252	30427.890587430928	28308.72877534141	34432.33625336675	31843.921262257525	0.16267710020664808	0.15295532843615675	12.182889884381439	719.9765271656215	11.472486814469448	677.995255109854
25.827392530458226	21138.37429545982	20159.403490995956	25844.270977693854	24281.88024674099	28186.449951975937	26337.32158939989	30430.07798071516	28310.76446031096	34435.194167492584	31846.54918223735	0.16269544447188639	0.15297243494917462	11.049600298909354	656.9195122765377	10.414647574987612	619.1722182091326
25.983015562916506	21138.75889924801	20159.8510393014	25845.493013687563	24283.06048458889	28188.081435684795	26338.860125293882	30432.091992505684	28312.638851934484	34437.862914156205	31849.00187794791	0.16271412402731678	0.15298985408544266	9.925468057350372	593.6243190187961	9.36537731293356	560.1283503090963
26.139576302431465	21139.00400106005	20160.16703234248	25846.5583142582	24284.094053877205	28189.547472222115	26340.244328327448	30433.932031966066	28314.35140079909	34440.34194761589	31851.278839873936	0.1627331450505989	0.15300759160337665	8.81045003964391	530.091072303243	8.324635888944613	500.86379895638674
26.297080399159835	21139.108865214937	20160.350794567086	25847.46622190657	24284.980347277076	28190.847440675112	26341.47362293564	30435.597510013024	28315.901559129543	34442.630726250674	31853.379562229362	0.162752513834915	0.1530256533690175	7.704503229295369	466.3199020847678	7.292383262407384	441.37871697358787
26.455533537303385	21139.072751571555	20160.401646626513	25848.216077908284	24285.718756493065	28191.98072047632	26342.547433958833	30437.087839354404	28317.288780823663	34444.728712640375	31855.303543029888	0.16277223679119304	0.15304404535809626	6.607584712386597	402.31094330362976	6.268579490642878	381.6732624229044
26.614941435314055	21138.894915456072	20160.318905314292	25848.80722229904	24286.30867225266	28192.946691417066	26343.465186656842	30438.402434528445	28318.51252148916	34446.63537364774	31857.050284167675	0.16279232045037134	0.15306277365814577	5.519651676848298	338.06433583796024	5.2531847281206865	321.7475985744968
26.77530984610034	21138.574607586972	20160.10188350292	25849.238993858406	24286.74948429442	28193.744733659776	26344.22630672198	30439.54071194234	28319.572238479643	34448.350180500536	31858.619291485746	0.16281277146571072	0.15308184447065004	4.440661411223118	273.58022443950176	4.246159225498559	261.6018938450143
26.93664455723489	21138.111073999182	20159.74989007984	25849.510730093752	24287.040581356345	28194.374227751086	26344.830220292868	30440.502089912094	28320.467390931874	34449.872608875616	31860.010074854414	0.16283359661515495	0.15310126411324013	3.3705713041708805	208.85875870846212	3.2474633289093617	201.23632179014385
27.098951391163432	21137.503555965948	20159.262229881413	25849.621767222925	24287.181351163043	28194.834554634028	26345.276353967416	30441.285988701813	28321.197439802552	34451.20213898322	31861.222148247663	0.16285480280373607	0.15312103902193513	2.309338843973819	143.90009304974228	2.2570574803830823	140.65106111299247
27.26223620541477	21136.751289919637	20158.638203626266	25849.571440156968	24287.171180413316	28195.125095660915	26345.564134816726	30441.891830564266	28321.761847906422	34452.338255653325	31862.25502982185	0.16287639706603155	0.1531411757534253	1.2569216174160829	78.70438659284264	1.274902215358452	79.84629552997649
27.426504892812353	21135.853507370117	20157.87710784591	25849.35908248134	24287.00945476572	28195.24523260514	26345.69299039733	30442.319039780712	28322.160079953097	34453.28044842184	31863.108241993363	0.16289838656867037	0.15316168098740607	0.21327730829943903	13.271803129464388	0.30095816240645945	18.822213756851852
27.59176338168682	21134.809434822055	20156.97823481522	25848.984026437265	24286.695558825224	28195.194347673645	26345.66234876505	30442.567042701972	28322.391602585976	34454.028211619094	31863.781311519502	0.16292077861288864	0.15318256152895413	-0.8216363020910649	-52.39748890791088	-0.6648139561439166	-42.42099044751376
27.758017636089992	21133.618293689935	20155.940872480314	25848.445602901786	24286.228876127974	28194.971823518714	26345.471638487437	30442.635267789265	28322.45588442017	34454.58104445861	31864.27376957868	0.16294358063714237	0.15320382431095955	-1.8478613380430033	-118.30331662483513	-1.6224533273343695	-103.88311848416924
27.925273656010095	21132.279300211216	20154.764304385313	25847.743141367126	24285.60878912603	28194.577043249457	26345.120288656606	30442.523145655217	28322.352396081165	34454.938451127025	31864.585151852367	0.162966800219768	0.15322547639659986	-2.865439827161026	-184.44550254009664	-2.5719990461075213	-165.56396681815386
28.09353747758831	21130.791665358385	20153.447809597557	25846.875969920202	24284.834679171607	28194.009390444244	26344.607728902152	30442.230109106375	28322.080610244124	34455.09994087633	31864.7149986082	0.16299044508170127	0.15324752498187072	-3.8744137034809683	-250.82386479806155	-3.5134901170094963	-227.4633270809427
28.2628151733366	21129.154594747775	20151.99066263091	25845.843415219813	24283.90592650034	28193.268249161098	26343.933389403453	30441.75559318416	28321.64000167298	34455.06502811525	31864.662854783746	0.163014523089252	0.1532699773981652	-4.874824808706762	-317.4382172655314	-4.446965456256294	-289.58098622225225
28.43311285235687	21127.3672885477	20150.39213336725	25844.644802474566	24282.821910213785	28192.35300394964	26343.096700901795	30441.099035207906	28321.030047259774	34454.83323250371	31864.428270071112	0.1630390422569338	0.15329284111490774	-5.866714890958974	-384.2883694693446	-5.372463890045765	-351.91672639455646
28.604436660561465	21125.428941383718	20148.651486976985	25843.27945541905	24281.582008262085	28191.26303986177	26342.097094713274	30440.25987481715	28320.2502260653	34454.40407904736	31864.01079900386	0.16306401075035482	0.153316123742242	-6.850125607743394	-451.3741268143058	-6.29002415650757	-414.470325095579
28.77679278089485	21123.338742242286	20146.7679838368	25841.746696289603	24280.185597424843	28189.997742462507	26340.93400274019	30439.237554014693	28319.30001935869	34453.77709819369	31863.41000104339	0.16308943688916666	0.1533398330337742	-7.8250985262711765	-518.695290626958	-7.199684907842311	-477.2415553210303
28.950187433556945	21121.095874372015	20144.740879446188	25840.045845798955	24278.632053291974	28188.556497840425	26339.60685748315	30438.031517209736	28318.178910658204	34452.95182592922	31862.625440667456	0.16311532915007693	0.15336397688937348	-8.791675123560708	-586.2516581816599	-8.101484709128272	-540.2301854891703
29.124626876227456	21118.699515183238	20142.569424342088	25838.176223110568	24276.920750243702	28186.93869261836	26338.11509205284	30436.641211261875	28316.886385772148	34451.92780387847	31861.65668745963	0.16314169616992	0.15338856335803047	-9.749896787747275	-654.0430228346959	-8.995462039427366	-603.4359795330092
29.30011740429177	21116.148836144865	20140.252864011643	25836.137145811426	24275.051061429946	28185.143713963156	26336.458140181665	30435.06608552477	28315.421932840258	34450.70457940336	31860.50331620002	0.16316854674879644	0.15341360064077478	-10.699804820324061	-722.0691741826013	-9.88165529363323	-666.8586970502511
29.476665351068124	21113.44300267925	20137.790438802655	25833.92792988421	24273.02235874842	28183.17094959552	26334.635436234716	30433.305591890447	28313.785042374813	34449.28170570449	31859.16490695652	0.163195889853276	0.1534390970936537	-11.641440435370896	-790.32989806775	-10.760102783111506	-730.4980933517218
29.654277088036206	21110.58117405483	20135.181383832558	25831.547889678688	24270.834012822583	28181.019787799763	26332.646415221185	30431.359184834106	28311.975207302818	34447.65874192358	31857.641045178036	0.16322373461966716	0.15346506123077377	-12.574844760907581	-858.8249766947702	-11.630842735394253	-794.3539194669574
29.832959025067048	21107.562503276335	20132.424928895158	25828.996337882007	24268.485392978517	28178.689617433058	26330.49051280528	30429.226321459075	28309.99192300818	34445.8352532473	31855.93132178862	0.1632520903573559	0.1534915017274046	-13.50005884100392	-927.5541888186708	-12.493913296595565	-858.4259223435074
30.0127176106544	21104.386136972404	20129.520298365096	25826.27258548771	24265.975867220706	28176.179827934164	26328.167165316634	30426.906461541854	28307.834687373874	34443.81081101202	31854.035333282343	0.16328096655221608	0.15351842742314792	-14.417123635474127	-996.5173097653314	-13.349352531295153	-922.7138448469341
30.193559332147448	21101.051215281248	20126.46671110069	25823.37594176449	24263.30480220763	28173.48980933259	26325.675809761164	30424.399067578226	28305.50300082529	34441.5849928108	31851.952681820425	0.1633103728700882	0.15354584732517582	-15.326080020837253	-1065.714111553505	-14.197198423091322	-987.2174258455634
30.37549071598484	21097.556871733326	20123.263380344146	25820.305714223192	24260.471563225867	28170.618952256707	26323.015883831074	30421.703604828974	28302.99636637308	34439.15738260089	31849.68297532866	0.16334031916033462	0.15357377061153307	-16.226968792558182	-1135.1443630857393	-15.037488876725547	-1051.9364003827795
30.55851832793038	21093.902233131637	20119.909513619765	25817.06120858305	24257.475514163576	28167.566647941883	26320.18682591484	30418.81954136631	28300.314289656733	34436.52757081314	31847.225827596558	0.1633708154594708	0.15360220663451296	-17.11983066490211	-1204.8078302079812	-15.870261718009715	-1116.8704997003078
30.742648773309874	21090.086419429485	20116.404312629908	25813.641728736926	24254.316017483085	28164.332288238304	26317.188075107028	30415.746348120614	28297.456278988484	34433.69515446272	31844.580858377838	0.1634018719948696	0.1536311649241028	-18.004706272375188	-1274.7042758557945	-16.695554694830207	-1182.0194513658062
30.92788869724955	21086.108543605405	20112.746973148547	25810.04657671527	24250.992434192452	28160.91526561833	26314.019071217666	30412.483498927482	28294.421845397428	34430.65973726127	31841.747693491998	0.16343349918854833	0.15366065519150163	-18.8816361711215	-1344.8334602164105	-17.513405478646746	-1247.3829793930054
31.114244784915854	21081.96771153537	20108.936684912485	25806.275052648936	24247.50412381605	28157.31497318348	26310.67925478141	30409.030470575006	28291.210502674014	34427.420929730484	31838.725964927315	0.16346570766103413	0.15369068733271518	-19.750660839446937	-1415.1951408395544	-18.32385166484164	-1312.9608043376356
31.30172376175672	21077.6630218623	20104.972631510165	25802.326454731	24243.85044436425	28153.53080467122	26307.16806706642	30405.386742851704	28287.821767414942	34423.97834931741	31835.515310945328	0.16349850823531403	0.15372127143222553	-20.61182067921618	-1485.7890727920458	-19.126930773592903	-1378.752643385902
31.4903323937443	21073.193565862548	20100.853990268086	25798.20007917714	24240.030752302147	28149.562154461135	26303.484950083075	30401.551798594457	28284.25515906848	34420.331620511	31832.115376186677	0.16353191194086764	0.15375241776674012	-21.465156016332912	-1556.6150087732822	-19.922680251082056	-1444.7582105044276
31.68007748761912	21068.558427309734	20096.57993213445	25793.89522018515	24236.044402516975	28145.408417581097	26299.62934659205	30397.525123737283	28280.510199979817	34416.48037496067	31828.52581177813	0.16356593001778807	0.1537841368090205	-22.310707102849847	-1627.6726993341	-20.71113747083291	-1510.9772165808827
31.870965891135747	21063.756682335035	20092.1496215604	25789.41116989259	24231.890748284684	28141.0689897123	26295.6007001123	30393.30620735966	28276.586415436996	34412.42425159564	31824.746275441197	0.16360057392098862	0.15381643923179278	-23.14851411759446	-1698.9618930164725	-21.49233973378432	-1577.4093694956973
32.063004493309954	21058.787399284993	20087.562216378603	25784.74721833378	24227.56914123543	28136.543267194727	26291.398454928778	30388.894541736187	28272.48333371733	34408.1628967469	31820.776431602382	0.1636358553245069	0.15384933591174602	-23.978617167071206	-1770.4823364913464	-22.266324270065525	-1644.0543743027374
32.25620022466719	21053.64963857575	20082.816867678936	25779.902653394933	24223.078931317727	28131.83064703144	26287.022056099464	30384.28962238573	28268.20048613371	34403.695964269806	31816.615951504442	0.16367178612589398	0.15388283793360985	-24.80105628729507	-1842.2337747858837	-23.033128239854705	-1710.9119333615527
32.45056005749291	21048.342452544228	20077.91271968155	25774.876760768268	24218.41946676163	28126.930526892866	26282.470949462393	30379.4909481215	28263.73740708172	34399.023115669144	31812.264513319617	0.16370837845070385	0.15391695659432808	-25.615871444009827	-1914.2159513933584	-23.792788733830093	-1777.9817464435473
32.64609100608406	21042.864885296083	20072.84890960708	25769.66882390462	24213.590094040737	28121.84230512051	26277.744581642135	30374.498021101335	28259.093634086934	34394.144020225496	31807.72180226417	0.16374564465708047	0.15395170340731681	-26.423102534448844	-1986.4286085050553	-24.545342774727033	-1845.2635109080002
32.84280012700226	21037.215972550097	20067.624567543833	25764.278123964512	24208.59015783285	28116.565380730044	26272.842400055888	30369.31034687819	28254.268707852498	34389.05835512336	31802.987510714494	0.16378359734044112	0.15398709010681857	-27.22278938916861	-2058.8714872384444	-25.290827318749507	-1912.7569218920544
33.040694519328454	21031.394741479096	20062.238816311925	25758.70393976768	24203.41900097928	28111.099153413812	26267.763852918997	30363.927434451027	28249.26217230699	34383.76580558086	31798.061338324616	0.16382224933826847	0.15402312865235068	-28.01497177206329	-2131.5443277545273	-26.029279255861184	-1980.4616724066436
33.239781324919136	21025.40021054766	20056.690771324662	25752.945547741503	24198.075964443324	28105.443023543325	26262.508389250528	30358.348796316448	28244.073574653088	34378.26606498184	31792.942992145843	0.16386161373500135	0.1540598312332506	-28.79968938215461	-2204.4468695092946	-26.760735410694906	-2048.3774534929544
33.44006772866406	21019.231389345714	20050.979540446486	25747.00222186724	24192.560387266938	28099.59639217044	26257.075458877964	30352.573948520003	28238.702465416096	34372.55883500892	31787.632186747534	0.16390170386703642	0.15409721027332038	-29.57698185533809	-2277.57885148935	-27.485232545048348	-2116.503954497166
33.64156095874556	21012.88727841881	20045.104223847655	25740.87323362519	24186.87160652609	28093.558661028626	26251.46451244135	30346.60241070854	28233.14839849283	34366.64382577907	31782.128644339467	0.1639425333278413	0.15413527843557417	-30.346888764717733	-2350.940012370236	-28.202807357607526	-2184.8408631421626
33.84426828689945	21006.36686909442	20039.06391385606	25734.557851937967	24181.00895728518	28087.329232533335	26245.675001397634	30340.43370618255	28227.410931201484	34360.52075598082	31776.43209489662	0.16398411597317814	0.15417404862709097	-31.109449622992543	-2424.5300908293575	-28.913496485511132	-2253.3878657454625
34.04819702867729	20999.669143304192	20032.857694805087	25728.055343111937	24174.971772549336	28080.907509781602	26239.70637802364	30334.06736194872	28221.489624330952	34354.189353013084	31770.542276284632	0.1640264659264428	0.15421353400397303	-31.8647038834024	-2498.3488257452846	-29.617336506133142	-2322.144647464156
34.25335454371064	20992.79307340249	20026.484642878437	25721.364970777195	24168.75938321578	28074.292896551415	26233.558095419172	30327.502908773324	28215.384042191217	34347.64935312641	31764.458934387905	0.16406959758412784	0.15425374797641525	-32.612690940339235	-2572.3959563877434	-30.314363936959126	-2391.110892375
34.45974823597649	20985.737621980774	20019.943825951406	25714.485995825762	24162.371118023595	28067.48479730029	26227.229607509526	30320.739881235753	28209.09375266398	34340.90050156612	31758.181823239192	0.16411352562139983	0.15429470421388708	-33.353450131719	-2646.67122275196	-31.004615237834514	-2460.2862837826833
34.66738555406454	20978.501741677563	20013.23430342817	25707.417676347577	24155.80630350159	28060.482617162917	26220.720369047023	30313.77781778221	28202.61832725325	34333.94255271701	31751.710705150665	0.16415826499780867	0.15433641665043005	-34.08702074033499	-2721.1743658091873	-31.68812681212148	-2529.6705044116825
34.87627399144595	20971.084374984363	20006.355126075756	25700.15926756502	24149.064263914992	28053.285761948417	26214.02983561249	30306.616260780058	28195.95734113683	34326.77527025064	31745.045350847355	0.16420383096311852	0.15437889949007458	-34.81344199467276	-2795.905127732083	-32.36493500730285	-2599.263236578554
35.086421086743854	20963.484454047062	19999.305335854024	25692.710021765266	24142.144321210282	28045.893638136815	26207.15746361592	30299.2547565725	28189.110373217864	34319.39842727448	31738.18553960224	0.1642502390632778	0.15442216721237662	-35.532753071107436	-2870.863252236508	-33.03507611695386	-2669.0641624853015
35.29783442400536	20955.70090046275	19992.08396574161	25685.069188230587	24135.045794958274	28038.305652874526	26200.102710296404	30291.69285553333	28182.077006176718	34311.811806482954	31731.13105937302	0.16429750514651603	0.15446623457808037	-36.24499309492239	-2946.0484848320484	-33.69858638160076	-2739.0729644075036
35.51052163297529	20947.732625072138	19984.690039558205	25677.236013166945	24127.768002295732	28030.521213969492	26192.865033721806	30283.930112122533	28174.85682652351	34304.0152003112	31723.881706941385	0.16434564536958246	0.15451111663490746	-36.9502011424338	-3021.460573161952	-34.3555019905034	-2809.289324983023
35.72449038937153	20939.57852774681	19977.12257178223	25669.20973962987	24120.310257864727	28022.53972988492	26185.443892787218	30275.966084941654	28167.449424650546	34296.008411090195	31716.4372880535	0.16439467620412943	0.15455682872348037	-37.648416241390805	-3097.0992672350258	-35.00585908206267	-2879.7129273861647
35.93974841516195	20931.23749717235	19969.380567365068	25660.989607449188	24112.671873751002	28014.360609733216	26177.83874721368	30267.800336790508	28159.85439488595	34287.79125120544	31708.79761756369	0.1644446144432347	0.15460338648337515	-38.339677373776794	-3172.964319838211	-35.64969374571956	-2950.343455640599
36.15630347884324	20922.708410625415	19961.463021540014	25652.574853150094	24104.852159419403	28005.983263267528	26170.049057545057	30259.432434722763	28152.07133554662	34279.363543256084	31700.962519578796	0.1644954772080791	0.15465080585931762	-39.02402347749012	-3249.055486860685	-36.28704202428344	-3021.180594949983
36.374163395721176	20913.990133746778	19953.36891962753	25643.964709873413	24096.850421648098	27997.40710087403	26162.074285144987	30250.86195010349	28144.09984899226	34270.72512021825	31692.93182760556	0.16454728195477275	0.15469910310751697	-39.70149344658421	-3325.3725275462493	-36.91793991406303	-3092.224031886086
36.59333602819267	20905.081520308366	19945.097236835587	25635.15840729248	24088.665964460524	27988.631533562126	26153.913892192795	30242.088458665956	28135.939541679545	34261.87582560943	31684.705384699835	0.16460004648134177	0.15474829480214708	-40.372126134927385	-3401.915204995312	-37.54242336645984	-3163.473454689607
36.813829286029524	20895.98141197518	19936.64693805565	25626.15517152794	24080.298089055537	27979.65597295414	26145.56734167887	30233.11154056914	28127.5900242169	34252.81551365571	31676.28304361822	0.16465378893487492	0.15479839784197535	-41.035960356515716	-3478.683286407031	-38.16052828992542	-3234.9285535952076
37.03565112666392	20886.68863806182	19928.01697765353	25616.95422506029	24071.746093735088	27970.479831274213	26137.034097398893	30223.930780455874	28119.050911419312	34243.544049461736	31667.66466697156	0.16470852781883472	0.1548494294571473	-41.69303488771402	-3555.6765435207635	-38.77229055150383	-3306.5890211630613
37.25880955547555	20877.202015283092	19919.206299255526	25607.554786639463	24063.009273829954	27961.102521335735	26128.313623947462	30214.545767510874	28110.321822363614	34234.061309182696	31658.85012738086	0.16476428200054144	0.154901407216123	-42.34338846902392	-3632.894752983935	-39.37774597774842	-3378.4545525312424
37.483312626080554	20867.520347499107	19910.21383552966	25597.95607119222	24054.08692162341	27951.5234565283	26119.405386711023	30204.956095519683	28101.40238044455	34224.36718019942	31649.83930763586	0.16482107071882915	0.15495434903278177	-42.98705980736122	-3710.3376968065277	-39.976930357224774	-3450.5248458376154
37.70916844062219	20857.642425453887	19901.03850796127	25588.157289726194	24044.978326272027	27941.742050802754	26110.308851859292	30195.16136292712	28092.292213430326	34214.461561295175	31640.632100855084	0.16487891359188067	0.15500827317368535	-43.624087577663886	-3788.005162748508	-40.569879441514786	-3522.7996024964377
37.93638515006311	20847.567026508597	19891.67922662399	25578.157649231995	24035.682773724915	27931.757718656158	26101.02348633671	30185.161172897242	28082.990953519653	34204.344362836375	31631.22841064946	0.16493783062525066	0.15506319826551673	-44.25451042450004	-3865.8969447417185	-41.15662894678826	-3595.278527569957
38.164970954479706	20837.29291436776	19882.13488994462	25567.95635258169	24026.199546639808	27921.56987511464	26091.548757852004	30174.955133372558	28073.498237398187	34194.01550695477	31621.628151287336	0.16499784222007158	0.15511914330269044	-44.87836696469458	-3944.0128433648497	-41.73721455591294	-3667.961330141872
38.39493410335793	20826.818838799645	19872.404384462952	25557.55259842495	24016.527924297254	27911.177935715812	26081.884134867585	30164.542857134482	28063.813706296103	34183.4749277334	31611.83124786283	0.16505896918145888	0.15517612765514255	-45.49569578891533	-4022.3526663007215	-42.31167191982968	-3740.8477236954495
38.626282895891045	20816.143535349485	19862.486584585404	25546.945581081636	24006.667182511697	27900.581316489315	26072.029086587227	30153.923961863416	28053.93700604539	34172.72257139458	31601.83763646601	0.16512123272711327	0.15523417107630547	-46.106535464197805	-4100.916228836402	-42.88003665974247	-3813.937426525168
38.859025681279114	20805.265725046356	19852.380352333148	25536.13449043172	23996.616593540406	27889.779433936597	26061.983082943272	30143.09807019978	28043.86778713812	34161.758396491336	31591.64726435629	0.16518465449612899	0.15529329371127204	-46.710924535676895	-4179.703354327939	-43.44234436838451	-3887.2301621045917
39.09317085903034	20794.184114102754	19842.084537083912	25525.118511801713	23986.37542598933	27878.771705009014	26051.74559458241	30132.064809804975	28033.60570478463	34150.58237410144	31581.26009013808	0.16524925655801134	0.15535351610515277	-47.30890152921347	-4258.713874752633	-43.99863061257929	-3960.7256595613435
39.328726879264174	20782.89739360717	19831.597975307654	25513.896825847914	23975.9429447163	27867.557547084758	26041.31609285039	30120.823813422903	28023.150418972313	34139.19448802456	31570.676083939255	0.16531506142191216	0.15541485921163448	-47.90050495362084	-4337.947631243616	-44.548930934521195	-4034.4236540682614
39.56570224301631	20771.404239209158	19820.91949029599	25502.468608436106	23965.318410731423	27856.136377944153	26030.694049775753	30109.374718941595	28012.501594524798	34127.59473498225	31559.895227592548	0.1653820920460862	0.15547734440174255	-48.48577330223634	-4417.404474566691	-45.093280853834585	-4108.323887301609
39.80410550254544	20759.703310797235	19810.04789188486	25490.8330305183	23954.5010810944	27844.507615744085	26019.87893805219	30097.717169455867	28001.6589011614	34115.783124821915	31548.917514819583	0.16545037184757766	0.15554099347281458	-49.06474505621736	-4497.084265773185	-45.631715870091284	-4182.426107939333
40.04394526164196	20747.793252168307	19798.98197617053	25478.989258004953	23943.490208808747	27832.67067898991	26008.870231019628	30085.850813329173	27990.622013556927	34103.75968072244	31537.74295141773	0.16551992471214083	0.15560582865769176	-49.6374586866732	-4576.986876771785	-46.16427146391652	-4256.730072083883
40.28523017593832	20735.672690689946	19787.720525218887	25466.93645163448	23932.285042713236	27820.6249865069	25997.66740264441	30073.775304256993	27979.39061140223	34091.524439404726	31526.371555450423	0.16559077500440217	0.15567187263413226	-50.20395265738625	-4657.112190934829	-46.690983100364974	-4331.235543851741
40.52796895322162	20723.340236953536	19776.262306767047	25454.673766837965	23920.884827369307	27808.369957408966	25986.269927497306	30061.49030132937	27967.964379464196	34079.07745134398	31514.80335743938	0.1656629475782709	0.15573914853445286	-50.76426542687841	-4737.460103714839	-47.211886230019445	-4405.942295813933
40.77217035374772	20710.79448442002	19764.606073918472	25442.200353600994	23909.288802946285	27795.90501106691	25974.677280731376	30048.995469095044	27956.34300764748	34066.41878098697	31503.038400561447	0.1657364677876061	0.15580767995540776	-51.31843545119045	-4818.0305232759565	-47.727016291275504	-4480.850109524094
41.017843190557436	20698.034009056064	19752.750564829825	25429.515356320506	23897.496205102074	27783.22956707383	25962.888938057233	30036.290477624778	27944.526191055316	34053.54850697137	31491.07674084709	0.16581136149714593	0.15587749096830963	-51.866501187229005	-4898.8233712445945	-48.23640871349926	-4555.958776153624
41.26499632979458	20685.05736896189	19740.694502390543	25416.617913658043	23885.506264861022	27770.34304520949	25950.9043757176	30023.375002575678	27932.513630051486	34040.46672234949	31478.918447383105	0.16588765509370693	0.15594860612939834	-52.40850109467283	-4979.838583330624	-48.74009891842434	-4631.268096990883
41.51363869102594	20671.863103989694	19728.43659389429	25403.50715838849	23873.318208487835	27757.244865402456	25938.72307045998	30010.248725255526	27920.305030322306	34027.17353481526	31466.563602518047	0.16596537549766083	0.15602105049046675	-52.94447363977088	-5061.076110121794	-49.23812232331693	-4706.777884087525
41.763779247563185	20658.449735352617	19715.975530702213	25390.182217244314	23860.93125735772	27743.934447690317	25926.34449950779	29996.911332687392	27907.90010293896	34013.66906693484	31454.01230207115	0.16604455017469913	0.15609484960975006	-53.47445729719038	-5142.535917731002	-49.73051434248919	-4782.487960790284
42.0154270267867	20644.815765224426	19703.30998789813	25376.642210755697	23848.34462782307	27730.41121217846	25913.768140530312	29983.362517675083	27895.298564420704	33999.953456381656	31441.26465554514	0.16612520714789245	0.1561700295630883	-53.99849055372033	-5224.217988641001	-50.21731039058068	-4858.39816244971
42.26859111047143	20630.95967632861	19690.438623934497	25362.886253085235	23835.557531075483	27716.67457899588	25900.9934716101	29969.601978867904	27882.50013679751	33986.026856174205	31428.32078634157	0.1662073750100493	0.15624661695536318	-54.51661191185849	-5306.1223225444555	-50.69854588538146	-4934.5083370944485
42.523280635114425	20616.87993151769	19677.36008026998	25348.91345185839	23822.56917300423	27702.723968249575	25888.019971209418	29955.62942082655	27869.504547673867	33971.889434918674	31415.18083198059	0.1662910829363919	0.15632463893222862	-55.028859891674074	-5388.248937034048	-51.17425624941825	-5010.818346004002
42.77950479226489	20602.57497334203	19664.072980997797	25334.72290798889	23809.378754050405	27688.558799976738	25874.84711813467	29941.444554089092	27856.31153029272	33957.5413770555	31401.844944324195	0.16637636069754821	0.156404123192132	-55.53527303520241	-5470.5978685813025	-51.64447691373789	-5087.328064518981
43.03727282885567	20588.04322360732	19650.575932464348	25320.3137154985	23795.985469056348	27674.178494094052	25861.474391498574	29927.047095236732	27842.92082359933	33942.982883109406	31388.313289802714	0.1664632386728789	0.15648509799864027	-56.03588990982098	-5553.169173403643	-52.109243320606765	-5164.037382747047
43.29659404753705	20573.28308292147	19636.86752287856	25305.6849613321	23782.388507111024	27659.582470345376	25847.901270680963	29912.4367669605	27829.332172306065	33928.2141699444	31374.586049645775	0.1665517478641419	0.15656759219308272	-56.530749110846955	-5635.962928309105	-52.56859092567174	-5240.946206253953
43.55747780701245	20558.292930229716	19622.94632191107	25290.835725166962	23768.587051390565	27644.770148246607	25834.12723528731	29897.613298127846	27815.545326957294	33913.23547102282	31360.663420116896	0.16664191990950855	0.15665163520751396	-57.01988926606282	-5718.979231726378	-53.02255520182371	-5318.054456923157
43.81993352237618	20543.071122337904	19608.81088028309	25275.76507921635	23754.580278993904	27629.740947028007	25820.151765105053	29882.576423849365	27801.560043994337	33898.047036668504	31346.545612751906	0.16673378709794037	0.15673725707800723	-57.5033490390706	-5802.218204656616	-53.47117164199153	-5395.362073737197
44.08397066545326	20527.61599342374	19594.459729344864	25260.472088027465	23740.367360773693	27614.49428557409	25805.974340058056	29867.325885546048	27787.376085821215	33882.649134334926	31332.23285460178	0.16682738238393957	0.15682448845829622	-57.98116713296622	-5885.67999168206	-53.914475762190705	-5472.869013602845
44.349598765141174	20511.92585453545	19579.89138064314	25244.95580827326	23725.94746116197	27599.02958236069	25791.594440158613	29851.861431016507	27772.99322087028	33867.042048877585	31317.7253884794	0.16692273940267996	0.1569133606337609	-58.453382294224866	-5969.364762005396	-54.35250310439005	-5550.575252175331
44.6168274077539	20495.998993077603	19565.10432547774	25229.21528853822	23711.319737990925	27583.346255389428	25777.011545457626	29836.182814504667	27758.41122366881	33851.22608283147	31303.023473211146	0.16701989248553575	0.15700390553578558	-58.92003331724118	-6053.272710593417	-54.78528924111015	-5628.480784880929
44.88566623736761	20479.8336722834	19550.097034445793	25213.249569097334	23696.483342307292	27567.443722118798	25762.225135991248	29820.289796767105	27743.62987490456	33835.20155669272	31288.127383891526	0.16711887667601558	0.1570961557564832	-59.38115904762526	-6137.404059225693	-55.21286977768614	-5706.5856277272105
45.15612495616904	20463.428130673947	19534.867956975417	25197.0576816893	23681.43741818271	27551.321399393193	25747.234691726866	29804.182145141574	27728.648961493636	33818.968809206395	31273.037412144466	0.16721972774611615	0.15719014456381133	-59.83679838732496	-6221.759057731368	-55.63528035613854	-5784.889818289317
45.42821332480542	20446.780581502397	19519.415520845658	25180.638649281704	23666.181102516544	27534.97870336749	25732.03969250455	29787.859633614262	27713.468276646436	33802.528197657586	31257.753866386734	0.16732248221310958	0.15728590591708205	-60.28699029896234	-6306.337985201739	-56.05255665929144	-5863.393416752107
45.701941162736816	20429.88921218468	19503.738131695238	25163.991485830364	23650.713524834377	27518.415049429794	25716.639617977646	29771.3220428886	27698.087619935864	33785.88009816952	31242.277072098375	0.16742717735677534	0.1573834744828832	-60.731773809719016	-6391.141151178628	-56.46473441420676	-5942.096506922506
45.97731834859046	20412.752183714445	19487.834172516996	25147.115196030558	23635.03380707879	27501.629852119797	25701.03394754893	29754.56916045318	27682.506797363945	33769.024906005485	31226.607372095805	0.16753385123709252	0.15748288565142166	-61.17118801650213	-6476.168896981515	-56.87184939610597	-6020.99919726979
46.25435482051728	20395.367630063298	19471.70200314028	25130.008775061477	23619.141063395466	27484.622525044604	25685.222160305755	29737.600780650635	27666.72562143064	33751.9630358775	31210.745126812068	0.16764254271240644	0.1575841755533016	-61.60527209080465	-6561.421597073786	-57.27393743208086	-6100.101622028276
46.533060576550575	20377.73365756441	19455.33995969831	25112.67120832206	23603.034399911096	27467.39248078997	25669.20373495046	29720.41670474561	27650.74391120107	33734.69492225917	31194.690714580054	0.16775329145808424	0.15768738107675412	-62.0340652839368	-6646.8996604653075	-57.6710344062667	-6179.403942436911
46.813445674966815	20359.848344280454	19438.74635408221	25095.101471159687	23586.712914505715	27449.939130828796	25652.97814972906	29703.01674099377	27634.56149237426	33717.22101970539	31178.44453192243	0.16786613798567493	0.15779253988532704	-62.457606931253395	-6732.603532061912	-58.06317626265809	-6258.906347778626
47.09552023464871	20341.709739354348	19421.91947338001	25077.298528590225	23570.175696577535	27432.261885425316	25636.544882356222	29685.400704710413	27618.178197351626	33699.541803177446	31162.00699384624	0.16798112366259013	0.15789969043605553	-62.87593645884772	-6818.53369430732	-58.45039901112614	-6338.6090567763895
47.37929443545016	20323.315862342413	19404.857579300326	25059.261335009203	23553.421826800284	27414.360153535057	25619.903409936658	29667.56841833872	27601.593865305273	33681.65776837361	31145.378534142616	0.1680982907323219	0.15800887199812425	-63.28909338796802	-6904.690668614581	-58.832738730816345	-6418.512318757363
47.66477851856398	20304.6647025302	19387.558907581068	25040.98883389504	23536.4503768739	27396.233342701533	25603.053208884066	29649.519711519064	27584.80834224748	33663.569432067045	31128.559605693106	0.16821768233521617	0.15812012467203834	-63.69711734091106	-6991.075016994961	-59.21023157503805	-6498.616414984688
47.951982786891236	20285.75421822918	19370.02166738142	25022.479957502237	23519.260409266564	27377.8808589477	25585.993754835523	29631.25442115715	27567.821481099283	33645.277332448626	31111.55068078056	0.1683393425298169	0.15823348940932097	-64.100048047163	-7077.687343752943	-59.5829137765395	-6578.921660081483
48.24091760541319	20266.58233605489	19352.244040657763	25003.73362654588	23501.85097694955	27359.302106663818	25568.72452256303	29612.77239149301	27550.633141760078	33626.78202947741	31094.352251406846	0.16846331631480183	0.15834900803275087	-64.49792534940207	-7164.528297210112	-59.95082165234635	-6659.428403434344
48.53159340156531	20247.1469501849	19334.224181521942	24984.74874987573	23484.221123123083	27340.49648848993	25551.24498588057	29594.0734741691	27533.243191176563	33608.084105236565	31076.964829615656	0.16858964965152884	0.15846672325716182	-64.89078920959582	-7251.598571474664	-60.31399160890578	-6740.137030657381
48.82402066561362	20227.445921597053	19315.960215582505	24965.52422414097	23466.36988093443	27321.463405194445	25533.55461754802	29575.157528299176	27515.65150341263	33589.18416429721	31059.38894782244	0.16871838948721207	0.15858667871081755	-65.27867971565138	-7338.898908308707	-60.672460147499805	-6821.047965139151
49.11820995103327	20207.477077286167	19297.450239267095	24946.05893344377	23448.29627318643	27302.202255546898	25515.65288917013	29556.024420536072	27497.8579597185	33570.082834087974	31041.625159149684	0.16884958377874856	0.15870891895738504	-65.66163708763634	-7426.4300990160555	-61.026263869483955	-6902.161669586785
49.41417187488941	20187.23820945991	19278.692319126774	24926.351748983056	23429.999312037795	27282.71243618669	25497.53927109238	29536.674025140503	27479.862448600965	33550.78076527319	31023.674037769855	0.16898328151721825	0.1588334895185226	-66.03970168515661	-7514.192986480892	-61.375439482333604	-6983.478647714481
49.71191711822035	20166.727074711394	19259.684491120064	24906.40152868596	23411.47799869287	27262.99334148522	25479.21323229115	29517.10622404822	27461.66486589243	33531.27863213655	31005.536179253555	0.1691195327530781	0.15896043689710743	-66.41291401479248	-7602.188467270695	-61.720023805930396	-7064.999445992522
50.01145642642306	20145.941393169618	19240.424759877696	24886.20711682876	23392.731323082626	27243.044363403602	25460.674240260447	29497.320906938097	27443.26511482103	33511.577132973754	30987.21220092572	0.16925838862207288	0.15908980860111627	-66.78131473644316	-7690.417493673973	-62.060053777706344	-7146.724655304104
50.3128006096408	20124.87884762575	19220.91109794636	24865.76734364542	23373.75826353509	27222.86489134421	25441.921760893427	29477.317971299442	27424.663106080294	33491.676990492175	30968.70274222826	0.16939990137189095	0.15922165316819026	-67.14494467175973	-7778.881076013669	-62.39556645963603	-7228.654912868515
50.61596054315354	20103.537082634943	19201.141445011086	24845.081024923904	23354.55778643539	27202.45431199633	25422.955258359114	29457.097322499005	27405.8587578988	33471.57895221841	30950.008465089988	0.16954412438958472	0.1593560201908995	-67.50384481191577	-7867.5802849391475	-62.7265990447122	-7310.790904135443
50.9209471677702	20081.9137035928	19181.11370709562	24824.146961589653	23335.128845875024	27181.812009175686	25403.77419497399	29436.658873847584	27386.851996109788	33451.28379091401	30931.130054303852	0.16969111222978434	0.15949296034273433	-67.85805632561824	-7956.5162538178265	-63.05318886351597	-7393.133364742622
51.22777149022361	20060.006275785796	19160.825755740083	24802.963939276033	23315.47038329001	27160.937363657693	25384.37803106854	29416.0025466664	27367.642754220804	33430.792304999515	30912.068217911958	0.16984092064373224	0.15963252540484726	-68.20762056780222	-8045.690181246027	-63.375373391536414	-7475.683082612231
51.53644458356769	20037.812323414462	19140.27542715482	24781.530727880752	23295.5813270872	27139.829753003807	25364.766224847877	29395.12827035263	27348.23097348287	33410.10531898676	30892.823687597902	0.16999360660916638	0.15977476829357126	-68.55257908807835	-8135.103333602659	-63.69319025610457	-7558.440900045447
51.84697758757708	20015.329328589054	19119.46052135041	24759.84608110867	23275.460592259096	27118.488551381513	25344.938232247383	29374.03598244499	27328.616602960094	33389.22368392043	30873.397219087812	0.17014922836107907	0.15991974308874046	-68.8929736398859	-8224.757047744468	-64.0066772438222	-7641.407715931535
52.15938170914916	19992.554730295913	19098.37880124204	24737.90873599934	23255.10707998572	27096.91312937658	25324.89350678178	29352.725628688066	27308.799599598417	33368.14827782794	30853.789592558798	0.17030784542338384	0.16006750506284084	-69.22884619001707	-8314.652733801864	-64.31587230865989	-7724.58448808454
52.47366822270851	19969.485923334498	19077.0279917283	24715.717412439866	23234.519677224056	27075.10285379844	25304.631499388594	29331.197163096647	27288.77992829467	33346.880006179075	30834.001613056495	0.17046951864152432	0.1602181107110203	-69.56023892835947	-8404.791878094897	-64.62081357996794	-7807.97223563958
52.789848470613855	19946.12025722311	19055.405778742723	24693.270812661453	23213.697256283693	27053.05708747728	25284.15165826472	29309.450548018594	27268.557561964724	33325.419802354445	30814.034110920475	0.17063431021605124	0.16037161778198736	-69.88719427759497	-8495.17604607623	-64.92153937037801	-7891.572041468695
53.107933863567155	19922.45503507358	19033.509808278235	24670.56762072054	23192.638674389473	27030.775189054035	25263.453428697274	29287.48575419803	27248.132481612283	33303.76862812467	30793.88794221967	0.17080228373720807	0.1605280853098291	-70.2097549038881	-8585.806885502301	-65.21808818473073	-7975.385054813698
53.42793588102576	19898.48751243212	19011.33768538206	24647.606501961905	23171.34277322879	27008.25651276094	25242.536252886446	29265.302760836377	27227.50467639605	33281.927474138145	30773.56398919555	0.17097350422055896	0.16068757364678218	-70.52796372787998	-8676.686129689217	-65.51049872927979	-8059.412493983284
53.74986607161648	19874.21489608703	18988.886973121706	24624.38610246532	23149.80837848504	26985.500408194504	25221.399569762223	29242.90155565363	27206.674143697546	33259.897360420364	30753.06316071582	0.17114803814369273	0.1608501444969873	-70.84186393547134	-8767.815600845031	-65.7988099202048	-8143.65564905107
54.073736053552395	19849.63434284064	18966.155191519894	24600.90504847322	23128.034299355182	26962.50622007872	25200.042814793225	29220.282134947796	27185.640889187907	33237.67933688275	30732.3863927372	0.17132595348404847	0.16101586095126716	-71.1514989899515	-8859.19721363578	-66.08306089414691	-8228.115884873085
54.399557515052166	19824.74295824526	18943.139816457653	24577.16194580009	23106.019328051287	26939.27328801941	25178.46541978764	29197.444503653733	27164.404926893912	33215.27448384285	30711.53464877782	0.1715073197578942	0.16118478752295837	-71.4569126430506	-8950.8329787096	-66.36329101739102	-8312.794643990695
54.727342214761876	19799.53779530166	18919.838278545078	24553.155379222382	23083.76223928624	26915.80094624904	25156.66681268694	29174.388675400976	27142.966279264245	33192.68391255582	30690.508920400738	0.17169220806050747	0.16135699018483954	-71.7581489485674	-9042.725006621331	-66.63953989621223	-8397.693449767306
55.057101982179326	19774.015853118002	18896.24796195758	24528.883911847453	23061.261789741584	26892.0885233606	25134.646417350436	29151.11467256935	27121.324977234144	33169.908765756256	30669.31022770692	0.171880691107597	0.16153253640719212	-72.05525227489852	-9134.875511729158	-66.91184738821175	-8482.813909715042
55.38884871808102	19748.17407552939	18872.3662032373	24504.34608446249	23038.51671751801	26868.135342032074	25112.403653331625	29127.622526344458	27099.481060289843	33146.95021821304	30647.93961983945	0.1720728432780145	0.16171149519703865	-72.3482673176477	-9227.286816176958	-67.18025361244509	-8568.157718761824
55.722594394951685	19722.00934967546	18848.190290058235	24479.54041486122	23015.52574156757	26843.940718739545	25089.93793564571	29103.91227677109	27077.43457653228	33123.809477295676	30626.398175499005	0.17226874065779885	0.16189393713859632	-72.63723911508714	-9319.961354364641	-67.44479896215489	-8653.726662918925
56.058351057416104	19695.518504534455	18823.717459953124	24454.465397147484	22992.28756110597	26819.503963458355	25067.248674526832	29079.98397280448	27055.18558273896	33100.48778355226	30604.687003469582	0.17246846108560682	0.16207993443499352	-72.92221306174906	-9412.901677257381	-67.70552411571407	-8739.522622814402
56.39613082267415	19668.69830941365	18798.944899002418	24429.119501016423	22968.800855006448	26794.824379353715	25044.33527517711	29055.8376723611	27032.734144426497	33076.986411301594	30582.80724315775	0.17267208419957827	0.1622695609512962	-73.20323492255557	-9506.110456886701	-67.96247004903125	-8825.547577505
56.7359458809379	19641.545472393198	18773.869740481798	24403.501171010797	22945.064281171606	26769.901262458334	25021.197137503998	29031.473442366998	27010.08033591037	33053.30666923768	30560.76006514203	0.17287969148569077	0.1624628922588902	-73.4803508500263	-9599.590491365641	-68.21567804906226	-8911.803608512506
57.07780849587155	19614.056638721948	18748.489063468835	24377.60882575162	22921.076475885035	26744.733901336924	24997.833655848277	29006.891358803678	26987.224240364765	33029.44990104709	30538.546671736087	0.1730913663276585	0.1626600056812703	-73.75360739995813	-9693.34470981732	-68.4651897267031	-8998.292903898284
57.42173100503407	19586.228389164342	18722.799891405622	24351.440857143167	22896.836053139847	26719.32157673809	24974.244218700143	28982.09150675269	26964.1659498802	33005.417486041035	30516.168297563436	0.17330719405843675	0.16286098034129215	-74.02305154718488	-9787.376177441329	-68.71104703063611	-9085.01776254084
57.7677258203244	19558.057238296205	18696.799190617396	24324.99562955081	22872.34160394514	26693.663561232395	24950.42820840486	28957.07398043793	26940.905565520774	32981.21083980168	30493.62621014651	0.17352726201338498	0.16306589720993594	-74.2887307044366	-9881.688101107255	-68.95329226202739	-9171.980598659255
58.115805428429454	19529.539632746877	18670.483868783846	24298.271478949653	22847.591695607392	26667.759118835063	24926.385000855294	28931.838883264605	26917.443197378623	32956.83141484189	30470.921710507602	0.17375165958516284	0.16327483915664395	-74.55069273967092	-9976.283834899776	-69.19196808934066	-9259.183946431614
58.465982391274686	19500.671949387448	18643.85077336331	24271.266712045024	22822.584870988263	26641.607504615105	24902.113965173412	28906.386327857035	26893.778964628236	32932.28070128179	30448.05613378537	0.1739804782804143	0.16348789100129005	-74.80898599467764	-10071.166885943152	-69.42711756340577	-9346.630464785732
58.818269346477535	19471.45049346144	18616.896689966416	24243.979605361415	22797.31964773566	26615.207964287634	24877.614463377835	28880.71643609259	26869.912995577848	32907.56022753933	30425.0308498642	0.17421381177831716	0.16370513956784014	-75.06365930558968	-10166.340920653194	-69.6587841345463	-9434.322942570783
59.172679007803275	19441.871496656906	18589.6183406784	24216.408404300055	22771.79451748829	26588.55973379037	24852.885850038372	28854.829339133095	26845.845427719476	32882.67156103741	30401.84726401888	0.1744517559910645	0.16392667373977796	-75.31476202241174	-10261.80977100879	-69.8870116686303	-9522.264303733595
59.52922416562417	19411.931115117608	18562.012382327925	24188.551322163545	22746.007945052443	26561.662038843257	24827.927471916555	28828.725177453267	26821.576407776876	32857.61630892728	30378.506817574267	0.17469440912635747	0.16415258451735062	-75.56234403021517	-10357.57744118385	-70.11184446454718	-9610.45761279203
59.887917687380885	19381.625427391027	18534.07540470047	24160.406539146137	22719.958367549745	26534.51409449029	24802.73866759159	28802.40410086566	26797.10609175138	32832.39611882894	30355.010988580514	0.17494187175198367	0.16438296507671646	-75.80645577173709	-10453.648114549927	-70.33332727281959	-9698.9060806036
60.24877251804685	19350.950432310663	18505.803928693997	24131.972201288085	22693.644193534536	26507.115104622666	24777.318767070825	28775.86626854183	26772.43464496506	32807.012679588326	30331.361292503938	0.17519424686256718	0.16461791083106436	-76.0471482696521	-10550.026160824113	-70.55150531412801	-9787.613070284948
60.6118016805955	19319.90204681093	18477.194404415382	24103.246419393345	22667.063802080364	26479.464261483277	24751.66709138478	28749.111849030272	26747.562242101885	32781.46772205314	30307.559282934908	0.17545163994857516	0.16485751949378008	-76.28447315064113	-10646.716143615544	-70.76642429901403	-9876.582103421912
60.97701827647021	19288.47610367129	18448.243209214666	24074.227267908223	22640.215541833433	26451.56074515051	24725.78295216523	28722.14102026968	26722.48906724568	32755.76301986619	30283.60655231209	0.17571415906766785	0.16510189114374482	-76.51848266993329	-10743.722828252241	-70.97813044820214	-9965.816866539419
61.34443548605718	19256.668349188025	18418.946645655604	24044.912783760374	22613.097730032652	26423.40372300186	24699.665651206495	28694.95396959857	26697.21531391574	32729.90039027852	30259.504732664773	0.17598191491848889	0.16535112829284773	-76.74922973747744	-10841.051189998165	-71.18667051420198	-10055.321217888966
61.71406656916102	19224.47444076977	18389.300939419187	24015.30096515533	22585.70865149374	26394.992349154872	24673.31448000806	28667.550893759555	26671.74118509858	32703.881694980864	30235.255496372265	0.1762550209169954	0.16560533595580007	-76.9767679445431	-10938.706422587857	-71.39209180323087	-10145.099194474518
62.085924865483435	19191.889944455455	18359.302237138796	23985.389770330272	22558.046557557347	26366.32576388624	24646.72871929923	28639.931998899552	26646.066893277228	32677.70884095628	30210.86055694278	0.17653359327542603	0.1658646217223473	-77.20115159151464	-11036.693947091699	-71.59444219815487	-10235.155019388534
62.46002379510434	19158.91033235048	18328.94660416331	23955.177116262017	22530.109664998385	26337.40309302648	24619.907638543486	28612.097500564156	26620.192660456243	32651.383781352437	30186.321669810477	0.1768177510840156	0.16612909583197072	-77.42243571736617	-11135.019421280362	-71.79377018265222	-10325.49310950283
62.83637685896657	19125.530979978892	18298.230022246375	23924.660877328053	22501.89615489605	26308.223447330147	24592.850495422983	28584.047623686856	26594.11871818354	32624.908516375643	30161.640633152932	0.17710761639557437	0.16639887125118338	-77.64067612936924	-11233.688749242574	-71.99012486606443	-10416.118083463982
63.21499763936286	19091.74716354833	18267.148387158217	23893.838883918696	22473.40417146198	26278.785921820323	24565.55653530118	28555.78260257249	26567.84530756757	32598.28509420672	30136.819288728046	0.1774033143130405	0.16667406375352412	-77.85592943546362	-11332.708091626875	-72.18355600992436	-10507.034770126455
63.59589980042612	19057.554057123845	18235.697506217704	23862.708920997437	22444.63182082542	26249.08959510541	24538.024990663373	28527.302680873756	26541.372679290405	32571.515611938594	30111.85952273203	0.1777049730801373	0.16695479200236288	-78.06825307667168	-11432.08387617208	-72.37411405442981	-10598.248217183165
63.979097088622495	19022.946729708456	18203.873095741557	23831.26872660895	22415.577169773762	26219.1335286687	24510.25508053425	28498.60811156211	26514.70109361649	32544.60221653819	30086.76326667928	0.178012724175258	0.16724117763662952	-78.27770536148455	-11531.82280875463	-72.56185014717266	-10689.76370035857
64.36460333324754	18987.920142225463	18171.670778406933	23799.515990330667	22386.238244445583	26188.916766127444	24482.24600987048	28469.69915689059	26487.83082039568	32517.547105830912	30061.532498303357	0.17832670240871915	0.16753334535959089	-78.48434550136153	-11631.931884915568	-72.7468161722536	-10781.586732883006
64.75243244692527	18952.469144400442	18139.086080525256	23767.448351667575	22356.61302897582	26158.438332462334	24453.996968928826	28440.576088350346	26460.76213906212	32490.352529511092	30036.169242482076	0.17864704602351855	0.1678314230308044	-78.68823364854325	-11732.418402003124	-72.92906478149234	-10873.723075519316
65.14259842611021	18916.58847153711	18106.114429222154	23735.063398385275	22326.699464088815	26127.69723321321	24425.507132606403	28411.239186617546	26433.495338625922	32463.020790175728	30010.675572184195	0.17897389679975215	0.16813554176137502	-78.88943093465787	-11833.289971741848	-73.1086494262745	-10966.17874693498
65.53511535159264	18880.27274118558	18072.75114952205	23702.35866478177	22296.495445639754	26096.692453642918	24396.775659754683	28381.688741493697	26406.03071766054	32435.554244386436	29985.05360944229	0.17930740016284044	0.1684458360126638	-79.0879995110954	-11934.554533401504	-73.28562439077723	-11058.960034560412
65.92999738900669	18843.516449696348	18038.991461331538	23669.331629892236	22265.998823099468	26065.422957864354	24367.801692463097	28351.925051835275	26378.368584282158	32407.95530375618	29959.305526348668	0.1796477052957326	0.1687624436985892	-79.2840025919104	-12036.22036765609	-73.46004482746139	-11152.07350603398
66.32725878934137	18806.31396865781	18004.830476319406	23635.979715626443	22235.20739798252	26033.887687931954	24338.584355313295	28321.948425475017	26350.509256123318	32380.22643606495	29933.4335460782	0.17999496525525696	0.1690855062916753	-79.4775044972157	-12138.296110913157	-73.6319667926764	-11245.526021004654
66.72691388945532	18768.65954121155	17970.263194688207	23602.300284834244	22204.118922214668	26002.08556289403	24309.12275460121	28291.759179132376	26322.453060298743	32352.370166403183	29907.439943936984	0.18034933709279724	0.16941516893301142	-79.66857069981415	-12240.790770448744	-73.80144728542655	-11339.324743666686
67.12897711259382	18730.547278241378	17935.28450183345	23568.290639296873	22172.73109643747	25970.0154778052	24279.415977525845	28261.357638313562	26294.20033336327	32324.389078344662	29881.327048438143	0.1807109819794884	0.1697515805462876	-79.85726787352542	-12343.713740249164	-73.9685442868431	-11433.477155765519
67.53346296890952	18691.97115443076	17899.889164886215	23533.948017640065	22141.041568247554	25937.67630269614	24249.463091343547	28230.74413719945	26265.75142126171	32296.285815148913	29855.097242405925	0.18108006533612142	0.1700948939560882	-80.0436639430227	-12447.07481743861	-74.13331680132978	-11527.991070160642
67.94038605598601	18652.9250041847	17864.071829134577	23499.269593166882	22109.04793036756	25905.066881500275	24219.263142485954	28199.919018522516	26237.106679269942	32268.063080995867	29828.75296410879	0.18145675696797886	0.17044526601062657	-80.22782813624508	-12550.884219571948	-74.29582490017128	-11622.874645158648
68.3497610593647	18613.402517409406	17827.827014318627	23464.25247160496	22076.74771874524	25872.186030933273	24188.815155639524	28168.882633429595	26208.26647192611	32239.72364225113	29802.29670842181	0.18184123120480394	0.17080285770911863	-80.40983104017869	-12655.152602870017	-74.4561297670225	-11718.136399478652
68.7616027530747	18573.397235145327	17791.1491107947	23428.89368876553	22044.13841057823	25839.0325393246	24158.118132785403	28137.635341331366	26179.231172952022	32211.270328764633	29775.731028020047	0.18223366704614702	0.1711678343339991	-80.58974465711799	-12759.891081021167	-74.61429374471845	-11813.78522781562
69.17592600016614	18532.902545047986	17754.03237556347	23393.19020811045	22011.217422261016	25805.60516539891	24127.17105219769	28106.17750973777	26150.001165164	32182.706035203704	29749.058534603722	0.1826342483123265	0.17154036558819827	-80.76764246534731	-12865.111245155334	-74.77038038481624	-11909.830417256802
69.59274575324658	18491.91167670968	17716.470928156356	23357.13891822176	21977.982107250165	25771.90263700338	24095.972867397682	28074.50951407674	26120.57684037201	32154.033722419757	29722.281900155678	0.18304316380125402	0.17192062573770805	-80.94359948169222	-12970.825184632093	-74.92445449940715	-12006.281664459035
70.01207705502031	18450.41769681752	17678.45874637477	23320.736630171254	21944.42975384475	25737.92364978062	24064.52250606252	28042.631737497722	26090.958599266796	32125.256418852267	29695.403858232643	0.18346060745139853	0.17230879375966926	-81.11769232666484	-13077.045508801937	-75.07658221528254	-12103.149093672633
70.43393503883172	18408.41350414002	17639.989661876174	23283.98007478375	21910.557582877434	25703.666865782474	24032.818868885366	28010.544570656763	26061.14685129378	32096.377221968716	29668.42720529073	0.18388677851116886	0.17270505349624213	-81.28999929381825	-13183.78536997363	-75.22683103023883	-12200.443275551312
70.85833492921113	18365.89182433647	17601.05735560137	23246.865899790384	21876.362745313105	25669.13091202303	24000.860828385874	27978.248411483313	26031.142014513647	32067.399299742952	29641.354802047324	0.18432188171500663	0.17310959381451332	-81.46060042100726	-13291.058487332426	-75.37526987227102	-12298.175246947445
71.2852920424243	18322.845204582212	17561.655353035836	23209.390666866457	21841.842319749678	25634.3143789677	23968.64722766713	27945.743664927384	26000.944515447627	32038.32589217283	29614.18957487887	0.18476612746650964	0.17352260877272527	-81.6295775653416	-13398.879172051325	-75.52196916159664	-12396.35653166566
71.71482178702524	18279.266008002465	17521.777019299425	23171.5508485487	21806.99330981769	25599.215818955156	23936.176879117807	27913.030742685696	25970.554788907684	32009.160312838358	29586.934517257378	0.1852197320289056	0.17394429779311713	-81.7970144822284	-13507.26235373877	-75.66700087541176	-12494.999162210152
72.14693966441222	18235.14640790725	17481.415554056646	23133.342825025862	21771.81264147293	25563.833744548396	23903.448563055605	27880.110062905194	25939.973277809455	31979.905950500855	29559.592691225193	0.18568291772323084	0.17437486584168857	-81.9629969078378	-13616.223608141765	-75.81043861584112	-12594.11570263002
72.58166126938723	18190.478381820092	17440.56398624114	23094.762880797392	21736.297160178165	25528.166626812133	23870.461026310237	27846.982049863058	25909.200432967937	31950.566270745327	29532.16722891074	0.1861559131345699	0.17481452361520627	-82.12761264465007	-13725.779186090454	-75.95235768103157	-12693.719272482209
73.01900229071879	18145.253705292565	17399.215168586157	23055.80720119397	21700.44362796774	25492.21289351286	23837.21298074181	27813.64713362194	25878.236712873644	31921.144817667224	29504.66133408491	0.18663895332675193	0.17526348773580042	-82.29095165216859	-13835.946044064127	-76.09283513929404	-12793.823571939021
73.45897851170821	18099.463945495783	17357.361771954205	23016.47186875265	21664.248720390864	25455.970927236704	23803.703101692783	27780.105749657654	25847.08258344955	31891.645215603763	29477.078283761362	0.1871322800658975	0.1757219809535109	-82.453106142053	-13946.741876291111	-76.23194990757474	-12894.442908273079
73.90160581075892	18053.100454581	17314.996279456358	22976.752859440556	21627.70902332599	25419.439063422014	23769.930026368223	27746.358338458802	25815.738517785267	31862.071170912328	29449.421429839287	0.1876361420532524	0.176190232357161	-82.61417067681396	-14058.18514831271	-76.36978283339704	-12995.592223627493
74.34690016194996	18006.154362800105	17272.110980354242	22936.64603871964	21590.82102966212	25382.615588302095	23735.89235214276	27712.40534509619	25784.204995849337	31832.42647379708	29421.69420079282	0.18815079516775737	0.17666847759396165	-82.77424227361189	-14170.295132292435	-76.50641677980093	-13097.287124037743
74.79487763561212	17958.616571377042	17228.697963735227	22896.147157445113	21553.581135839555	25345.4987367535	23701.58863478946	27678.24721876026	25752.482504177056	31802.715000185108	29393.90010340683	0.188676502718829	0.17715695909827356	-82.9334205140367	-14283.091944275424	-76.64193671612156	-13199.543910205364
75.24555439890803	17910.477745119933	17184.74911195132	22855.251847588712	21515.98563824315	25308.086690044398	23667.017386626205	27643.884412263607	25720.571535531624	31772.94071365272	29366.042724560288	0.1892135357098579	0.17765592632996535	-83.09180765840574	-14396.596583223902	-76.77642981222743	-13302.37960969843
75.6989467164156	17861.728304765023	17140.256093813154	22813.955617779648	21478.030729441896	25270.377573479167	23632.177074576553	27609.317381507957	25688.472588538414	31743.10766740497	29338.125733059966	0.1897621731129558	0.1781656360228488	-83.24950876541698	-14510.83097200282	-76.90998553705867	-13405.81201072596
76.15507095071504	17812.358419041517	17095.210357528547	22772.253848653425	21439.712494266634	25232.36945393289	23597.066118139857	27574.546584912085	25656.186167289477	31713.220006308722	29310.152881524908	0.19032270215551006	0.1786863524436836	-83.40663181860509	-14625.818000650965	-77.04269576293518	-13509.859697836451
76.61394356297929	17762.35799644681	17049.603123375447	22730.141787999415	21401.026905718052	25194.06033727017	23561.682887265848	27539.57248279858	25623.712780916492	31683.281968981017	29282.128008323387	0.19089541861914414	0.17921834766228154	-83.56328785878577	-14741.581571834162	-77.17465487480513	-13614.54208941944
77.07558111356816	17711.71667672137	17003.425376098712	22687.61454569725	21361.969820696817	25155.44816564243	23526.025700129092	27504.395536736865	25591.05294313033	31653.297889934423	29254.055039564068	0.1914806271517127	0.17976190183326657	-83.71959112238983	-14858.146648571827	-77.30595988420464	-13719.879477048293
77.54000026262605	17660.423822012155	16956.667857019846	22644.667088432274	21322.53697554741	25116.530814657723	23490.09282079829	27469.016208840247	25558.207171725382	31623.272201781718	29225.93799114346	0.1920786415929917	0.18031730349007735	-83.87565918824112	-14975.539304709062	-77.43671055021332	-13825.893067092635
78.00721777068286	17608.468507711874	16909.3210558473	22601.29423417733	21282.723981405165	25077.30609041464	23453.882456793584	27433.434961012095	25525.175988044968	31593.209437499267	29197.78097084975	0.19268978531476974	0.18088484985183964	-84.03161313050805	-15093.78677787073	-77.56700950588856	-13932.605024445802
78.47725049925933	17555.839512963805	16861.375202176558	22557.49064643184	21242.52631933831	25037.77172639587	23417.392756527697	27397.652254141092	25491.95991640701	31563.11423275431	29169.58818052674	0.1933143915760902	0.18146484714376032	-84.18757767956049	-15212.917525216937	-77.69696239063705	-14040.03851846885
78.95011541147531	17502.525310817997	16812.82025666677	22513.250828203516	21201.939335273633	24997.92538021106	23380.621806623472	27361.668547239005	25458.55948348633	31532.99132829444	29141.363918298255	0.19395280389442277	0.18205761093175216	-84.34368139221624	-15332.96128241811	-77.82667799049523	-14148.217771609314
79.42582957266194	17448.514058027235	16763.645901881224	22468.569115721184	21160.95823469498	24957.764630182744	23343.567629101373	27325.484296519346	25424.975217650568	31502.845572403054	29113.112580854955	0.19460537643361045	0.18266346647201567	-84.50005682960182	-15453.949125583284	-77.95626838511453	-14257.168110537343
79.90441015097758	17393.793584469153	16713.84153277842	22423.439671864566	21119.578077103346	24917.286971766043	23306.22817843017	27289.099954412275	25391.20764824719	31472.68192342188	29084.838665805724	0.19527247440947418	0.1832827490763701	-84.65684074417368	-15575.913536547683	-78.08584910174977	-14366.916019945405
80.38587441802741	17338.351382181598	16663.39624684027	22377.85647929721	21077.79377022663	24876.489813793894	23268.60133843372	27252.51596851239	25357.257304838557	31442.505452343103	29056.546774095852	0.19595447451401304	0.18391580449415995	-84.81417427736596	-15698.888471843675	-78.2155392785753	-14477.489199494012
80.87023974948666	17282.174593996482	16612.29883382205	22331.813333286125	21035.60006396493	24835.37047453689	23230.68491904449	27215.732780453563	25323.12471638007	31412.321345471395	29028.241612492147	0.19665176535920026	0.1845629893116166	-84.97220316763196	-15822.909435497597	-78.3454618358628	-14588.916623787023
81.35752362572781	17225.250001758777	16560.537765110654	22285.30383419303	20992.991544059416	24793.926177568643	23192.476652897403	27178.750824707302	25288.81041033974	31382.134907158994	28999.927996139297	0.19736474794143058	0.18522467136961224	-85.13107796809345	-15948.013555542566	-78.47574365570472	-14701.228605521843
81.8477436324513	17167.564014116524	16508.10118267518	22238.321379620505	20949.96262546947	24752.154047426382	23153.97419175387	27141.570527300082	25254.314911753812	31351.951562616334	28971.610851187852	0.19809383612774478	0.18590123020078805	-85.2909542770758	-16074.239665056579	-78.60651577245153	-14814.45686238259
82.34091746132043	17109.102653865924	16454.976887593857	22190.859156193525	20906.507545442604	24710.051105053473	23115.175102746554	27104.192304442273	25219.638742214214	31321.776860797727	28943.295217495906	0.19883945716502052	0.18659305748711902	-85.45199298082662	-16201.628387670033	-78.73791357254231	-14928.634587502107
82.83706291059936	17049.851544838017	16401.152328141885	22142.910130959106	20862.620356261992	24667.614263013824	23076.07686443572	27066.6165610652	25184.78241878418	31291.61647736675	28914.98625140744	0.19960205221339988	0.1873005575390242	-85.6143605087309	-16330.222227780148	-78.87007700535105	-15043.79652395472
83.33619788579601	16989.79589831065	16346.614587422582	22094.46704238251	20818.294917653504	24624.840320463685	23036.676862665372	27028.84368925845	25149.746452835923	31261.47621774127	28886.68922860806	0.20038207690530227	0.1880241477972125	-85.77822910278337	-16460.06566593144	-79.00315080532164	-15159.97904338967
83.83834040030794	16928.92049893135	16291.350370525593	22045.5223909198	20773.524888835305	24581.72595786832	22996.97238620918	26990.874066602137	25114.53134880651	31231.362020221335	28858.409547061816	0.20118000193145058	0.18876425935852406	-85.94377710118351	-16591.20525952056	-79.13728472628281	-15277.220229187049
84.34350857607244	16867.20969013522	16235.345991193637	21996.068429143663	20728.30372018975	24538.26773144839	22956.96062219281	26952.70805438655	25079.137602864917	31201.279959201504	28830.15273002944	0.20199631365544302	0.1895213375271096	-86.11118923809045	-16723.689749367535	-79.27263378874704	-15395.55996437464
84.85172064422062	16804.64735904234	16178.587357980596	21946.097151398444	20682.624644538366	24494.462067340504	22916.638651281075	26914.345995711312	25043.56570148551	31171.23624846911	28801.924429171748	0.2028315147584826	0.19029584239237288	-86.28065695969781	-16857.57017236296	-79.40935854058625	-15515.040024541318
85.36299494573534	16741.216920819563	16121.059959881815	21895.60028295955	20636.480667997657	24450.305255455816	22876.003442615416	26875.788213456843	25007.81611992063	31141.237244591073	28773.7304277391	0.20368612491600774	0.1910882494351993	-86.45237875737439	-16992.899980558082	-79.54762533235771	-15635.704176185653
85.87734993211305	16676.901302491387	16062.748851418426	21844.569268670402	20589.86456039363	24405.793443019156	22835.0518484879	26837.03500811902	24971.889320566035	31111.289450391167	28745.576643850036	0.2045606815080467	0.19189905016408249	-86.62656051983868	-17129.735167250037	-79.68760660797125	-15757.598280751146
86.39480416602983	16611.682926184556	16003.638637156111	21792.99526102829	20542.768845210445	24360.92262776973	22793.780598735844	26798.086655497897	24935.785751211355	31081.39951851921	28717.469133860548	0.2054557403652749	0.19272875278287752	-86.80341590462558	-17268.13440036401	-79.8294812113927	-15880.770404720679
86.91537632201124	16545.543691792212	15943.713455639501	21740.86910768958	20495.185789048242	24315.68865080427	22752.18629484132	26758.943404231035	24899.505843168292	31051.57425511493	28689.414095826924	0.20637187655285572	0.1935778828920127	-86.98316673110821	-17408.1591637861	-79.97343471129352	-16005.270936306566
87.43908518710603	16478.4649590425	15882.95696272187	21688.181338361584	20447.107390562047	24270.08718904025	22710.265403716945	26719.60547315981	24863.050009266935	31021.820623566957	28661.417873063096	0.20730968519430318	0.19444698422512224	-87.16604339516562	-17549.873906949535	-80.11965974358827	-16131.152708940208
87.9659496615646	16410.427528959164	15821.35231427151	21634.922151048613	20398.525368854378	24224.113747278516	22668.01425116097	26680.073048519156	24826.418641712855	30992.14574837096	28633.4869577965	0.2082697823377479	0.19533661942318997	-87.35228530755194	-17693.34620330576	-80.26835637356271	-16258.471132122912
88.4959887595208	16341.41162470027	15758.882148234174	21581.08139761516	20349.431151289762	24177.763649839555	22625.429014960282	26640.34628093677	24789.61210979342	30962.55691908638	28605.627994922696	0.20925280586714584	0.1962473708484264	-87.54214135786606	-17838.64691839181	-80.41973247929855	-16387.284330222756
89.0292216096782	16271.396871764095	15695.52856603268	21526.64856862917	20299.8158606997	24131.032031749222	22582.505717621312	26600.425282230208	24752.63075742427	30933.061594395374	28577.847785862305	0.21025941646115526	0.1971798414402705	-87.73587040487473	-17985.850387913175	-80.57400415693701	-16517.653289559297
89.56566745600044	16200.362277551098	15631.273113283858	21471.61277744456	20249.670301942984	24083.91382944571	22539.240218705498	26560.310121986935	24715.474900523783	30903.667406264234	28550.153292521314	0.2112902986025794	0.19813465561605714	-87.93374179537932	-18135.03460665606	-80.73139614957472	-16649.64201444853
90.1053456584057	16128.28621027362	15566.096759814347	21415.962743480795	20198.98494778566	24036.403770979607	22495.628206745994	26520.00082391324	24678.14482420425	30874.38216420995	28522.551641357713	0.2123461616414854	0.19911246021906512	-88.13603591320498	-18286.281428827904	-80.89214230115977	-16783.31769271847
90.6482756934654	16055.146377205758	15499.979878956517	21359.686774653957	20147.749924061165	23988.496365675415	22451.665190719446	26479.49736193542	24640.640779766352	30845.21385967266	28495.05012755581	0.2134277409153198	0.20011392551686347	-88.34304476077159	-18439.67678079009	-81.05648603758164	-16918.750871502794
91.19447715510712	15980.919802268645	15432.902226106942	21302.77274891106	20095.954994069783	23940.18589322162	22407.346491045428	26438.799656036026	24602.962981482997	30816.17067049535	28467.656219310113	0.21453579892958027	0.2011397462530574	-88.55507257473437	-18595.31088682078	-81.22468087585366	-17056.015643820167
91.74396975532183	15905.582802949062	15364.842916530984	21245.20809481715	20043.58954217369	23891.46639215419	22362.667230084633	26397.90756780714	24565.111603158053	30787.26096551241	28440.37756222111	0.2156711266028486	0.20219064275577703	-88.77243647801151	-18753.278508830816	-81.39699096366166	-17195.18984671682
92.29677332487483	15829.110966552083	15295.780402398175	21186.97977114069	19990.642556541137	23842.3316476958	22317.62232210444	26356.820895700617	24527.08677444369	30758.49330924781	28413.221983804335	0.2168345445802721	0.2032673621064661	-88.99546717125122	-18913.679201153107	-81.57369165165801	-17336.355271935463
92.85290781402206	15751.479125791728	15225.692449034266	21128.07424537946	19937.10261098981	23792.775178909815	22272.20646267781	26315.53936995343	24488.888576898607	30729.87646672313	28386.197498113837	0.21802690461986113	0.20437067937280307	-89.22450966549877	-19076.617581213824	-81.75507010007277	-17479.59788974002
93.41239329322968	15672.66133372899	15154.556110378984	21068.4774711668	19882.9578458777	23742.7902251272	22226.414117480923	26274.062647166436	24450.5170397697	30701.419408377264	28359.312310482626	0.21924909105630394	0.20550139890985145	-89.45992405898869	-19242.20361727476	-81.94142592213757	-17625.008086956106
93.97524995389855	15592.630838069916	15082.347703639396	21008.174864492627	19828.19594798465	23692.36973159905	22180.23951045005	26232.390304510707	24411.972135475873	30673.13131509689	28332.574822379895	0.2205020223473225	0.20666035573383298	-89.7020863615362	-19410.552934499457	-82.13307186675593	-17772.680920123123
94.54149810909283	15511.360054843155	15009.042783133418	20947.15127867086	19772.804129326207	23641.506334326456	22133.67661125817	26190.521833535808	24373.25377477414	30645.021583358524	28305.9936363879	0.22178665270798753	0.20784841697325337	-89.95138936889634	-19581.787140468135	-82.33033454327233	-17922.716384929605
95.11115819427312	15428.820541482284	14934.616113319405	20885.390977980223	19716.769104835297	23590.192344014507	22086.719122065984	26148.456633551265	24334.361801583083	30617.09983048169	28279.57756129719	0.2231039738387902	0.20906648340244108	-90.20824359120161	-19756.034171683714	-82.53355519133765	-18075.219703067094
95.68425076803395	15344.982969345743	14859.04164101394	20822.877609900617	19660.07706884554	23538.419729094097	22039.36046350171	26106.194004550416	24295.29598744028	30589.375899992207	28253.335617322584	0.22445501675371532	0.21031549106295053	-90.47307823849405	-19933.428662359715	-82.74309049791555	-18230.30162754655
96.26079651284576	15259.817095715855	14782.292466803374	20759.59417586315	19602.713670304238	23486.180097751578	21991.59375981897	26063.733139644224	24256.056025566333	30561.859867095274	28227.27704143936	0.22584085371502627	0.21159641297868356	-90.74634226756098	-20114.112337193452	-82.95931346610814	-18388.078768088482
96.84081623580131	15173.291735327957	14704.340815660586	20695.523000426118	19544.66398663865	23433.4646789011	21943.41182317872	26021.073116969128	24216.64152450637	30534.562044256218	28201.411292839406	0.22726260028198056	0.2129102609710278	-91.02850549454524	-20298.234429851174	-83.18261433835505	-18548.673937789164
97.42433086936633	15085.37473149163	14625.158006785696	20630.645698784097	19485.912496195262	23380.264302030628	21894.80713699821	25978.21289103074	24177.052001318632	30507.4929868869	28175.748058507717	0.22872141748124697	0.21425808758078552	-91.32005977688823	-20485.95212884154	-83.413401578091	-18712.21652274113
98.01136147213543	14996.032926879127	14544.714422695823	20564.94314251205	19426.44304916483	23326.56937584773	21845.771838304277	25935.151283442792	24137.28687427573	30480.66349913597	28150.297258917308	0.23021851410739563	0.21564098810420274	-91.62152027006232	-20677.431052827276	-83.65210291379844	-18878.84287612466
98.60192922959182	14905.232134070024	14462.979477599663	20498.395423439622	19366.238836902885	23272.369865645345	21796.297699025876	25891.886973016655	24097.34545504363	30454.084639779077	28125.069053842737	0.23175514916247963	0.21706010275094506	-91.93342676451357	-20872.845757644624	-83.89916645032281	-19048.696738786995
99.1960554548718	14812.937105957375	14379.92158510052	20430.981815544572	19305.282359546232	23217.65526930208	21746.376106152893	25848.41848515339	24057.226940297573	30427.767728205083	28100.073848288142	0.23333263444442837	0.21851661893251403	-92.25634510754026	-21072.380277047865	-84.15506185130653	-19221.929687962867
99.79376158953411	14719.111506139725	14295.50812528618	20362.68073474818	19243.555391823793	23162.414591826288	21695.998040687195	25804.74418048773	24016.93040273524	30401.72435049445	28075.322298530264	0.23495233729474746	0.22001177369023478	-92.59086871674299	-21276.228699881583	-84.42028159833717	-19398.701616381295
100.39506920433367	14623.717879443291	14209.705411274412	20293.469696487027	19181.03894694917	23106.636318344717	21645.15405530149	25760.862242727202	23976.454781439195	30375.96636558294	28050.825318270312	0.23661568351684	0.22154685627268594	-92.93762019062342	-21484.59578609187	-84.69534233244849	-19579.18124404596
101.00000000000001	14526.717622743896	14122.47865530147	20223.32527093019	19117.713238479155	23050.308385432287	21593.83425061992	25716.770665628414	23935.79887154185	30350.50591150626	28026.594084893466	0.2383241604771788	0.22312321087323236	-93.11467248147598	-21589.935276847464	-84.83582758427816	-19670.369640904126
