# Supplementary material for: White matter micro- and macrostructure brain charts for the human lifespan
Source: Nature. 2026 May 13;655(8124):979–89. doi: 10.1038/s41586-026-10454-2 (PMC13391363; doi:10.1038/s41586-026-10454-2)
Supplement: Supplementary file 12 — Centiles trajectories of brain charts. SDT.T9.1–5 contain the brain charts for the global metrics; SDT.T9.6–509 contain the brain charts for the tract-specific metrics (unnormalized); and SDT.T9.510–1157 contain the brain charts for the tract-specific macrostructural metrics (normalized). Included in each table are the male and female centile trajectories for the 2.5th, 25th, 50th, 75th and 97.5th percentiles; the interquartile range normalized by the 50th centile; and the derivatives of the 50th centiles with respect to both age and log(age). Charts are sampled in logarithmically spaced intervals. Age is reported in years, while centile trajectory values are reported in metric-specific units: diffusivities in mm2 s−1, volume in mm3, surface area in mm2, average length in mm, and FA is dimensionless (unitless). [file 41586_2026_10454_MOESM12_ESM.zip › plotted_curves/SDT.T9.131-FPT_left_volume_curve_metrics.csv]

ages	male_0.025th_percentile	female_0.025th_percentile	male_0.25th_percentile	female_0.25th_percentile	male_0.5th_percentile	female_0.5th_percentile	male_0.75th_percentile	female_0.75th_percentile	male_0.975th_percentile	female_0.975th_percentile	male_normalized_quantile_range	fwmale_normalized_quantile_range	male_median_centile_d_age	male_median_centile_d_log_age	female_median_centile_d_age	female_median_centile_d_log_age
0.25	10584.691012989977	10105.129424299132	13529.069309898046	12792.686374575607	14907.372047220291	14052.584293868162	16167.365138865463	15206.823677281298	18278.95921554227	17147.39217829682	0.176979270431462	0.1717931201991863	12325.564940270044	7116.520091898086	11618.817848387103	6708.459292766449
0.25150637576242696	10597.874102671298	10117.715226565308	13545.919584189895	12808.619493828315	14925.938979504534	14070.086599463026	16187.501376004257	15225.763572874508	18301.725415320365	17168.749026424943	0.17697927047950784	0.17179312024550306	12305.350740612485	7126.183448384982	11599.762729665264	6717.568553045858
0.2530218281966045	10611.092994353347	10130.335208748731	13562.815619664096	12824.595883497203	14944.556334996529	14087.636437002318	16207.692298200558	15244.75490455642	18324.553442492994	17190.163874495305	0.1769792705282794	0.17179312029251925	12264.831402075477	7145.515514382627	11561.566767451353	6735.792119687889
0.25454641199404576	10624.347707868292	10142.989389783046	13579.75744166997	12840.615567551838	14963.224141628247	14105.233832816404	16227.93793574729	15263.797700820176	18347.44333130974	17211.636754637235	0.17697927057778834	0.171793120340246	12224.374155678786	7164.85821709875	11523.42933706846	6754.025713169016
0.2560801821758082	10637.638262791455	10155.67778835679	13596.745075228557	12856.678569651503	14981.942426969916	14122.878812894774	16248.238318545074	15282.891989790089	18370.395115576634	17233.167698564157	0.1769792706280463	0.17179312038869524	12183.97936738655	7184.211417913903	11485.350783455186	6772.269202795345
0.25762319409447826	10650.96467844139	10168.400422913215	13613.778545032705	12872.784913144953	15000.71121823018	14140.57140288583	16268.593476102355	15302.037799221327	18393.40882865631	17254.75673757327	0.17697927067906527	0.17179312043787767	12143.647399872541	7203.574978114106	11447.33144844696	6790.5224577817135
0.2591755034361701	10664.326973879486	10181.157311650095	13630.857875446567	12888.934621070199	15019.53054225547	14158.311628096631	16289.003437534782	15321.235156499712	18416.48450346732	17276.403902545266	0.1769792707308576	0.17179312048780623	12103.37861243356	7222.948758854996	11409.37167077139	6808.785347262863
0.2607371662225343	10677.72516790988	10193.948472519629	13647.983090505493	12905.127716154364	15038.400425529935	14176.099513492725	16309.468231565092	15340.484088641475	18439.622172483978	17298.10922394411	0.17697927078343578	0.17179312053849183	12063.173361076042	7242.3326211981475	11371.4717860464	6827.057740283664
0.2623082388127803	10691.15927907919	10206.77392322822	13665.154213915685	12921.364220813404	15057.320894175034	14193.935083697852	16329.987886522684	15359.784622292991	18462.82186773589	17319.872731816697	0.1769792708368125	0.17179312058994717	12023.031998469494	7261.726426088717	11333.632126688957	6845.339505744632
0.2638887779057103	10704.629325676355	10219.633681236135	13682.371269053994	12937.644157151692	15076.291973949334	14211.818362993481	16350.562430343387	15379.136783730246	18486.0836208077	17341.694455792276	0.1769792708910003	0.17179312064218466	11982.954873987474	7281.130034388043	11295.853022038005	6863.630512481555
0.26547884054176485	10718.135325732457	10232.527763757602	13699.634278967695	12953.967546962127	15095.31369024826	14229.749375318948	16371.191890569193	15398.540598858983	18509.407462838768	17363.57442508262	0.17697927094601246	0.17179312069521693	11942.942333648913	7300.543306815438	11258.134798294865	6881.930629218463
0.2670784841050822	10731.677297020406	10245.456187760294	13716.94326637408	12970.334411725493	15114.386068103622	14247.728144270717	16391.876294347767	15417.996093213924	18532.793424522624	17385.51266848112	0.1769792710018625	0.17179312074905656	11902.99472012557	7319.966103974264	11220.47777846735	6900.239724537823
0.26868776632556873	10745.255257054827	10258.418969965325	13734.298253660316	12986.744772610435	15133.509132183473	14265.754693102394	16412.615668432252	15437.503291958761	18556.241536106787	17407.5092143628	0.17697927105856293	0.1717931208037166	11863.112372835167	7339.398286389187	11182.882282519713	6918.557666971348
0.2703067452809827	10758.869223091859	10271.416126847049	13751.699262883189	13003.198650473232	15152.682906791852	14283.829044724445	16433.41003918103	15457.062219885878	18579.7518273924	17429.564090683987	0.17697927111612863	0.17179312085921036	11823.295627832413	7358.839714451227	11145.348627199419	6936.88432488963
0.2719354793990299	10772.519212128856	10284.447674632676	13769.146315768714	13019.69606585728	15171.907415868323	14301.951221703634	16454.25943255719	15476.67290141573	18603.32432773373	17451.677324981636	0.17697927117457318	0.17179312091555132	11783.544817778282	7378.290248384699	11107.87712613307	6955.219566557091
0.27357402745947257	10786.2052409041	10297.513629302235	13786.639433711793	13036.23703899308	15191.182682987583	14320.12124626304	16475.163874128135	15496.335360596839	18626.959066037674	17473.848944373294	0.1769792712339104	0.17179312097275312	11743.86027208902	7397.749748348258	11070.468089872971	6973.563260165509
0.2752224485962505	10799.927325896817	10310.614006588336	13804.178637776193	13052.8215897979	15210.508731359509	14338.339140281645	16496.123389065586	15516.049621105383	18650.65607076376	17496.078975556666	0.17697927129415533	0.17179312103082936	11704.242316829972	7417.218074354343	11033.121825736947	6991.915273724124
0.27688080229961526	10813.685483326626	10323.748821975747	13821.763948693893	13069.449737875268	15229.88558382834	14356.604925293803	16517.138002144766	15535.815706244613	18674.415369923245	17518.36744480891	0.17697927135532265	0.17179312108979503	11664.691274721175	7436.69508628035	10995.838637940586	7010.275475144852
0.2785491484182772	10827.479729153596	10336.918090701434	13839.395386865113	13086.121502515014	15249.313262872804	14374.918622489271	16538.20773774444	15555.633638944868	18698.23699107915	17540.714377986737	0.17697927141742645	0.17179312114966355	11625.20746519696	7456.180643897504	10958.618827610277	7028.6437322418205
0.28022754716156506	10841.31007907779	10350.121827754161	13857.072972357753	13102.836902692754	15268.791790605423	14393.280252712657	16559.332619846275	15575.503441763001	18722.12096134553	17563.119800525667	0.17697927148048262	0.17179312121045037	11585.791204293258	7475.674606795423	10921.462692683563	7047.019912675954
0.2819160591015993	10855.176548539059	10363.360047874317	13874.796724907132	13119.595957069683	15288.321188772268	14411.68983646317	16580.51267203449	15595.425136882097	18746.067307387086	17585.58373743979	0.17697927154450632	0.17179312127216975	11546.442804777995	7495.1768344650045	10884.370527986437	7065.403883986175
0.28361474517547763	10869.079152716842	10376.632765553612	13892.566663915723	13136.398683992193	15307.901478752685	14430.147393894244	16601.747917495566	15615.39874611105	18770.076055418842	17608.10621332124	0.17697927160951343	0.17179312133483712	11507.16257608682	7514.687186250463	10847.342625197954	7083.795513573568
0.2853236666874746	10883.017906529874	10389.939995034882	13910.382808452776	13153.245101491608	15327.532681558814	14448.652944813186	16623.03837901778	15635.424290884226	18794.147231205618	17630.687252339838	0.1769792716755197	0.1717931213984676	11467.95082433056	7534.2055213507265	10810.379272880964	7102.194668714423
0.2870428853112538	10896.992824635918	10403.281750311819	13928.24517725399	13170.135227283863	15347.214817835293	14467.20650868088	16644.38407899082	15655.501792261097	18818.280860061568	17653.326878242675	0.17697927174254144	0.1717931214630771	11428.80785230454	7553.731698823627	10773.48075647233	7120.601216549985
0.28877246309209376	10911.003921431498	10416.658045128717	13946.153788721173	13187.069078769173	15366.947907858834	14485.808104611384	16665.785039405375	15675.63127092583	18842.476966849765	17676.025114353644	0.17697927181059497	0.17179312152868118	11389.733959472738	7573.26557756681	10736.647358259652	7139.015024065506
0.2905124624491269	10925.051211051585	10430.068892980156	13964.10866092182	13204.046673031637	15386.731971537803	14504.45775137151	16687.241281852643	15695.812747186841	18866.7355759816	17698.781983572935	0.17697927187969748	0.17179312159529633	11350.72944200039	7592.807016336359	10699.879357424099	7157.435958114453
0.29226294617759224	10939.134707369385	10443.514307110803	13982.109811588864	13221.068026838973	15406.567028411906	14523.155467380557	16708.752827524004	15716.04624097646	18891.056711416433	17721.597508376675	0.1769792719498654	0.1717931216629391	11311.794592734426	7612.355873728171	10663.177030039951	7175.863885414321
0.294023977451102	10953.25442399596	10456.994300515129	14000.157258120174	13238.133156642183	15426.453097651667	14541.901270709877	16730.319697210467	15736.33177185053	18915.440396660964	17744.47171081645	0.17697927202111668	0.17179312173162584	11272.929701213725	7631.912008180283	10626.540649029892	7194.298672511242
0.29579561982392083	10967.41037428002	10470.508885937028	14018.251017578305	13255.242078575044	15446.390198058121	14560.695179082404	16751.94191130232	15756.669358987823	18939.886654768845	17767.404612518676	0.17697927209346875	0.1717931218013738	11234.13505368121	7651.475277976133	10589.970484212972	7212.740185806062
0.29757793723326015	10981.60257130755	10484.05807586965	14036.391106690013	13272.394808453922	15466.378348062322	14579.537209872378	16773.61948978859	15777.0590211898	18964.395508340058	17790.396234684296	0.17697927216693923	0.1717931218721998	11195.4109330941	7671.045541244559	10553.466802333947	7231.188291571569
0.29937099400158496	10995.831027901602	10497.641882555105	14054.577541845993	13289.591361777386	15486.417565725018	14598.427380104942	16795.35245225671	15797.500776880162	18988.96697952055	17813.4465980883	0.17697927224154658	0.1717931219441219	11156.757619072683	7690.622655915096	10517.029866978526	7249.642855883576
0.3011748548389356	11010.09575662181	10511.260317984015	14072.810339100248	13306.831753725635	15506.507868735946	14617.365706455525	16817.14081789177	15817.99464410417	19013.60109000136	17836.555723078935	0.17697927231730956	0.17179312201715802	11118.175387949683	7710.206479754765	10480.659938636702	7268.103744664229
0.30298958484526295	11024.396769764218	10524.913393895364	14091.089514169897	13324.11599916032	15526.649274413683	14636.352205249656	16838.984605476286	15838.540640528421	19038.297861018407	17859.723629577493	0.17697927239424652	0.1717931220913259	11079.664512814954	7729.796870382968	10444.357274736278	7286.570823696908
0.30481524951277783	11038.734079360922	10538.601121776142	14109.415082434674	13341.444112624084	15546.84179970503	14655.386892462415	16860.883833389613	15859.138783440318	19063.057313351776	17882.95033707766	0.17697927247237713	0.17179312216664436	11041.225263442844	7749.393685218878	10408.12212957535	7305.043958569877
0.3066519147283146	11053.107697179703	10552.32351286099	14127.78705893651	13358.816108340117	15567.085461184573	14674.469783717985	16882.83851960742	15879.789089747528	19087.879467325147	17906.235864644936	0.17697927255172044	0.171793122243132	11002.857906328049	7768.996781496797	10371.954754385632	7323.523014716804
0.3084996467757088	11067.517634723688	10566.08057813193	14146.205458379065	13376.232000211823	15587.38027505417	14693.600894289275	16904.848681701158	15900.491575977592	19112.764342805203	17929.580230916203	0.1769792726322965	0.17179312232080785	10964.562704690732	7788.606016268488	10335.855397296604	7342.007857388817
0.31035851233818973	11081.96390323103	10579.872328317979	14164.670295127315	13393.691801822313	15607.726257142513	14712.780239097352	16926.914336837555	15921.24625827733	19137.71195920104	17952.983454099027	0.17697927271412542	0.1717931223996917	10926.339918492828	7808.22124639852	10299.824303339701	7360.498351639137
0.3122285785007863	11096.44651367453	10593.698773894797	14183.181583207097	13411.195526433969	15628.123422904571	14732.007832710977	16949.035501778075	15942.053152412305	19162.722335463557	17976.445551971086	0.17697927279722808	0.1717931224798032	10888.189804440364	7827.8423285647295	10263.861714512575	7378.994362372439
0.3141099127527488	11110.965476761292	10607.55992508446	14201.73933630466	13428.743186988162	15648.571787421184	14751.283689346288	16971.21219287836	15962.912273766502	19187.79549008486	17999.96654187977	0.17697927288162427	0.17179312256116222	10850.112615967635	7847.469119237736	10227.967869708315	7397.495754281525
0.31600258298998396	11125.520802932333	10621.455791854907	14220.343567766138	13446.334796104551	15669.07136539839	14770.607822866019	16993.444426087655	15983.823637341484	19212.93144109754	18023.546440741262	0.17697927296733645	0.1717931226437891	10812.10860326374	7867.10147468606	10192.143004786689	7416.002391890157
0.3179066575175057	11140.112502362233	10635.386383919842	14238.994290597151	13463.970366080946	15689.622171167044	14789.980246779396	17015.73221694826	16004.78725775625	19238.13020607414	18047.185265040367	0.17697927305438532	0.1717931227277049	10774.178013271652	7886.739250975661	10156.387352538295	7434.51413952047
0.3198222050518999	11154.7405849587	10649.3517107381	14257.6915174622	13481.649908892517	15710.224218682133	14809.40097424119	17038.075580594872	16025.803149246269	19263.39180212634	18070.883030829416	0.17697927314279327	0.1717931228129306	10736.321089704987	7906.382303969935	10120.701142678503	7453.030861284584
0.32174929472380437	11169.405060362273	10663.351781513476	14276.435260684337	13499.373436191589	15730.87752152241	14828.870018051563	17060.474531754135	16046.871325663255	19288.71624590449	18094.639753728014	0.17697927323258206	0.17179312289948806	10698.53807304427	7926.030489312019	10085.084601910785	7471.5524211144075
0.32368799608040405	11184.105937945807	10677.386605194213	14295.225532244456	13517.140959306962	15751.582092889623	14848.387390655285	17082.929084743846	16067.991800474343	19314.103553596702	18118.455448922126	0.17697927332377483	0.17179312298739854	10660.829200535081	7945.683662423864	10049.537953875028	7490.078682716936
0.3256383790879404	11198.843226814159	10691.456190472689	14314.06234378093	13534.952489243544	15772.337945608107	14867.953104141347	17105.43925347248	16089.164586761675	19339.55374092829	18142.33013116359	0.17697927341639438	0.17179312307668476	10623.194706216455	7965.34167851368	10014.061419185717	7508.609509600792
0.32760051413423674	11213.6169358037	10705.56054578496	14332.94570658898	13552.808036681768	15793.14509212409	14887.567170242304	17128.00505143846	16110.389697221683	19365.066823160996	18166.263814769332	0.17697927351046455	0.17179312316736892	10585.634820908308	7985.004392551724	9978.655215444509	7527.144765064586
0.3295744720312385	11228.427073481953	10719.69967931047	14351.87563162019	13570.707611977203	15814.00354450515	14907.229600333849	17150.626491729563	16131.66714416464	19390.64281509226	18190.25651362083	0.17697927360600893	0.1717931232594743	10548.149772253819	8004.671659302898	9943.319557229057	7545.6843121922575
0.33156032401756863	11243.273648147155	10733.873598971482	14370.852129481988	13588.65122515987	15834.913314439678	14926.940405434107	17173.3035870223	16152.99693951385	19416.28173105456	18214.30824116322	0.17697927370305136	0.17179312335302402	10510.739784688689	8024.343333284371	9908.054656103253	7564.228013840038
0.33355814176109866	11258.156667827792	10748.082312432818	14389.87521043701	13606.63888593388	15855.874413236126	14946.699596203158	17196.03634958118	16174.379094805212	19441.98358491457	18238.419010404796	0.176979273801617	0.1717931234480422	10473.405079439748	8044.019268756732	9872.860720598139	7582.77573261736
0.33556799736153503	11273.076140282139	10762.325827101216	14408.944884402536	13624.670603676639	15876.886851822417	14966.507182942229	17218.824791258	16195.813621186267	19467.74839007235	18262.588833915957	0.17697927390173063	0.17179312354455262	10436.14587457385	8063.699319752399	9837.737956297118	7601.3273309418
0.3375899633530214	11288.03207299783	10776.604150125211	14428.061160949941	13642.746387438692	15897.95064074535	14986.363175593495	17241.66892349123	16217.300529416036	19493.57615946064	18286.81772382899	0.17697927400341817	0.17179312364258018	10398.962384980638	8083.383340048138	9802.6865657866	7619.882670990657
0.3396241127067558	11303.024473191366	10790.917288394372	14447.224049304054	13660.866245942761	15919.065790169858	15006.267583739025	17264.568757305202	16238.839829863851	19519.46690554398	18311.10569183678	0.17697927410670541	0.1717931237421498	10361.854822414927	8103.071183191147	9767.706748645753	7638.441614681389
0.3416705188336247	11318.053347807758	10805.265248539086	14466.43355834271	13679.030187583461	15940.232309878551	15026.220416600483	17287.5243033096	16260.431532509025	19545.420640318112	18335.452749192435	0.1769792742116182	0.17179312384328627	10324.82339547528	8122.762702465523	9732.798701499589	7657.004023700487
0.343729255586852	11333.118703519891	10819.64803692992	14485.689696595948	13697.23822042651	15961.450209270803	15046.221683038226	17310.535571698518	16282.075646939937	19571.437375308888	18359.858906708218	0.17697927431818383	0.17179312394601645	10287.868309550919	8142.457750846166	9697.96261799056	7675.569759477861
0.34580039726466444	11348.22054672802	10834.065659677277	14504.992472245345	13715.49035220828	15982.719497362046	15066.271391550854	17333.60257224963	16303.772182353463	19597.51712157139	18384.324174754962	0.17697927442642966	0.17179312405036642	10250.989766978193	8162.156181102619	9663.198688842356	7694.138683216646
0.3478840186129729	11363.35888355953	10848.518122630889	14524.341893123714	13733.786590335154	16004.040182783412	15086.369550274487	17356.72531432385	16325.521147554227	19623.65988968949	18408.84856326118	0.17697927453638326	0.1717931241563626	10214.187966939528	8181.8578457091935	9628.507101831492	7712.710655862
0.34998019482807	11378.533719868063	10863.005431379368	14543.73796671401	13752.12694188298	16025.412273780545	15106.516166982141	17379.903806864015	16347.322550953953	19649.865689774408	18433.432081712377	0.17697927464807284	0.17179312426403215	10177.46310549276	8201.562596861739	9593.888041757047	7731.2855380717665
0.352089001559344	11393.745061233352	10877.52759124957	14563.180700149094	13770.511413596227	16046.835778213337	15126.711249082853	17403.138058394612	16369.176400570468	19676.13453146435	18458.07473914988	0.17697927476152686	0.17179312437340277	10140.815375586972	8221.270286467858	9559.341690493282	7749.863190237898
0.3542105149120084	11408.992912960355	10892.084607306233	14582.670100210637	13788.94001188756	16068.310703554693	15146.954803621164	17426.42807702048	16391.082704027194	19702.4664239231	18482.77654417028	0.17697927487677564	0.17179312448450318	10104.244967081584	8240.980766160414	9524.868227047846	7768.443472525105
0.35634481144984936	11424.277280079066	10906.676484351485	14602.206173328872	13807.412742837221	16089.837056890325	15167.246837276454	17449.773870426456	16413.041468552387	19728.86137583959	18507.53750492461	0.17697927499384708	0.17179312459736112	10067.752066772431	8260.693887294736	9490.467827476095	7787.026244790759
0.35849196819798806	11439.598167343675	10921.303226924187	14621.788925581535	13825.92961219216	16111.414844917514	15187.587356362006	17473.1754458762	16435.05270097815	19755.319395426548	18532.357629117163	0.17697927511277262	0.1717931247120065	10031.33685832657	8280.409500891343	9456.14066492347	7805.6113666049205
0.36065206264566085	11454.955579232177	10935.9648392995	14641.418362693359	13844.490625365524	16133.044073944595	15207.976366824432	17496.632810211522	16457.11640773979	19781.840490419774	18557.236924004847	0.17697927523358284	0.1717931248284684	9994.999522385653	8300.127457701135	9421.88690967299	7824.198697276879
0.3628251727490157	11470.34951994578	10950.661325488343	14661.094490035295	13863.095787435963	16154.724749890076	15228.413874242895	17520.14596985146	16479.232594875	19808.4246680771	18582.175396396204	0.17697927535630825	0.1717931249467767	9958.740236533806	8319.847608166747	9387.706729128025	7842.788095825817
0.3650113769339257	11485.779993408343	10965.392689236864	14680.817312623834	13881.745103146939	16176.456878281902	15248.89988382838	17543.71493079151	16501.401268023063	19835.071935177486	18607.173052650516	0.17697927548098177	0.17179312506696282	9922.559175294358	8339.569802409504	9353.600287805311	7861.379420967773
0.36721075409881926	11501.247003265722	10980.158934025796	14700.58683512015	13900.438576905948	16198.240464256522	15269.434400422826	17567.339698602547	16523.622432423883	19861.78229801983	18632.22989867676	0.17697927560763482	0.17179312518905718	9886.456510146614	8359.293890224304	9319.567747349385	7879.972531108651
0.3694233836175272	11516.75055288525	10994.960063069966	14720.403061829424	13919.176212783856	16220.075512558105	15290.01742849838	17591.02027843006	16545.89609291724	19888.555762422086	18657.345939932708	0.17697927573630048	0.17179312531309202	9850.43240958266	8379.019721116405	9285.609266587999	7898.567284380551
0.37164934534214805	11532.29064535516	11009.796079317755	14740.265996700131	13937.95801451426	16241.962027537826	15310.648972156721	17614.75667499328	16568.222253941993	19915.392333720298	18682.521181424072	0.17697927586701198	0.171793125439099	9814.487039056607	8398.747144239955	9251.72500150092	7917.1635385970585
0.3738887196059291	11547.867283483864	11024.66698545042	14760.175643323108	13956.783985492595	16263.900013152745	15331.329035128074	17638.548892584084	16590.600919535056	19942.29201676733	18707.755627703318	0.17697927599980404	0.1717931255671116	9778.620561019052	8418.476008417085	9217.915105203167	7935.761151232757
0.3761415872261661	11563.480469799466	11039.572783881527	14780.132004930923	13975.654128775437	16285.889472965191	15352.05762077042	17662.3969350662	16613.032093330527	19969.25481593201	18733.049282868724	0.17697927613471026	0.17179312569716218	9742.833134942222	8438.20616214117	9184.179728029296	7954.359979473986
0.3784080295071193	11579.130206548993	11054.513476756423	14800.135084396908	13994.568447079817	16307.930410141667	15372.83473206878	17686.300805874114	16635.515778558918	19996.28073509783	18758.40215056346	0.17697927627176657	0.1717931258292854	9707.12491730135	8457.93745354889	9150.519017503131	7972.959880182054
0.3806881282429484	11594.816495697853	11069.489065951528	14820.184884234473	14013.526942782348	16330.02282745208	15393.660371634245	17710.26050801219	16658.05197804609	20023.36977766203	18783.81423397443	0.1769792764110083	0.17179312596351567	9671.496061628684	8477.669730444439	9116.93311833404	7991.560709871817
0.38298196572066395	11610.539338929175	11084.499553073767	14840.281406596221	14032.529617918493	16352.166727268781	15414.534541703135	17734.27604405365	16680.640694212376	20050.52194653439	18809.28553583127	0.17697927655247186	0.17179312609988778	9635.946718495805	8497.402840278111	9083.422172458377	8010.162324740551
0.3852896247230969	11626.29873764312	11099.544939459945	14860.424653273121	14051.576474181767	16374.362111565672	15435.457244136178	17758.347416139586	16703.281929071658	20077.737244136122	18834.816058405297	0.1769792766961945	0.17179312623843745	9600.477035506628	8517.136630116496	9049.986319024581	8028.7645806293
0.38761118853188686	11642.094692956154	11114.625226176016	14880.614625693543	14070.667512922826	16396.608981917103	15456.428480417475	17782.47462597778	16725.975684230267	20105.015672398553	18860.40580350828	0.17697927684221376	0.171793126379201	9565.087157363072	8536.870946685318	9016.625694432762	8047.367333049886
0.3899467409304866	11657.927205700524	11129.740414016595	14900.851324922605	14089.802735148842	16418.907339497193	15477.44825165382	17806.657674841947	16748.721960886254	20132.357232762268	18886.054772491614	0.17697927699056787	0.17179312652221582	9529.77722585667	8556.60563635081	8983.340432342608	8065.970437177923
0.39229636620718694	11673.796276423438	11144.890503504164	14921.134751661119	14108.982141522507	16441.257185078633	15498.516558573618	17830.89656357047	16771.520759828174	20159.761926175648	18911.762966244958	0.17697927714129574	0.17179312666751828	9494.547379816882	8576.340545051266	8950.130663630087	8084.573747788556
0.3946601491581577	11689.701905386313	11160.07549488838	14941.464906244637	14128.205732361143	16463.658519031655	15519.633401525889	17855.19129256525	16794.372081434078	20187.229753093612	18937.530385195074	0.1769792772944364	0.17179312681514744	9459.39775521867	8596.075518378057	8916.996516472194	8103.17711932864
0.3970381750905084	11705.644092564231	11175.295388145538	14961.841788642747	14147.473507636027	16486.111341323245	15540.798780479541	17879.5418617909	16817.275925670674	20214.76071347668	18963.35702930491	0.17697927745003134	0.1717931269651421	9424.328485165723	8615.810401545838	8883.93811633531	8121.780405882746
0.39943052982536675	11721.622837645084	11190.550182977731	14982.265398457976	14166.785466971347	16508.615651515967	15562.012695022211	17903.948270773388	16840.232292092096	20242.354806789437	18989.242898072196	0.1769792776081208	0.17179312711754174	9389.339699871838	8635.54503935529	8850.955585968215	8140.383461150341
0.4018372997009759	11737.63814002888	11205.83987881225	15002.73573492494	14186.141609643413	16531.171448766985	15583.275144359417	17928.41051859904	16863.241179838962	20270.01203199944	19015.187990528393	0.17697927776874636	0.17179312727238616	9354.431526714005	8655.27927622525	8818.04904544074	8158.986138472799
0.40425857157581063	11753.689998827047	11221.164474800837	15023.252796909399	14205.541934579727	16553.778731827042	15604.586127313523	17952.928603913435	16886.30258763728	20297.73238757591	19041.192305237444	0.17697927793195092	0.17179312742971622	9319.604090186767	8675.012956136838	8785.218612120021	8177.588290783111
0.4066944328317112	11769.778412861506	11236.523969818914	15043.816582907115	14224.986440358012	16576.437499039195	15625.94564232267	17977.502524919997	16909.4165137973	20325.515871488213	19067.255840294485	0.17697927809777733	0.17179312758957407	9284.85751197394	8694.745922672562	8752.464400721248	8196.189770643134
0.4091449713770379	11785.903380664107	11251.918362464952	15064.427091043115	14244.475125205405	16599.147748338004	15647.353687439878	18002.132279379144	16932.582956212522	20353.36248120483	19093.378593324738	0.1769792782662693	0.1717931277520019	9250.191910970956	8714.478019030765	8719.786523282528	8214.790430204011
0.411610275649843	11802.064900475767	11267.347651059552	15085.084319070587	14264.007986997296	16621.90947724834	15668.810260331824	18026.817864606965	16955.801912358344	20381.272213691896	19119.56056148198	0.17697927843747133	0.17179312791704215	9215.607403231319	8734.209087945987	8687.185089226346	8233.390121240634
0.41409043462106226	11818.262970245627	11282.811833644946	15105.788264369823	14283.585023256705	16644.722682884156	15690.31535827809	18051.55927747395	16979.073379291312	20409.24506541177	19145.801741447693	0.17697927861142893	0.1717931280847385	9181.104102024809	8753.938971734606	8654.6602053456	8251.988695127424
0.41658553779772634	11834.497587630329	11298.310907984012	15126.538923947264	14303.20623115302	16667.587361947528	15711.86897816983	18076.356514403873	17002.39735364765	20437.281032321745	19172.102129429382	0.1769792787881891	0.17179312825513654	9146.682117844466	8773.667512273882	8622.211975774262	8270.58600278804
0.41909567522619073	11850.768749993109	11313.84487155955	15147.336294434372	14322.871607501089	16690.503510727332	15733.471116508743	18101.209571372387	17025.773831642116	20465.3801098725	19198.46172115937	0.17697927896779742	0.17179312842828046	9112.341558436863	8793.39455102291	8589.840502087492	8289.181894777808
0.4216209374953856	11867.07645440318	11329.413721573648	15168.18037208682	14342.581148760424	16713.471125098382	15755.121769406187	18126.118443906125	17049.202809067112	20493.54229300703	19224.880511893683	0.17697927915030245	0.17179312860421647	9078.082528781146	8813.119928970467	8557.5458832453	8307.77622120222
0.42416141574008476	11883.420697634583	11345.0174549466	15189.071152783037	14362.334851033826	16736.49020051983	15776.820932581717	18151.08312708092	17072.68428129104	20521.767576158694	19251.358496410274	0.17697927933575253	0.17179312878299197	9043.90513109928	8832.843486636877	8525.328215606976	8326.368831726257
0.4267172016441951	11899.801476165587	11360.656068316332	15210.008632023433	14382.132710066659	16759.560732034337	15798.568601362242	18176.103615520897	17096.218243257415	20550.055953250125	19277.89566900801	0.17697927952419718	0.17179312896465398	9009.809464939404	8852.565064128023	8493.187593017705	8344.959575630259
0.42928838744406506	11916.218786177782	11376.329558037552	15230.992804929245	14401.974721245766	16782.682714266724	15820.364770680862	18201.17990339707	17119.804689483608	20578.407417691713	19304.49202350522	0.17697927971568644	0.17179312914925124	8975.795627105515	8872.284501051065	8461.124106718227	8363.548301703297
0.43187506593181346	11932.672623555127	11392.037920180752	15252.023666241326	14421.860879598225	16805.856141422722	15842.209435075478	18226.311984425945	17143.443614059353	20606.821962379952	19331.147553238043	0.1769792799102722	0.17179312933683366	8941.863711707294	8892.001636538189	8429.137845430989	8382.134858313482
0.4344773304586784	11949.162983883134	11407.781150531608	15273.101210319086	14441.791179790573	16829.081007287758	15864.102588687972	18251.49985186818	17167.1350106458	20635.299579695995	19357.86225105938	0.17697928010800534	0.17179312952745004	8908.013810187578	8911.71630926244	8397.228895369451	8400.719093396328
0.4370952749383861	11965.689862447985	11423.559244589967	15294.225431139386	14461.765616127535	16852.357305225752	15886.044225262778	18276.743498527343	17190.878872474063	20663.840261504214	19384.63610933719	0.17697928030893975	0.17179312972115207	8874.246011307929	8931.428357393946	8365.39734017849	8419.300854376052
0.4397289938505404	11982.253254235551	11439.37219756896	15315.396322295259	14481.784182550895	16875.68502817771	15908.034338145642	18302.04291674833	17214.675192343828	20692.443999150397	19411.469119952984	0.17697928051312883	0.17179312991799203	8840.560401181225	8951.137618618086	8333.643261043355	8437.879988254048
0.4423785822440318	11998.853153930571	11455.220004394256	15336.613876994898	14501.846872638556	16899.0641686606	15930.072920282646	18327.39809841617	17238.523962622257	20721.110783460437	19438.36127430056	0.17697928072062705	0.17179313011802236	8806.957063284237	8970.843930121511	8301.966736669652	8456.456341568846
0.4450441357404687	12015.489555915632	11471.102659703112	15357.878088060304	14521.953679603335	16922.49471876587	15952.159964218788	18352.809034954444	17262.42517524254	20749.840604738496	19465.31256328439	0.1769792809314911	0.17179313032129642	8773.436078475788	8990.547128598671	8270.36784326518	8475.029760363977
0.44772575053762753	12032.162454270354	11487.020157843435	15379.188947926297	14542.104596291785	16945.976670158354	15974.295462096801	18378.27571732402	17286.37882170253	20778.63345276564	19492.32297731804	0.1769792811457764	0.17179313052786913	8739.997524997685	9010.247050221544	8238.84665457718	8493.600090196822
0.4504235234129248	12048.871842770275	11502.972492872914	15400.546448639052	14562.299615183072	16969.510014074658	15996.479405655808	18403.798136021407	17310.38489306337	20807.489316797906	19519.392506322674	0.17697928136354157	0.17179313073779645	8706.64147849055	9029.94353064103	8207.403241917957	8512.167176151648
0.4531375517269096	12065.617714886046	11518.95965855812	15421.950581855086	14582.538728387875	16993.094741322046	16018.711786230191	18429.37628107746	17334.443379948196	20836.408185564906	19546.521139725563	0.1769792815848445	0.17179313095113422	8673.368012007326	9049.63640497718	8176.0376741616055	8530.73086281307
0.4558679334267773	12082.400063782252	11534.981648373487	15443.401338839752	14602.821927647063	17016.73084227678	16040.992594748119	18455.01014205564	17358.554272540587	20865.390047267796	19573.708866458335	0.17697928180974526	0.1717931311679404	8640.177196056116	9069.325507841073	8144.750017769635	8549.290994272102
0.45861476704990445	12099.21888231669	11551.038455500515	15464.898710466323	14623.149204330703	17040.418306883126	16063.32182173045	18480.699708050877	17382.717560583358	20894.434889578046	19600.955674955618	0.1769792820383044	0.17179313138827323	8607.069098587148	9089.010673303623	8113.540336790029	8567.847414107062
0.4613781517274047	12116.074163039108	11567.130072826634	15486.442687214358	14643.52054943662	17064.15712465153	16085.699457289138	18506.444967687654	17406.93323337686	20923.54269963524	19628.26155315315	0.17697928227058377	0.1717931316121922	8574.043785016518	9108.691734889522	8082.408692882862	8586.39996538451
0.4641581871877068	12132.965898190458	11583.25649294443	15508.03325916878	14663.935953589407	17087.947284657606	16108.125491126175	18532.24590911888	17431.20127977782	20952.7134640458	19655.626488486407	0.17697928250664635	0.17179313183975836	8541.101318221074	9128.36852556374	8051.355145324022	8604.948490649927
0.4669549737601532	12149.894079701518	11599.417708150417	15529.670416018098	14684.395407038899	17111.7887755402	16130.599912531914	18558.10252002376	17455.521688197477	20981.947168880622	19683.050467888595	0.1769792827465554	0.1717931320710324	8508.241758573335	9148.040877728723	8020.379751026165	8623.492831921205
0.46976861237862133	12166.858699192226	11615.61371044434	15551.354147053542	14704.898899659256	17135.681585500413	16153.122710384001	18584.014787606797	17479.894446600563	21011.243799673888	19710.533477789395	0.17697928299037613	0.1717931323060777	8475.465163984336	9167.708623262122	7989.482564582489	8642.032830715645
0.4725992045851658	12183.859747970397	11631.844491527969	15573.084441167457	14725.446420947463	17159.62570229983	16175.69387314583	18609.982698595846	17504.319542503465	21040.6033414209	19738.07550411299	0.176979283238175	0.1717931325449577	8442.771589837037	9187.371593416203	7958.6636382066645	8660.568327970337
0.4754468525336833	12200.897217030659	11648.110042804097	15594.861286851923	14746.037960022055	17183.621113259025	16198.31338886506	18636.00623924047	17528.796962972734	21070.025778576226	19765.6765322763	0.17697928349001904	0.17179313278773736	8410.16108910041	9207.029618916567	7927.923021812923	8679.099164097104
0.47831165899359906	12217.971097053585	11664.41035537562	15616.684672197644	14766.673505621944	17207.66780525632	16220.981245172356	18662.085395310605	17553.326694623684	21099.511095052178	19793.336547187468	0.17697928374597643	0.17179313303448246	8377.633712275885	9226.682529885788	7897.2607630039565	8697.625178957824
0.4811937273535759	12235.081378404337	11680.745420044377	15638.554584892223	14787.353046104963	17231.765764725864	16243.697429279779	18688.22015209453	17577.908723618664	21129.059274216495	19821.05553324387	0.17697928400611732	0.1717931332852603	8345.189507414121	9246.33015583409	7866.67690710444	8716.146211869549
0.4840931616252451	12252.22805113172	11697.115227310236	15660.471012218963	14808.076569446712	17255.91497765637	16266.461927979553	18714.410494397398	17602.543035665687	21158.670298890756	19848.833474330593	0.17697928427051215	0.1717931335401388	8312.828520189505	9265.972325720824	7836.171497147065	8734.662101573776
0.4870100664469608	12269.411104967105	11713.51976736987	15682.433941055468	14828.844063238988	17280.115429589507	16289.274727642302	18740.656406539576	17627.229616016568	21188.34415134841	19876.670353818325	0.1769792845392328	0.17179313379918762	8280.550793836359	9285.60886785807	7805.744573892094	8753.172686234117
0.4899445470875755	12286.630529323113	11729.959030115815	15704.44335787198	14849.65551468863	17304.367105618116	16312.13581421578	18766.95787235468	17651.96844946554	21218.080813312634	19904.56615456178	0.17697928481235295	0.17179313406247748	8248.356369219255	9305.239609963726	7775.396175866947	8771.677803453058
0.49289670945023945	12303.8863132927	11746.433005135288	15726.499248730213	14870.510910615978	17328.6699903849	16335.045173223232	18793.314875188145	17676.759520347445	21247.880265954653	19932.520858897697	0.17697928508994662	0.1717931343300802	8216.245284841862	9324.864379153587	7745.126339346636	8790.177290236577
0.4958666600762229	12321.178445647873	11762.94168170915	15748.601599281681	14891.410237453594	17353.024068080595	16358.002789761907	18819.727397895265	17701.60281253618	21277.74248989158	19960.534448643055	0.17697928537209015	0.17179313460206894	8184.217576824594	9344.483001885936	7714.93509840453	8808.670983021613
0.4988545061487607	12338.506914838514	11779.485048810791	15770.750394766252	14912.353481244852	17377.429322442375	16381.008648501585	18846.195422839442	17726.49830944305	21307.667465184382	19988.60690509323	0.17697928565886067	0.1717931348785177	8152.273278976325	9364.09530402068	7684.8224849086255	8827.158717649523
0.5018603554969207	12355.871708991328	11796.063095105	15792.945620010749	14933.340627642483	17401.885736752305	16404.062733682942	18872.71893189051	17751.445994015034	21337.655171336042	20016.738209020037	0.17697928595033616	0.17179313515950242	8120.412422763184	9383.701110758819	7654.788528515492	8845.640329339541
0.5048843165994948	12373.272815908495	11812.675808946782	15815.187259427259	14954.371661907107	17426.393293835466	16427.165029115924	18899.297906422747	17776.445848733034	21367.70558728926	20044.92834066975	0.17697928624659717	0.17179313544510028	8088.635037349537	9403.30024666572	7624.833256701939	8864.11565269949
0.5079264985889148	12390.710223066599	11829.323178380231	15837.475297011762	14975.446568905783	17450.95197605851	16450.3155181782	18925.932327313196	17801.497855610152	21397.81869142461	20073.177279761177	0.17697928654772424	0.17179313573538935	8056.941149592865	9422.892535639927	7594.956694803201	8882.584521745332
0.5109870112551897	12408.183917615279	11846.005191137432	15859.809716342394	14996.565333110642	17475.561765327624	16473.514183813615	18952.622174939625	17826.60199619007	21427.994461558163	20101.485005483806	0.1769792868538008	0.17179313603044932	8025.330784081016	9442.477800931316	7565.158866008744	8901.046769874636
0.5140659650498691	12425.693886376155	11862.721834637247	15882.190500578094	15017.72793859733	17500.222643087174	16496.76100853051	18979.367429178885	17851.7582515452	21458.2328749397	20129.85149649575	0.17697928716491035	0.1717931363303613	7993.803963153623	9462.055865140632	7535.4397913464345	8919.50222982606
0.5171634710900281	12443.240115841483	11879.473095984042	15904.617632456868	15038.934369043414	17524.93459031769	16520.055974399962	19006.168069404852	17876.96660227479	21488.533908250345	20158.27673092159	0.1769792874811386	0.171793136635208	7962.360706880223	9481.626550169662	7505.799489751924	8937.950733731966
0.5202796411622786	12460.82259217292	11896.25896196669	15927.091094294225	15060.184607727115	17549.69758753422	16543.399063054385	19033.024074486555	17902.22702850341	21518.897537600467	20186.76068635067	0.17697928780257247	0.17179313694507306	7931.00103309378	9501.189677231945	7476.237978044897	8956.392113069538
0.5234145877268029	12478.441301200208	11913.079419057116	15949.610867981492	15081.478637525457	17574.511614784395	16566.790255685504	19059.935422786166	17927.539509878752	21549.323738527382	20215.303339834645	0.176979288129301	0.17179313726004133	7899.72495743027	9520.745066882111	7446.755270955153	8974.826198670547
0.5265684239214125	12496.096228420038	11929.93445340931	15972.17693498436	15102.816440913037	17599.376651646915	16590.229533043017	19086.90209215725	17952.90402557021	21579.812485993418	20243.904667885814	0.1769792884614137	0.17179313758020098	7868.532493317965	9540.29253896838	7417.351381127723	8993.25282069901
0.5297412635656308	12513.78735899456	11946.824050857813	15994.789276340984	15124.197999960106	17624.29267722938	16613.71687543245	19113.92405994251	17978.320554266516	21610.363754383336	20272.564646474555	0.17697928879900268	0.1717931379056391	7837.423651990015	9559.831912625115	7388.026319169439	9011.67180868052
0.5329332211648017	12531.514677750265	11963.748196916844	16017.44787266056	15145.623296331441	17649.259670166746	16637.252262713962	19141.001302972076	18003.78907417449	21640.977517502397	20301.283251027806	0.1769792891421607	0.1717931382364462	7806.398442522157	9579.36300629424	7358.780093638226	9030.082991471514
0.5361444119142209	12549.27816917649	11980.706876778651	16040.152704121392	15167.092311284294	17674.277608619243	16660.835674300066	19168.133797561215	18029.30956301653	21671.653748573764	20330.060456426323	0.17697928949098296	0.17179313857271328	7775.456871828064	9598.885637694038	7329.612711039372	9048.48619722668
0.5393749517032939	12567.077817424228	11997.700075312505	16062.903750469415	15188.605025667093	17699.346470270677	16684.467089154226	19195.32151950854	18054.88199802914	21702.392420236527	20358.896237002948	0.1769792898455657	0.1717931389145343	7744.59894469101	9618.39962382568	7300.524175881874	9066.881253442727
0.5426249571197181	12584.913606304715	12014.72777706329	16085.700991016349	15210.161419917675	17724.466232326402	16708.146485788842	19222.564444093827	18080.50635596074	21733.19350454317	20387.79056654023	0.1769792902060077	0.17179313926200285	7713.824663757347	9637.904780943412	7271.514490673784	9085.267986924853
0.5458945454536906	12602.785519288007	12031.789966250255	16108.544404637902	15231.76147406169	17749.63687151144	16731.87384226365	19249.862546075856	18106.18261306987	21764.056972957173	20416.743418268295	0.17697929057240824	0.17179313961521592	7683.134029582143	9657.400924589485	7242.583655929659	9103.646223780699
0.5491838347021408	12620.693539501775	12048.886626765663	16131.43396977223	15253.405167710915	17774.85836406865	16755.64913618368	19277.215799690577	18131.910745123096	21794.982796350923	20445.754764862577	0.17697929094486922	0.1717931399742713	7652.527040608693	9676.88786952896	7213.731670180336	9122.015789397527
0.5524929435729888	12638.637649729697	12066.017742173462	16154.369664417865	15275.092480061545	17800.130685756496	16779.472344697544	19304.62417864863	18157.690727393052	21825.970945002915	20474.824578441545	0.17697929132349413	0.17179314033926893	7622.003693216946	9696.365429792088	7184.958530011587	9140.376508464571
0.55582199148943	12656.617832410248	12083.183295707948	16177.351466132208	15296.823389892534	17825.453811847452	16803.343444495506	19332.087656133557	18183.522534656408	21857.021388595727	20503.95283056446	0.17697929170838814	0.17179314071030954	7591.563981745392	9715.833418678027	7156.2642300832085	9158.728204984218
0.5591710985942444	12674.634069635229	12100.38327027256	16200.379352029617	15318.597875564032	17850.82771712579	16827.26241180782	19359.606204799496	18209.406141192067	21888.13409621343	20533.139492229297	0.17697929209965818	0.17179314108749694	7561.207898440771	9735.291648654267	7127.648763110861	9177.070702205878
0.5625403857541326	12692.686343148174	12117.617648438247	16223.453298779372	15340.415915015357	17876.25237588543	16851.22922240248	19387.179796768778	18235.341520778715	21919.309036338844	20562.384533870038	0.17697929249741326	0.17179314147093586	7530.935433554929	9754.739931462333	7099.112119882368	9195.403822639026
0.565929974564078	12710.774634343235	12134.886412442293	16246.573282604284	15362.277485763485	17901.72776192832	16875.243851583582	19414.808403630243	18261.328646693055	21950.54617685165	20591.687925354614	0.17697929290176434	0.17179314186073355	7500.7465753243305	9774.178078055382	7070.654289310332	9213.727388078813
0.569339987351735	12728.898924263389	12152.18954418685	16269.739279278356	15384.182564901208	17927.253848561937	16899.306274189257	19442.491996436453	18287.367491707584	21981.84548502525	20621.04963598246	0.17697929331282405	0.17179314225699813	7470.641309974249	9793.605898585636	7042.27525841957	9232.0412195744
0.5727705471818436	12747.059193599232	12169.527025237601	16292.951264125295	15406.13112909542	17952.83060859761	16923.416464589853	19470.230545701917	18313.458028088597	22013.206927524734	20650.46963448224	0.17697929373070692	0.17179314265984041	7440.619621763937	9813.023202426266	7013.975012368057	9250.345137427095
0.5762217778606706	12765.255422687313	12186.898836822242	16316.209212016332	15428.123154585233	17978.45801434813	16947.574396685817	19498.024021400495	18339.600227593928	22044.630470403965	20679.947889009276	0.17697929415552996	0.17179314306937332	7410.6814929642715	9832.429798123427	6985.753534440417	9268.638961154036
0.5796938039404782	12783.487591508732	12204.304959829096	16339.51309736849	15450.158617180185	18004.136037625813	16971.78004390575	19525.8723929633	18365.794061470806	22076.116079103213	20709.48436714318	0.17697929458741157	0.17179314348571065	7380.82690391643	9851.825493433513	6957.610806105193	9286.922509539872
0.5831867507240184	12801.755679687614	12221.745374805747	16362.86289414258	15472.237492258542	18029.864649740335	16996.033379204517	19553.77562927635	18392.039500453873	22107.663718446485	20739.07903588559	0.17697929502647305	0.17179314390896952	7351.055833021179	9871.210095294751	6929.546806994826	9305.195600579958
0.5867007442690553	12820.059666489593	12239.220061957418	16386.258575841293	15494.359754765243	18055.64382149662	17020.334375061026	19581.733698678254	18418.3365147627	22139.27335263891	20768.731861657365	0.17697929547283736	0.1717931443392677	7321.368256746326	9890.583409797866	6901.561514943838	9323.458051508758
0.5902359113929144	12838.399530820188	12256.729001145754	16409.700115507123	15516.525379210325	18081.473523192526	17044.683003476475	19609.74656895772	18444.68507409997	22170.944945263927	20798.44281029654	0.1769792959266289	0.17179314477672653	7291.764149654657	9909.945242201444	6873.654905973468	9341.709678752348
0.5937923796770596	12856.775251223351	12274.272171887005	16433.187485720515	15538.734339666677	18107.35372461682	17069.079235971883	19637.814207351388	18471.08514764874	22202.678459280858	20828.211847055278	0.17697929638797555	0.17179314522146813	7262.243484441191	9929.29539695289	6845.826954322867	9359.950297940522
0.597370277471697	12875.186805879881	12291.849553350825	16456.72065859783	15560.986609768486	18133.284395046972	17093.523043586414	19665.936580541373	18497.536704070666	22234.473857022076	20858.038936597794	0.1769792968570065	0.1717931456736176	7232.806231931318	9948.633677653503	6818.077632507775	9378.179723961744
0.6009697339004076	12893.634172605904	12309.461124358713	16480.29960578942	15583.282162709276	18159.265503246945	17118.01439687517	19694.113654652952	18524.03971150362	22266.33110019045	20887.924042997736	0.17697929733385365	0.1717931461333021	7203.452361061238	9967.959887008183	6790.406911241822	9396.397770827636
0.6045908788648067	12912.117328851064	12327.106863382285	16503.924298477286	15605.620971239725	18185.297017464727	17142.55326590684	19722.345395251803	18550.59413755912	22298.250149856183	20917.86712973525	0.17697929781865104	0.17179314660065062	7174.181838935707	9987.273826875724	6762.81475951476	9414.60425175773
0.6082338430492322	12930.636251697166	12344.786748542001	16527.594707373395	15628.003007666046	18211.378905430378	17167.1396202619	19750.631767341947	18577.199949320402	22330.230966454517	20947.868159694826	0.17697929831153464	0.17179314707579477	7144.994630850386	10006.575298261829	6735.301144613419	9432.79897917062
0.611898757925461	12949.190917856391	12362.500757605436	16551.310802717348	15650.428243847811	18237.511134353546	17191.773429030254	19778.972735363033	18603.857113339833	22362.27350978261	20977.927095162384	0.1769792988126444	0.17179314755886804	7115.890700271353	10025.864101276733	6707.866032097954	9450.981764635071
0.6155857557574533	12967.781303669763	12380.248867985832	16575.072554274455	15672.896651196106	18263.693670921264	17216.454660809137	19807.368263187946	18630.565595636723	22394.377738996925	21008.043897822783	0.17697929932212042	0.17179314805000698	7086.870008886792	10045.140035165008	6680.509385858662	9469.152418918442
0.6192949696061266	12986.407385105464	12398.031056740529	16598.879931333588	15695.408200671558	18289.92648129565	17241.183283701048	19835.818314120315	18657.32536169498	22426.54361261032	21038.218528757185	0.17697929984010655	0.1717931485493499	7057.932516581379	10064.40289824875	6653.231168069877	9487.31075188797
0.6230265333341571	13005.069137757086	12415.847300569132	16622.732902704913	15717.962862782024	18316.209531111377	17265.959265311107	19864.322850891793	18684.136376460352	22458.771088489015	21068.45094843997	0.17697930036674947	0.17179314905703746	7029.07818149915	10083.652487983461	6626.031339272857	9505.456572613213
0.6267805816108112	13023.76653684218	12433.697575812388	16646.631436718075	15740.56060758113	18342.542785473688	17290.782572745546	19892.88183565986	18710.998604338725	22491.060123850108	21098.74111673679	0.17697930090219782	0.17179314957321387	7000.306960010435	10102.888600878883	6598.909858368803	9523.58968931064
0.6305572499168048	13042.499557200195	12451.581858450063	16670.575501219548	15763.201404665651	18368.92620895546	17315.653172608767	19921.495230004664	18737.912009192954	22523.410675258026	21129.088992901015	0.17697930144660198	0.17179315009802398	6971.618806763552	10122.111032553483	6571.866682579741	9541.70990928309
0.634356674549194	13061.268173291215	12469.500124099648	16694.565063571023	15785.885223173816	18395.359765595465	17340.571031001495	19950.162994927156	18764.876554340914	22555.82269862234	21159.494535571517	0.17697930200011763	0.17179315063161718	6943.013674703427	10141.319577719085	6544.901767550036	9559.817039012443
0.6381789926262927	13080.072359193904	12487.452348014585	16718.60009064678	15808.612031783088	18421.843418895398	17365.536113518374	19978.885090845848	18791.892202552808	22588.29614919422	21189.957702769658	0.1769793025629005	0.17179315117414404	6914.491515040398	10160.514030114282	6518.015067298897	9577.910884083249
0.642024342092622	13098.912088603905	12505.438505082642	16742.68054883168	15831.38179870812	18448.377131817757	17390.548385245667	20007.661477594476	18818.958916048774	22620.83098156368	21220.478451896568	0.17697930313510954	0.17179315172575851	6886.052277324721	10179.694182579871	6491.206534256693	9595.99124919856
0.6458928617238878	13117.787334832105	12523.458569824254	16766.80640401887	15854.194491698632	18474.960866783287	17415.607810758964	20036.4921144193	18846.076656496334	22653.427149656574	21251.056739730302	0.17697930371690807	0.17179315228661649	6857.695909413509	10198.859826986212	6464.476119277999	9614.057938168291
0.6497846911319898	13136.698070802824	12541.512516390809	16790.97762160757	15877.05007803726	18501.594585668474	17440.714354120813	20065.37695997636	18873.245385007882	22686.084606731518	21281.69252242295	0.17697930430846062	0.1717931528568779	6829.4223575214855	10218.010754266754	6437.823771670461	9632.110753932036
0.6536999707700591	13155.644269052096	12559.600318563076	16815.194166500798	15899.948524537569	18528.27824980315	17465.867978878545	20094.31597232883	18900.465062138268	22718.803305376863	21312.385755498	0.17697930490993521	0.17179315343670412	6801.231566204224	10237.146754372865	6411.249439155683	9650.149498465005
0.6576388419375281	13174.62590172578	12577.72194974919	16839.456003102994	15922.889797541493	18555.011819967774	17491.068648061417	20123.309108944162	18927.735647881796	22751.583197507465	21343.13639384685	0.17697930552150257	0.17179315402626008	6773.123478402849	10256.267616308294	6384.7530679488555	9668.173972872552
0.661601446785229	13193.64294057791	12595.877382983392	16863.763095317914	15945.873862917751	18581.7952563912	17516.31632417893	20152.356326691588	18955.057101670332	22784.4242343619	21373.944391726785	0.17697930614333746	0.17179315462571354	6745.098035439849	10275.373128087725	6358.334602744784	9686.183977339882
0.6655879283205246	13212.69535696868	12614.066590923807	16888.115406546047	15968.900686059029	18608.628518747766	17541.610969217716	20181.457581838975	18982.429382369945	22817.326366498874	21404.809702757095	0.1769793067756155	0.17179315523523475	6717.155177042354	10294.463076753542	6331.993986708578	9704.179311088286
0.6695984304124688	13231.783121862862	12632.289545851061	16912.512899682602	15991.970231880237	18635.511566155103	17566.952544639615	20210.61283005051	19009.852448278856	22850.289543794603	21435.732279916832	0.17697930741851786	0.17179315585499752	6689.294841374736	10313.537248377223	6305.731161562726	9722.159772477578
0.6736330977969988	13250.90620582778	12650.546219666423	16936.955537114907	16015.082464816167	18662.444357171276	17592.341011379107	20239.822026383536	19037.32625712465	22883.313715439264	21466.712075541607	0.176979308072228	0.17179315648517893	6661.516964988317	10332.595427967142	6279.546067511197	9740.125158866402
0.6776920760821589	13270.064579031377	12668.8365838899	16961.443280719977	16038.237348819066	18689.4268497921	17617.776329840646	20269.085125285623	19064.850766061365	22916.398829933685	21497.749041320374	0.17697930873693107	0.17179315712595808	6633.82148290379	10351.63739955984	6253.438643281814	9758.075266647618
0.6817755117533548	13289.258211240576	12687.160609658535	16985.976091862365	16061.43484735649	18716.459001448748	17643.2584598963	20298.40208059208	19092.42593166698	22949.544835086494	21528.84312829255	0.17697930941281775	0.17179315777751786	6606.208328636829	10370.662946227007	6227.408826201223	9776.009891328402
0.6858835521786408	13308.48707181932	12705.518267724747	17010.553931391718	16084.674923409211	18743.540769005092	17668.787360883478	20327.772845522977	19120.051709940926	22982.751678010787	21559.994286845205	0.1769793101000808	0.17179315844004472	6578.677434139419	10389.671849954408	6201.456552131567	9793.928827407304
0.6900163456140378	13327.75112972647	12723.909528454215	17035.17675964005	16107.957539468547	18770.672108754723	17694.362991601953	20357.197372679908	19147.728056300886	23016.01930512047	21591.2024667095	0.17697931079891666	0.17179315911372828	6551.228729864117	10408.663891712204	6175.581755507737	9811.831868405454
0.6941740412088835	13347.050353514194	12742.334361824329	17059.84453641971	16131.282657534375	18797.85297641862	17719.985310311728	20386.675614043557	19175.454925580445	23049.347662127486	21622.46761695801	0.17697931150952523	0.17179315979876042	6523.862144774757	10427.638851441443	6149.784369378816	9829.718806905206
0.6983567890112157	13366.384711325745	12760.7927374222	17084.557221020536	16154.650239112645	18825.08332714211	17745.65427473027	20416.207520970307	19203.23227202616	23082.736694037998	21653.789686001408	0.17697931223211	0.1717931604953379	6496.577606357168	10446.596508039627	6124.064325379208	9847.589434466325
0.702564739973187	13385.754170893786	12779.284624442826	17109.31477220772	16178.060245213048	18852.363115492462	17771.36984202995	20445.793044189686	19231.06004929476	23116.1863451495	21685.168621585326	0.17697931296687797	0.17179316120365992	6469.3750406410545	10465.536639366299	6098.421553772874	9865.443541670684
0.7067980459565127	13405.158699538217	12797.809991687218	17134.117148219026	16201.512636346652	18879.692295455876	17797.1319688355	20475.43213380105	19258.938210450353	23149.69655904708	21716.60437078722	0.17697931371403966	0.17179316192392963	6442.254372194875	10484.459022195544	6072.855983466608	9883.28091811994
0.7110568597379514	13424.598264164364	12816.368807560613	17158.964306762482	16225.007372523622	18907.070820434838	17822.940611221424	20505.12473927081	19286.866707961715	23183.26727860024	21748.09688001327	0.17697931447380968	0.17179316265635367	6415.21552414773	10503.363432235084	6047.367541993037	9901.101352371275
0.7153413350148182	13444.072831260783	12834.961040070351	17183.85620501359	16248.544413250569	18934.49864324519	17848.795724709158	20534.87080942912	19314.845493699137	23216.898445959236	21779.64609499488	0.1769793152464056	0.17179316340114215	6388.2584182335995	10522.249644153286	6021.956155567197	9918.90463200491
0.7196516264105322	13463.582366897586	12853.586656824285	17208.792799613173	16272.123717528508	18961.975716113644	17874.6972642648	20564.670292467297	19342.874518932007	23250.590002552053	21811.251960785907	0.17697931603204947	0.17179316415850926	6361.382974760141	10541.117431502324	5996.62174908421	9936.690543586854
0.7239878894801961	13483.126836724052	12872.245625028592	17233.77404666432	16295.74524385011	18989.501990674442	17900.645184296092	20594.523135934174	19370.953734325532	23284.341889080395	21842.914421759004	0.17697931683096724	0.17179316492867233	6334.589112634771	10559.96656672936	5971.364246089943	9954.45887259487
0.7283502807162107	13502.706205966844	12890.93791148586	17258.799901730134	16319.408950197276	19017.077417966924	17926.639438649767	20624.42928673342	19399.083089937878	23318.154045516563	21874.633421602353	0.17697931764338884	0.17179316571185319	6307.87674942147	10578.796821241733	5946.183568860637	9972.209403519053
0.7327389575539218	13522.32043942795	12909.663482593305	17283.870319831072	16343.11479403889	19044.701948432554	17952.67998060903	20654.388691120337	19427.26253521747	23352.026411099905	21906.408903316664	0.17697931846954792	0.17179316650827708	6281.245801293291	10597.60796529008	5921.079638401978	9989.941919827368
0.7371540783773028	13541.96950148246	12928.422304340698	17308.985255442145	16366.86273232818	19072.375531911828	17978.76676289076	20684.401294698546	19455.49201899988	23385.95892433302	21938.240809211657	0.17697931930968258	0.1717931673181731	6254.696183088236	10616.399768033996	5896.052374429535	10007.656203908846
0.74159580252467	13561.65335607674	12947.214342308353	17334.144662490555	16390.652721500195	19100.0981176417	18004.899737642667	20714.46704241714	19483.77148950485	23419.951522978572	21970.129080902654	0.1769793201640347	0.17179316814177534	6228.227808300406	10635.171997497324	5871.101695382968	10025.352037062403
0.746064290294433	13581.371966726037	12966.039561665106	17359.348494352646	16414.48471746923	19127.869654252216	18031.078856440457	20744.585878567075	19512.100894333165	23454.00414405519	22002.073659307156	0.1769793210328509	0.1717931689793209	6201.840589113999	10653.924420595169	5846.227518497733	10043.02919959696
0.7505597029508803	13601.125296512746	12984.89792716657	17384.596703851697	16438.358675626645	19155.690089764095	18057.304070285492	20774.757746778505	19540.48018046414	23488.11672383448	22034.074484641907	0.17697932191638197	0.17179316983105156	6175.534436421003	10672.656803123653	5821.429759762948	10060.687470715959
0.7550822027299987	13620.913308084002	13003.789403152734	17409.889243254867	16462.274550837803	19183.55937158531	18083.575329601368	20804.982590017124	19568.90929425192	23522.28919783686	22066.1314964188	0.17697932281488224	0.17179317069721298	6149.30925978208	10691.368909667712	5796.708333930699	10078.326628515031
0.7596319528453285	13640.735963649604	13022.713953546216	17435.226064270493	16486.232297439867	19211.4774465082	18109.89258423156	20835.26035058101	19597.38818142293	23556.52150082802	22098.244633441944	0.17697932372861278	0.17179317157805649	6123.164967506658	10710.060503711458	5772.063154576579	10095.946450055577
0.7642091174938536	13660.593224979992	13041.6715418501	17460.607118045562	16510.231869239095	19239.444260706594	18136.25578343636	20865.590970097517	19625.916787072576	23590.813566815395	22130.413833803992	0.17697932465783722	0.1717931724738356	6097.101466651307	10728.731347595342	5747.4941340761725	10113.546711285133
0.7688138618619275	13680.485053404023	13060.662131145917	17486.032355162846	16534.27321950824	19267.459759732727	18162.664875890154	20895.974389519884	19654.495055662243	23625.165329044354	22162.639034882734	0.17697932560282353	0.17179317338481043	6071.118663003901	10747.381202457007	5723.001183617627	10131.127187038306
0.7734463521312342	13700.41140980672	13079.685684091482	17511.50172563803	16558.35630098385	19295.52388851405	18189.119809678326	20926.41054912386	19683.122931016016	23659.57671999433	22194.92017333741	0.17697932656384643	0.17179317431124375	6045.2164611034095	10766.009828241542	5698.584213227965	10148.68765104888
0.7781067554847866	13720.37225462715	13098.74216291894	17537.015178916998	16582.48106586378	19323.636591350198	18215.6205322946	20956.89938850437	19711.800356317784	23694.04767137514	22227.257185105427	0.17697932754118392	0.17179317525340476	6019.39476431068	10784.616983790882	5674.2431317993905	10166.227875969373
0.7827952401129585	13740.367547856385	13117.831529432633	17562.57266387327	16606.647465804515	19351.797811910263	18242.166990638078	20987.440846572543	19740.527274108026	23728.578114123527	22259.650005398755	0.17697932853511947	0.1717931762115666	5993.653474757215	10803.202426715288	5649.977847066242	10183.7476332956
0.7875119752195561	13760.397249034964	13136.95374500687	17588.174128804694	16630.855451918324	19380.00749322909	18268.759131010138	21018.0348615517	19769.303626280427	23763.167978398717	22292.098568700123	0.17697932954594142	0.17179317718600676	5967.99249334936	10821.765913376119	5625.788265632	10201.246693385765
0.792257131027923	13780.461317250867	13156.108770583913	17613.819521430934	16655.104974770744	19408.265577704482	18295.396899111623	21048.681370974376	19798.12935407891	23797.81719357899	22324.60280875964	0.17697933057394308	0.1717931781770081	5942.411719848635	10840.307198997121	5601.6742930023465	10218.724825492594
0.7970308787870847	13800.559711137277	13175.296566671821	17639.508788890555	16679.395984377818	19436.572007094037	18322.08024003988	21079.38031167885	19827.004398094363	23832.52568825778	22357.16265859112	0.17697933161942336	0.17179317918485953	5916.911052848212	10858.826037583407	5577.6358335833065	10236.181797723752
0.8018333907779276	13820.692388870279	13194.517093342298	17665.241877738124	16703.728430203417	19464.926722511962	18348.809098285743	21110.131619805663	19855.928698261403	23867.293390239756	22389.778050468463	0.17697933268268545	0.17179318020985263	5891.490389777347	10877.322181907482	5553.6727906866	10253.617377030663
0.8066648403194178	13840.859308166595	13213.770310228503	17691.018733941288	16728.102261156437	19493.329664425823	18375.583417730504	21140.935230794155	19884.902193855116	23902.12022653687	22422.448915921937	0.17697933376403938	0.1717931812522861	5866.1496269078925	10895.795383479446	5529.785066530108	10271.0313291708
0.8115254017748545	13861.060426281178	13233.05617652276	17716.839302877746	16752.517425587917	19521.780772653223	18402.40314164274	21171.791079378818	19913.924823487592	23937.00612336428	22455.175185734304	0.17697933486379921	0.1717931823124631	5840.888659423683	10914.245392648503	5505.9725623093545	10288.423418810125
0.8164152505581643	13881.295700005276	13252.374650974712	17742.703529332735	16776.97387128872	19550.27998635904	18429.268212675757	21202.69909958632	19942.996525105187	23971.951006136962	22487.9567899377	0.1769793359822853	0.1717931833906926	5815.707381364424	10932.67195846513	5482.235178143019	10305.793409395497
0.8213345631402307	13901.565085663593	13271.725691888612	17768.611357495436	16801.47154548608	19578.827244051445	18456.178572863817	21233.65922473121	19972.11723598442	24006.954799464835	22520.79365780906	0.17697933711982397	0.17179318448728872	5790.605685673887	10951.074828737881	5458.57281311159	10323.141063194722
0.8262835170552626	13921.868539112475	13291.109257121605	17794.562730956637	16826.010394841454	19607.42248357937	18483.134163619736	21264.671387413113	20001.2868927294	24042.01742714965	22553.68571786717	0.1769793382767464	0.17179318560257098	5765.58346422459	10969.453750048298	5434.985365278786	10340.466141301673
0.8312622909072027	13942.206015737158	13310.525304081006	17820.55759270526	16850.59036544707	19636.06564212866	18510.134925731174	21295.7355195126	20030.50543126777	24077.138812180267	22586.632897868127	0.17697933945339023	0.17179318673686486	5740.640607784037	10987.808467655908	5411.472731686896	10357.768403606024
0.8362710643761712	13962.577470449673	13329.973789722504	17846.595885125633	16875.211402823665	19664.75665621901	18537.180799358055	21326.85155218792	20059.77278684798	24112.318876728987	22619.635124802255	0.17697934065009904	0.17179318789050158	5715.777006086893	11006.138725596014	5388.034808396129	10375.047608827706
0.8413100182249524	13982.982857686357	13349.454670547573	17872.677549994354	16899.8734519172	19693.495461700662	18564.27172402904	21358.019415871262	20089.08889403541	24147.557542147322	22652.692324889715	0.17697934186722206	0.17179318906381788	5690.992547809612	11024.44426661171	5364.671490457375	10392.303514444735
0.8463793343055166	14003.42213140552	13368.967902601362	17898.802528477303	16924.57645709621	19722.281993750938	18591.40763863858	21389.23904026519	20118.453686709196	24182.854728961975	22685.804423576978	0.17697934310511546	0.1717931902571563	5666.287120596273	11042.724832159933	5341.382671961328	10409.535876744892
0.8514791955655843	14023.895245085027	13388.513441470353	17924.970761126566	16949.32036214883	19751.116186871	18618.58848144365	21420.510354338967	20147.867098058752	24218.21035687067	22718.971345532846	0.17697934436414095	0.17179319147086677	5641.660611056024	11060.980162377935	5318.168246016139	10426.744450764265
0.8566097860552276	14044.402151719827	13408.09124228001	17951.182187877257	16974.10511027983	19779.99797488223	18645.814190060486	21451.833286324745	20177.329060580178	24253.624344737866	22752.193014644443	0.17697934564466664	0.17179319270530372	5617.112904804759	11079.20999613218	5295.028104800265	10443.928990349174
0.861771290933513	14064.942803819697	13427.701259692618	17977.43674804466	16998.930644107888	19808.927290923184	18673.084701461637	21483.207763714192	20206.839506073065	24289.096610590932	22785.469354013607	0.1769793469470677	0.17179319396082846	5592.643886448117	11097.41407095408	5271.962139534764	10461.089248079807
0.8669638964751838	14085.517153406508	13447.343447904685	18003.73438032074	17023.79690566229	19837.904067445696	18700.399951972307	21514.6337132543	20236.39836563659	24324.627071615403	22818.800285952468	0.17697934827172596	0.17179319523780937	5568.253439612221	11115.592123063747	5248.970240518684	10478.224975301884
0.8721877900773816	14106.125152012128	13467.017760644934	18030.075022771474	17048.70383638042	19866.92823621192	18727.75987726757	21546.111060944186	20266.00556966648	24360.215644151383	22852.185731980077	0.17697934961902914	0.1717931965366202	5543.941446960904	11133.743887374643	5226.05229714443	10495.335922132712
0.877443160266411	14126.766750675664	13486.724151171658	18056.458612833303	17073.651377104394	19895.999728290477	18755.16441236875	21577.63973203089	20295.661047851067	24395.86224368878	22885.625612817887	0.1769793509893728	0.1717931978576421	5519.707790167071	11151.869097407907	5203.208197872387	10512.4218373755
0.8827301967045416	14147.441899941028	13506.462572270424	18082.885087310064	17098.639468078167	19925.118474053033	18782.61349164018	21609.21965100568	20325.364729167828	24431.566784863164	22919.11984838591	0.17697935238315857	0.17179319920126246	5495.552350004204	11169.967485431116	5180.437830307055	10529.482468643691
0.8880490901968541	14168.150549854716	13526.232976251926	18109.354382370126	17123.668048944823	19954.284403171194	18810.10704878623	21640.85074160067	20355.11654188018	24467.329181451893	22952.66835779908	0.17697935380079613	0.1717932005678763	5471.475006277673	11188.03878230229	5157.74108114792	10546.517562230583
0.8934000326981257	14188.892649962803	13546.035314949133	18135.866433542582	17148.73705874296	19983.497444612247	18837.645016847408	21672.532926784243	20384.916413533174	24503.14934636897	22986.271059362418	0.1769793552427021	0.171793201957885	5447.475637869677	11206.082717519253	5135.117836227408	10563.526863156818
0.8987832173197573	14209.668149308909	13565.869539715337	18162.42117571463	17173.84643590425	20012.757526636316	18865.227328197594	21704.266128757925	20414.76427095059	24539.027191661527	23019.92787056774	0.17697935670929993	0.17179320337169676	5423.5541227711365	11224.099019251764	5112.567980528576	10580.510115172248
0.904198838336744	14230.476996431276	13585.735601421378	18189.018543127877	17198.996118249892	20042.064576792294	18892.853914540196	21736.050268951996	20444.66004023076	24574.962628504833	23053.638708088958	0.17697935820102106	0.1717932048097276	5399.710338061675	11242.08741427306	5090.09139817697	10597.467060713563
0.9096470911946843	14251.319139360498	13605.633450453463	18215.658469375398	17224.18604298789	20071.41852191461	18920.52470690514	21767.885268021964	20474.603646743297	24610.955567198333	23087.40348777838	0.17697935971830459	0.17179320627240058	5375.944159945473	11260.047627999447	5067.687972479267	10614.397440950852
0.915128172516836	14272.19452561677	13625.563036710537	18242.340887398273	17249.416146709722	20100.819288119375	18948.239635645245	21799.771045844434	20504.595015125178	24647.005917160965	23121.222124662334	0.17697936126159725	0.17179320776014703	5352.255463737063	11277.979384428356	5045.3575858986005	10631.300995704718
0.9206422801112097	14293.103102207366	13645.524309601891	18269.06572948234	17274.68636538731	20130.266800800848	18975.99863043284	21831.70752151323	20534.634069277094	24683.11358692677	23155.094532937008	0.17697936283135396	0.17179320927340427	5328.644123906968	11295.882406196557	5023.100120102987	10648.17746351799
0.9261896129777101	14314.044815624104	13665.517218044732	18295.83292725497	17299.99663436996	20159.76098462787	19003.801620256465	21863.694613335538	20564.72073235987	24719.278484140596	23189.020625964433	0.17697936442803647	0.17179321081261906	5305.110014058417	11313.75641450705	5000.915455947397	10665.02658159053
0.931770371315315	14335.019611840537	13685.541710461528	18322.6424116815	17325.346888381006	20189.30176353993	19031.64853341716	21895.732238827684	20594.85492679046	24755.500515553224	23223.000316267993	0.176979366052117	0.1717932123782453	5281.653006972745	11331.601129184011	4978.803473498439	10681.848085791338
0.9373847565293029	14356.027436309654	13705.597734777697	18349.494113062276	17350.73706151488	20218.889060743928	19059.539297525233	21927.820314711553	20625.036574238446	24791.779587017405	23257.033515528434	0.1769793677040739	0.17179321397074454	5258.272974606138	11349.416268644389	4956.764052060666	10698.641710696742
0.9430329712385201	14377.068233960952	13725.685238419042	18376.38796102892	17376.167087233884	20248.522798710055	19087.47383949675	21959.958756910175	20655.265595622248	24828.115603482842	23291.120134579636	0.1769793693843953	0.17179321559058752	5234.969788081478	11367.201549834106	4934.797070154222	10715.40718950238
0.9487152192826929	14398.141949197894	13745.80416830909	18403.323884541118	17401.63689836483	20278.20289916824	19115.452085549838	21992.147480543874	20685.541911105105	24864.508468991848	23325.260083404053	0.17697937109357756	0.17179321723825267	5211.7433177283965	11384.956688291859	4912.902405533241	10732.144254035316
0.9544317057297852	14419.24852589522	13765.95447086666	18430.30181188316	17427.146427095955	20307.929283104357	19143.473961201245	22024.38639992613	20715.8654400914	24900.958086674647	23359.4532711286	0.17697937283212573	0.17179321891422666	5188.593433094909	11402.68139814213	4891.079935230315	10748.852634821553
0.9601826368833979	14440.387907396387	13786.136092003362	18457.32167066069	17452.695604973775	20337.70187075665	19171.53939126299	22056.67542855972	20746.23610122297	24937.46435874504	23393.699606020462	0.176979374600554	0.1717932206190054	5165.520002937876	11420.375392033719	4869.329535528086	10765.532060990576
0.9659682202902156	14461.560036510622	13806.348977120826	18484.38338779695	17478.284362899576	20367.520581611592	19199.648299838416	22089.014479132224	20776.6538123749	24974.027186495325	23427.99899548238	0.17697937639938582	0.17179322235309302	5142.522895241855	11438.038381156046	4847.651081978576	10782.182260286529
0.9717886647474951	14482.764855510468	13826.593071108313	18511.48688952963	17503.912631126397	20397.385334400427	19227.800610318925	22121.40346351227	20807.118490651974	25010.64647029204	23462.35134604864	0.17697937822915333	0.17179322411700354	5119.6019772563595	11455.670075291302	4826.044449447654	10798.80295914365
0.9776441803106027	14504.00230612902	13846.868318340119	18538.632101407366	17529.58033925576	20427.296047095264	19255.996245380382	22153.84229274535	20837.63005238475	25047.32210957123	23496.756563380648	0.17697938009039935	0.1717932259112591	5096.757115462795	11473.270182694308	4804.509512070799	10815.393882542849
0.9835349783005937	14525.272329556978	13867.174662672738	18565.81894828599	17555.28741623407	20457.25263690504	19284.23512697917	22186.330877049335	20868.188413125314	25084.05400283343	23531.214552262176	0.17697938198367433	0.171793227736391	5073.98817561334	11490.838410166092	4783.046143296873	10831.95475409599
0.9894612713118381	14546.574866440196	13887.512047442533	18593.047354325365	17581.033790349706	20487.255020271947	19312.517176348945	22218.86912581073	20898.793487643838	25120.842047639355	23565.7252165954	0.17697938390954018	0.17179322959294105	5051.295022736071	11508.374463018961	4761.654215896269	10848.485296021681
0.9954232732196957	14567.909856876637	13907.880415462814	18620.31724298555	17606.81938922928	20517.303112867256	19340.84231399664	22251.456947580074	20929.445189924114	25157.686140604765	23600.288459396004	0.17697938586856887	0.1717932314814596	5028.677521155449	11525.87804509513	4740.333601969294	10864.985229135491
1.0014211991882311	14589.277240413907	13928.279709021477	18647.628537023626	17632.644139834712	20547.39682958781	19369.210459699138	22284.094250068138	20960.143433160094	25194.586177396148	23634.904182789138	0.17697938786134113	0.1717932334025074	5006.135534485802	11543.34885872202	4719.084172958741	10881.454272852745
1.0074552656779823	14610.676956046107	13948.709869878126	18674.98115848969	17658.507968459544	20577.53608455163	19397.621532499277	22316.78094014117	20990.88812975151	25231.542052725352	23669.57228800457	0.17697938988844844	0.171793235356655	4983.668925646925	11560.786604713649	4697.905799638946	10897.892145133112
1.013525690453769	14632.108942211362	13969.17083926144	18702.375028723705	17684.41080072565	20607.72079109441	19426.07545070226	22349.516923817144	21021.67919129998	25268.553660345333	23704.29267537226	0.17697939195049384	0.17179323734448304	4961.277556901099	11578.190982421394	4676.798352166312	10914.29856255697
1.0196326925925556	14653.573136788835	13989.662557866603	18729.810068351708	17710.35256157998	20637.950861765392	19454.572131872053	22382.302106261206	21052.516528605116	25305.620893045027	23739.06524431803	0.17697939404809013	0.1717932393665822	4938.961289813742	11595.561689611524	4655.761700051837	10930.67324024206
1.0257764924913542	14675.069477095843	14010.184965852399	18757.286197282105	17736.333175290903	20668.226208323224	19483.111492827346	22415.13639178126	21083.40005166021	25342.743642644353	23773.88989335862	0.17697939618186082	0.17179324142355393	4916.7199853055645	11612.898422559258	4634.795712188585	10947.015891874675
1.0319573118751795	14696.597899885197	14030.73800283871	18784.803334702294	17762.352565445013	20698.546741732323	19511.693449638125	22448.019683823968	21114.329669648443	25379.9217999897	23808.766520097477	0.17697939835244147	0.17179324351601052	4894.553503650706	11630.20087600639	4613.900256862398	10963.326229700353
1.0381753738050519	14718.158341342118	14051.321607903597	18812.361399074758	17788.41065494348	20728.91237215849	19540.317917621578	22480.95188497004	21145.305290938533	25417.15525494862	23843.695021219824	0.1769794005604778	0.17179324564457496	4872.46170448279	11647.468743144069	4593.075201758416	10979.603964513168
1.0444309026860459	14739.750737081598	14071.935719580755	18839.960308133665	17814.507365998823	20759.323008965235	19568.98481133863	22513.93289693022	21176.32682308092	25454.443896405235	23878.67529248838	0.17697940280662777	0.1717932478098811	4850.444446819834	11664.701715647709	4572.320413972251	10995.848805650603
1.05072412427539	14761.375022145396	14092.580275856555	18867.599978881044	17840.64262013118	20789.778560709514	19597.694044589785	22546.9626205407	21207.39417280333	25491.787612255142	23913.707228738353	0.17697940509156088	0.17179325001257428	4828.501589034684	11681.899483558722	4551.6357600055635	11012.060460949317
1.057055265690613	14783.03113099896	14113.255214167388	18895.280327582892	17866.816338164943	20820.27893513749	19626.445530411478	22580.04095575847	21238.507246006793	25529.186289400102	23948.790723872935	0.17697940741595772	0.17179325225331116	4806.63298893068	11699.061735450756	4531.021105810534	11028.238636830822
1.0634245554177415	14804.718997529024	14133.960471396962	18923.001269766086	17893.028440225356	20850.824039181098	19655.239181072324	22613.167801657677	21269.665947761598	25566.63981374392	23983.92567085878	0.17697940978051244	0.17179325453276031	4784.838503699051	11716.18815828301	4510.476316766581	11044.383038204629
1.0698322233195456	14826.438555040055	14154.695983873295	18950.76272021385	17919.278845734723	20881.41377895306	19684.074908068975	22646.343056424157	21300.87018230279	25604.148070186315	24019.111961720915	0.17697941218593072	0.17179325685160204	4763.1179899272975	11733.278437397908	4490.0012576954905	11060.493368483614
1.0762785006438331	14848.189736251734	14175.461687366138	18978.56459296257	17945.567473409144	20912.048059743436	19712.952622122466	22679.566617351662	21332.119853026295	25641.71094261863	24054.349487538355	0.17697941463292988	0.17179325921052843	4741.471303669503	11750.332256650552	4469.595792894019	11076.569329624996
1.0827636200317978	14869.972473295975	14196.257517084025	19006.40680129798	17971.894241254795	20942.72678601531	19741.87223317426	22712.838380837333	21363.414862484533	25679.328313918697	24089.63813843917	0.1769794171222419	0.17179326161024502	4719.898300378118	11767.349298220128	4449.259786104551	11092.610622036736
1.089287815526412	14891.786697713685	14217.083407671385	19034.289257751032	17998.259066564293	20973.449861400353	19770.833650382137	22746.158242376743	21394.755112382038	25717.000065945285	24124.9778035956	0.17697941965461078	0.17179326405146786	4698.398834964493	11784.329242718872	4428.993100559805	11108.616944652516
1.0958513225808764	14913.632340452134	14237.939293205916	19062.211874094548	18024.661865913364	21004.21718869509	19799.83678211659	22779.5260965599	21426.14050357159	25754.72607953355	24160.368371219607	0.17697942223079324	0.17179326653492805	4676.972761799814	11801.27176916739	4408.795598982368	11124.587994900998
1.1024543780671139	14935.509331861707	14258.825107195511	19090.174561339085	18051.102555156973	21035.02866985634	19828.8815359566	22812.94183706634	21457.570936049557	25792.506234489494	24195.809728557695	0.17697942485156026	0.171793269061368	4655.619934713701	11818.176554960199	4388.667143584695	11140.523468679283
1.1090972202843215	14957.41760169307	14279.74078257555	19118.177229729317	18077.581049425913	21065.884205997263	19857.967818685847	22846.405356660787	21489.046308951867	25830.340409585086	24231.301761886352	0.17697942751769602	0.17179327163154384	4634.340207006084	11835.043275858741	4368.607596077025	11156.423060343135
1.115780088967567	14979.357079093927	14300.686251705818	19146.21978873992	18104.0972631229	21096.78369738282	19887.095536288467	22879.916547188273	21520.566520549386	25868.22848255272	24266.844356506845	0.1769794302299995	0.17179327424622515	4613.133431467228	11851.871606016997	4348.616817690665	11172.286462727468
1.1225032252964444	15001.327692606299	14321.661446367878	19174.302147072085	18130.651109919272	21127.727043425904	19916.264593945365	22913.475299569935	21552.13146824399	25906.17033008048	24302.437396740766	0.17697943298928265	0.1717932769061958	4591.9994603844825	11868.661217963323	4328.694669182645	11188.11336714169
1.1292668719037753	15023.329370163188	14342.666297761918	19202.424212649286	18157.242502751	21158.71414268274	19945.474896029933	22947.081503798	21583.74104856383	25944.165827806504	24338.080765924755	0.1769794357963722	0.17179327961225227	4570.9381455366965	11885.411782555282	4308.84101083409	11203.903463325463
1.1360712728843656	15045.362039085694	14363.700736503974	19230.585892613588	18183.8713538152	21189.74489284876	19974.72634610414	22980.735048931394	21615.395157159197	25982.21485031397	24373.774346405808	0.17697943865211083	0.1717932823652064	4549.949338228442	11902.1229690318	4289.055702474434	11219.656439484097
1.1429166738038161	15067.425626079885	14384.764692622975	19258.787093321684	18210.53757456638	21220.819190754293	20004.01884691445	23014.435823090975	21647.093688798075	26020.317271125725	24409.518019536237	0.17697944155735473	0.17179328516588413	4529.032889280468	11918.794444971718	4269.338603477692	11235.37198225502
1.1498033217073829	15089.520057233703	14405.858095557747	19287.027720340942	18237.24107571268	21251.93693236019	20033.352300387694	23048.183713454837	21678.83653736167	26058.472962699045	24445.3116656687	0.17697944451297548	0.17179328801512583	4508.188649045769	11935.42587628495	4249.68957277853	11251.049776712898
1.1567314651288954	15111.645258013905	14426.980874154138	19315.3076784455	18263.98176721224	21283.09801275351	20062.726607627075	23081.978606253673	21710.623595840098	26096.6817964203	24481.155164151296	0.17697944751986122	0.17179329091378717	4487.416467416566	11952.01692721527	4230.108468877152	11266.68950635381
1.1637013540997225	15133.801153262879	14448.132956661942	19343.626871612232	18290.75955826931	21314.30232614313	20092.14166890791	23115.82038676594	21742.454756327792	26134.94364259955	24517.048393322406	0.1769794505789153	0.17179329386273912	4466.716193836415	11968.567260330543	4210.595149850007	11282.290853098966
1.1707132401577995	15155.987667195604	14469.31427073202	19371.985203016873	18317.574357330643	21345.54976585541	20121.59738367367	23149.708939313223	21774.329910019194	26173.258370465326	24552.991230505824	0.17697945369105653	0.17179329686286765	4446.0876773134805	11985.076536532957	4191.149473364232	11297.853497298434
1.177767376356704	15178.204723396493	14490.524743413274	19400.382575029966	18344.426072081642	21376.840224329804	20151.093650531748	23183.644147255443	21806.2489472042	26211.625848159165	24588.983552005666	0.17697945685722075	0.1717932999150747	4425.530766416108	12001.544415015262	4171.77129667066	11313.37711768737
1.1848640172747877	15200.452244816157	14511.764301149577	19428.818889212802	18371.314609442514	21408.173593114352	20180.63036724926	23217.625892985994	21838.211757263605	26250.04594273014	24625.025233101194	0.17697946007836046	0.17179330302027876	4405.045309291454	12017.970553274732	4152.460476626642	11328.861391411629
1.1920034190243662	15222.730153768374	14533.03286977685	19457.294046313495	18398.239875564585	21439.54976286134	20210.207430748957	23251.654057927066	21870.218228664708	26288.518520129594	24661.116148041892	0.1769794633554456	0.171793306179414	4384.631153679686	12034.35460713273	4133.216869698837	11344.305994019378
1.1991858392609598	15245.038371926825	14554.330374519972	19485.807946262885	18425.20177582639	21470.968623322886	20239.824737104966	23285.728522524736	21902.268248956694	26327.043445205585	24697.256170042256	0.17697946668946177	0.17179330939343163	4364.28814690304	12050.696230656002	4114.040331965778	11359.710599421524
1.2064115371925936	15267.376820321859	14575.656739989698	19514.360488170387	18452.200214829776	21502.430063346208	20269.48218153851	23319.84916624406	21934.361704766015	26365.62058169733	24733.445171276577	0.17697947008141388	0.17179331266330028	4344.01613590261	12066.995076245628	4094.9307191497646	11375.074879963417
1.2136807735891502	15289.745419337518	14597.011890179783	19542.951570320198	18479.235096396318	21533.933970869646	20299.17965841402	23354.01586756453	21966.4984817921	26404.249792230097	24769.683022874156	0.1769794735323237	0.171793315990004	4323.814967236249	12083.250794581138	4075.8878866015	11390.398506345227
1.2209938107917835	15312.144088708083	14618.39574846372	19571.581090166925	18506.306323563156	21565.48023291769	20328.917061234453	23388.228503974853	21998.67846480248	26442.93093830929	24805.969594913757	0.17697947704323194	0.1717933193745468	4303.68448705785	12099.463034555316	4056.9116892984603	11405.681147598661
1.2283509127223842	15334.572747514876	14639.808237591686	19600.248944331517	18533.41379857917	21597.068735596593	20358.694282637232	23422.486951968105	22030.901537628204	26481.663880314984	24842.304756418464	0.1769794806151967	0.1717933228179491	4283.624541166006	12115.631443359423	4038.001981884241	11420.92247115355
1.2357523448931043	15357.031314183152	14661.249279687547	19628.95502859725	18560.557422901205	21628.6993640899	20388.511214389986	23456.79108703697	22063.167583159357	26520.44847749654	24878.688375350648	0.17697948424929658	0.17179332632124938	4263.634975004243	12131.755666457582	4019.158618662739	11436.122142802924
1.2431983744159416	15379.51970647873	14682.718796245676	19657.699237905537	18587.737097190053	21660.372002653912	20418.367747386244	23491.140783668703	22095.476483340342	26559.284587966955	24915.120318606652	0.17697948794662796	0.17179332988550544	4243.715633650543	12147.835347536486	4000.381453595124	11451.279826668091
1.2506892700123766	15402.037841504742	14704.216708127826	19686.481466351714	18614.952721306512	21692.08653461293	20448.263771641028	23525.53591534013	22127.828119165177	26598.172068697157	24951.60045201145	0.17697949170830743	0.17179333351179413	4223.866361846449	12163.870128546841	3981.670340327313	11466.395185236819
1.2582253020230734	15424.585635698439	14725.742935560116	19715.301607180998	18642.204194307575	21723.842842354952	20478.199176286736	23559.97635451284	22160.22237067295	26637.11077551061	24988.1286403136	0.17697949553547151	0.17179333720121032	4204.0870040024165	12179.859649692662	3963.0251321916003	11481.467879346106
1.2658067424176331	15447.163004827855	14747.297398129782	19744.15955278425	18669.491414442375	21755.640807326887	20508.173849568644	23594.461972628105	22192.659116943047	26676.10056307758	25024.704747179796	0.17697949942927654	0.1717933409548689	4184.377404181054	12195.803549353965	3944.4456821919885	11496.497568115126
1.2734338648044117	15469.769863988355	14768.88001478197	19773.055194693585	18696.81427914808	21787.4803100298	20538.18767884044	23628.992640101686	22225.138236090283	26715.141284909252	25061.328635189464	0.17697950339090066	0.171793344773905	4164.737406139728	12211.701464178506	3925.9318430451676	11511.48390902998
1.2811069444403917	15492.406127599614	14790.490703816771	19801.98842357851	18724.17268504622	21819.36123001463	20568.240550560167	23663.56822631917	22257.659605260535	26754.2327933525	25098.000165829744	0.1769795074215411	0.1717933486594741	4145.166853328468	12227.55302904034	3907.483467177255	11526.426557904575
1.2888262582411194	15515.071709402055	14812.129382885867	19830.959129241408	18751.56652793841	21851.283445877234	20598.332350285564	23698.188599630666	22290.223100625662	26793.374939583846	25134.71919948988	0.1769795115224183	0.1717933526127515	4125.665588882985	12243.357877005823	3889.1004067207687	11541.325168849435
1.296592084790695	15537.766522453625	14833.795968989458	19859.967200613453	18778.99570280251	21883.246835253885	20628.46296266982	23732.853627345867	22322.828597378975	26832.567573603916	25171.485595456026	0.1769795156947733	0.17179335663493414	4106.2334556393325	12259.115639322437	3870.7825135230087	11556.179394261912
1.3044047043518285	15560.490479126282	14855.49037847288	19889.01252575009	18806.46010378834	21915.251274816306	20658.632271456896	23767.563175728697	22355.47596973014	26871.8105442314	25208.29921190556	0.17697951993986966	0.17179336072724025	4086.8702961553354	12274.825945472345	3852.5296391712036	11570.988884876017
1.312264398875954	15583.243491102898	14877.212527023668	19918.094991827165	18833.95962421402	21947.29664026741	20688.840159477513	23802.3171099927	22388.165090900846	26911.10369909784	25245.15990590217	0.17697952425899352	0.17179336489090957	4067.5759527150076	12290.488423150964	3834.3416349922772	11585.753289735876
1.320171452013404	15606.025469373706	14898.962329668166	19947.21448513633	18861.494156561632	21979.38280633624	20719.086508644355	23837.11529429555	22420.89583311964	26950.446884641424	25282.067533390094	0.17697952865345398	0.17179336912720386	4048.3502673099283	12306.102698172443	3816.2183520370163	11600.472256115172
1.3281261491236485	15628.836324232832	14920.739700768214	19976.37089108071	18889.063592473118	22011.509646773226	20749.371199947625	23871.957591733913	22453.668067617116	26989.839946101183	25319.02194918864	0.176979533124584	0.1717933734374079	4029.193081680918	12321.668394579552	3798.159641123377	11615.145429622382
1.3361287772855897	15651.675965275137	14942.54455401813	20005.564094170837	18916.667822746418	22043.677034345663	20779.694113450794	23906.843864338553	22486.48166462128	27029.282727511483	25356.023006986987	0.17697953767373908	0.17179337782282864	4010.1042373101227	12337.18513458129	3780.165352825541	11629.772454137914
1.3441796253079266	15674.544301392569	14964.376802441257	20034.793978020018	18944.306737331164	22075.88484083267	20810.055128285847	23941.773973068863	22519.336493352483	27068.775071695844	25393.0705593385	0.1769795423022998	0.17179338228479737	3991.0835754310247	12352.652538554743	3762.235337473452	11644.352971791755
1.352278983739575	15697.44124077094	14986.236358386768	20064.06042534027	18971.98022532464	22108.132937020695	20840.45412264889	23976.747777808007	22552.232422018616	27108.31682026146	25430.164457655308	0.17697954701167143	0.17179338682466833	3972.130937026348	12368.070225015283	3744.3694451737683	11658.886622990947
1.3604271448801535	15720.36669088622	15008.123133526367	20093.36331793756	18999.68817496762	22140.421192698253	20870.89097379556	24011.765137357226	22585.169317810185	27147.907813592727	25467.30455220274	0.1769795518032839	0.17179339144382066	3953.2461628506426	12383.43781064637	3726.567525818711	11673.373046425637
1.3686244027905345	15743.320558501408	15030.037038851106	20122.70253670787	19027.43047364037	22172.749476651672	20901.365558036654	24046.82590943119	22618.14704689554	27187.547890846072	25504.490692093983	0.17697955667859305	0.17179339614365668	3934.4290934426244	12398.754910316318	3708.8294290758204	11687.811879003886
1.3768710533034536	15766.30274966288	15051.977984667803	20152.07796163252	19055.207007858142	22205.117656659855	20931.877750733205	24081.9299506524	22651.16547441561	27227.236889943568	25541.722725284122	0.17697956163908107	0.1717934009256054	3915.679569101194	12414.021136976779	3691.155004412867	11702.202755912673
1.3851673940341884	15789.313169696892	15073.945880596153	20181.489471773773	19083.01766326751	22237.525599489523	20962.427426292423	24117.077116545937	22684.224464479485	27266.97464756705	25579.000498565198	0.17697956668625522	0.17179340579112082	3896.9974299219903	12429.23610174656	3673.5441011013463	11716.545310589485
1.3935137243912972	15812.35172320622	15095.94063556501	20210.936945270503	19110.862324641734	22269.973170890396	20993.014458162626	24152.267261534347	22717.323880158943	27306.760999152328	25616.323857560048	0.17697957182165128	0.17179341074168242	3878.382515796693	12444.399413870648	3655.996568198316	11730.839174646419
1.4019103455874267	15835.418314066537	15117.962157809154	20240.42025933364	19138.740875876643	22302.46023559023	21023.63871882877	24187.500238932178	22750.463583483608	27346.595778882987	25653.692646716783	0.17697957704683148	0.17179341577879695	3859.834666414885	12459.510680715553	3638.512254592497	11745.083977983333
1.410357560650181	15858.512845423033	15140.010354866117	20269.93929024185	19166.65319998667	22334.98665729002	21054.300079808025	24222.775900940844	22783.643435436195	27386.47881968466	25691.10670930356	0.17697958236338626	0.17179342090399732	3841.3537212798838	12474.569507773966	3621.091008992167	11759.279348732438
1.4188556744330574	15881.635219686761	15162.085133572618	20299.493913336923	19194.59917910036	22367.552298658982	21084.99841164492	24258.09409864315	22816.863295947234	27426.409953218765	25728.56588740251	0.17697958777293477	0.17179342611884438	3822.939519705251	12489.575498637743	3603.732679921668	11773.42491320381
1.4274049936264492	15904.785338531214	15184.186400061277	20329.084003019372	19222.578694456224	22400.157021329647	21115.73358390673	24293.454681998017	22850.12302389011	27466.389009876628	25766.070021904274	0.17697959327712445	0.17179343142492598	3804.5919008306228	12504.528255016543	3586.4371157530695	11787.520295977127
1.4360058267687137	15927.963102888723	15206.314059757335	20358.709432743915	19250.591626398622	22432.800685892966	21146.50546517905	24328.857499835143	22883.42247707626	27506.415818773406	25803.618952502493	0.176979598877633	0.17179343682385956	3786.3107036219444	12519.427376705222	3569.2041646800935	11801.565119783394
1.4446584842573071	15951.16841294688	15228.468017374938	20388.370075014893	19278.637854373083	22465.48315189321	21177.31392306057	24364.3023998495	22916.761512249555	27546.4902077419	25841.212517687534	0.17697960457616727	0.17179344231729116	3768.095766888	12534.272461615503	3552.0336747502442	11815.55900557898
1.453363278359986	15974.401168145117	15250.648176914156	20418.065801381956	19306.717256922555	22498.204277823246	21208.15882415904	24399.789228596237	22950.13998508189	27586.612003326787	25878.85055474154	0.17697961037446508	0.17179344790689557	3749.9469292776193	12549.063105740584	3534.925493876217	11829.501572567038
1.4621205232260774	15997.66126717091	15272.854441657326	20447.79648243521	19334.82971168281	22530.963921119237	21239.040034086167	24435.31783148489	22983.557750167725	27626.781030778107	25916.532899732283	0.1769796162742955	0.1717934535943778	3731.8640292806085	12563.79890312627	3517.8794698037673	11843.39243805781
1.470930534897817	16020.948607956336	15295.086714165542	20477.56198780087	19362.97509537801	22563.76193815579	21269.957417452824	24470.888052774175	23017.01466101887	27666.997114045374	25954.259387507234	0.17697962227745848	0.17179345938147392	3713.846905256156	12578.47944593709	3500.895450156415	11857.231217591092
1.4797936313217521	16044.263087674459	15317.344896275468	20507.36218613667	19391.153283816733	22596.59818424099	21300.91083786462	24506.499735566595	23050.51057005974	27707.260075771464	25992.029851688294	0.1769796283857872	0.1717934652699505	3695.895395419793	12593.104324384592	3483.9732824338134	11871.017524905968
1.48871013236022	16067.604602735655	15339.62888909571	20537.19694512718	19419.364151887366	22629.47251361118	21331.90015791692	24542.152721802777	23084.045328621898	27747.56973728629	26029.84412466562	0.17697963460114657	0.17179347126160519	3678.0093378578313	12607.673126752488	3467.1128140036017	11884.75097189052
1.4976803598028874	16090.97304878408	15361.938593003426	20567.066131479358	19447.607573553887	22662.384779426124	21362.92523919018	24577.846852256258	23117.618786939107	27787.92591860085	26067.70203759205	0.17697964092543594	0.1717934773582694	3660.188570531318	12622.185439385474	3450.3138921230566	11898.431168627925
1.5067046373783677	16114.368320693924	15384.273907640896	20596.969610917753	19475.883421851515	22695.334833763707	21393.985942245177	24613.58196652771	23151.230794142117	27828.328438400753	26105.603420377272	0.17697964736058736	0.17179348356180582	3642.432931284653	12636.640846678987	3433.5763639323413	11912.057723340113
1.5157832907659001	16137.790312565903	15406.634731911914	20626.90724818009	19504.1915688822	22728.322527615073	21425.08212661808	24649.357903039734	23184.881198253355	27868.77711404033	26143.54810168181	0.17697965390856882	0.17179348987411075	3624.7422578521073	12651.038931082934	3416.900076465681	11925.630242413841
1.5249166476071065	16161.238917723455	15429.020963978412	20656.878907012426	19532.531885810364	22761.347710879345	21456.2136508158	24685.174499031065	23218.569846181894	27909.271761536096	26181.53590891135	0.17697966057138245	0.17179349629711488	3607.1163878582884	12665.379273078404	3400.284876666963	11939.14833041327
1.5341050375178134	16184.714028709208	15451.432501256962	20686.884450164667	19560.90424285851	22794.410232358634	21487.380372311134	24721.03159055125	23252.296583718235	27949.81219556074	26219.566668210937	0.17697966735106677	0.17179350283278333	3589.555158826057	12679.661451172084	3383.7306113722734	11952.61159001384
1.5433487920999491	16208.215537281101	15473.869240415108	20716.923739385657	19589.308509302606	22827.509939752705	21518.582147537752	24756.9290124548	23286.061255528846	27990.39822943655	26257.64020445876	0.1769796742496965	0.17179350948311614	3572.0584082023706	12693.885041961446	3367.237127350876	11966.019622097258
1.5526482449535108	16231.743334409133	15496.331077368257	20746.99663541906	19617.7445534682	22860.64667965438	21549.818831885874	24792.866598396275	23319.863705151547	28031.029675129837	26295.756341260992	0.17697968126938324	0.1717935162501487	3554.625973331975	12708.04962001834	3350.804271271685	11979.372025628574
1.5620037316886017	16255.297310271011	15518.817907275492	20777.102997997816	19646.21224272512	22893.820297543527	21581.090279696564	24828.844180823733	23353.70377498929	28071.70634324358	26333.914900944772	0.17697968841227704	0.1717935231359544	3537.257691468345	12722.1547578983	3334.431889728643	11992.668397706933
1.5714155899375468	16278.87735424897	15541.32962453669	20807.242685840138	19674.7114434839	22927.030637782584	21612.396344257715	24864.86159097392	23387.581306305856	28112.42804301193	26372.1157045534	0.17697969568056635	0.1717935301426417	3519.9533998214174	12736.20002628304	3318.1198292619083	12005.90833362285
1.580884159367074	16302.483354925933	15563.866122788577	20837.415556644628	19703.242021190777	22960.27754361125	21643.736877798627	24900.918658866478	23421.496139219995	28153.194582293792	26410.358571839697	0.17697970307647823	0.17179353727235844	3502.7129355112556	12750.184993793257	3301.8679363266565	12019.091426720377
1.5904097816905756	16326.115200081626	15586.427294901296	20867.621467085355	19731.80384032342	22993.560857141016	21675.111731485275	24937.0152132981	23455.448112700324	28194.0057675661	26448.6433212603	0.17697971060228057	0.1717935445272901	3485.536135588074	12764.109227026813	3285.676057324279	12032.217268484179
1.5999928006804371	16349.772776688882	15609.013032974739	20897.86027280717	19760.3967643863	23026.880419350106	21706.520755415324	24973.15108183691	23489.437064559883	28234.8614039176	26486.969769969513	0.17697971826027994	0.1717935519096613	3468.422837059479	12777.972290639766	3269.5440386086702	12045.285448535345
1.6096335621804478	16373.455970910072	15631.62322833518	20928.131828421185	19789.020655906465	23060.236070078394	21737.963798613404	25009.326090817165	23523.462831451117	28275.761295042783	26525.33773381369	0.1769797260528264	0.17179355942173669	3451.372876880225	12791.773747275583	3253.471726482967	12058.295554602053
1.6193324141182788	16397.16466809314	15654.257771531473	20958.43598749975	19817.67537642879	23093.627648021993	21769.440709025956	25045.540065333225	23557.52524886027	28316.705243235123	26563.747027324884	0.17697973398231104	0.17179356706582177	3434.3860919489525	12805.513157526031	3237.458967196988	12071.247172476258
1.6290897065180392	16420.898752767847	15676.916552331497	20988.77260257169	19846.360786511465	23127.054990727953	21800.95133351628	25081.792829233902	23591.624151102023	28357.693049380687	26602.197463714874	0.176979742051168	0.17179357484426275	3417.462319128681	12819.190079997294	3221.5056069712155	12084.139886087738
1.6389057915129117	16444.658108642114	15699.599459718638	21019.141525117677	19875.076745721635	23160.51793458919	21832.495517859767	25118.084205116946	23625.759371314354	28398.724512951958	26640.68885486933	0.17697975026187487	0.17179358275944798	3400.601395253325	12832.804071286693	3205.6114919960964	12096.973277466372
1.6487810233578566	16468.44261859812	15722.306381888091	21049.542605565282	19903.82311263072	23194.016314839093	21864.07310673876	25154.414014323193	23659.930741452994	28439.79943200117	26679.221011341608	0.17697975861695375	0.1717935908138086	3383.8031571193133	12846.354685936123	3189.776468425058	12109.746926702093
1.6587157584424002	16492.252164688525	15745.037206243225	21079.975693284206	19932.59974480987	23227.549965546197	21895.683943737567	25190.782076930846	23694.138092286077	28480.917603153925	26717.793742346716	0.17697976711897143	0.17179359900982	3367.0674415007234	12859.841476470232	3174.0003823938314	12122.460411990527
1.6687103553034934	16516.086628132663	15767.791819391987	21110.440636581436	19961.40649882545	23261.118719608956	21927.327871337562	25227.18821174978	23728.381253388754	28522.078821602707	26756.406855755264	0.17697977577054178	0.17179360735000124	3350.394085158361	12873.263993391767	3158.283080024179	12135.113309619017
1.6787651746384535	16539.94588931275	15790.57010714327	21140.937282696475	19990.243230234493	23294.72240875045	21959.004730912133	25263.632236315818	23762.660053137835	28563.282881100477	26795.06015808745	0.17697978457432442	0.1717936158369161	3333.782924829051	12886.621785125695	3142.624407415744	12147.705193914473
1.6888805793179813	16563.829827769914	15813.371954503109	21171.46547779629	20019.109793579897	23328.36086351282	21990.714362721497	25300.113966884735	23796.974318706132	28604.5295739539	26833.753454506666	0.17697979353302698	0.17179362447317512	3317.2337972477544	12899.91439807415	3127.024210665375	12160.235637300648
1.6990569343992543	16587.73832220054	15836.197245671228	21202.0250669707	20048.006042386143	23362.033913252275	22022.45660590796	25336.633218426818	23831.323876057373	28645.818691017193	26872.486548813795	0.17697980264940605	0.1717936332614355	3300.746539152693	12913.141376612708	3111.4823358722497	12172.704210282303
1.7092946071391046	16611.67125045232	15859.045864037227	21232.615894227365	20076.93182915447	23395.741386133523	22054.231298490635	25373.189804620848	23865.708549940475	28687.150021685364	26911.25924344081	0.1769798119262666	0.17179364220440113	3284.3209872774314	12926.302263037302	3095.9986291308887	12185.110481403768
1.7195939670072704	16635.628489520415	15881.917692176934	21263.23780248696	20105.88700535834	23429.48310912448	22086.038277360498	25409.783537848427	23900.12816388425	28728.523353887784	26950.071339444734	0.17697982136646526	0.1717936513048259	3267.956978353206	12939.396597545594	3080.572936542798	12197.4540172657
1.7299553856997325	16659.609915543406	15904.81261184866	21293.890633578012	20134.8714214387	23463.258907990617	22117.877378275214	25446.41422918778	23934.58254019173	28769.938474081257	26988.922636501342	0.17697983097290843	0.17179366056551199	3251.6543491387274	12952.423918327317	3065.2051042232197	12209.734382536262
1.7403792371521247	16683.615403799788	15927.730503989595	21324.574228232515	20163.884926799503	23497.06860729013	22149.748435854173	25483.081688408605	23969.071499934907	28811.39516724414	27027.812932899207	0.1769798407485555	0.1717936699893117	3235.412936410634	12965.383761509322	3049.894978303928	12221.951139927842
1.7508658975532332	16707.644828703713	15950.671248711991	21355.28842608049	20192.927369802917	23530.912030368007	22181.65128357331	25519.785723965593	24003.594862949096	28852.893216869095	27066.742025533345	0.1769798506964192	0.17179367957912944	3219.2325769555755	12978.27566109784	3034.642404935905	12234.103850194253
1.76141574535857	16731.698063801305	15973.634725299515	21386.033065645373	20221.99859776473	23564.788999350898	22213.585753760028	25556.526142992912	24038.15244782745	28894.432404956864	27105.7097098991	0.17697986081956502	0.17179368933792113	3203.113107593963	12991.09914904181	3019.4472303015646	12246.192072156817
1.7720291613040315	16755.774981766615	15996.620812203533	21416.807984338884	20251.098456949745	23598.69933514151	22245.551677588195	25593.30275129816	24072.74407191554	28936.012512009413	27144.71578008601	0.17697987112111457	0.1717936992686947	3187.054365176242	13003.853755202144	3004.3093006004347	12258.215362616815
1.7827065284196406	16779.87545439778	16019.629387039167	21447.613018456173	20280.22679256678	23632.642857413328	22277.548885072618	25630.115353356592	24107.36955130547	28977.633317023472	27183.760028771223	0.17697988160424508	0.17179370937451383	3171.056186594302	13016.539007373154	2989.2284620790742	12270.173276462592
1.7934482320433673	16803.99935261309	16042.660326581925	21478.448003170848	20309.383448764504	23666.61938460508	22309.57720506457	25666.96375230519	24142.02870083094	29019.294597483833	27222.84224721389	0.17697989227219046	0.171793719658496	3155.118408777751	13029.154431242496	2974.2045610236237	12282.065366606228
1.8042546598350382	16828.14654644704	16065.713506763563	21509.312772530004	20338.568268626226	23700.628733915313	22341.636465245978	25703.847749936787	24176.721334061083	29060.996129356743	27261.962225248306	0.17697990312824297	0.17179373012381524	3139.240868701134	13041.699550398625	2959.237443746766	12293.891183926724
1.8151262017903238	16852.31690504635	16088.788802668485	21540.207159449168	20367.78109416539	23734.670721296836	22373.7264921246	25740.767146694066	24211.447263295144	29102.737687083092	27301.119751277885	0.17697991417575412	0.17179374077370155	3123.4234033916146	13054.173886335455	2944.326956630335	12305.650277402252
1.8260632502548164	16876.510296666056	16111.886088530086	21571.130995707386	20397.021766321017	23768.745161451363	22405.847111028943	25777.721741663707	24246.20629955712	29144.519043571883	27340.314612269154	0.17697992541813504	0.17179375161144436	3107.6658499313053	13066.576958440244	2929.4729461014504	12317.342194003984
1.8370661999381863	16900.726588665504	16135.005237726773	21602.08411194215	20426.2901249527	23802.851867823887	22437.998146102862	25814.711332570372	24280.9982525898	29186.33997019342	27379.546593745064	0.17697993685885804	0.17179376264038987	3091.968045463087	13078.90828399919	2914.6752586327493	12328.966478667222
1.848135447928429	16924.96564750442	16158.146122778184	21633.066337644465	20455.586008835897	23836.99065259732	22470.179420300356	25851.73571577087	24315.822930849285	29228.200236772733	27418.815479778787	0.17697994850145776	0.17179377386394667	3076.329827188514	13091.167378162965	2899.933740765555	12340.522674375214
1.8592713937061955	16949.2273387388	16181.308615341526	21664.077501153617	20484.909255657345	23871.161326686728	22502.39075538057	25888.79468624795	24350.6801414995	29270.0996115826	27458.121052987604	0.17697996034953348	0.17179378528558373	3060.7510323799215	13103.353753971867	2885.2482391112717	12352.01032213401
1.8704744391592067	16973.511527017097	16204.492586207685	21695.1174296524	20514.259702010175	23905.363699734065	22534.631971902483	25925.888037604585	24385.56969040644	29312.03786133707	27497.463094526407	0.17697997240674695	0.17179379690883095	3045.2314983941615	13115.466922397725	2870.6186003417242	12363.428960916586
1.8817449885967616	16997.81807607619	16227.697905297382	21726.185949162023	20543.637183389146	23939.59758010267	22566.90288921961	25963.015562057997	24420.491382132594	29354.0147511848	27536.84138408145	0.17697998467682693	0.17179380873728364	3029.7710626537446	13127.506392235868	2856.0446712088306	12374.778127727099
1.8930834487643238	17022.146848737237	16250.92444165748	21757.28288453687	20573.04153418599	23973.862774871388	22599.203325475024	26000.177050433413	24455.445019931394	29396.03004470197	27576.255699864094	0.17697999716356944	0.1717938207746001	3014.369562655338	13139.471670120955	2841.526298531913	12386.057357520796
1.9044902288582053	17046.497706901697	16274.17206345688	21788.408059459485	20602.472587684315	24008.1590898292	22631.533097595653	26037.372292158092	24490.43040574122	29438.08350388554	27615.705818604078	0.1769800098708374	0.17179383302450493	2999.0268359968904	13151.36226062756	2827.063329214696	12397.266183258966
1.9159657405403292	17070.87051154746	16297.440637983016	21819.56129643571	20631.930176055197	24042.48632946982	22663.89202128756	26074.601075255618	24525.447340180213	29480.174889146878	27655.19151554372	0.17698002280256425	0.1717938454907897	2983.742720364011	13163.177666177973	2812.6556102543836	12408.404135927558
1.9275103979530908	17095.26512272466	16320.730031637786	21850.742416789388	20661.414130352117	24076.844296985888	22696.27991103037	26111.86318633955	24560.495622540286	29522.303959304583	27694.71256443113	0.17698003596275277	0.17179385817731382	2968.517053527641	13174.917387021706	2798.3029887257144	12419.470744447783
1.9391246177343011	17119.681399551642	16344.040109933732	21881.951240657298	20690.9242805062	24111.232794263422	22728.696580072075	26149.15841060748	24595.575050781496	29564.470471577784	27734.26873751397	0.17698004935547895	0.17179387108800565	2953.3496733612847	13186.58092128113	2784.0053117992356	12430.465535732917
1.9508088190322228	17144.119200210964	16367.370737490244	21913.187586984095	20720.460455321423	24145.651621876277	22761.141840423734	26186.486531834995	24630.685421526425	29606.674181579332	27773.85980553306	0.17698006298489102	0.17179388422686473	2938.240417840425	13198.16776493378	2769.7624267411884	12441.388034674339
1.9625634235206988	17168.57838194528	16390.72177802958	21944.451273517167	20750.02248246973	24180.100579080492	22793.615502854227	26223.8473323696	24665.826530054386	29648.91484330899	27813.485537715922	0.17698007685521255	0.17179389759796196	2923.189125049743	13209.677411818877	2755.5741809223546	12452.237764151767
1.9743888554143678	17193.05880105338	16414.093094373147	21975.74211680159	20779.610188486306	24214.579463808783	22826.117376885017	26261.240593124723	24700.99817029588	29691.192209146677	27853.14570177054	0.17698009097074174	0.17179391120544169	2908.1956331816036	13221.109353612177	2741.440421814681	12463.01424500905
1.9862855414839768	17217.56031288598	16437.48454843745	22007.059932174903	20809.223398764603	24249.08807266477	22858.647270784753	26298.666093573538	24736.2001348267	29733.506029845474	27892.84006387874	0.17698010533585495	0.17179392505352226	2893.259780538967	13232.46307982225	2727.360996991396	12473.716996025294
1.9982539110717792	17242.08277184172	16460.896001230256	22038.404533761997	20838.861937551486	24283.626200917417	22891.204991563904	26336.123611742914	24771.432214862227	29775.85605452486	27932.56838868978	0.17698011995500706	0.171793939146498	2878.381405541557	13243.738077780232	2713.335754143074	12484.345533972606
2.010294396107033	17266.626031362957	16484.327312846737	22069.775734469877	20868.525627942454	24318.193642495266	22923.79034496964	26373.612924207173	24806.694200251804	29818.242030663685	27972.330439314064	0.17698013483273192	0.1717939534887404	2863.5603467412293	13254.933832713403	2699.364541080082	12494.899373611435
2.0224074311215867	17291.189943931982	16507.77834246559	22101.173345982876	20898.21429187682	24352.7901899812	22956.403135480443	26411.133806082496	24841.985879473035	29860.663704093822	28012.125977316693	0.17698014997364656	0.17179396808469924	2848.796442811843	13266.04982766416	2685.4472057182575	12505.378027594648
2.0345934532655616	17315.774361066535	16531.248948344914	22132.597178757034	20927.927750132538	24387.41563460628	22989.04316630054	26448.686031020185	24877.307039625717	29903.120818992644	28051.954762710673	0.17698016538244934	0.17179398293890474	2834.089532539365	13277.085543426685	2671.583596098353	12515.781006554142
2.0468529023231294	17340.37913331581	16554.738987818542	22164.047042015056	20957.665822321644	24422.069766244196	23021.710239354892	26486.269371200742	24912.657466426426	29945.61311787631	28091.81655395087	0.17698018106392419	0.17179399805596754	2819.4394548616838	13288.040458709933	2657.7735603960464	12526.107819111086
2.059186220728381	17365.00411025652	16578.248317291996	22195.522743741378	20987.428326885252	24456.752373405918	23054.40415528372	26523.88359732802	24948.036944202686	29988.140341593236	28131.711107927407	0.17698019702294024	0.17179401344058257	2804.8460488514975	13298.91405004356	2644.0169469063403	12536.357971801423
2.0715938535812968	17389.649140488535	16601.776792238546	22227.0240906767	21017.21508108859	24491.46324323367	23087.12471343709	26561.52847862274	24983.44525588706	30030.702229316765	28171.638179959074	0.17698021326445432	0.17179402909752808	2790.3091537067667	13309.70579170622	2630.313604052295	12546.530969081447
2.084076248663807	17414.314071630783	16625.32426719521	22258.550888312813	21047.025901016055	24526.20216149522	23119.871711869495	26599.203782816374	25018.88218301134	30073.298518538286	28211.597523786804	0.17698022979351224	0.1717940450316676	2775.828608780983	13320.415155855939	2616.6633803999284	12556.626313393004
2.0966338564559543	17438.99875031728	16648.890595759	22290.102940887642	21076.86060156652	24560.96891257853	23152.64494733476	26636.909276145296	25054.34750570108	30115.92894506066	28251.58889156752	0.1769802466152507	0.17179406124795393	2761.4042535767658	13331.041612477042	2603.0661246556556	12566.64350513462
2.109267130152151	17463.703022192825	16672.475630582772	22321.680051379804	21106.718996448224	24595.76327948576	23185.444215280444	26674.64472334433	25089.84100266948	30158.593242990966	28291.612033867306	0.1769802637348986	0.17179407775142674	2747.0359277370153	13341.584629316814	2589.521685658605	12576.582042586058
2.1219765256775314	17488.42673190883	16696.079223371333	22353.282021503437	21136.60089817384	24630.585043827574	23218.26930984243	26712.409887640617	25125.362451211677	30201.291144733605	28331.666699654943	0.17698028115777856	0.17179409454721775	2732.723471057485	13352.043671932071	2576.0299123928417	12586.441421977244
2.1347625017044103	17513.169723119183	16719.701224877437	22384.908651702932	21166.506118055575	24665.433985817424	23251.120023839605	26750.20453074743	25160.911627198922	30244.022380983337	28371.75263629544	0.17698029888930938	0.1717941116405508	2718.466723500518	13362.418203731999	2562.590653995634	12596.221137491986
2.147625519668832	17537.931838476212	16743.34148489787	22416.55974114796	21196.434466200266	24700.309884266055	23283.996148768503	26788.02841285825	25196.48830507282	30286.786680718604	28411.86958954354	0.17698031693500685	0.17179412903674263	2704.2655251873657	13372.707685923204	2549.203759758966	12605.920681261458
2.160566043787228	17562.712919626334	16766.999852269502	22448.235087727935	21226.3857515045	24735.212516575502	23316.897474797966	26825.881292640253	25232.092257839613	30329.583771194248	28452.017303537315	0.17698033530048632	0.17179414674120674	2690.1197163932957	13382.9115774706	2535.869079121272	12615.539543311112
2.1735845410731627	17587.512807205916	16790.676174865162	22479.9344880469	21256.359781649433	24770.141658733406	23349.823790763498	26863.762927228225	25267.723257064055	30372.413377934645	28492.195520791294	0.17698035399146309	0.1717941647594531	2676.0291375702946	13393.029335190542	2522.5864616793115	12625.077211596072
2.1866814813541975	17612.331340837212	16814.370299589784	22511.65773741838	21286.35636309609	24805.09708530747	23382.774884162107	26901.67307221855	25303.381072863896	30415.27522472691	28532.40398219027	0.17698037301375688	0.17179418309709107	2661.993629325065	13403.060413614847	2509.355757186888	12634.533171984367
2.199857337288837	17637.16835912374	16838.082072376204	22543.404629859637	21316.375301080072	24840.078569439112	23415.75054114655	26939.611481662334	25339.065473903676	30458.169033613234	28572.642426982366	0.17698039237329044	0.1717942017598311	2648.0130324549973	13413.004265169613	2496.1768155645113	12643.90690828301
2.213112584383593	17662.02369964689	16861.81133818144	22575.174958087373	21346.416399606966	24875.08588283877	23448.75054652035	26977.5779080604	25374.776227389302	30501.094524885237	28612.910592772925	0.17698041207609375	0.17179422075348574	2634.0871879293118	13422.860340044834	2483.0494869023096	12653.197902237065
2.2264477010101436	17686.897198960778	16885.557940982442	22606.968513511376	21376.479461447103	24910.118795779003	23481.774683732026	27015.572102355756	25410.513099061904	30544.05141707546	28653.20821551766	0.176980432128305	0.17179424008397223	2620.215936884284	13432.628086163662	2469.973621454439	12662.40563348122
2.2398631684225956	17711.788692588758	16909.32172377225	22638.785086230055	21406.564288130736	24945.177077089502	23514.82273486986	27053.593813928328	25446.275853192175	30587.039426951513	28693.53502951626	0.17698045253617317	0.1717942597573146	2606.3991206511855	13442.306949304417	2456.949069645023	12671.529579571448
2.2533594707748548	17736.698015018752	16933.10252855578	22670.624465024695	21436.670679942865	24980.260494150905	23547.894480656236	27091.642790588176	25482.06425257428	30630.05826950839	28733.89076740561	0.17698047330605923	0.171794279779645	2592.6365807401016	13451.896373001859	2443.9756820760667	12680.569215978496
2.2669370951380965	17761.62499969932	16956.900196346	22702.48643735447	21466.798435918477	25015.368812889283	23580.989700442475	27129.718778569597	25517.87805852027	30673.107657961897	28774.275160153487	0.1769804944444383	0.17179430015720576	2578.9281588522717	13461.395798588172	2431.0533095252467	12689.524016088806
2.2805965315183476	17786.569479035217	16980.714567159714	22734.370789350945	21496.947353837317	25050.501797770165	23614.108172203098	27167.821522524682	25553.71703085394	30716.18730374137	28814.687937051716	0.17698051595790285	0.1717943208963518	2565.2736968751997	13470.80466516409	2418.1818029507995	12698.393451203592
2.294338272874165	17811.531284383287	17004.545480013712	22766.277305812917	21527.117230219148	25085.65921179284	23647.249672530685	27205.950765517176	25589.58092790526	30759.29691648281	28855.128825709926	0.17698053785316337	0.17179434200355165	2551.6730368924327	13480.122409613803	2405.361013494199	12707.176990533248
2.308162815134429	17836.51024604811	17028.392772920542	22798.205770201006	21557.30786031849	25120.84081648453	23680.4139766301	27244.10624901612	25625.46950650421	30802.436204021727	28895.59755204861	0.17698056013705052	0.17179436348539076	2538.126021181117	13489.34846659284	2392.590792471892	12715.87410114333
2.3220706572162446	17861.506193277808	17052.256282884446	22830.15596463241	21587.5190381196	25156.046371894565	23713.60085831309	27282.28771288969	25661.382521974898	30845.60487238622	28936.093840292568	0.17698058281651913	0.17179438534857328	2524.632492221892	13498.482268556952	2379.8709914000938	12724.48424806539
2.336062301042938	17886.518954259867	17076.135845897556	22862.12766987568	21617.75055633178	25191.275636588725	23746.810089993072	27320.494895399002	25697.319728130027	30888.802625790035	28976.6174129647	0.17698060589864797	0.1717944075999236	2511.192292702268	13507.523245764896	2367.201461991179	12733.006894274615
2.3501382515621807	17911.548356116866	17100.031296935707	22894.120665345425	21648.00220638419	25226.528367643434	23780.04144267958	27358.727533191886	25733.28087726484	30932.029166625565	29017.167990879236	0.17698062939064366	0.17179443024638866	2497.8052654975327	13516.470826162025	2354.5820561307482	12741.441500539891
2.3642990167642037	17936.59422490189	17123.942469954116	22926.134729096582	21678.2737784205	25261.804320639516	23813.29468597236	27396.985361296152	25769.26572015081	30975.28419545628	29057.74529313465	0.1769806532998427	0.1717944532950403	2484.4712537017185	13525.324435525574	2342.0126259096432	12749.787525583059
2.378545107700138	17961.65638559481	17147.86919788378	22958.16963781978	21708.565061294466	25297.103249657106	23846.569588056554	27435.2681131141	25805.274006030526	31018.567411010594	29098.34903710794	0.17698067763371303	0.17179447675307888	2471.1901006218977	13534.083497428335	2329.4930236234795	12758.044426067732
2.392877038500453	17986.734662097577	17171.811312627033	22990.225166835477	21738.875842564416	25332.42490726924	23879.8659156968	27473.575520415638	25841.305482611155	31061.878510174105	29138.97893844731	0.17698070239985772	0.1717945006278329	2457.9616497680545	13542.7474331595	2317.023101756349	12766.211656495929
2.4072953263935135	18011.8288772301	17195.76864505362	23022.301090088862	21769.20590848844	25367.769044536355	23913.18343423182	27511.907313332278	25877.35989605886	31105.217187982886	29179.63471106595	0.1769807276060161	0.17179452492676414	2444.785744867404	13551.315661791712	2304.602712996886	12774.288669272326
2.4218004917242455	18036.938852725885	17219.74102499654	23054.397180144388	21799.555044019227	25403.135411000225	23946.521907568942	27550.263220350687	25913.436990992683	31148.583137616246	29220.316067135158	0.17698075326006693	0.1717945496574662	2431.662229868467	13559.78760019131	2292.231710245833	12782.274914743379
2.436393057972914	18062.06440922796	17243.72828124814	23086.513208180735	21829.923032799266	25438.523754678485	23979.881098178786	27588.642968306773	25949.53651047902	31191.976050390087	29261.02271707814	0.17698077937003068	0.1717945748276721	2418.590948939207	13568.162662986666	2279.9099466059124	12790.169841126539
2.4510735517740176	18087.205366284288	17267.730241555753	23118.648943985107	21860.309657155485	25473.93382205848	24013.260767089483	27627.046282378982	25985.658196025284	31235.395615749403	29301.754369562976	0.17698080594407245	0.17179460044525266	2405.571746464935	13576.440262548625	2267.6372753873	12797.972894513048
2.46584250293529	18112.361542343668	17291.746732617834	23150.804155948124	21890.71469809445	25509.36535809159	24046.660673881393	27665.472886082287	26021.801787574295	31278.841521261482	29342.510731496295	0.17698083299050427	0.171794626518221	2392.6044670614647	13584.619809049182	2255.413550119498	12805.683518943377
2.4807004444568266	18137.53275475141	17315.777580079764	23182.978611058497	21921.13793529727	25544.818106187442	24080.080576681634	27703.922501261906	26057.96702349832	31322.313452608978	29383.291508016642	0.17698086051778736	0.17179465305473363	2379.688955564052	13592.700710381381	2243.238624535268	12813.30115628615
2.4956479125503126	18162.718819744838	17339.822608529637	23215.172074897382	21951.579147114317	25580.29180820783	24113.520232158262	27742.394848086722	26094.153640592907	31365.811093582382	29424.096402487557	0.17698088853453622	0.17179468006309476	2366.8250570433447	13600.682372232899	2231.1123525908915	12820.825246345252
2.510685446658382	18187.919552449293	17363.881641494423	23247.384311633505	21982.038110560603	25615.78620446127	24146.979395515296	27780.889645043495	26130.36137407147	31409.334126073674	29464.925116491533	0.17698091704951965	0.17179470755175769	2354.0126168027055	13608.564198079519	2219.034588463721	12828.255226840265
2.5258135894740787	18213.134766873576	17387.95450143564	23279.61508401746	22012.514601310406	25651.301033696887	24180.457820486823	27819.40660893019	26166.589957559012	31452.882230068768	29505.777349823	0.17698094607166404	0.17179473552932806	2341.25148037856	13616.345589137636	2207.0051865440328	12835.590533328243
2.54103288696045	18238.364275905828	17412.041009745306	23311.8641533766	22043.008393692304	25686.836033098774	24213.955259331633	27857.945454850007	26202.8391230863	31496.45508364083	29546.652800481814	0.17698097561005782	0.171794764004566	2328.541493533994	13624.0259443447	2195.02400144469	12842.830599275418
2.556343888370238	18263.607891308813	17436.14098674175	23344.131279609253	22073.51926068404	25722.390938279725	24247.471462827616	27896.505896204544	26239.108601083928	31540.052362942653	29587.551164666613	0.1769810056739518	0.1717947929863908	2315.882502278313	13631.604660452344	2183.090888008941	12849.974856067449
2.571747146265715	18288.86542371615	17460.25425166568	23376.416221180003	22104.0469739077	25757.965483276068	24281.00618026655	27935.087644688276	26275.39812037659	31583.673742200423	29628.472136768425	0.17698103627276351	0.17179482248388014	2303.2743528661085	13639.08113199193	2171.2057013045996	12857.022732964717
2.5872432165386163	18314.136682627544	17484.380622675817	23408.718735113842	22134.591303624355	25793.559400541297	24314.559159448243	27973.690410281735	26311.707408176917	31627.318893706124	29669.41540936378	0.17698106741608116	0.1717948525062772	2290.716891783988	13646.454751209356	2159.368296626839	12863.97365712747
2.602832658430207	18339.421476404645	17508.519916845045	23441.038576991014	22165.15201872932	25829.172420940493	24348.13014667538	28012.313901245423	26348.0361900799	31670.98748781068	29710.380673208492	0.1769810991136649	0.17179488306299084	2278.209965769667	13653.724908147939	2147.578529500868	12870.827053591609
2.6185160345514573	18364.719612266672	17532.671950155924	23473.37550094164	22195.728886746718	25864.804273744394	24381.71888674763	28050.957824113502	26384.384190056524	31714.679192916956	29751.367617230517	0.17698113137545013	0.17179491416359888	2265.753421804169	13660.890990596265	2135.8362556821667	12877.582345281728
2.6342939109033563	18390.03089628605	17556.836537496874	23505.72925964034	22226.321673824736	25900.454686623572	24415.3251229565	28089.621883687534	26420.751130448312	31758.393675472682	29792.375928523903	0.1769811642115523	0.17179494581785298	2253.34710711916	13667.952384120785	2124.141331167775	12884.238953057677
2.6501668568973313	18415.355133384142	17581.013492657927	23538.099604300918	22256.930144730475	25936.123385642673	24448.948597079725	28128.305783030246	26457.136731961236	31802.13059996349	29833.405292341962	0.17698119763226855	0.1717949780356792	2240.9908691991586	13674.908472065814	2112.4936121893115	12890.796295659617
2.666135445375801	18440.69212732685	17605.202628326595	23570.48628467102	22287.554062844887	25971.810095254572	24482.58904937581	28167.009223459234	26493.540713659873	31845.88962890594	29874.45539209076	0.17698123164808083	0.17179501082718288	2228.6845557686174	13681.758635465987	2100.892955202842	12897.253789649345
2.6822002526328483	18466.04168072005	17629.403756083517	23602.889049026453	22318.193190157443	26007.514538294166	24516.24621857811	28205.731904540386	26529.962792961163	31889.670422840038	29915.52590932215	0.1769812662696615	0.17179504420265176	2216.428014820791	13688.502253206447	2089.3392169217113	12903.610849572346
2.6983618584350144	18491.4035950058	17653.61668639882	23635.30764416653	22348.847287261717	26043.23643597336	24549.919841890252	28244.47352408239	26566.402685629288	31933.47264032321	29956.616523728055	0.1769813015078744	0.1717950781725581	2204.2210946042323	13695.138701937161	2077.832254297682	12909.866887865588
2.71462084604223	18516.777670457348	17677.841228627414	23667.74181540796	22379.516113349626	26078.975507874413	24583.609654979693	28283.233778129583	26602.86010576896	31977.295937922234	29997.726913132974	0.17698133737377827	0.17179511274756376	2192.0636436155764	13701.667356008664	2066.371924515697	12916.021314793266
2.730977802228858	18542.16370617523	17702.077191005228	23700.191306580018	22410.199426206833	26114.73147194462	24617.315391972832	28322.012360956334	26639.334765820066	32021.13997020699	30038.85675348804	0.1769813738786323	0.1717951479385222	2179.955510619213	13708.087587588467	2054.958085015416	12922.073538572527
2.747433317304874	18567.561500082636	17726.324380644848	23732.655860018873	22440.896982207447	26150.50404449022	24651.036785449218	28360.808965060423	26675.826376551504	32065.00438974305	30080.005718864104	0.17698141103389858	0.17179518375648245	2167.8965446385555	13714.39876660332	2043.590593479923	12928.022965307347
2.763987985137163	18592.970848921228	17750.582603531504	23765.135216562463	22471.60853630914	26186.292940170788	24684.773566436295	28399.62328115701	26712.33464705553	32108.88884708496	30121.173481445465	0.17698144885124478	0.1717952202126931	2155.8865949617466	13720.600260746665	2032.2693078408483	12933.868998990394
2.780642403170963	18618.39154824663	17774.85166451876	23797.62911554494	22502.333842047894	26222.097871993203	24718.525464403676	28438.4549981722	26748.85928474161	32152.792990769	30162.359711523008	0.1769814873425496	0.1717952573186049	2143.9255111397943	13726.691435478628	2020.9940862776712	12939.611041511409
2.797397172451417	18643.823392424183	17799.13136732454	23830.137294791493	22533.07265153315	26257.918551306037	24752.292207257866	28477.303803236995	26785.39999533083	32196.71646730649	30203.564077487958	0.17698152651990604	0.17179529508587538	2132.0131429935573	13732.67165404372	2009.7647872258676	12945.248492677696
2.8142528976452668	18669.266174624467	17823.42151452679	23862.659490612885	22563.824715442603	26293.754687793567	24786.07352133669	28516.16938168087	26821.956482849808	32240.658921176582	30244.786245825162	0.1769815663956239	0.17179533352637164	2120.14934060839	13738.540277434513	1998.5812693705084	12950.780750179663
2.831210187062679	18694.719686819	17847.72190755944	23895.195437800114	22594.589783017196	26329.60598947006	24819.86913140382	28555.051417025643	26858.528449624933	32284.61999481942	30286.025881106558	0.17698160698223647	0.17179537265217512	2108.3339543467155	13744.296664468013	1987.4433916548733	12956.207209639251
2.848269652679189	18720.183719775916	17872.032346708253	23927.74486961924	22625.3676020562	26365.472162674094	24853.678760643437	28593.94959097936	26895.115596276642	32328.599328629327	30327.282645984917	0.17698164829250124	0.1717954124755856	2096.5668348361505	13749.940171689726	1976.35101327335	12961.527264547534
2.865431910157798	18745.658063055387	17896.35263110649	23960.307517805697	22656.157918911875	26401.352912062408	24887.50213065445	28632.863583429742	26931.71762171318	32372.596560947455	30368.556201186842	0.17698169033940755	0.17179545300912333	2084.8478329777718	13755.470153429545	1965.3039936813293	12966.740306321532
2.882697578871184	18771.142505005486	17920.68255873098	23992.883112559328	22686.960478484743	26437.24794060449	24921.33896144549	28671.793072438344	26968.334223125206	32416.611328055336	30409.846205506772	0.17698173313617727	0.171795494265535	2073.176799951587	13760.88596181944	1954.3021925940411	12971.8457242921
2.900067281924058	18796.63683275762	17945.021926397752	24025.471382538744	22717.775024218306	26473.156949576514	24955.18897142899	28710.737734234044	27004.965095979616	32460.643264167564	30451.152315800104	0.17698177669627155	0.1717955362577972	2061.553587212693	13766.186946764588	1943.3454699849244	12976.842905683443
2.9175416461756507	18822.14083222234	17969.370529758053	24058.072054856286	22748.60129809423	26509.0796385558	24989.051877416146	28749.697243207152	27041.60993401399	32504.692001425254	30492.474186977026	0.17698182103339383	0.17179557899912037	2049.97804649279	13771.372455948032	1932.433686092496	12981.731235654093
2.9351213022623317	18847.654288084705	17993.72816329397	24090.68485507233	22779.439040627032	26545.015705414717	25022.92739461114	28788.671271902815	27078.268429230448	32548.75716988868	30533.811471995676	0.1769818661614948	0.17179562250295297	2038.4500298021594	13776.441834834404	1921.5667014137143	12986.510097244754
2.952806884620376	18873.176983800153	18018.09462031444	24123.30950719031	22810.287990859317	26580.964846315244	25056.815236605893	28827.65949101523	27114.940271890096	32592.838397530824	30575.16382185601	0.17698191209477687	0.1717956667829855	2026.969389434089	13781.394426691346	1910.7443767143413	12991.178871438839
2.970599031508854	18898.708701589938	18042.469692950985	24155.945733651166	22841.147886356586	26616.92675570294	25090.715115374576	28866.661569381187	27151.625150507127	32636.93531023019	30616.53088559314	0.17698195884769843	0.17179571185315695	2015.5359779619612	13786.22957256157	1899.9665730246343	12995.736937128007
2.9884983850326714	18924.24922243687	18066.85317215358	24188.59325532814	22872.018463202272	26652.901126301356	25124.626741268177	28905.677173974047	27188.322751842963	32681.04753176411	30657.912310270967	0.17698200643497836	0.17179575772765585	2004.1496482469374	13790.946611309424	1889.2331516458653	13000.183671147563
3.006505591165733	18949.798326080858	18091.244847686503	24221.25179152146	22902.899455992774	26688.88764910625	25158.5498230092	28944.705969897575	27225.032760900624	32725.174683801877	30699.307740975826	0.17698205487160099	0.1717958044209275	1992.810253428761	13795.544879551977	1878.5439741404261	13004.518448208459
3.0246212997742656	18975.355791014492	18115.644508124034	24253.921059952863	22933.79059783223	26724.88601337965	25192.48406768589	28983.747620379607	27261.754860918634	32769.31638589765	30740.71682080974	0.1769821041728217	0.17179585194767805	1981.5176469366997	13800.023711727932	1867.8989023448667	13008.740640973672
3.0428461646402667	19000.921394478763	18140.051940846475	24286.600776760566	22964.69162032782	26760.89590664445	25226.42918074732	29022.801786766187	27298.48873336562	32813.47225548398	30782.139190884438	0.1769821543541699	0.17179590032287767	1970.2716824911768	13804.382440101355	1857.297798370244	13012.849620060064
3.0611808434850984	19026.4949124586	18164.466932035844	24319.29065649375	22995.602253584497	26796.91701467843	25260.384865997625	29061.868128515234	27335.234057934274	32857.64190786478	30823.574490314673	0.17698220543145549	0.17179594956176808	1959.0722140922444	13808.620394679718	1846.7405245915288	13016.844753956422
3.079625997993227	19052.076119678422	18188.889266671682	24351.990412107247	23026.522226200042	26832.949021508477	25294.350825590664	29100.946303190376	27371.990512535598	32901.82495620842	30865.022356211786	0.1769822574207744	0.17179599967986456	1947.9190960379783	13812.736903331243	1836.2269436647184	13020.725409142673
3.0981822938360946	19077.66478959796	18213.31872852706	24384.699754956517	23057.45126526026	26868.9916094052	25328.326760024876	29140.03596645513	27408.757773293433	32946.02101154126	30906.482423677688	0.1769823103385115	0.1717960506929633	1936.812182916794	13816.731291726232	1825.7569185181055	13024.490950014442
3.116850400696155	19103.260694407614	18237.755100164177	24417.418394792036	23088.3890963337	26905.044458876837	25362.312368137547	29179.136772066442	27445.53551453835	32990.22968274055	30947.954325798062	0.17698236420134822	0.17179610261714529	1925.7513296068646	13820.602883332409	1815.3303123549558	13028.140738905407
3.135630992291033	19128.863605024293	18262.198162930395	24450.146039754272	23119.335443466938	26941.10724866388	25396.30734709979	29218.24837186889	27482.32340880223	33034.4505765279	30989.43769363637	0.1769824190262665	0.1717961554687806	1914.7363912778674	13824.350999419577	1804.9469886525767	13031.674136071466
3.1545247463978408	19154.473291086724	18286.6476969538	24482.882396368095	23150.29002917925	26977.179655732965	25430.31139241072	29257.37041578822	27519.12112681215	33078.68329746214	31030.932156227085	0.17698247483055518	0.17179620926453582	1903.7672233999474	13827.974959116429	1794.606811170699	13035.090499749407
3.1735323448776414	19180.089520951493	18311.1034811394	24515.627169538	23181.252574458136	27013.261355271803	25464.32419789274	29296.502551825855	27555.928337485282	33122.92744793325	31072.43734057001	0.17698253163181424	0.17179626402137801	1892.843681738712	13831.474079372361	1784.3096439492656	13038.38918613363
3.192654473700048	19205.71206168825	18335.56529316462	24548.380062542354	23212.22279875389	27049.35202068289	25498.34545568559	29335.64442605226	27592.744707922593	33167.18262815495	31113.95287162334	0.17698258944796139	0.1717963197565801	1881.9656223495258	13834.847674918361	1774.0553513005143	13041.56954931654
3.211891822967991	19231.34067907552	18360.03290947528	24581.1407770284	23243.200419974866	27085.45132357821	25532.374856241353	29374.795682601223	27629.569903403477	33211.44843615839	31155.478372297708	0.17698264829723884	0.17179637648772686	1871.1329015931115	13838.095058363862	1763.843797824462	13044.630941403098
3.2312450869426166	19256.97513759631	18384.506105281438	24613.909013006993	23274.185154482508	27121.55893377348	25566.412088319055	29413.95596366375	27666.40358738003	33255.72446778538	31197.01346344988	0.17698270819821627	0.17179643423272006	1860.3453761250712	13841.215540129691	1753.6748483995907	13047.572712426074
3.2507149640683446	19282.615200433655	18408.98465455315	24646.684468847296	23305.176717086353	27157.674519282464	25600.45683897928	29453.124909482005	27703.245421471358	33300.0103166817	31238.5577638764	0.17698276916979933	0.17179649300978495	1849.602902905317	13844.208428502083	1743.54836819123	13050.394210414961
3.2703021569980693	19308.26062946634	18433.46833001642	24679.466841271664	23336.174821039214	27193.797746311528	25634.508793579065	29492.302158343457	27740.095065458056	33344.30557429055	31280.110890307555	0.17698283123123504	0.1717965528374757	1838.9053391913185	13847.073029588908	1733.4642226449214	13053.09478134755
3.2900073726185273	19333.911185264336	18457.95690314886	24712.255825350232	23367.179178032035	27229.928279253727	25668.567635766318	29531.487346574635	27776.952177276307	33388.609829845685	31321.672457400822	0.17698289440211779	0.17179661373468072	1828.252542545204	13849.80864736624	1723.4222774927039	13055.6737691788
3.3098313220758016	19359.566627084685	18482.450144175757	24745.051114496	23398.189498189273	27266.065780683584	25702.633047474865	29570.680108535493	27813.816413012668	33432.9226703652	31363.24207773511	0.17698295870239442	0.1717966757206303	1817.6443708287552	13852.414583634585	1713.4223987521837	13058.13051585015
3.329774720800988	19385.22671286677	18506.947822065642	24777.852400459215	23429.205490063647	27302.209911350965	25736.704708918856	29609.880076613008	27850.68742689802	33477.24368064441	31404.819361804104	0.1769830241523733	0.17179673881490135	1807.0806822071318	13854.890138052404	1703.4644527216442	13060.464361230843
3.349838288536016	19410.89119922821	18531.449704526232	24810.659373322527	23460.22686063135	27338.360330176034	25770.782298587586	29649.086881215644	27887.56487130212	33521.57244324972	31446.403918010237	0.17698309077272895	0.17179680303742345	1796.5613351569045	13857.23460819386	1693.548305997043	13062.674643265083
3.370022749359618	19436.559841460392	18555.955558000493	24843.471721495698	23491.25331528745	27374.516694243386	25804.865493240603	29688.300150767263	27924.44839672841	33565.90853851195	31487.995352658996	0.17698315858450897	0.17179686840848693	1786.0861884510377	13859.44728941936	1683.673825456528	13064.760697837919
3.390328831713469	19462.232393523962	18580.465147662024	24876.28913171024	23522.28455784044	27410.678658796405	25838.953967901845	29727.51951170102	27961.33765180778	33610.25154451954	31529.593269951976	0.17698322760914065	0.17179693494874837	1775.6551011765841	13861.527475031093	1673.8408782666083	13066.72185882274
3.4107572684284713	19487.908608044756	18604.978237411397	24909.111289014658	23553.320290507938	27446.845877232154	25873.047395855054	29766.744588453945	27998.23228329366	33654.60103711261	31571.19727198158	0.17698329786843797	0.1717970026792364	1765.267932728515	13863.474456202239	1664.049331889255	13068.557458141819
3.431308796751202	19513.5882363091	18629.49458987163	24941.937876768894	23584.360213911426	27483.018001095374	25907.14544863814	29805.97500346063	28035.131936056117	33698.95658987597	31612.806958724424	0.17698336938460954	0.17179707162136051	1754.9245427999413	13865.28752192296	1654.2990540672326	13070.26682565175
3.4519841583705158	19539.271028259525	18654.01396638413	24974.76857663926	23615.404027071443	27519.19468007308	25941.247796038042	29845.21037714742	28072.036253076312	33743.31777413272	31654.421928035303	0.17698344218026466	0.1717971417969155	1744.6247914039996	13866.965959152207	1644.589912845171	13071.84928929247
3.47278409944432	19564.956732490573	18678.536127004743	25007.60306859357	23646.45142740304	27555.37556198938	25975.354106085877	29884.450327926897	28108.94487544142	33787.68415893819	31696.0417756416	0.17698351627842016	0.17179721322809	1734.3685388582526	13868.5090526985	1634.9217765505891	13073.30417495966
3.4937093706264992	19590.645096244098	18703.060830499166	25040.441030895552	23677.502110710353	27591.560292799448	26009.46404505113	29923.694472191542	28145.857442338463	33832.055311072916	31737.666095136407	0.1769835917025095	0.17179728593747448	1724.155645792256	13869.916085286066	1625.2945138079813	13074.630806596018
3.514760727094002	19616.33586540527	18727.587834339323	25073.282140100273	23708.555771182473	27627.74851658465	26043.577277437253	29962.942424308523	28182.77359104962	33876.430795036955	31779.294477973563	0.17698366847638844	0.17179735994806547	1713.9859731452307	13871.18633753527	1615.70799354068	13075.828506220132
3.535938928574102	19642.02878449781	18752.116894698862	25106.126071048468	23739.612101388157	27663.939875546457	26077.693465976048	30002.19379661326	28219.692956946277	33920.81017304276	31820.926513460934	0.17698374662434374	0.17179743528327565	1703.8593821688555	13872.319087978452	1606.1620849550236	13076.896593797952
3.557244739371806	19667.723596680004	18776.647766449078	25138.97249686198	23770.670792271096	27700.134010001617	26111.812271622548	30041.448199404316	28256.615173483693	33965.19300500963	31862.56178875468	0.17698382617110123	0.17179751196694124	1693.7757344299462	13873.31361308787	1596.656657558633	13077.834387383424
3.578678928397448	19693.420043740007	18801.180203154865	25171.82108893822	23801.73153314527	27736.33055837626	26145.93335355018	30080.705240937055	28293.53987219572	34009.57884855662	31904.199888853425	0.17698390714183249	0.17179759002332723	1683.73489180475	13874.169187227264	1587.1915811562212	13078.641203085892
3.600242269194432	19719.117866091725	18825.713957070508	25204.671516945444	23832.794011690046	27772.529157200777	26180.05636914545	30119.96452741837	28330.46668268936	34053.96725899692	31945.84039659226	0.17698398956216435	0.1717976694771388	1673.7367164859315	13874.885082716122	1577.7667258426081	13079.316355030052
3.6219355399671502	19744.81680277031	18850.248779135534	25237.52344881748	23863.85791394541	27808.72944110427	26214.180974002902	30159.225663000692	28367.39523263929	34098.357789331116	31987.482892636843	0.17698407345818581	0.17179775035352524	1663.7810709760524	13875.460569771007	1568.381962010404	13079.859155398794
3.643759523609069	19770.51659142779	18874.784418970557	25270.37655074871	23894.922924307168	27844.931042809145	26248.306821920032	30198.488249776365	28404.32514778261	34142.74999024114	32029.126955477524	0.17698415885645802	0.1717978326780921	1653.867818100145	13875.894916611724	1559.03716035455	13080.26891448535
3.6657150077309777	19796.2169683289	18899.320624873322	25303.23048718924	23925.98872552243	27881.133593126076	26282.43356489249	30237.751887772192	28441.256051913657	34187.143410084245	32070.7721614238	0.17698424578402103	0.17179791647690582	1643.9968209976796	13876.187389401719	1549.7321918649832	13080.54494063463
3.6878027846894206	19821.917668346556	18923.85714381439	25336.084920839658	23957.054998684638	27917.336720948322	26316.560853108742	30277.01617494356	28478.18756687851	34231.53759488657	32112.4180845982	0.17698433426840385	0.1717980017765048	1634.1679431196535	13876.337252222002	1540.4669278278016	13080.68654024601
3.710023651615288	19847.61842495753	18948.393721433094	25368.939512646117	23988.121423228928	27953.540053246557	26350.688334945244	30316.280707168906	28515.11931256976	34275.9320883371	32154.064296930672	0.17698442433763228	0.17179808860390594	1624.381048234296	13876.343767121434	1531.2412398270098	13080.693017803133
3.732378410442586	19873.318970238055	18972.930102033315	25401.793921795233	24019.187676927326	27989.743215063427	26384.815656961266	30355.545078244013	28552.050906921166	34320.32643178141	32195.71036815268	0.17698451602023937	0.17179817698661493	1614.6360004284652	13876.206194137223	1522.0549997461494	13080.5636758795
3.7548678679373717	19899.019034859597	18997.466028579478	25434.64780570928	24050.253435884173	28025.945829508484	26418.942463894105	30394.808879876593	28588.98196590253	34364.7201642158	32237.35586579163	0.176984609345272	0.171798266952634	1604.9326641097432	13875.923791301437	1512.9080797750503	13080.297815204598
3.777492835726878	19924.71834808445	19022.00124269254	25467.500820041132	24081.31837453158	28062.147517752797	26453.06839865425	30434.071701680714	28625.91210351466	34409.11282228114	32279.000355165423	0.1769847043423034	0.17179835853047118	1595.2709039999172	13875.49581460841	1503.8003523955122	13079.894734540954
3.8002541303288	19950.416637761387	19046.53548464552	25500.352618669338	24112.382165624316	28098.34789902373	26487.19310231996	30473.333131171228	28662.84093178366	34453.503940256815	32320.643399376175	0.1769848010414404	0.17179845174915032	1585.6505851431284	13874.92151807528	1494.7316903911997	13079.353730781935
3.823152573180761	19976.113630321393	19071.06849335982	25533.202853693234	24143.4444802357	28134.546590599813	26521.316214132927	30512.592753758374	28699.768060756345	34497.8930500549	32362.284559305313	0.176984899473334	0.1717985466382181	1576.07157289912	13874.200153692625	1485.7019668511348	13078.674098969437
3.8461889906699622	20001.80905077316	19095.60000640077	25566.051175427863	24174.5049877525	28170.743207805313	26555.437371492953	30551.850152742085	28736.69309849466	34542.279681213906	32403.923393607405	0.17698499966918865	0.17179864322775681	1566.5337329495233	13873.330971478485	1476.711055161897	13077.855132251978
3.8693642141629967	20027.50262269901	19120.129759973795	25598.897232399315	24205.563355870687	28206.937364005367	26589.55620995338	30591.104909306865	28773.615651070882	34586.66336089318	32445.559458705055	0.17698510166077314	0.17179874154839098	1557.0369312970433	13872.313219483942	1467.758829014725	13076.896121926606
3.892679080035866	20053.194068250345	19144.65748892016	25631.740671339678	24236.61925059057	28243.12867060059	26623.67236321603	30630.356602516153	28810.535322562337	34631.04361386687	32487.19230878309	0.1769852054804302	0.17179884163129988	1547.581034259987	13871.1461437447	1458.8451623977162	13075.796357399784
3.9161344297041563	20078.88310814336	19169.182926712834	25664.581137182115	24267.67233621225	28279.31673702195	26657.78546312637	30669.604809306857	28847.451715046263	34675.41996251792	32528.821495783064	0.17698531116108618	0.17179894350822442	1538.165908480063	13869.828988350928	1449.9699296040926	13074.55512624234
3.9397311096534064	20104.56946165481	19193.70580545254	25697.418273056126	24298.722275331103	28315.501170725733	26691.89513966878	30708.849104484194	28884.364428594956	34719.791926832484	32570.44656939792	0.17698541873626403	0.17179904721148082	1528.791420923546	13868.360995477997	1441.1330052346457	13073.171714237891
3.963469971469652	20130.252846617706	19218.225855863708	25730.25172028282	24329.76872883336	28351.681577188596	26726.001020961965	30748.08906071641	28921.273061270844	34764.159024394234	32612.067077066742	0.17698552824009137	0.1717991527739686	1519.4574388768524	13866.741405334324	1432.3342641874915	13071.645405275747
3.987351871870168	20155.932979416895	19242.742807290106	25763.08111836986	24360.811355891154	28387.857559902248	26760.102733253654	30787.32424852924	28958.177209121026	34808.52077037834	32653.682563968832	0.17698563970731293	0.17179926022918138	1510.163829942583	13864.969456149265	1423.573581664241	13069.975481434725
4.01137767273438	20181.609574984748	19267.256387691115	25795.90610500673	24391.849813958477	28424.028720368442	26794.199900916446	30826.554236300693	28995.07646617291	34852.876677545835	32695.292573018956	0.17698575317330162	0.17179936961121908	1500.9104620511644	13863.04438426625	1414.8508331746561	13068.161223011091
4.035548241134971	20207.282346796972	19291.766323637436	25828.726316060056	24422.883758766362	28460.194658094144	26828.292146442676	30865.77859025596	29031.970424428884	34897.22625623812	32736.89664486164	0.17698586867406946	0.1717994809547975	1491.6972034549108	13860.965424113907	1406.1658945271047	13066.201908446848
4.059864449369175	20232.951006868225	19316.272340307052	25861.541385568766	24453.912844318435	28496.35497058637	26862.379090439867	30904.996874462056	29068.858673861483	34941.569014371205	32778.49431786598	0.17698598624627926	0.17179959429526015	1482.5239227238344	13858.731808162294	1397.5186418368248	13064.096814414486
4.08432717499025	20258.615265747656	19340.77416148119	25894.35094573915	24484.936722886498	28532.509253347118	26896.46035162604	30944.208650822475	29105.74080240856	34985.904457429875	32820.08512812042	0.17698610592725675	0.17179970966858876	1473.3904887577519	13856.342767049558	1388.9089515249943	13061.845215813257
4.108937300839158	20284.274832515075	19365.271509540325	25927.154626940664	24515.95504500614	28568.657099868895	26930.535546825162	30983.413479072642	29142.616395968562	35030.2320884629	32861.668609427645	0.17698622775500292	0.17179982711141661	1464.2967707797652	13853.797529521398	1380.3367003165185	13059.446385753341
4.133695715076422	20309.929414776176	19389.764105460017	25959.95205770069	24546.96745947216	28604.79810162932	26964.60429096235	31022.610916774127	29179.485038395487	35074.55140807674	32903.244293299285	0.17698635176820451	0.17179994666103804	1455.242638329859	13851.095322382636	1371.8017652393319	13056.899595560506
4.15860331121418	20335.578718658464	19414.251668806908	25992.742864700063	24577.97361333423	28640.93184808637	26998.666197059374	31061.800519309876	29216.34631149426	35118.86191443046	32944.811708950794	0.17698647800624892	0.1718000683554223	1446.2279612739803	13848.235370602459	1363.3040236276574	13054.204114813358
4.183660988148428	20361.22244880693	19438.73391773465	26025.526672768356	24608.97315189245	28677.057926673573	27032.720876230018	31100.98183987906	29253.199795015884	35163.16310323021	32986.3703832964	0.17698660650923465	0.17180019223322512	1437.2526098060189	13845.216897315346	1354.8433531227056	13051.359211351722
4.208869650191461	20386.86030837984	19463.21056897994	26058.303104879335	24639.965718693064	28713.175922795228	27066.767937675657	31140.1544294922	29290.045066652856	35207.45446772398	33027.91984094415	0.17698673731798548	0.17180031833380086	1428.3164544381434	13842.039123761468	1346.419631667668	13048.364151252434
4.2342302071045115	20412.491999044254	19487.681337858292	26091.07178214606	24670.950955523873	28749.285419821324	27100.80698868047	31179.31783696587	29326.88170203419	35251.73549869596	33069.4596041906	0.1769868704740639	0.17180044669721517	1419.4193660082528	13838.701269356534	1338.0327375133056	13045.218198875897
4.259743574130585	20438.117220972006	19512.145938260255	26123.832323816598	24701.92850241021	28785.38599908308	27134.837634607287	31218.471608918084	29363.70927472117	35296.005684461634	33110.98919301624	0.17698700601978273	0.17180057736425908	1410.5612156842835	13835.202551752329	1329.6825492172502	13041.920616878197
4.285410672027485	20463.735672835388	19536.60408264721	26156.584347269385	24732.897997610376	28821.47723986821	27168.859478892857	31257.615289763387	29400.527356202383	35340.2645108625	33152.50812508035	0.17698714399822094	0.1718007103764598	1401.741874950938	13831.542186699808	1321.368945642782	13038.470666201785
4.311232427101037	20489.347051802608	19561.05548204742	26189.327468008298	24763.859077611476	28857.558719415727	27202.872123043588	31296.74842170748	29437.33551588938	35384.51146126039	33194.01591571621	0.17698728445323572	0.1718008457760971	1392.9612156194635	13827.719388174824	1313.0918059569085	13034.86760607455
4.337209771238533	20514.951053533983	19585.49984605195	26222.06129965867	24794.81137712503	28893.63001291189	27236.875166630907	31335.870544743117	29474.133321111865	35428.7460165331	33235.51207792615	0.1769874274294785	0.1718009836062134	1384.219109827769	13823.733368375339	1304.8510096329264	13031.110694034025
4.363343641942354	20540.547372177192	19609.936882810696	26254.785453962188	24825.75452908277	28929.69069348498	27270.86820728708	31374.981196644505	29510.920337113388	35472.96765506846	33276.99612237688	0.17698757297240633	0.17180112391063113	1375.515430037165	13819.583337707445	1296.6464364547282	13027.199185992591
4.389634982363801	20566.13570036349	19634.36629902844	26287.499540772948	24856.68816463252	28965.740332201163	27304.850840700885	31414.079912963327	29547.696127046893	35517.17585276012	33318.467557394855	0.17698772112830027	0.1718012667339647	1366.8500490348088	13815.268504816107	1288.4779665077804	13023.132336145267
4.416084741337141	20591.715729203075	19658.787799960646	26320.2031680525	24887.611913133696	29001.77849805946	27338.82266061301	31453.166227023332	29584.46025196997	35561.3700830018	33359.92588896122	0.17698787194427695	0.17180141212163513	1358.222839931259	13810.788076573052	1280.3454801843618	13018.909397046082
4.442693873413836	20617.28714828112	19683.20108940971	26352.895941865725	24918.52540215343	29037.8047579875	27372.783258812047	31492.239669916115	29621.21227084081	35605.54981668293	33401.37062070757	0.17698802546830603	0.17180156011988496	1349.6336761622224	13806.141258117743	1272.248858185194	13014.529619621113
4.469463338897009	20642.849645653307	19707.605869720726	26385.577466376166	24949.428257462114	29073.818676836723	27406.732225130047	31531.299770496124	29657.951740513523	35649.71452218328	33442.80125391101	0.17698818174922387	0.1718017107757934	1341.082431487972	13801.32725283783	1264.1879815150169	13009.992253150791
4.49639410387609	20668.402907841748	19732.00184177766	26418.24734384177	24980.32010302947	29109.819817378066	27440.669147438362	31570.346055376296	29694.67821573402	35693.86366536847	33484.217287489875	0.1769883408367513	0.17180186413729073	1332.5689799932297	13796.345262405463	1256.1627314848593	13005.296545289457
4.523487140261684	20693.946619830625	19756.388704999245	26450.90517461036	25011.20056102022	29145.80774029731	27474.59361164332	31609.37804892326	29731.39124913552	35737.996709584884	33525.61821799897	0.17698850278150766	0.17180202025317498	1324.0931960917078	13791.194486822002	1248.1729897158802	13000.441742128693
4.550743425820648	20719.480465062214	19780.76615733521	26483.550557115595	25042.069251790348	29181.78200419102	27508.50520168239	31648.395273253213	29768.090391234655	35782.1131156554	33567.00353962555	0.17698866763502838	0.171802179173126	1315.6549545159796	13785.874124336056	1240.2186381313368	12995.427088120952
4.578163944211368	20745.0041254322	19805.133895261934	26516.18308787205	25072.925793882416	29217.742165561434	27542.40349951946	31687.397248226727	29804.775190426615	35826.21234187391	33608.37274418421	0.17698883544978086	0.17180234094772293	1307.2541303273756	13780.383371547796	1232.2995589625789	12990.251826152205
4.605749685019276	20770.51728128601	19829.491613778926	26548.802361471615	25103.769804022228	29253.687778813004	27576.2880851414	31726.38349144516	29841.445192981748	35870.29384400167	33649.725321113416	0.1769890062791814	0.17180250562845928	1298.890598913189	13774.721423402429	1224.4156347484095	12984.915197554976
4.633501643792551	20796.01961141409	19853.83900640443	26581.407970578533	25134.600897114153	29289.618396247213	27610.158536553394	31765.353518245483	29878.09994304072	35914.35707526185	33691.06075747039	0.1769891801776138	0.1718026732677611	1290.5642359814956	13768.887473150156	1216.5667483315337	12979.416442081332
4.6614208220780515	20821.510793048114	19878.175765171825	26613.99950592571	25165.41868623761	29325.5335680589	27644.01442977534	31804.306841696507	29914.738982610932	35958.40148633567	33732.37853792751	0.17698935720044434	0.17180284391900172	1282.274917566916	13762.88071241416	1208.7527828615857	12973.754797942005
4.689508227457455	20846.99050185636	19902.50158062532	26646.576556309934	25196.222782642653	29361.43284233145	27677.85533883742	31843.24297259402	29951.36185156202	36002.42652535735	33773.678144767524	0.17698953740404189	0.1718030176365211	1274.0225200275308	13756.700331177562	1200.973621793266	12967.929501811974
4.717764873583629	20872.458411939842	19926.816141816307	26679.13870858813	25227.0127957464	29397.31576503306	27711.680835776522	31882.161419456996	29987.968087622223	36046.43163791025	33814.959057880005	0.1769897208457942	0.17180319447564157	1265.806920051109	13750.345517867245	1193.2291488922783	12961.939788899384
4.746191780217212	20897.91419582804	19951.11913629929	26711.685547672998	25257.78833312894	29433.181880012333	27745.49049063216	31921.061688523238	30024.557226374305	36090.41626702233	33856.22075475696	0.17698990758412889	0.17180337449268704	1257.627994642884	13743.815459230915	1185.5192482238635	12955.78489283938
4.774789973263409	20923.357524474464	19975.410250127807	26744.21665652868	25288.549000529263	29469.030728993934	27779.28387144234	31959.943283744906	30061.12880125136	36134.37985316161	33897.46271048868	0.1769900976785296	0.17180355774500025	1249.4856211346341	13737.109340450726	1177.843804160948	12949.46404579468
4.803560484809025	20948.788067252743	19999.689167850727	26776.731616166886	25319.294401841653	29504.861851574773	27813.060544240027	31998.80570678474	30097.682343533306	36178.321834232316	33938.68439776009	0.17699029118955645	0.17180374429096185	1241.3796771879424	13730.226345208474	1170.2027013869374	12942.976478509605
4.832504353159697	20974.205491952413	20023.95557250827	26809.230005642814	25350.024139111818	29540.67478521996	27846.82007304925	32037.648457012012	30134.217382342977	36222.24164557075	33979.88528684681	0.176990488178866	0.17180393419000842	1233.3100407792372	13723.165655516088	1162.5958248830866	12936.321420174092
4.861622622877388	20999.60946477436	20048.209145627756	26841.71140205061	25380.737812532632	29576.469065258178	27880.56201988091	32076.47103149789	30170.733444641846	36266.13871994056	34021.06484561078	0.17699068870923004	0.17180412750265192	1225.2765902137035	13715.92645190563	1155.0230599410133	12929.498098586686
4.890916344818065	21024.999650327216	20072.449567220257	26874.17538052002	25411.435020441066	29612.244224878566	27914.28594472971	32115.272925012334	30207.23005522717	36310.01248752968	34062.22253949743	0.1769908928445563	0.17180432429050055	1217.2792041225475	13708.507913404144	1147.484292156645	12922.50574010238
4.9203865761696335	21050.375711622673	20096.676515776053	26906.62151421179	25442.115359313615	29647.999795125987	27947.991405569675	32154.053630019436	30243.706736727294	36353.862375945566	34103.35783153087	0.1769911006499097	0.1718045246162765	1209.317761455488	13700.909217472188	1139.9794074303936	12915.34356964752
4.950034380490085	21075.7373100716	20120.88966826126	26939.049374313967	25472.77842376329	29683.735304897567	27981.677958351193	32192.81263667389	30280.16300959889	36397.68781021165	34144.47018231124	0.17699131219153194	0.17180472854383722	1201.3921414893703	13693.129540110007	1132.5082919695415	12908.010810763575
4.979860827745887	21101.0841054797	20145.08870011353	26971.458530037813	25503.423806535335	29719.450280938574	28015.345156996744	32231.54943281701	30316.59839212268	36441.48821276346	34185.55905001031	0.1769915275368639	0.17180493613819603	1193.5022238217061	13685.168055815622	1125.0708322824794	12900.506685563363
5.009866994350591	21126.415756043447	20169.273285238327	27003.84854861395	25534.051098503838	29755.144247838678	28048.99255339771	32270.26350397303	30353.01240040025	36485.26300344482	34226.62389036841	0.1769917467545672	0.171805147465543	1185.6478883749223	13677.023937640712	1117.6669151859242	12892.830414824188
5.040053963203681	21151.73191834584	20193.44309600496	27036.218995288393	25564.659888667953	29790.816728028138	28082.619697410617	32308.9543333453	30389.404548350383	36529.01159950416	34267.664156690735	0.1769919699145459	0.17180536259326618	1177.8290153917624	13668.6963571636	1110.296427797235	12884.981217926368
5.070422823729659	21177.032247352246	20217.597803242712	27068.569433318647	25595.249764148313	29826.467241773953	28116.226136853576	32347.621401812597	30425.77434770565	36572.73341559083	34308.679299844014	0.17699219708797045	0.1718055815899733	1170.045485442679	13660.18448458612	1102.9592575410497	12876.958312934265
5.100974671917351	21202.316396406437	20241.73707623692	27100.89942397017	25625.820310183397	29862.095307176485	28149.811417502988	32386.264187925794	30462.121308009	36616.42786375191	34349.66876825315	0.17699242834729814	0.17180580452551403	1162.2971794126206	13651.48748860415	1095.655292145384	12868.760916582309
5.131710610359471	21227.584017225847	20265.86058272511	27133.2085265118	25656.371110125983	29897.70044016502	28183.375083089897	32424.88216790345	30498.444936610398	36660.09435342778	34390.63200789796	0.17699266376629882	0.17180603147100265	1154.5839785140124	13642.60453657899	1088.3844196401187	12860.388244266622
5.1626317482924104	21252.83475989827	20289.967988893084	27165.49629821305	25686.90174543961	29933.28215449523	28216.916675296667	32463.47481562955	30534.744738663543	36703.732291450106	34431.56846230997	0.1769929034200774	0.17180626249884068	1146.9057642811676	13633.534794491716	1081.1465283603757	12851.83951011207
5.193739201636265	21278.06827287685	20314.058959371047	27197.76229433928	25717.411795694996	29968.839961744496	28250.435733753657	32502.041602648762	30571.020217122543	36747.34108203705	34472.47757256921	0.17699314738509875	0.17180649768274014	1139.2624185659224	13624.277426907793	1073.9415069431416	12843.113926945254
5.225034093035115	21303.284202976592	20338.13315722969	27230.006068148836	25747.900838566617	30004.373371309226	28283.93179603577	32540.581998164023	30607.27087273875	36790.92012679119	34513.35877730117	0.1769933957392113	0.17180673709774735	1131.653823548404	13614.831597134471	1066.7692443301785	12834.210706349462
5.256517551897525	21328.48219536984	20362.190243976434	27262.227170888887	25778.368449829308	30039.881890400935	28317.404397659426	32579.095469032713	30643.49620405777	36834.46882469568	34554.211512673966	0.17699364856167424	0.1718069808202686	1124.079861719918	13605.196467023343	1059.6296297625522	12825.12905861903
5.288190714437326	21353.66189358207	20386.22987955128	27294.42515179169	25808.814203354556	30075.365024042596	28350.85307207886	32617.581479763154	30679.695707415904	36877.98657211099	34595.03521239492	0.1769939059331806	0.17180722892809183	1116.5404158995952	13595.371197209693	1052.522552786686	12815.868192858994
5.320054723714605	21378.82293948814	20410.25172232334	27326.59955807147	25839.237671107607	30110.822275065937	28384.277350683613	32656.039492512064	30715.86887693781	36921.472762772624	34635.82930770847	0.17699416793588454	0.17180748150041428	1109.0353692239732	13585.354946988635	1045.4479032491217	12806.427316928282
5.352110729676963	21403.96497330755	20434.255429086483	27358.749934920117	25869.63842314345	30146.253144107148	28417.67676279455	32694.4689670805	30752.015204532694	36964.926787787146	34676.593227392426	0.17699443465342835	0.17180773861786722	1101.5646051508375	13575.146874400787	1038.4055712997215	12796.805637517013
5.384359889201005	21429.08763360101	20458.24065505605	27390.875825504485	25900.0160276043	30181.65712960463	28451.05083566172	32732.86936091177	30788.134179892353	37008.34803563047	34717.32639775641	0.17699470617096835	0.17180800036254146	1094.128007459396	13564.746136245318	1031.395447390154	12787.002360129729
5.41680336613411	21454.1905572656	20482.207053864367	27422.97677096201	25930.370050715428	30217.033727794766	28484.399094460347	32771.24012908738	30824.225290487295	37051.73589214392	34758.02824263802	0.17699498257520355	0.17180826681801495	1086.7254602389876	13554.151887970977	1024.4174222690635	12777.016689066775
5.44944233133642	21479.27337953093	20506.15427755736	27455.05231039762	25960.70005678259	30252.38243270911	28517.72106228853	32809.58072432448	30860.288021564706	37095.08974053204	34798.698183401204	0.17699526395440185	0.17180853806937854	1079.3568479107926	13543.3632839676	1017.4713869905681	12766.847827541642
5.482277962723094	21504.33573395528	20530.081976590453	27487.10198088062	25991.00560818839	30287.702736171654	28551.016260163866	32847.890596973375	30896.321856145252	37138.40896136042	34839.33563893324	0.17699555039843065	0.17180881420326402	1072.0220552094397	13532.37947734911	1010.5572329079732	12756.494977619499
5.515311445306831	21529.377252420898	20553.98979982487	27519.125317440576	26021.28626538938	30322.994127794933	28584.28420702085	32886.16919501383	30932.326275020743	37181.692932552236	34879.94002564272	0.17699584199878413	0.17180909530787264	1064.7209671786986	13521.19961993862	1003.6748516715015	12745.957340221852
5.548543971240616	21554.397565130024	20577.877394523468	27551.121853064124	26051.541586912408	30358.256094977154	28617.524419707504	32924.415964052474	30968.300756750898	37224.941029386	34920.510757456614	0.17699613884861373	0.17180938147300245	1057.453469193657	13509.822862564586	996.8241352338227	12735.234115211293
5.581976739860765	21579.396300601184	20601.74440634732	27583.091118692184	26081.771129352124	30393.488122899904	28650.736412983228	32962.6303473208	31004.244777661545	37268.15262449402	34961.047245818816	0.17699644104275802	0.17180967279007797	1050.2194469434908	13498.248354868963	990.0049758503446	12724.324501428753
5.615610957730194	21604.373085664458	20625.59047935163	27615.032643215913	26111.974447367535	30428.68969452423	28683.9196995156	33000.81178567157	31040.15781184168	37311.327087859056	35001.548899687565	0.17699674867777332	0.17180996935217924	1043.018786425877	13486.475245255977	983.2172660670476	12713.227696549147
5.649447838681973	21629.327545457505	20649.41525598168	27646.945953473612	26142.15109367869	30463.860290588113	28717.073789877508	33038.95971757644	31076.039331140775	37354.46378681241	35042.01512553303	0.17699706185196454	0.171810271254073	1035.851373964746	13474.502681151964	976.4608987367828	12701.942897317931
5.6834886038631165	21654.259303421695	20673.218377069566	27678.830574247844	26172.30061906442	30498.999389603883	28750.19819254517	33077.0735791239	31111.888805167237	37397.562086032325	35082.4453273363	0.1769973806654175	0.17181057859224205	1028.717096194392	13462.329808818176	969.7357670036727	12690.469299383461
5.717734481778674	21679.167981297418	20696.999481829454	27710.686028261538	26202.422572358177	30534.106467854734	28783.292413894364	33115.15280401592	31147.705701284725	37440.62134754093	35122.838906585974	0.17699770522003053	0.17181089146491615	1021.6158400704735	13449.955773530528	963.04176431417	12678.806097447872
5.75218670833605	21704.053199120706	20720.758207854848	27742.511836175796	26232.516500446516	30569.18099939306	28816.355958199303	33153.196823566796	31183.489484611648	37483.64093070379	35163.19526227822	0.17699803561954855	0.1718112099721061	1014.5474928599433	13437.379719463177	956.3787844123435	12666.95248525124
5.786846526889619	21728.91457521814	20744.494191113645	27774.307516585544	26262.581948264768	30604.222456036357	28849.3883276287	33191.205066699295	31219.23961801721	37526.62019222632	35203.51379091313	0.17699837196959484	0.17181153421563236	1007.5119421426207	13424.600789736956	949.7467213356867	12654.907655520365
5.821715188285586	21753.751726203518	20768.207065945142	27806.072586017515	26292.61845879526	30639.230307365873	28882.389022244442	33229.17695994375	31254.955562120707	37569.55848615351	35243.79388649464	0.17699871437770684	0.1718118642991613	1000.509075818467	13411.618126557209	943.1454694201238	12642.670800080523
5.856793950907131	21778.564266973164	20791.896465055524	27837.80655892645	26322.625573063568	30674.20402072312	28915.35753999819	33267.111927434926	31290.636775288345	37612.45516386734	35284.03494052769	0.1769990629533696	0.17181220032823735	993.5387820945471	13398.430871042423	936.5749232960516	12630.24110981077
5.892084080719833	21803.351810701955	20815.56201951452	27869.50894769235	26352.60283013642	30709.143061207727	28948.293376729856	33305.00939091031	31326.28271363209	37655.30957408555	35324.23634201774	0.1769994178080524	0.171812542410316	986.6009494976606	13385.038163443096	930.0349778949167	12617.617774767801
5.927586851317345	21828.113968839258	20839.20335875133	27901.179262617592	26382.549767118548	30744.046891675054	28981.196026164842	33342.86876970812	31361.892831007346	37698.121062860344	35364.3974774689	0.1769997790552434	0.1718128906548005	979.6954668664839	13371.439143055119	923.525528437749	12604.799984060228
5.963303543967366	21852.850351104615	20862.820110550736	27932.817011923813	26412.465919149985	30778.91497273359	29014.06497991184	33380.689480765155	31397.466579011136	37740.8889735768	35404.5177308827	0.177000146810487	0.17181324517307597	972.8222233480192	13357.632948198356	917.0464704413316	12591.786925957538
5.999235447657878	21877.56056548349	20886.411901049334	27964.421701748885	26442.35081940339	30813.74676274247	29046.89972746066	33418.470938614795	31433.003406980322	37783.61264695147	35444.59648375689	0.17700052119142204	0.17181360607854537	965.9811084046378	13343.618716343306	910.5976997188409	12578.577787915245
6.035383859143656	21902.24421822333	20909.978354731662	27995.992836144305	26472.203999081412	30848.5417178095	29079.69975618014	33456.21255538543	31468.502761989992	37826.29142103158	35484.63311508447	0.17700090231781765	0.1718139734866673	959.1720118108205	13329.395584099926	904.1791123741423	12565.171756543219
6.071750082993084	21926.90091382923	20933.519094426243	28027.52991707222	26502.024987413923	30883.299291788688	29112.464551315847	33493.913740798576	31503.964088851582	37868.92463119375	35524.62700135238	0.1770012903116141	0.17181434751499178	952.3948236517026	13314.96268721763	897.7906048079603	12551.568017699756
6.108335431635222	21951.530255059803	20957.03374130195	28059.032444402674	26531.813311655696	30918.018936278186	29145.193595988447	33531.57390216726	31539.386830111667	37911.511610143156	35564.57751654109	0.17700168529696092	0.17181472828319846	945.6494343193481	13300.319160574116	891.4320737099624	12537.765756425448
6.145141225407182	21976.13184292274	20980.521914863773	28090.499915910525	26561.568497083368	30952.70010061781	29177.886371191064	33569.192444394015	31574.77042604991	37954.0516879122	35604.484032123015	0.17700208740025677	0.17181511591313725	938.935734520026	13285.464138298295	885.1034160658019	12523.764157061465
6.182168792601758	22000.705276671135	21003.983232949453	28121.931827273416	26591.29006699363	30987.342231887607	29210.542355788257	33606.76876997021	31610.114314678405	37996.544191860725	35644.345917062834	0.17700249675019256	0.1718155105288643	932.2536152695538	13270.396753741428	878.8045291529852	12509.562403223477
6.2194194695153895	22025.250153798723	21027.417311725138	28153.32767206838	26620.97754270005	31021.94477490525	29243.161026513288	33644.302278973715	31645.417931739594	38038.98844667437	35684.162537815915	0.1770029134777901	0.1718159122566859	925.6029678886989	13255.116139438003	872.5353105354588	12495.159677753225
6.256894600496366	22049.766070035956	21050.823765681722	28184.686941769523	26650.630443530976	31056.50717222436	29275.741857966786	33681.792369067975	31680.68071070531	38081.38377436454	35723.93325832825	0.17700333771644586	0.17181632122519588	918.9836840096978	13239.6214272324	866.2956580729806	12480.555162878707
6.294595537993358	22074.25261934573	21074.20220763098	28216.00912574545	26680.24828682714	31091.028864132593	29308.28432261491	33719.23843550072	31715.902082775618	38123.72949426797	35763.65744003606	0.17700376960197475	0.17181673756531896	912.3956555724144	13223.911748262122	860.0854699133779	12465.748040144332
6.332523642604218	22098.709393919155	21097.552248701602	28247.293711256632	26709.830587939163	31125.509288649864	29340.7878907876	33756.63987110269	31751.081476877578	38166.024923046345	35803.33444186535	0.17700420927265217	0.17181716141035408	905.8387748237001	13207.986232966185	853.9046444971464	12450.73749049101
6.370680283125076	22123.135984171266	21120.873498335466	28278.540183452842	26739.37686022549	31159.947881526467	29373.252030677177	33793.99606628649	31786.21831966441	38208.269374686024	35842.963620231974	0.177004656869261	0.17181759289601448	899.3129343171604	13191.84401112236	847.7530805509887	12435.52269420959
6.40906683659976	22147.531978736868	21144.16556428343	28309.748025370805	26768.886615049683	31194.344076241527	29405.676208336343	33831.306409045654	31821.312035514115	38250.46216049816	35882.54432904106	0.17700511253513485	0.17181803216047442	892.8180269117001	13175.484211865813	841.6306770890951	12420.102830979973
6.447684688369473	22171.896964466134	21167.428052601703	28340.916717931563	26798.359361778523	31228.697304001173	29438.059887677024	33868.5702849535	31856.362046528935	38292.6025891184	35922.075919687406	0.17700557641620576	0.1718184793444125	886.3539457717561	13158.905963714235	835.537333417742	12404.477079973556
6.486535232122802	22196.23052642045	21190.660567647832	28372.045739938243	26827.79460777971	31263.00699373716	29470.402530468848	33905.787077162495	31891.36777253446	38334.68996650735	35961.55774105555	0.1770060486610521	0.1718189345910571	879.9205843694508	13142.108394633979	829.4729491295875	12388.64461980015
6.525619869945995	22220.532247868163	21213.862712076847	28403.1345680737	26857.191858419734	31297.272572105354	29502.703596337735	33942.956166403375	31926.328631078937	38376.723595950774	36000.98913951997	0.1770065294209442	0.1718193980462337	873.5178364771418	13125.09063197393	823.4374241026235	12372.604628524743
6.564940012373588	22244.80171028004	21237.034086837117	28434.182676897955	26886.550617061548	31331.493463484036	29534.962542764482	33980.07693098427	31961.244037432367	38418.702778059655	36040.369458945206	0.17700701884989617	0.17181986985841038	867.1455961730098	13107.851802569814	817.4306585029699	12356.356283743866
6.604497078439295	22269.03849332532	21260.174291166746	28465.18953884629	26915.870385062815	31365.66908997292	29567.178825083716	34017.14874679042	31996.11340458635	38460.62681077119	36079.69804068674	0.17700751710471244	0.1718203501787476	860.8037578391959	13090.3910327591	811.4525527822552	12339.89876257442
6.644292495727218	22293.24217486707	21283.282922589315	28496.15462422669	26945.150661773554	31399.79887139153	29599.351896482447	34054.17098728339	32030.93614325324	38502.494989349	36118.974223591154	0.1770080243450422	0.1718208391611464	854.4922161599388	13072.707448385656	805.5030076784315	12323.231241703033
6.684327700423376	22317.412330958145	21306.359576910185	28527.077401217943	26974.390944534454	31433.882225278256	29631.48120799928	34091.143023500896	32065.711661866073	38544.30660638424	36158.19734399723	0.17700854073342828	0.1718213369622971	848.210866121226	13054.800174827687	799.5819242129801	12306.352897375822
6.724604137367524	22341.54853583655	21329.403848212307	28557.95733586719	27003.59072867458	31467.918566888853	29663.56620852288	34128.064224056114	32100.439366577935	38586.06095179607	36197.36673573626	0.17700906643535982	0.17182184374173257	841.9596030096291	13036.668337024748	793.6892036918434	12289.262905447744
6.76512326010531	22365.650361921285	21352.415328852407	28588.79389208808	27032.74950750973	31501.907309195667	29695.606344791482	34164.93395513781	32135.118661261993	38627.75731283301	36236.481730133426	0.17700960161932813	0.17182235966187653	835.7383224130026	13018.311059509404	787.8247477053083	12271.960441413336
6.805886530940724	22389.71737980786	21375.393609456885	28619.586531658493	27061.866772340363	31535.847862886287	29727.60106139149	34201.75158050985	32169.748947511165	38669.39497407378	36275.541656008485	0.17701014645687907	0.17182288488809908	829.5469202191452	12999.727466437966	781.9884581252118	12254.444680397399
6.846895420988873	22413.74915826394	21398.338278917883	28650.334714218698	27090.942012449912	31569.739636362916	29759.549800756977	34238.516461511404	32204.32962463824	38710.973217428786	36314.54583967719	0.1770107011226688	0.17182341958876887	823.3852926162072	12980.916681622155	776.1802371073863	12236.714797230437
6.888151410229076	22437.74526422492	21421.248924389234	28681.037897269245	27119.97471510289	31603.58203574121	29791.452003168622	34275.227957056784	32238.860089675763	38752.4913221413	36353.49360495236	0.1770112657945211	0.17182396393530697	817.2533360900125	12961.877828530967	770.3999870895059	12218.769966449589
6.92965598755826	22461.705262789517	21444.125131282482	28711.69553616915	27148.964365543256	31637.37446484965	29823.30710675323	34311.88542363574	32273.33973737634	38793.9485647892	36392.38427314553	0.1770118406534845	0.1718245181022434	811.1509474246413	12942.610030335374	764.6476107885828	12200.609362292103
6.971410650844719	22485.62871721521	21466.966483262666	28742.30708413382	27177.91044699245	31671.11632522861	29855.11454748268	34348.48821531343	32307.767960212543	38835.34421928631	36431.21716306806	0.17701242588389077	0.17182508226727375	805.0780237013241	12923.112409927882	758.9230112046353	12182.232158796862
7.01341690698215	22509.51518891395	21489.772562244645	28772.871992233428	27206.812440648224	31704.807016129864	29886.873759173926	34385.03568373105	32342.1441483778	38876.67755688449	36469.99159103349	0.17701302167341448	0.1718256566113162	799.0344623010023	12903.384090008214	753.2260916177183	12163.63752978202
7.055676271944047	22533.364237447597	21512.542948388564	28803.389709391053	27235.669825682464	31738.44593451602	29918.584173487852	34421.52717810615	32376.467689786117	38917.94784617556	36508.70687085857	0.17701362821313485	0.17182624131856936	793.0201608967036	12883.424192986451	747.5567555836169	12144.824648819864
7.098190270838397	22557.175420523232	21535.27722009599	28833.859682380684	27264.48207923988	31772.032475059623	29950.245219929122	34457.96204523287	32410.737970072933	38959.154353092905	36547.36231386553	0.17701424569759538	0.1718268365765732	787.0350174589548	12863.231841120869	741.9149069414125	12125.792689397
7.1409604379627405	22580.948293988942	21557.974954005895	28864.281355825915	27293.248676436597	31805.56603014324	29981.85632584589	34494.33962948308	32444.954372595854	39000.29634091436	36585.95722888432	0.1770148743248702	0.17182744257626983	781.0789302525809	12842.806156503968	736.3004498051596	12106.540824819356
7.183988316859528	22604.682411828893	21580.635724990283	28894.654172197796	27321.969090358325	31839.045989858503	30013.416916429138	34530.659272806464	32479.116278434885	39041.3730702638	36624.49092225428	0.17701551429662404	0.17182805951206354	775.1517978363554	12822.146261092275	730.7132885668543	12087.068228282034
7.227275460371831	22628.377326159116	21603.25910615022	28924.97757181368	27350.642792059192	31872.471742006368	30044.92641471278	34566.920314731986	32513.22306639363	39082.38379911433	36662.96269782686	0.17701616581818155	0.1718286875818861	769.2535190646886	12801.2512767734	725.1533278966672	12067.374072927982
7.270823430699384	22652.032587222646	21625.844668811627	28955.250992835317	27379.269250560228	31905.842672096507	30076.384241573287	34603.12209236834	32547.274112999963	39123.32778279047	36701.37185696791	0.17701682909859057	0.17182932698725883	763.38399308105	12780.120325304568	719.6204727404984	12047.457531848922
7.31463379945495	22675.647743384907	21648.3919825211	28985.473871267375	27407.847932848064	31939.158163347205	30107.78981572974	34639.26394040514	32581.268792507137	39164.20427397098	36739.71769856041	0.17701750435069225	0.1718299779333597	757.5431193239056	12758.752528447658	714.1146283199196	12027.317778101191
7.358708147721062	22699.222341129203	21670.900615041686	29015.645640956074	27436.37830387355	31972.417596685504	30139.14255374367	34675.34519111414	32615.20647689474	39205.01252269198	36777.99951900695	0.1770181917911891	0.17183064062908823	751.7307975235744	12737.1470079571	708.6357001306023	12006.953984744847
7.403048066107065	22722.755925051937	21693.370132348653	29045.7657335877	27464.859826550517	32005.62035074703	30170.441870019185	34711.365174350416	32649.08653586993	39245.75177634995	36816.21661223279	0.17701889164071385	0.17183131528713394	745.9469276955351	12715.30288551189	703.183593941445	11986.365324845538
7.447655154806527	22746.248037857607	21715.800098625114	29075.83357868676	27493.291961754378	32038.765801875765	30201.6871768029	34747.32321755327	32682.90833686852	39286.4212797044	36854.36826968859	0.17701960412390355	0.17183200212404515	740.1914101494476	12693.21928291116	697.7582157957368	11965.550971555524
7.49253102365499	22769.69822035461	21738.190076257953	29105.848603615406	27521.674168321242	32071.8533241249	30232.87788418444	34783.21864574852	32716.671245056703	39327.020274882256	36892.45378035388	0.1770203294694703	0.17183270136029924	734.4641454886878	12670.895322096534	692.3594720115652	11944.510098137893
7.537677292188054	22793.106011450152	21760.539625833393	29135.810233571658	27550.005903046553	32104.8822892567	30264.013400096523	34819.05078154961	32750.374623332278	39367.54800138083	36930.472430740185	0.17702106791027675	0.17183341322037413	728.7650345974253	12648.33012499474	686.9872691775672	11923.241877960041
7.583095589699846	22816.470948145314	21782.848306132768	29165.717891588025	27578.286620684154	32137.85206674262	30295.093130315414	34854.81894515904	32784.017832326404	39408.003696071246	36968.42350489458	0.17702181968340983	0.17183413793282015	723.0939786487725	12625.522813682444	681.6415141530451	11901.7454845123
7.628787555301809	22839.79256553033	21805.115674127912	29195.570998530453	27606.51577394495	32170.762023763924	30326.11647846113	34890.522454370446	32817.60023040501	39448.3865932027	37006.30628440295	0.17702258503025953	0.171834875730336	717.4508791046683	12602.472510435618	676.322114067967	11880.02009146288
7.674754837981857	22863.070396779713	21827.34128497704	29225.3689730971	27634.69281349617	32203.611525212127	30357.082845998157	34926.160624570424	32851.121173670836	39488.69592440618	37044.12004839403	0.1770233641965961	0.17183562684984152	711.8356377163436	12579.178337786347	671.0289763249457	11858.064872733317
7.720999096663877	22886.303973147507	21849.52469202023	29255.11123181747	27662.81718796035	32236.399933689867	30387.991632236033	34961.732768740825	32884.580015965345	39528.93091869924	37081.8640735433	0.1770241574326491	0.17183639153255756	706.2481565158814	12555.639418402687	665.762008593767	11835.87900244072
7.767522000267617	22909.492823961824	21871.66544677489	29284.797189050663	27690.888343914263	32269.12660951077	30418.84223432982	34997.23819746015	32917.97610887051	39569.090802489234	37119.53763407674	0.1770249649931909	0.1718371700240817	700.6883378201746	12531.854875225574	660.5211188135436	11813.461654979736
7.814325227768903	22932.636476620388	21893.763098931428	29314.426256985014	27718.905725888246	32301.790910701	30449.63404728105	35032.67621890654	32951.308801711195	39609.174799578854	37157.140001775355	0.17702578713761577	0.1718379625744687	695.1560842336621	12507.82383153867	655.306215191551	11790.812005042098
7.861410468260233	22955.734456585113	21915.81719634854	29343.997845636626	27746.868776365125	32334.392192999476	30480.366463938353	35068.04613885965	32984.577441557114	39649.18213117016	37194.67044597919	0.17702662413002787	0.17183876943831294	689.6512986411108	12483.545410906896	650.1172062019468	11767.929227642715
7.908779421011744	22978.786287377283	21937.827285048883	29373.511362848683	27774.776935779693	32366.929809859157	30511.03887499851	35103.347260703384	33017.781373225385	39689.11201586969	37232.12823359212	0.17702747623932372	0.1718395908748272	684.1738842126797	12459.018737291917	644.9540005875751	11744.812498188578
7.956433795532517	23001.791490572246	21959.792909214328	29402.96621429039	27802.629642517815	32399.40311244781	30541.65066900742	35138.578885428324	33050.91993928297	39728.96366969338	37269.51262908643	0.17702834373928072	0.17184042714793185	678.7237443967606	12434.242934986949	639.8165073519922	11721.460992381908
8.004375311632296	23024.749585794245	21981.713611181167	29432.361803456017	27830.426332915435	32431.81144964896	30572.2012323607	35173.74031163436	33083.99248004875	39768.736306071536	37306.822894507146	0.17702922690864653	0.17184127852633688	673.3007829255075	12409.217128758319	634.7046357690124	11697.873886443675
8.052605699483543	23047.6600907114	22003.588931436032	29461.697531664402	27858.166441258727	32464.154168063436	30602.689949305797	35208.83083553389	33116.9983335972	39808.42913585464	37344.05828947816	0.17703012603122803	0.1718421452836294	667.9049038105295	12383.940443797037	629.6182953763637	11674.050357021391
8.101126699683881	23070.52252103012	22025.41840861042	29490.97279805768	27885.849399782455	32496.43061201003	30633.11620194209	35243.849750954185	33149.93683575999	39848.04136731825	37381.21807120602	0.17703104139598513	0.17184302769836385	662.536011341901	12358.412005779333	624.5573959731846	11649.989581216127
8.149940063318896	23093.33639049009	22047.20157947667	29520.186999600977	27913.47463867035	32528.640123527344	30663.47937022314	35278.796349341006	33182.80732012998	39887.57220616924	37418.30149448644	0.17703197329712336	0.17184392605415164	657.1940100908978	12332.63094093185	619.5218476233422	11625.690736663528
8.199047552025359	23116.101210858742	22068.937978942566	29549.339531081496	27941.041586053783	32560.78204237486	30693.778831957265	35313.669919761465	33215.60911806328	39927.02085555139	37455.30781170878	0.177032922034189	0.17184484063975222	651.8788049043505	12306.596376004629	614.511560650717	11601.153001514263
8.248450938054788	23138.816491925856	22090.627140046883	29578.429785107885	27968.549668011812	32592.855706034563	30724.01396280961	35348.46974890745	33248.34155868307	39966.38651605146	37492.23627286241	0.1770338879121674	0.17184577174916876	646.5903009077301	12280.307438342832	609.5264456439763	11576.37555454392
8.298152004337403	23161.48174149812	22112.26859395437	29607.457152109655	27995.998308570503	32624.860449712443	30754.184136303382	35383.19512109908	33281.0039688825	40005.668385705525	37529.08612554213	0.17703487124158207	0.17184671968174173	641.3284035018878	12253.763255908154	604.5664134518593	11551.357575137168
8.348152544546481	23184.096465393573	22133.861869950983	29636.421020336576	28023.38692970276	32656.79560634022	30784.288723821763	35417.845318288164	33313.59567332839	40044.86566000527	37565.85661495463	0.17703587233859347	0.17184768474224693	636.0930183646851	12226.962957335636	599.6313751816633	11526.09824328497
8.398454363163072	23206.660167436075	22155.40649543856	29665.32077585826	28050.71495132757	32688.660506577104	30814.32709460915	35452.419620062115	33346.11599446423	40083.97753190479	37602.54698392397	0.17703689152510438	0.17184866724099482	630.8840514468029	12199.905671916902	594.7212421987206	11500.596739629284
8.449059275541144	23229.172349449505	22176.901995930104	29694.15580256342	28077.981791309994	32720.454478811473	30844.298615773354	35486.917303647424	33378.564252514145	40123.00319182705	37639.15647289837	0.17703792912886276	0.17184966749393046	625.701408973895	12172.590529676527	589.8359261306468	11474.852245587856
8.49996910797308	23251.632511252265	22198.347895044648	29722.925482159753	28105.186865460895	32752.17684916303	30874.202652287422	35521.33764391397	33410.93976548663	40161.94182767127	37675.68431995684	0.1770389854835677	0.17185068582273633	620.5449974455987	12145.016661413014	584.9753388611716	11448.863943289965
8.551185697755594	23274.040150651344	22219.74371450204	29751.62919417332	28132.3295875366	32783.82694148467	30904.038566991527	35555.67991337891	33443.241849178296	40200.79262481986	37712.129760815566	0.17704006092898017	0.1718517225549369	615.4147236336139	12117.183198714629	580.1393925313023	11422.63101564534
8.602710893256043	23296.394763436623	22241.08897411786	29780.26631594834	28159.409369238798	32815.40407736476	30933.805720595163	35589.943382211	33475.469817177924	40239.55476614594	37748.49202883509	0.17704115581103047	0.17185277802400464	610.3104945810046	12089.08927398175	575.3279995382181	11396.152646358125
8.654546553979111	23318.695843374822	22262.38319179808	29808.836222646714	28186.425620214322	32846.907576129044	30963.50347167906	35624.127318234794	33507.62298087052	40278.22743202075	37784.77035502712	0.1770422704819326	0.17185385256946964	605.2322176008602	12060.73402046971	570.5410725335823	11369.42801995948
8.706694550633951	23340.942882203635	22283.6258835338	29837.338287247883	28213.37774805511	32878.33675484325	30993.131176697643	35658.23098693527	33539.70064944158	40316.80980032159	37820.96396806199	0.1770434053002976	0.17185494653702788	600.1798002764117	12032.116572328843	565.7785244244151	11342.456321864389
8.759156765201672	23363.135369625583	22304.816563395838	29865.771880548447	28240.265158298036	32909.69092831514	31022.688189981138	35692.25365146229	33571.70212988138	40355.30104643958	37857.072094275885	0.1770445606312517	0.1718560602786558	595.1531504609738	12003.236064659432	561.0402683734428	11315.23673842568
8.811935091003267	23385.27279330211	22325.954743529506	29894.136371162265	28267.08725442516	32940.96940909741	31052.173863738382	35726.19457263565	33603.626726989736	40393.700343288205	37893.0939576789	0.17704573684655217	0.17185719415272224	590.1521762781194	11974.091633568518	556.3262177964207	11287.768456937745
8.865031432767935	23407.35463884721	22347.03993414891	29922.43112552008	28293.84343786354	32972.171507490035	31081.587548058913	35760.05300894978	33635.47374338038	40432.00686131149	37929.02877996255	0.17704693432471102	0.17185834852410667	585.1767861146946	11944.682416076772	551.6362863582326	11260.050665600225
8.918447706701835	23429.380389821108	22368.071643531355	29950.655507869298	28320.53310798517	33003.296531542706	31110.928590915602	35793.82821657855	33667.24247948562	40470.21976849234	37964.875780507624	0.17704815345111583	0.17185952376431762	580.2268886256497	11915.007550276816	546.9703879785375	11232.082553684711
8.972185840557227	23451.34952772413	22389.04937801195	29978.808880274253	28347.155662107452	33034.34378705799	31140.196338167636	35827.51944938093	33698.93223356156	40508.33823036183	38000.634176392916	0.17704939461815658	0.17186072025161217	575.3023927336326	11885.066175373271	542.3284368274617	11203.863311503083
9.02624777370205	23473.261531990094	22409.972641977725	30006.89060261589	28373.710495493033	33065.312577593955	31169.390133562945	35861.12595890592	33730.54230169286	40546.361410007885	38036.30318240324	0.17705065822535224	0.17186193837112124	570.4032076246804	11854.857431644574	537.7103473250172	11175.392130438238
9.080635457189915	23495.115879979916	22430.840937861998	30034.900032591977	28400.197001350203	33096.20220446716	31198.509318741366	35894.64699439823	33762.07197779805	40584.288468084735	38071.88201103827	0.1770519446794815	0.17186317851497138	565.5292427501408	11824.38046053797	533.1160341416835	11146.668203006499
9.135350853830497	23516.912046974925	22451.653766138454	30062.836525717026	28426.614570833033	33127.01196675577	31227.553233237395	35928.081802803776	33793.520553634786	40622.11856282218	38107.36987252136	0.17705325439471417	0.17186444108241647	560.6804078248679	11793.634404692799	528.5454121939838	11117.690722825006
9.190395938260405	23538.64950617029	22472.410625315173	30090.699435322484	28452.96259304153	33157.741161302634	31256.52121448317	35961.42962877551	33824.88731880508	40659.85085003545	38142.76597480833	0.17705458779274674	0.17186572647996368	555.8566128232633	11762.61840790324	523.9983966473956	11088.45888471976
9.245772697014415	23560.32772866796	22493.111011928744	30118.488112556563	28479.240455022093	33188.38908271826	31285.412597811828	35994.68971467898	33856.171560761104	40697.48448313465	38178.06952359693	0.17705594530293878	0.17186703512150855	551.0577679843991	11731.331615281291	519.4749029161176	11058.971884769388
9.301483128597186	23581.94618347021	22513.754420538204	30146.201906384904	28505.44754176791	33218.955023384726	31314.22671646064	36027.86130059893	33887.3725648109	40735.01861313559	38213.27972233641	0.1770573273624529	0.1718683674284676	546.2837838096893	11699.773173271678	514.9748466594028	11029.228920290247
9.357529243555355	23603.504337472452	22534.340343718854	30173.84016359047	28531.58323621925	33249.438273458676	31342.962901574356	36060.943624345186	33918.48961412418	40772.45238866967	38248.39577223697	0.1770587344163973	0.1718697238299173	541.5345710564288	11667.942229554988	510.49814378120936	10999.229189863428
9.413913064550128	23625.00165545604	22554.868272055868	30201.402228773648	28557.646919263752	33279.83812087481	31371.62048220847	36093.93592145879	33949.52198973807	40809.78495599434	38283.41687227954	0.1770601669179708	0.1718711047627318	536.8100407436141	11635.837933242321	506.0447104306659	10968.971893424168
9.47063662643026	23646.43760008141	22575.337694138234	30228.887444352928	28583.63796973723	33310.15385134987	31400.198785332996	36126.837425218946	33980.4689705637	40847.015459004375	38318.34221922625	0.17706162532860859	0.17187251067172624	532.1101041481015	11603.459434838034	501.61446300073294	10938.456232254393
9.527701976305488	23667.81163188049	22595.748096552048	30256.295150564736	28609.555764423723	33340.38474838588	31428.697135835748	36159.647366649195	34011.32983339198	40884.14303924232	38353.171007630255	0.17706311011813564	0.17187394200980183	527.4346728043165	11570.80588629283	497.2073181277374	10907.681409053504
9.585111173620431	23689.12320924965	22616.098963874294	30283.624685464252	28635.399678056507	33370.53009327449	31457.114856526434	36192.36497452465	34042.10385290051	40921.16683591036	38387.902429846814	0.17706462176491614	0.1718753992380922	522.7836585032637	11537.876441044733	492.8231926904409	10876.646627960727
9.642866290228868	23710.37178844191	22636.389778665947	30310.875384925377	28661.169083318266	33400.58916510037	31485.451268140074	36224.98947537856	34072.79030165971	40958.08598588136	38422.53567604352	0.17706616075601234	0.1718768828261144	518.1569732917706	11504.670254042372	488.46200380835216	10845.351094564423
9.700969410468568	23731.556823559593	22656.62002146553	30338.046582641462	28686.863350841977	33430.561240745716	31513.70568934116	36257.520093509724	34103.38845013987	40994.89962371094	38457.0699342117	0.17706772758734035	0.17187839325192145	513.5545294717303	11471.186481808312	484.1236688423669	10813.794015986845
9.75942263123647	23752.677766546403	22676.789170782096	30365.1376101255	28712.481849211345	33460.44559489395	31541.877436727485	36289.956050989495	34133.89756671775	41031.60688164921	38491.50439017733	0.17706932276383427	0.17187993100225826	508.97623959736666	11437.424282420427	479.8081053918577	10781.97460086178
9.818228062064373	23773.73406717968	22696.89670308837	30392.147796710695	28738.023944961526	33490.24150003413	31569.965824834217	36322.2965676693	34164.31691768364	41068.20688965316	38525.838227612534	0.17707094679960908	0.17188149657271945	504.42201647907495	11403.382815651596	475.5152312964783	10749.892059437
9.877387825195074	23794.725173062547	22716.94209281387	30419.076469551073	28763.489002579994	33519.9482264654	31597.97016613823	36354.540861188325	34194.64576724872	41104.698775399156	38560.070628047426	0.17707260021812785	0.17188309046791223	499.89177317841677	11369.061242930591	471.2449646349414	10717.545603594743
9.936904055658934	23815.650529615712	22736.924812337675	30445.922953621943	28788.876384507137	33549.56504230115	31625.889771062313	36386.6881469812	34224.8833775522	41141.08166429575	38594.200770881915	0.17707428355237428	0.17188471320161902	495.38542300555855	11334.458727328107	466.9972237200709	10684.9344468005
9.996778901350961	23836.509580069098	22756.84433198098	30472.68657172015	28814.185451136807	33579.09121347345	31653.723947979208	36418.7376382855	34255.029008668505	41177.35467949615	38628.22783339746	0.17707599734502416	0.17188636529696674	490.9028795250342	11299.57443376258	462.771927103895	10652.057804282755
10.05701452310831	23857.301765453987	22776.700120000263	30499.3666444654	28839.41556081773	33608.52600373826	31681.472003216793	36450.68854615066	34285.08191861562	41213.51694191247	38662.15099077034	0.17707774214862315	0.17188804728659585	486.4440565519617	11264.407528945245	458.5689935761329	10618.914893028326
10.117613094788254	23878.026524594134	22796.491642579393	30525.962490300237	28864.566069853827	33637.86867467957	31709.13324106206	36482.54007944553	34315.04136336223	41249.56757022839	38695.96941608348	0.17707951852576853	0.17188975971283427	482.00886814505793	11228.957181314938	454.3883421559003	10585.50493168272
10.178576803346665	23898.68329409715	22816.21836382203	30552.47342549075	28889.636332505062	33667.11848571424	31736.706963765788	36514.29144486669	34344.906596835666	41285.50568091301	38729.682280339424	0.17708132704928947	0.17189150312787516	477.5972286146134	11193.222561246715	450.22989210055675	10551.82714078296
10.239907848916916	23919.271508346075	22835.879745744245	30578.89876412769	28914.62570098877	33696.27469409733	31764.192471547754	36545.94184694764	34374.67687093047	41321.33038823544	38763.28875247396	0.1770831683024358	0.17189327809395583	473.2090525184176	11157.202841036022	446.0935629006126	10517.88074270729
10.301608444889292	23939.790599490178	22855.475248266364	30605.2378181267	28939.533525480147	33725.336554926726	31791.589062601117	36577.49048806694	34404.351435516124	41357.040804278484	38796.78799936889	0.17708504287906923	0.17189508518354188	468.84425465838285	11120.897194884717	441.97927427722607	10483.664961681701
10.363680817990868	23960.239997436023	22875.00432920516	30631.48989722925	28964.359154113426	33754.303321148494	31818.896033097684	36608.93656845734	34433.92953844576	41392.636038953555	38830.179185866014	0.1770869513838542	0.17189692497951348	464.5027500837459	11084.304799011908	437.88694618362933	10449.179023853503
10.426127208365882	23980.61912983833	22894.466444265625	30657.654309003436	28989.101932982685	33783.17424356207	31846.11267719267	36640.279286214914	34463.41042556446	41428.11520001545	38863.461474780685	0.17708889443245746	0.17189879807535605	460.18445408705156	11047.424831652083	433.81649880614714	10414.422157389112
10.488949869656532	24000.927422090568	22913.861047033053	30683.73035884466	29013.76120614328	33811.94857082553	31873.238287030446	36671.51783730822	34492.79334071854	41463.47739307752	38896.63402691659	0.1770908726517494	0.17190070507535268	455.8892822036287	11010.256473075598	429.76785255785217	10379.393592366017
10.552151069084381	24021.164297315318	22933.187588964014	30709.717349976312	29038.336315612025	33840.625549460994	31900.272152748807	36702.651415587534	34522.0775257634	41498.72172162679	38929.69600107899	0.1770928866800063	0.17190264659478302	451.61715021304553	10972.798905692063	425.7409280818538	10344.092560923658
10.615733087532126	24041.329176354844	22952.445519378638	30735.614583450864	29062.82660136928	33869.20442386037	31927.21356248544	36733.67921279478	34551.26222057386	41533.84728704004	38962.64655409073	0.17709493716712055	0.1719046232601239	447.36797413631575	10935.051314054057	421.7356462524913	10308.518297341652
10.679698219625935	24061.421477761094	22971.634285451346	30761.42135815052	29087.231401359288	33897.68443629078	31954.06180238262	36764.60041857308	34580.346663052405	41568.85318859955	38995.48484080616	0.1770970247748123	0.17190663570925213	443.14167023380287	10897.012884858996	417.75192816683557	10272.670037897304
10.744048773818252	24081.440617785658	22990.753332202188	30787.136970787997	29111.55005149143	33926.06482690034	31980.816156592962	36795.41422047664	34609.33008913888	41603.73852350928	39028.2100141266	0.1770991501768462	0.17190868459165512	438.93815500856726	10858.682807087898	413.7896951526054	10236.547021110542
10.808787072471103	24101.3860103698	23009.80210248809	30812.760715907716	29135.78188564167	33954.344833724295	32007.475907285327	36826.11980398121	34638.21173282032	41638.50238691179	39060.82122501614	0.17710131405925036	0.17191077056864143	434.7573452004581	10820.060271938331	409.8488687608915	10200.148487638682
10.87391545193992	24121.257067133687	23028.78003699331	30838.291885886196	29159.926235653158	33982.52369269044	32034.0403346501	36856.71635249379	34666.99082614009	41673.14387190442	39093.31762251672	0.17710351712054118	0.1719128943135573	430.5991577881214	10781.144472917542	405.9293707686302	10163.473680377007
10.93943626265785	24141.053197366313	23047.686574220566	30863.729770933463	29183.982431337918	34010.60063762575	32060.5087169056	36887.2030473638	34695.66659920845	41707.66206955719	39125.698353764805	0.1771057600719524	0.1719150565120075	426.46350998806884	10741.934605889954	402.0311231777305	10126.521844512783
11.00535186922059	24160.77380801433	23066.521150481254	30889.073659093552	29207.94980047766	34038.57490026207	32086.880330303607	36917.579067893115	34724.23828021209	41742.05606892957	39157.96256400724	0.17710804363766558	0.1719172578620776	422.35031925319345	10702.429869109765	398.1540482114651	10089.292227490805
11.071664650471687	24180.41830367151	23085.283199885966	30914.32283624581	29231.827668825106	34066.44571024287	32113.154449135603	36947.8435913475	34752.7050954246	41776.32495708875	39190.10939661791	0.1771103685550491	0.17191949907456386	418.2595032705576	10662.629463207908	394.2980683163041	10051.78407911025
11.138376999588447	24199.986086567085	23103.972154334606	30939.476586105255	29255.615360105137	34094.212295128906	32139.330345738857	36977.99579296683	34781.06626921679	41810.46781912699	39222.13799311459	0.17711273557489723	0.17192178087320464	414.19097996273194	10622.532591313124	390.46310616176925	10013.996651595458
11.205491324168262	24219.476556555044	23122.587443506567	30964.5341902243	29279.312196016268	34121.87388040559	32165.407290502964	37008.03484597735	34809.321024067576	41844.48373818092	39254.04749317639	0.1771151454616775	0.17192410399491748	410.14466748712584	10582.138459083624	386.64908463609754	9975.929199540056
11.273010046315514	24238.889111102064	23141.12849485026	30989.494927993008	29302.91749623141	34149.42968948882	32191.38455187568	37037.95992160216	34837.46858057421	41878.3717954493	39285.83703466055	0.1771175989937796	0.17192646919004057	406.1204842312145	10541.446274644695	382.85592684856965	9937.580980018713
11.340935602728974	24258.22314527602	23159.594733573158	31014.358076640397	29326.43057839968	34176.878943732016	32217.26139637003	37067.770189073264	34865.50815746387	41912.13107021243	39317.505753620935	0.17712009696377068	0.17192887722257752	402.11834881705	10500.455248783343	379.0835561272397	9898.951252606697
11.409270444789758	24277.478051733975	23177.985582630776	31039.122911235394	29349.850758147095	34204.22086243297	32243.03708857024	37097.46481564332	34893.438971604075	41945.760639851505	39349.05278432531	0.17712264017865395	0.1719313288704467	398.1381800964009	10459.16459487006	375.33189601742197	9860.03927938547
11.478017038649782	24296.65322070994	23196.300462716343	31063.78870468769	29373.177349078313	34231.45466284051	32268.710891138897	37127.0429665975	34921.26023801465	41979.25957986801	39380.47725927426	0.17712522946013443	0.1719338249257382	394.17989715057774	10417.573528924957	371.60087028343696	9820.84432505723
11.547177865320764	24315.748040002443	23214.538792249594	31088.354727748712	29396.409662777605	34258.57956016162	32294.282064823456	37156.503805265675	34948.97116987878	42012.626963903705	39411.778309219444	0.1771278656448865	0.17193636619497113	390.2434192917426	10375.68126972299	367.8904029058176	9781.365656931885
11.616755420763786	24334.761894962026	23232.699987365835	31112.8202490128	29419.54700881041	34285.594767568706	32319.74986846335	37185.846493034966	34976.570978555006	42045.86186376113	39442.95506318291	0.17713054958482854	0.17193895349935787	386.3286660577287	10333.487038708292	364.20041807892267	9741.602544927038
11.686752215979308	24353.694168477963	23250.7834619042	31137.184534917673	29442.58869472413	34312.49949620627	32345.113558996454	37215.07018936176	35004.05887358856	42078.963349423575	39474.00664847568	0.17713328214740176	0.17194158767507453	382.4355572160275	10290.990060175769	360.53084021399263	9701.5542617077
11.75717077709787	24372.544240965708	23268.78862739664	31161.446849746095	29465.53402605019	34339.2929551991	32370.372391467	37244.174051785274	35031.43406272424	42111.93048907696	39504.93219071826	0.17713606421585426	0.17194426957353298	378.56401276090764	10248.18956125062	356.88159393548267	9661.220082651824
11.82801364547121	24391.311490353037	23286.714893055512	31185.606455626275	29488.38230630449	34365.97435165885	32395.525619031803	37273.15723593988	35058.695751917694	42144.76234913035	39535.7308138595	0.17713889668953198	0.17194700006166103	374.7139529089327	10205.084771832451	353.2526040801604	9620.599285888486
11.899283377763982	24409.99529206652	23304.561665762056	31209.662612532942	29511.13283698936	34392.54289069195	32420.572492968375	37302.01889556833	35085.84314534862	42177.4579942377	39566.40164019764	0.17714178048417106	0.1719497800221864	370.8852981029777	10161.674924778752	349.6437956979207	9579.691152379848
11.970982546046038	24428.59501901765	23322.328350053725	31233.614578288296	29533.78491759435	34418.99777540711	32445.512262681605	37330.758182535246	35112.87544543278	42210.01648731992	39596.94379040014	0.17714471653220104	0.1719526103539264	367.07796901039546	10117.959255908616	346.05509404913755	9538.494965914637
12.043113737885237	24447.110041588825	23340.014348112065	31257.461608563135	29556.337845597947	34445.338206923276	32470.344175711838	37359.37424684076	35139.791852835275	42242.43688958735	39627.35638352507	0.1771477057830479	0.1719554919720811	363.29188652153243	10073.937004026957	342.48642460649717	9497.010013215244
12.115679556440844	24465.539727618692	23357.619059749733	31281.20295687753	29578.790916468595	34471.56338437727	32495.067477742094	37387.86623663409	35166.59156648331	42274.71826056217	39657.63853704199	0.17715074920344742	0.17195842580853687	359.5269717471092	10029.607410931028	338.9377130503126	9455.23558388371
12.188682620557461	24483.88344238752	23375.141882397595	31304.837874601795	29601.143423666013	34497.67250493173	32519.681412605863	37416.23329822752	35193.27378357932	42306.859658101464	39687.78936685351	0.1771538477777609	0.1719614128121682	355.7831460185407	9984.96972147096	335.4088852701243	9413.170970493928
12.26212556485955	24502.14054860215	23392.58221109143	31328.36561095731	29623.39465864246	34523.66476378314	32544.185222294836	37444.474576110566	35219.83769961445	42338.86013842056	39717.8079873171	0.17715700250830052	0.17196445394915189	352.0603308879945	9940.02318361774	331.8998673632741	9370.815468620509
12.336011039846525	24520.310406380788	23409.93943845854	31351.7854130175	29645.543910844026	34549.539354170076	32568.578146966836	37472.58921296442	35246.28250838209	42370.71875611691	39747.693511267316	0.1771602144156561	0.17196755020328308	348.35844812655705	9894.767048488371	328.4105856344104	9328.168376890942
12.41034171198835	24538.392373237286	23427.21295470385	31375.09652570855	29667.5904677118	34575.29546738132	32592.859424953782	37500.576349676434	35272.60740199164	42402.434564194	39777.44505003824	0.17716348453903225	0.17197070257629868	344.67741972379736	9849.200570380315	324.9409665950516	9285.228997031227
12.485120263821853	24556.38580406546	23444.4021475961	31398.298191810416	29689.533614683285	34600.932292764424	32617.028292769934	37528.43512535507	35298.81157088263	42434.00661408609	39807.06171348661	0.17716681393658743	0.171973912088206	341.0171678860206	9803.323006807826	321.4909369610541	9241.996633861214
12.560349394047481	24574.29005112263	23461.50640245326	31421.389651957343	29711.37263519333	34626.44901773388	32641.08398511977	37556.16467734472	35324.89420383862	42465.4339556828	39836.54261001465	0.17717020368578548	0.17197717977761873	337.37761503562797	9757.133618535474	318.0604236527288	9198.470595358871
12.63603181762671	24592.104464013308	23478.52510212819	31444.37014463889	29733.106810675592	34651.844827779925	32665.02573490659	37583.76414124105	35350.85448800187	42496.71563735452	39865.886846593996	0.1771736548837449	0.17198050670209705	333.75868381076725	9710.631669640541	314.64935379405506	9154.650192704052
12.712170265880024	24609.828389672188	23495.457626993553	31467.238906200448	29754.735420563473	34677.11890647703	32688.85277324063	37611.23265090632	35376.69160888763	42527.850705977915	39895.09352878935	0.17717716864760327	0.17198389393849697	330.16029706262634	9663.81642749533	311.2576547108183	9110.534740279429
12.78876748658549	24627.461172346986	23512.303354926706	31489.995170843944	29776.257742291316	34702.27043549259	32712.564329447643	37638.569338485	35402.404750399	42558.83820696179	39924.1617607828	0.17718074611488402	0.1719873425833224	326.5823778574704	9616.687162900344	307.88525393247255	9066.123555801809
12.865826244077915	24645.002153581103	23529.06166129439	31512.63817062881	29797.67305129581	34727.29859459611	32736.159631077728	37665.773334419995	35427.99309484223	42589.67718427401	39953.09064539888	0.17718438844387024	0.17199085375308773	323.02484947425546	9569.243150069378	304.5320791884733	9021.41596026346
12.943349319348618	24662.450672195544	23545.731918936683	31535.167135472206	29818.980621016653	34752.202561667866	32759.637903913594	37692.84376746821	35453.45582294144	42620.366680467676	39981.879284129005	0.17718809681398456	0.1719944285846844	319.4876354019507	9521.483666620217	301.1980584075791	8976.411277986132
13.0213395101458	24679.806064270764	23562.313498151045	31557.5812931498	29840.179722897898	34776.981512708	32782.99837197966	37719.77976471719	35478.79211385428	42650.905736708606	40010.52677715724	0.1771918724261804	0.17199806823575442	315.97065934049897	9473.407993683591	297.88311971822986	8931.108836695552
13.099799631075467	24697.06766312807	23578.80576667583	31579.879869296252	29861.269626388843	34801.6346218457	32806.24025755071	37746.580451601476	35504.00114518747	42681.29339280284	40039.03222338592	0.17719571650333518	0.17200177388507326	312.47384520081687	9425.015415944159	294.58719144779025	8885.507967551239
13.178732513703073	24714.2347993108	23595.20808967364	31602.062087405808	29882.24959894521	34826.161061348634	32829.36278116117	37773.244951919565	35529.08209301275	42711.52868722483	40067.39472046203	0.17719963029065428	0.1720055467329364	308.9971171015932	9376.305221625604	291.3102021202212	8839.608005151153
13.258141006655675	24731.30680056476	23611.519829714045	31624.127168832558	29903.11890602983	34850.56000163195	32852.36516161379	37799.77238785057	35554.034131882654	42741.61065714549	40095.61336480332	0.17720361505608018	0.17200938800155588	305.54039936864865	9327.276702537201	288.0520804555563	8793.4082875764
13.338027975724735	24748.282991818643	23627.74034675628	31646.074332790908	29923.876811113758	34874.830611268	32875.2466159891	37826.16187997161	35578.85643484693	42771.53833846124	40123.68725162564	0.1772076720907119	0.17201329893546213	302.1036165365658	9277.929154182784	284.81275537156034	8746.908156506717
13.418396303969553	24765.16269516403	23643.86899813151	31667.902796356077	29944.522575677216	34898.97205699587	32898.00635965473	37852.41254727537	35603.548173469164	42801.310765823444	40151.61547497019	0.17721180270923037	0.17201728080191603	298.6866933441197	9228.26187569648	281.59215597843286	8700.10695711989
13.49924889182131	24781.945229834535	23659.905138524417	31689.611774463956	29965.055459210093	34922.983503730815	32920.643606274396	37878.52350718731	35628.10851784297	42830.92697266751	40179.3971277309	0.1772160082503316	0.17202133489132482	295.2895547345688	9178.27416990418	278.3902115798264	8653.004038186744
13.580588657187745	24798.62991218514	23675.84811995489	31711.20047991163	29985.47471921296	34946.86411457408	32943.15756781761	37904.493875583845	35652.536636609235	42860.38599124338	40207.03130168283	0.17722029007716872	0.17202546251766904	291.91212585853646	9127.965343487449	275.2068516763684	8605.598752242513
13.662418535558457	24815.216055671026	23691.69729175932	31732.668123357766	30005.77961119809	34970.61305082319	32965.54745456962	37930.322766810816	35676.83169697351	42889.68685264647	40234.517087511034	0.17722464957780204	0.1720296650189351	288.55433206722955	9077.334706838243	272.0420059575699	8557.890455404297
13.744741480110864	24831.70297082529	23707.452000570796	31754.013913321996	30025.969388689424	34994.22947198104	32987.812475140185	37956.00929370096	35700.99286472261	42918.82858684757	40261.85357483864	0.17722908816565713	0.17203394375755954	285.21609891270055	9026.381574134342	268.8956043032813	8509.878507474437
13.827560461816718	24848.089965237064	23723.111590299843	31775.23705618544	30046.04330322373	35017.71253576653	33009.951836474	37981.55256759318	35725.01930424271	42947.810222725166	40289.03985225685	0.17723360727999316	0.17203830012087618	281.8973521509033	8975.10526348371	265.7675767862529	8461.562272084877
13.910878469549415	24864.376343528846	23738.675402114244	31796.33675619053	30066.000604351033	35041.06139812448	33031.96474386028	38006.95169835112	35748.91017853699	42976.63078809692	40316.075007354535	0.17723820838637624	0.1720427355215755	278.59801773616346	8923.505096847191	262.6578536667803	8412.941116598435
13.9946985101918	24880.5614073332	23754.14277441845	31817.312215440674	30085.840539634934	35064.27521323578	33053.85040094262	38032.2057943821	35772.66464924348	43005.289309751875	40342.95812674819	0.17724289297716544	0.17204725139817215	275.3180218237976	8871.580400154926	259.5663653954398	8364.014412248507
14.079023608744702	24896.644455269492	23769.513042832965	31838.162633900454	30105.56235465343	35087.35313352797	33075.608009729345	38057.31396265686	35796.28187665371	43033.7848134838	40369.68829611311	0.17724766257200664	0.1720518492154801	272.057290765777	8819.330503245816	256.49304260889767	8314.781534068286
14.163856808436103	24912.624782919327	23784.78554017255	31858.88720939463	30125.16529299868	35110.29430968505	33097.236770603	38082.27530872831	35819.76101973046	43062.116324123424	40396.264600213566	0.1772525187183345	0.17205653046509686	268.81575111177517	8766.75473997835	253.43781613121973	8265.241861010902
14.24920117083096	24928.501682802522	23799.959596425022	31879.48513760842	30144.648596277962	35133.09789065865	33118.73588233129	38107.088936752116	35843.10123612729	43090.282865573194	40422.68612293525	0.17725746299188494	0.172061296665898	265.593329610012	8713.852448299527	250.40061697288183	8215.394775963388
14.335059775941703	24944.274444351766	23815.0345387285	31899.955612086625	30164.011504113234	35155.763023678184	33140.10454207667	38131.75394950627	35866.30168220665	43118.283460840816	40448.95194731632	0.1772624969972174	0.17206614936453943	262.3899532011128	8660.622970121913	247.38137632835424	8165.239665738307
14.421435722339384	24959.942353887007	23830.009691349187	31920.297824232966	30183.253254141786	35178.2888542614	33161.34194540725	38156.26944841122	35889.36151305964	43146.11713207385	40475.06115558039	0.1772676223682451	0.17207109013596872	259.20554902148433	8607.065651497804	244.38002557714935	8114.775921172462
14.50833212726552	24975.50469458956	23844.88437565792	31940.510963309578	30202.373082015896	35200.67452622543	33182.44728630689	38180.63453355074	35912.27988252497	43173.782900595186	40501.01282916898	0.17727284076877867	0.17207612058394897	256.0400444008992	8553.179842609912	241.39649628047482	8064.002937071957
14.595752126744532	24990.960746475277	23859.657910106638	31960.59421643598	30221.370221402874	35222.919181697274	33203.419757185795	38204.84830369227	35935.05594320866	43201.27978693823	40526.806048774735	0.17727815389307547	0.17208124234158875	252.8933668625832	8498.964897822589	238.4307201837073	8012.920112363994
14.683698875697011	25006.30978636774	23874.329610204517	31980.546768588498	30240.243903985167	35245.02196112516	33224.25854889144	38228.90985630842	35957.688846504156	43228.606810883575	40552.43989437559	0.17728356346640362	0.1720864570718842	249.7654441211489	8444.420175689273	235.4826292131038	7961.526850045659
14.772175548053516	25021.551087870193	23888.89878849306	32000.367802598837	30258.99335945977	35266.98200328903	33244.9628507189	38252.8182875977	35980.17774261202	43255.76299149505	40577.91344526843	0.17728907124561308	0.1720917664682705	246.65620408026734	8389.545038931072	232.55215547411353	7909.822557186708
14.861185336869132	25036.683921337415	23903.364754521135	32020.05649915304	30277.617815538015	35288.7984453118	33265.531850421736	38276.5726925062	36002.5217805604	43282.74734715696	40603.22578010395	0.1772946790197202	0.17209717225518528	243.56557483508368	8334.338854591362	229.6392312530952	7857.8066450553015
14.95073145443871	25051.707553846994	23917.726814819474	32039.6120367904	30296.116497945244	35310.47042267065	33285.96473422303	38300.17216474949	36024.72010822566	43309.55889561192	40628.3759769219	0.17730038861050054	0.17210267618863812	240.49348466921947	8278.800993983634	226.743789015105	7805.478529107757
15.040817132412794	25066.62124916973	23931.984272874375	32059.033591901778	30314.488630420106	35331.997069208046	33306.260686826216	38323.61579683439	36046.771872353114	43336.196653998726	40653.36311318651	0.1773062018730953	0.172108280056798	237.43986205291003	8222.930832697079	223.8657614023832	7752.837628975511
15.131445621914246	25081.424267739636	23946.13642910104	32078.32033872812	30332.73343471387	35353.377517142995	33326.418891426016	38346.90268008124	36068.67621857792	43362.65963889096	40678.18626582254	0.17731212069662822	0.1721139856805843	234.40463564445963	8166.727750713006	221.00508123423788	7699.883368555456
15.222620193655578	25096.115866623404	23960.182580816516	32097.47144935892	30350.85013058986	35374.610897082704	33346.438529719766	38370.0319046466	36090.43229144666	43388.94686633642	40702.844511252115	0.17731814700483314	0.17211979491427368	231.38773428782588	8110.191132371314	218.16168150669546	7646.615176024847
15.31434413805701	25110.69529948901	23974.12202221173	32116.486093730196	30368.837935822314	35395.69633803369	33366.31878191844	38393.00255954578	36112.039234438584	43415.05735189653	40727.33692543153	0.17732428275669446	0.1721257096461169	228.38908701087348	8053.320366390981	215.3354953888338	7593.032483807765
15.406620765365147	25125.16181657385	23987.954044323065	32135.36343962259	30386.696066195276	35416.63296741349	33386.058826757755	38415.81373267598	36133.4961899873	43440.99011068666	40751.6625838887	0.17733052994710072	0.17213173179896774	225.40862302668393	7996.114845956676	212.52645622685668	7539.134728752077
15.499453405772549	25139.514664652346	24001.677935003878	32154.102652659378	30404.42373550206	35437.41991106229	33405.65784151018	38438.46451083971	36154.802299503484	43466.744157417095	40775.820561762	0.17733689060750665	0.17213786333092207	222.44627172948094	7938.573968642391	209.73449753804016	7484.921351980418
15.592845409537835	25153.75308700225	24015.292978894187	32172.702896303646	30422.02015554289	35458.05629325417	33425.11500199523	38460.95397976776	36175.95670339593	43492.31850643365	40799.809933837525	0.1773433668066131	0.1721441062359718	219.5019626970461	7880.69713656418	206.9595530119841	7430.391799007542
15.686800147106629	25167.876323371413	24028.798457391316	32191.163331856646	30439.484536124557	35478.54123670958	33444.42948259207	38483.28122414391	36196.95854109533	43517.71217176058	40823.62977458957	0.17734996065105468	0.17215046254466845	216.5756256877794	7822.483756337315	204.20155651148525	7375.545519822277
15.781321009233178	25181.883609942644	24042.193648618566	32209.48311845443	30456.816085058064	35498.87386260632	33463.600456250264	38505.44532762818	36217.80695107612	43542.92416714204	40847.279158219266	0.17735667428610366	0.17215693432480095	213.66719063863275	7763.933239042759	201.4604420675314	7320.381968754344
15.87641140710273	25195.774179298634	24055.477827393992	32227.66141306539	30474.014008157177	35519.053290591866	33482.62709450169	38527.44537288156	36238.501070879865	43567.95350608558	40870.75715869507	0.17736350989638638	0.1721635236820858	210.77658766778768	7705.045000407845	198.73614388293936	7264.900604689494
15.972074772454643	25209.547260386036	24068.650265198503	32245.69737048735	30491.07750923669	35539.07863879531	33501.508567472374	38549.280441590694	36259.04003713866	43592.799201905706	40894.06284979365	0.177370469706612	0.17217023276086904	207.9037470703188	7645.818460687995	196.0285963282222	7209.100890956819
16.06831455770623	25223.20207847849	24081.710230142853	32263.590143344107	30508.005790110048	35558.94902383902	33520.244043893865	38570.94961449249	36279.42298559833	43617.46026776774	40917.195305140725	0.17737755598231766	0.17217706374484518	205.04859931766987	7586.253044717014	193.3377339412691	7152.982295384631
16.165134236077357	25236.73785513926	24094.656986934442	32281.338882082262	30524.798050587342	35578.663560850895	33538.83269111533	38592.451971399416	36299.64905114241	43641.93571673274	40940.15359825298	0.17738477103062436	0.1721840188577842	202.211075057392	7526.348181951791	190.66349142667605	7096.544290326536
16.262537301715792	25250.153808182804	24107.48979684307	32298.94273496741	30541.453488472707	35598.22136347621	33557.27367511507	38613.786591224656	36319.71736781598	43666.22456180248	40962.93680258023	0.1773921172010093	0.17219110036427773	199.3911051127361	7466.103306514211	188.00580365545466	7039.78635271918
16.36052726982327	25263.44915163595	24120.207917666343	32316.4008480807	30557.97129956205	35617.62154389011	33575.5661605129	38634.95255200828	36339.62706885024	43690.32581596589	40985.54399154859	0.17739959688609458	0.17219831057049464	196.58862048140145	7405.517857199535	185.36460566468304	6982.7079641046
16.459107676782416	25276.6230956979	24132.81060369407	32333.712365314623	30574.350677640112	35636.86321280954	33593.70931058184	38655.94893094284	36359.377286686955	43714.23849224514	41007.97423860368	0.17740721252244535	0.17220565182495612	193.80355233390583	7344.591277478263	182.73983265456627	6925.308610602282
16.55828208028434	25289.67484669967	24145.297105672085	32350.87642836894	30590.590814477637	35655.94547950567	33611.702287260276	38676.77480439983	36378.96715300328	43737.96160374304	41030.22661725475	0.17741496659138903	0.17221312651931914	191.03583201117	7283.3230154505	180.13141998674837	6867.587782880291
16.658054059457015	25302.603607062225	24157.66667076488	32367.892176745765	30606.69089982775	35674.86745181565	33629.54425116354	38697.429247955624	36398.395798736405	43761.49416369008	41052.30020111863	0.17742286161984666	0.17222073708918217	188.285391026031	7221.712523967959	177.53930318757193	6809.544976343401
16.758427214994473	25315.408575254656	24169.918542518604	32384.75874774558	30622.65012142354	35693.62823615564	33647.23436159706	38717.91133641911	36417.662354109874	43784.83518549372	41074.1940639661	0.1774309001811813	0.1722284860148986	185.5521610636206	7159.75926069729	174.96341794502223	6751.179691066034
16.859405169286727	25328.088945750736	24182.0519608218	32401.475276462	30638.467664973614	35712.22693753288	33664.77177656756	38738.220143858336	36436.765948658256	43807.983682786915	41095.90727976642	0.17743908489606222	0.1722363758224127	182.836073974584	7097.462687916122	172.40370010389597	6692.491431668401
16.960991566550526	25340.643908984544	24194.066161866333	32418.040895776227	30654.14271415863	35730.66265955774	33682.15565279558	38758.35474362749	36455.705711253235	43830.9386694773	41117.43892273406	0.1774474184333457	0.17224440908410454	180.13706177889253	7034.822272701189	169.86008567156387	6633.4797075735405
17.063190072960847	25353.072651305934	24205.960378107404	32434.454736352283	30669.674450627514	35748.93450445667	33699.38514572804	38778.31420839519	36474.48077013015	43853.699159798176	41138.78806737587	0.1774559035109716	0.17225258841965815	177.4550566650869	6971.837486974895	167.33251081392518	6574.144032929093
17.166004376783235	25365.374354934404	24217.73383822246	32450.715926631	30685.06205399308	35767.041573084534	33716.4594095503	38798.09761017215	36493.09025291414	43876.26416835912	41159.953788538485	0.17746454289688005	0.17226091649694145	174.78999098524218	6908.50780734513	164.82091185226454	6514.483926519752
17.26943818850684	25377.54819791203	24229.385767069176	32466.82359282378	30700.304701827314	35784.982964936724	33733.3775971983	38817.704020338984	36511.53328664649	43898.6327101971	41180.935161456015	0.17747333940994187	0.17226939603290192	172.14179725883878	6844.8327152989805	162.325225266919	6454.4989119544625
17.37349524097843	25389.59335405621	24240.915385643297	32482.77685890712	30715.401569657337	35802.75777816252	33750.13886037161	38837.13250967558	36529.80899781247	43920.803800829744	41201.73126179975	0.17748229592090886	0.17227802979448578	169.5104081678437	6780.811697076075	159.84538769241772	6394.188517548144
17.478179289537028	25401.508992910134	24252.32191103437	32498.57484661508	30730.351830959557	35820.36510957653	33766.742349544926	38856.38214838871	36547.91651236741	43942.77645630688	41222.34116572634	0.17749141535338164	0.17228682059956715	166.89575655580848	6716.444243678823	157.38133591687074	6333.552276332863
17.583494112149474	25413.29427969357	24263.60455638186	32514.21667543322	30745.154657155155	35837.80405467209	33783.1872139812	38875.45200614199	36565.854955765106	43964.549693265144	41242.76394992874	0.1775007006847974	0.17229577131790128	164.29777543159435	6651.729851052165	154.93300688514137	6272.589726226404
17.689443509546752	25424.948375251864	24274.762530829554	32529.701462591212	30759.809217604397	35855.07370763365	33799.47260174397	38894.34115208495	36583.62345298526	43986.12252898188	41262.99869168658	0.17751015494743452	0.1723048848720902	161.71639796209638	6586.668019861914	152.50033769203583	6211.300409825519
17.79603130536116	25436.47043600389	24285.795039479082	32545.028323055158	30774.314679600597	35872.17316134904	33815.59765970947	38913.04865488233	36601.22112856129	44007.4939814298	41283.0444689171	0.17751978122943732	0.1723141642385732	159.15155747556128	6521.258255659603	150.08326558594126	6149.6838745819405
17.90326134626431	25447.859613889617	24296.70128334306	32560.196369520374	30788.670208364663	35889.10150742269	33831.561533579865	38931.57358274471	36618.64710660927	44028.66306933335	41302.90036022792	0.1775295826758603	0.17232361244863037	156.6031874596374	6455.500068857335	147.68172796658473	6087.739672774449
18.011137502105942	25459.115056315743	24307.48045929652	32575.204712402796	30802.8749670383	35905.85783618776	33847.36336789518	38949.91500345819	36635.90051085605	44049.62881222442	41322.565444968925	0.17753956248973493	0.17233323258940988	154.0712215573003	6389.392974589951	145.29566238139523	6025.467361385003
18.119663666053608	25470.235906100497	24318.131760027598	32590.05245983048	30816.928116677373	35922.441236718674	33863.00230604593	38968.07198441474	36652.98046466807	44070.39023049941	41342.03880328567	0.17754972393315152	0.17234302780497185	151.55559357069433	6322.936492949724	142.92500652815215	5962.866502280347
18.228843754733095	25481.221301417994	24328.65437398759	32604.738717635446	30830.828816245285	35938.85079684442	33878.47749028594	38986.04359264382	36669.88609108094	44090.94634547777	41361.31951617367	0.17756007032836682	0.17235300129735465	149.0562374565925	6256.130148793571	140.56969825277338	5899.936662137508
18.338681708369887	25492.07037574012	24339.04748533937	32619.262589343572	30844.576222605436	35955.08560316016	33893.78806174468	39003.82889484242	36686.616512828536	44111.29617945941	41380.406665532704	0.17757060505893218	0.17236315632766075	146.57308732616366	6188.973471812904	138.2296755479765	5836.677412439138
18.44918149093129	25502.782257778646	24349.310273905285	32633.62317616594	30858.16949051387	35971.14474104081	33908.933160439985	39021.42695740737	36703.170852373	44131.438755785006	41399.299334222436	0.17758133157083958	0.17237349621716283	144.1060774452635	6121.465996576473	135.90487655231846	5773.0883294912055
18.56034709026951	25513.356071425067	24359.44191511342	32647.819576988306	30871.6077726111	35987.02729465292	33923.91192529047	39038.836846466475	36719.54823193443	44151.373098895376	41417.99660611808	0.17759225337369747	0.17238402434843186	141.6551422313787	6053.607262427919	133.59523954955512	5709.1689944127575
18.672182518265565	25523.79093568989	24369.441579943366	32661.850888361183	30884.890219414123	36002.732346967714	33938.72349412828	39056.05762791082	36735.747773521565	44171.0982343926	41436.497566167585	0.17760337404191998	0.17239474416648864	139.22021625449997	5985.396813575178	131.30070296791382	5644.918993161991
18.784691810974078	25534.08596464039	24379.308434870425	32675.716204488966	30898.01597930767	36018.25897977343	33953.367003711566	39073.08836742696	36751.76859896214	44190.6131891015	41454.801300448824	0.1776146972159461	0.17240565917997389	136.80123423409532	5916.834198991768	129.0212053784344	5580.3379164952785
18.897879028768923	25544.240267337005	24389.041641808748	32689.41461721876	30910.984198535207	36033.60627368784	33967.841589737036	39089.928130529435	36767.60982993377	44209.91699113183	41472.906896227796	0.17762622660348054	0.17241677296234414	134.39813103873166	5847.918972431682	126.75668549348484	5515.425359944813
19.01174825648978	25554.252947768633	24398.640358053348	32702.945216028802	30923.794021189504	36048.773308170676	33982.14638685234	39106.57598259368	36783.27058799503	44229.00866994136	41490.81344201742	0.17763796598075787	0.17242808915308985	132.0108416865114	5778.650692494586	124.50708216780913	5450.180923900567
19.126303603589555	25564.12310478678	24408.103736221194	32716.307088016812	30936.44458920327	36063.759161536495	33996.28052866904	39123.03098888955	36798.749994617356	44247.88725640024	41508.52002763769	0.1776499191938309	0.1724396114589773	129.63930134283146	5709.028922551312	122.27233439663542	5384.604213563725
19.241549204282624	25573.8498320378	24417.43092419049	32729.499317887166	30948.93504233863	36078.5629109667	34010.24314777472	39139.292214614434	36814.04717121628	44266.5517828552	41526.02574427554	0.17766209015988552	0.17245134365531298	127.28344531735638	5639.053230642341	120.05238131215447	5318.694838827476
19.357489217694134	25583.4322178941	24426.621065039097	32742.52098793804	30961.26451817662	36093.183632521905	34024.03337574538	39155.35872492712	36829.16123918358	44285.00128319512	41543.329684546065	0.17767448286858153	0.17246328958723608	124.94320906614303	5568.723189613782	117.84716218608082	5252.452414418571
19.474127828010037	25592.86934538423	24435.673296981804	32755.371178048325	30973.43215210646	36107.62040115462	34037.650343158246	39171.2295849822	36844.09131991981	44303.23479291771	41560.43094255475	0.1776871013834163	0.17247545317103202	122.6185281900107	5498.038377045654	115.65661642877967	5185.876559891738
19.59146924462811	25602.1602921209	24444.586753306085	32768.04896566352	30985.4370773142	36121.872290721294	34051.09317960417	39186.90385996426	36858.83653486701	44321.251349196464	41577.3286139602	0.17769994984311946	0.17248783839547463	120.30933843174716	5426.99837519601	113.4806835843483	5118.966899453662
19.709517702309874	25611.304130228105	24453.36056230637	32780.553425781545	30997.278424770528	36135.93837399466	34064.3610136995	39202.3806151228	36873.39600554119	44339.04999094874	41594.021796037094	0.1777130324630712	0.17250044932319414	118.01557567520649	5355.602770947851	111.31930333175114	5051.723062021658
19.828277461333414	25620.2999262662	24461.993847217243	32792.88363093753	31008.955323218674	36149.817722675514	34077.45297309877	39217.65891580686	36887.7688535657	44356.62975890429	41610.509587740824	0.1777263535367508	0.17251329009206898	115.73717594597838	5283.851155883633	109.17241548624588	4984.144681329839
19.94775280764713	25629.146741156215	24470.485726145456	32805.03865118905	31020.466899162	36163.509407405494	34090.36818450717	39232.73782750111	36901.95420070523	44373.98969567574	41626.791089772836	0.17773991743721113	0.17252636491664977	113.47407540935092	5211.743126215413	107.03995999481413	4916.231395747513
20.067948053024427	25637.843630101714	24478.835311999883	32817.01755409951	31031.812276850265	36177.012497778436	34103.10577369226	39247.61641586076	36915.95116889893	44391.128845828374	41642.86540464599	0.17775372861858443	0.17253967808960652	111.22621036789496	5139.278282684274	104.92187693616142	4847.982848297805
20.188867535219305	25646.389642509806	24487.04171242065	32828.81940472213	31042.99057826627	36190.32606235265	34115.66486549652	39262.29374674806	36929.758880294976	44408.04625595215	41658.73163675166	0.17776779161761716	0.17255323398320727	108.99351726291934	5066.456230652519	102.81810652106651	4779.398686699569
20.31051561812294	25654.783821910223	24495.104029706563	32840.44326558279	31054.00092311158	36203.449168662766	34128.04458384932	39276.76888626848	36943.37645728486	44424.74097473393	41674.38889242716	0.1777821110552331	0.17256703705082344	106.77593267077464	4993.276579950936	100.72858908903436	4710.478563241661
20.432896691921076	25663.025205872586	24503.021360740906	32851.88819666223	31064.842428791646	36216.380883231184	34140.24405177877	39291.04090080708	36956.80302253798	44441.21205303058	41689.83628002399	0.17779669163812803	0.17258109182846773	104.57339330384275	4919.738944944926	98.65326510934392	4641.2221348444
20.55601517325261	25671.112825922482	24510.79279691612	32863.15325537812	31075.5142104009	36229.12027158031	34152.26239142409	39305.108857065934	36970.03769903699	44457.458543943576	41705.0729099775	0.1778115381603997	0.17259540293635875	102.38583600756829	4845.84294439666	96.59207517871982	4571.629062965512
20.679875505368887	25679.04570745509	24518.417424056275	32874.23749656582	31086.015380706467	36241.66639824325	34164.09872404686	39318.97182210069	36983.07961011262	44473.47950289346	41720.0978948763	0.1778266555052025	0.17260997508051992	100.2131977607205	4771.588201500475	94.54496002095402	4501.699013609439
20.804482158294064	25686.822869648047	24525.894322338867	32885.1399724595	31096.34505013249	36254.01832677625	34175.752170043525	39332.62886335904	36995.92787948001	44489.27398769686	41734.91034953418	0.17784204864644182	0.17262481305440738	98.05541567353066	4696.974343797192	92.51186048510135	4431.431657254696
20.92983962898646	25694.44332537122	24533.22256621382	32895.85973267121	31106.502326742375	36266.17511976893	34187.22184895623	39346.079048717445	37008.581631273686	44504.8410586422	41749.50939106079	0.17785772265049746	0.17263992174057008	95.91242698571295	4622.001003098674	90.49271754466463	4360.826668823138
21.055952441500814	25701.906081095985	24540.401224322075	32906.39582417086	31116.486316222064	36278.135838856324	34198.50687948516	39359.32144652041	37021.03999008477	44520.179778568854	41763.89413893554	0.1778736826779845	0.1726553061123467	93.78416906864732	4546.667815577239	88.48747229765286	4289.88372769393
21.18282514715158	25709.210136801834	24547.42935941147	32916.74729126448	31126.296121861385	36289.899544729626	34209.60637949948	39372.35512561846	37033.30208099677	44535.28921294551	41778.063715080345	0.17788993398554404	0.17267097123558928	91.67057941923849	4470.974421493709	86.49606596349622	4218.6025175713
21.31046232467717	25716.354485880962	24554.30602825152	32926.913175571746	31135.930844535607	36301.46529714675	34220.519466048936	39385.1791554068	37045.36702962287	44550.16842994979	41792.017243934766	0.1779064819276775	0.17268692227042795	89.57159566215705	4394.920465304516	84.51843988397741	4146.982726538554
21.438868580405217	25723.33811504176	24561.030281546235	32936.89251600373	31145.38958268606	36312.83215494367	34231.24525537513	39397.792605865034	37057.233962142964	44564.816500549845	41805.753852531314	0.17792333195860918	0.17270316447306577	87.48715554882074	4318.5055955974385	82.55453552055405	4075.024046923965
21.568048548418737	25730.16000420931	24567.601163844975	32946.684348738825	31154.671432299965	36323.99917604463	34241.782862922366	39410.19454759615	37068.902005341035	44579.232498585734	41819.272670571765	0.17794048963419073	0.17271970319761323	85.41719695311622	4241.729464890435	80.60429445313639	4002.726175248623
21.69800689072348	25736.819126424445	24574.017713451653	32956.28770719845	31163.775486889765	36334.965417472464	34252.13140334872	39422.38405186635	37080.37028664282	44593.415500852294	41832.57283050446	0.1779579606138427	0.17273654389795462	83.36165787404752	4164.591729759239	78.667658381004	3930.0888122804463
21.828748297416116	25743.314447740824	24580.27896233226	32965.70162202225	31172.70083747206	36345.72993535942	34262.289990537094	39434.360190645595	37091.63793415434	44607.36458718364	41845.65346760315	0.17797575066253452	0.17275369212965724	81.3204764322727	4087.092050638981	76.74456912030291	3857.1116628916934
21.960277486853503	25749.64492711937	24586.38393601996	32974.92512104179	31181.446572545177	36356.291784956506	34272.2577376056	39446.12203664746	37102.70407669982	44621.0788405375	41858.51372004569	0.17799386565280334	0.17277115355191433	79.29359086824115	4009.230091747828	74.83496860177547	3783.7944359602407
22.092599205822967	25755.80951632101	24592.331653518646	32983.95722925404	31190.011778066557	36366.65002064385	34282.03375691807	39457.66866337026	37113.567843860525	44634.55734708162	41871.15272899461	0.1780123115668164	0.17278893392952807	77.28093954283395	3931.0055210832506	72.93879887125513	3710.136844390072
22.225718229713628	25761.807159797023	24598.121127204333	32992.796968793744	31198.395537429158	36376.803695940085	34291.617160094545	39468.99914513793	37124.2283660138	44647.79919628072	41883.56963867832	0.17803109449846963	0.17280703913493423	75.28246093494818	3852.4180102963	71.05600208877877	3636.138605040498
22.359639362688714	25767.63679457722	24603.751362724626	33001.443358905075	31206.596931437274	36386.75186351202	34301.007058021445	39480.11255714156	37134.684774372436	44660.803480984796	41895.76359647351	0.17805022065553422	0.17282547515026533	73.2980936409731	3773.4672346375883	69.18652052602556	3561.7994386013597
22.494367437858962	25773.297350155757	24609.221358895942	33009.89541591232	31214.61503828136	36396.493575183755	34310.20256086138	39491.00797548104	37144.93620102417	44673.56929751833	41907.73375298832	0.1780696963618426	0.17284424806945595	71.3277763723163	3694.152872817591	67.33029656567669	3487.1190695473924
22.629907317457054	25778.787748374536	24614.530107598683	33018.1521531896	31222.448933512173	36406.02788194562	34319.20277806307	39501.68447720702	37154.98177897164	44686.09574577058	41919.47926214666	0.17808952805951989	0.17286336410039102	69.37144795522909	3614.474606973119	65.48727270074596	3412.097226081416
22.766263893012997	25784.10690330451	24619.676593670352	33026.21258113	31230.097690014212	36415.35383396309	34328.00681837089	39512.141140363405	37164.82064217276	44698.38192928732	41930.99928127375	0.17810972231125896	0.17288282956709664	67.42904732943862	3534.4321225620806	63.6573915330664	3336.733640045859
22.903442085530802	25789.253721124187	24624.659794796306	33034.07570711333	31237.560377978083	36424.47048058525	34336.613789834344	39522.37704403	37174.451925581154	44710.426955363335	41942.292971182454	0.17813028580264542	0.17290265091197604	65.50051354608149	3454.025108229369	61.840595771805965	3261.028046815656
23.041446845665973	25794.22709999578	24629.478681398195	33041.74053547316	31244.836064872103	36433.376870352906	34345.02279981699	39532.391268365405	37183.874765186985	44722.229935136136	41953.35949626072	0.178151225344525	0.17292283469808992	63.58578576690343	3373.253255737014	60.03682823255076	3184.9801852423698
23.180283153904217	25799.025929938976	24634.132216520404	33049.206067462954	31251.92381541321	36442.07205100678	34353.23295500564	39542.18289465055	37193.088298058385	44733.78998368121	41964.19802456042	0.17817254787542233	0.1729433876114848	61.68480326268764	3292.116259837523	58.24603183567524	3108.589797526598
23.31995602074116	25803.649092701697	24638.61935571359	33056.47130122075	31258.82269153646	36450.55506949488	34361.24336141868	39551.75100533198	37202.09166238248	44745.10622010768	41974.807727886626	0.17819426046400771	0.1729643164635658	59.79750541243993	3210.6138181900606	56.4681496059784	3031.8566291788593
23.460470486863187	25808.095461628753	24642.93904691654	33063.53523173354	31265.531752364404	36458.82497198034	34369.053124415004	39561.0946840663	37210.883997507815	44756.17776765625	41985.18778188902	0.17821637031161378	0.1729856281935206	57.92383170145331	3128.7456312207505	54.70312467070471	2954.7804288798943
23.60183162332936	25812.363901527122	24647.090230334717	33070.39685079965	31272.050054174473	36466.880803848006	34376.661348701615	39570.21301576392	37219.464443985795	44767.00375379707	41995.33736615313	0.1782388847548049	0.17300732987079187	56.06372172018746	3046.511402014643	52.95090025836544	2877.360948383808
23.744044531754422	25816.453268529265	24651.07183831721	33077.05514699106	31278.376650366576	36474.72160971169	34384.06713834206	39579.10508663426	37227.8321436138	44777.58331033029	42005.255664294156	0.17826181126799834	0.17302942869759927	54.217115162842674	2963.910836183466	51.211419697938254	2799.597942438908
23.887114344492932	25820.36240995271	24654.882795230194	33083.50910561359	31284.510591428523	36482.346433420134	34391.269596763625	39587.769984230144	37235.98623947736	44787.91557348632	42014.9418640506	0.1782851574661392	0.17305193201151542	52.383951825439	2880.943641712889	49.48462641652441	2721.4911686098203
24.031046224824397	25824.09016415749	24658.522017328505	33089.757708666686	31290.450924901303	36489.75431806343	34398.26782676484	39596.20679749336	37243.9258759935	44797.99968402857	42024.395157379986	0.1783089311074315	0.17307484728809147	50.56417160527781	2797.609528865665	47.77046393917408	2643.0403872272
24.175845367139747	25827.635360400087	24661.988412624014	33095.79993480153	31296.19669534275	36496.944305978475	34405.06093052239	39604.414616799935	37251.65019895389	44807.83478735669	42033.61474055526	0.17833314009612158	0.17309818214353945	48.757714498759015	2713.9082100186497	46.06887588687823	2564.2453612471
24.32151699712871	25830.996818684867	24665.280880751696	33101.63475927843	31301.746944290575	36503.91543875455	34411.64800959792	39612.3925340064	37259.15835556878	44817.4200336117	42042.59981426287	0.17835779248534517	0.1731219443374696	46.96452060046431	2629.8393995277584	44.37980597571004	2485.1058561205864
24.468066371968433	25834.173349611905	24668.398312832494	33107.2611539224	31307.100710223876	36510.66675723806	34418.028164944255	39620.13964249559	37266.449494510736	44826.754577781874	42051.34958370144	0.17838289648002775	0.17314614177568216	45.184530101396376	2545.4028135687113	42.703198014962254	2405.621639658697
24.61549878051318	25837.163754222045	24671.339591333628	33112.67808707796	31312.2570285238	36517.1973015373	34424.20049691146	39627.65503722345	37273.52276595904	44835.83757981033	42059.86325868232	0.17840846043984923	0.1731707825130197	43.41768328768376	2460.598169995472	41.03899590644869	2325.792481924407
24.763819543485244	25839.966823838637	24674.10358992582	33117.88452356241	31317.21493143294	36523.50611102645	34430.16410525257	39634.93781476574	37280.37732164426	44844.66820470392	42068.140053730946	0.1784344928822655	0.17319587475627496	41.66392053849995	2375.425188133493	39.38714364278712	2245.6181550771
24.91303401366693	25842.5813399058	24676.689173337665	33122.87942461763	31321.97344801361	36529.592224349246	34435.91808912877	39641.9870733651	37287.01231489329	44853.2456226431	42076.17918818974	0.17846100248559776	0.17322142686716432	39.92318232535035	2289.8835886688903	37.74758530515828	2165.098433176987
25.063147576093755	25845.006073823646	24679.095197206596	33127.66174786088	31326.531604104515	36535.45467942241	34441.46154711415	39648.80191297866	37293.42690067417	44861.56900909385	42083.97988632182	0.17848799809218285	0.17324744736535774	38.195409209569334	2203.973093411885	36.12026506301481	2084.2330920947716
25.214165648248784	25847.239786779708	24681.320507927234	33132.23044723372	31330.88842227677	36541.09251343808	34446.793577200406	39655.38143532556	37299.62023564193	44869.6375449202	42091.54137741668	0.17851548871159045	0.1732739449315752	36.48054184165085	2117.6934251682833	34.50512717284437	2003.021909375675
25.366093680258146	25849.28122957729	24683.363942496304	33136.58447295003	31335.04292178831	36546.5047628666	34451.91327680085	39661.72474393537	37305.59147818443	44877.450416499065	42098.86289589691	0.17854348352390903	0.17330092841074685	34.778520959589514	2031.0443075457588	32.902115975666675	1921.464664004743
25.518937155087716	25851.129142459722	24685.22432835408	33140.72277144199	31338.99411853677	36551.690463457904	34456.81974275392	39667.83094419611	37311.33978846819	44885.006815835586	42105.94368142591	0.17857199188309802	0.17332840681523926	33.08928738589748	1944.0254646874964	31.311175896320492	1839.5611362894997
25.672701588741027	25852.78225493135	24686.900483223024	33144.64428530494	31342.74102501158	36556.6486502429	34461.51207132659	39673.69914340307	37316.86432848523	44892.30594068056	42112.78297901764	0.1786010233204118	0.17335638932815048	31.41278202815738	1856.6366211837158	29.732251441513654	1757.3111076541245
25.827392530458226	25854.239285574677	24688.39121494232	33148.34795324058	31346.282650243873	36561.37835753445	34465.989358216764	39679.32845080792	37322.16426209928	44899.34699464933	42119.38003914691	0.17863058754789687	0.17338488530667243	29.748945875588106	1768.8775017717853	28.165287198062288	1674.7143604448065
25.983015562916506	25855.498941863443	24689.695321299565	33151.832709998394	31349.6179997557	36565.87861892715	34470.25069855571	39684.71797766775	37327.23875509314	44906.12918734158	42125.7341178618	0.17866069446196267	0.17341390428552633	28.09771999811346	1680.7478311629966	26.610227832978126	1591.7706778412685
26.139576302431465	25856.55991997225	24690.811589858706	33155.09748631585	31352.7460755076	36570.1484672974	34474.29518690996	39689.86683729497	37332.08697521611	44912.6517344636	42131.84447689738	0.17869135414702494	0.17344345598046892	26.45904554433946	1592.247333788313	25.067018089917838	1508.479843530804
26.297080399159835	25857.42090458152	24691.738797783935	33158.14120885625	31355.665875844108	36574.18693480189	34478.121917282086	39694.774145106705	37336.7080922311	44918.913857950916	42137.710383790145	0.17872257687922985	0.17347355029187383	24.832863739706227	1503.3757335729897	23.535602787931566	1424.8416415471584
26.455533537303385	25858.080568679074	24692.475711660478	33160.9628001456	31358.37639543857	36577.99305287647	34481.72998311169	39699.43901867547	37341.10127796303	44924.91478609359	42143.331111994936	0.17875437313025808	0.17350419730839076	23.2191158857313	1414.1327537568286	22.015926821390167	1340.8558561345562
26.614941435314055	25858.537573357033	24693.02108731122	33163.56117850724	31360.876625235793	36581.56585223369	34485.11847727554	39703.86057777937	37345.26570634681	44930.65375366247	42148.70594100262	0.17878675357120552	0.17353540731067846	21.61774335707014	1324.5181165626273	20.507935156856547	1256.5222714487463
26.77530984610034	25858.790567604614	24693.373669609497	33165.93525799479	31363.165552393286	36584.90436285997	34488.28649208697	39708.037944452946	37349.20055347581	44936.13000203712	42153.834156459554	0.17881972907655128	0.17356719077522054	20.02868760029378	1234.5315429903567	19.011572832154343	1171.8406713781878
26.93664455723489	25858.838188096604	24693.532192287967	33168.083948323336	31365.24216022087	36588.00761401205	34491.23311929507	39711.97024303827	37352.90499765084	44941.34277933566	42158.71505028858	0.17885331072820784	0.17359955837822316	18.451890131706023	1144.1727525312454	17.5267849539523	1086.8108392665163
27.098951391163432	25858.67905897714	24693.495377743227	33170.00615479843	31367.105428118295	36590.874634212654	34493.95745008269	39715.65660023615	37356.37821942887	44946.29134054576	42163.34792081114	0.17888750981966156	0.17363252099959378	16.887292534622247	1053.441462835297	16.05351669646916	1001.4325576955453
27.26223620541477	25858.311791638935	24693.261936836527	33171.700778243176	31368.754331511504	36593.504451245215	34496.458575064426	39719.09614515755	37359.619401672644	44950.974947657385	42167.73207287164	0.17892233786019848	0.17366608972700764	15.33483645990782	962.3373895706609	14.591713300222182	915.7056082645431
27.426504892812353	25857.73498449833	24692.830568690006	33173.16671492398	31370.187841786796	36595.89609214884	34498.73558428351	39722.288009376076	37362.62772960013	44955.392869798234	42171.866817962764	0.17895780657922247	0.17370027586006054	13.794463621801697	870.8602460157126	13.141320068927598	829.6297712670639
27.59176338168682	25856.947222764655	24692.199960478574	33174.40285647298	31371.404926223135	36598.048583210846	34500.78756720811	39725.231326979425	37365.40239083436	44959.54438336907	42175.75147435263	0.17899392793067115	0.17373509091451367	12.266115796664963	779.0097427871078	11.702282370548346	743.2048255838454
27.758017636089992	25855.947078205667	24691.368787217903	33175.408089809775	31372.40454792333	36599.96094996033	34502.61361272768	39727.92523462252	37367.94257545429	44963.42877218276	42179.385367214345	0.17903071409751997	0.17377054662662617	10.749734820637968	686.7855874979869	10.274545631051296	656.4305481379852
27.925273656010095	25854.733108906814	24690.33571154633	33176.18129705939	31373.185665741286	36601.632217158956	34504.21280914636	39730.368871579194	37370.2474760437	44967.045327602995	42182.76782875472	0.17906817749638995	0.1738066549575859	9.24526258854894	594.187484507449	8.858055336211692	569.3067138409242
28.09353747758831	25853.30385902691	24689.099383504403	33176.72135547	31373.747234210226	36603.06140879317	34505.5842441791	39732.561379796534	37372.31628774388	44970.39334868742	42185.89819834864	0.1791063307822559	0.17384342809803544	7.752641051425599	501.2151345619932	7.452757029619534	481.8330953028053
28.2628151733366	25851.65785854688	24687.658440307332	33177.02713732629	31374.088203465915	36604.247548063126	34506.72700494354	39734.50190394681	37374.148208303006	44973.472142329745	42188.77582267109	0.1791451868532537	0.17388087847269618	6.271812211954966	407.86823428049684	6.058596306873369	394.0094622699544
28.43311285235687	25849.79362301417	24686.011506113908	33177.09750986168	31374.20751916953	36605.18965737225	34507.64017795315	39736.18959148136	37375.74243812788	44976.28102340549	42191.400055833285	0.17918475885559815	0.17391901874509286	4.802718127190019	314.1464761272073	4.675518819014542	305.8355816556141
28.604436660561465	25847.70965328179	24684.15719179045	33176.931335168425	31374.10412242833	36605.886758315966	34508.32284910934	39737.623592684795	37377.09818033597	44978.8193149198	42193.77025952054	0.17922506018860315	0.17395786182238573	3.345300902190502	220.049547765404	3.3034702665463556	217.3112169727683
28.77679278089485	25845.404435240675	24682.09409466854	33176.52747010383	31373.77694971288	36606.337871667936	34508.77410369158	39738.80306072803	37378.214640806065	44981.08634815539	42195.8858031302	0.1792661045098199	0.17399742086030404	1.8995026886259438	125.57713172864169	1.9423963988083415	128.43612807244062
28.950187433556945	25842.87643954748	24679.820798298853	33175.884766195486	31373.224932773544	36606.54201736706	34508.99302634821	39739.72715172319	37379.09102823122	44983.08146282457	42197.74606391351	0.17930790574028152	0.17403770926819254	0.4652656847902108	30.72890518885106	0.5922430128848646	39.21007088199258
29.124626876227456	25840.124121345805	24677.335872198757	33175.00206954301	31372.446998553645	36606.49821450248	34508.97870108512	39740.39502477783	37379.726554170564	44984.80400722179	42199.35042711789	0.17935047806986887	0.1740787407141673	-0.9574678698991193	-64.49546066764742	-0.7470440507458989	-50.367203117348254
29.30011740429177	25837.14591998134	24674.63787159449	33173.878220717066	31371.44206910032	36606.20548129735	34508.73021125388	39740.805842049245	37380.12043310162	44986.253338378476	42200.69828613131	0.17939383596279376	0.17412052913038703	-2.368755696268636	-160.09630098752677	-2.075518909332459	-140.29594718199223
29.476665351068124	25833.94025871107	24671.725337157968	33172.51205465603	31370.209061473215	36605.66283509204	34508.246639538906	39740.958768799566	37380.27188247313	44987.428822220114	42201.789042628894	0.17943799416320616	0.17416308871844258	-3.768655476204003	-256.0739575829357	-3.393235638795886	-230.57641960959882
29.654277088036206	25830.505544406333	24668.596794737892	33170.90240055988	31368.7468876507	36604.86929232611	34507.52706794396	39740.85297345097	37380.18012275814	44988.329833725555	42202.62210672146	0.17948296770092353	0.1742064339548633	-5.15722485689912	-352.4287794865668	-4.700248277425999	-321.20888422243297
29.832959025067048	25826.84016724881	24665.250755084508	33169.048081780624	31367.054454433015	36603.823868518695	34506.57057777685	39740.48762764065	37379.8443775069	44988.95575708779	42203.19689710549	0.17952877189729421	0.1742505795967532	-6.534521453577327	-449.1611234433949	-5.9966108287044335	-412.1936108227819
30.0127176106544	25822.942500420235	24661.68571356858	33166.947915710196	31365.13066334303	36602.525578247885	34505.37624963352	39739.86190627622	37379.26387340014	44989.305985877116	42203.51284121537	0.17957542237118665	0.17429554068754677	-7.900602850917494	-546.2713542887941	-7.28237726194493	-503.53087549004704
30.193559332147448	25818.810899785447	24657.900149894354	33164.60071366533	31362.974410524483	36600.97343512908	34503.94316338119	39738.97498759165	37378.43784030288	44989.37992320687	42203.56937537795	0.17962293504511923	0.17434133256289883	-9.255526605629711	-643.7598454570398	-8.557601515291026	-595.220961057581
30.37549071598484	25814.443703568228	24653.89252780587	33162.00528076908	31360.584586637047	36599.16645179182	34502.270398139975	39737.82605320298	37377.36551131811	44989.176981900804	42203.36594496867	0.17967132615152667	0.17438797085670707	-10.599350250791758	-741.6269795875996	-9.822337499048444	-687.2641576360911
30.55851832793038	25809.839232019855	24649.661294786718	33159.160415829	31357.960076748437	36597.10363985489	34500.35703226333	39736.41428816397	37376.04612284042	44988.69658466258	42202.90200456965	0.1797206122391671	0.17443547150726904	-11.932131297318847	-839.8731489703059	-11.076639097373118	-779.6607629964128
30.742648773309874	25804.995787080818	24645.204881753558	33156.06491121246	31355.099760224042	36594.78400990086	34498.20214331759	39734.73888102271	37374.47891461058	44987.938164248204	42202.17701813065	0.17977081017967939	0.17448385076358286	-13.253927236641175	-938.4987560790032	-12.320560170599492	-872.411083066836
30.92788869724955	25799.91165203461	24640.521702742295	33152.717552718066	31352.002510612925	36592.206571448434	34495.80480805988	39732.799023877626	37372.66312976951	44986.90116364006	42201.1904591312	0.17982193717428774	0.1745331251917877	-14.564795544560184	-1037.504214193672	-13.554154558631126	-965.5154324537143
31.114244784915854	25794.585091154044	24635.61015458763	33149.11711944391	31348.667195531092	36589.37033292369	34493.16410241494	39730.59391243399	37370.59801491293	44985.5850362236	42199.941810745644	0.17987401076065987	0.17458331168175525	-15.864793683213065	-1136.889947919175	-14.777476082701469	-1058.9741349155083
31.30172376175672	25789.014349339664	24630.468616595244	33145.26238365203	31345.092676541284	36586.27430162974	34490.27910145052	39728.122746060544	37368.2828201459	44983.98924596631	42198.43056600994	0.17992704881992538	0.17463442745383012	-17.153979105336475	-1236.656393861398	-15.990578549317433	-1152.7875239504501
31.4903323937443	25783.197651749913	24625.09545020655	33141.1521106291	31341.27780902946	36582.91748371447	34487.14887935117	39725.38472784588	37365.71679913745	44982.11326759886	42196.65622799072	0.17998106958385343	0.17468649006572604	-18.432409255750827	-1336.8040011422709	-17.193515751496307	-1246.9559432668611
31.68007748761912	25777.13320342353	24619.488998656332	33136.78505854381	31337.221442078244	36579.29888413748	34483.77250939117	39722.3790646558	37362.89920917599	44979.95658679945	42194.61830995722	0.18003609164219975	0.17473951741958435	-19.700141575784073	-1437.3332321150228	-18.386341472854838	-1341.4797473940998
31.870965891135747	25770.819188892776	24613.647586622028	33132.15997829954	31332.922418336166	36575.41750663411	34480.149063905155	39719.10496718956	37359.82931122373	44977.51870037938	42192.31633555442	0.1800921339502213	0.17479352776919138	-20.957233506604098	-1538.2445630440488	-19.569109490388655	-1436.3593023018911
32.063004493309954	25764.253771788528	24607.569519865567	33127.2756133837	31328.37957388394	36571.272353678825	34476.27761425779	39715.56165003726	37356.50636997228	44974.79911647229	42189.74983897954	0.18014921583637009	0.17484853972736858	-22.203742491052253	-1639.5384846571833	-20.74187357648043	-1531.5949858874083
32.25620022466719	25757.435094436307	24601.25308486694	33122.13069971273	31323.59173809678	36566.862426446336	34472.157230811834	39711.74833173688	37352.92965389785	44971.79735472553	42186.91836516055	0.18020735701016355	0.17490457227353157	-23.439725978765637	-1741.2155030015856	-21.9046875024942	-1627.187188666314
32.45056005749291	25750.361277442964	24594.696548449483	33116.72396547256	31318.557733502985	36562.18672477059	34467.78698289426	39707.66423483109	37349.09843531671	44968.51294649377	42183.82146993715	0.18026657757024198	0.17496164476142817	-24.665241429422167	-1843.2761401236057	-23.057605043548392	-1723.1363145187497
32.64609100608406	25743.030419274186	24587.898157396092	33111.054130955024	31313.276375637975	36557.24424710225	34463.16593876037	39703.308585924526	37345.01199044006	44964.94543503564	42180.45872024346	0.180326898012616	0.17501977692705986	-25.880346314879716	-1945.7209347365424	-24.200679979097913	-1819.4427811745554
32.84280012700226	25735.440595822573	24580.856138057803	33105.119908389905	31307.746472895702	36552.033990464275	34458.29316555744	39698.68061574118	37340.66959943058	44961.0943757134	42176.82969429505	0.1803883392391079	0.17507898889678736	-27.085098123920034	-2048.5504430588335	-25.333966096819495	-1916.1070209238678
33.040694519328454	25727.58985996551	24573.568695952243	33098.920001771985	31301.966826374475	36546.554950405	34453.16772928511	39693.779559181385	37336.07054645726	44956.95933619456	42172.933981776616	0.18045092256599463	0.17513930119562884	-28.279554367123637	-2151.765239700675	-26.457517197646666	-2013.129481463693
33.239781324919136	25719.47624111282	24566.03401535337	33092.453106683206	31295.93622971922	36540.80612094906	34447.788694754556	39688.60465537868	37331.214119751334	44952.539896656395	42168.7711840332	0.18051466973285685	0.17520073475575862	-29.463772578543285	-2255.3659183345735	-27.571387097836123	-2110.510626519099
33.44006772866406	25711.097744744882	24558.250258871743	33085.7179101109	31289.653468959266	36534.786494547036	34442.155125545716	39683.15514775771	37326.09961166186	44947.8356499943	42164.3409142639	0.18057960291163883	0.1752633109252031	-30.637810320418794	-2359.3530925950035	-28.675629632518394	-2208.250936601311
33.64156095874556	25702.452351938948	24550.21556702495	33078.71309025969	31283.11732234155	36528.495062021626	34436.26608396247	39677.43028409063	37320.72631871153	44942.84620203151	42159.64279771826	0.1806457447159265	0.17532705147675096	-31.8017251881829	-2463.7273970423266	-29.770298659583204	-2306.350909803994
33.84426828689945	25693.53801888547	24541.9280577982	33071.437316359224	31276.32656015929	36521.93081251228	34430.12063098572	39671.4293165546	37315.09354165238	44937.57117173295	42154.6764718954	0.18071311821044905	0.1753919786170729	-32.955574813706335	-2568.4894879898056	-30.855448063797667	-2404.811062641442
34.04819702867729	25684.35267639265	24533.38582619443	33063.88924846594	31269.27994457556	36515.092733417056	34423.71782622417	39665.151501788445	37309.20058552121	44932.01019142123	42149.44158674568	0.18078174692080992	0.17545811499606265	-34.0994168696634	-2673.6400444721803	-31.931131760022254	-2503.631930841133
34.25335454371064	25674.894229379825	24524.58694377424	33056.067537259805	31261.97622944241	36507.97981033225	34417.05672786332	39658.59610094985	37303.046759695615	44926.162906996375	42143.937804875684	0.18085165484345536	0.17552548371640628	-35.233309073984856	-2779.1797691937536	-32.997403696979745	-2602.814070178196
34.45974823597649	25665.16055635887	24515.52945818484	33047.97082383512	31254.414160114644	36500.59102698919	34410.13639261184	39651.76237977195	37296.631377949474	44920.02897815806	42138.16480175575	0.18092286645588465	0.17559410834338182	-36.35730919406342	-2885.109389533289	-34.05431786223198	-2702.358057447709
34.66738555406454	25655.149508903647	24506.21139267782	33039.597739485755	31246.592473258206	36492.925365188734	34402.95587564552	39644.64960862015	37289.953758508265	44913.608078631485	42132.12226593025	0.18099540672710981	0.17566401291489794	-37.47147505248722	-2991.4296586615965	-35.101928285788745	-2802.264491344802
34.87627399144595	25644.858911106505	24496.630745615763	33030.94690548374	31238.50989665359	36484.98180473218	34395.51423054907	39637.25706254808	37283.01322410478	44906.899896395465	42125.80989923131	0.1810693011283752	0.17573522195178123	-38.57586453127442	-3098.1413565622643	-36.140289044211386	-2902.5339933978394
35.086421086743854	25634.286559022737	24486.785489967056	33022.01693285271	31230.165148993412	36476.75932335045	34387.81050925515	39629.58402135436	37275.80910203424	44899.90413391507	42119.22741699509	0.18114457564413744	0.1758077604683119	-39.67053557485633	-3205.245291000232	-37.16945426455641	-3003.167208914645
35.29783442400536	25623.43022010163	24476.673572788914	33012.806422134534	31221.556939674672	36468.25689662994	34379.843761981254	39621.62976963875	37268.34072420991	44892.62050837707	42112.37454828188	0.1812212567833189	0.1758816539830248	-40.755546197484364	-3312.7422988526523	-38.18947812951228	-3104.1648080563173
35.51052163297529	25612.287632603708	24466.29291469769	33003.31396314906	31212.683968584617	36459.47349793475	34371.61303716316	39613.393596857626	37260.607427217765	44885.04875192816	42105.251036098394	0.18129937159084297	0.17595692852977346	-41.83095448878885	-3420.633247316815	-39.20041488297284	-3205.527486950159
35.72449038937153	25600.856505004296	24455.641409326672	32993.538134747345	31203.544925880746	36450.40809832627	34363.117381385986	39604.874797379394	37252.608552371334	44877.18861191691	42097.856637623656	0.18137894765945375	0.17603361066907394	-42.89681861664576	-3528.9190349392593	-40.202318832991295	-3307.2559686414897
35.93974841516195	25589.134515383394	24444.716922771153	32983.47750455857	31194.138491764923	36441.05966647999	34354.355839312666	39596.072670540394	37244.34344576661	44869.03985114009	42090.19112443852	0.18146001314183421	0.17611172749972695	-43.95319683365233	-3637.6005929782987	-41.19524435659696	-3409.3510042121634
36.15630347884324	25577.11931080016	24433.517293020002	32973.13062872888	31184.463336250978	36431.427168598035	34345.32745360921	39586.986520699305	37235.811458336735	44860.60224809122	42082.25428275837	0.1815425967630282	0.17619130667073743	-45.00014748389367	-3746.678886761889	-42.179245906241704	-3511.813374031335
36.374163395721176	25564.808506652847	24422.04032937314	32962.49605165344	31174.51811892512	36421.50956831881	34336.03126486658	39577.6156572919	37227.011945905644	44851.87559721349	42074.0459136685	0.18162672783317604	0.1762723763935285	-46.037729007410235	-3856.1549169765785	-43.154378014602116	-3614.6438889522105
36.59333602819267	25552.199686023123	24410.283811845333	32951.57230570062	31164.301488700265	36411.30582662288	34326.46631151977	39567.95939488516	37217.94426924232	44842.85970915608	42065.565833363806	0.18171243626057582	0.17635496545446874	-47.065999946251395	-3966.0297210477293	-44.12069529890141	-3717.843391452916
36.813829286029524	25539.290399004753	24398.24549055543	32940.35791092874	31153.812083563094	36400.8149017354	34316.63162976371	39558.017053231255	37208.607794114454	44833.55441103464	42056.81387339169	0.18179975256507297	0.1764391032277153	-48.085018951038364	-4076.304374612868	-45.078252467370476	-3821.412757000886
37.03565112666392	25526.0781620157	24385.923085100385	32928.85137479423	31143.048530313663	36390.03574902427	34306.52625346523	39547.78795732052	37199.001891341504	44823.959546694845	42047.78988089828	0.18188870789179615	0.17652481968838632	-49.09484478691593	-4186.979993001558	-46.02710432425374	-3925.352895334363
37.25880955547555	25512.56045709377	24373.31428391441	32917.05119185206	31132.009444298023	36378.96732089486	34296.149214072255	39537.271437434596	37189.125936847864	44814.07497698072	42038.49371887884	0.18197933402524338	0.17661214542606754	-50.09553633998439	-4298.0577327637	-46.96730577586277	-4029.66475183703
37.483312626080554	25498.73473117479	24360.41674361186	32904.95584344713	31120.69342913262	36367.60856668023	34285.49954051862	39526.46682919853	37178.97931171516	44803.900580006244	42028.925266431295	0.1820716634037351	0.1767011116586722	-51.08715262429905	-4409.538793294691	-47.89891183610598	-4134.349308937788
37.70916844062219	25484.598395353285	24347.2280883145	32892.56379739713	31109.09907642142	36355.95843252734	34274.57625912596	39515.373473632484	37168.5614022346	44793.43625143128	42019.084419014194	0.18216572913423693	0.17679175024665067	-52.06975278817117	-4521.4244184251875	-48.821977633357164	-4239.407587610185
37.93638515006311	25470.148824124866	24333.74590896133	32879.87350766625	31097.224965463964	36344.01586127895	34263.37839350069	39503.99071720298	37157.871599958096	44782.681904741745	42008.97108870766	0.1822615650075722	0.17688409370757666	-53.04339612217154	-4633.715898223221	-49.73655841687287	-4344.8406489323825
38.164970954479706	25455.38335460972	24319.967762601937	32866.88341402914	31085.069662955797	36331.77979235047	34251.90496442776	39492.31791187285	37146.90930174958	44771.63747153336	41998.58520447895	0.18235920551402982	0.17697817523110893	-54.008142064878484	-4746.414570613764	-50.642709561405354	-4450.649595447816
38.39493410335793	25440.299285757505	24305.891171672203	32853.591941726205	31072.63172268029	36319.2491616034	34240.15498976052	39480.354415151865	37135.673909835976	44760.302901801086	41987.92671245249	0.18245868585938316	0.17707402869434535	-54.964050211710855	-4859.5218233196065	-51.540486576006515	-4556.835573007353
38.626282895891045	25424.89387753134	24291.513623251056	32839.99750110731	31059.909685190312	36306.422901212034	34228.12748430492	39468.099590144506	37124.16483185618	44748.678164230725	41976.9955761822	0.18256004198133013	0.1771716886775822	-55.911180322247674	-4973.039095710032	-52.42994511024153	-4663.399772359058
38.859025681279114	25409.164350072744	24276.832568299746	32826.098487267	31046.902077482315	36293.29993952728	34215.82145970099	39455.552805599305	37112.38148091129	44736.76324649753	41965.79177693028	0.18266331056637042	0.17727119048048656	-56.849592328144354	-5086.967880757526	-53.311140960780904	-4770.343430848792
39.09317085903034	25393.107882844215	24261.8454208808	32811.89327966719	31033.607412659374	36279.87920093311	34203.23592429823	39442.713435954895	37100.32327561249	44724.55815556665	41954.31531394829	0.18276852906712998	0.1773725701387008	-57.77934634107805	-5201.309727014042	-54.18413007937488	-4877.667834257707
39.328726879264174	25376.72161375188	24246.549557358117	32797.38024175107	31020.024189585587	36266.15960570014	34190.369883027495	39429.58086138785	37087.98964012956	44712.06291800129	41942.5662047641	0.1828757357201495	0.17747586444088706	-58.7005026609113	-5316.066240692511	-55.048968579852954	-4985.374318627641
39.56570224301631	25360.002638244256	24230.942315575954	32782.557720543366	31006.150892529273	36252.14006983114	34177.22233726685	39416.15446785669	37075.3800042374	44699.27758027234	41930.54448547197	0.18298496956414928	0.17758111094622914	-59.6131217864604	-5431.239088009112	-55.90571274695685	-5093.464272274636
39.80410550254544	25342.948008389292	24215.02099401735	32767.4240462405	30991.985990796267	36237.81950490244	34163.79228470295	39402.43364714694	37062.493803362435	44686.202209075054	41918.250211027844	0.1830962704587903	0.17768834800240474	-60.517264421549044	-5546.829997135326	-56.75441904224863	-5201.939137560315
40.04394526164196	25325.554731927863	24198.78285094144	32751.97753178841	30977.527938352803	36223.19681789927	34150.07871918762	39388.41779691451	37049.33047862864	44672.83689165022	41905.683455549966	0.18320967910393765	0.17779761476404218	-61.41299148603866	-5662.840760705061	-57.59514411474811	-5310.800413198769
40.28523017593832	25307.81977130239	24182.225103497218	32736.216472447268	30962.77517343565	36208.270911044005	34136.08063058726	39374.10632072735	37035.88947690071	44659.18173610952	41892.84431262193	0.18332523705945414	0.17790895121167813	-62.300364125258056	-5779.273238167167	-58.42794480857265	-5420.049656286836
40.52796895322162	25289.7400426614	24165.344926816113	32720.139145344125	30947.726118152696	36193.040681619306	34121.797004628825	39359.498628106754	37022.17025082878	44645.236871767076	41879.732895603345	0.1834429867655314	0.17802239817123489	-63.17944371904014	-5896.12935820967	-59.25287817021308	-5529.688484368846
40.77217035374772	25271.31241483784	24148.139453079817	32703.743809011765	30932.379178070125	36177.505021783705	34107.22682273836	39344.59413456682	37008.172258890096	44631.00244947546	41866.349337943415	0.18356297156358273	0.17813799733402555	-64.05029189347988	-6013.411121467128	-60.07000146045175	-5639.718577986583
41.017843190557436	25252.533708301136	24130.605770564205	32687.028702913754	30916.732741787684	36161.66281838059	34092.369061873804	39329.39226165232	36993.89496543024	44616.47864196709	41852.69379350002	0.18368523571770937	0.1782557912773147	-64.91297053039307	-6131.120603076182	-60.87937216226419	-5750.141682904214
41.26499632979458	25233.4006940822	24112.74092265844	32669.99204695565	30900.785180501378	36145.51295274046	34077.22269435184	39313.89243697568	36979.3378407033	44601.665644201326	41838.76643686408	0.18380982443676475	0.17837582348544556	-65.76754177689145	-6249.259955327027	-61.68104798925924	-5860.9596124449745
41.51363869102594	25213.910092670776	24094.541906858565	32652.632040981895	30884.534847553336	36129.05430047609	34061.786687668515	39298.094094252716	36964.50036091113	44586.56367371782	41824.56746368985	0.18393678389703244	0.17849813837155354	-66.61406805925071	-6367.831410748884	-62.47508689793176	-5972.174250239506
41.763779247563185	25194.058572882866	24076.005673733653	32634.946864256166	30867.980077966797	36112.285731268705	34046.06000431177	39281.996673335176	36949.38200823978	44571.17297099336	41810.09709102838	0.18406616126554126	0.17862278129988618	-67.45261209376622	-6486.837285000831	-63.26154709716502	-6083.787552765571
42.0154270267867	25173.842750699587	24057.12912586584	32616.934674927506	30851.119187968645	36095.206108648	34030.04160156877	39265.599620243185	36933.98227089645	44555.4937998067	41795.35555766895	0.1841980047240327	0.17874979860875007	-68.28323689682293	-6606.279979768209	-64.04048705818423	-6195.801552031189
42.26859111047143	25153.259188074997	24037.90911676125	32598.593609479827	30833.950474496138	36077.81428976326	34013.730431324504	39248.9023871955	36918.300643143375	44539.526447608594	41780.34312448414	0.18433236349361207	0.1788792376341036	-69.10600579953461	-6726.161986141466	-64.81196552694018	-6308.218358495273
42.523280635114425	25132.30439171211	24018.342449732518	32579.921782164136	30816.47221468931	36060.109125145704	33997.12543985379	39231.90443263697	36902.33662533098	44523.27122589697	41765.06007478156	0.184469287860092	0.17901114673381754	-69.92098245891975	-6846.485887744464	-65.57604153326247	-6421.040163799189
42.77950479226489	25110.974811807293	23998.425876751517	32560.917284414685	30798.682665368113	36042.089458463335	33980.22556760568	39214.60522126573	36886.08972392966	44506.72847060025	41749.50671466172	0.18460882920006844	0.17914557531262673	-70.7282308723079	-6967.254364283755	-66.33277440535312	-6534.269244048744
43.03727282885567	25089.266840759727	23978.156097270225	32541.57818424538	30780.580062492005	36023.754126264714	33963.02974897831	39197.004224055905	36869.55945155813	44489.89854246413	41733.68337337986	0.18475104000774012	0.17928257384779692	-71.52781539059652	-7088.470195001923	-67.08222378023493	-6647.907962799072
43.29659404753705	25067.176811848203	23957.529757011493	32521.902525629892	30762.162620605137	36005.1019577158	33945.536912087744	39179.10091828071	36852.74532701234	44472.78182744798	41717.590403716706	0.18489597392250123	0.17942219391552444	-72.31980073206068	-7210.136262362823	-67.82444961682631	-6761.95877435524
43.55747780701245	25044.700997870477	23936.543446725278	32501.888327860343	30743.428532262005	35986.131774324516	33927.74597852561	39160.89478753061	36835.64687528986	44455.37873712463	41701.2281823523	0.18504368575733818	0.17956448821810594	-73.10425199712336	-7332.255555817857	-68.55951220888528	-6876.4242271455005
43.81993352237618	25021.835609747806	23915.19370091284	32481.533584888508	30724.37596743761	35966.84238965792	33909.65586311031	39142.385321731614	36818.26362761478	44437.68970909001	41684.59711024929	0.18519423152804762	0.1797095106118904	-73.88123468315462	-7454.8311757473275	-69.28747219790239	-6991.30696717184
44.08397066545326	24998.576795090023	23893.47699651459	32460.8362646443	30705.00307291717	35947.23260904621	33891.2654736267	39123.57201715854	36800.59512145801	44419.715207376656	41667.697613039745	0.1853476684833188	0.17985731613604908	-74.65081470116274	-7577.866337638348	-70.00839058854763	-7106.6097417883575
44.349598765141174	24974.920636722876	23871.389751563074	32439.794308334727	30685.30797166822	35927.3012292781	33872.57371055754	39104.45437644727	36782.64090055705	44401.4557228765	41650.530141420604	0.18550405513568985	0.18000796104219247	-75.41305839018605	-7701.364376142621	-70.72232876101043	-7222.3354032682255
44.6168274077539	24950.863151174697	23848.928323798536	32418.405629720117	30665.288762192427	35907.047038283636	33853.579466804564	39085.031908603465	36764.40051493257	44382.91177376965	41633.09517155511	0.18566345129343206	0.1801615028248543	-76.1680325355992	-7825.328749628738	-71.42934848732693	-7338.486912857741
44.88566623736761	24926.40028712152	23826.089009246112	32396.66811436756	30644.94351785687	35886.46881480583	33834.281627398814	39065.30412900805	36745.87352090234	44364.08390596064	41615.39320548085	0.18582591809337298	0.18031800025288472	-76.91580438551318	-7949.763044662774	-72.12951194637571	-7455.067344792187
45.15612495616904	24901.52792378989	23802.868040754067	32374.579618881296	30624.270286204708	35865.565328060104	33814.67906920074	39045.270559420125	36727.05948109305	44344.972693522475	41597.424771525555	0.18599151803470632	0.18047751340177332	-77.65644166950369	-8074.670980810188	-72.82288174042333	-7572.079890552908
45.42821332480542	24876.241869315014	23779.26158649049	32352.13797010792	30603.267088242905	35844.335337380835	33794.77066058827	39024.93072797558	36707.9579644481	44325.57873914748	41579.19042472876	0.18616031501381566	0.18064010368694505	-78.39001261587691	-8200.056415407918	-73.50952091021463	-7689.527863103896
45.701941162736816	24850.53785905444	23755.265748399488	32329.340964317682	30581.931917709146	35822.77759185595	33774.55526113489	39004.284169183804	36688.56854623456	44305.90267460769	41560.690747273205	0.18633237436015074	0.18080583389805432	-79.11658597143105	-8325.923348746262	-74.18949295235507	-7807.414701446891
45.97731834859046	24824.411553853755	23730.876560612625	32306.186366358103	30560.26274031338	35800.89082994638	33754.031721273874	38983.33042391871	36668.89080804473	44285.94516122094	41541.92634892119	0.18650776287319024	0.18097476823431774	-79.83623102222191	-8452.275929411873	-74.86286183881748	-7925.743975508958
46.25435482051728	24797.85853826466	23706.089987816333	32282.67190878157	30538.257492955963	35778.6737790928	33733.1988819509	38962.06903940751	36648.924337795615	44265.706890326896	41522.89786745994	0.18668654886054042	0.18114697234092414	-80.54901761251676	-8579.118459638208	-75.52969203313114	-8044.519390814938
46.533060576550575	24770.874318712977	23680.901923573336	32258.795290944563	30515.91408292071	35756.125155307185	33712.05557426388	38940.49956921465	36628.6687297249	44245.18858377068	41503.60596915495	0.1868688021771939	0.18132251334655275	-81.25501616731344	-8706.455401118845	-76.190048510216	-8163.744793638587
46.813445674966815	24743.45432161506	23655.308188596082	32234.55417807762	30493.230387041363	35733.24366274918	33690.60061908872	38918.62157322148	36608.12358438284	44224.390994395	41484.05134921066	0.18705459426600546	0.18150145990204894	-81.95429771413183	-8834.29138089437	-76.84399677644979	-8283.424176323228
47.09552023464871	24715.593891441156	23629.304528971283	32209.946200325336	30470.20425084129	35710.02799328692	33668.83282669136	38896.434617601684	36587.28850862068	44203.31490654113	41464.2347322399	0.18724399819942264	0.1816838822202949	-82.64693390519824	-8962.631197431125	-77.49160288886924	-8403.561682609841
47.37929443545016	24687.28828872426	23602.88661433384	32184.968951755396	30446.83348764534	35686.47682604178	33646.75099632573	38873.938274792206	36566.16311557524	44181.96113655925	41444.15687274192	0.1874370887225162	0.18186985211731552	-83.3329970422783	-9091.479827133939	-78.13293347720173	-8524.16161343921
47.66477851856398	24658.532688011637	23576.050035987966	32159.61998933427	30423.11587766198	35662.58882691511	33624.35391581557	38851.13212345813	36544.74702464861	44160.330533326574	41423.81855558825	0.18763394229735972	0.18205944305467403	-84.01256010065117	-9220.842430897988	-78.76805576609331	-8645.228432874195
47.951982786891236	24629.32217575896	23548.79030497457	32133.89683187059	30399.04916703575	35638.36264809881	33601.6403611214	38828.01574845404	36523.03986148391	44138.42397877662	41403.220596518026	0.18783463714881302	0.1822527301831933	-84.68569675426261	-9350.724360986613	-79.39703759671102	-8766.766774130054
48.24091760541319	24599.651748163342	23521.102850082745	32107.796958922576	30374.631066868402	35613.79692756624	33578.60909589092	38804.58874077839	36501.0412579364	44116.24238843649	41382.36384264224	0.1880392533117489	0.18244979038806278	-85.35248140295153	-9481.131168270484	-80.01994745087723	-8888.781446008943
48.53159340156531	24569.516308934715	23492.98301580354	32081.317809670018	30349.859252207425	35588.89028854496	33555.25887099243	38780.850697523136	36478.75085203952	44093.78671197478	41361.2491729571	0.1882478726797926	0.18265070233537517	-86.01298919889814	-9612.068609585986	-80.6368544752404	-9011.277439512312
48.82402066561362	24538.91066700279	23464.42606022422	32054.456781748464	30324.731361001053	35563.64133896927	33531.588424030684	38756.80122181693	36456.168287965906	44071.05793375921	41339.87749886693	0.18846057905561817	0.1828555465201496	-86.66729607601155	-9743.54265556205	-81.24782850703195	-9134.259934762493
49.11820995103327	24507.829534157678	23435.42715286084	32027.211230044424	30299.2449930181	35538.04867091209	33507.5964788442	38732.43992276198	36433.29321598273	44048.05707342431	41318.24976471647	0.18867745820286944	0.18306440531589627	-87.31547877879348	-9875.559498625807	-81.85294009983772	-9257.734308135696
49.41417187488941	24476.267522622275	23405.981372427552	31999.578465450446	30273.397708731853	35512.11085999577	33483.2817449839	38707.766415364575	36410.125292401804	44024.78518644986	41296.36694833351	0.18889859789976243	0.18327736302578196	-87.95761489293363	-10008.125561358407	-82.4522605510283	-9381.706139714457
49.71191711822035	24444.219142553848	23376.083704540044	31971.555753578057	30247.187028166045	35485.82646478034	33458.642917171535	38682.78032045834	36386.66417952328	44001.24336474983	41274.23006158123	0.18912408799443262	0.18349450593545596	-88.59378287726577	-10141.247505227104	-83.04586192991701	-9506.181221039034
50.01145642642306	24411.678799472797	23345.729039351307	31943.140313427357	30220.610429702007	35459.19402612871	33433.67867473789	38657.48126462049	36362.90954557352	43977.43273727237	41251.840150921285	0.18935402046209948	0.1837159223676026	-89.22406209685869	-10274.93223966565	-83.63381710720569	-9631.165563168935
50.3128006096408	24378.640791615933	23314.912169117288	31914.329316011168	30193.66534884497	35432.21206654762	33408.387681039116	38631.86888008001	36338.86106463588	43953.35447061074	41229.19829798702	0.18958848946411186	0.1839417027382799	-89.84853285626741	-10409.186931387521	-84.21619978537638	-9756.665405075066
50.61596054315354	24345.099307212447	23283.627785690252	31885.119882932868	30166.34917694856	35404.87908950424	33382.76858285119	38605.94280461862	36314.518416575105	43929.00976962643	41206.3056201681	0.18982759140895186	0.18417193961512454	-90.46727643677877	-10544.019014378078	-84.79308453060366	-9882.687222380191
50.9209471677702	24311.04842167852	23251.8704779371	31855.509084914152	30138.65925989503	35377.19357871489	33356.82000974056	38579.7026814617	36289.88128695386	43904.39987808231	41183.16327120557	0.19007142501527416	0.18440672777748615	-91.08037513223826	-10679.436199994758	-85.36454680514726	-10009.237736415118
51.22777149022361	24276.482094730512	23219.634729080866	31825.493940274053	30110.592896730723	35349.15399740904	33330.54057341144	38553.14815916247	36264.949366942325	43879.52607929019	41159.77244179907	0.19032009137705325	0.18464616427856792	-91.68791228625923	-10815.446487448178	-85.93066300137434	-10136.323923641816
51.53644458356769	24241.394167411374	23186.914913962064	31795.07141335389	30082.14733825375	35320.75878756327	33303.928867027236	38526.278891475355	36239.72235321934	43854.38969676878	41136.13436022515	0.19057369403093286	0.18489034850965985	-92.28997233424889	-10952.058175133541	-86.49151047788473	-10263.953025592491
51.84697758757708	24205.778359028907	23153.705296217475	31764.23841288791	30053.31978555263	35292.00636910619	33276.98346450599	38499.094537219826	36214.199947865025	43828.992094914676	41112.250292967554	0.1908323390258553	0.18513938226653667	-92.88664084349875	-11089.279871992767	-87.04716759577423	-10392.132559048943
52.15938170914916	24169.62826400298	23120.000025373956	31732.99179031749	30024.10738849423	35262.89513909308	33249.70291978867	38471.59476013456	36188.381858245026	43803.33467968666	41088.121545359965	0.19109613499506836	0.18539336981811366	-93.47800455649121	-11227.120509549044	-87.59771375724813	-10520.870326760225
52.47366822270851	24132.937348617965	23085.79313385377	31701.32833804559	29994.507244158125	35233.42347084805	33222.08576607874	38443.77922871999	36162.26779688481	43777.41889930231	41063.749462240776	0.1913651932306002	0.18565241797744822	-94.06415143513732	-11365.58935435675	-88.14322944512242	-10650.174428542145
52.789848470613855	24095.698947678342	23051.078533889216	31669.2447876307	29964.51639521638	35203.58971307367	33194.13051505248	38415.64761607061	36135.85748133493	43751.24624494925	41039.135428621295	0.19163962776030402	0.1859166361751831	-94.64517070738657	-11504.696021026932	-88.68379626394744	-10780.053272816353
53.107933863567155	24057.906261063275	23015.85001434304	31636.737807916088	29934.131828255682	35173.39218892519	33165.835656038355	38387.19959969453	36109.15063402566	43724.81825150905	41014.280870366594	0.19191955542758024	0.18618613653552613	-95.22115291632508	-11644.450485898182	-89.21949698355456	-10910.515588775277
53.42793588102576	24019.55235017724	22980.101237431365	31603.804003092766	29903.350472039692	35142.82919504885	33137.199655163924	38358.43486132068	36082.14698211071	43698.13649829546	40989.1872548898	0.19220509597387658	0.18646103395487573	-95.79218996933196	-11784.863101045601	-89.7504155836723	-11041.570438935421
53.74986607161648	23980.630134293846	22943.825735346287	31570.439910693865	29872.169195709463	35111.899000582955	33108.220954469594	38329.35308669351	36054.846257299825	43671.20260980771	40963.856091860085	0.19249637212408902	0.1867414461831935	-96.35837519074994	-11925.94460906554	-90.2766373002305	-11173.227232236415
54.073736053552395	23941.132386788388	22907.01690677461	31536.641999516494	29840.584806919385	35080.599846119105	33078.89797098725	38299.953965353336	36027.2481956796	43644.018256497795	40938.28893392499	0.19279350967497932	0.18702749390824303	-96.91980337599671	-12067.706158414483	-90.79824867365096	-11305.49573771935
54.399557515052166	23901.05173125641	22869.668013309092	31502.406667469317	29808.594049905736	35048.92994262315	33049.22909578265	38270.23719040281	35999.352537521525	43616.58515555348	40912.48737744677	0.19309663758673293	0.18731930084280787	-97.47657084840466	-12210.159319474362	-91.31533759955346	-11438.38609881606
54.727342214761876	23860.380637513616	22831.772175748716	31467.7302393416	29776.19360348533	35016.88747031268	33019.21269295944	38240.20245825749	35971.1590270771	43588.90507169607	40886.45306325367	0.1934058880777908	0.18761699381501895	-98.02877551867277	-12353.316101323813	-91.82799338104815	-11571.908848217689
55.057101982179326	23819.111417474087	22793.322370284255	31432.60896449159	29743.380078981332	34984.4705774904	32988.847098623984	38209.849468380955	35942.66741235894	43560.97981799426	40860.187677406124	0.19372139672309227	0.18792070286191329	-98.57651694500964	-12497.188969038427	-92.33630678334885	-11706.074923405424
55.38884871808102	23777.236220902596	22754.31142456526	31397.039014450555	29710.150018073185	34951.67737933136	32958.130619808384	38179.17792300339	35913.87744490754	43532.81125669459	40833.69295197841	0.19404330255587246	0.18823056132637006	-99.11989639692911	-12641.790861888789	-92.84037009005988	-11840.895682776347
55.722594394951685	23734.747031036928	22714.732013644807	31361.01648043897	29676.499890567935	34918.505956621426	32927.061533351094	38148.18752682249	35884.78887954305	43504.401300068224	40806.97066585659	0.1943717481731632	0.18854670595755635	-99.65901692280022	-12787.135212450288	-93.34027716321725	-11976.382922653109
56.058351057416104	23691.635660075295	22674.576655796955	31324.537370790364	29642.42609208843	34884.95435444471	32895.63808473124	38116.87798668511	35855.4014741	43475.75191127374	40780.022645551304	0.19470687984515972	0.18886927701503894	-100.19398341806664	-12933.235966305248	-93.83612350421026	-12112.548894842155
56.39613082267415	23647.893744526136	22633.83770820429	31287.597608281052	29607.924941677018	34851.02058081931	32863.858486857585	38085.249011250984	35825.71498914678	43446.86510523902	40752.850766029005	0.19504884762861444	0.18919841837671872	-100.72490269793343	-13080.107602801174	-94.32800631832652	-12249.406325091608
56.7359458809379	23603.51274041366	22592.507362509143	31250.193027358993	29572.992679308467	34816.702605276376	32831.72091880654	38053.30031063431	35795.72918768546	43417.742949558706	40725.456951557935	0.19539780548443791	0.18953427765074926	-101.25188357239676	-13227.76515663974	-94.81602458190173	-12386.968432360329
57.07780849587155	23558.483918336835	22550.577640226184	31212.31937127047	29537.625463311284	34781.99835738323	32799.223524510606	38021.031596025474	35765.44383483475	43388.38756541172	40697.84317657336	0.19575391139967976	0.18987700629161122	-101.7750369235946	-13376.22424032446	-95.30027911097568	-12525.248948761262
57.42173100503407	23512.79835837521	22508.040388009926	31173.97228907788	29501.81936769101	34746.90572520526	32766.364411392282	37988.442579289316	35734.85869749225	43358.80112849607	40670.01146655946	0.19611732751409428	0.1902267597205299	-102.29447578876716	-13525.501067899168	-95.78087263508496	-12664.262140700594
57.7677258203244	23466.446944837673	22464.887272773325	31135.147332565237	29465.570379352677	34711.42255370524	32733.141648942245	37955.53297253983	35703.97354397645	43328.98586998299	40641.96389894953	0.19648822025147916	0.1905836974504206	-102.81031544458529	-13675.612479473464	-96.25790987262008	-12804.022830738686
58.115805428429454	23419.420360849046	22421.10977665236	31095.839953026392	29428.874395217823	34675.546643077185	32699.553267239153	37922.30248769024	35672.78814364695	43298.9440774905	40613.70260404487	0.19686676045600918	0.19094798321556097	-103.32267349617905	-13826.57596700266	-96.73149761003879	-12944.546420544386
58.465982391274686	23371.709082768928	22376.699191811174	31056.045497930445	29391.72721923114	34639.27574701118	32665.59725540808	37888.75083597618	35641.302266501676	43268.67809607615	40585.22976595225	0.19725312353377614	0.1913197851062057	-103.83166996934597	-13978.409701140597	-97.20174478380068	-13085.84891476389
58.818269346477535	23323.30337443843	22331.646615083384	31015.75920746013	29354.124559253007	34602.60757088712	32631.271560015743	37854.87772745234	35609.51568275069	43238.19032925113	40556.547623541665	0.19764748959978076	0.1916992757083556	-104.3374274072994	-14131.132559378631	-97.66876256688556	-13227.946946140379
59.172679007803275	23274.193281248343	22285.942942442958	30974.97621091627	29316.062023831313	34565.53976989271	32596.574083397878	37820.68287045912	35577.42816236365	43207.48324001377	40527.65847142259	0.19805004363061032	0.19208663224892034	-104.84007097131689	-14284.764155462384	-98.13266445832414	-13370.857801686972
59.52922416562417	23224.36862402413	22239.578863300536	30933.69152298379	29277.535118849333	34528.069947063705	32561.502681917922	37786.165971059454	35545.039474591984	43176.5593519052	40498.56466094202	0.19846097562306414	0.19248203674651435	-105.33972854618332	-14439.324870178476	-98.59356637659948	-13514.59945002757
59.887917687380885	23173.818992721215	22192.54485461817	30891.900039851913	29238.53924404216	34490.195651241236	32526.05516415166	37751.32673244282	35512.34938746174	43145.42125008545	40469.26860120193	0.1988804807590024	0.19288567616813895	-105.83653084958496	-14594.835883477703	-99.05158675793064	-13659.190570121631
60.24877251804685	23122.53373992602	22144.831174837804	30849.596535183842	29199.069689377626	34451.9143749445	32490.229288996085	37716.16485429643	35479.35766723793	43114.0715824329	40439.77276009882	0.19930875957669195	0.193297742592027	-106.33061154646566	-14751.31920813024	-99.5068466579396	-13804.650581206195
60.6118016805955	23070.50197415536	22096.427857616636	30806.775655927373	29159.12163129454	34413.22355215241	32454.022763697772	37680.68003213987	35446.064077857176	43082.51306066506	40410.079665384364	0.19974601814896126	0.1937184333769263	-106.82210736973502	-14908.797725084238	-99.9594698587025	-13950.999674225226
60.97701827647021	23017.71255294937	22047.324705363848	30763.431917960726	29118.690128792558	34374.12055599182	32417.433241797757	37644.87195662272	35412.46838032791	43050.748461482675	40380.19190574839	0.2001924682684712	0.19414795133812152	-107.31115824422886	-15067.295220234431	-100.40958297967882	-14098.258844640106
61.34443548605718	22964.154075751394	21997.511282572188	30719.55970156596	29077.7701193669	34334.60269632731	32380.458320988713	37608.740312782924	35378.57033209617	43018.78062773754	40350.11213192464	0.2006483276404385	0.19458650493051075	-107.79790741774923	-15226.836423093453	-100.85731559419219	-14246.449926830828
61.71406656916102	22909.814876568435	21946.976908937966	30675.153246721868	29036.3564147808	34294.6672172476	32343.095540880295	37572.28477926317	35344.369686374965	42986.61246962375	40319.84305781931	0.2011138200831578	0.19503430843906408	-108.28250159740128	-15387.447047220543	-101.30280035133183	-14395.59563017264
62.085924865483435	22854.683016406383	21895.710652262977	30630.206648208907	28994.443696668528	34254.31129444442	32305.342380668088	37535.50502748417	35309.86619143534	42954.24696589381	40289.3874616632	0.2015891757366965	0.19549158217700988	-108.76509109235485	-15549.153832620941	-101.74617310249596	-14545.719576708041
62.46002379510434	22798.74627547286	21843.7013211319	30584.71385051682	28952.026511961558	34213.53203247766	32267.196256702395	37498.40072077106	35275.059589857614	42921.687165098956	40258.74818718844	0.20207463128014172	0.19595855269212195	-109.24582996356185	-15711.98459021654	-102.18757303516759	-14696.846340802498
62.83637685896657	22741.992145141714	21790.937457357457	30538.668642546625	28909.09926812873	34172.32646192221	32228.654519950243	37460.97151343164	35239.94961773892	42888.936186855004	40227.928144828344	0.20257043015781942	0.1964354529814844	-109.72487617842125	-15875.96824819874	-102.6271428111504	-14849.001490505412
63.21499763936286	22684.407819673037	21737.40732818821	30492.064652098165	28865.656228224136	34130.69153639119	32189.714453348337	37423.21704978409	35204.536003857815	42855.99722313487	40196.930312944445	0.20307682281490608	0.19692252271514996	-110.20239177495387	-16041.134900947101	-103.0650287122553	-15002.21163102705
63.59589980042612	22625.980187680594	21683.098918269552	30444.89534013137	28821.69150573093	34088.62412942761	32150.373269038228	37385.13696312928	35168.81846878962	42822.873539585606	40165.75773907672	0.20359406694289603	0.1974200084691136	-110.67854303246713	-16207.515860171057	-103.50138079262979	-15156.504450341687
63.979097088622495	22566.6958233421	21627.999921353265	30397.153994793607	28777.199059194718	34046.12103126069	32110.628105481297	37346.7308746678	35132.79672397379	42789.568476874	40134.413541221766	0.20412242773540007	0.19792816396805926	-111.15350064951053	-16375.143708453514	-103.93635303738847	-15311.908766891807
64.36460333324754	22506.54097734385	21572.097731746293	30348.83372519984	28732.172686634174	34003.178945418156	32070.476024445034	37307.998392355934	35096.47047072734	42756.085452058025	40102.90090913619	0.20466217815478177	0.19844725033835225	-111.62743993132608	-16544.052355588414	-104.37010352997459	-15468.45457980968
64.75243244692527	22445.501567554526	21515.37943549298	30299.92745495593	28686.606019720384	33959.794485188584	32029.91400785592	37268.93910969911	35059.8393992038	42722.42795998696	40071.22310566765	0.20521359921016846	0.1989775363717888	-112.10054098566616	-16714.277097625658	-104.80279462595354	-15626.17312143743
65.14259842611021	22383.563169420373	21457.831801282548	30250.427915411714	28640.49251771302	33915.96416992557	31988.93895451169	37229.55260447795	35022.90318729316	42688.59957472852	40039.38346811302	0.20577698024739802	0.199519298800624	-112.57298892684776	-16885.85467869602	-105.23459313593048	-15785.096912545152
65.53511535159264	22320.711006076897	21399.44127107504	30200.327638633098	28593.825461142627	33871.68442118754	31947.54767664607	37189.83843740541	34985.66149946058	42654.60395102646	40007.38540960503	0.20635261925150095	0.20007282258445258	-113.04497409132455	-17058.82335619349	-105.66567051740276	-15945.259820370935
65.92999738900669	22256.929938168287	21340.193950437635	30149.618950077027	28546.597945226058	33826.95155870175	31905.736896338192	37149.79615070743	34948.11398551913	42620.444825784456	39975.232420526234	0.2069408231623418	0.20063840120952572	-113.51669226246304	-17233.222969033755	-106.09620307457226	-16106.697119359858
66.32725878934137	22192.204453371283	21280.07559858527	30098.293960959014	28498.802873004202	33781.761796147926	31863.503241760416	37109.42526662774	34910.26027933509	42586.12601958227	39942.9280699534	0.20754190820409466	0.20121633700113703	-113.98834490543959	-17409.09500927478	-106.52637216859148	-16269.445555120707
66.72691388945532	22126.518655614687	21219.071618116588	30046.344560295234	28450.432948186437	33736.11123674857	31820.843243254014	37068.725285848	34872.099997459256	42551.65143821958	39910.47600712972	0.20815620022924639	0.20180694144974318	-114.46013941487035	-17586.482697543688	-106.95636443818512	-16433.543411595747
67.12897711259382	22059.856253990845	21157.16704443988	29993.762406606387	28401.480667690153	33689.995868659	31777.753329226445	37027.695685822095	34833.63273768272	42517.02507429165	39877.879962968094	0.2087840350778792	0.20241053555151187	-114.93228937334788	-17765.431062155403	-107.38637203014514	-16599.03058159072
67.53346296890952	21992.20055135211	21094.346534880347	29940.538919265142	28351.938313858765	33643.41156014485	31734.229821859102	36986.33591901713	34794.858077510726	42482.251008794345	39845.14375158351	0.2094257589530155	0.2030274501640485	-115.40501482338004	-17945.987022361718	-107.81659284192574	-16765.94864098262
67.94038605598601	21923.53443258814	21030.594357463073	29886.665269471596	28301.797946344144	33596.35405453768	31690.26893261732	36944.64541105786	34755.775572551676	42447.33341276099	39812.27127185689	0.21008172881286158	0.2036580263780833	-115.87854255175625	-18128.19947578665	-108.24723077537783	-16934.34092667047
68.3497610593647	21853.84035257873	20965.894379364217	29832.132370837826	28251.05139363619	33548.81896495627	31645.866757551386	36902.62355876769	34716.38475481507	42412.27654893	39779.266509029185	0.21075231278082887	0.20430261590594972	-116.35310638839292	-18312.11939038802	-108.67849600345653	-17104.252618581057
68.7616027530747	21783.100323818377	20900.230055024902	29776.93086956348	28199.690244223355	33500.80176878235	31601.019272378653	36860.269728101586	34676.68513091446	42377.08477344457	39746.13353632764	0.2114378905742698	0.20496158148773455	-116.82894751977437	-18497.79990121443	-109.11060524947243	-17275.730825870298
69.17592600016614	21711.29590370859	20833.58441392123	29721.051134181675	28147.705837365418	33452.29780187705	31555.72232733474	36817.583251963515	34636.6761801691	42341.762537583716	39712.87651662333	0.21213885395291576	0.20563529731603378	-117.30631481810997	-18685.296412190422	-109.54378208146227	-17448.824677783065
69.59274575324658	21638.408181515366	20765.9400479849	29664.483244855197	28095.089253459337	33403.30225252549	31509.971641781536	36774.56342790299	34596.35735259831	42306.31438952585	39679.49970412034	0.21285560718806562	0.20632414948030076	-117.7854651871603	-18874.66670327075	-109.97825722074049	-17623.585419217125
70.01207705502031	21564.41776498927	20697.279098669875	29607.21698219993	28041.831303978775	33353.8101550941	31463.76279855979	36731.20951568253	34555.72806680304	42270.74497614382	39646.007446077405	0.21358856755364	0.20702853643183555	-118.26666392481275	-19065.971043188125	-110.41426886451518	-17800.066511076875
70.43393503883172	21489.30476664744	20627.583243661025	29549.241815613605	27987.922520966735	33303.81638338695	31417.091238073433	36687.52073471003	34514.78770772889	42235.05904483316	39612.404184563224	0.214338165840274	0.2077488694705269	-118.75018510359223	-19259.27230802551	-110.85206302692677	-17978.32373628486
70.85833492921113	21413.048789717206	20556.833683219567	29490.54689108479	27933.353146056907	33253.31564368423	31369.952252088962	36643.49626132745	34473.53562430059	42199.261445372744	39578.6944582423	0.2151048468937025	0.2084855732545198	-119.23631197217037	-19454.63610645011	-111.29189389705425	-18158.415311411954
71.2852920424243	21335.62891374157	20485.01112616433	29431.12101845573	27878.113119002872	33202.30246744529	31322.340977237393	36599.13522594667	34431.97112692414	42163.35713181679	39544.882904195285	0.2158890701787669	0.2092390863340672	-119.72533737586491	-19652.130911358632	-111.73402421388164	-18340.402004024945
71.71482178702524	21257.023679850307	20412.09577548599	29370.95265811371	27822.192065689025	33150.77120366005	31274.25238820122	36554.43671002565	34390.093484846584	42127.351164420674	39510.97425977156	0.21669131037044587	0.21000986171088837	-120.21756419842131	-19851.82819857914	-112.17872566133883	-18524.347256527282
72.14693966441222	21177.211075699488	20338.06731359403	29310.02990708094	27765.57928559798	33098.716010828364	31225.681290570225	36509.39974287366	34347.901923366095	42091.248711598266	39476.973364475285	0.21751205797340964	0.21079836742444094	-120.71330582797236	-20053.802593282424	-112.62627928458096	-18710.31731682457
72.58166126938723	21096.168520085383	20262.90488719608	29248.340484473436	27708.263738705748	33046.130848547466	31176.622313346612	36464.023298276305	34305.39562088193	42055.0550519113	39442.88516188305	0.21835181997168762	0.21160508716660978	-121.21288664620806	-20258.132024200633	-113.07697592672048	-18898.381375909783
73.01900229071879	21013.87284724048	20186.587091813286	29185.87171629751	27650.23403177794	32993.00946868657	31127.06990108289	36418.306290929744	34262.57370577742	42018.77557609079	39408.71470159588	0.21921112051013364	0.21243052092639905	-121.71664254248753	-20464.89788621012	-113.53111668797646	-19088.61171292886
73.45897851170821	20930.300290821466	20109.09195593395	29122.610519550493	27591.478404034773	32939.34540612602	31077.01830563007	36372.24757267291	34219.43525312366	41982.41578908992	39374.467141222965	0.22009050160948668	0.2132751856663202	-122.22492145592696	-20674.18521196209	-113.98901341050077	-19281.083848470822
73.90160581075892	20845.426467600995	20030.3969248117	29058.5433855902	27531.984712153397	32885.1319690363	31026.461577475693	36325.84592850508	34175.97928119415	41945.9813121675	39340.14774839761	0.22099052391693488	0.21413961603227424	-122.7380839453399	-20886.082852927968	-114.45098918754229	-19475.87670614291
74.34690016194996	20759.226360878733	19950.47884391579	28993.6563627368	27471.7404145739	32830.362228672515	30975.393556648927	36279.10007237669	34132.20474777914	41909.477885002125	39305.76190282549	0.22191176749421065	0.2150243650988435	-123.25650378962746	-21100.68367050588	-114.91737890017976	-19673.07278322801
74.79487763561212	20671.674303629254	19869.313942043435	28927.935038067364	27410.732555072696	32775.02900865612	30923.807863168047	36232.008642738976	34088.11054628675	41872.91136783514	39271.315098363455	0.22285483264538236	0.2159300051520232	-123.78056861915684	-21318.08473764267	-115.38852978178329	-19872.758330712095
75.24555439890803	20582.743961409426	19786.87781410794	28861.364518363665	27348.94774556715	32719.12487371748	30871.697887006256	36184.57019783957	34043.69550161996	41836.287743643916	39236.81294513077	0.22382034078663465	0.2168571285115676	-124.31068058186793	-21538.387551930733	-115.86480201372615	-20075.023543629795
75.6989467164156	20492.408315048786	19703.145403616654	28793.92941016755	27286.372148109196	32662.64211786557	30819.056777545877	36136.78321074584	33998.95836581251	41799.61312034063	39202.26117164812	0.22480893536049698	0.21780634839525545	-124.84725704533776	-21761.698260726407	-116.34656935305247	-20279.962762102485
76.15507095071504	20400.639643154507	19618.090984860246	28725.61379890082	27222.991456029064	32605.572751955886	30765.877432495185	36088.64606408222	33953.897813412594	41762.89373299907	39167.66562700768	0.22582128279711688	0.21877829982753194	-125.3907313346499	-21988.127898687497	-116.83421979306877	-20487.674683650024
76.61394356297929	20307.409504464336	19531.688144834545	28656.4012270006	27158.790874182665	32547.90849062071	30712.15248623474	36040.15704446289	33908.51243659603	41726.13594610636	39133.032283070024	0.2268580735253713	0.21977364059515547	-125.94155351274821	-22217.79263923876	-117.32815626133379	-20698.262587832287
77.07558111356816	20212.688720086964	19443.909764923435	28586.274671019182	27093.755098257512	32489.640738524853	30657.87429756207	35991.31433660017	33862.800739993894	41689.34625583719	39098.367236688304	0.2279200230367706	0.22079305225263646	-126.50019120150682	-22450.81406011246	-117.82879735408642	-20911.83457352128
77.54000026262605	20116.447355676533	19354.728002374766	28515.216517637033	27027.868293087955	32430.760575910313	30603.034936799897	35942.11601707107	33816.761135216635	41652.53129235145	39063.67671195837	0.22900787300532097	0.2218372411804521	-127.06713044834032	-22687.319424266927	-118.33657811272496	-21128.503810104914
78.00721777068286	20018.654703591852	19264.114271606042	28443.20853853079	26961.11406992715	32371.258743386265	30547.626172230077	35892.56004771798	33770.391935054686	41615.69782210985	39028.96706249139	0.23012239246671742	0.2229069396992178	-127.64287664089352	-22927.44197711069	-118.85195084234874	-21348.388803159818
78.47725049925933	19919.279265100562	19172.039225384076	28370.23186403915	26893.475462622497	32311.125625922738	30491.63945581553	35842.64426866291	33723.69134733694	41578.85275020805	38994.244773709586	0.23126437906046682	0.2240029072432099	-128.22795547092392	-23171.3212607326	-119.37538597513048	-21571.613675451837
78.95011541147531	19818.28873269523	19078.472735928248	28296.26695556409	26824.934902636636	32250.351236000948	30435.065908167893	35792.36639091048	33676.65746842496	41542.003122725604	38959.51646516149	0.23243466033878485	0.22512593159686625	-128.82291395293578	-23419.103446710855	-119.90737298294334	-21798.308464615606
79.42582957266194	19715.6499725968	18983.383875994306	28221.293576641925	26755.47419285321	32188.925195870477	30377.89630271622	35741.72398851323	33629.28827631925	41505.156129086296	38924.78889285437	0.23363409514636735	0.22627683019812728	-129.4283214992538	-23670.94168834295	-120.44842134056307	-22028.60943824984
79.90441015097758	19611.32900753166	18886.740900004395	28145.290762616267	26685.07448010416	32126.836718861578	30320.12104903045	35690.714490272694	33581.5816233543	41468.319104427814	38890.0689516018	0.23486357507543	0.22745645151277102	-130.04477105471597	-23926.996493562125	-120.99906154286145	-22262.659427607432
80.38587441802741	19505.29099987821	18788.511225297483	28068.236788840633	26613.716226351335	32064.07458969653	30261.730175248915	35639.335170946266	33533.53522845547	41431.499531976646	38855.36367738321	0.23612402600069204	0.22866567648415084	-130.67288029569318	-24187.43611996621	-121.55984617978174	-22500.608181152493
80.87023974948666	19397.500235291176	18688.66141358444	27990.10913733499	26541.37917845173	32000.627143740694	30202.713309556955	35587.58314192868	33485.14666892989	41394.70504542434	38820.68024971192	0.23741640969932523	0.22990542006306977	-131.3132928970772	-24452.4369934313	-122.13135107261041	-22742.612739307806
81.35752362572781	19287.920106924365	18587.157152702654	27910.88446181648	26468.042336431634	31936.482245129526	30143.059660659008	35535.45534137413	33436.413371761286	41357.943431300395	38786.025994007854	0.23874172556122505	0.2311766328228574	-131.96667987052206	-24722.184151593596	-122.71417647469207	-22988.837831583805
81.8477436324513	19176.513100387685	18483.963238778288	27830.53855102173	26393.683920192438	31871.62726370557	30082.757997185006	35482.94852372418	33387.33260437762	41321.22263133823	38751.40838397183	0.2401010123953345	0.2324803026650552	-132.63374097957785	-24996.871714087203	-123.30894834134597	-23239.45629776735
82.34091746132043	19063.240779588326	18379.04355891568	27749.046290231745	26318.28133456431	31806.049050691767	30021.796625964704	35430.05924860155	33337.901464855655	41284.55074482678	38716.83504395502	0.24149535033816935	0.23381745662151152	-133.3152062357658	-25276.703381134197	-123.91631967304784	-23494.64953463059
82.83706291059936	18948.063773625225	18272.361074550834	27666.3816209092	26241.811132622945	31739.73391302685	29960.163369103182	35376.78386903054	33288.116871528044	41247.93603094437	38682.313751320835	0.2429258628711057	0.2351891627590955	-134.01183748011317	-25561.892962242477	-124.53697193567132	-23754.607969753444
83.33619788579601	18830.941764922656	18163.877805619413	27582.5174983507	26164.248977177205	31672.667586279877	29897.84553978278	35323.118518938965	33237.97555195214	41211.386911066555	38647.85243879202	0.24439371895347958	0.23659653219368162	-134.72443005668538	-25852.66493723262	-125.17161656409735	-24019.531564471312
83.83834040030794	18711.83347881102	18053.5548157098	27497.42584725403	26085.569600333067	31604.835206058175	29834.82991671415	35269.05909989542	33187.47403119953	41174.91197104188	38613.45919677774	0.24590013527903742	0.2380407212205293	-135.45381458265547	-26149.2550514834	-125.82099655305501	-24289.630347669125
84.34350857607244	18590.696674784554	17941.3521983901	27411.077515094967	26005.74676103359	31536.221277815992	29771.10271715297	35214.601267031576	33136.60861942137	41138.519963427585	38579.142275673796	0.2474463786638243	0.23952293356870688	-136.2008588216013	-26451.910947785713	-126.48588814148025	-24565.12498260103
84.85172064422062	18467.488139690457	17827.229064919964	27323.44222320347	25924.753200469877	31466.80964496534	29706.6495683933	35159.74041409541	33085.37539864132	41102.21980967669	38544.91008812846	0.24903376857417575	0.241044422787754	-136.96646966642948	-26760.892837201245	-127.16710259620595	-24846.247368898243
85.36299494573534	18342.16368313104	17711.143533581966	27234.488515424713	25842.56059525346	31396.583455184158	29641.455477643016	35104.471657578106	33033.77020872485	41066.02060226717	38510.77121126596	0.25066367980411297	0.24260649477537755	-137.75159523794719	-27076.474211393856	-127.8654881004295	-25133.241282014176
85.87734993211305	18214.678135389968	17593.05272089315	27144.183704245683	25759.1395082354	31325.525124810236	29575.504800180548	35048.789819853875	32981.78863247025	41029.931606763836	38476.7343888593	0.2523375453121339	0.244210510455624	-138.55722710730333	-27398.94259931799	-128.58193175477572	-25426.36305278167
86.39480416602983	18084.98534822515	17472.912734985443	27052.493814262543	25674.45933685168	31253.616301200982	29508.781205684445	34992.68941126478	32929.42597976163	40993.962263800895	38442.80853344195	0.2540568592280669	0.24585788861765617	-139.38440264970268	-27728.600371197797	-129.3173616974418	-25725.88228970114
86.91537632201124	17953.038198905895	17350.67867147515	26959.38352285994	25588.48825887004	31180.837822932175	29441.26764262117	34936.16461108174	32876.677270721455	40958.122190973765	38409.00272834853	0.25582318004153237	0.24755010892603488	-140.23420753726168	-28065.765592860058	-130.07274935083115	-26032.082646785304
87.43908518710603	17818.788597910152	17226.304612175503	26864.816097968593	25501.193175407807	31107.169677699883	29372.946300568114	34879.209247265164	32823.53721779414	40922.42118462704	38375.32622967259	0.25763813398433133	0.2492887151141766	-141.10777837996648	-28410.77293384541	-130.84911180303243	-26345.26264011208
87.9659496615646	17682.18750073769	17099.743627042946	26768.753332762575	25412.539651084924	31032.590957780696	29303.798570340627	34821.81677494335	32770.00020668859	40886.86922152421	38341.78846812923	0.2595034186200188	0.2510753183735847	-142.00630552409348	-28763.97463288624	-131.647514332657	-26665.736516341567
88.4959887595208	17543.18492434066	16970.94777978862	26671.155477153836	25322.49185117158	30957.079812895743	29233.80500178305	34763.98025352261	32716.06027610132	40851.47646038343	38308.39905080853	0.2614208066549468	0.25291160095234905	-142.9310360174568	-29125.741524524055	-132.46907308575828	-26993.83517669048
89.0292216096782	17401.72996872046	16839.868137630063	26571.98116593768	25231.012475584834	30880.61340031414	29162.94525907458	34705.692322335024	32661.711096136543	40816.253243263185	38275.16776280537	0.2633921499860687	0.2547993199774468	-143.88327675256005	-29496.464131067507	-133.31495791520138	-27329.907160213217
89.56566745600044	17257.77084429148	16706.454785705377	26471.187343438123	25138.06268958311	30803.167832019135	29091.198073389492	34646.94517472283	32606.9459453332	40781.21009677824	38242.10456870843	0.26541938400199894	0.25674031151649546	-144.86439779801003	-29876.553824165836	-134.1863953920256	-27674.319690311328
90.1053456584057	17111.2549056693	16570.65684672447	26368.72918450099	25043.602051004353	30724.71811875052	29018.541192742367	34587.7305304529	32551.75768620268	40746.357733127246	38209.21961393202	0.26750453215504233	0.25873649489575795	-145.8758359303174	-30266.444060670212	-135.0846720000336	-28027.45978879463
90.6482756934654	16962.128692600116	16432.4225064869	26264.560011678033	24947.588433887926	30645.238110722054	28944.95132883514	34528.03960634445	32496.138739173148	40711.70705090932	38176.52322586999	0.2696497108232687	0.2607898772925318	-146.9190983782246	-30666.59169776924	-136.01113752528545	-28389.735462122597
91.19447715510712	16810.337978813855	16291.699045957082	26158.631208445895	24849.97794831838	30564.70043480153	28870.404100712545	34467.86308498668	32440.08105482991	40677.26913570685	38144.02591485228	0.27185713448314197	0.26290255862141526	-147.99576679246456	-31077.478392642923	-136.967208652306	-28761.57696464844
91.74396975532183	16655.82782965209	16148.432880651659	26050.892128301482	24750.724856324978	30483.076427924825	28794.873975017606	34407.19108141198	32383.576084330663	40643.05526040855	38111.738374880195	0.274129121214796	0.26507673673543203	-149.1075014556991	-31499.612092388794	-137.95437278083045	-29143.43814420607
92.29677332487483	16498.542669396556	16002.56960816464	25941.28999957722	24649.78148366995	30400.336066501586	28718.33420262582	34346.01310758149	32326.614747868545	40609.07688524513	38079.6714841163	0.27646809856373644	0.26731471296467724	-150.25604574578028	-31933.528620056808	-138.97419207585335	-29535.797875492834
92.85290781402206	16338.426359302666	15854.054064730359	25829.769825821477	24547.098127356985	30316.447891553373	28640.756751421297	34284.318034528944	32269.187401043397	40575.34565750794	38047.83630510214	0.27887660978458606	0.2696188980168341	-151.44323086914665	-32379.79336332623	-140.02830776657356	-29939.161587324925
93.41239329322968	16175.422287426984	15702.83039180496	25716.27428159354	24442.622958691823	30231.378929307783	28562.112234961685	34222.09405199596	32211.28379899234	40541.87341091727	38016.244084674065	0.2813573204944503	0.2719918182658502	-152.67098087920021	-32839.00307242852	-141.11844470851793	-30354.06288993731
93.97524995389855	16009.473471426603	15548.842113733448	25600.74360352976	24336.301921730064	30145.0946069552	28482.369836763184	34159.32862538186	32152.893058120717	40508.672164606665	37984.90625354704	0.283913025765639	0.2744361224571105	-153.94131799749812	-33311.78777462337	-142.24641622579293	-30781.065309184603
94.54149810909283	15840.522675601822	15392.032227659423	25483.115476544706	24228.078626949162	30057.558663253138	28401.49722991642	34096.008449814384	32094.00361525903	40475.75412168326	37953.83442553039	0.28654665768978	0.2769545888596457	-155.2563682554537	-33798.8128128564	-143.41412925060285	-31220.764134818688
95.11115819427312	15668.512543553315	15232.343306933122	25363.324915045334	24117.894239990335	29968.733053645316	28319.460491727143	34032.11940113543	32034.603184061896	40443.1316673245	37923.040396340286	0.28926129344782725	0.2795501328983382	-156.61836747490452	-34300.781016626395	-144.62358977759868	-31673.788390425965
95.68425076803395	15493.385747927558	15069.7176193744	25241.30413904981	24005.687365323014	29878.577849538473	28236.224013053034	33967.64648357888	31974.678708447504	40410.81736636495	37892.536141966746	0.29206016392322576	0.2822258153016702	-158.0296676065882	-34818.435013473965	-145.87690865166587	-32140.802932984196
96.26079651284576	15315.08515883352	14904.097261856868	25116.982445125377	23891.393924699798	29787.051131360164	28151.750401988964	33902.57377390176	31914.21631286395	40378.82396032719	37862.33381655446	0.29494666289832244	0.2849848508033564	-159.49274344695368	-35352.55969015509	-147.17630770907635	-32622.510690693744
96.84081623580131	15133.554032623328	14735.424312790583	24990.28607208147	23774.94703028296	29694.108874993155	28066.00038152681	33836.88436170902	31853.201249148777	40347.16436384233	37832.44574974762	0.297924356877323	0.2878306174392759	-161.01019975514282	-35903.98481318634	-148.52412629354512	-33119.65504831448
97.42433086936633	14948.73622284616	14563.641004199748	24861.138061387854	23656.27685234721	29599.704831159343	27978.93268079412	33770.56028569554	31791.617839731538	40315.85166040432	37802.884443449075	0.300996995582497	0.2907666664843422	-162.5847787892235	-36473.587818169966	-149.9228281662363	-33633.02238908224
98.01136147213543	14760.576415300982	14388.689915213783	24729.45811232465	23535.310481489534	29503.79039729946	27890.50391945023	33703.582465504056	31729.449416911386	40284.8990973982	37773.66256793939	0.3041685231739182	0.2937967330775776	-164.21936828548496	-37062.29677863978	-151.37500883362372	-34163.44480359927
98.60192922959182	14569.0203892322	14210.514188915175	24595.162431916255	23411.97178530868	29406.31448146556	27800.66848478995	33635.93062887741	31666.6782579161	40254.32008033445	37744.79295729463	0.3074430902471454	0.29692474758740645	-165.91700990267782	-37671.09356522374	-152.8834033154235	-34711.80297618266
99.1960554548718	14374.015306830728	14029.057774616147	24458.163579757213	23286.181259559093	29307.223357716404	27709.378401078837	33567.58323375523	31603.285515431617	40224.12816621956	37716.28860403977	0.3108250666673806	0.30015484777344215	-167.68090815356481	-38301.01720624603	-154.45089437584465	-35279.02925963979
99.79376158953411	14175.510033319017	13844.265697764755	24318.370307902715	23157.855873831373	29206.460512474296	27616.58319061274	33498.51738493984	31539.25114326019	40194.33705598455	37688.16265296678	0.31431905530340515	0.30349139180540513	-169.51443984615253	-38953.16746141203	-156.08052124160895	-35866.110949987546
100.39506920433367	13973.455490011927	13656.084359811208	24175.687396075875	23026.908911872713	29103.966481273055	27522.229725965655	33428.70874492643	31474.55381674491	40164.960585889385	37660.428394043156	0.31792990672953153	0.30693897220479643	-171.42116405673005	-39628.70862044953	-157.77548883052805	-36474.093772972
101.00000000000001	13767.80504285079	13464.461870490932	24030.015482534793	22893.249806730026	28999.678675293642	27426.262072856647	33358.131438459204	31409.17084756379	40136.012717812795	37633.099254329056	0.32166273496925074	0.3105024307800895	-172.39625875640368	-39972.476617601315	-158.64236669137836	-36783.44494756331
