# Supplementary material for: White matter micro- and macrostructure brain charts for the human lifespan
Source: Nature. 2026 May 13;655(8124):979–89. doi: 10.1038/s41586-026-10454-2 (PMC13391363; doi:10.1038/s41586-026-10454-2)
Supplement: Supplementary file 12 — Centiles trajectories of brain charts. SDT.T9.1–5 contain the brain charts for the global metrics; SDT.T9.6–509 contain the brain charts for the tract-specific metrics (unnormalized); and SDT.T9.510–1157 contain the brain charts for the tract-specific macrostructural metrics (normalized). Included in each table are the male and female centile trajectories for the 2.5th, 25th, 50th, 75th and 97.5th percentiles; the interquartile range normalized by the 50th centile; and the derivatives of the 50th centiles with respect to both age and log(age). Charts are sampled in logarithmically spaced intervals. Age is reported in years, while centile trajectory values are reported in metric-specific units: diffusivities in mm2 s−1, volume in mm3, surface area in mm2, average length in mm, and FA is dimensionless (unitless). [file 41586_2026_10454_MOESM12_ESM.zip › plotted_curves/SDT.T9.132-FPT_right_ad-mean_curve_metrics.csv]

ages	male_0.025th_percentile	female_0.025th_percentile	male_0.25th_percentile	female_0.25th_percentile	male_0.5th_percentile	female_0.5th_percentile	male_0.75th_percentile	female_0.75th_percentile	male_0.975th_percentile	female_0.975th_percentile	male_normalized_quantile_range	fwmale_normalized_quantile_range	male_median_centile_d_age	male_median_centile_d_log_age	female_median_centile_d_age	female_median_centile_d_log_age
0.25	0.00136327104811106	0.0013609231726623918	0.0014184062739455616	0.0014152816358001012	0.001450160822711952	0.0014465519932110944	0.0014841139837123624	0.0014799579513714162	0.0015557455706591446	0.001550336693220638	0.045310636405085425	0.04471067467664595	-0.00018241749050493825	-0.00010532399468770958	-0.00018196353148073932	-0.00010506188836379941
0.25150637576242696	0.0013630127234518718	0.001360665292899567	0.0014181375017858458	0.0014150134557244895	0.0014498860334256126	0.0014462778877576262	0.0014838327606877643	0.0014796775158684055	0.0015554507742640915	0.0015500429217470268	0.04531063641374752	0.044710674685190695	-0.00018199282392378224	-0.00010539389565322743	-0.00018153992171343614	-0.00010513161537606397
0.2530218281966045	0.0013627540559049344	0.001360407070839528	0.0014178683728710022	0.0014147449196796529	0.0014496108793973835	0.001446003418469953	0.0014835511643815362	0.0014793967081290788	0.0015551555865709872	0.0015497487603357875	0.0453106364225405	0.04471067469386441	-0.00018114227673537986	-0.0001055334161926269	-0.0001806914911732238	-0.00010527078870886664
0.25454641199404576	0.001362495046850564	0.0013601485078602146	0.0014175988886371738	0.0014144760290985723	0.0014493353620955607	0.0014457285868127187	0.0014832691962963535	0.0014791155296519053	0.0015548600091550382	0.0015494542105566518	0.045310636431466426	0.04471067470266909	-0.0001802944288504249	-0.00010567237370856519	-0.00017984575321899898	-0.00010540940041919855
0.2560801821758082	0.0013622356976702552	0.0013598896053407424	0.0014173290505217293	0.0014142067854154498	0.0014490594829896937	0.0014454533942518145	0.001482986857936174	0.0014788339819366313	0.0015545640435927956	0.001549159273980689	0.045310636440527505	0.04471067471160729	-0.00017944928340296595	-0.00010581076773119591	-0.0001790027109771497	-0.00010554745003871213
0.25762319409447826	0.0013619760097466275	0.00135963036466135	0.0014170588599632095	0.0014139371900656575	0.0014487832435505306	0.0014451778422543287	0.0014827041508061818	0.0014785520664842256	0.0015542676914620957	0.00154886395218025	0.04531063644972559	0.04471067472068042	-0.0001786068434071475	-0.00010594859781426491	-0.0001781623674540489	-0.00010568493712187488
0.2591755034361701	0.001361715984463366	0.001359370787203339	0.0014167883184012617	0.0014136672444856706	0.0014485066452499485	0.0014449019322884764	0.0014824210764127193	0.0014782697847968123	0.0015539709543419887	0.0015485682467288949	0.04531063645906315	0.04471067472989146	-0.00017776711175665483	-0.00010608586353394456	-0.0001773247255361099	-0.00010582186124596937
0.2607371662225343	0.0013614556232051697	0.0013591108743490246	0.00141651742727659	0.00141339695011302	0.001448229689560908	0.0014446256658235523	0.0014821376362632345	0.001477987138377618	0.0015536738338126838	0.0015482721592013392	0.045310636468542574	0.04471067473924212	-0.00017693009122810022	-0.0001062225644907211	-0.0001764897879936167	-0.00010595822201286964
0.2623082388127803	0.0013611949273576805	0.0013588506274816612	0.0014162461880308779	0.0014131263083862133	0.0014479523779573702	0.0014443490443298485	0.0014818538318661998	0.0014777041287308912	0.0015533763314554661	0.0015479756911733695	0.04531063647816567	0.0447106747487349	-0.00017609578448174457	-0.00010635870030928363	-0.00017565755747994682	-0.00010609401904798643
0.2638887779057103	0.0013609338983074412	0.001358590047985404	0.0014159746021067477	0.0014128553207446944	0.0014476747119142545	0.0014440720692786148	0.0014815696647310706	0.0014774207573618591	0.0015530784488526487	0.0015476788442217975	0.04531063648793509	0.0447106747583715	-0.00017526419405627935	-0.00010649427063452732	-0.00017482803652713041	-0.00010622925199677002
0.26547884054176485	0.0013606725374418346	0.001358329137245247	0.0014157026709476948	0.0014125839886287793	0.0014473966929073744	0.0014437947421419924	0.0014812851363682157	0.0014771370257766626	0.0015527801875875025	0.001547381619924391	0.04531063649785322	0.044710674768155295	-0.00017443532237648718	-0.00010662927513666043	-0.00017400122755434344	-0.00010636392053070542
0.2670784841050822	0.0013604108461490205	0.0013580678966469586	0.001415430395998024	0.001412312313479591	0.001447118322413371	0.0014435170643929466	0.0014810002482888505	0.0014768529354822837	0.0015524815492441875	0.0015470840198598007	0.04531063650792232	0.04471067477808756	-0.00017360917175013313	-0.00010676371350754055	-0.00017317713286379988	-0.00010649802434242739
0.26868776632556873	0.0013601488258178926	0.00135780632757704	0.0014151577787028028	0.0014120402967390119	0.0014468396019096646	0.001443239037505221	0.001480715002004989	0.0014765684879865014	0.0015521825354076998	0.0015467860456075107	0.045310636518144806	0.04471067478817146	-0.00017278574437035177	-0.00010689758546295058	-0.00017235575464208397	-0.00010663156314788536
0.2703067452809827	0.0013598864778380064	0.0013575444314226567	0.0014148848205077875	0.001411767939849618	0.0014465605328743802	0.0014429606629532642	0.0014804293990293654	0.0014762836847978182	0.001551883147663791	0.0015464876987477637	0.045310636528523233	0.04471067479840907	-0.00017196504231331566	-0.00010703089073993421	-0.0001715370949609274	-0.00010676453668501118
0.2719354793990299	0.0013596238035995447	0.0013572822095715938	0.0014146115228593872	0.001411495244254628	0.0014462811167863098	0.0014426819422121867	0.0014801434408753982	0.0014759985274254096	0.0015515833875989285	0.0015461889808615079	0.045310636539060534	0.04471067480880312	-0.0001711470675397897	-0.00010716362909740651	-0.0001707211557769872	-0.0001068969447140522
0.27357402745947257	0.001359360804493245	0.0013570196634121953	0.001414337887204589	0.0014112222113978423	0.0014460013551248364	0.0014424028767576888	0.0014798571290571079	0.0014757130173790585	0.0015512832568002142	0.0015458898935303278	0.04531063654975793	0.04471067481935567	-0.0001703318219002936	-0.00010729580031881847	-0.00016990793893517653	-0.00010702878701812635
0.2752224485962505	0.0013590974819103524	0.0013567567943333096	0.0014140639149909063	0.0014109488427235864	0.001445721249369882	0.0014421234680660117	0.00147957046508907	0.0014754271561690986	0.0015509827568553284	0.0015455904383363838	0.04531063656061969	0.0447106748300699	-0.00016951930713005048	-0.00010742740420871533	-0.00016909744616672162	-0.000107160063402445
0.27688080229961526	0.0013588338372425635	0.0013564936037242367	0.0014137896076663245	0.0014106751396766543	0.00144544080100185	0.0014418437176138723	0.0014792834504863503	0.0014751409453063516	0.001550681889352467	0.00154529061686235	0.04531063657164745	0.04471067484094792	-0.0001687095248514292	-0.00010755844059329167	-0.00016828967908977255	-0.00010729077369386886
0.2785491484182772	0.0013585698718819755	0.0013562300929746765	0.001413514966679244	0.0014104011037022574	0.0014451600115015684	0.0014415636268784162	0.0014789960867644504	0.0014748543863020776	0.0015503806558802833	0.0015449904306913563	0.0453106365828441	0.0447106748519927	-0.00016790247657400004	-0.00010768890932061348	-0.00016748463920995826	-0.00010742091774051943
0.28022754716156506	0.0013583055872210298	0.0013559662634746728	0.0014132399934784247	0.0014101267362459635	0.0014448788823502336	0.0014412831973371518	0.0014787083754392479	0.0014745674806679082	0.0015500790580278236	0.0015446898814069246	0.04531063659421237	0.044710674863206915	-0.0001670981636971991	-0.0001078188102610067	-0.00016668232792393933	-0.0001075504954134443
0.2819160591015993	0.00135804098465246	0.0013557021166145595	0.0014129646895129297	0.0014098520387536432	0.0014445974150293507	0.001441002430467898	0.001478420318026938	0.0014742802299157918	0.0015497770973844677	0.0015443889705929082	0.045310636605755225	0.04471067487459312	-0.00016629658751060594	-0.00010794814330750135	-0.00016588274651740953	-0.00010767950660539594
0.28361474517547763	0.0013577760655692323	0.0013554376537849048	0.0014126890562320643	0.0014095770126714101	0.001444315611020674	0.0014407213277487219	0.001478131916043969	0.0014739926355579313	0.0015494747755398616	0.0015440876998334264	0.04531063661747532	0.04471067488615397	-0.00016549774919183413	-0.00010807690837305595	-0.00016508589616559544	-0.00010780795123016551
0.2853236666874746	0.0013575108313645065	0.0013551728763764683	0.001412413095085336	0.0014093016594455769	0.0014440334718061629	0.001440439890657894	0.0014778431710070004	0.0014737046991067382	0.001549172094083872	0.001543786070712818	0.04531063662937533	0.04471067489789275	-0.00016470164980797453	-0.0001082051053915567	-0.00016429177793275684	-0.00010793582922152822
0.2870428853112538	0.0013572452834315725	0.0013549077857801415	0.0014121368075223864	0.0014090259805225934	0.0014437509988679165	0.0014401581206738253	0.0014775540844328336	0.0014734164220747666	0.001548869054606514	0.001543484084815571	0.045310636641458665	0.04471067490981199	-0.0001639082903212019	-0.00010833273432075963	-0.00016350039277823747	-0.00010806314053712907
0.28877246309209376	0.0013569794231637984	0.001354642383386892	0.0014118601949929407	0.00140874997734899	0.0014434681936881146	0.0014398760192750085	0.0014772646578383557	0.0014731278059746556	0.0015485656586978925	0.0015431817437262612	0.04531063665372785	0.044710674921914696	-0.0001631176715823357	-0.00010845979513735005	-0.00016271174155096935	-0.00010818988515381989
0.2905124624491269	0.0013567132519545885	0.0013543766705877247	0.0014115832589467587	0.001408473651371334	0.0014431850577489782	0.0014395935879399748	0.0014769748927404918	0.001472838852319083	0.0015482619079481544	0.0015428790490295066	0.045310636666186364	0.044710674934204206	-0.00016232979433505879	-0.00010858628783932955	-0.0001619258249932476	-0.00010831606307004638
0.29226294617759224	0.0013564467711973188	0.001354110648773616	0.0014113060008335734	0.0014081970040361637	0.001442901592532697	0.001439310828147225	0.0014766847906561378	0.0014725495626206953	0.0015479578039474134	0.0015425760023098927	0.04531063667883703	0.044710674946682974	-0.00016154465921747185	-0.00010871221244662665	-0.00016114264374111897	-0.00010844167430512641
0.294023977451102	0.001356179982285297	0.0013538443193354737	0.001411028422103046	0.0014079200367899472	0.001442617799521389	0.0014390277413751894	0.0014763943531021146	0.0014722599383920675	0.0015476533482857062	0.0015422726051519283	0.04531063669168283	0.044710674959354595	-0.00016076226676015049	-0.00010883756899865427	-0.00016036219832393783	-0.00010856671889869496
0.29579561982392083	0.0013559128866117048	0.0013535776836640805	0.001410750524204706	0.0014076427510790212	0.0014423336801970372	0.0014387443291021622	0.0014761035815951062	0.001471969981145635	0.0015473485425529262	0.0015419688591399785	0.0453106367047272	0.044710674972221635	-0.000159982617390253	-0.00010896235755702977	-0.00015958448916780776	-0.00010869119691198081
0.29757793723326015	0.0013556454855695491	0.0013533107431500438	0.0014104723085879025	0.0014073651483495408	0.0014420492360414387	0.0014384605928062545	0.0014758124776516066	0.0014716796923936464	0.0015470433883387673	0.0015416647658582098	0.04531063671797299	0.04471067498528828	-0.0001592057114275236	-0.00010908657820180023	-0.00015880951659158482	-0.00010881510842497555
0.29937099400158496	0.0013553777805516167	0.0013530434991837527	0.001410193776701754	0.0014070872300474338	0.0014417644685361585	0.0014381765339653426	0.0014755210427878703	0.0014713890736481085	0.0015467378872326715	0.0015413603268905392	0.04531063673142385	0.044710674998556355	-0.00015843154908878887	-0.00010921023103455108	-0.000158037280811818	-0.00010893845353904252
0.3011748548389356	0.001355109772950417	0.0013527759531553175	0.0014099149299950917	0.0014068089976183391	0.001441479379162464	0.001437892154057009	0.0014752292785198502	0.0014710981264207301	0.0015464320408237666	0.0015410555438205688	0.045310636745083184	0.0447106750120302	-0.00015766013048823524	-0.00010933331617718478	-0.00015726778194219415	-0.00010906123237580667
0.30298958484526295	0.0013548414641581389	0.0013525081064545297	0.0014096357699164128	0.0014065304525075625	0.0014411939694012838	0.0014376074545584955	0.0014749371863631495	0.0014708068522228698	0.0015461258507008123	0.0015407504182315343	0.04531063675895406	0.044710675025712986	-0.00015689145563613227	-0.00010945583377103274	-0.00015650101999314936	-0.00010918344507609978
0.30481524951277783	0.0013545728555665972	0.0013522399604708076	0.0014093562979138256	0.001406251596160023	0.0014409082407331477	0.0014373224369466486	0.0014746447678329654	0.001470515252565482	0.001545819318452144	0.0015404449517062494	0.04531063677304003	0.04471067503960797	-0.00015612552444166372	-0.00010957778397785445	-0.0001557369948734788	-0.00010930509180107073
0.3066519147283146	0.0013543039485671888	0.0013519715165931521	0.0014090765154350033	0.0014059724300202053	0.001440622194638141	0.0014370371026978708	0.0014743520244440396	0.001470223328959067	0.0015455124456656185	0.0015401391458270508	0.04531063678734481	0.04471067505371848	-0.00015536233671165078	-0.0001096991669783387	-0.00015497570639133595	-0.00010942617273174138
0.3084996467757088	0.0013540347445508412	0.0013517027762100925	0.0014087964239271312	0.0014056929555321034	0.001440335832595849	0.0014367514532880631	0.0014740589577106036	0.0014699310829136124	0.0015452052339285586	0.0015398330021757392	0.04531063680187202	0.044710675068048523	-0.00015460189215421583	-0.00010981998297443507	-0.00015421715425534277	-0.00010954668806895107
0.31035851233818973	0.0013537652449079603	0.0013514337407096436	0.0014085160248368518	0.0014054131741391767	0.0014400491560853056	0.0014364654901925806	0.00147376556914632	0.0014696385159385466	0.0015448976848276917	0.001539526522333529	0.04531063681662474	0.04471067508260114	-0.0001538441903748411	-0.00010994023218524607	-0.0001534613380714811	-0.0001096666380311917
0.3122285785007863	0.0013534954510283973	0.0013511644114792614	0.0014082353196102305	0.0014051330872843037	0.0014397621665849512	0.0014361792148861836	0.001473471860264249	0.0014693456295426905	0.0015445897999491118	0.0015392197078809983	0.04531063683160708	0.04471067509738021	-0.00015308923088214188	-0.00011005991485113498	-0.00015270825735008708	-0.00010978602285843797
0.3141099127527488	0.0013532253643013816	0.0013508947899057832	0.0014079543096926859	0.0014048526964097186	0.0014394748655725657	0.0014358926288429751	0.0014731778325767738	0.0014690524252341916	0.0015442815808782047	0.0015389125603980202	0.04531063684682302	0.044710675112389416	-0.00015233701308597913	-0.0001101790312309503	-0.00015195791150224291	-0.00010990484280887225
0.31600258298998396	0.001352954986115493	0.0013506248773753973	0.0014076729965289605	0.0014045720029569819	0.001439187254525239	0.0014356057335363688	0.0014728834875955697	0.0014687589045204936	0.0015439730291996146	0.0015386050814637305	0.04531063686227612	0.0447106751276329	-0.0001515875362971819	-0.00011029758160213676	-0.00015121029984060952	-0.00011002309815927314
0.3179066575175057	0.0013526843178585995	0.0013503546752735812	0.001407391381563057	0.0014042910083669144	0.0014388993349193034	0.001435318530439023	0.001472588826831538	0.0014684650689082651	0.0015436641464971733	0.0015382972726564533	0.04531063687796998	0.044710675143113866	-0.00015084079973148867	-0.0001104155662620121	-0.00015046542158286824	-0.00011014078920623671
0.3198222050518999	0.0013524133609178225	0.0013500841849850675	0.0014071094662382003	0.0014040097140795623	0.0014386111082302971	0.001435031021022804	0.0014722938517947673	0.0014681709199033664	0.001543354934353861	0.0015379891355536658	0.04531063689390896	0.04471067515883649	-0.00015009680250649415	-0.00011053298552543556	-0.00014972327584866774	-0.00011025791626367853
0.32174929472380437	0.0013521421166794853	0.0013498134078937928	0.0014068272519967859	0.001403728121534144	0.00143832257593291	0.0014347432067587317	0.0014719985639944772	0.0014678764590107913	0.0015430453943517481	0.0015376806717319381	0.045310636910096846	0.0447106751748047	-0.0001493555436457572	-0.00011064983972669529	-0.00014898386166417588	-0.00011037447966516511
0.32368799608040405	0.001351870586529069	0.001349542345382851	0.001406544740280333	0.0014034462321690024	0.0014380337395009353	0.0014344550891169318	0.0014717029649389715	0.001467581687734619	0.0015427355280719438	0.0015373718827668813	0.04531063692653795	0.04471067519102265	-0.00014861702207719096	-0.00011076612921850915	-0.00014824717795997033	-0.00011049047976247062
0.3256383790879404	0.001351598771851168	0.001349270998834453	0.0014062619325294378	0.0014031640474215605	0.0014377446004072234	0.0014341666695665894	0.001471407056135588	0.0014672866075779664	0.0015424253370945457	0.0015370627702330998	0.04531063694323643	0.04471067520749449	-0.00014788123663517228	-0.00011088185437119202	-0.00014751322357337004	-0.00011060591692529931
0.32760051413423674	0.0013513266740294444	0.0013489993696298769	0.001405978830183727	0.0014028815687282736	0.001437455160123634	0.0014338779495759006	0.0014711108390906495	0.0014669912200429383	0.0015421148229985875	0.0015367533357041364	0.04531063696019599	0.04471067522422423	-0.0001471481860605417	-0.00011099701557404362	-0.00014678199724804664	-0.0001107207915415076
0.3295744720312385	0.0013510542944465838	0.001348727459149428	0.0014056954346818114	0.0014025987975245836	0.001437165420120987	0.0014335889306120266	0.001470814315309417	0.00146669552663058	0.0015418039873619884	0.0015364435807524262	0.045310636977421596	0.04471067524121589	-0.00014641786900204679	-0.00011111161323396068	-0.00014605349763624487	-0.00011083510401727059
0.33156032401756863	0.0013507816344842524	0.0013484552687723925	0.0014054117474612408	0.0014023157352448731	0.0014368753818690186	0.0014332996141410443	0.0014705174862960412	0.00146639952884083	0.0015414928317615067	0.0015361335069492429	0.04531063699491738	0.0447106752584744	-0.00014569028401617556	-0.00011122564777577004	-0.00014532772329822752	-0.00011094885477624938
0.33355814176109866	0.0013505086955230515	0.0013481827998769946	0.0014051277699584578	0.0014020323833224212	0.0014365850468363321	0.0014330100016279042	0.0014702203535535137	0.0014661032281724717	0.0015411813577726832	0.001535823115864651	0.04531063701268759	0.044710675276003475	-0.0001449654295679892	-0.000111339119641507	-0.0001446046727023309	-0.00011106204425914701
0.33556799736153503	0.0013502354789424783	0.0013479100538403561	0.0014048435036087556	0.0014017487431893594	0.001436294416490357	0.0014327200945363835	0.0014699229185836246	0.0014658066261230894	0.0015408695669698004	0.0015355124090674606	0.045310637030737115	0.0447106752938079	-0.00014424330403195462	-0.00011145202929052633	-0.00014388434422846208	-0.00011117467292526273
0.3375899633530214	0.0013499619861208807	0.001347637032038448	0.0014045589498462322	0.0014014648162766236	0.0014360034922972999	0.0014324298943290362	0.0014696251828869124	0.0014655097241890172	0.0015405574609258293	0.001535201388125169	0.04531063704907018	0.044710675311892184	-0.0001435239056953863	-0.0001115643772015007	-0.0001431667361669886	-0.00011128674125082672
0.3396241127067558	0.001349688218435408	0.0013473637358460515	0.001404274110103739	0.0014011806040139117	0.0014357122757220925	0.001432139402467154	0.0014693271479626125	0.0014652125238652947	0.0015402450412123736	0.0015348900546039211	0.04531063706769182	0.044710675330261046	-0.0001428072327548935	-0.00011167616386853485	-0.00014245184671857203	-0.0001113982497288335
0.3416705188336247	0.0013494141772619833	0.001347090166636719	0.0014039889858128503	0.0014008961078296439	0.0014354207682283628	0.0014318486204107194	0.0014690288153086236	0.0014649150266456254	0.001539932309399638	0.0015345784100684596	0.04531063708660654	0.044710675348919204	-0.00014209328331782345	-0.00011178738980227587	-0.00014173967399638832	-0.00011150919886931954
0.343729255586852	0.0013491398639752514	0.0013468163257827279	0.0014037035784038117	0.001400611329150915	0.0014351289712783786	0.0014315575496183623	0.0014687301864214537	0.0014646172340223268	0.0015396192670563678	0.0015342664560820765	0.04531063710581905	0.04471067536787119	-0.0001413820554078682	-0.00011189805553279975	-0.00014103021602845933	-0.00011161958920058446
0.34580039726466444	0.0013488652799485354	0.0013465422146550358	0.0014034178893054933	0.0014003262694034472	0.0014348368863330019	0.0014312661915473089	0.001468431262796173	0.0014643191474862812	0.0015393059157498019	0.0015339541942065605	0.045310637125334605	0.04471067538712193	-0.0001406735469590692	-0.00011200816160461535	-0.00014032347075415563	-0.0001117294212659159
0.3478840186129729	0.0013485904265538077	0.0013462678346232528	0.0014031319199453603	0.0014000409300115612	0.0014345445148516585	0.0014309745476533532	0.0014681320459263806	0.0014640207685269056	0.0015389922570456373	0.001533641626002166	0.04531063714515804	0.04471067540667623	-0.00013996775582031384	-0.00011211770857949555	-0.0001396194360278047	-0.00011183869562569893
0.34998019482807	0.0013483153051616359	0.0013459931870555858	0.001402845671749416	0.0013997553123981186	0.0014342518582922802	0.0014306826193907982	0.0014678325373041466	0.001463722098632092	0.001538678292507968	0.0015333287530275486	0.04531063716529422	0.04471067542653961	-0.0001392646797562791	-0.0001122266970357555	-0.00013891810961952356	-0.00011194741285674992
0.352089001559344	0.0013480399171411552	0.0013457182733188123	0.0014025591461421735	0.0013994694179844953	0.0014339589181112744	0.0014303904082124278	0.0014675327384199828	0.0014634231392881775	0.0015383640236992545	0.0015330155768397361	0.04531063718574915	0.044710675446716516	-0.00013856431644765355	-0.00011233512756869679	-0.00013821948921527438	-0.00011205557355270512
0.3542105149120084	0.001347764263860013	0.0013454430947782258	0.0014022723445465983	0.0013991832481905224	0.0014336656957634666	0.0014300979155694475	0.00146723265076278	0.0014631238919798856	0.0015380494521802597	0.0015327020989940664	0.04531063720652712	0.04471067546721286	-0.00013786666349091536	-0.00011244300078905312	-0.00013752357241869628	-0.00011216317832346556
0.35634481144984936	0.0013474883466843487	0.0013451676527976091	0.0014019852683840866	0.0013988968044344621	0.001433372192702078	0.0014298051429114593	0.0014669322758197885	0.001462824358190297	0.001537734579510025	0.0015323883210441565	0.045310637227633815	0.04471067548803299	-0.00013717171839899844	-0.00011255031732265719	-0.00013683035674832977	-0.00011227022779286555
0.35849196819798806	0.0013472121669787385	0.001344891948739192	0.0014016979190744083	0.00139861008813296	0.0014330784103786676	0.0014295120916864123	0.0014666316150765569	0.0014625245394008044	0.0015374194072458093	0.001532074244541854	0.04531063724907482	0.04471067550918288	-0.00013647947860573328	-0.00011265707781371592	-0.00013613983964361198	-0.00011237672260305809
0.36065206264566085	0.0013469357261061622	0.0013446159839636054	0.001401410298035673	0.0013983231007010002	0.0014327843502430961	0.0014292187633405588	0.0014663306700168966	0.0014622244370910628	0.0015371039369430491	0.0015317598710371876	0.0453106372708557	0.044710675530668216	-0.00013578994146101753	-0.0001127632829197589	-0.0001354520184621011	-0.00011248266341051805
0.3628251727490157	0.0013466590254279701	0.0013443397598298559	0.0014011224066842946	0.0013980358435518765	0.001432490013743491	0.0014289251593184221	0.0014660294421228442	0.0014619240527389585	0.0015367881701553235	0.0015314452020783339	0.04531063729298161	0.044710675552494125	-0.0001351031042350348	-0.00011286893331452497	-0.00013476689048014245	-0.00011258805088698587
0.3650113769339257	0.001346382066303837	0.001344063277695276	0.0014008342464349437	0.0013977483180971436	0.0014321954023261978	0.0014286312810627491	0.0014657279328746137	0.0014616233878205597	0.0015364721084342983	0.0015311302392115634	0.04531063731545882	0.0447106755746661	-0.00013441896412008658	-0.00011297402968812875	-0.00013408445289725401	-0.0001126928857211329
0.36721075409881926	0.0013461048500917267	0.0013437865389154917	0.001400545818700511	0.0013974605257465794	0.0014319005174357419	0.00142833713001447	0.001465426143750556	0.0014613224438100785	0.0015361557533296877	0.0015308149839812029	0.04531063733829305	0.04471067559719048	-0.00013373751822692848	-0.00011307857274428512	-0.0001334047028317964	-0.00011279716861495315
0.3694233836175272	0.0013458273781478628	0.00134350954484439	0.0014002571248920767	0.0013971724679081553	0.0014316053605147982	0.0014280427076126684	0.0014651240762271278	0.0014610212221798358	0.0015358391063892203	0.0015304994379296	0.04531063736148996	0.044710675620072825	-0.00013305876359009927	-0.00011318256320280717	-0.00013272763732469217	-0.00011290090028598376
0.37164934534214805	0.0013455496518266776	0.0013432322968340727	0.0013999681664188576	0.0013968841459879855	0.0014313099330041357	0.0014277480152945308	0.0014648217317788368	0.0014607197244002116	0.001535522169158582	0.0015301836025970665	0.04531063738505603	0.04471067564331887	-0.0001323826971661446	-0.00011328600179832948	-0.00013205325334136875	-0.00011300408146780461
0.3738887196059291	0.0013452716724807903	0.0013429547962348256	0.0013996789446881837	0.0013965955613902958	0.001431014236342596	0.0014274530544953125	0.0014645191118782155	0.0014604179519396114	0.0015352049431813883	0.0015298674795218479	0.045310637408996796	0.04471067566693499	-0.00013170931583539325	-0.00011338888927975299	-0.00013138154776926037	-0.00011310671290731822
0.3761415872261661	0.0013449934414609596	0.0013426770443950844	0.0013993894611054492	0.0013963067155173883	0.00143071827196704	0.0014271578266483035	0.0014642162179957724	0.0014601159062644288	0.0015348874299991322	0.0015295510702400819	0.045310637433319	0.044710675690927	-0.00013103861640301195	-0.00011349122641207687	-0.00013071251742063916	-0.00011320879536641515
0.3784080295071193	0.0013447149601160525	0.0013423990426613926	0.0013990997170740815	0.0013960176097695975	0.001430422041312318	0.0014268623331847828	0.0014639130515999572	0.0014598135888390007	0.0015345696311511504	0.0015292343762857508	0.04531063745802863	0.04471067571530142	-0.00013037059559822817	-0.00011359301397295685	-0.00013004615903383643	-0.00011331032962208498
0.3806881282429484	0.001344436229793011	0.0013421207923783721	0.0013988097139955038	0.0013957282455452594	0.0014301255458112323	0.0014265665755339861	0.0014636096141571236	0.0014595110011255737	0.0015342515481745812	0.0015289173991906491	0.04531063748313258	0.04471067574006452	-0.00012970525007499623	-0.0001136942527543705	-0.0001293824692712997	-0.00011341131646414038
0.38298196572066395	0.001344157251836818	0.0013418422948886896	0.0013985194532691017	0.0013954386242406769	0.001429828786894502	0.0014262705551230717	0.0014633059071314923	0.0014592081445842689	0.0015339331826043283	0.0015286001404843437	0.04531063750863678	0.044710675765222786	-0.00012904257641632721	-0.00011379494356372755	-0.0001287214447241447	-0.00011351175669771507
0.3852896247230969	0.0013438780275904544	0.0013415635515330133	0.0013982289362921777	0.0013951487472500745	0.0014295317659907152	0.0014259742733770736	0.001463001931985106	0.0014589050206730342	0.0015336145359730107	0.0015282826016941255	0.04531063753454852	0.044710675790783014	-0.000128382571131902	-0.00011389508722242647	-0.00012806308191071203	-0.00011361165114226468
0.38761118853188686	0.0013435985583948734	0.001341284563649987	0.0013979381644599258	0.001394858615965572	0.0014292344845263055	0.0014256777317188743	0.0014626976901778	0.0014586016308476162	0.001533295609810936	0.0015279647843449795	0.04531063756087409	0.04471067581675148	-0.0001277252306576826	-0.00011399468456407824	-0.000127407377275901	-0.00011371100062940176
0.3899467409304866	0.0013433188455889663	0.0013410053325761961	0.0013976471391653927	0.0013945682317771488	0.0014289369439255111	0.0014253809315691686	0.0014623931831671637	0.0014582979765615236	0.0015329764056460562	0.001527646689959547	0.045310637587620654	0.044710675843134935	-0.00012707055136040868	-0.00011409373643739285	-0.0001267543271954441	-0.00011380980600544932
0.39229636620718694	0.001343038890509523	0.0013407258596461289	0.0013973558617994411	0.0013942775960726027	0.0014286391456103371	0.001425083874346423	0.001462088412408502	0.0014579940592659853	0.0015326569250039284	0.0015273283200580802	0.04531063761479533	0.044710675869941	-0.00012641852953509947	-0.00011419224370357028	-0.00012610392797379744	-0.00011390806812983101
0.3946601491581577	0.0013427586944912086	0.0013404461461921514	0.0013970643337507217	0.0013939867102375253	0.001428341091000528	0.0014247865614668476	0.001461783379354804	0.0014576898804099213	0.001532337169407683	0.0015270096761584146	0.04531063764240499	0.04471067589717592	-0.00012576916140927263	-0.00011429020723902061	-0.00012545617584769353	-0.00011400578787662541
0.3970381750905084	0.0013424782588665157	0.0013401661935444615	0.0013967725564056253	0.0013936955756552536	0.0014280427815135154	0.001424488994344348	0.0014614780854566955	0.0014573854414398951	0.0015320171403779739	0.0015266907597759156	0.04531063767045686	0.04471067592484709	-0.0001251224431399467	-0.00011438762793186674	-0.0001248110669835878	-0.00011410296613162396
0.39943052982536675	0.0013421975849657515	0.001339886003031076	0.0013964805311482693	0.0013934041937068559	0.00142774421856441	0.0014241911743905124	0.0014611725321624245	0.0014570807438000991	0.0015316968394329612	0.0015263715724234649	0.04531063769895893	0.04471067595296245	-0.00012447837081547286	-0.00011448450668294363	-0.00012416859747993447	-0.00011419960379355221
0.4018372997009759	0.0013419166741169886	0.0013396055759777798	0.0013961882593604461	0.0013931125657710805	0.0014274454035659433	0.001423893103014557	0.0014608667209178039	0.0014567757889322975	0.0015313762680882537	0.0015260521156114026	0.045310637727917706	0.044710675981528454	-0.00012383694045797755	-0.00011458084440657545	-0.0001235287633683524	-0.00011429570177445836
0.40425857157581063	0.0013416355276460498	0.0013393249137081122	0.001395895742421607	0.00139282069322434	0.0014271463379284541	0.001423594781623311	0.0014605606531661998	0.0014564705782758138	0.0015310554278568946	0.0015257323908475107	0.045310637757341655	0.04471067601055297	-0.00012319814802336237	-0.00011467664203029804	-0.0001228915606149017	-0.00011439126099943575
0.4066944328317112	0.0013413541468764569	0.0013390440175433164	0.00139560298170881	0.0013925285774406592	0.0014268470230598346	0.0014232962116211625	0.0014602543303484736	0.001456165113267475	0.0015307343202493032	0.0015254123996369564	0.0453106377872384	0.04471067604004407	-0.00012256198940224783	-0.00011477190049513641	-0.00012225698512091654	-0.00011448628240745551
0.4091449713770379	0.0013410725331294156	0.0013387628888023226	0.0013953099785967036	0.001392236219791658	0.0014265474603655133	0.0014229973944100425	0.0014599477539029649	0.0014558593953415925	0.001530412946773253	0.0015250921434822719	0.04531063781761568	0.044710676070009156	-0.00012192846041747529	-0.00011486662075116394	-0.00012162503271900826	-0.00011458076694609298
0.411610275649843	0.0013407906877237873	0.0013384815288017206	0.0013950167344574966	0.0013919436216465223	0.0014262476512484248	0.001422698331389394	0.0014596409252654618	0.0014555534259299333	0.0015300913089338457	0.0015247716238833246	0.04531063784848186	0.044710676100456405	-0.00012129755683060184	-0.00011496080376433016	-0.00012099569918133657	-0.00011467471557852216
0.41409043462106226	0.0013405086119760404	0.0013381999388557123	0.0013947232506609088	0.0013916507843719551	0.0014259475971089579	0.0014223990239561222	0.001459333845869147	0.0014552472064616672	0.001529769408233451	0.0015244508423372617	0.04531063787984441	0.04471067613139329	-0.00012066927433823649	-0.00011505445051079866	-0.0001203689802155572	-0.00011476812927896374
0.41658553779772634	0.001340226307200246	0.0013379181202761046	0.001394429528574165	0.0013913577093321683	0.0014256472993449526	0.0014220994735045865	0.001459026517144595	0.0014549407383633614	0.001529447246171704	0.0015241298003385029	0.045310637911712415	0.04471067616282895	-0.00012004360857353902	-0.0001151475619785014	-0.00011974487146582113	-0.00011486100903301821
0.41909567522619073	0.001339943774708025	0.001337636074372261	0.0013941355695619427	0.0013910643978888343	0.001425346759351643	0.0014217996814265498	0.001458718940519712	0.001454634023058925	0.0015291248242454447	0.001523808499378685	0.04531063794409351	0.04471067619477076	-0.00011942055511093841	-0.00011524013916980325	-0.00011912336851677141	-0.00011495335583977528
0.4216209374953856	0.001339661015808533	0.001337353802451082	0.0013938413749863523	0.0013907708514010627	0.0014250459785216396	0.0014214996491111577	0.0014584111174197223	0.0014543270619695899	0.0015288021439486999	0.0015234869409466395	0.04531063797699737	0.04471067622722803	-0.0001188001094599711	-0.00011533218309572879	-0.00011850446688999039	-0.00011504517070859421
0.42416141574008476	0.0013393780318084296	0.0013370713058169768	0.0013935469462069091	0.001390477071225373	0.0014247449582448998	0.0014211993779449067	0.0014581030492671317	0.0014540198565138782	0.0015284792067726486	0.0015231651265283604	0.04531063801043191	0.044710676260209054	-0.00011818226707194235	-0.00011542369478068082	-0.00011788816204783004	-0.0001151364546609357
0.4267172016441951	0.0013390948240118454	0.0013367885857718306	0.0013932522845804963	0.001390183058715661	0.0014244436999086894	0.0014208988693116117	0.001457794737481694	0.0014537124081075686	0.0015281560142055848	0.0015228430576069677	0.04531063804440647	0.044710676293722405	-0.00011756702333670654	-0.0001155146752589431	-0.00011727444939108045	-0.00011522720872830794
0.42928838744406506	0.001338811393720367	0.0013365056436149875	0.0013929573914613505	0.0013898888152231786	0.001424142204897569	0.0014205981245923878	0.0014574861834803939	0.0014534047181636765	0.0015278325677328987	0.0015225207356626864	0.04531063807893016	0.044710676327777414	-0.00011695437358660854	-0.00011560512557734492	-0.00011666332426429893	-0.00011531743395526428
0.43187506593181346	0.0013385277422329881	0.0013362224806432053	0.0013926622682010118	0.001389594342096489	0.0014238404745933418	0.001420297145165599	0.0014571773886773935	0.0014530967880924048	0.0015275088688370241	0.0015221981621727962	0.045310638114011786	0.044710676362383114	-0.00011634431309598403	-0.00011569504679420639	-0.00011605478195364505	-0.0001154071313975713
0.4344773304586784	0.0013382438708461027	0.0013359390981506451	0.0013923669161483145	0.0013892996406814552	0.0014235385103750463	0.0014199959324068512	0.0014568683544840253	0.0014527886193011332	0.0015271849189974279	0.0015218753386116199	0.04531063814966077	0.04471067639754853	-0.00011573683707999383	-0.00011578443997700694	-0.00011544881768604798	-0.00011549630211976636
0.4370952749383861	0.0013379597808534699	0.0013356554974288377	0.0013920713366493513	0.0013890047123212047	0.0014232363136189158	0.0014196944876889539	0.0014565590823087534	0.0014524802131943811	0.0015268607196905698	0.0015215522664504832	0.04531063818588684	0.04471067643328307	-0.00011513194069917576	-0.00011587330620593805	-0.00011484542663375841	-0.00011558494719943191
0.4397289938505404	0.0013376754735461838	0.001335371679766654	0.0013917755310474426	0.0013887095583560991	0.0014229338856983518	0.0014193928123818905	0.0014562495735571414	0.0014521715711737766	0.0015265362723898698	0.0015212289471576836	0.04531063822270002	0.044710676469596575	-0.00011452961905600301	-0.00011596164657007302	-0.00011424460391173952	-0.00011567306772303221
0.4423785822440318	0.0013373909502126585	0.0013350876464502893	0.0013914795006831219	0.0013884141801237184	0.0014226312279839051	0.0014190909078528008	0.0014559398296318366	0.0014518626946380387	0.0015262115785656914	0.0015209053821984718	0.04531063826010996	0.0447106765064988	-0.00011392986719915843	-0.00011604946217047551	-0.00011364634458110867	-0.00011576066478879987
0.4450441357404687	0.0013371062121385893	0.0013348033987632248	0.0013911832468940922	0.0013881185789588186	0.0014223283418432324	0.001418788775465938	0.0014556298519325245	0.0014515535849829334	0.0015258866396852934	0.0015205815730350055	0.045310638298126156	0.044710676543999524	-0.00011333268012231335	-0.00011613675411747959	-0.00011305064364774964	-0.0001158477395043489
0.44772575053762753	0.0013368212606069418	0.0013345189379862165	0.001390886771015218	0.001387822756193324	0.00142202522864109	0.001418486416582662	0.0014553196418559224	0.0014512442436012654	0.001525561457212823	0.0015202575211263405	0.045310638336759634	0.04471067658210848	-0.00011273805276540427	-0.00011622352353246601	-0.00011245749606414446	-0.00011593429298817348
0.4504235234129248	0.0013365360968979098	0.0013342342653972544	0.0013905900743784794	0.0013875267131562806	0.0014217218897392835	0.0014181838325613902	0.0014550092007957283	0.0014509346718828314	0.0015252360326092637	0.0015199332279283804	0.04531063837602029	0.04471067662083643	-0.00011214598001557663	-0.00011630977154669653	-0.00011186689673048367	-0.00011602032636887083
0.4531375517269096	0.0013362507222889103	0.0013339493822715543	0.0013902931583129675	0.0013872304511738512	0.0014214183264966663	0.0014178810247575933	0.001454698530142618	0.001450624871214412	0.0015249103673324303	0.0015196086948938718	0.04531063841591864	0.04471067666019363	-0.0001115564567070737	-0.00011639549930081428	-0.00011127884049372261	-0.00011610584078425301
0.4558679334267773	0.00133596513805454	0.001333664289881519	0.0013899960241448397	0.0013869339715692722	0.0014211145402690925	0.0014175779945237515	0.0014543876312841993	0.001450314842979728	0.0015245844628369216	0.001519283923472355	0.04531063845646592	0.044710676700190424	-0.00011096947762323506	-0.000116480707945954	-0.00011069332215007943	-0.00011619083738234615
0.45861476704990445	0.0013356793454665688	0.001333378989496728	0.0013896986731973119	0.0013866372756628448	0.0014208105324094087	0.001417274743209345	0.0014540765056050003	0.0014500045885594323	0.0015242583205741095	0.0015189589151101564	0.045310638497672535	0.044710676740838194	-0.00011038503749616346	-0.0001165653986425208	-0.00011011033644481305	-0.0001162753173208908
0.4613781517274047	0.0013353933457939016	0.0013330934823839007	0.00138940110679062	0.0013863403647718959	0.0014205063042674138	0.0014169712721608136	0.0014537651544864329	0.0014496941093310662	0.0015239319419920983	0.0015186336712503447	0.04531063853955008	0.044710676782147386	-0.00010980313100783512	-0.0001166495725604122	-0.00010952987807305581	-0.0001163592817668424
0.4641581871877068	0.0013351071403025683	0.001332807769806887	0.0013891033262420083	0.0013860432402107686	0.0014202018571898498	0.001416667582721548	0.0014534535793067783	0.0014493834066690524	0.0015236053285357122	0.0015183081933327202	0.04531063858210952	0.04471067682412948	-0.00010922375279059926	-0.0001167332308785185	-0.00010895194168064615	-0.00011644273189598264
0.4669549737601532	0.0013348207302556901	0.0013325218530266332	0.0013888053328656954	0.0013857459032907866	0.001419897192520365	0.001416363676231852	0.0014531417814411525	0.001449072481944655	0.0015232784816464563	0.0015179824827937763	0.04531063862536253	0.04471067686679513	-0.0001086468974284549	-0.00011681637478555551	-0.00010837652186523883	-0.00011652566889458482
0.46976861237862133	0.0013345341169134647	0.0013322357333011665	0.0013885071279728578	0.0013854483553202373	0.0014195923115994976	0.0014160595540289277	0.0014528297622614886	0.001448761336525966	0.0015229514027625005	0.001517656541066682	0.04531063866932091	0.04471067691015721	-0.00010807255945732841	-0.00011689900547923182	-0.00010780361317602738	-0.00011660809395674931
0.4725992045851658	0.0013342473015331387	0.0013319494118855689	0.0013882087128716024	0.0013851505976043466	0.001419287215764647	0.001415755217446847	0.001452517523136508	0.0014484499717778729	0.0015226240933186486	0.0015173303695812522	0.0453106387139963	0.044710676954226244	-0.00010750073336610044	-0.00011698112416597128	-0.00010723321011568698	-0.00011669000828617992
0.4754468525336833	0.0013339602853689912	0.0013316628900319582	0.001387910088866948	0.0013848526314452583	0.0014189819063500566	0.001415450667816532	0.0014522050654317015	0.001448138389062043	0.0015222965547463168	0.0015170039697639263	0.04531063875940089	0.04471067699901483	-0.00010693141359707781	-0.00011706273206146811	-0.00010666530714042999	-0.00011677141309551775
0.47831165899359906	0.0013336730696723038	0.0013313761689894624	0.0013876112572607957	0.001384554458142006	0.0014186763846867811	0.0014151459064657263	0.001451892390509298	0.0014478265897368908	0.0015219687884735038	0.0015166773430377375	0.045310638805547226	0.044710677044534984	-0.00010636459454593794	-0.00011714383038891052	-0.00010609989865975611	-0.0001168523096048979
0.4811937273535759	0.0013333856556913555	0.0013310892500042108	0.0013873122193519224	0.0013842560789905046	0.0014183706521026824	0.0014148409347189857	0.0014515794997282578	0.0014475145751575698	0.0015216407959247808	0.0015163504908223043	0.045310638852447745	0.04471067709079927	-0.00010580027056314445	-0.00011722442038014647	-0.00010553697903842307	-0.00011693269904328174
0.4840931616252451	0.001333098044671384	0.0013308021343192966	0.0013870129764359414	0.0013839574952835142	0.001418064709922387	0.0014145357538976411	0.0014512663944442313	0.0014472023466759341	0.0015213125785212517	0.0015160234145337875	0.0453106389001152	0.044710677137819795	-0.00010523843595700022	-0.00011730450327790409	-0.0001049765425985838	-0.0001170125826497892
0.4870100664469608	0.0013328102378545729	0.0013305148231747641	0.0013867135298052872	0.0013836587083106222	0.001417758559467273	0.0014142303653197827	0.0014509530760095433	0.0014468899056405225	0.0015209841376805323	0.0015156961155848763	0.04531063894856279	0.04471067718561008	-0.00010467908498931755	-0.00011738408032974101	-0.00010441858361659451	-0.00011709196166947988
0.4899445470875755	0.0013325222364800372	0.0013302273178075943	0.001386413880749204	0.0013833597193582323	0.001417452202055456	0.0014139247703002444	0.00145063954577318	0.0014465772533965415	0.001520655474816741	0.0015153685953847704	0.04531063899780322	0.04471067723418203	-0.00010412221187908188	-0.00011746315279209663	-0.00010386309632581803	-0.00011717083735557354
0.49289670945023945	0.001332234041783798	0.0013299396194516803	0.0013861140305537153	0.0013830605297095349	0.0014171456390017585	0.0014136189701505777	0.0014503258050807594	0.0014462643912858421	0.0015203265913404647	0.001515040855339152	0.04531063904785045	0.04471067728355031	-0.00010356781080458899	-0.00011754172193106927	-0.00010331007491876099	-0.00011724921097044927
0.4958666600762229	0.0013319456549987598	0.001329651729337803	0.0013858139805016034	0.0013827611406444873	0.0014168388716176898	0.0014133129661790284	0.001450011855274507	0.0014459513206468912	0.0015199974886587351	0.0015147128968501613	0.04531063909871775	0.04471067733372753	-0.00010301587590147432	-0.00011761978901925207	-0.00010275951354601909	-0.00011732708378425771
0.4988545061487607	0.0013316570773546988	0.001329363648693621	0.001385513731872395	0.0013824615534397968	0.0014165319012114325	0.0014130067596905217	0.001449697697693244	0.0014456380428147589	0.0015196681681750143	0.0015143847213163792	0.04531063915041947	0.04471067738472748	-0.00010246640126448936	-0.00011769735533717629	-0.00010221140631688774	-0.00011740445707408842
0.5018603554969207	0.0013313683100782368	0.0013290753787436444	0.0013852132859423368	0.0013821617693688993	0.0014162247290878127	0.0014127003519866384	0.0014493833336723576	0.001445324559121095	0.0015193386312891675	0.0015140563301328045	0.04531063920296927	0.04471067743656439	-0.00010191938094780695	-0.00011777442217292267	-0.00010166574730011146	-0.00011748133212441392
0.5048843165994948	0.0013310793543928334	0.001328786920709225	0.001384912643984383	0.0013818617897019447	0.001415917356548293	0.0014123937443656018	0.0014490687645437926	0.0014450108708941123	0.0015190088793974497	0.001513727724690837	0.045310639256381895	0.04471067748925207	-0.00010137480896596496	-0.00011785099082162187	-0.00010112253052543818	-0.00011755771022770034
0.5079264985889148	0.0013307902115187544	0.0013284982758085277	0.0013846118072681681	0.0013815616157057701	0.001415609784890941	0.0014120869381222488	0.0014487539916360193	0.0014446969794585612	0.0015186789138924746	0.0015133989063782472	0.045310639310671835	0.04471067754280528	-0.00010083267929456019	-0.00011792706258595409	-0.00010058174998331393	-0.00011763359268313067
0.5109870112551897	0.001330500882673069	0.001328209445256526	0.0013843107770599985	0.001381261248643893	0.0014153020154104227	0.0014117799345480233	0.0014484390162740265	0.0014443828861357205	0.001518348736163207	0.0015130698765791716	0.045310639365854014	0.04471067759723877	-0.00010029298587052593	-0.00011800263877526085	-0.00010004339962585429	-0.0001177089807968823
0.5140659650498691	0.0013302113690696197	0.0013279204302649714	0.0013840095546228252	0.0013809606897764817	0.0014149940493979726	0.001411472734930947	0.001448123839779293	0.0014440685922433674	0.0015180183475949325	0.0015127406366740779	0.04531063942194387	0.04471067765256769	-9.975572259485199e-05	-0.00011807772070770994	-9.95074733690926e-05	-0.00011778387588373684
0.5171634710900281	0.0013299216719190085	0.0013276312320423822	0.001383708141216227	0.0013806599403603417	0.0014146858881413792	0.001411165340555603	0.001447808463469768	0.001443754099095761	0.0015176877495692378	0.0015124111880397498	0.04531063947895621	0.04471067770880613	-9.922088332969814e-05	-0.00011815230970652069	-9.897396509059297e-05	-0.00011785827926374948
0.5202796411622786	0.0013296317924285862	0.00132734185179403	0.0013834065380964014	0.0013803590016489016	0.001414377532924972	0.0014108577527031253	0.0014474928886598652	0.001443439408003633	0.0015173569434640028	0.001512081532049275	0.045310639536907386	0.044710677765970985	-9.868846190100311e-05	-0.00011822640710151822	-9.844286863133767e-05	-0.00011793219226297058
0.5234145877268029	0.001329341731802431	0.00132705229072192	0.00138310474651614	0.0013800578748921954	0.0014140689850296007	0.0014105499726511767	0.001447177116660433	0.0014431245202741632	0.0015170259306533716	0.0015117516700720215	0.04531063959581286	0.04471067782407728	-9.815845209948382e-05	-0.00011830001422974412	-9.791417779822509e-05	-0.00011800561621616579
0.5265684239214125	0.001329051491241334	0.001326762550024772	0.001382802767724815	0.0013797565613368392	0.0014137602457326183	0.0014102420016739276	0.0014468611487787443	0.0014428094372109582	0.0015166947125077393	0.0015114216034736148	0.04531063965568927	0.044710677883140995	-9.763084768144026e-05	-0.00011837313243545644	-9.738788636262652e-05	-0.00011807855246348531
0.5297412635656308	0.0013287610719427785	0.0013264726308980118	0.001382500602968358	0.0013794550622260242	0.0014134513163078601	0.0014099338410420476	0.001446544986318471	0.001442494160114044	0.0015163632903937281	0.00151109133361593	0.04531063971655298	0.04471067794317872	-9.710564236845021e-05	-0.00011844576306874188	-9.686398806124652e-05	-0.00011815100235129661
0.5329332211648017	0.001328470475100932	0.0013261825345337482	0.0013821982534892503	0.0013791533787994921	0.001413142198025634	0.0014096254920226813	0.001446228630579675	0.00144217869027984	0.0015160316656741765	0.0015107608618570641	0.0453106397784204	0.04471067800420687	-9.658282984750799e-05	-0.00011851790748512725	-9.634247659759398e-05	-0.00011822296723251746
0.5361444119142209	0.0013281797019066275	0.0013258922621207643	0.0013818957205265043	0.0013788515122935276	0.0014128328921527026	0.0014093169558794393	0.001445912082858791	0.0014418630290011498	0.0015156998397081191	0.0015104301895513268	0.04531063984130941	0.044710678066242286	-9.606240377327269e-05	-0.0001185895670469117	-9.582334564173234e-05	-0.00011829444846561676
0.5393749517032939	0.0013278887535473488	0.001325601814844499	0.0013815930053156487	0.0013785494639409364	0.0014125233999522653	0.0014090082338723774	0.0014455953444486062	0.001441547177567141	0.00151536781385077	0.0015100993180492202	0.04531063990523651	0.04471067812930228	-9.554435776787384e-05	-0.00011866074312227859	-9.530658883169507e-05	-0.0001183654474155027
0.5426249571197181	0.0013275976312072174	0.001325311193887034	0.0013812901090887123	0.0013782472349710341	0.0014122137226839455	0.0014086993272579842	0.0014452784166382492	0.0014412311372633308	0.0015150355894535067	0.001509768248697422	0.04531063997022038	0.04471067819340412	-9.502868542121679e-05	-0.0001187314370851289	-9.479219977354125e-05	-0.00011843596545285662
0.5458945454536906	0.0013273063360669758	0.00132502040042708	0.0013809870330742113	0.0013779448266096304	0.0014119038616037737	0.0014083902372891638	0.0014449613007131714	0.0014409149093715715	0.0015147031678638535	0.0015094369828387714	0.04531064003627845	0.044710678258565874	-9.451538029298101e-05	-0.00011880165031563639	-9.428017204282657e-05	-0.00011850600395418853
0.5491838347021408	0.0013270148693039743	0.0013247294356399585	0.0013806837784971309	0.001377642240079012	0.0014115938179641717	0.0014080809652152217	0.0014446439979551309	0.0014405984951700312	0.0015143705504254636	0.0015091055218122483	0.04531064010342911	0.04471067832480545	-9.400443591198182e-05	-0.00011887138419952592	-9.377049918429803e-05	-0.00011857556430161509
0.5524929435729888	0.0013267232320921583	0.001324438300697594	0.0013803803465789143	0.0013773394765979315	0.0014112835930139389	0.0014077715122818501	0.0014443265096421804	0.0014402818959331834	0.0015140377384781063	0.0015087738669529642	0.045310640171691195	0.04471067839214111	-9.3495845775865e-05	-0.0001189406401266857	-9.326317471200496e-05	-0.00011864464788191587
0.55582199148943	0.0013264314256020578	0.001324146996768501	0.0013800767385374522	0.001377036537381597	0.0014109731879982446	0.0014074618797311187	0.0014440088370486549	0.001439965112931795	0.0015137047333576546	0.0015084420195921472	0.0453106402410832	0.04471067846059172	-9.298960335402118e-05	-0.00011900941949322119	-9.27581921116305e-05	-0.00011871325608758809
0.5591710985942444	0.001326139451000768	0.0013238555250177646	0.0013797729555870613	0.0013767334236416497	0.0014106626041586038	0.001407152068801453	0.001443690981445152	0.001439648147432904	0.001513371536396063	0.0015081099810571193	0.045310640311624954	0.04471067853017625	-9.248570208764129e-05	-0.00011907772370167713	-9.225554484060261e-05	-0.00011878139031767931
0.5625403857541326	0.00132584730945194	0.0013235638866070324	0.0013794689989384756	0.0013764301365861568	0.0014103518427328674	0.0014068420807276233	0.0014433729440985197	0.0014393310006998107	0.0015130381489213576	0.0015077777526712893	0.04531064038333594	0.04471067860091406	-9.198413538899497e-05	-0.00011914555415803996	-9.175522632748345e-05	-0.00011884905197456774
0.565929974564078	0.0013255550021157698	0.0013232720826945028	0.0013791648697988345	0.0013761266774195992	0.0014100409049552136	0.001406531916740737	0.0014430547262718459	0.0014390136739920669	0.001512704572257623	0.0015074453357541372	0.04531064045623602	0.04471067867282492	-9.148489664248527e-05	-0.00011921291227334763	-9.12572299732739e-05	-0.00011891624246590515
0.569339987351735	0.0013252625301489864	0.0013229801144349124	0.0013788605693716705	0.001375823047342857	0.0014097297920561312	0.0014062215780682196	0.0014427363292244446	0.0014386961685654584	0.0015123708077249877	0.0015071127316212008	0.04531064053034555	0.04471067874592891	-9.098797920725765e-05	-0.00011927979946507739	-9.076154915360624e-05	-0.0001189829632057271
0.5727705471818436	0.0013249698947048311	0.0013226879829795171	0.001378556098856888	0.0013755192475531923	0.001409418505262401	0.0014059110659338	0.0014424177542118348	0.0014383784856719884	0.001512036856639603	0.001506779941584055	0.04531064060568533	0.044710678820246215	-9.049337641406363e-05	-0.00011934621715314897	-9.026817721577429e-05	-0.00011904921561028958
0.5762217778606706	0.0013246770969330655	0.001322395689476099	0.0013782514594507709	0.0013752152792442535	0.001409107045797103	0.0014056003815575136	0.0014420990024857474	0.0014380606265598827	0.00151170272031365	0.0015064469669503185	0.04531064068227637	0.04471067889579799	-9.00010815691743e-05	-0.00011941216676375488	-8.977710748281353e-05	-0.00011911500110212137
0.5796938039404782	0.0013243841379799361	0.0013221032350689299	0.0013779466523459463	0.0013749111436060408	0.0014087954148795773	0.0014052895261556664	0.0014417800752940869	0.0014377425924735508	0.0015113684000552996	0.0015061138090236123	0.04531064076013978	0.04471067897260483	-8.95110879544081e-05	-0.0001194776497280281	-8.928833325316798e-05	-0.00011918032110908028
0.5831867507240184	0.0013240910189881818	0.0013218106208987817	0.0013776416787313927	0.001374606841824913	0.0014084836137254347	0.001404978500940844	0.0014414609738809421	0.0014374243846535968	0.0015110338971687223	0.001505780469103572	0.04531064083929781	0.04471067905068874	-8.902338882552097e-05	-0.00011954266747982167	-8.880184779941347e-05	-0.00011924517706113358
0.5867007442690553	0.0013237977410970143	0.0013215178481029044	0.0013773365397924187	0.0013743023750835681	0.0014081716435465342	0.0014046673071218896	0.0014411416994865615	0.0014371060043367962	0.0015106992129540644	0.001505446948485823	0.04531064091977243	0.044710679130071235	-8.85379774148709e-05	-0.00011960722145798464	-8.831764437083889e-05	-0.00011930957039385515
0.5902359113929144	0.0013235043054421135	0.001321224917815022	0.0013770312367106586	0.0013739977445610375	0.001407859505550979	0.0014043559459038992	0.0014408222533473494	0.001436787452756091	0.0015103643487074435	0.0015051132484619758	0.045310641001586036	0.044710679210774866	-8.805484693166776e-05	-0.00011967131310558488	-8.783571619347397e-05	-0.00011937350254659362
0.5937923796770596	0.0013232107131556105	0.001320931831165317	0.0013767257706640554	0.0013736929514326691	0.0014075472009430973	0.001404044418488205	0.0014405026366958492	0.001436468731140572	0.0015100293057209292	0.0015047793703196072	0.04531064108476181	0.04471067929282192	-8.757399056286141e-05	-0.00011973494387063077	-8.73560564710607e-05	-0.00011943697496363814
0.597370277471697	0.0013229169653660821	0.0013206385892804216	0.0013764201428268536	0.0013733879968701207	0.0014072347309234375	0.0014037327260723667	0.0014401828507607341	0.0014361498407154717	0.0015096940852825365	0.0015044453153422526	0.04531064116932291	0.04471067937623575	-8.709540147211481e-05	-0.00011979811520373973	-8.687865838463704e-05	-0.00011949998909227544
0.6009697339004076	0.0013226230631985414	0.0013203451932834126	0.0013761143543695909	0.0013730828820413524	0.0014069220966887582	0.0014034208698501648	0.0014398628967668002	0.0014358307827021563	0.0015093586886762156	0.0015041110848093972	0.04531064125529328	0.04471067946103946	-8.661907280235748e-05	-0.00011986082856030311	-8.640351509384137e-05	-0.0001195625463840666
0.6045908788648067	0.0013223290077744253	0.0013200516442937959	0.0013758084064590841	0.0013727776081106098	0.0014066092994320133	0.001403108851011585	0.0014395427759349504	0.001435511558318109	0.0015090231171818362	0.0015037766799964607	0.04531064134269705	0.04471067954725719	-8.614499767450878e-05	-0.00011992308539848784	-8.593061973674598e-05	-0.00011962464829318176
0.6082338430492322	0.0013220348002115927	0.0013197579434275064	0.001375502300258429	0.0013724721762384275	0.0014062963403423535	0.001402796670742819	0.0014392224894821946	0.0014351921687769322	0.0015086873720751887	0.001503442102174798	0.045310641431558635	0.04471067963491296	-8.567316918933754e-05	-0.00011998488718040212	-8.545996543157797e-05	-0.00011968629627889804
0.611898757925461	0.0013217404416243062	0.001319464091796886	0.0013751960369269786	0.001372166587581603	0.0014059832206051027	0.0014024843302262386	0.001438902038621627	0.0014348726152883214	0.001508351454627959	0.00150310735261167	0.045310641521903026	0.044710679724031706	-8.520358042796161e-05	-0.000120046235372262	-8.499154527680242e-05	-0.00011974749180371225
0.6155857557574533	0.0013214459331232324	0.0013191700905106892	0.001374889617620345	0.0013718608432932032	0.0014056699414017612	0.0014021718306404046	0.00143858142456243	0.0014345528990580712	0.0015080153661077324	0.001502772432570254	0.045310641613756156	0.044710679814638055	-8.47362244519867e-05	-0.00012010713144328111	-8.452535235070613e-05	-0.00011980823633256366
0.6192949696061266	0.0013211512758154235	0.0013188759406740636	0.0013745830434903818	0.0013715549445225456	0.0014053565039099862	0.0014018591731600443	0.001438260648509851	0.001434233021288057	0.0015076791077779715	0.0015024373433096213	0.04531064170714354	0.04471067990675825	-8.427109430361734e-05	-0.00012016757686572621	-8.40613797128964e-05	-0.0001198685313341108
0.6230265333341571	0.0013208564708043248	0.0013185816433885537	0.0013742763156851885	0.0013712488924152	0.0014050429093035964	0.0014015463589560555	0.001437939711665212	0.0014339129831762345	0.0015073426808980236	0.001502102086084739	0.04531064180209133	0.04471068000041757	-8.380818300759985e-05	-0.00012022757311591636	-8.359962040582758e-05	-0.00011992837828123104
0.6267805816108112	0.0013205615191897442	0.0013182871997520743	0.0013739694353490813	0.0013709426881129624	0.001404729158752545	0.001401233389195479	0.001437618615225877	0.0014335927859166154	0.0015070060867230883	0.0015017666621464413	0.04531064189862676	0.04471068009564323	-8.334748356997324e-05	-0.00012028712167228006	-8.314006745283042e-05	-0.00011998777864885568
0.6305572499168048	0.0013202664220678738	0.001317992610858929	0.001373662403622615	0.001370636332753874	0.0014044152534229372	0.0014009202650415182	0.0014372973603852745	0.0014332724306992842	0.0015066693265042396	0.0015014310727414514	0.04531064199677694	0.04471068019246174	-8.288898897926278e-05	-0.00012034622401529971	-8.268271385974968e-05	-0.00012004673391358134
0.634356674549194	0.0013199711805312576	0.001317697877799781	0.0013733552216425489	0.001370329827472191	0.0014041011944769997	0.0014006069876535076	0.0014369759483328624	0.0014329519187103678	0.0015063324014883911	0.0015010953191123464	0.04531064209656983	0.04471068029090019	-8.243269220889471e-05	-0.00012040488163145291	-8.222755261771963e-05	-0.00012010524555822188
0.6381789926262927	0.0013196757956687936	0.0013174030016616539	0.0013730478905418498	0.0013700231733983846	0.0014037869830730823	0.0014002935581869135	0.001436654380254131	0.0014326312511320374	0.0015059953129182985	0.0015007594024975606	0.04531064219803344	0.04471068039098687	-8.19785862143374e-05	-0.00012046309600688421	-8.177457669969468e-05	-0.00012016331506553568
0.642024342092622	0.0013193802685657345	0.00131710798352793	0.0013727404114496915	0.0013697163716591392	0.0014034726203656564	0.001399979977793334	0.0014363326573306025	0.0014323104291425045	0.0015056580620325566	0.0015004233241313805	0.045310642301196365	0.044710680492750225	-8.152666393576591e-05	-0.00012052086863140188	-8.132377906300281e-05	-0.0001202209439208346
0.6458928617238878	0.0013190846003036697	0.0013168128244783405	0.001372432785491438	0.001369409423377344	0.0014031581075052986	0.0013996662476204848	0.0014360107807398143	0.0014319894539160118	0.001505320650065586	0.0015000870852439365	0.0453106424060884	0.04471068059621891	-8.107691829900565e-05	-0.00012057820099858896	-8.087515265145506e-05	-0.00012027813361420447
0.6497846911319898	0.0013187887919605236	0.0013165175255889499	0.0013721250137886394	0.0013691023296720753	0.0014028434456386872	0.0013993523688121882	0.001435688751655313	0.0014316683266228157	0.0015049830782476235	0.0014997506870611842	0.045310642512739	0.04471068070142208	-8.06293422139781e-05	-0.00012063509460236155	-8.042869039279199e-05	-0.00012033488563661932
0.6536999707700591	0.001318492844610555	0.0013162220879321684	0.0013718170974590335	0.0013687950916586092	0.0014025286359086021	0.0013990383425083808	0.0014353665712466567	0.0014313470484292005	0.0015046453478047262	0.0014994141308049176	0.045310642621178225	0.04471068080839002	-8.018392857747636e-05	-0.00012069155094074357	-7.998438520115392e-05	-0.00012039120148177318
0.6576388419375281	0.0013181967593243386	0.0013159265125767278	0.001371509037616525	0.0013684877104483972	0.0014022136794539061	0.0013987241698450905	0.001435044240679395	0.0014310256204974506	0.0015043074599587496	0.0014990774176927438	0.04531064273143716	0.044710680917152856	-7.974067027158305e-05	-0.00012074757151264714	-7.954222997652582e-05	-0.00012044708264496995
0.661601446785229	0.0013179005371687783	0.0013156308005876948	0.0013712008353711999	0.00136818018714908	0.0014018985774095572	0.0013984098519544514	0.0014347217611150812	0.001430704043985867	0.001503969415927362	0.0014987405489380952	0.04531064284354721	0.04471068102774168	-7.929956016586304e-05	-0.00012080315781992645	-7.910221760598635e-05	-0.00012050253062406702
0.6655879283205246	0.001317604179207081	0.001315334953026446	0.001370892491829299	0.0013678725228644612	0.0014015833309065822	0.0013980953899646756	0.0014343991337112468	0.001430382320048738	0.0015036312169240155	0.001498403525750204	0.04531064295754004	0.044710681140187565	-7.886059111752997e-05	-0.00012085831136704472	-7.866434096479025e-05	-0.00012055754692014142
0.6695984304124688	0.0013173076864987686	0.001315038970950679	0.0013705840080932281	0.0013675647186945188	0.0014012679410720882	0.001397780785000065	0.0014340763596214113	0.0014300604498363539	0.001503292864157958	0.0014980663493341134	0.04531064307344828	0.044710681254523175	-7.842375597075235e-05	-0.00012091303365918682	-7.822859291470308e-05	-0.00012061213303443674
0.6736330977969988	0.0013170110600996628	0.0013147428554143973	0.0013702753852615458	0.0013672567757353907	0.0014009524090292482	0.0013974660381809974	0.0014337534399950689	0.0014297384344949882	0.0015029543588342186	0.0014977290208906607	0.04531064319130476	0.04471068137078048	-7.798904755834668e-05	-0.00012096732620414663	-7.779496630649918e-05	-0.00012066629047113864
0.6776920760821589	0.0013167143010618869	0.001314446607467913	0.001369966624428961	0.0013669486950793756	0.0014006367358973019	0.0013971511506239269	0.0014334303759776883	0.001429416275166902	0.0015026157021536075	0.0014973915416164807	0.045310643311143727	0.04471068148899301	-7.755645870188843e-05	-0.00012102119051093929	-7.73634539795176e-05	-0.00012072002073532095
0.6817755117533548	0.0013164174104338586	0.0013141502281578392	0.00136965772668633	0.001366640477814926	0.001400320922791548	0.0013968361234413774	0.001433107168710706	0.001429093972990335	0.0015022768953127088	0.0014970539127039956	0.04531064343299904	0.04471068160919455	-7.712598221235045e-05	-0.00012107462809113345	-7.693404876277232e-05	-0.00012077332533477758
0.6858835521786408	0.0013161203892602855	0.001313853718527084	0.0013693486931206484	0.0013663321250266427	0.0014000049708233393	0.001396520957741935	0.0014327838193315193	0.0014287715290994996	0.0015019379395038743	0.001496716135341411	0.045310643556904555	0.04471068173141953	-7.669761088990867e-05	-0.00012112764045663083	-7.650674347434161e-05	-0.00012082620577796854
0.6900163456140378	0.0013158232385821662	0.0013135570796148537	0.0013690395248150526	0.0013660236377952776	0.0013996888811000847	0.0013962056546302525	0.0014324603289734917	0.0014284489446245831	0.001501598835915228	0.0014963782107127164	0.04531064368289725	0.04471068185570211	-7.62713375256352e-05	-0.00012118022912227522	-7.608153092317216e-05	-0.00012087866357590737
0.6941740412088835	0.0013155259594367752	0.0013132603124566377	0.0013687302228488072	0.0013657150171977168	0.001399372654725233	0.001395890215207033	0.0014321366987659326	0.0014281262206917338	0.0015012595857306437	0.0014960401399976716	0.04531064381101205	0.044710681982078705	-7.584715490099869e-05	-0.00012123239560357657	-7.565840390846845e-05	-0.00012093070023971864
0.6983567890112157	0.001315228552857676	0.0013129634180842195	0.0013684207882973141	0.001365406264306994	0.0013990562927982853	0.0013955746405690422	0.0014318129298341133	0.0014278033584230706	0.0015009201901297654	0.001495701924371815	0.04531064394128639	0.044710682110585126	-7.542505578794767e-05	-0.00012128414141671096	-7.523735522052544e-05	-0.00012098231728252529
0.702564739973187	0.0013149310198747024	0.0013126663975256603	0.001368111222232097	0.001365097380192272	0.0013987397964147785	0.0013952589318090888	0.0014314890232992464	0.0014274803589366654	0.0015005806502879822	0.001495363565006449	0.04531064407375699	0.044710682241258126	-7.500503295068683e-05	-0.0001213354680801304	-7.481837764153343e-05	-0.00012103351621889358
0.7067980459565127	0.0013146333615139687	0.0013123692518053072	0.0013678015257208092	0.0013647883659188525	0.0013984231666662912	0.001394943090016036	0.0014311649802784961	0.0014271572233465547	0.0015002409673764408	0.001495025063068647	0.0453106442084619	0.04471068237413552	-7.458707914509421e-05	-0.0001213863771125645	-7.440146394518954e-05	-0.00012108429856355629
0.7110568597379514	0.001314335578797856	0.0013120719819437817	0.0013674916998272213	0.0013644792225481633	0.001398106404640435	0.0013946271162747874	0.0014308408018849663	0.001426833952762723	0.001499901142562032	0.0014946864197212415	0.045310644345440264	0.04471068250925491	-7.41711871195816e-05	-0.0001214368700345192	-7.398660689802994e-05	-0.00012113466583302257
0.7153413350148182	0.0013140376727450184	0.0013117745889579837	0.0013671817456112263	0.0013641699511377624	0.0013977895114208553	0.0013943110116662939	0.0014305164892277021	0.001426510548291111	0.0014995611770073948	0.001494347636122827	0.045310644484730746	0.044710682646655335	-7.375734961601044e-05	-0.00012148694836755514	-7.357379925998497e-05	-0.0001211846195455224
0.7196516264105322	0.0013137396443703704	0.001311477073861081	0.001366871664128827	0.001363860552741327	0.0013974724880872233	0.0013939947772675372	0.0014301920434116816	0.0014261870110336013	0.0014992210718709042	0.0014940087134277503	0.04531064462637385	0.044710682786376396	-7.334555936852616e-05	-0.00012153661363312196	-7.316303378343547e-05	-0.00012123416121878616
0.7239878894801961	0.0013134414946851004	0.0013111794376625206	0.0013665614564321513	0.0013635510284086664	0.0013971553357152457	0.0013936784141515483	0.0014298674655378277	0.0014258633420880327	0.0014988808283066856	0.0014936696527861227	0.04531064477041002	0.044710682928458145	-7.293580910550101e-05	-0.00012158586735377952	-7.275430321462828e-05	-0.00012128329237109936
0.7283502807162107	0.0013131432246966533	0.001310881681368013	0.0013662511235694316	0.0013632413791857046	0.0013968380553766495	0.0013933619233873864	0.0014295427567029893	0.0014255395425481821	0.001498540447464596	0.0014933304553438013	0.045310644916880895	0.04471068307294143	-7.252809154989492e-05	-0.00012163471105347545	-7.234760029464771e-05	-0.00012133201452285691
0.7327389575539218	0.001312844835408738	0.00131058380597954	0.0013659406665850143	0.001362931606114488	0.001396520648139189	0.0013930453060401493	0.0014292179179999497	0.0014252156135037726	0.0014981999304902315	0.0014929911222423978	0.045310645065828346	0.0447106832198676	-7.212239941856158e-05	-0.00012168314625587984	-7.194291775858286e-05	-0.00012138032919406516
0.7371540783773028	0.001312546327821324	0.0013102858124953488	0.0013656300865193566	0.0013626217102331811	0.0013962031150666408	0.001392728563170965	0.0014288929505174236	0.0014248915560404697	0.0014978592785249234	0.0014926516546192742	0.04531064521729525	0.04471068336927948	-7.171872542421909e-05	-0.00012173117448621706	-7.154024833733175e-05	-0.00012142823790622925
0.74159580252467	0.0013122477029306363	0.001309987701909949	0.0013653193844090194	0.0013623116925760622	0.0013958854572188007	0.0013924116958369923	0.0014285678553400513	0.0014245673712398746	0.001497518492705734	0.0014923120536075364	0.04531064537132571	0.04471068352121958	-7.131706227417323e-05	-0.00012177879726893437	-7.113958475613025e-05	-0.00012147574217941104
0.746064290294433	0.001311948961729164	0.0013096894752141221	0.0013650085612866784	0.0013620015541735324	0.001395567675651491	0.0013920947050914264	0.0014282426335484075	0.0014242430601795369	0.0014971775741654649	0.0014919723203360477	0.045310645527963794	0.04471068367573219	-7.091740267203828e-05	-0.00012182601612931165	-7.074091973682806e-05	-0.00012152284353555975
0.7505597029508803	0.0013116501052056475	0.0013093911333949058	0.0013646976181811094	0.0013616912960521005	0.0013952497714165484	0.001391777591983486	0.0014279172862189879	0.0014239186239329356	0.0014968365240326429	0.001491632455929408	0.045310645687254805	0.0447106838328616	-7.051973931795907e-05	-0.00012187283259357251	-7.034424599802747e-05	-0.00012156954349740179
0.7550822027299987	0.0013113511343450855	0.0013090926774356033	0.0013643865561171961	0.0013613809192343938	0.001394931745561831	0.0013914603575584203	0.0014275918144242166	0.001423594063569493	0.0014964953434315285	0.0014912924615079683	0.045310645849244456	0.04471068399265351	-7.01240649083057e-05	-0.00012191924818738542	-6.994955625391763e-05	-0.00012161584358627575
0.7596319528453285	0.0013110520501287332	0.0013087941083157807	0.0013640753761159279	0.001361070424739152	0.0013946135991312152	0.001391143002857509	0.0014272662192324455	0.0014232693801545665	0.001496154033482113	0.0014909523381878241	0.045310646013980396	0.04471068415515386	-6.973037213650612e-05	-0.00012196526443630784	-6.955684321616196e-05	-0.00012166174532390883
0.7642091174938536	0.0013107528535341044	0.0013084954270112686	0.0013637640791944027	0.001360759813581233	0.001394295333164599	0.001390825528918062	0.0014269405017079532	0.001422944574749455	0.001495812595300122	0.0014906120870808188	0.04531064618150909	0.044710684320409505	-6.933865369382342e-05	-0.00012201088286661887	-6.916609959436992e-05	-0.00012170725023330498
0.7688138618619275	0.001310453545534962	0.001308196634494154	0.0013634526663658163	0.0013604490867716007	0.0013939769486978931	0.001390507936773411	0.0014266146629109391	0.001422619648411388	0.0014954710299970042	0.0014902717092945361	0.04531064635187988	0.04471068448846848	-6.89489022694112e-05	-0.00012205610500476416	-6.877731809570853e-05	-0.00012175235983663546
0.7734463521312342	0.0013101541271013314	0.0013078977317327926	0.001363141138639477	0.0013601382453173403	0.0013936584467630323	0.0013901902274529238	0.0014262887038975353	0.0014222946021935387	0.0014951293386799454	0.0014899312059323112	0.045310646525142	0.044710684659379225	-6.856111055003611e-05	-0.0001221009323760791	-6.839049142531861e-05	-0.00012179707565562747
0.7781067554847866	0.0013098545991994909	0.0013075987196917989	0.0013628294970207955	0.0013598272902216476	0.0013933398283879678	0.0013898724019819923	0.0014259626257197954	0.0014219694371450154	0.001494787522451861	0.0014895905780932214	0.04531064670134506	0.0447106848331916	-6.81752712219097e-05	-0.00012214536650656527	-6.800561228750834e-05	-0.00012184139921234127
0.7827952401129585	0.0013095549627919758	0.0013072995993320521	0.0013625177425112885	0.0013595162224838342	0.0013930210945966714	0.001389554461382041	0.001425636429425703	0.0014216441543108652	0.0014944455824113976	0.0014892498268720923	0.045310646880541004	0.044710685009955675	-6.779137696974469e-05	-0.00012218940892139152	-6.762267338519812e-05	-0.00012188533202839302
0.7875119752195561	0.0013092552188375807	0.0013070003716106956	0.0013622058761085822	0.0013592050430993273	0.0013927022464091357	0.0013892364066705226	0.0014253101160591687	0.001421318754732075	0.0014941035196529351	0.001488908953359497	0.045310647062780963	0.044710685189722946	-6.740942047772647e-05	-0.00012223306114567123	-6.724166742080873e-05	-0.00012192887562506582
0.792257131027923	0.001308955368291358	0.0013067010374811375	0.0013618938988064094	0.0013588937530596723	0.001392383284841375	0.0013889182388609237	0.0014249836866600334	0.001420993239445573	0.0014937613352665896	0.001488567958641759	0.045310647248118494	0.04471068537254543	-6.702939442976286e-05	-0.00012227632470385164	-6.686258709637238e-05	-0.0001219720315227546
0.7970308787870847	0.0013086554121046203	0.0013064015978930539	0.001361581811594614	0.0013585823533525318	0.0013920642109054272	0.0013885999589627637	0.0014246571422640683	0.0014206676094842292	0.0014934190303382108	0.0014882268438009515	0.04531064743660703	0.044710685558476404	-6.66512915101225e-05	-0.00012231920112043548	-6.648542511444866e-05	-0.00012201480124235387
0.8018333907779276	0.001308355351224939	0.0013061020537923846	0.0013612696154591472	0.001358270844961686	0.001391745025609352	0.001388281567981593	0.0014243304839029745	0.0014203418658768545	0.0014930766059493847	0.0014878856099148972	0.04531064762830182	0.04471068574756974	-6.627510440354589e-05	-0.00012236169191909285	-6.611017417801346e-05	-0.00012205718630392548
0.8066648403194178	0.0013080551865961494	0.00130580240612134	0.001360957311382075	0.0013579592288670375	0.001391425729957236	0.0013879630669189993	0.0014240037126043868	0.0014200160096482061	0.0014927340631774365	0.0014875442580571739	0.045310647823257895	0.044710685939880465	-6.590082579546741e-05	-0.0001224037986229387	-6.573682699068106e-05	-0.00012209918822647658
0.8115254017748545	0.001307754919158349	0.0013055026558184	0.0013606449003415748	0.0013576475060446088	0.001391106324949193	0.001387644456772607	0.0014236768293918755	0.0014196900418189866	0.0014923914030954305	0.001487202789297113	0.045310648021532667	0.04471068613546493	-6.552844837237615e-05	-0.00012244552275381126	-6.536537625706496e-05	-0.00012214080852818165
0.8164152505581643	0.0013074545498479035	0.0013052028038183184	0.0013603323833119424	0.0013573356774665504	0.0013907868115813665	0.0013873257385360815	0.0014233498352849484	0.0014193639634058482	0.0014920486267721762	0.0014868612046998058	0.045310648223183266	0.044710686334379295	-6.515796482245428e-05	-0.00012248686583321566	-6.499581468361049e-05	-0.00012218204872671556
0.8213345631402307	0.001307154079597446	0.0013049028510521232	0.0013600197612635917	0.0013570237441011379	0.001390467190845933	0.001387006913199129	0.0014230227312990549	0.0014190377754213952	0.0014917057352722286	0.0014865195053261034	0.04531064842826917	0.04471068653668215	-6.478936783574363e-05	-0.00012252782938154683	-6.462813497859488e-05	-0.00012222291033892052
0.8262835170552626	0.0013068535093358786	0.0013046027984471168	0.0013597070351630543	0.0013567117069127744	0.001390147463731101	0.001386687981747499	0.001422695518445582	0.0014187114788741827	0.0014913627296558873	0.0014861776922326171	0.04531064863684967	0.044710686742432434	-6.44226501050893e-05	-0.00012256841491942172	-6.42623298528211e-05	-0.00012226339488130566
0.8312622909072027	0.0013065528399883734	0.00130430264692688	0.0013593942059729838	0.0013563995668619936	0.0013898276312211137	0.0013863689451629852	0.0014223681977318615	0.00141838507476872	0.0014910196109792027	0.001485835766471723	0.045310648848985884	0.04471068695168956	-6.405780432525154e-05	-0.00012260862396556993	-6.389839201956238e-05	-0.00012230350386893685
0.8362710643761712	0.0013062520724763792	0.001304002397411275	0.00135908127465216	0.0013560873249054623	0.0013895076942962547	0.0013860498044234314	0.0014220407701611725	0.0014180585641054768	0.0014906763802939769	0.001485493729091564	0.04531064906473921	0.044710687164515886	-6.369482319409925e-05	-0.0001226484580375553	-6.35363141946177e-05	-0.00012234323881571418
0.8413100182249524	0.00130595120771762	0.0013037020508164467	0.0013587682421554884	0.001355774981995984	0.0013891876539328485	0.001385730560502732	0.001421713236732743	0.001417731947880881	0.0014903330386477687	0.0014851515811360552	0.045310649284173186	0.04471068738097215	-6.33336994123046e-05	-0.0001226879186509433	-6.317608909695016e-05	-0.00012238260123342837
0.8463793343055166	0.001305650246626106	0.0013034016080548316	0.0013584551094340121	0.001355462539082506	0.0013888675111032695	0.0013854112143708416	0.0014213855984417602	0.001417405227087332	0.0014899895870839023	0.0014848093236448897	0.04531064950735162	0.04471068760112218	-6.297442568498068e-05	-0.0001227270073223541	-6.281770944993603e-05	-0.00012242159263509134
0.8514791955655843	0.0013053491901121195	0.0013031010700351444	0.0013581418774348964	0.001355149997110107	0.0013885472667759299	0.0013850917669937606	0.0014210578562793563	0.001417078402713185	0.0014896460266414532	0.001484466957653527	0.04531064973434041	0.04471068782503054	-6.26169947210986e-05	-0.00012276572556657595	-6.246116798019896e-05	-0.00012246021453077294
0.8566097860552276	0.0013050480390822362	0.0013028004376624046	0.0013578285471014513	0.0013548373570200225	0.0013882269219152995	0.001384772219333563	0.0014207300112326299	0.0014167514757427776	0.0014893023583552704	0.0014841244841932199	0.04531064996520532	0.04471068805276289	-6.226139923254381e-05	-0.00012280407489478895	-6.210645741808185e-05	-0.00012249846842876666
0.861771290933513	0.001304746794439322	0.0013024997118379195	0.001357515119373128	0.0013545246197496307	0.0013879064774819049	0.0013844525723483803	0.0014204020642846439	0.0014164244471564144	0.0014889585832559742	0.0014837819042909984	0.04531065020001375	0.04471068828438524	-6.190763193730797e-05	-0.000122842056819783	-6.175357050000607e-05	-0.0001225363558384207
0.8669638964751838	0.0013044454570825276	0.0013021988934592947	0.0013572015951855147	0.0013542117862324603	0.0013875859344323227	0.00138413282699241	0.001420074016414422	0.0014160973179303778	0.0014886147023699524	0.0014834392189696805	0.04531065043883506	0.044710688519965895	-6.155568555732405e-05	-0.00012287967285118384	-6.140249996561264e-05	-0.00012257387826497546
0.8721877900773816	0.0013041440279073096	0.0013018979834204451	0.001356887975470355	0.001353898857398203	0.0013872652937192017	0.0013838129842159296	0.0014197458685969663	0.0014157700890369386	0.0014882707167193795	0.0014830964292478844	0.045310650681739305	0.04471068875957388	-6.120555281993734e-05	-0.00012291692449772906	-6.105323856039901e-05	-0.00012261103721339373
0.877443160266411	0.001303842507805415	0.0013015969826115832	0.0013565742611555364	0.0013535858341727025	0.0013869445562912466	0.0013834930449652832	0.0014194176218032446	0.0014154427614443456	0.0014879266273222027	0.0014827535361400155	0.045310650928797234	0.04471068900327956	-6.085722645837732e-05	-0.00012295381326732358	-6.070577903574681e-05	-0.00012264783418808323
0.8827301967045416	0.001303540897664899	0.001301295891919236	0.001356260453165105	0.0013532727174779698	0.0013866237230932372	0.0013831730101828987	0.0014190892770002087	0.0014151153361168407	0.001487582435192162	0.0014824105406562856	0.045310651180081554	0.04471068925115405	-6.0510699210397645e-05	-0.0001229903406639865	-6.0360114147561816e-05	-0.00012268427068928833
0.8880490901968541	0.001303239198370127	0.0013009947122262467	0.0013559465524192707	0.0013529595082321874	0.0013863027950660309	0.0013828528808072919	0.001418760835150797	0.0014147878140146654	0.001487238141338791	0.0014820674438027167	0.04531065143566594	0.04471068950327053	-6.016596382130146e-05	-0.0001230265081927917	-6.001623665904954e-05	-0.0001227203482181971
0.8934000326981257	0.001302937410801768	0.0013006934444117688	0.0013556325598343968	0.0013526462073497009	0.001385981773146554	0.0013825326577730575	0.0014184322972139265	0.0014144601960940494	0.0014868937467674107	0.0014817242465811312	0.04531065169562606	0.044710689759702785	-5.982301304177651e-05	-0.0001230623173553158	-5.967413933891108e-05	-0.00012275606827266694
0.8987832173197573	0.0013026355358368158	0.0013003920893512877	0.001355318476323027	0.0013523328157410437	0.001385660658267828	0.0013822123420108951	0.001418103664144517	0.0014141324833072387	0.0014865492524791543	0.0014813809499891785	0.0453106519600375	0.04471069002052643	-5.9481839629144106e-05	-0.0001230977696514146	-5.933381496270318e-05	-0.00012279143234911194
0.904198838336744	0.0013023335743485786	0.0013000906479166076	0.0013550043027938685	0.0013520193343129214	0.001385339451358954	0.0013818919344475921	0.0014177749368934778	0.0014138046766024777	0.0014862046594709532	0.0014810375550203207	0.045310652228978454	0.04471069028581804	-5.914243634819183e-05	-0.00012313286658022227	-5.8995256313032485e-05	-0.00012282644194255843
0.9096470911946843	0.0013020315272066932	0.00129978912097587	0.0013546900401518124	0.0013517057639682334	0.0013850181533451307	0.0013815714360060464	0.0014174461164077267	0.0014134767769240328	0.0014858599687355566	0.0014806940626638527	0.04531065250252804	0.04471069055565581	-5.880479597053512e-05	-0.00012316760963809736	-5.865845617955556e-05	-0.00012286109854570126
0.915128172516836	0.0013017293952771224	0.0012994875093935467	0.0013543756892979279	0.0013513921056060626	0.001384696765147651	0.0013812508476052567	0.0014171172036301842	0.0014131487852121812	0.0014855151812615242	0.0014803504739048943	0.04531065278076688	0.04471069083011912	-5.8468911275505464e-05	-0.0001232020003199552	-5.8323407359672785e-05	-0.00012289540365012508
0.9206422801112097	0.0013014271794221655	0.0012991858140304533	0.0013540612511294737	0.0013510783601216921	0.0013843752876839131	0.001380930170160338	0.0014167881994997858	0.0014128207024032284	0.0014851702980332436	0.0014800067897244064	0.04531065306377689	0.044710691109288644	-5.813477504988673e-05	-0.00012323604011799105	-5.799010265795934e-05	-0.0001229293587439173
0.9261896129777101	0.0013011248805004608	0.0012988840357437512	0.0013537467265399014	0.0013507645284066062	0.0013840537218674236	0.0013806094045825236	0.001416459104951485	0.0014124925294295098	0.0014848253200309277	0.0014796630110991925	0.04531065335164106	0.04471069139324692	-5.7802380088456395e-05	-0.0001232697305225683	-5.765853488720607e-05	-0.0001229629653138331
0.931770371315315	0.001300822499366993	0.0012985821753869532	0.0013534321164188625	0.0013504506113484957	0.0013837320686078045	0.0013802885517791713	0.001416129920916262	0.0014121642672193957	0.0014844802482306292	0.0014793191390019061	0.04531065364444489	0.044710691682077676	-5.747171919447125e-05	-0.00012330307302221843	-5.732869686855824e-05	-0.00012299622484462924
0.9373847565293029	0.0013005200368730937	0.0012982802338099267	0.001353117421652209	0.0013501366098312632	0.0013834103288107953	0.0013799676126537669	0.0014158006483211236	0.0014118359166972968	0.0014841350836042354	0.0014789751744010544	0.045310653942274806	0.044710691975865885	-5.7142785180028244e-05	-0.00012333606910364114	-5.7000581432056774e-05	-0.0001230291388196192
0.9430329712385201	0.001300217493866449	0.0012979782118588993	0.0013528026431220022	0.0013498225247350261	0.0013830885033782594	0.001379646588105928	0.0014154712880891111	0.0014115074787836685	0.0014837898271194809	0.0014786311182610032	0.04531065424521841	0.04471069227469888	-5.681557086549549e-05	-0.00012336872025053847	-5.667418141583336e-05	-0.00012306170871834166
0.9487152192826929	0.0012999148711911092	0.0012976761103764686	0.0013524877817065214	0.00134950835693613	0.0013827665932081956	0.0013793254790314198	0.0014151418411393118	0.0014111789543950228	0.001483444479739958	0.0014782869715419906	0.045310654553365325	0.0447106925786643	-5.649006908048371e-05	-0.00012340102794455854	-5.6349489667456565e-05	-0.00012309393601922514
0.9544317057297852	0.0012996121696874858	0.0012973739302016007	0.0013521728382802625	0.0013491941073071442	0.0013824445991947353	0.0013790042863221468	0.0014148123083868559	0.0014108503444439258	0.0014830990424251126	0.0014779427352001238	0.04531065486680656	0.04471069288785238	-5.616627266431806e-05	-0.0001234329936658507	-5.6026499044001254e-05	-0.00012312582219847767
0.9601826368833979	0.0012993093901923656	0.0012970716721696423	0.0013518578137139505	0.0013488797767168765	0.0013821225222281548	0.0013786830108661705	0.0014144826907429302	0.001410521649839012	0.0014827535161302595	0.0014775984101873928	0.04531065518563471	0.044710693202354296	-5.58441744652749e-05	-0.00012346461889084503	-5.5705202411451826e-05	-0.0001231573687286991
0.9659682202902156	0.0012990065335389113	0.0012967693371123232	0.0013515427088745425	0.0013485653660303745	0.0013818003631948803	0.0013783616535477114	0.0014141529891147815	0.001410192871484986	0.001482407901806587	0.0014772539974516744	0.04531065550994424	0.04471069352226302	-5.552376734133113e-05	-0.00012349590509352915	-5.538559264577081e-05	-0.0001231885770805463
0.9717886647474951	0.001298703600556674	0.0012964669258577663	0.0013512275246252382	0.0013482508761089368	0.0013814781229774982	0.0013780402152471574	0.001413823204405728	0.0014098640102826352	0.001482062200401166	0.0014769094979367437	0.04531065583983151	0.04471069384767404	-5.520504416166305e-05	-0.00012352685374728	-5.5067662633759284e-05	-0.00012321944872367707
0.9776441803106027	0.0012984005920715835	0.0012961644392304817	0.001350912261825474	0.0013479363078101067	0.0013811558024547448	0.0013777186968410595	0.0014134933375151509	0.0014095350671288205	0.0014817164128569445	0.0014765649125822664	0.04531065617539367	0.04471069417868261	-5.4887997804717314e-05	-0.00012355746632158882	-5.4751405271433184e-05	-0.00012324998512341923
0.9835349783005937	0.001298097508905978	0.0012958618780513932	0.001350596921330948	0.0013476216619876995	0.0013808334025015403	0.0013773970992021606	0.0014131633893385235	0.0014092060429165083	0.0014813705401127769	0.00147622024232383	0.04531065651673039	0.0447106945153876	-5.457262115918238e-05	-0.0001235877442821165	-5.443681346567475e-05	-0.00012328018774304672
0.9894612713118381	0.0012977943518785904	0.0012955592431378223	0.0013502815039936123	0.0013473069394917862	0.0013805109239889727	0.001377075423199376	0.0014128333607674015	0.001408876938534752	0.0014810245831034124	0.0014758754880929254	0.04531065686394295	0.044710694857889095	-5.425890712584813e-05	-0.0001236176890951346	-5.412388013457947e-05	-0.00012331005804416817
0.9954232732196957	0.0012974911218045636	0.001295256535303513	0.001349966010661682	0.001346992141168719	0.001380188367784312	0.0013767536696978222	0.001412503252689433	0.0014085477548687164	0.0014806785427595082	0.0014755306508169755	0.04531065721713428	0.04471069520628763	-5.3946848615135656e-05	-0.0001236473022211415	-5.381259820606832e-05	-0.0001233395974834517
1.0014211991882311	0.0012971878194954591	0.001294953755358628	0.001349650442179651	0.0013466772678611286	0.001379865734751024	0.0013764318395588133	0.001412173065988375	0.0014082184927996797	0.0014803324200076446	0.0014751857314193309	0.04531065757640928	0.044710695560687456	-5.363643854960909e-05	-0.00012367658511991397	-5.350296062039961e-05	-0.00012336880751728785
1.0074552656779823	0.0012968844457592525	0.0012946509041097574	0.0013493347993882826	0.00134636232040793	0.0013795430257487623	0.0013761099336398665	0.0014118428015440835	0.0014078891532050362	0.0014799862157703157	0.001474840730819279	0.04531065794187462	0.04471069592119371	-5.332766986300419e-05	-0.0001237055392480646	-5.319496032901716e-05	-0.00012339768959879205
1.013525690453769	0.0012965810014003557	0.0012943479823599251	0.0013490190831246338	0.0013460472996443345	0.0013792202416333921	0.0013757879527947132	0.001411512460232539	0.0014075597369583085	0.0014796399309659563	0.0014744956499320536	0.04531065831363887	0.044710696287912986	-5.302053550004793e-05	-0.0001237341660577651	-5.2888590294425386e-05	-0.0001234262451771384
1.0196326925925556	0.0012962774872196138	0.0012940449909086009	0.0013487032942220542	0.0013457322064018564	0.0013788973832569895	0.0013754658978733093	0.001411182042925845	0.001407230244929158	0.0014792935665089411	0.001474150489668847	0.04531065869181243	0.04471069666095503	-5.271502841835973e-05	-0.00012376246700085414	-5.258384349135503e-05	-0.00012345447569961365
1.0257764924913542	0.0012959739040143115	0.0012937419305516968	0.0013483874335101895	0.0013454170415083144	0.0013785744514678443	0.0013751437697218343	0.0014108515504922328	0.001406900677983383	0.0014789471233095867	0.0014738052509368057	0.045310659076507866	0.0447106970404306	-5.241114158721638e-05	-0.000123790443525007	-5.228071290677705e-05	-0.00012348238261067346
1.0319573118751795	0.0012956702525781863	0.0012934388020815863	0.0013480715018149975	0.0013451018057878477	0.0013782514471104785	0.001374821569182707	0.0014105209837960775	0.0014065710369829362	0.001478600602274172	0.0014734599346390544	0.04531065946783962	0.044710697426452346	-5.2108867988009955e-05	-0.00012381809707490143	-5.19791915395279e-05	-0.0001235099673513318
1.0381753738050519	0.0012953665337014299	0.0012931356062871014	0.0013477554999587488	0.001344786500060916	0.0013779283710256432	0.0013744992970945872	0.0014101903436978993	0.0014062413227859257	0.0014782540043049369	0.0014731145416746912	0.045310659865924606	0.04471069781913512	-5.1808200614886224e-05	-0.0001238454290926061	-5.167927240108672e-05	-0.00012353723136004913
1.0444309026860459	0.0012950627481706997	0.0012928323439535467	0.0013474394287600385	0.0013444711251443114	0.001377605224050336	0.0013741769542923883	0.0014098596310543738	0.0014059115362466284	0.001477907330300097	0.001472769072938804	0.04531066027088068	0.04471069821859644	-5.1509132474175656e-05	-0.00012387244101602635	-5.138094851535324e-05	-0.0001235641760712336
1.05072412427539	0.001294758896769126	0.001292529015862706	0.001347123289033795	0.0013441556818511676	0.0013772820070178052	0.001373854541607285	0.0014095288467183445	0.0014055816782154965	0.0014775605811538513	0.001472423529322478	0.04531066068282905	0.044710698624954893	-5.121165658593385e-05	-0.00012389913428206834	-5.10842129196748e-05	-0.00012359080291829416
1.057055265690613	0.001294454980276313	0.0012922256227928424	0.0013468070815912787	0.0013438401709909592	0.0013769587207575506	0.0013735320598667119	0.0014091979915388192	0.0014052517495391594	0.0014772137577563826	0.0014720779117127973	0.045310661101892316	0.04471069903833156	-5.0915765982859074e-05	-0.00012392551032347487	-5.078905866413852e-05	-0.0001236171133303099
1.0634245554177415	0.001294150999468356	0.0012919221655187164	0.0013464908072401026	0.0013435245933695198	0.0013766353660953448	0.001373209509894386	0.0014088670663609925	0.0014049217510604425	0.0014768668609938798	0.0014717322209928643	0.045310661528195705	0.0447106994588501	-5.06214537107641e-05	-0.00012395157056932504	-5.049547881182115e-05	-0.00012364310873286266
1.0698322233195456	0.001293846955117841	0.0012916186448115857	0.0013461744667842307	0.0013432089497890432	0.00137631194385323	0.0013728868925103042	0.0014085360720262432	0.0014045916836183678	0.0014765198917485363	0.0014713864580417997	0.04531066196186605	0.04471069988663605	-5.0328712829394995e-05	-0.00012397731644653298	-5.0203466439663336e-05	-0.00012366879054914737
1.0762785006438331	0.0012935428479938576	0.0012913150614392176	0.001345858061023991	0.001342893241048095	0.0013759884548495336	0.0013725642085307566	0.0014082050093721498	0.0014042615480481656	0.0014761728508985632	0.001471040623734757	0.04531066240303334	0.044710700321816975	-5.003753641145969e-05	-0.00012400274937757194	-4.9913014637706365e-05	-0.00012369416019814006
1.0827636200317978	0.0012932386788620067	0.0012910114161658963	0.0013455415907560847	0.0013425774679416218	0.0013756648998988754	0.0013722414587683353	0.0014078738792324974	0.0014039313451812848	0.001475825739318201	0.0014706947189429321	0.04531066285182875	0.044710700764522555	-4.974791754421004e-05	-0.00012402787078286126	-4.962411651042442e-05	-0.0001237192190969294
1.089287815526412	0.0012929344484844028	0.0012907077097524258	0.001345225056773587	0.0013422616312609528	0.001375341279812171	0.0013719186440319376	0.0014075426824372824	0.0014036010758453957	0.0014754785578777207	0.0014703487445335646	0.04531066330838705	0.04471070121488558	-4.9459849328761796e-05	-0.00012405268207926756	-4.933676517600294e-05	-0.00012374396865860726
1.0958513225808764	0.0012926301576196893	0.001290403942956145	0.0013449084598659649	0.001341945731793816	0.0013750175953966463	0.0013715957651267803	0.0014072114198127276	0.0014032707408644055	0.001475131307443442	0.0014700027013699573	0.045310663772844574	0.04471070167304066	-4.9173324880039115e-05	-0.00012407718467949413	-4.905095376661617e-05	-0.00012376841029265728
1.1024543780671139	0.0012923258070230439	0.0012901001165309335	0.0013445918008190816	0.0013416297703243445	0.0013746938474558466	0.0013712728228544076	0.001406880092181288	0.0014029403410584643	0.0014747839888777396	0.0014696565903114806	0.04531066424533997	0.04471070213912451	-4.8888337327787634e-05	-0.00012410137999419035	-4.876667542903779e-05	-0.00012379254540595408
1.1090972202843215	0.001292021397446182	0.0012897962312272146	0.0013442750804152012	0.0013413137476330794	0.0013743700367896369	0.001370949818012695	0.0014065487003616574	0.0014026098772439714	0.0014744366030390473	0.0014693104122135792	0.045310664726015054	0.044710702613277184	-4.860487981617201e-05	-0.00012412526942967572	-4.848392332452989e-05	-0.0001238163754014865
1.115780088967567	0.0012917169296373756	0.0012894922877919727	0.001343958299433006	0.0013409976644969883	0.0013740461641942234	0.001370626751395865	0.0014062172451687841	0.0014022793502335908	0.0014740891507818781	0.0014689641679277892	0.045310665215013576	0.04471070309564032	-4.832294550388694e-05	-0.00012414885438888357	-4.8202690628759703e-05	-0.00012383990167863512
1.1225032252964444	0.0012914124043414497	0.0012891882869687538	0.001343641458647597	0.0013406815216894655	0.0013737222304621515	0.001370303623794492	0.0014058857274138726	0.0014019487608362539	0.0014737416329568247	0.0014686178583017402	0.04531066571248196	0.04471070358635844	-4.80425275648233e-05	-0.00012417213627186063	-4.79229705326184e-05	-0.00012386312563394952
1.1292668719037753	0.0012911078222998004	0.0012888842294976781	0.001343324558830508	0.0013403653199803463	0.0013733982363823216	0.0013699804359955114	0.0014055541479043995	0.0014016181098571734	0.0014733940504105755	0.0014682714841791707	0.04531066621856956	0.04471070408557845	-4.776361918758243e-05	-0.0001241951164743793	-4.764475624174924e-05	-0.00012388604865976038
1.1360712728843656	0.0012908031842503987	0.0012885801161154492	0.0013430076007497132	0.001340049060135913	0.0013730741827399958	0.0013696571887822314	0.0014052225074441189	0.0014012873980978513	0.0014730464039859215	0.0014679250463999361	0.04531066673342776	0.04471070459345056	-4.748621357623939e-05	-0.00012421779638949193	-4.736804097703329e-05	-0.00012390867214562284
1.1429166738038161	0.0012904984909277988	0.0012882759475553577	0.0013426905851696338	0.0013397327429189043	0.0013727500703168067	0.0013693338829343382	0.0014048908068330721	0.001400956626356086	0.0014726986945217647	0.001467578545800016	0.04531066725721138	0.04471070511012652	-4.72103039502042e-05	-0.00012424017740625404	-4.7092817974797585e-05	-0.00012393099747720626
1.1498033217073829	0.0012901937430631481	0.0012879717245472954	0.0013423735128511502	0.001339416369088525	0.0013724258998907672	0.0013690105192279089	0.0014045590468675989	0.0014006257954259857	0.0014723509228531325	0.001467231983211528	0.04531066779007746	0.044710705635761884	-4.693588354401368e-05	-0.0001242622609094468	-4.681908048635719e-05	-0.0001239530260356836
1.1567314651288954	0.0012898889413842014	0.0012876674478177648	0.0013420563845516144	0.0013390999394004594	0.0013721016722362846	0.0013686870984354225	0.0014042272283403504	0.001400294906097979	0.0014720030898111897	0.0014668853594627413	0.045310668332185944	0.04471070617051408	-4.6662945608427764e-05	-0.00012428404828151995	-4.6546821779472336e-05	-0.00012397475920050693
1.1637013540997225	0.0012895840866153142	0.0012873631180898766	0.0013417392010248465	0.0013387834546068661	0.0013717773881241576	0.001368363621325758	0.0014038953520402867	0.001399963959158814	0.001471655196223236	0.0014665386753780715	0.045310668883699785	0.044710706714544385	-4.6391483409929934e-05	-0.0001243055409010374	-4.62760351370578e-05	-0.0001239961983460769
1.1707132401577995	0.0012892791794774702	0.001287058736083378	0.001341421963021159	0.0013384669154564099	0.0013714530483216012	0.0013680400886642238	0.0014035634187527014	0.001399632955391586	0.0014713072429127327	0.0014661919317781147	0.0453106694447846	0.044710707268015536	-4.612149023036638e-05	-0.00012432674014134504	-4.600671385782129e-05	-0.00012401734484274174
1.177767376356704	0.001288974220688279	0.0012867543025146429	0.0013411046712873595	0.0013381503226942498	0.001371128653592247	0.0013677165012125475	0.0014032314292592243	0.0013993018955757311	0.0014709592306993056	0.001465845129479636	0.04531067001560914	0.04471070783109475	-4.585295936834766e-05	-0.00012434764737373483	-4.573885125730426e-05	-0.00012403820005896238
1.1848640172747877	0.001288669210961989	0.001286449818096692	0.0013407873265667586	0.001337833677062061	0.001370804204696155	0.0013673928597288973	0.001402899384337831	0.0013989707804870437	0.001470611160398753	0.0014654982692955923	0.04531067059634521	0.04471070840395051	-4.55858841384299e-05	-0.00012436826396522438	-4.547244066629985e-05	-0.00012405876535726001
1.1920034190243662	0.0012883641510094959	0.0012861452835392006	0.001340469929599184	0.0013375169792980432	0.0013704797023898242	0.0013670691649678914	0.0014025672847628565	0.0013986396108976896	0.0014702630328230636	0.0014651513520351424	0.045310671187167466	0.04471070898675556	-4.532025787173932e-05	-0.00012438859127900104	-4.5207475432684774e-05	-0.0001240790420979354
1.1991858392609598	0.0012880590415383492	0.001285840699548502	0.0013401524811209845	0.0013372002301369223	0.0013701551474262009	0.0013667454176805992	0.001402235131305	0.001398308387576206	0.0014699148487804176	0.0014648043785036502	0.04531067178825414	0.044710709579685814	-4.505607391562527e-05	-0.00012440863067419983	-4.494394892057274e-05	-0.000124099031637126
1.2064115371925936	0.0012877538832527682	0.0012855360668276056	0.0013398349818650465	0.0013368834303099724	0.0013698305405546926	0.0013664216186145635	0.0014019029247313416	0.0013979771112875234	0.0014695666090752087	0.0014644573495027052	0.045310672399785736	0.04471071018291909	-4.479332563447902e-05	-0.00012442838350679164	-4.468185451050877e-05	-0.00012411873532675033
1.2136807735891502	0.0012874486768536422	0.0012852313860761966	0.0013395174325607957	0.0013365665805450126	0.0013695058825211699	0.001366097768513799	0.0014015706658053449	0.0013976457827929655	0.001469218314508044	0.0014641102658301242	0.04531067302194662	0.04471071079663792	-4.4532006409012115e-05	-0.0001244478511279179	-4.4421185599885504e-05	-0.00012413815451495225
1.2209938107917835	0.001287143423038552	0.001284926657990657	0.0013391998339342182	0.0013362496815664312	0.0013691811740679902	0.0013657738681188138	0.0014012383552868797	0.001397314402850271	0.001468869965875767	0.0014637631282799727	0.045310673654924805	0.04471071142102675	-4.427210963701966e-05	-0.0001244670348851118	-4.4161935602943236e-05	-0.00012415729054598978
1.2283509127223842	0.001286838122501766	0.0012846218832640625	0.0013388821867078584	0.0013359327340951802	0.0013688564159339924	0.0013654499181666082	0.0014009059939322178	0.0013969829722135908	0.001468521563971456	0.001463415937642564	0.045310674298910746	0.04471071205627437	-4.401362873372727e-05	-0.00012448593612313097	-4.390409795124173e-05	-0.00012417614476117889
1.2357523448931043	0.0012865327759342584	0.001284317062586201	0.0013385644916008353	0.0013356157388487973	0.0013685316088545175	0.001365125919390692	0.0014005735824940526	0.0013966514916335091	0.0014681731095844437	0.00146306869470448	0.04531067495409903	0.04471071270257209	-4.375655713059756e-05	-0.00012450455618034928	-4.364766609259163e-05	-0.00012419471849550723
1.2431983744159416	0.0012862273840237215	0.0012840121966435825	0.0013382467493288572	0.0013352986965414137	0.0013682067535614204	0.001364801872521099	0.001400241121721512	0.0013963199618570526	0.0014678246035003308	0.0014627214002485814	0.04531067562068703	0.044710713360114875	-4.3500888277259175e-05	-0.00012452289639347525	-4.3392633492900234e-05	-0.00012421301308235266
1.2506892700123766	0.0012859219474545618	0.0012837072861194392	0.0013379289606042183	0.0013349816078837564	0.0013678818507830673	0.0013644777782843816	0.001399908612360158	0.0013959883836276931	0.0014674760465009846	0.0014623740550540095	0.0453106762988766	0.04471071402910147	-4.324661564043819e-05	-0.00012454095809449894	-4.3138993635227774e-05	-0.00012423102985059664
1.2582253020230734	0.0012856164669079264	0.001283402331693747	0.0013376111261358236	0.0013346644735831687	0.0013675569012443624	0.0013641536374036393	0.0013995760551520097	0.0013956567576853692	0.0014671274393645648	0.0014620266598962112	0.045310676988872055	0.044710714709734325	-4.299373270420792e-05	-0.00012455874261102506	-4.288674001977355e-05	-0.00012424877012423563
1.2658067424176331	0.0012853109430616988	0.0012830973340432264	0.0013372932466291874	0.0013343472943436127	0.0013672319056667452	0.0013638294505985164	0.001399243450835544	0.001395325084766487	0.0014667787828655235	0.0014616792155469375	0.04531067769088219	0.044710715402218534	-4.274223297028035e-05	-0.00012457625126643945	-4.2635866164431047e-05	-0.00012426623522349134
1.2734338648044117	0.0012850053765905225	0.0012827922938413614	0.0013369753227864562	0.001334030070865688	0.0013669068647682138	0.001363505218585223	0.0013989108001457185	0.0013949933656039431	0.0014664300777746295	0.0014613317227742692	0.0453106784051192	0.044710716106764005	-4.249210995807551e-05	-0.00012459348538018666	-4.238636560481568e-05	-0.0001242834264647552
1.2811069444403917	0.0012846997681657975	0.0012824872117583996	0.0013366573553064058	0.001333712803846633	0.0013665817792633233	0.0013631809420765347	0.0013985781038139697	0.0013946616009271227	0.0014660813248589667	0.0014609841823426148	0.04531067913179936	0.04471071682358343	-4.224335720504069e-05	-0.00012461044626821405	-4.213823189443133e-05	-0.0001243003451604774
1.2888262582411194	0.0012843941184557	0.0012821820884613695	0.0013363393448844615	0.001333395493980342	0.0013662566498632057	0.0013628566217818135	0.0013982453625682326	0.0013943297914619194	0.001465732524881954	0.0014606365950127307	0.04531067987114235	0.044710717552893645	-4.199596826640062e-05	-0.00012462713524163949	-4.189145860457322e-05	-0.00012431699261861162
1.296592084790695	0.0012840884281251853	0.001281876924614085	0.0013360212922127021	0.0013330781419573696	0.0013659314772755734	0.0013625322584070096	0.0013979125771329463	0.0013939979379307412	0.0014653836786033528	0.0014602889615417279	0.04531068062337199	0.04471071829491609	-4.174993671549054e-05	-0.00012464355360797263	-4.164603932448052e-05	-0.00012433337014317036
1.3044047043518285	0.0012837826978360056	0.0012815717208771622	0.001335703197979877	0.0013327607484649494	0.0013656062622047374	0.0013622078526546813	0.0013975797482290713	0.0013936660410525264	0.0014650347867792828	0.0014599412826830887	0.04531068138871605	0.044710719049875	-4.1505256143409275e-05	-0.00012465970266922755	-4.140196766122539e-05	-0.00012434947903305904
1.312264398875954	0.001283476928246716	0.0012812664779080255	0.001335385062871414	0.0013324433141870004	0.001365281005351615	0.0013618834052240006	0.001397246876574098	0.001393334101542753	0.0014646858501622343	0.001459593559186678	0.045310682167406385	0.044710719817998866	-4.126192016028207e-05	-0.00012467558372541987	-4.11592372409203e-05	-0.0001243653205853512
1.320171452013404	0.0012831711200126782	0.0012809611963609119	0.0013350668875694218	0.0013321258398041299	0.0013649557074137343	0.0013615589168107579	0.0013969139628820502	0.0013930021201134422	0.001464336869501069	0.0014592457917987445	0.04531068295967922	0.04471072059952103	-4.101992239390062e-05	-0.00012469119807057005	-4.0917841707108216e-05	-0.00012438089609062564
1.3281261491236485	0.0012828652737860871	0.0012806558768868963	0.0013347486727527192	0.001331808325993662	0.0013646303690852599	0.001361234388107391	0.0013965810078635137	0.001392670097473187	0.0014639878455410512	0.001458897981261953	0.04531068376577463	0.0447107213946783	-4.0779256490472426e-05	-0.0001247065469945352	-4.0677774721845084e-05	-0.00012439620683546426
1.3361287772855897	0.0012825593902159645	0.001280350520133887	0.0013344304190968275	0.0013314907734296314	0.0013643049910569897	0.001360909819802977	0.0013962480122256306	0.0013923380343271454	0.001463638779023842	0.001458550128315376	0.04531068458593714	0.04471072220371154	-4.053991611496777e-05	-0.0001247216317835642	-4.04390299658941e-05	-0.00012441125410300735
1.3441796253079266	0.0012822534699481823	0.001280045126746647	0.0013341121272739953	0.0013311731827828066	0.0013639795740163772	0.0013605852125832586	0.0013959149766721237	0.0013920059313770672	0.001463289670687526	0.0014582022336945225	0.045310685420415456	0.04471072302686669	-4.03018949508005e-05	-0.00012473645371890996	-4.020160113839266e-05	-0.00012442603917128814
1.352278983739575	0.0012819475136254636	0.0012797396973667971	0.0013337937979531996	0.001330855554720692	0.0013636541186475345	0.0013602605671306435	0.0013955819019032993	0.001391673789321293	0.0014629405212666124	0.0014578542981313375	0.04531068626946316	0.044710723864393065	-4.0065186700535826e-05	-0.00012475101407910527	-3.996548195756011e-05	-0.00012444056331589737
1.3604271448801535	0.0012816415218873942	0.0012794342326328252	0.0013334754318001572	0.00133053788990754	0.001363328625631243	0.001359935884124219	0.001395248788616058	0.0013913416088547701	0.0014625913314920479	0.0014575063223542179	0.04531068713333791	0.04471072471654575	-3.982978508469681e-05	-0.00012476531413596614	-3.9730666159518147e-05	-0.0001244548278049873
1.3686244027905345	0.0012813354953704452	0.0012791287331801102	0.0013331570294773498	0.0013302201890043731	0.0013630030956449796	0.0013596111642397747	0.0013949156375039217	0.0013910093906690734	0.001462242102091244	0.0014571583070880343	0.045310688012302286	0.04471072558358291	-3.959568384316603e-05	-0.00012477935515831096	-3.949714749976185e-05	-0.00012446883390465624
1.3768710533034536	0.0012810294347079636	0.001278823199640913	0.001332838591644013	0.0013299024526689765	0.0013626775293629043	0.0013592864081497923	0.0013945824492570217	0.001390677135452399	0.0014618928337880662	0.0014568102530541267	0.04531068890662343	0.0447107264657686	-3.9362876734838625e-05	-0.0001247931384110168	-3.926491975271562e-05	-0.00012448258287639513
1.3851673940341884	0.0012807233405302018	0.0012785176326444044	0.001332520118956167	0.001329584681555926	0.0013623519274558943	0.0013589616165234786	0.0013942492245621317	0.0013903448438895934	0.0014615435273028672	0.0014564621609703314	0.04531068981657321	0.0447107273633711	-3.9131357537164346e-05	-0.00012480666515279903	-3.9033976711289053e-05	-0.00012449607597603274
1.3935137243912972	0.0012804172134643162	0.0012782120328166651	0.0013322016120666164	0.0013292668763165898	0.0013620262905915412	0.0013586367900267626	0.0013939159641026665	0.001390012516662154	0.0014611941833524865	0.0014561140315509865	0.04531069074242829	0.04471072827666297	-3.890112004698021e-05	-0.00012481993663943092	-3.8804312187820655e-05	-0.00012450931445606717
1.4019103455874267	0.001280111054134384	0.0012779064007807021	0.0013318830716249669	0.0013289490375991441	0.00136170061943417	0.0013583119293223153	0.0013935826685587012	0.0013896801544482477	0.0014608448026502702	0.0014557658655069456	0.045310691684470626	0.04471072920592206	-3.867215808055213e-05	-0.0001248329541226334	-3.8575920013897425e-05	-0.00012452229956511074
1.410357560650181	0.0012798048631614079	0.0012776007371564525	0.0013315644982776298	0.001328631166048577	0.0013613749146448408	0.0013579870350695512	0.0013932493386069745	0.0013893477579227144	0.0014604953859060753	0.0014554176635455875	0.045310692642986775	0.04471073015143155	-3.844446547289493e-05	-0.00012484571884829876	-3.834879403991076e-05	-0.00012453503254605813
1.4188556744330574	0.0012794986411633368	0.0012772950425608061	0.0013312458926678459	0.0013283132623067137	0.001361049176881377	0.001357662107924655	0.001392915974920914	0.0013890153277570925	0.001460145933826295	0.0014550694263708384	0.04531069361826811	0.044710731113479306	-3.82180360782719e-05	-0.00012485823205782287	-3.812292813540341e-05	-0.00012454751463697455
1.4274049936264492	0.0012791923887550672	0.001276989317607605	0.001330927255435683	0.0013279953270122137	0.001360723406798362	0.001357337148540581	0.0013925825781706364	0.0013886828646196175	0.0014597964471138613	0.001454721154683174	0.04531069461061295	0.044710732092358485	-3.799286377083322e-05	-0.0001248704949895485	-3.7898316189791115e-05	-0.0001245597470734272
1.4360058267687137	0.0012788861065484583	0.0012766835629076589	0.0013306085872180563	0.0013276773608005906	0.001360397605047157	0.0013570121575670674	0.0013922491490229638	0.0013883503691752405	0.00145944692646826	0.0014543728491796368	0.045310695620322514	0.04471073308836684	-3.776894244360285e-05	-0.00012488250887549013	-3.767495211125238e-05	-0.00012457173108426645
1.4446584842573071	0.0012785797951523456	0.00127637777906876	0.0013302898886487394	0.0013273593643042226	0.0013600717722759169	0.001356687135650656	0.0013919156881414402	0.0013880178420856433	0.0014590973725855491	0.0014540245105538535	0.04531069664770518	0.04471073410180849	-3.7546266009491625e-05	-0.00012489427494477567	-3.745282982789422e-05	-0.00012458346789534502
1.453363278359986	0.001278273455172543	0.0012760719666956837	0.0013299711603583677	0.0013270413381523583	0.0013597459091295894	0.001356362083434688	0.0013915821961863327	0.0013876852840092402	0.00145874778615836	0.0014536761394960348	0.04531069769307407	0.044710735132992306	-3.732482840065887e-05	-0.00012490579442059335	-3.723194328701662e-05	-0.00012459495872740867
1.4621205232260774	0.0012779670872118689	0.0012757661263902145	0.0013296524029744658	0.0013267232829711404	0.0013594200162499468	0.0013560370015593371	0.0013912486738146608	0.0013873526956012063	0.0014583981678759287	0.0014533277366930084	0.045310698756748154	0.044710736182233105	-3.710462356924793e-05	-0.0001249170685226897	-3.70122864556538e-05	-0.00012460620479648465
1.470930534897817	0.0012776606918701353	0.0012754602587511374	0.0013293336171214362	0.0013264051993835983	0.0013590940942755719	0.0013557118906615978	0.001390915121680185	0.0013870200775134673	0.0014580485184240847	0.0014529793028282064	0.045310699839052046	0.044710737249850696	-3.688564548678941e-05	-0.0001249280984657597	-3.679385332047702e-05	-0.00012461720731454795
1.4797936313217521	0.0012773542697441847	0.001275154364374272	0.0013290148034205977	0.0013260870880096828	0.0013587681438418991	0.0013553867513753197	0.001390581540433446	0.0013866874303947376	0.0014576988384852893	0.0014526308385817055	0.04531070094031573	0.04471073833617104	-3.666788814427058e-05	-0.0001249388854586142	-3.657663788741994e-05	-0.00012462796748757832
1.48871013236022	0.0012770478214278818	0.0012748484438524648	0.0013286959624901758	0.0013257689494662597	0.0013584421655812033	0.0013550615843312048	0.0013902479307217573	0.0013863547548905138	0.0014573491287386325	0.0014522823446302202	0.04531070206087628	0.04471073944152617	-3.645134555303742e-05	-0.000124949430707455	-3.636063418269164e-05	-0.0001246384865185024
1.4976803598028874	0.0012767413475121342	0.0012745424977756116	0.0013283770949453267	0.0013254507843671313	0.0013581161601226256	0.0013547363901568264	0.0013899142931892274	0.0013860220516430958	0.0014569993898598517	0.001451933821647127	0.04531070320107552	0.04471074056625342	-3.623601174410074e-05	-0.0001249597354133769	-3.614583625219381e-05	-0.00012464876560563942
1.5067046373783677	0.0012764348485848947	0.0012742365267306578	0.0013280582013981384	0.0013251325933230386	0.001357790128092173	0.0013544111694766333	0.0013895806284767629	0.0013856893212915913	0.0014566496225213387	0.0014515852703024651	0.04531070436126197	0.04471074171069688	-3.602188076813617e-05	-0.00012496980077192354	-3.5932238161368035e-05	-0.0001246588059413689
1.5157832907659001	0.0012761283252311884	0.0012739305313016268	0.0013277392824576576	0.0013248143769416891	0.0013574640701127484	0.0013540859229119763	0.0013892469372220968	0.0013853565644719428	0.0014562998273921688	0.0014512366912629708	0.04531070554179051	0.04471074287520624	-3.580894669585888e-05	-0.00012497962797441975	-3.571983399569545e-05	-0.00012466860871429564
1.5249166476071065	0.001275821778033105	0.0012736245120696108	0.001327420338729885	0.0013244961358277495	0.0013571379868041425	0.0013537606510811032	0.0013889132200597823	0.0013850237818169213	0.0014559500051380921	0.0014508880851920659	0.04531070674302167	0.0447107440601371	-3.559720361791252e-05	-0.00012498921820747189	-3.550861786053017e-05	-0.0001246781751077508
1.5341050375178134	0.001275515207569829	0.0012733184696128031	0.001327101370817804	0.0013241778705828768	0.0013568118787830672	0.00135343535459919	0.0013885794776212256	0.0013846909739561608	0.0014556001564215715	0.001450539452749895	0.045310707965323584	0.04471074526585314	-3.538664564495253e-05	-0.0001249985726525238	-3.529858388121032e-05	-0.00012468750630051373
1.5433487920999491	0.0012752086144176336	0.00127301240450649	0.0013267823793213765	0.0013238595818057125	0.0013564857466631475	0.0013531100340783329	0.0013882457105346782	0.0013843581415161482	0.001455250281901773	0.0014501907945933183	0.04531070920906971	0.04471074649272272	-3.517726690793754e-05	-0.00012500769248752208	-3.50897262032801e-05	-0.00012469660346764444
1.5526482449535108	0.0012749019991499055	0.0012727063173230769	0.0013264633648375668	0.0013235412700919086	0.0013561595910549491	0.001352784690127577	0.0013879119194252654	0.0013840252851202532	0.0014549003822345952	0.0014498421113759395	0.04531071047464123	0.04471074774112101	-3.49690615576298e-05	-0.00012501657888464024	-3.488203899207343e-05	-0.0001247054677783188
1.5620037316886017	0.0012745953623371472	0.0012724002086320892	0.0013261443279603455	0.0013232229360341284	0.0013558334125659808	0.001352459323352918	0.001387578104914989	0.0013836924053887308	0.0014545504580726724	0.0014494934037481092	0.04531071176242593	0.044710749011431156	-3.476202376498372e-05	-0.00012502523301105573	-3.467551643300537e-05	-0.00012471410039677222
1.5714155899375468	0.0012742887045469975	0.001272094079000195	0.0013258252692807122	0.0013229045802220717	0.0013555072118007175	0.0013521339343573256	0.0013872442676227492	0.0013833595029387434	0.0014542005100654013	0.001449144672356951	0.04531071307281738	0.04471075030404153	-3.455614772117366e-05	-0.0001250336560298937	-3.44701527317387e-05	-0.0001247225024830767
1.580884159367074	0.0012739820263442342	0.0012717879289912048	0.0013255061893866944	0.0013225862032424718	0.0013551809893605996	0.001351808523740742	0.0013869104081643486	0.0013830265783843626	0.0014538505388589388	0.0014487959178463596	0.04531071440621803	0.04471075161934872	-3.435142763777432e-05	-0.00012504184909950533	-3.4265942114197756e-05	-0.00012473067519291892
1.5904097816905756	0.001273675328290791	0.0012714817591660916	0.0013251870888633696	0.0013222678056791198	0.001354854745844057	0.0013514830921001074	0.0013865765271525107	0.0013826936323365915	0.0014535005450962285	0.0014484471408570273	0.04531071576303649	0.04471075295775567	-3.414785774631668e-05	-0.0001250498133730238	-3.406287882644354e-05	-0.00012473861967676747
1.5999928006804371	0.001273368610945765	0.0012711755700829958	0.0013248679682928708	0.0013219493881128678	0.0013545284818465139	0.0013511576400293604	0.001386242625196888	0.0013823606654033702	0.0014531505294170042	0.0014480983420264478	0.04531071714368849	0.04471075431967338	-3.394543229873204e-05	-0.0001250575499985307	-3.3860957134521086e-05	-0.00012474633707959537
1.6096335621804478	0.0012730618748654375	0.001270869362297247	0.0013245488282544078	0.0013216309511216524	0.0013542021979604084	0.0013508321681194664	0.0013859087029040847	0.0013820276781895983	0.0014528004924578162	0.001447749521988943	0.04531071854859802	0.04471075570551889	-3.374414556700511e-05	-0.00012506506011883411	-3.3660171324736976e-05	-0.00012475382854137962
1.6193324141182788	0.0012727551206032765	0.0012705631363613672	0.0013242296693242726	0.0013213124952804972	0.0013538758947752021	0.0013505066769584164	0.0013855747608776609	0.0013816946712971402	0.0014524504348520364	0.001447400681375665	0.0453107199781957	0.04471075711571785	-3.354399184403445e-05	-0.00012507234487391106	-3.346051570425612e-05	-0.0001247610951994882
1.6290897065180392	0.0012724483487099468	0.0012702568928250793	0.001323910492075847	0.001320994021161524	0.0013535495728773852	0.001350181167131241	0.001385240799718143	0.0013813616453248352	0.001452100357229868	0.0014470518208146096	0.045310721432920725	0.044710758550703	-3.334496544285526e-05	-0.00012507940539779883	-3.326198460011642e-05	-0.00012476813818457222
1.6389057915129117	0.001272141559733331	0.001269950632235329	0.0013235912970796274	0.001320675529333973	0.0013532232328505019	0.0013498556392200303	0.0013849068200230477	0.0013810286008685204	0.0014517502602183709	0.0014467029409306388	0.04531072291321955	0.044710760010915236	-3.3147060696542274e-05	-0.00012508624281820646	-3.3064572359658984e-05	-0.00012477495862234234
1.6487810233578566	0.0012718347542185356	0.0012696443551362916	0.0013232720849032282	0.0013203570203642115	0.0013528968752751567	0.0013495300938039419	0.0013845728223868875	0.0013806955385210372	0.0014514001444414686	0.0014463540423454901	0.04531072441954727	0.04471076149680259	-3.295027195886202e-05	-0.00012509285825951233	-3.286827335065301e-05	-0.00012478155763401277
1.6587157584424002	0.0012715279327079041	0.0012693380620693836	0.0013229528561113989	0.0013200384948157465	0.001352570500729028	0.0013492045314592157	0.0013842388074011866	0.0013803624588722484	0.0014510500105199657	0.001446005125677792	0.0453107259523662	0.04471076300882212	-3.275459360412014e-05	-0.0001250992528411543	-3.2673081961295813e-05	-0.00012478793633580176
1.6687103553034934	0.0012712210957410274	0.001269031753573274	0.0013226336112660319	0.0013197199532492352	0.0013522441097868795	0.0013488789527591842	0.0013839047756544918	0.0013800293625090463	0.0014506998590715578	0.0014456561915430742	0.04531072751214767	0.04471076454743833	-3.2560020026800585e-05	-0.00012510542767635302	-3.2478992600171175e-05	-0.00012479409583898704
1.6787651746384535	0.0012709142438547612	0.0012687254301839005	0.0013223143509261829	0.0013194013962225032	0.0013519177030205797	0.0013485533582742895	0.0013835707277323928	0.0013796962500153733	0.0014503496907108532	0.0014453072405537892	0.045310729099371394	0.044710766113124384	-3.236654564221786e-05	-0.00012511138387527598	-3.228599969642976e-05	-0.00012480003725057198
1.6888805793179813	0.0012706073775832253	0.0012684190924344713	0.00132199507564807	0.001319082824290546	0.0013515912809991004	0.0013482277485720871	0.0013832366642175205	0.0013793631219722235	0.0014499995060493723	0.0014449582733193137	0.04531073071452537	0.044710767706361614	-3.2174164886183965e-05	-0.00012511712254248408	-3.209409769967808e-05	-0.00012480576167217539
1.6990569343992543	0.0012703004974578297	0.0012681127408554894	0.0013216757859851	0.0013187642380055541	0.0013512648442885458	0.001347902124217271	0.0013829025856895768	0.001379029978957669	0.0014496493056955803	0.0014446092904459773	0.04531073235810657	0.04471076932764038	-3.198287221459206e-05	-0.00012512264477632096	-3.190328107972873e-05	-0.00012481127019980942
1.7092946071391046	0.0012699936040072794	0.0012678063759747561	0.001321356482487875	0.0013184456379169182	0.0013509383934521568	0.0013475764857716775	0.0013825684927253402	0.001378696821546866	0.0014492990902548887	0.001444260292537068	0.04531073403062101	0.044710770977459895	-3.1792662104318525e-05	-0.00012512795167168855	-3.1713544327072185e-05	-0.0001248165639252674
1.7195939670072704	0.0012696866977575873	0.0012674999983173874	0.0013210371657042042	0.001318127024571244	0.0013506119290503246	0.001347250833794304	0.001382234385898678	0.0013783636503120686	0.0014489488603296747	0.0014439112801928487	0.0453107357325833	0.04471077265632734	-3.160352905233477e-05	-0.00012513304431677197	-3.152488195248826e-05	-0.000124821643934514
1.7299553856997325	0.001269379779232091	0.0012671936084058262	0.0013207178361791237	0.0013178083985123682	0.0013502854516406117	0.0013469251688413204	0.001381900265780569	0.001378030465822649	0.0014485986165192987	0.0014435622540105752	0.04531073746451754	0.04471077436476019	-3.1415467576637046e-05	-0.00012513792379648114	-3.13372884876012e-05	-0.00012482651130957256
1.7403792371521247	0.0012690728489514525	0.0012668872067598475	0.0013203984944548948	0.001317489760281361	0.0013499589617777486	0.0013465994914660777	0.0013815661329391004	0.0013776972686450975	0.0014482483594201068	0.0014432132145845013	0.04531073922695731	0.044710776103284514	-3.122847221574687e-05	-0.00012514259119028592	-3.115075848440785e-05	-0.00012483116712702635
1.7508658975532332	0.0012687659074336862	0.001266580793896581	0.0013200791410710327	0.0013171711104165503	0.0013496324600136647	0.0013462738022191284	0.0013812319879394988	0.0013773640593430503	0.001447898089625461	0.0014428641625059031	0.0453107410204456	0.04471077787243655	-3.10425375284612e-05	-0.00012514704757199402	-3.096528651537478e-05	-0.0001248356124582961
1.76141574535857	0.0012684589551941571	0.0012662743703305136	0.0013197597765643074	0.0013168524494535276	0.0013493059468974876	0.0013459481016482326	0.001380897831344131	0.0013770308384772928	0.001447547807725739	0.001442515098363087	0.04531074284553529	0.04471077967276108	-3.0857658094615714e-05	-0.00012515129401163838	-3.0780867173771376e-05	-0.0001248398483705282
1.7720291613040315	0.0012681519927456007	0.0012659679365735056	0.001319440401468762	0.0013165337779251615	0.0013489794229755638	0.0013456223902983753	0.0013805636637125235	0.0013766976066057765	0.0014471975143083582	0.0014421660227414048	0.04531074470278915	0.04471078150481313	-3.067382851404399e-05	-0.00012515533157181347	-3.059749507287879e-05	-0.00012484387592376356
1.7827065284196406	0.0012678450205981379	0.0012656614931348088	0.0013191210163157293	0.0013162150963616172	0.0013486528887914756	0.0013452966687117842	0.0013802294856013807	0.0013763643642836392	0.0014468472099577923	0.0014418169362232767	0.0453107465927801	0.04471078336915765	-3.0491043407618323e-05	-0.00012515916131178306	-3.0415164846975262e-05	-0.000124847696174879
1.7934482320433673	0.0012675380392592774	0.0012653550405210664	0.001318801621633835	0.0013158964052903583	0.0013483263448860424	0.0013449709374279302	0.0013798952975645868	0.0013760311120632075	0.0014464968952555752	0.0014414678393881925	0.045310748516091126	0.04471078526637042	-3.0309297416757086e-05	-0.0001251627842855929	-3.0233871150808778e-05	-0.00012485131017514473
1.8042546598350382	0.0012672310492339385	0.0012650485792363375	0.0013184822179490208	0.001315577705236171	0.0013479997917973468	0.0013446451969835558	0.0013795611001532315	0.0013756978504940198	0.001446146570780328	0.0014411187328127386	0.045310750473315425	0.04471078719703637	-3.0128585203639813e-05	-0.00012516620154240377	-3.0053608659784403e-05	-0.0001248547189709459
1.8151262017903238	0.0012669240510244503	0.0012647421097820954	0.0013181628057845447	0.0013152589967211626	0.0013476732300607335	0.001344319447912671	0.0013792268939156111	0.0013753645801228287	0.0014457962371077584	0.0014407696170705986	0.04531075246505756	0.04471078916175189	-2.9948901450846388e-05	-0.0001251694141259363	-2.9874372069790822e-05	-0.00012485792360350523
1.8260632502548164	0.0012666170451305803	0.0012644356326572566	0.0013178433856610092	0.0013149402802647926	0.0013473466602088391	0.0013439936907465857	0.0013788926793972573	0.0013750313014936303	0.0014454458948106946	0.0014404204927325845	0.04531075449193263	0.0447107911611231	-2.9770240861363984e-05	-0.00012517242307324983	-2.969615609696441e-05	-0.0001248609251074395
1.8370661999381863	0.0012663100320495359	0.0012641291483581818	0.001317523958096365	0.0013146215563838732	0.0013470200827715966	0.0013436679260139112	0.0013785584571409406	0.0013746980151476676	0.0014450955444590867	0.0014400713603666421	0.04531075655456632	0.044710793195767914	-2.9592598159239314e-05	-0.0001251752294184616	-2.9518955478501085e-05	-0.0001248637245143125
1.848135447928429	0.0012660030122759781	0.0012638226573786894	0.0013172045236059249	0.0013143028255925846	0.0013466934982762472	0.001343342154240575	0.0013782242276866872	0.0013743647216234458	0.0014447451866200247	0.0014397222205378647	0.045310758653596246	0.044710795266315224	-2.9415968089079036e-05	-0.00012517783419013773	-2.934276497208732e-05	-0.00012486632285013677
1.8592713937061955	0.001265695986302034	0.00126351616021007	0.0013168850827023763	0.0013139840884024878	0.0013463669072473563	0.0013430163759498342	0.0013778899915717902	0.001374031421456745	0.001444394821857753	0.0014393730738085102	0.04531076078967083	0.044710797373404644	-2.9240345415820768e-05	-0.00012518023841051606	-2.9167579355685036e-05	-0.00012486872113459668
1.8704744391592067	0.001265388954617315	0.0012632096573411006	0.0013165656358958004	0.0013136653453225434	0.0013460403102068313	0.001342690591662296	0.0013775557493308313	0.0013736981151806417	0.0014440444507336906	0.0014390239207380203	0.045310762963450275	0.04471079951768762	-2.9065724925170233e-05	-0.00012518244309728255	-2.89933934279063e-05	-0.00012487092038243608
1.8817449885967616	0.0012650819177089212	0.0012629031492580537	0.0013162461836936778	0.001313346596859118	0.0013457137076739276	0.0013423648018959222	0.0013772215014956873	0.0013733648033255141	0.0014436940738064387	0.0014386747618830291	0.045310765175607566	0.044710801699826955	-2.889210142365678e-05	-0.00012518444926373773	-2.88202020083117e-05	-0.00012487292160517915
1.8930834487643238	0.0012647748760614551	0.0012625966364447076	0.0013159267266009025	0.001313027843515996	0.0013453871001652643	0.0013420390071660424	0.0013768872485955433	0.0013730314864190568	0.001443343691631797	0.0014383255977973774	0.04531076742682645	0.04471080392049801	-2.8719469738064385e-05	-0.00012518625791674287	-2.8647999936556867e-05	-0.0001248747258068561
1.9044902288582053	0.0012644678301570414	0.0012622901193823678	0.0013156072651198034	0.001312709085794402	0.0013450604881948445	0.0013417132079853792	0.0013765529911569164	0.001372698164986303	0.0014429933047627867	0.0014379764290321367	0.04531076971780353	0.044710806180388044	-2.854782471591044e-05	-0.0001251878700579967	-2.8476782072815732e-05	-0.00012487633398627906
1.9159657405403292	0.001264160780475331	0.0012619835985498704	0.0013152877997501464	0.001312390324193007	0.001344733872274059	0.0013413874048640501	0.0013762187297036588	0.0013723648395496306	0.001442642913749655	0.0014376272561356157	0.04531077204924801	0.044710808480195985	-2.83771612252931e-05	-0.00012518928668436846	-2.830654329821769e-05	-0.0001248777471388185
1.9275103979530908	0.0012638537274935202	0.001261677074423598	0.001314968330989158	0.0013120715592079405	0.00134440725291171	0.0013410615983095841	0.0013758844647569816	0.0013720315106287772	0.0014422925191398999	0.0014372780796533772	0.0453107744218812	0.04471081082063386	-2.8207474154946788e-05	-0.0001251905087876204	-2.813727851413983e-05	-0.00012487896625340555
1.9391246177343011	0.0012635466716863551	0.0012613705474774936	0.0013146488593315272	0.0013117527913328092	0.0013440806306140134	0.0013407357888269387	0.0013755501968354582	0.0013716981787408593	0.0014419421214782746	0.001436928900128256	0.045310776836438416	0.0447108132024272	-2.803875841414505e-05	-0.00012519153735407462	-2.7968982642317952e-05	-0.0001248799923130317
1.9508088190322228	0.0012632396135261543	0.0012610640181830736	0.001314329385269431	0.0013114340210587084	0.0013437540058846246	0.0013404099769185134	0.0013752159264550506	0.0013713648444003826	0.0014415917213068147	0.001436579718100375	0.045310779293667315	0.04471081562631312	-2.787100893268668e-05	-0.00012519237336450217	-2.7801650625360053e-05	-0.00012488082629696917
1.9625634235206988	0.0012629325534828121	0.0012607574870094336	0.001314009909292537	0.0013111152488742303	0.0013434273792246416	0.0013400841630841558	0.0013748816541291123	0.0013710315081192528	0.0014412413191648432	0.0014362305341071512	0.045310781794329236	0.04471081809304229	-2.77042206609443e-05	-0.00012519301779467806	-2.76352774262259e-05	-0.00012488146917855047
1.9743888554143678	0.0012626254920238198	0.001260450954423272	0.0013136904318880264	0.0013107964752654862	0.0013431007511326286	0.0013397583478211867	0.0013745473803684135	0.0013706981704067998	0.0014408909155889955	0.0014358813486833252	0.04531078433919927	0.04471082060337985	-2.7538388569746386e-05	-0.00012519347161454863	-2.7469858028213168e-05	-0.00012488192192533498
1.9862855414839768	0.00126231842961427	0.0012601444208888922	0.0013133709535405992	0.0013104777007161114	0.0013427741221046221	0.0013394325316244053	0.001374213105681146	0.0013703648317697817	0.0014405405111132257	0.0014355321623609639	0.04531078692906635	0.044710823158103985	-2.7373507650710338e-05	-0.00012519373579017445	-2.7305387435283546e-05	-0.0001248821855001081
1.9982539110717792	0.0012620113667168743	0.0012598378868682236	0.001313051474732491	0.0013101589257072854	0.0013424474926341462	0.0013391067149861084	0.0013738788305729414	0.0013700314927124063	0.0014401901062688258	0.0014351829756694843	0.045310789564733917	0.0447108257580069	-2.7209572915389002e-05	-0.00012519381127934492	-2.7141860671556217e-05	-0.00012488226085927145
2.010294396107033	0.0012617043037919816	0.0012595313528208324	0.0013127319959434945	0.0013098401507177454	0.0013421208632122385	0.001338780898396104	0.0013735445555468938	0.0013696981537363458	0.001439839701584451	0.0014348337891356697	0.04531079224701886	0.044710828403894884	-2.704657939629762e-05	-0.0001251936990370739	-2.6979272781967045e-05	-0.00012488214895567396
2.0224074311215867	0.001261397241297575	0.001259224819203926	0.001312412517650955	0.0013095213762237894	0.0013417942343274406	0.001338455082341718	0.0013732102811035562	0.0013693648153407408	0.0014394892975861141	0.0014344846032836726	0.04531079497675385	0.04471083109658873	-2.6884522146414236e-05	-0.00012519340001265755	-2.681761883161632e-05	-0.00012488185073528113
2.0345934532655616	0.0012610901796893026	0.0012589182864723816	0.001312093040329804	0.001309202602699306	0.0013414676064658364	0.0013381292673078217	0.0013728760077409744	0.0013690314780222322	0.0014391388947972228	0.0014341354186350494	0.04531079775478601	0.04471083383692497	-2.6723396239013153e-05	-0.0001251929151493969	-2.665689390616427e-05	-0.00012488136713978415
2.0468529023231294	0.001260783119420473	0.0012586117550787397	0.0013117735644525529	0.0013088838306157709	0.0013411409801110457	0.0013378034537768278	0.0013725417359546825	0.0013686981422749546	0.0014387884937385772	0.0014337862357087564	0.04531080058197766	0.044710836625752925	-2.6563196767789843e-05	-0.00012519224538520834	-2.6497093111504944e-05	-0.00012488069910465693
2.059186220728381	0.0012604760609420866	0.001258305225473238	0.0013114540904893277	0.001308565060442278	0.001340814355744258	0.001337477642228726	0.0013722074662377386	0.001368364808590575	0.0014384380949284037	0.001433437055021185	0.04531080345920667	0.044710839463939694	-2.6403918846854002e-05	-0.0001251913916525682	-2.6338211573849468e-05	-0.00012487984755976678
2.0715938535812968	0.001260169004702831	0.0012579986981038048	0.0013111346189078638	0.0013082462926455357	0.0013404877338442278	0.001337151833141077	0.0013718731990807192	0.0013680314774582839	0.0014380876988823524	0.001433087877086158	0.045310806387366405	0.04471084235236618	-2.624555761080588e-05	-0.0001251903548789568	-2.6180244439961975e-05	-0.0001248788134305956
2.084076248663807	0.0012598619511491086	0.0012576921734160876	0.0013108151501735343	0.001307927527689897	0.001340161114887305	0.0013368260269890412	0.0013715389349717516	0.0013676981493648298	0.00143773730611353	0.001432738702414964	0.0453108093673674	0.044710845291930326	-2.6088108214340766e-05	-0.00012518913598508208	-2.602318687659061e-05	-0.00012487759763557538
2.0966338564559543	0.0012595549007250407	0.0012573856518534575	0.0013104956847493558	0.0013076087660373627	0.0013398344993474393	0.0013365002242453868	0.0013712046743965165	0.0013673648247945218	0.0014373869171325055	0.001432389531516362	0.04531081240013505	0.04471084828354479	-2.593156583295675e-05	-0.00012518773588837684	-2.5867034071216932e-05	-0.00012487620108980746
2.109267130152151	0.001259247853872479	0.0012570791338570196	0.0013101762230960001	0.0013072900081475937	0.0013395078876961943	0.0013361744253805002	0.001370870417838264	0.0013670315042292444	0.0014370365324473235	0.0014320403648965937	0.04531081548661211	0.04471085132814018	-2.5775925662011034e-05	-0.00012518615549877987	-2.5711781231209374e-05	-0.00012487462470101018
2.1219765256775314	0.00125894081103103	0.0012567726198656373	0.0013098567656718197	0.0013069712544779369	0.001339181280402771	0.001335848630862412	0.0013705361657778386	0.001366698188148483	0.0014366861525635345	0.0014316912030594153	0.04531081862775821	0.04471085442666288	-2.5621182917448526e-05	-0.00012518439572167805	-2.5557423584315897e-05	-0.00012487286937223896
2.1347625017044103	0.0012586337726380533	0.0012564661103159327	0.0013095373129328454	0.0013066525054834237	0.0013388546779340086	0.0013355228411567972	0.0013702019186936794	0.0013663648770293247	0.0014363357779841929	0.0014313420465060954	0.045310821824550686	0.04471085758007673	-2.546733283539937e-05	-0.00012518245745707368	-2.5403956378615422e-05	-0.00012487093600138666
2.147625519668832	0.001258326739128686	0.0012561596056423088	0.0013092178653328153	0.0013063337616167972	0.0013385280807544126	0.0013351970567270007	0.0013698676770618476	0.0013660315713464842	0.0014359854092098883	0.0014309928957354455	0.04531082507798366	0.04471086078936214	-2.5314370671943032e-05	-0.0001251803415978081	-2.5251374882025168e-05	-0.00012486882547924072
2.160566043787228	0.0012580197109358544	0.0012558531062769613	0.0013088984233231831	0.0013060150233285203	0.0013382014893261632	0.0013348712780340498	0.0013695334413560375	0.001365698271572317	0.0014356350467387563	0.0014306437512438305	0.045310828389069024	0.04471086405551851	-2.516229170397566e-05	-0.0001251780490337806	-2.5099674383105564e-05	-0.00012486653869331343
2.1735845410731627	0.0012577126884902767	0.0012555466126498822	0.0013085789873531239	0.001305696291066783	0.0013378749041091222	0.0013345455055366582	0.001369199212047584	0.0013653649781768223	0.0014352846910664872	0.001430294613525177	0.04531083175883806	0.04471086737956148	-2.5011091228224758e-05	-0.00012517558064800705	-2.4948850190241456e-05	-0.00012486407652395615
2.1866814813541975	0.0012574056722204911	0.00125524012518889	0.0013082595578695628	0.0013053775652775341	0.0013375483255608622	0.0013342197396912594	0.0013688649896054905	0.0013650316916276818	0.0014349343426863553	0.0014299454830710083	0.04531083518833946	0.04471087076252654	-2.486076456138797e-05	-0.00012517293731678647	-2.479889763191273e-05	-0.0001248614398460801
2.199857337288837	0.0012570986625528603	0.0012549336443196267	0.0013079401353171803	0.0013050588464044754	0.0013372217541366728	0.0013338939809520022	0.0013685307744964363	0.0013646984123902497	0.0014345840020892288	0.0014295963603704416	0.045310838678640976	0.04471087420546681	-2.4711307040611863e-05	-0.00012517011991231008	-2.464981205688166e-05	-0.00012485862952982263
2.213112584383593	0.0012567916599115852	0.0012546271704655806	0.0013076207201384268	0.0013047401348890895	0.0013368951902895745	0.0013335682297707793	0.0013681965671847932	0.0013643651409275847	0.0014342336697635851	0.0014292472459102163	0.045310842230830047	0.044710877709454644	-2.4562714023075582e-05	-0.00012516712930105145	-2.450158883376269e-05	-0.00012485564643877067
2.2264477010101436	0.0012564846647187212	0.0012543207040480971	0.0013073013127735398	0.0013044214311706485	0.0013365686344703374	0.0013332424865972335	0.0013678623681326416	0.0013640318777004587	0.0014338833461955305	0.0014288981401747059	0.04531084584601321	0.044710881275581656	-2.441498088577576e-05	-0.0001251639663424342	-2.4354223351175097e-05	-0.0001248524914309601
2.2398631684225956	0.0012561776773941922	0.0012540142454863935	0.0013069819136605583	0.0013041027356862317	0.001336242087127496	0.0013329167518787808	0.0013675281777997875	0.0013636986231673762	0.0014335330318688178	0.001428549043645939	0.0453108495253168	0.044710884904959426	-2.4268103026130194e-05	-0.00012516063189210724	-2.4207711017916467e-05	-0.00012484916535948631
2.2533594707748548	0.0012558706983557956	0.0012537077951975662	0.00130666252323533	0.0013037840488707316	0.0013359155487073563	0.0013325910260606117	0.0013671939966437708	0.0013633653777845802	0.001433182727264854	0.0014281999568036053	0.04531085326988796	0.04471088859871895	-2.4122075861256198e-05	-0.00012515712679866953	-2.406204726254635e-05	-0.00012484566907100536
2.2669370951380965	0.0012555637280192303	0.0012534013535966152	0.0013063431419315379	0.0013034653711568823	0.001335589019654025	0.001332265309585725	0.0013668598251198928	0.0013630321420060828	0.001432832432862734	0.001427850880125089	0.045310857080894024	0.044710892358011706	-2.397689482838694e-05	-0.0001251534519056685	-2.3917227533622187e-05	-0.00012484200340689977
2.2805965315183476	0.0012552567667980933	0.0012530949210964443	0.001306023770180701	0.0013031467029752562	0.001335262500409406	0.0013319396028949205	0.001366525663681217	0.001362698916283663	0.0014324821491392356	0.0014275018140854669	0.045310860959523205	0.04471089618401037	-2.383255538471185e-05	-0.00012514960805098951	-2.3773247299650746e-05	-0.00012483816920300095
2.294338272874165	0.0012549498151039093	0.001252788498107887	0.0013057044084122014	0.0013028280447542962	0.0013349359914132343	0.0013316139064268357	0.0013661915127785996	0.0013623657010668993	0.0014321318765688584	0.001427152759157541	0.045310864906985826	0.044710900077908115	-2.3689053007050487e-05	-0.0001251455960653569	-2.3630102048720347e-05	-0.0001248341672881459
2.308162815134429	0.0012546428733461333	0.001252482085039713	0.0013053850570532912	0.001302509396920318	0.0013346094931030788	0.001331288220617946	0.0013658573728606955	0.0013620324968031737	0.0014317816156238256	0.0014268037158118477	0.045310868924512984	0.044710904040919604	-2.354638319245622e-05	-0.00012514141677594237	-2.3487787289111495e-05	-0.00012482999848734133
2.3220706572162446	0.0012543359419321667	0.0012521756822986404	0.001305065716529106	0.0013021907598975272	0.001334283005914359	0.001330962545902583	0.0013655232443739737	0.0013616993039376895	0.0014314313667741052	0.0014264546845166723	0.045310873013358455	0.044710908074281686	-2.3404541457570927e-05	-0.00012513707100236804	-2.33462985486238e-05	-0.00012482566361854408
2.336062301042938	0.0012540290212673755	0.0012518692902893569	0.0013047463872626875	0.0013018721341080382	0.001333956530280366	0.0013306368827129555	0.0013651891277627417	0.0013613661229134933	0.001431081130487432	0.0014261056657380756	0.04531087717479866	0.04471091217925391	-2.3263523338958036e-05	-0.00012513255955970415	-2.320563137485354e-05	-0.00012482116349410433
2.3501382515621807	0.0012537221117550955	0.0012515629094145236	0.0013044270696749866	0.0013015535199718815	0.001333630066632267	0.0013303112314791547	0.001364855023469149	0.0013610329541714793	0.0014307309072293147	0.0014257566599398988	0.045310881410132994	0.044710916357117006	-2.3123324392818057e-05	-0.00012512788325608204	-2.3065781335138147e-05	-0.00012481649892071012
2.3642990167642037	0.0012534152137966574	0.0012512565400748	0.001304107764184892	0.0013012349179070287	0.001333303615399136	0.0013299855926291813	0.0013645209319332165	0.00136069979815042	0.0014303806974630669	0.0014254076675837936	0.04531088572068366	0.044710920609176114	-2.298394019493999e-05	-0.00012512304289347131	-2.292674401623701e-05	-0.00012481167069822163
2.378545107700138	0.0012531083277913912	0.0012509501826688493	0.0013037884712092335	0.0013009163283293978	0.0013329771770079558	0.0013296599665889523	0.0013641868535928434	0.0013603666552869703	0.0014300305016498134	0.0014250586891292314	0.045310890107797736	0.044710924936759294	-2.2845366341249507e-05	-0.00012511803927023335	-2.2788515025073952e-05	-0.00012480667962305736
2.392877038500453	0.0012528014541366385	0.0012506438375933496	0.0013034691911627972	0.001300597751652867	0.0013326507518836345	0.0013293343537823126	0.0013638527888838196	0.001360033526015683	0.001429680320248506	0.0014247097250335164	0.04531089457284533	0.04471092934121891	-2.270759844680975e-05	-0.00012511287317601427	-2.2651089987620054e-05	-0.00012480152648308707
2.4072953263935135	0.0012524945932277812	0.001250337505243023	0.0013031499244583538	0.0013002791882893042	0.001332324340449034	0.0013290087546310686	0.0013635187382398592	0.0013597004107690387	0.0014293301537159572	0.0014243607757518208	0.0453108991172219	0.04471093382393091	-2.2570632146494407e-05	-0.00012510754539613034	-2.2514464549594493e-05	-0.00012479621206140656
2.4218004917242455	0.001252187745458235	0.0012500311860106296	0.0013028306715066533	0.0012999606386485604	0.0013319979431249654	0.0013286831695549788	0.0013631847020925938	0.0013593673099774424	0.001428980002506837	0.001424011841737178	0.045310903742347794	0.044710938386296604	-2.2434463094772594e-05	-0.00012510205670973606	-2.2378634376291062e-05	-0.00012479073713550504
2.436393057972914	0.001251880911219482	0.0012497248802869991	0.0013025114327164585	0.0012996421031385061	0.0013316715603302247	0.0013283575989717926	0.0013628506808716098	0.0013590342240692593	0.0014286298670737076	0.001423662923440524	0.0453109084496695	0.04471094302974236	-2.229908696565336e-05	-0.0001250964078901573	-2.2243595152460216e-05	-0.0001247851024765989
2.4510735517740176	0.0012515740909010658	0.0012494185884610275	0.0013021922084945424	0.0012993235821650239	0.0013313451924815874	0.001328032043297244	0.0013625166750044434	0.0013587011534708098	0.0014282797478670248	0.0014233140213106919	0.04531091324065856	0.04471094775572054	-2.21644994523873e-05	-0.00012509059970400305	-2.2109342582121716e-05	-0.00012477930884952082
2.46584250293529	0.0012512672848906299	0.001249112310919712	0.0013018729992457262	0.0012990050761320492	0.0013310188399938505	0.0013277065029450922	0.0013621826849166232	0.0013583680986064104	0.0014279296453351782	0.001422965135794456	0.04531091811681311	0.0447109525657088	-2.2030696267730243e-05	-0.00012508463291149852	-2.1975872388682594e-05	-0.00012477335701277514
2.4807004444568266	0.001250960493573907	0.0012488060480481458	0.0013015538053728695	0.001298686585441563	0.0013306925032798213	0.001327380978327113	0.0013618487110316614	0.0013580350598983689	0.0014275795599244866	0.0014226162673365251	0.045310923079659775	0.04471095746121233	-2.189767314407509e-05	-0.00012507850826853906	-2.1843180315110622e-05	-0.0001247672477202033
2.4956479125503126	0.0012506537173347496	0.001248499800229543	0.0013012346272769037	0.0012983681104936186	0.001330366182750353	0.0013270554698531318	0.0013615147537710864	0.0013577020377670119	0.0014272294920792295	0.001422267416379576	0.04531092813075097	0.044710962443762686	-2.1765425832882823e-05	-0.00012507222652385908	-2.1711262123504105e-05	-0.00012476098171876338
2.510685446658382	0.0012503469565551342	0.0012481935678452475	0.0013009154653568355	0.0012980496516863524	0.0013300398788143465	0.0013267299779310276	0.0013611808135544487	0.001357369032630697	0.0014268794422416574	0.0014219185833642622	0.045310933271667214	0.044710967514919916	-2.1633950105029442e-05	-0.0001250657884198092	-2.1580113595300043e-05	-0.00012475455974936267
2.5258135894740787	0.0012500402116151874	0.001247887351274753	0.001300596320009774	0.0012977312094160042	0.0013297135918787807	0.0013264045029667587	0.001360846890799351	0.0013570360449058337	0.0014265294108520216	0.0014215697687292412	0.04531093850401837	0.044710972676270944	-2.1503241750521485e-05	-0.00012505919469280036	-2.1449730530850863e-05	-0.0001247479825458031
2.54103288696045	0.0012497334828931866	0.0012475811508957152	0.0013002771916309345	0.001297412784076929	0.001329387322348715	0.001326079045364376	0.0013605129859214503	0.0013567030750068988	0.0014261793983485782	0.0014212209729111882	0.04531094382944265	0.04471097792943272	-2.137329657878051e-05	-0.00012505244607358135	-2.1320108750048916e-05	-0.00012474125083739018
2.556343888370238	0.0012494267707655834	0.001247274967083959	0.0012999580806136609	0.0012970943760616097	0.0013290610706273142	0.0013257536055260317	0.0013601790993344846	0.001356370123346446	0.001425829405167617	0.001420872196344809	0.0453109492496079	0.044710983276049214	-2.124411041816432e-05	-0.000125045543285629	-2.1191244091792183e-05	-0.00012473436534665705
2.571747146265715	0.0012491200756070174	0.0012469688002135055	0.001299638987349441	0.0012967759857606795	0.0013287348371158626	0.0013254281838520068	0.0013598452314502883	0.0013560371903351361	0.0014254794317434777	0.00142052343946287	0.0453109547662123	0.04471098871779657	-2.1115679116348596e-05	-0.00012503848704759069	-2.1063132413880192e-05	-0.00012472732678925347
2.5872432165386163	0.001248813397790325	0.0012466626506565754	0.0012993199122279173	0.0012964576135629311	0.0013284086222137756	0.0013251027807407191	0.0013595113826788032	0.0013557042763817412	0.001425129478508563	0.0014201747026962063	0.04531096038098402	0.04471099425637892	-2.0987998540014652e-05	-0.00012503127807111936	-2.093576959338178e-05	-0.00012472013587577768
2.602832658430207	0.00124850673768656	0.0012463565187836104	0.0012990008556369086	0.001296139259855336	0.0013280824263186242	0.0013247773965887422	0.001359177553428104	0.0013553713818931696	0.0014247795458933654	0.0014198259864737462	0.04531096609568283	0.04471099989353257	-2.086106457459269e-05	-0.00012502391706026295	-2.0809151526003655e-05	-0.0001247127933086678
2.6185160345514573	0.0012482000956650099	0.0012460504049632895	0.0012986818179624264	0.0012958209250230643	0.0013277562498261503	0.0013244520317908283	0.0013588437441044141	0.0013550385072744857	0.0014244296343264864	0.001419477291222534	0.04531097191209986	0.04471100563102439	-2.0734873124927944e-05	-0.00012501640471507258	-2.0683274126694073e-05	-0.0001247052997857545
2.6342939109033563	0.0012478934720931987	0.0012457443095625312	0.001298362799588679	0.0012955026094494861	0.001327430093130271	0.0013241266867399092	0.0013585099551121128	0.0013547056529289118	0.0014240797442346422	0.0014191286173677337	0.045310977832059014	0.04471101147065286	-2.0609420114663102e-05	-0.000125008741728605	-2.0558133329288963e-05	-0.00012469765599870675
2.6501668568973313	0.0012475868673369167	0.0012454382329465242	0.0012980438008981042	0.0012951843135162048	0.0013271039566231126	0.0013238013618271287	0.0013581761868537675	0.0013543728192578653	0.0014237298760427003	0.0014187799653326658	0.04531098385741643	0.04471101741424993	-2.0484701486085666e-05	-0.00012500092878614533	-2.0433725086199672e-05	-0.00012468986263131088
2.666135445375801	0.0012472802817602249	0.0012451321754787313	0.0012977248222713726	0.0012948660376030613	0.0013267778406950163	0.0013234760574418502	0.0013578424397301407	0.0013540400066609612	0.0014233800301736877	0.0014184313355388141	0.04531098999006209	0.044711023463678994	-2.0360713200558156e-05	-0.00012499296656792724	-2.031004536881542e-05	-0.0001246819203620242
2.6822002526328483	0.0012469737157254754	0.0012448261375209095	0.001297405864087411	0.001294547782088156	0.001326451745734559	0.0013231507739716777	0.0013575087141402132	0.0013537072155360387	0.001423030207048814	0.0014180827284058523	0.04531099623191997	0.044711029620838186	-2.0237451238074022e-05	-0.00012498485574702345	-2.018709016710779e-05	-0.00012467382986208753
2.6983618584350144	0.0012466671695933245	0.0012445201194331242	0.001297086926723415	0.0012942295473478633	0.0013261256721285696	0.001322825511802472	0.0013571750104811992	0.0013533744462791758	0.0014226804070874915	0.0014177341443516612	0.045311002584948475	0.044711035887660004	-2.011491159747275e-05	-0.00012497659699045593	-2.0064855489901334e-05	-0.00012466559179691306
2.71462084604223	0.001246360643722747	0.001244214121573762	0.001296768010554866	0.0012939113337568455	0.0013257996202621447	0.0013225002713183644	0.0013568413291485646	0.0013530416992847036	0.0014223306307073525	0.0014173855837923445	0.04531100905114197	0.044711042266110584	-1.9993090296252514e-05	-0.0001249681909588074	-1.994333736463766e-05	-0.00012465720682586223
2.730977802228858	0.0012460541384710505	0.0012439081442995462	0.0012964491159555471	0.0012935931416880716	0.0013254735905186667	0.0013221750529017761	0.001356507670536043	0.0013527089749452287	0.001421980878324269	0.0014170370471422529	0.04531101563252917	0.0447110487581925	-1.9871983370417512e-05	-0.00012495963830511103	-1.9822531837132562e-05	-0.00012464867560013637
2.747433317304874	0.0012457476541938971	0.0012436021879655575	0.0012961302432975628	0.0012932749715128366	0.0013251475832798234	0.0013218498569334397	0.0013561740350356607	0.0013523762736516525	0.0014216311503523781	0.0014166885348140055	0.045311022331177446	0.044711055365943796	-1.97515868747139e-05	-0.00012495093967701543	-1.970243497197155e-05	-0.00012463999876560772
2.763987985137163	0.0012454411912453081	0.0012432962529252399	0.0012958113929513492	0.0012929568236007692	0.0013248215989256193	0.0013215246837924067	0.0013558404230377447	0.0013520435957931824	0.001421281447204092	0.001416340047218502	0.04531102914919018	0.0447110620914402	-1.9631896882331412e-05	-0.0001249420957147862	-1.9583042852142074e-05	-0.00012463117696143167
2.780642403170963	0.0012451347499776897	0.0012429903395304244	0.0012954925652856983	0.001292638698319859	0.0013244956378344	0.0013211995338560745	0.00135550683493095	0.001351710941757357	0.0014209317692901295	0.0014159915847649516	0.04531103608870859	0.04471106893679328	-1.9512909484896424e-05	-0.00012493310705197214	-1.946435157899884e-05	-0.00012462221081932512
2.797397172451417	0.001244828330741841	0.0012426844481313395	0.0012951737606677683	0.0012923205960364652	0.0013241697003828655	0.0013208744075001977	0.0013551732711022722	0.001351378311930061	0.001420582117019527	0.0014156431478608872	0.045311043151913165	0.04471107590415407	-1.9394620792638484e-05	-0.00012492397431634883	-1.934635727240952e-05	-0.00012461310096556488
2.8142528976452668	0.001244521933886971	0.0012423785790766275	0.0012948549794631016	0.0012920025171153351	0.0013238437869460844	0.0013205493050989067	0.0013548397319370663	0.001351045706695542	0.0014202324907996613	0.001415294736912186	0.04531105034102316	0.044711082995711936	-1.9277026933918473e-05	-0.00012491469812758726	-1.9229056070386996e-05	-0.00012460384801843416
2.831210187062679	0.0012442155597607205	0.0012420727327133627	0.0012945362220356475	0.0012916844619196262	0.0013235178978975237	0.0013202242270247298	0.0013545062178190713	0.0013507131264364352	0.0014198828910362768	0.001414946352323096	0.045311057658297814	0.04471109021369543	-1.9160124055464522e-05	-0.00012490527909869709	-1.9112444129304462e-05	-0.00012459445258961033
2.848269652679189	0.001243909208709169	0.0012417669093870655	0.001294217488747772	0.0012913664308109173	0.0013231920336090539	0.001319899173648605	0.0013541727291304215	0.0013503805715337762	0.0014195333181334967	0.0014145979944962504	0.045311065106037156	0.04471109756037336	-1.904390832246916e-05	-0.00012489571783724784	-1.8996517623853793e-05	-0.00012458491528488658
2.865431910157798	0.0012436028810768542	0.0012414611094417143	0.0012938987799602766	0.0012910484241492248	0.001322866194450971	0.0013195741453399	0.0013538392662516686	0.0013500480423670198	0.0014191837724938487	0.001414249663832687	0.045311072686583465	0.044711105038055816	-1.8928375918131346e-05	-0.00012488601494231588	-1.888127274667778e-05	-0.00012457523670178494
2.882697578871184	0.0012432965772067915	0.0012411553332197709	0.0012935800960324209	0.0012907304422930285	0.0013225403807920195	0.0013192491424664353	0.0013535058295618028	0.001349715539314066	0.0014188342545182874	0.0014139013607318792	0.04531108040231987	0.0447111126490941	-1.881352304387851e-05	-0.00012487617100692683	-1.8766705708751774e-05	-0.00012456541743227634
2.900067281924058	0.0012429902974404803	0.0012408495810621826	0.0012932614373219293	0.0012904124855992749	0.001322214592999402	0.0013189241653944893	0.0013531724194382649	0.0013493830627512666	0.0014184847646062093	0.0014135530855917421	0.04531108825567369	0.04471112039588243	-1.8699345919206967e-05	-0.0001248661866165568	-1.8652812739002045e-05	-0.00012455545806061563
2.9175416461756507	0.001242684042117933	0.0012405438533084144	0.0012929428041850218	0.0012900945544234114	0.0013218888314388067	0.0013185992144888338	0.0013528390362569755	0.001349050613053459	0.001418135303155483	0.0014132048388086694	0.045311096249114835	0.04471112828085708	-1.8585840781674967e-05	-0.00012485606234985402	-1.853959008422945e-05	-0.00012454535916345266
2.9351213022623317	0.0012423778115776799	0.0012402381502964511	0.0012926241969764202	0.0012897766491193887	0.0013215630964744172	0.0013182742901127384	0.0013525056803923466	0.0013487181905939736	0.0014177858705624628	0.001412856620777542	0.04531110438515905	0.04471113630649976	-1.847300388694434e-05	-0.0001248457987792495	-1.84270340095119e-05	-0.0001245351213121082
2.952806884620376	0.0012420716061567903	0.0012399324723628203	0.0012923056160493703	0.0012894587700396868	0.0013212373884689357	0.0013179493926279936	0.0013521723522173016	0.0013483857957446578	0.0014174364672220141	0.0014125084318917563	0.04531111266636613	0.04471114447533557	-1.8360831508468234e-05	-0.00012483539646868103	-1.831514079753821e-05	-0.00012452474506929878
2.970599031508854	0.0012417654261908885	0.0012396268198426091	0.0012919870617556608	0.0012891409175353314	0.0013209117077836018	0.0013176245223949334	0.0013518390521032998	0.001348053428875898	0.0014170870935275338	0.0014121602725432455	0.04531112109534296	0.04471115278993623	-1.8249319937567454e-05	-0.0001248248559752585	-1.820390674894118e-05	-0.00012451423099091308
2.9884983850326714	0.0012414592720141726	0.0012393211930694773	0.001291668534445641	0.0012888230919559096	0.001320586054778212	0.0013172996797724465	0.0013515057804203544	0.0013477210903566341	0.0014167377498709767	0.001411812143122498	0.04531112967474355	0.04471116125291909	-1.8138465483485966e-05	-0.00012481417784904192	-1.809332818207554e-05	-0.0001245035796255678
3.006505591165733	0.0012411531439594258	0.0012390155923756785	0.0012913500344682357	0.001288505293649593	0.0013202604298111346	0.0013169748651180053	0.001351172537537048	0.0013473887805543865	0.00141638843664287	0.001411464044018586	0.04531113840726861	0.04471116986694903	-1.802826447331457e-05	-0.00012480336263376302	-1.7983401433094293e-05	-0.00012449279151505177
3.0246212997742656	0.0012408470423580346	0.0012387100180920694	0.0012910315621709643	0.0012881875229631466	0.0013199348332393294	0.001316650078787671	0.0013508393238205556	0.0013470564998352649	0.0014160391542323394	0.001411115975619177	0.04531114729566882	0.044711178634738634	-1.7918713251657836e-05	-0.00012479241086427173	-1.7874122855865426e-05	-0.00012448186719382637
3.0428461646402667	0.0012405409675400106	0.0012384044705481356	0.0012907131178999645	0.001287869780241958	0.0013196092654183741	0.001316325321136127	0.0013505061396366699	0.0013467242485640022	0.0014156899030271358	0.0014107679383105697	0.04531115634274388	0.044711187559050104	-1.7809808180849207e-05	-0.00012478132306825707	-1.7765488821715192e-05	-0.00012447080718830383
3.0611808434850984	0.001240234919834001	0.001238098950072001	0.0012903947020000033	0.0012875520658300473	0.0013192837267024745	0.0013160005925166884	0.0013501729853498136	0.001346392027103964	0.0014153406834136516	0.001410419932477706	0.045311165551344325	0.044711196642694837	-1.7701545640951e-05	-0.00012477009976713527	-1.765749571965708e-05	-0.00012445961201795752
3.079625997993227	0.0012399288995673082	0.001237793456990449	0.0012900763148144987	0.00128723438007009	0.0013189582174444878	0.001315675893281327	0.0013498398613230628	0.0013460598358171739	0.0014149914957769455	0.0014100719585041976	0.04531117492437127	0.04471120588853524	-1.7593922029331133e-05	-0.00012475874147332977	-1.7550139956114263e-05	-0.00012444828219460025
3.0981822938360946	0.0012396229070659095	0.0012374879916289393	0.001289757956685542	0.001286916723303436	0.0013186327379959468	0.0013153512237806884	0.001349506767918173	0.0013457276750643353	0.0014146423405007708	0.001409724016772351	0.045311184464778935	0.04471121529948492	-1.7486933761121093e-05	-0.00012474724869293574	-1.7443417955120832e-05	-0.00012443681822321695
3.116850400696155	0.0012393169426544656	0.0012371825543116195	0.001289439627953906	0.0012865990958701216	0.0013183072887070662	0.0013150265843641087	0.0013491737054955877	0.0013453955452048453	0.0014142932179675857	0.0014093761076631843	0.04531119417557502	0.04471122487851093	-1.7380577268702457e-05	-0.00012473562192394372	-1.733732615786382e-05	-0.00012442522059979977
3.135630992291033	0.0012390110066563516	0.0012368771453613542	0.0012891213289590794	0.0012862814981089016	0.0013179818699267816	0.0013147019753796453	0.001348840674414476	0.0013450634465968286	0.0014139441285585955	0.001409028231556462	0.04531120405982069	0.04471123462863332	-1.7274849001880366e-05	-0.00012472386165651717	-1.723186102307872e-05	-0.0001244134898141791
3.1545247463978408	0.0012387050993936575	0.0012365717650997252	0.0012888030600392677	0.0012859639303572502	0.0013176564820027495	0.0013143773971740784	0.0013485076750327342	0.0013447313795971387	0.0014135950726537547	0.0014086803888307005	0.04531121412063299	0.044711244552925945	-1.7169745427786376e-05	-0.00012471196837349208	-1.7127019026681733e-05	-0.0001244016263480252
3.1735323448776414	0.001238399221187224	0.001236266413847069	0.0012884848215314313	0.0012856463929513998	0.0013173311252813865	0.0013140528500929529	0.0013481747077070281	0.0013443993445614024	0.0014132460506318127	0.0014083325798632136	0.04531122436118469	0.0447112546545191	-1.7065263030698052e-05	-0.00012469994254876715	-1.7022796661651796e-05	-0.00012438963067373798
3.192654473700048	0.0012380933723566468	0.0012359610919224794	0.0012881666137712915	0.0012853288862263465	0.0013170058001078756	0.0013137283344805827	0.0013478417727927996	0.0013440673418440257	0.0014128970628703218	0.0014079848050301208	0.04531123478470645	0.04471126493659973	-1.69613983123304e-05	-0.00012468778465046793	-1.6919190438446918e-05	-0.00012437750325849928
3.211891822967991	0.0012377875532202974	0.0012356557996438295	0.0012878484370933525	0.001285011410515873	0.0013166805068261917	0.0013134038506800762	0.0013475088706442911	0.0013437353717982172	0.0014125481097456672	0.0014076370647063752	0.045311245394486666	0.04471127540241117	-1.6858147791280753e-05	-0.0001246754951365614	-1.6816196884324175e-05	-0.0001243652445592769
3.2312450869426166	0.0012374817640953472	0.0012353505373277952	0.0012875302918309286	0.0012846939661525737	0.0013163552457791268	0.001313079399033362	0.001347176001614575	0.0013434034347760183	0.0014121991916330962	0.0014072893592657941	0.04531125619387283	0.044711286055256254	-1.675550800336878e-05	-0.00012466307445835323	-1.67138125437144e-05	-0.00012435285502609972
3.2507149640683446	0.001237176005297777	0.0012350453052898639	0.0012872121783161527	0.001284376553467866	0.0013160300173083025	0.0013127549798812004	0.0013468431660555666	0.0013430715311283144	0.0014118503089067327	0.0014069416890810735	0.04531126718627445	0.044711296898496726	-1.6653475501456072e-05	-0.00012465052305898894	-1.6612033978083418e-05	-0.00012434033510150266
3.2703021569980693	0.0012368702771424005	0.00123474010384436	0.0012868940968800053	0.0012840591727920159	0.001315704821754197	0.0013124305935632117	0.0013465103643180503	0.001342739661204865	0.001411501461939612	0.0014065940545238212	0.045311278375160226	0.04471130793555592	-1.6552046855244917e-05	-0.00012463784137284328	-1.6510857765654474e-05	-0.00012432768521836168
3.2900073726185273	0.0012365645799428829	0.0012344349333044617	0.0012865760478523317	0.001283741824454159	0.0013153796594561665	0.001312106240417896	0.0013461775967517047	0.0013424078253543243	0.0014111526511037015	0.0014062464559645802	0.045311289764063144	0.04471131916991771	-1.6451218651535038e-05	-0.00012462502982735213	-1.6410280501727437e-05	-0.000124314905803391
3.3098313220758016	0.001236258914011752	0.0012341297939822125	0.0012862580315618566	0.0012834245087823112	0.0013150545307524584	0.0013117819207826484	0.0013458448637051162	0.0013420760239242564	0.0014108038767699212	0.0014058988937728466	0.045311301356579285	0.04471133060512983	-1.635098749378644e-05	-0.0001246120888402924	-1.631029879824164e-05	-0.00012430199727347935
3.329774720800988	0.0012359532796604306	0.0012338246861885544	0.0012859400483362184	0.0012831072261034059	0.001314729435980249	0.0013114576349937928	0.0013455121655258167	0.0013417442572611744	0.001410455139308184	0.00140555136831711	0.04531131315636959	0.04471134224480382	-1.6251350002306764e-05	-0.00012459901882161395	-1.6210909283900787e-05	-0.0001242889600375774
3.349838288536016	0.0012356476771992395	0.00123351961023333	0.0012856220985019734	0.0012827899767432966	0.0013144043754756462	0.0013111333833865904	0.0013451795025602902	0.0013414125257105445	0.0014101064390874038	0.0014052038799648627	0.045311325167161444	0.044711354092616305	-1.6152302814140262e-05	-0.00012458582017277342	-1.611210860410356e-05	-0.00012427579449608706
3.370022749359618	0.001235342106937434	0.001233214566425319	0.0012853041823846342	0.001282472761026796	0.0013140793495737316	0.0013108091662952764	0.0013448468751540142	0.0013410808296168283	0.001409757776475541	0.0014048564290826434	0.045311337392749326	0.04471136615230994	-1.605384258294984e-05	-0.0001245724932869008	-1.6013893420860348e-05	-0.00012426250104125014
3.390328831713469	0.001235036569183204	0.001232909555072239	0.001284986300308672	0.0012821555792776787	0.0013137543586085626	0.0013104849840530652	0.0013445142836514639	0.0013407491693234875	0.0014094091518396083	0.0014045090160360462	0.0453113498369968	0.044711378427695334	-1.5955965979169706e-05	-0.00012455903854896588	-1.5916260412883465e-05	-0.00012424908005731483
3.4107572684284713	0.0012347310642437084	0.0012326045764807787	0.0012846684525975537	0.001281838431818715	0.001313429402913211	0.0013101608369921864	0.0013441817283961505	0.0013404175451730226	0.0014090605655457142	0.0014041616411897583	0.045311362503835585	0.0447113909226527	-1.5858669689540472e-05	-0.0001245454563342796	-1.5819206275191622e-05	-0.00012423553191870385
3.431308796751202	0.0012344255924250866	0.0012322996309566106	0.0012843506395737547	0.0012815213189716888	0.001313104482819776	0.001309836725443901	0.0013438492097306391	0.0013400859575069873	0.0014087120179590816	0.0014038143049075835	0.045311375397269614	0.04471140364113022	-1.5761950417456094e-05	-0.00012453174701027026	-1.572272771935973e-05	-0.0001242218569919018
3.4519841583705158	0.0012341201540324814	0.001231994718804414	0.0012840328615587825	0.0012812042410574181	0.0013127795986594127	0.0013095126497385265	0.0013435167279965742	0.0013397544066660186	0.0014083635094440776	0.0014034670075524713	0.045311388521375215	0.044711416587148924	-1.566580488267244e-05	-0.0001245179109350958	-1.562682147329686e-05	-0.000124208055634345
3.47278409944432	0.0012338147493700577	0.0012316898403278915	0.0012837151188732005	0.0012808871983957778	0.0013124547507623512	0.0013091886102054586	0.0013431842835347047	0.0013394228929898588	0.0014080150403642413	0.0014031197494865412	0.04531140188030178	0.04471142976480268	-1.557022982131423e-05	-0.00012450394845808788	-1.5531484281301744e-05	-0.0001241941281947545
3.4937093706264992	0.001233509378741022	0.0012313849958297915	0.001283397411836647	0.0012805701913057217	0.0013121299394579233	0.001308864607173195	0.0013428518766849071	0.001339091416817379	0.0014076666110823107	0.0014027725310711131	0.04531141547827376	0.04471144317825799	-1.5475221985868093e-05	-0.00012448985992036254	-1.5436712903889316e-05	-0.0001241800750130806
3.514760727094002	0.0012332040424476417	0.0012310801856119259	0.001283079740767857	0.0012802532201053021	0.00131180516507458	0.001308540640969358	0.00134251950778621	0.0013387599784866037	0.0014073182219602497	0.001402425352666731	0.04531142931959236	0.044711456831757396	-1.538077814493624e-05	-0.0001244756456524332	-1.534250411773866e-05	-0.00012416589641944809
3.535938928574102	0.0012328987407912721	0.0012307754099751959	0.0012827621059846933	0.0012799362851117007	0.0013114804279399281	0.0013082167119207227	0.0013421871771768265	0.0013384285783347443	0.0014069698733592839	0.0014020782146332027	0.04531144340863559	0.04471147072962033	-1.5286895083375246e-05	-0.00012446130597654204	-1.5248854715717297e-05	-0.00012415159273537757
3.557244739371806	0.0012325934740723653	0.0012304706692196038	0.0012824445078041553	0.0012796193866412382	0.0013111557283807368	0.0013078928203532334	0.0013418548851941668	0.0013380972166982088	0.001406621565639917	0.0014017311173296115	0.045311457749860694	0.04471148487624312	-1.5193569602237056e-05	-0.00012444684120627159	-1.5155761506804866e-05	-0.00012413716427334132
3.578678928397448	0.001232288242590502	0.001230165963644283	0.0012821269465424134	0.0012793025250094098	0.0013108310667229776	0.0013075689665920345	0.001341522632174877	0.0013377658939126443	0.0014062732991619725	0.001401384061114362	0.045311472347806296	0.04471149927610299	-1.5100798518484504e-05	-0.0001244322516445462	-1.5063221315943925e-05	-0.0001241226113363192
3.600242269194432	0.0012319830466444043	0.0012298612935475095	0.0012818094225148255	0.0012789857005308985	0.0013105064432918376	0.00130724515096149	0.0013411904184548553	0.0013374346103129486	0.0014059250742846133	0.0014010370463451946	0.04531148720709206	0.04471151393375633	-1.5008578665209882e-05	-0.00012441753758613006	-1.4971230984074657e-05	-0.00012410793421790967
3.6219355399671502	0.0012316778865319625	0.0012295566592267317	0.001281491936035964	0.0012786689135196052	0.0013101818584117515	0.0013069213737852117	0.001340858244369284	0.0013371033662333074	0.0014055768913663785	0.0014006900733792278	0.04531150233242116	0.044711528853843475	-1.4916906891360854e-05	-0.0001244026993152958	-1.4879787367989145e-05	-0.00012409313320194126
3.643759523609069	0.0012313727625502522	0.0012292520609785862	0.001281174487419637	0.0012783521642886686	0.0013098573124064226	0.0013065976353860832	0.001340526110252654	0.0013367721620072142	0.0014052287507652084	0.0014003431425729798	0.0453115177285826	0.04471154404108752	-1.4825780061750865e-05	-0.0001243877371067681	-1.4788887340317497e-05	-0.00012407820856247254
3.6657150077309777	0.0012310676749955614	0.0012289474990989228	0.0012808570769789166	0.0012780354531504922	0.001309532805598852	0.0013062739360862857	0.0013401940164387942	0.0013364409979675011	0.0014048806528384808	0.001399996254282403	0.04531153340045019	0.04471155950029681	-1.4735195057100775e-05	-0.00012437265122633434	-1.4698527789531318e-05	-0.00012406316056484679
3.6878027846894206	0.0012307626241634016	0.0012286429738828197	0.0012805397050261532	0.0012777187804167611	0.0013092083383113562	0.0013059502762073187	0.0013398619632608909	0.001336109874446359	0.001404532597943032	0.00139964940886291	0.04531154935298747	0.044711575236366985	-1.464514877376824e-05	-0.00012435744192895726	-1.460870561973554e-05	-0.0001240479894634161
3.710023651615288	0.0012304576103485453	0.0012283384856246165	0.0012802223718730147	0.0012774021463984788	0.0013088839108656059	0.0013056266560700356	0.0013395299510515293	0.0013357787917753778	0.0014041845864352026	0.0013993026066694133	0.04531156559124685	0.04471159125428243	-1.4555638123886494e-05	-0.0001243421094603292	-1.451941775074822e-05	-0.00012403269550348428
3.732378410442586	0.0012301526338450305	0.001228034034617923	0.0012799050778304936	0.001277085551405976	0.0013085595235826357	0.0013053030759946566	0.0013391979801427032	0.001335447750285557	0.0014038366186708512	0.0013989558480563436	0.04531158212037212	0.044711607559116684	-1.4466660035232504e-05	-0.0001243266540561505	-1.443066111797564e-05	-0.00012401727892008552
3.7548678679373717	0.0012298476949461987	0.0012277296211556535	0.0012795878232089483	0.0012767689957489507	0.0013082351767828861	0.0013049795363008082	0.00133886605086586	0.00133511675030735	0.001403488695005403	0.0013986091333776957	0.045311598945599676	0.04471162415603557	-1.4378211450987582e-05	-0.00012431107594079727	-1.4342432672238836e-05	-0.00012400173993737384
3.777492835726878	0.0012295427939447094	0.0012274252455300434	0.001279270608318118	0.0012764524797364838	0.0013079108707862216	0.0013046560373075411	0.0013385341635519204	0.0013347857921706826	0.0014031408157938725	0.001398262462987051	0.04531161607226147	0.044711641050297846	-1.4290289330018413e-05	-0.00012429537532976376	-1.4254729379964415e-05	-0.0001239860787703717
3.8002541303288	0.0012292379311325619	0.0012271209080326705	0.0012789534334671504	0.0012761360036770658	0.0013075866059119574	0.0013043325793333604	0.0013382023185313054	0.0013344548762049832	0.001402792981390896	0.0013979158372376121	0.0453116335057843	0.04471165824725777	-1.4202890646623778e-05	-0.00012427955242799715	-1.4167548222952103e-05	-0.00012397029562330464
3.823152573180761	0.0012289331068011215	0.0012268166089544818	0.0012786362989646277	0.0012758195678786246	0.001307262382478889	0.0013040091626962502	0.0013378705161339703	0.0013341240027392133	0.0014024451921507686	0.0013975692564822367	0.045311651251694465	0.044711675752365704	-1.4116012390336802e-05	-0.0001242636074288983	-1.408088619830189e-05	-0.00012395439068976777
3.8461889906699622	0.0012286283212411449	0.001226512348585817	0.0012783192051185955	0.0012755031726485514	0.0013069382008053226	0.0013036857877137059	0.0013375387566894339	0.0013337931721018974	0.0014020974484274776	0.001397222721073472	0.045311669315617115	0.0447116935711711	-1.4029651566157403e-05	-0.00012424754051637565	-1.3994740318403615e-05	-0.00012393836415283688
3.8693642141629967	0.0012283235747427965	0.0012262081272164263	0.0012780021522365815	0.0012751868182937225	0.0013066140612090938	0.001303362454702756	0.0013372070405268017	0.0013334623846211478	0.0014017497505747296	0.0013968762313635833	0.045311687703279535	0.04471171170932306	-1.3943805194316372e-05	-0.00012423135186340195	-1.390910761094391e-05	-0.0001239222161854292
3.892679080035866	0.001228018867595679	0.0012259039451355017	0.00127768514062563	0.0012748705051205318	0.0013062899640076064	0.0013030391639799943	0.0013368753679748042	0.0013331316406247013	0.0014014020989459944	0.0013965297877045933	0.045311706420512264	0.04471173017257369	-1.3858470310112309e-05	-0.0001242150416308485	-1.3823985118590482e-05	-0.00012390594694816626
3.9161344297041563	0.0012277142000888576	0.001225599802631699	0.0012773681705923275	0.0012745542334349168	0.0013059659095178563	0.0013027159158616108	0.0013365437393618258	0.0013328009404399471	0.0014010544938945352	0.001396183390448318	0.04531172547325154	0.04471174896677777	-1.377364396409897e-05	-0.00012419860997003873	-1.3739369899234966e-05	-0.0001238895565918996
3.9397311096534064	0.0012274095725108773	0.0012252956999931571	0.0012770512424428234	0.00127423800354238	0.0013056418980564582	0.0013023927106634119	0.0013362121550159287	0.001332470284393954	0.0014007069357734397	0.0013958370399463932	0.045311744867540346	0.04471176809789709	-1.3689323221977717e-05	-0.00012418205702141583	-1.3655259025902727e-05	-0.0001238730452571002
3.963469971469652	0.0012271049851497924	0.001224991637507526	0.0012767343564828622	0.0012739218157480192	0.0013053179299396744	0.0013020695487008548	0.0013358806152648898	0.0013321396728135022	0.0014003594249356597	0.0013954907365503148	0.045311764609531645	0.04471178757200035	-1.3605505164243636e-05	-0.00012416538291276646	-1.3571649586346934e-05	-0.00012385641307113837
3.987351871870168	0.001226800438293195	0.0012246876154619964	0.0012764175130178155	0.0012736056703565616	0.0013049940054834538	0.0013017464302890814	0.0013355491204362342	0.0013318091060251218	0.0014000119617340512	0.0013951444806114802	0.04531178470548806	0.0447118073952658	-1.3522186886421456e-05	-0.00012414858776060855	-1.3488538683346929e-05	-0.0001238396601507541
4.01137767273438	0.0012264959322282338	0.0012243836341433176	0.001276100712352702	0.0012732895676723821	0.0013046701250034503	0.0013014233557429398	0.0013352176708572635	0.0013314785843551173	0.0013996645465214027	0.0013947982724812145	0.045311805161787615	0.04471182757398496	-1.3439365499121059e-05	-0.00012413167167230066	-1.3405923434642308e-05	-0.00012382278660255652
4.035548241134971	0.0012261914672416366	0.0012240796938378215	0.0012757839547922162	0.0012729735079995332	0.001304346288815052	0.0013011003253770154	0.0013348862668550823	0.0013311481081295954	0.0013993171796504718	0.0013944521125108086	0.04531182598492174	0.04471184811456039	-1.335703812750319e-05	-0.00012411463474107376	-1.3323800972606797e-05	-0.0001238057925200542
4.059864449369175	0.0012258870436197488	0.0012237757948314585	0.0012754672406407655	0.0012726574916417813	0.0013040224972334271	0.0013007773395056685	0.0013345549087566448	0.0013308176776745124	0.0013989698614740326	0.001394106001051565	0.04531184718150013	0.044711869023512985	-1.3275201911449458e-05	-0.00012409747704766882	-1.3242168444282942e-05	-0.0001237886779844044
4.08432717499025	0.00122558266164855	0.001223471937409816	0.0012751505702024944	0.0012723415189026302	0.001303698750573542	0.0013004543984430608	0.001334223596888779	0.0013304872933156957	0.0013986225923449066	0.001393759938454829	0.045311868758251245	0.044711890307479574	-1.3193854005822542e-05	-0.000124080198663723	-1.3161023011541706e-05	-0.0001237714430664394
4.108937300839158	0.001225278321613679	0.0012231681218581446	0.0012748339437813098	0.0012720255900853484	0.0013033750491501911	0.0013001315025031835	0.0013338923315782188	0.001330156955378879	0.001398275372615998	0.0013934139250720247	0.045311890722026224	0.04471191197321843	-1.311299157998047e-05	-0.000124062799647634	-1.3080361850794503e-05	-0.00012375408782458464
4.133695715076422	0.001224974023800465	0.0012228643484613851	0.0012745173616809152	0.0012717097054930017	0.0013030513932780364	0.001299808651999893	0.0013335611131516404	0.0013298266641897359	0.001397928202640337	0.0013930679612546963	0.045311913079798885	0.044711934027608674	-1.3032611817755807e-05	-0.0001240452800444214	-1.300018215293075e-05	-0.00012373661230438704
4.15860331121418	0.0012246697684939545	0.0012225606175041996	0.001274200824204843	0.0012713938654284847	0.0013027277832716373	0.0012994858472469431	0.0013332299419357007	0.0013294964200739185	0.0013975810827711204	0.0013927220473545496	0.045311935838670415	0.04471195647765482	-1.295271191761524e-05	-0.0001240276398879192	-1.2920481123380317e-05	-0.00012371901653968065
4.183660988148428	0.0012243655559789342	0.001222256929270992	0.0012738843316564784	0.0012710780701945474	0.0013024042194454788	0.0012991630885580137	0.0013328988182570627	0.0013291662233570853	0.0013972340133617462	0.0013923761837234862	0.04531195900586896	0.04471197933048732	-1.2873289092458357e-05	-0.0001240098791995825	-1.2841255981971278e-05	-0.00012370130055167072
4.208869650191461	0.0012240613865399622	0.0012219532840459406	0.001273567884339096	0.0012707623200938283	0.0013020807021140088	0.0012988403762467472	0.0013325677424424387	0.0013288360743649408	0.001396886994765857	0.0013920303707136475	0.04531198258875405	0.04471200259336554	-1.2794340569454582e-05	-0.0001239919979866555	-1.2762503962773786e-05	-0.00012368346434787902
4.2342302071045115	0.0012237572604613986	0.001221649682113028	0.0012732514825558921	0.0012704466154288894	0.0013017572315916744	0.0012985177106267852	0.0013322367148186267	0.0013285059734232745	0.0013965400273373862	0.001391684608677459	0.045312006594818446	0.044712026273681114	-1.2715863590237464e-05	-0.00012397399624528016	-1.2684222314294363e-05	-0.0001236655079245863
4.259743574130585	0.0012234531780274242	0.0012213461237560582	0.0012729351266100072	0.0012701309565022376	0.0013014338081929438	0.001298195092011789	0.0013319057357125367	0.0013281759208579845	0.0013961931114305855	0.0013913388979676583	0.045312031031690236	0.04471205037895781	-1.2637855410699977e-05	-0.00012395587395816476	-1.2606408299271205e-05	-0.00012364743126486166
4.285410672027485	0.0012231491395220781	0.0012210426092586985	0.0012726188168045687	0.0012698153436163664	0.001301110432232354	0.0012978725207154888	0.0013315748054512377	0.0013278459169951268	0.0013958462474000803	0.0013909932389373505	0.045312055907134954	0.044712074916856574	-1.2560313300779419e-05	-0.00012393763109375122	-1.2529059194441722e-05	-0.00012362923433736905
4.311232427101037	0.0012228451452292839	0.0012207391389045005	0.0012723025534427171	0.0012694997770737841	0.001300787104024538	0.0012975499970517093	0.0013312439243619897	0.001327515962160946	0.0013954994356009062	0.0013906476319400455	0.04531208122905923	0.04471209989517642	-1.248323454467945e-05	-0.00012391926760804695	-1.2452172290761121e-05	-0.00012361091709833794
4.337209771238533	0.001222541195432879	0.0012204357129769329	0.001271986336827643	0.0012691842571770494	0.0013004638238842622	0.001297227521334409	0.0013309130927722842	0.0013271860566819152	0.0013951526763885547	0.0013903020773297003	0.045312107005512185	0.0447121253218568	-1.2406616440689688e-05	-0.00012390078344404198	-1.2375744893242807e-05	-0.00012359247949089713
4.363343641942354	0.0012222372904166392	0.0012201323317594054	0.0012716701672626123	0.0012688687842287963	0.0013001405921264577	0.0012969050938777095	0.001330582311009875	0.0013268562008847682	0.0013948059701190095	0.001389956575460759	0.04531213324468887	0.04471215120498228	-1.233045630102611e-05	-0.00012388217852973837	-1.2299774320812668e-05	-0.00012357392144371482
4.389634982363801	0.0012219334304643197	0.0012198289955353088	0.001271354045051013	0.0012685533585317817	0.0012998174090662659	0.0012965827149959415	0.0013302515794028288	0.0013265263950965483	0.0013944593171488046	0.0013896111266882075	0.04531215995493196	0.044712177552781965	-1.2254751451831053e-05	-0.00012386345277934363	-1.2224257906281316e-05	-0.00012355524287130382
4.416084741337141	0.0012216296158596765	0.0012195257045880365	0.0012710379704963788	0.001268237980388908	0.0012994942750190655	0.0012962603850036724	0.0013299208982795547	0.001326196639644639	0.001394112717835057	0.0013892657313676077	0.04531218714473523	0.044712204373635045	-1.2179499233308522e-05	-0.00012384460609465853	-1.2149192996451647e-05	-0.0001235364436757702
4.442693873413836	0.001221325846886497	0.0012192224592010162	0.0012707219439024248	0.0012679226501032597	0.0012991711903005108	0.001295938104215744	0.0013295902679688453	0.0013258669348568024	0.0013937661725355152	0.0013889203898551441	0.04531221482274688	0.04471223167607106	-1.210469699929051e-05	-0.00012382563836127458	-1.2074576951723315e-05	-0.00012351752374298308
4.469463338897009	0.0012210221238286405	0.0012189192596577501	0.0012704059655730905	0.0012676073679781467	0.0012988481552265775	0.0012956158729473194	0.0013292596887999229	0.0013255372810612304	0.0013934196816086123	0.00138857510250768	0.0453122429977703	0.04471225946877481	-1.2030342117479859e-05	-0.00012380654945137737	-1.2000407146398051e-05	-0.00012349848294596066
4.49639410387609	0.001220718446970054	0.0012186161062418292	0.001270090035812561	0.0012672921343171227	0.0012985251701135864	0.0012952936915139027	0.0013289291611024673	0.0013252076785865664	0.0013930732454134978	0.001388229869682785	0.045312271678768765	0.04471228776058784	-1.1956431969249032e-05	-0.00012378733922216445	-1.1926680968388226e-05	-0.00012347932114262217
4.523487140261684	0.0012204148165948225	0.0012183129992369849	0.0012697741549253206	0.0012669769494240424	0.0012982022352782585	0.0012949715602313982	0.0013285986852066744	0.001324878127761968	0.0013927268643101043	0.0013878846917388032	0.045312300874867394	0.04471231656051134	-1.1882963949577663e-05	-0.00012376800751578987	-1.1853395819119705e-05	-0.00012346003817542694
4.550743425820648	0.0012201112329871858	0.001218009938927106	0.0012694583232161739	0.00126666181360308	0.0012978793510377384	0.0012946494794161324	0.0013282682614432827	0.0013245486289171304	0.001392380538659179	0.0013875395690348849	0.04531233059535653	0.044712345877709364	-1.1809935467128885e-05	-0.0001237485541603911	-1.1780549113705324e-05	-0.00012344063387290105
4.578163944211368	0.0012198076964315806	0.00121770692559628	0.0012691425409902919	0.001266346727158776	0.0012975565177096437	0.0012943274493849041	0.001327937890143624	0.00132421918238234	0.0013920342688223419	0.001387194501931045	0.04531236084969425	0.044712375721512036	-1.1737343943895445e-05	-0.00012372897896714696	-1.1708138280584063e-05	-0.00012342110804713924
4.605749685019276	0.001219504207212672	0.0012174039595288253	0.0012688268085532474	0.0012660316903960731	0.0012972337356121045	0.0012940054704550206	0.0013276075716396657	0.0013238897884885151	0.001391688055162135	0.0013868494907882088	0.04531239164751014	0.0447124061014185	-1.1665186815442569e-05	-0.0001237092817326091	-1.1636160761722275e-05	-0.00012340146049574785
4.633501643792551	0.0012192007656153848	0.0012171010410093213	0.0012685111262110522	0.001265716703620352	0.0012969110050637996	0.0012936835429443365	0.0013272773062640527	0.0013235604475672447	0.0013913418980420675	0.001386504535968261	0.04531242299860785	0.0447124370270988	-1.1593461530793464e-05	-0.00012368946223870192	-1.1564614012447155e-05	-0.0001233816910007901
4.6614208220780515	0.0012188973719249366	0.0012167981703226434	0.0012681954942701922	0.0012654017671374677	0.0012965883263839975	0.0012933616671712965	0.0013269470943501475	0.001323231159950834	0.0013909957978266681	0.001386159637834095	0.04531245491296778	0.0447124685083985	-1.1522165552169117e-05	-0.00012366952025008593	-1.1493495501332246e-05	-0.00012336179932795344
4.689508227457455	0.001218594026426878	0.001216495347754001	0.0012678799130376734	0.0012650868812537955	0.0012962656998926044	0.0012930398434549773	0.0013266169362320843	0.0013229019259723544	0.0013906497548815408	0.0013858147967496701	0.045312487400752235	0.0447125005553411	-1.145129635510278e-05	-0.00012364945551551765	-1.1422802710200908e-05	-0.0001233417852271046
4.717764873583629	0.0012182907294071223	0.0012161925735889691	0.0012675643828210566	0.0012647720462762644	0.0012959431259102002	0.0012927180721151296	0.0013262868322448068	0.0013225727459656828	0.0013903037695734146	0.0013854700130800578	0.04531252047230598	0.044712533178131855	-1.138085142828385e-05	-0.00012362926776735006	-1.135253313399795e-05	-0.00012332164843109616
4.746191780217212	0.001217987481151987	0.0012158898481135286	0.0012672489039285027	0.0012644572625124025	0.0012956206047580877	0.0012923963534722234	0.001325956782724121	0.0013222436202655528	0.0013899578422701983	0.0013851252871915013	0.04531255413816149	0.04471256638715995	-1.1310828273627255e-05	-0.0001236089567217824	-1.128268428084514e-05	-0.00012330138865720985
4.774789973263409	0.0012176842819482208	0.0012155871716140933	0.0012669334766688043	0.0012641425302703701	0.0012952981367583276	0.0012920746878474852	0.001325626788006733	0.0013219145492075937	0.0013896119733410293	0.0013847806194514588	0.04531258840904179	0.04471260019300282	-1.124122440610692e-05	-0.0001235885220782773	-1.1213253671923246e-05	-0.000123281005605963
4.803560484809025	0.001217381132083048	0.0012152845443775555	0.001266618101351435	0.0012638278498590075	0.0012949757222337909	0.0012917530755629473	0.0013252968484303042	0.0013215855331283857	0.001389266163156335	0.0013844360102286688	0.04531262329586401	0.04471263460643	-1.1172037353655156e-05	-0.0001235679635183673	-1.1144238841326315e-05	-0.00012326049895994284
4.832504353159697	0.0012170780318442034	0.001214981966691319	0.0012663027782865894	0.0012635132215878747	0.0012946533615081995	0.0012914315169414922	0.0013249669643334969	0.0013212565723655027	0.0013889204120878854	0.0013840914598931993	0.045312658809742626	0.04471266963840405	-1.110326465722511e-05	-0.00012354728070723686	-1.107563733611372e-05	-0.00012323986838513878
4.861622622877388	0.0012167749815199683	0.0012146794388433369	0.001265987507785224	0.0012631986457672937	0.0012943310549061724	0.0012911100123068958	0.0013246371360560222	0.0013209276672575653	0.00138857472050885	0.0013837469688165066	0.0453126949619932	0.044712705300088335	-1.1034903870676266e-05	-0.00012352647329233468	-1.1007446716237296e-05	-0.00012321911353027626
4.890916344818065	0.0012164719813992084	0.0012143769611221483	0.0012656722901590995	0.0012628841227083894	0.0012940088027532705	0.001290788561983873	0.0013243073639386896	0.0013205988181442835	0.001388229088793852	0.0013834025373714875	0.0453127317641363	0.044712741602846044	-1.096695256062874e-05	-0.00012350554090290178	-1.0939664554399098e-05	-0.00012319823402576202
4.9203865761696335	0.0012161690317714158	0.0012140745338169207	0.0012653571257208287	0.0012625696527231375	0.001293686605376048	0.0012904671662981285	0.0013239776483234596	0.0013202700253665144	0.0013878835173190337	0.0013830581659325452	0.04531276922790061	0.04471277855824707	-1.089940830652919e-05	-0.00012348448315022131	-1.0872288436068744e-05	-0.000123177229484156
4.950034380490085	0.0012158661329267435	0.0012137721572174846	0.0012650420147839157	0.0012622552361244044	0.001293364463102093	0.0012901458255763986	0.0013236479895534917	0.0013199412892663071	0.0013875380064621073	0.0013827138548756402	0.04531280736522749	0.044712816178070644	-1.0832268700543268e-05	-0.00012346329962781288	-1.0805315959407091e-05	-0.0001231560995001435
4.979860827745887	0.001215563285156049	0.0012134698316143765	0.0012647269576628046	0.001261940873225995	0.001293042376260082	0.001289824540146503	0.0013233183879731976	0.001319612610186958	0.001387192556602421	0.001382369604578354	0.04531284618827367	0.044712854474308894	-1.0765531347399493e-05	-0.00012344198990926758	-1.0738744735117045e-05	-0.00012313484364875893
5.009866994350591	0.001215260488750935	0.0012131675572988811	0.0012644119546729258	0.0012616265643427002	0.0012927203451798275	0.0012895033103373958	0.0013229888439282968	0.0013192839884730648	0.001386847168121019	0.0013820254154199526	0.04531288570941654	0.044712893459171184	-1.0699193864545375e-05	-0.00012342055355088477	-1.0672572386561524e-05	-0.00012311346148743962
5.040053963203681	0.001214957744003783	0.0012128653345630626	0.0012640970061307349	0.0012613123097903335	0.001292398370192321	0.0012891821364792056	0.001322659357765862	0.0013189554244705695	0.0013865018414006966	0.0013816812877814359	0.04531292594125795	0.04471293314508769	-1.063325388189762e-05	-0.00012339899008925737	-1.0606796549572639e-05	-0.00012309195255422178
5.070422823729659	0.0012146550512078047	0.0012125631636998183	0.00126378211235377	0.0012609981098857907	0.0012920764516297933	0.001288861018903297	0.0013223299298343806	0.0013186269185268258	0.0013861565768260719	0.0013813372220456163	0.045312966896625916	0.044712973544713104	-1.056770904179008e-05	-0.00012337729904088324	-1.0541414872375365e-05	-0.00012307031636737964
5.100974671917351	0.0012143524106570762	0.001212261045002911	0.0012634672736606906	0.0012606839649470867	0.0012917545898257588	0.0012885399579423123	0.0013220005604838065	0.001318298470990644	0.0013858113747836443	0.0013809932185971673	0.04531300858858289	0.04471301467093238	-1.0502556999081314e-05	-0.00012335547990388607	-1.047642501566734e-05	-0.00012304855242648016
5.131710610359471	0.0012140498226465835	0.0012119589787670155	0.00126315249037133	0.0012603698752934086	0.001291432785115067	0.0012882189539302274	0.0013216712500656149	0.0013179700822123488	0.0013854662356618573	0.0013806492778226955	0.045313051030426564	0.044713056536862555	-1.0437795420828455e-05	-0.0001233335321548512	-1.0411824652292734e-05	-0.00012302666020938546
5.1626317482924104	0.0012137472874722706	0.0012116569652877668	0.0012628377628067483	0.0012600558412451696	0.0012911110378339636	0.0012878980072024092	0.0013213419989328646	0.0013176417525438437	0.001385121159851175	0.0013803054001108094	0.04531309423569495	0.04471309915585865	-1.0373421986453746e-05	-0.00012331145525074083	-1.0347611467467766e-05	-0.00012300463917486182
5.193739201636265	0.0012134448054310731	0.0012113550048617934	0.001262523091289272	0.001259741863124047	0.0012907893483201317	0.0012875771180956579	0.0013210128074402465	0.0013173134823386535	0.0013847761477441324	0.0013799615858521744	0.04531313821817222	0.0447131425415167	-1.0309434387616168e-05	-0.00012328924862825552	-1.0283783158617638e-05	-0.00012298248876146944
5.225034093035115	0.001213142376820972	0.0012110530977867703	0.0012622084761425543	0.0012594279412530423	0.001290467716912756	0.0012872562869482695	0.0013206836759441498	0.0013169852719519951	0.0013844311997354163	0.0013796178354395904	0.04531318299189101	0.044713186707679924	-1.0245830328142053e-05	-0.00012326691170305715	-1.0220337435279392e-05	-0.00012296020838645227
5.256517551897525	0.0012128400019410309	0.0012107512443614579	0.0012618939176916178	0.0012591140759565258	0.0012901461439525689	0.001286935514100085	0.0013203546048027137	0.0013166571217408272	0.0013840863162219246	0.001379274149268051	0.04531322857113862	0.04471323166844109	-1.0182607523914061e-05	-0.00012324444386926925	-1.0157272019022112e-05	-0.00012293779744568245
5.288190714437326	0.001212537681091451	0.0012104494448857551	0.0012615794162629164	0.0012588002675602956	0.0012898246297819165	0.0012866147998925534	0.0013200255943758973	0.0013163290320639199	0.0013837414976028452	0.0013789305277348235	0.04531327497046092	0.044713277438149006	-1.0119763702843426e-05	-0.00012322184449894968	-1.0094584643422638e-05	-0.00012291525531327174
5.320054723714605	0.00121223541457361	0.0012101476996607403	0.0012612649721843794	0.001258486516391625	0.0012895031747448078	0.0012862941446687812	0.0013196966450255323	0.0013160010032819075	0.0013833967442797206	0.0013785869712395113	0.04531332220466729	0.04471332403141147	-1.0057296604873422e-05	-0.00012319911294328412	-1.0032273054072505e-05	-0.00012289258134226544
5.352110729676963	0.001211933202690113	0.0012098460089887196	0.0012609505857854703	0.0012581728227793168	0.0012891817791869744	0.001285973548773593	0.0013193677571153876	0.0013156730357573537	0.001383052056656521	0.0013782434801841272	0.0453133702888341	0.044713371463101816	-9.995203981871814e-06	-0.00012317624853075415	-9.970335008404468e-06	-0.0001228697748629215
5.384359889201005	0.0012116310457448388	0.001209544373173276	0.0012606362573972382	0.0012578591870537597	0.0012888604434559293	0.0012856530125535898	0.0013190389310112332	0.0013153451298548128	0.0013827074351397167	0.0013779000549731673	0.045313419238311836	0.04471341974836067	-9.93348359753718e-06	-0.00012315325056735937	-9.908768275716795e-06	-0.00012284683518357098
5.41680336613411	0.0012113289440429892	0.0012092427925193161	0.0012603219873523743	0.0012575456095469805	0.0012885391679010253	0.001285332536357206	0.001318710167080903	0.0013150172859408944	0.001382362880138356	0.0013775566960136836	0.045313469068728796	0.04471346890260464	-9.872133227378094e-06	-0.00012313011833609	-9.847570637062236e-06	-0.00012282376158928576
5.44944233133642	0.0012110268978911382	0.0012089412673331216	0.0012600077759852685	0.001257232090592702	0.0012882179528735168	0.0012850121205347728	0.0013183814656943596	0.001314689504384328	0.0013820183920641342	0.0013772134037153593	0.045313519795995634	0.04471351894152914	-9.811150658640272e-06	-0.0001231068510965938	-9.78673988518905e-06	-0.00012280055334165652
5.482277962723094	0.001210724907597283	0.001208639797922398	0.0012596936236320662	0.0012569186305264012	0.0012878967987266197	0.0012846917654385775	0.0013180528272237618	0.0013143617855560289	0.0013816739713314779	0.0013768701784905861	0.04531357143631152	0.044713569881112566	-9.750533690237179e-06	-0.0001230834480847598	-9.726273824499365e-06	-0.000122777209679098
5.515311445306831	0.0012104229734708942	0.0012083383845963263	0.0012593795306307261	0.001256605229685364	0.0012875757058155755	0.0012843714714229253	0.0013177242520435303	0.0013140341298291647	0.0013813296183576174	0.0013765270207545407	0.04531362400616862	0.04471362173762431	-9.69028013274656e-06	-0.00012305990851305126	-9.666170271038776e-06	-0.0001227537298163217
5.548543971240616	0.0012101210958229656	0.0012080370276656132	0.0012590654973210766	0.0012562918884087453	0.0012872546744977095	0.001284051238844201	0.0013173957405304148	0.0013137065375792214	0.0013809853335626664	0.0013761839309252605	0.045313677522358826	0.04471367452762716	-9.63038780828207e-06	-0.00012303623156931232	-9.606427052333277e-06	-0.00012273011294330893
5.581976739860765	0.0012098192749660703	0.0012077357274425454	0.0012587515240448802	0.001255978607037629	0.001286933705132501	0.0012837310680609366	0.0013170672930635644	0.0013133790091840747	0.0013806411173697033	0.0013758409094237298	0.04531373200197604	0.044713728267984074	-9.570854550437768e-06	-0.00012301241641601846	-9.547042007378853e-06	-0.00012270635822522746
5.615610957730194	0.0012095175112144109	0.0012074344842410419	0.00125843761114589	0.0012556653859150879	0.0012866127980816456	0.001283410959433873	0.0013167389100245985	0.001313051545024059	0.0013802969702048542	0.0013754979566739552	0.04531378746242563	0.044713782975863696	-9.511678204243007e-06	-0.0001229884621908317	-9.488012986589439e-06	-0.00012268246480220957
5.649447838681973	0.0012092158048838772	0.001207133298376709	0.0012581237589699148	0.0012553522253862467	0.0012862919537091223	0.0012830909133260291	0.0013164105917976771	0.0013127241454820397	0.0013799528924973744	0.0013751550731030523	0.04531384392142681	0.044713838668745225	-9.45285662620407e-06	-0.0001229643680067949	-9.429337851814268e-06	-0.00012265843179007363
5.6834886038631165	0.0012089141562920923	0.0012068321701668887	0.0012578099678648737	0.001255039125798337	0.0012859711723812541	0.0012827709301027593	0.0013160823387695687	0.001312396810943478	0.0013796088846797267	0.0013748122591413204	0.045313901397020524	0.04471389536442506	-9.394387684019678e-06	-0.00012294013294955608	-9.371014476046435e-06	-0.00012263425827657715
5.717734481778674	0.0012086125657584852	0.0012065310999307317	0.0012574962381808753	0.001254726087500778	0.001285650454466792	0.0012824510101318424	0.0013157541513297386	0.0013120695417965205	0.0013792649471876847	0.0013744695152223473	0.04531395990757462	0.044713953081020524	-9.336269256733642e-06	-0.00012291575607922822	-9.313040743606782e-06	-0.0001226099433247474
5.75218670833605	0.0012083110336043245	0.0012062300879892283	0.0012571825702702606	0.0012544131108452158	0.0012853298003369631	0.0012821311537835223	0.0013154260298704	0.001311742338432051	0.0013789210804603935	0.0013741268417830682	0.045314019471788626	0.04471401183697831	-9.278499234603027e-06	-0.00012289123642938993	-9.255414550057156e-06	-0.00012258548597143815
5.786846526889619	0.0012080095601527977	0.0012059291346652905	0.0012568689644876895	0.0012541001961856129	0.0012850092103655608	0.0012818113614306032	0.001315097974786613	0.0013114152012437877	0.0013785772849404835	0.0013737842392638785	0.04531408010870091	0.044714071651078796	-9.221075518938554e-06	-0.0001228665730053924	-9.198133801908981e-06	-0.00012256088522438757
5.821715188285586	0.0012077081457290554	0.0012056282402837938	0.0012565554211901922	0.0012537873438782984	0.0012846886849290028	0.0012814916334485066	0.0013147699864763484	0.001311088130628346	0.001378233561074143	0.0013734417081087082	0.045314141837696185	0.04471413254244248	-9.163996022222565e-06	-0.00012284176478555286	-9.141196416855707e-06	-0.00012253614006502156
5.856793950907131	0.0012074067906602793	0.0012053274051716477	0.0012562419407372483	0.0012534745542820461	0.0012843682244064129	0.0012811719702153516	0.001314442065340572	0.0013107611269853258	0.0013778899093112218	0.001373099248765122	0.04531420467850775	0.0447141945305363	-9.10725866798412e-06	-0.00012281681072098816	-9.084600323588932e-06	-0.00012251124944742675
5.892084080719833	0.0012071054952757308	0.0012050266296578418	0.0012559285234908402	0.0012531618277581294	0.0012840478291796826	0.0012808523721120177	0.0013141142117833154	0.001310434190717377	0.0013775463301053065	0.0013727568616843965	0.04531426865122873	0.04471425763517957	-9.050861390622056e-06	-0.00012279170973258924	-9.028343461680438e-06	-0.00012248621229574153
5.927586851317345	0.0012068042599068303	0.0012047259140735283	0.0012556151698155445	0.001252849164670412	0.0012837274996335658	0.0012805328395222373	0.0013137864262117735	0.0013101073222303028	0.0013772028239138405	0.0013724145473216387	0.045314333776314455	0.04471432187655076	-8.99480213551948e-06	-0.000122766460713436	-8.97242378161342e-06	-0.0001224610275059601
5.963303543967366	0.0012065030848871987	0.0012044252587520583	0.0012553018800785787	0.0012525365653853933	0.0012834072361557305	0.0012802133728326507	0.0013134587090363656	0.0013097805219331139	0.0013768593911981915	0.0013720723061358515	0.04531440007459183	0.04471438727519332	-8.939078858932747e-06	-0.0001227410625273262	-8.916839244751257e-06	-0.00012243569394523868
5.999235447657878	0.0012062019705527376	0.0012041246640290683	0.0012549886546498936	0.0012522240302723024	0.001283087039136859	0.0012798939724329014	0.0013131310606708383	0.0013094537902381372	0.0013765160324237724	0.0013717301385900574	0.045314467567264545	0.044714453852024154	-8.883689527793698e-06	-0.00012271551400666603	-8.86158782310506e-06	-0.00012241021044973044
6.035383859143656	0.0012059009172416834	0.0012038241302425286	0.0012546754939022342	0.0012519115597031572	0.0012827669089707115	0.0012795746387157028	0.0013128034815323376	0.001309127127561083	0.0013761727480601264	0.0013713880451513786	0.045314536275920254	0.044714521628337806	-8.828632119865787e-06	-0.00012268981395463507	-8.806667499462045e-06	-0.00012238457582550155
6.071750082993084	0.0012055999252946793	0.0012035236577328204	0.0012543623982112218	0.0012515991540528488	0.0012824468460542159	0.0012792553720769283	0.0013124759720415048	0.0013088005343211435	0.0013758295385810349	0.0013710460262911497	0.045314606222538335	0.04471459062581517	-8.773904623584489e-06	-0.0001226639611436875	-8.752076267277975e-06	-0.00012235878884875317
6.108335431635222	0.0012052989950548311	0.0012032232468427867	0.0012540493679554184	0.001251286813699203	0.0012821268507875372	0.001278936172915677	0.001312148532622551	0.001308474010941065	0.0013754864044646107	0.0013707040824850047	0.04531467742949586	0.04471466086652975	-8.719505038015662e-06	-0.00012263795431485813	-8.697812130614713e-06	-0.0001223328482641839
6.145141225407182	0.0012049981268677866	0.001202922897917815	0.0012537364035164168	0.0012509745390230716	0.0012818069235741728	0.0012786170416343725	0.0013118211637033607	0.0013081475578472514	0.0013751433461934128	0.0013703622142129943	0.045314749919575376	0.044714732372954535	-8.665431372695959e-06	-0.00012261179217604168	-8.64387310395981e-06	-0.00012230675278315783
6.182168792601758	0.001204697321081797	0.0012026226113058982	0.0012534235052789105	0.001250662330408403	0.0012814870648210296	0.0012782979786388378	0.0013114938657155743	0.0013078211754698494	0.0013748003642545463	0.0013700204219596866	0.04531482371597229	0.044714805167970745	-8.611681647761188e-06	-0.00012258547340410209	-8.590257212396507e-06	-0.00012228050108667454
6.2194194695153895	0.001204396578047786	0.0012023223873577021	0.0012531106736307738	0.0012503501882423194	0.0012811672749385096	0.0012779789843383792	0.0013111666390946798	0.0013074948642428348	0.0013744574591397685	0.0013696787062142677	0.04531489884230185	0.04471487927487298	-8.558253893717338e-06	-0.00012255899664215253	-8.53696249134353e-06	-0.0001222540918213444
6.256894600496366	0.001204095898119426	0.0012020222264266434	0.001252797908963146	0.0012500381129152047	0.0012808475543405996	0.0012776600591458815	0.0013108394842801132	0.0013071686246041163	0.0013741146313456041	0.0013693370674706616	0.04531497532260813	0.04471495471737878	-8.505146151499554e-06	-0.0001225323604999995	-8.483986986607128e-06	-0.00012222752360105393
6.294595537993358	0.0012037952816532018	0.0012017221288689525	0.0012524852116705082	0.0012497261048207778	0.0012805279034449556	0.0012773412034778838	0.001310512401715344	0.0013068424569956196	0.0013737718813734486	0.0013689955062276288	0.04531505318136951	0.04471503151963484	-8.452356472354178e-06	-0.00012250556355336562	-8.431328754308215e-06	-0.00012220079500568914
6.332523642604218	0.001203494729008492	0.001201422095043755	0.0012521725821507722	0.0012494141643561827	0.0012802083226729963	0.0012770224177546812	0.001310185391847982	0.001306516361863393	0.0013734292097296891	0.001368654022988889	0.04531513244350933	0.04471510970622582	-8.399882917838747e-06	-0.00012247860434391744	-8.37898586081992e-06	-0.00012217390458091337
6.370680283125076	0.0012031942405476318	0.0012011221253131344	0.0012518600208053553	0.001249102291922064	0.0012798888124499871	0.0012767037024004014	0.0013098584551298625	0.0013061903396576942	0.0013730866169258077	0.0013683126182632227	0.04531521313440151	0.044715189302181685	-8.347723559683218e-06	-0.0001224514813777111	-8.326956382722489e-06	-0.00012214685083736243
6.40906683659976	0.0012028938166360008	0.0012008222200422204	0.0012515475280392794	0.001248790487922664	0.0012795693732051423	0.0012763850578431106	0.0013095315920171613	0.001305864390833102	0.0013727441034785113	0.0013679712925646014	0.04531529527987991	0.04471527033298563	-8.295876479737924e-06	-0.00012242419312433195	-8.275238406608987e-06	-0.00012211963224859068
6.447684688369473	0.0012025934576420923	0.0012005223795992575	0.0012512351042612494	0.0012484787527659025	0.0012792500053717128	0.0012760664845149021	0.0013092048029704876	0.001305538515848612	0.0013724016699098438	0.0013676300464122969	0.04531537890624741	0.04471535282458335	-8.244339770015208e-06	-0.00012239673801786588	-8.223830029262247e-06	-0.00012209224725320822
6.486535232122802	0.0012022931639375917	0.001200222604355684	0.0012509227498837443	0.0012481670868634668	0.0012789307093870842	0.001275747982851989	0.0013088780884549873	0.0013052127151677374	0.0013720593167473056	0.0013672888803310016	0.04531546404028221	0.0447154368033901	-8.193111532547176e-06	-0.00012236911445542842	-8.172729357460579e-06	-0.00012206469425313227
6.525619869945995	0.0012019929358974555	0.0011999228946862096	0.001250610465323107	0.0012478554906309015	0.0012786114856928705	0.0012754295532948034	0.0013085514489404497	0.001304886989258615	0.001371717044523977	0.0013669477948509519	0.04531555070924845	0.0447155222962998	-8.142189879357942e-06	-0.00012234132079633198	-8.121934507918788e-06	-0.0001220369716119496
6.564940012373588	0.0012016927738999947	0.001199623250968902	0.0012502982509996381	0.0012475439644877035	0.0012782923347350189	0.0012751111962880973	0.0013082248849014167	0.0013045613385941166	0.0013713748537786464	0.0013666067905080544	0.045315638940904956	0.04471560933069451	-8.091572932356073e-06	-0.00012231335536155852	-8.071443607243073e-06	-0.00012200907765566593
6.604497078439295	0.001201392678326951	0.0011993236735852585	0.001249986107337686	0.001247232508857409	0.0012779732569639045	0.0012747929122810377	0.0013078983968172852	0.0013042357636519483	0.0013710327450559311	0.0013662658678440063	0.04531572876351266	0.04471569793445207	-8.041258823407449e-06	-0.00012228521643403711	-8.021254791958782e-06	-0.00012198101067201206
6.644292495727218	0.0012010926495635815	0.0011990241629202955	0.001249674034765742	0.0012469211241676915	0.001277654252834434	0.0012744747017273109	0.0013075719851724204	0.0013039102649147643	0.0013706907189064096	0.0013659250274064257	0.04531582020584496	0.04471578813595491	-7.991245694095872e-06	-0.00012225690225606267	-7.971366208271019e-06	-0.00012195276890816786
6.684327700423376	0.0012007926879987498	0.0011987247193626352	0.0012493620337165432	0.0012466098108504628	0.001277335322806154	0.0012741565650852302	0.0013072456504562746	0.0013035848428702855	0.0013703487758867563	0.0013655842697489892	0.04531591329719749	0.04471587996410122	-7.941531695775106e-06	-0.0001222284110301286	-7.921776012175669e-06	-0.00012192435057190032
6.724604137367524	0.001200492794025001	0.0011984253433045837	0.001249050104627161	0.0012462985693419612	0.0012770164673433508	0.0012738385028178338	0.001306919393163489	0.0013032594980114012	0.0013700069165598673	0.0013652435954315519	0.0453160080673955	0.04471597344831215	-7.892114989596632e-06	-0.00012219974091912111	-7.872482369393474e-06	-0.0001218957538311749
6.76512326010531	0.0012001929680386528	0.0011981260351422208	0.0012487382479391036	0.0012459874000828551	0.0012766976869151572	0.0012735205153929945	0.0013065932137940166	0.0013029342308362897	0.001369665141494998	0.0013649030050202882	0.045316104546806235	0.044716068618542354	-7.84299374624424e-06	-0.000122170890042822	-7.823483455158403e-06	-0.0001218669768109637
6.805886530940724	0.0011998932104398908	0.0011978267952754958	0.001248426464098425	0.0012456763035183511	0.00127637898199567	0.0012732026032835346	0.001306267112853244	0.0013026090418485424	0.0013693234512679095	0.0013645624990878357	0.04531620276634668	0.044716165505288924	-7.794166146012083e-06	-0.00012214185647935194	-7.774777454328669e-06	-0.00012183801759493851
6.846895420988873	0.0011995935216328462	0.0011975276241083044	0.0012481147535558157	0.0012453652800982838	0.0012760603530640505	0.001272884766967326	0.0013059410908521007	0.0013022839315572712	0.0013689818464609942	0.0013642220782134197	0.04531630275749389	0.044716264139602585	-7.74563037877693e-06	-0.00012211263826450436	-7.726362561289585e-06	-0.00012180887422452713
6.888151410229076	0.001199293902025698	0.0011972285220485915	0.001247803116766716	0.0012450543302772305	0.0012757418006046448	0.0012725670069274107	0.0013056151483071918	0.0013019589004772394	0.0013686403276634302	0.0013638817429830082	0.04531640455229685	0.044716364553096466	-7.697384643838567e-06	-0.00012208323338985805	-7.678236979837341e-06	-0.00012177954469691499
6.92965598755826	0.0011989943520307595	0.0011969294895084375	0.0012474915541914198	0.0012447434545146123	0.001275423325107094	0.0012722493236521114	0.0013052892857409143	0.0013016339491289804	0.001368298895471321	0.001363541493989448	0.04531650818338398	0.04471646677795716	-7.649427149921534e-06	-0.00012205363980274941	-7.630398923161655e-06	-0.00012175002696512838
6.971410650844719	0.0011986948720645772	0.0011966305269041579	0.0012471800662951834	0.0012444326532748068	0.001275104927066455	0.0012719317176351512	0.0013049635036815888	0.0013013090780389272	0.001367957550487845	0.0013632013318326168	0.04531661368397633	0.044716570846954164	-7.601756115133487e-06	-0.00012202385540552307	-7.582846613824953e-06	-0.00012172031893761814
7.01341690698215	0.0011983954625480226	0.0011963316346563927	0.0012468686535483332	0.0012441219270272503	0.0012747866069833145	0.0012716141893757665	0.0013046378026635816	0.0013009842877395334	0.0013676162933234021	0.0013628612571195662	0.045316721087896195	0.044716676793451635	-7.554369766883673e-06	-0.0001219938780547547	-7.535578283656558e-06	-0.00012169041847689965
7.055676271944047	0.0011980961239063939	0.0011960328131902123	0.0012465573164263818	0.0012438112762465589	0.0012744683653639136	0.0012712967393788334	0.0013043121832274423	0.0013006595787694118	0.0013672751245957715	0.00136252127046468	0.04531683042958005	0.04471678465141777	-7.507266341803126e-06	-0.00012196370555994651	-7.48859217366768e-06	-0.00012166032339833155
7.098190270838397	0.0011977968565695144	0.0011957340629352117	0.0012462460554101388	0.001243500701412636	0.001274150202720269	0.001270979368154988	0.001303986645920032	0.001300334951673462	0.0013669340449302633	0.0013621813724898238	0.045316941744088575	0.0447168944554382	-7.460444085781101e-06	-0.00012193333568413789	-7.441886534148567e-06	-0.00012163003147164231
7.1409604379627405	0.0011974976609718292	0.0011954353843256092	0.001245934870985825	0.0012431902030107856	0.0012738321195702941	0.0012706620762207444	0.0013036611912946548	0.001300010407003	0.0013665930549598738	0.0013618415638245005	0.045317055067117265	0.044717006240724014	-7.413901253795069e-06	-0.0001219027661412686	-7.395459624444725e-06	-0.00012159954041729426
7.183988316859528	0.001197198537552516	0.0011951367778003567	0.0012456237636451956	0.0012428797815318387	0.0012735141164379345	0.0012703448640986323	0.0013033358199112046	0.001299685945315905	0.0013662521553254533	0.001361501845106016	0.045317170435009886	0.044717120043125384	-7.3676361098656135e-06	-0.00012187199459565146	-7.3493097128979334e-06	-0.00012156884790606726
7.227275460371831	0.0011968994867555852	0.001194838243803241	0.0012453127338856575	0.001242569437472267	0.0012731961938532912	0.0012700277323173202	0.0013030105323362986	0.0012993615671767534	0.0013659113466758653	0.0013611622169796386	0.04531728788476849	0.04471723589914239	-7.321646927143169e-06	-0.00012184101866341557	-7.3034350769468626e-06	-0.00012153795156036318
7.270823430699384	0.0011966005090299828	0.0011945397827829846	0.001245001782210386	0.0012422591713343017	0.0012728783523527486	0.0012697106814117442	0.001302685329143416	0.0012990372731569565	0.001365570629668149	0.0013608226800987597	0.04531740745406616	0.044717353845937086	-7.27593198771373e-06	-0.00012180983590909245	-7.2578340029900296e-06	-0.00012150684895206876
7.31463379945495	0.0011963016048297044	0.0011942413951933606	0.0012446909091284547	0.0012419489836260618	0.0012725605924791155	0.001269393711923242	0.0013023602109130483	0.0012987130638349093	0.0013652300049676928	0.0013604832351250668	0.04531752918125983	0.0447174739213455	-7.23048958254334e-06	-0.00012177844384542169	-7.212504786264368e-06	-0.00012147553760080698
7.358708147721062	0.0011960027746139021	0.0011939430814933009	0.0012443801151549602	0.0012416388748616792	0.0012722429147817558	0.001269076824399693	0.0013020351782328436	0.0012983889397961358	0.0013648894732484068	0.0013601438827287135	0.04531765310540064	0.04471759616388937	-7.185318011486766e-06	-0.00012174683993274038	-7.1674457308486955e-06	-0.00012144401497379831
7.403048066107065	0.0011957040188469979	0.0011936448421470073	0.0012440694008111497	0.001241328845561425	0.0012719253198167297	0.0012687600193956507	0.0013017102316977584	0.0012980649016334374	0.001364549035192895	0.001359804623588493	0.04531777926624979	0.04471772061278976	-7.140415583211171e-06	-0.0001217150215781504	-7.122655149661983e-06	-0.00012141227848588843
7.447655154806527	0.0011954053379987942	0.0011933466776240633	0.0012437587666245494	0.0012410188962518397	0.0012716078081469304	0.0012684432974724835	0.0013013853719102027	0.0012977409499470422	0.0013642086914926323	0.0013594654583920123	0.045317907704286994	0.04471784730797791	-7.095780615164887e-06	-0.00012168298613499107	-7.078131364326307e-06	-0.00012138032549738331
7.49253102365499	0.0011951067325445916	0.0011930485883995523	0.0012434482131290976	0.0012407090274658649	0.0012712903803422286	0.0012681266591985187	0.0013010605994802013	0.0012974170853447607	0.0013638684428481465	0.0013591263878358739	0.04531803846072886	0.044717976290110054	-7.051411433400476e-06	-0.00012165073090000811	-7.033872705087055e-06	-0.00012134815331280024
7.537677292188054	0.0011948082029653092	0.0011927505749541767	0.001243137740865285	0.001240399239742982	0.0012709730369796233	0.00126781010514919	0.0013007359150255511	0.0012970933084421456	0.0013635282899692066	0.0013587874126258627	0.04531817157753723	0.04471810760057949	-7.0073063727273815e-06	-0.00012161825311537977	-6.989877510918743e-06	-0.00012131575918211679
7.583095589699846	0.0011945097497475955	0.0011924526377743697	0.0012428273503802792	0.0012400895336293404	0.0012706557786433753	0.0012674936359071743	0.0013004113191719719	0.0012967696198626412	0.0013631882335749992	0.0013584485334771207	0.045318307097436394	0.04471824128153004	-6.963463776489889e-06	-0.00012158554996538617	-6.946144129292564e-06	-0.00012128314029755116
7.628787555301809	0.0011942113733839608	0.001192154777352427	0.001242517042228079	0.0012397799096779058	0.0012703386059251757	0.0012671772520625561	0.0013000868125532818	0.0012964460202377576	0.0013628482743943315	0.0013581097511143503	0.04531844506392478	0.04471837737587035	-6.919881996530694e-06	-0.00012155261857574318	-6.902670916167711e-06	-0.00012125029379259078
7.674754837981857	0.0011939130743728933	0.0011918569941866237	0.001242206816969645	0.0012394703684485964	0.0012700215194242838	0.0012668609542129698	0.0012997623958115533	0.0012961225102072276	0.001362508413165817	0.001357771066271997	0.04531858552129023	0.04471851592728742	-6.8765593932741675e-06	-0.00012151945601460157	-6.859456236065972e-06	-0.00012121721674374086
7.720999096663877	0.0011936148532189852	0.0011915592887813391	0.0012418966751730467	0.0012391609105084252	0.0012697045197476887	0.0012665447429637544	0.001299438069597283	0.0012957990904191726	0.0013621686506380707	0.0013574324796944458	0.04531872851462377	0.044718656980259806	-6.833494335457477e-06	-0.00012148605928805067	-6.816498461818463e-06	-0.0001211839061658615
7.767522000267617	0.0011933167104330668	0.0011912616616471926	0.0012415866174136138	0.001238851536431654	0.0012693876075102715	0.0012662286189281209	0.0012991138345695673	0.0012954757615302828	0.0013618289875699198	0.0013570939921362275	0.04531887408983392	0.04471880058007362	-6.790685200250279e-06	-0.00012145242534225553	-6.773795974615929e-06	-0.00012115035901313909
7.814325227768903	0.0011930186465323287	0.0011909641133011645	0.0012412766442740782	0.0012385422467999343	0.0012690707833349568	0.0012659125827273014	0.0012987896913962715	0.0012951525242059804	0.001361489424730596	0.0013567556043622133	0.04531902229366296	0.0447189467728365	-6.748130373167988e-06	-0.00012141855106179156	-6.731347164026097e-06	-0.00012111657217900307
7.861410468260233	0.0011927206620404565	0.0011906666442667306	0.0012409667563447275	0.0012382330422024592	0.0012687540478528818	0.0012655966349907166	0.001298465640754205	0.0012948293791205973	0.001361149962899947	0.0013564173171478218	0.045319173173699934	0.04471909560549139	-6.705828247900031e-06	-0.00012138443326600856	-6.689150427749077e-06	-0.00012108254249182382
7.908779421011744	0.0011924227574877718	0.0011903692550740048	0.0012406569542235675	0.0012379239232361275	0.0012684374017035674	0.0012652807763561486	0.0012981416833293133	0.0012945063269575658	0.0013608106028686552	0.0013560791312792388	0.04531932677839782	0.0447192471258345	-6.663777226408735e-06	-0.00012135006871127896	-6.647204171737059e-06	-0.00012104826671704982
7.956433795532517	0.001192124933411358	0.0011900719462598624	0.001240347238516465	0.0012376148905056848	0.001268120845535076	0.0012649650074698952	0.0012978178198168446	0.0012941833684095836	0.0013604713454384379	0.0013557410475536153	0.045319483157088405	0.04471940138252807	-6.621975718802686e-06	-0.00012131545408852751	-6.605506810074616e-06	-0.00012101374155470968
8.004375311632296	0.00119182719035521	0.0011897747183680918	0.0012400376098373204	0.0012373059446238975	0.0012678043800041954	0.0012646493289869584	0.0012974940509215512	0.0012938605041788146	0.0013601321914222797	0.0013554030667792978	0.04531964235999929	0.0447195584251168	-6.580422143302039e-06	-0.00012128058602170477	-6.564056764933601e-06	-0.0001209789636383296
8.052605699483543	0.0011915295288703642	0.0011894775719495244	0.0012397280688082194	0.0012369970862117022	0.0012674880057766042	0.0012643337415712019	0.0012971703773578644	0.0012935377349770662	0.0013597931416446409	0.0013550651897760381	0.04531980443826723	0.04471971830404551	-6.539114926130962e-06	-0.00012124546106681566	-6.52285246648468e-06	-0.00012094392953376776
8.101126699683881	0.0011912319495150584	0.001189180507562193	0.0012394186160596106	0.0012366883158983835	0.0012671717235270606	0.001264018245895547	0.001296846799850106	0.0012932150615259934	0.0013594541969417012	0.0013547274173752305	0.04531996944395912	0.044719881070673255	-6.498052501531515e-06	-0.00012121007571103126	-6.4818923528661004e-06	-0.00012090863573760435
8.149940063318896	0.0011909344528548624	0.0011888835257714636	0.00123910925223046	0.0012363796343217307	0.0012668555339395734	0.001263702842642138	0.0012965233191326651	0.001292892484557283	0.0013591153581615715	0.0013543897504201285	0.04532013743008495	0.04472004677729132	-6.457233311746302e-06	-0.00012117442637252229	-6.441174870207983e-06	-0.00012087307867808539
8.199047552025359	0.0011906370394628345	0.0011885866271501917	0.0012387999779684305	0.0012360710421282126	0.0012665394377075906	0.0012633875325025338	0.00129619993595021	0.0012925700048128572	0.001358776626164538	0.0013540521897660823	0.045320308450617366	0.04472021547713923	-6.416655806791224e-06	-0.000121138509396157	-6.400698472417213e-06	-0.00012083725471043194
8.248450938054788	0.0011903397099196772	0.0011882898122788778	0.0012384907939300565	0.0012357625399731559	0.0012662234355341933	0.0012630723161778969	0.0012958766510578908	0.001292247623045081	0.001358438001823303	0.0013537147362807811	0.045320482560508274	0.04472038722442365	-6.376318444587317e-06	-0.00012110232105555507	-6.36046162127632e-06	-0.00012080116011894959
8.298152004337403	0.0011900424648138793	0.0011879930817458094	0.0012381817007809132	0.0012354541285209107	0.0012659075281322735	0.0012627571943791749	0.0012955534652215371	0.001291925340016956	0.0013580994860232143	0.0013533773908444803	0.04532065981570592	0.04472056207433364	-6.336219690849729e-06	-0.00012106585755056187	-6.3204627863133744e-06	-0.00012076479111355898
8.348152544546481	0.001189745304741887	0.0011876964361472327	0.0012378726991958064	0.001235145808445044	0.001265591716224742	0.0012624421678273066	0.0012952303792178816	0.0012916031565023444	0.0013577610796625284	0.001353040154350263	0.04532084027317518	0.0447207400830605	-6.296358018935064e-06	-0.00012102911500455615	-6.280700444720455e-06	-0.00012072814382876884
8.398454363163072	0.001189448230308254	0.0011873998760875018	0.0012375637898589494	0.0012348375804285118	0.0012652760005447184	0.0012621272372534097	0.0012949073938347633	0.0012912810732861714	0.0013574227836526493	0.0013527030277042768	0.04532102399091319	0.04472092130781495	-6.256731909980162e-06	-0.00012099208946622642	-6.241173081419568e-06	-0.00012069121432420338
8.449059275541144	0.0011891512421258054	0.0011871034021792432	0.0012372549734641493	0.0012345294451638485	0.0012649603818357317	0.0012618124033989839	0.0012945845098713488	0.0012909590911646457	0.0013570845989183866	0.0013523660118259916	0.045321211027970654	0.0447211058068464	-6.217339852659237e-06	-0.00012095477690526879	-6.201879188875298e-06	-0.00012065399858091075
8.49996910797308	0.0011888543408158073	0.001186807015043525	0.0012369462507150018	0.00123422140335336	0.0012646448608519317	0.0012614976670161178	0.0012942617281383577	0.001290637210945482	0.0013567465263982206	0.0013520291076484616	0.04532140144446968	0.04472129363946042	-6.178180343274081e-06	-0.00012091717321313644	-6.162817267141643e-06	-0.00012061649250164064
8.551185697755594	0.0011885575270081255	0.0011865107153100174	0.0012366376223250746	0.0012339134557093072	0.0012643294383582852	0.00126118302886769	0.001293939049458277	0.0012903154334481196	0.0013564085670445538	0.0013516923161185782	0.04532159530162287	0.04472148486603963	-6.139251885608349e-06	-0.00012087927420006972	-6.123985823754466e-06	-0.00012057869190873483
8.602710893256043	0.0011882608013414112	0.0011862145036171717	0.0012363290890181175	0.001233605602954112	0.0012640141151308043	0.0012608684897275886	0.0012936164746656072	0.0012899937595039586	0.0013560707218239984	0.0013513556381973479	0.04532179266175473	0.044721679548062325	-6.100552990885924e-06	-0.00012084107559459656	-6.085383373660366e-06	-0.00012054059254235083
8.654546553979111	0.001187964164463257	0.0011859183806123888	0.0012360206515282452	0.0012332978458205494	0.0012636988919567443	0.0012605540503809198	0.0012932940046070766	0.001289672189956586	0.0013557329917176298	0.0013510190748601584	0.0453219935883206	0.04472187774812286	-6.06208217780041e-06	-0.00012080257304231123	-6.047008439239235e-06	-0.00012050219005993457
8.706694550633951	0.001187667617030391	0.0011856223469521997	0.0012357123106001577	0.0012329901850519562	0.0012633837696348386	0.001260239711624231	0.0012929716401418963	0.001289350725662018	0.0013553953777212828	0.0013506826270970576	0.04532219814592717	0.04472207952995134	-6.0238379723433905e-06	-0.00012076376210351514	-6.00885955019323e-06	-0.00012046348003469376
8.759156765201672	0.0011873711597088423	0.0011853264033024407	0.0012354040669893312	0.001232682621402429	0.0012630687489755086	0.001259925474265727	0.0012926493821419863	0.001289029367488932	0.0013550578808458197	0.0013503462959130314	0.04532240640035431	0.04472228495843483	-5.985818907826984e-06	-0.00012072463825227309	-5.970935243498204e-06	-0.00012042445795307222
8.811935091003267	0.0011870747931741377	0.0011850305503384448	0.0012350959214622438	0.0012323751556370462	0.001262753830801104	0.0012596113391255073	0.001292327231492237	0.0012887081163189238	0.001354720502117434	0.0013500100823282987	0.04532261841857579	0.044722494099638035	-5.948023524812718e-06	-0.00012068519687485901	-5.933234063362075e-06	-0.00012038511921427797
8.865031432767935	0.0011867785181114755	0.0011847347887452176	0.0012347878747965748	0.001232067788532068	0.0012624390159461205	0.0012592973070357835	0.0012920051890907443	0.0012883869730467446	0.0013543832425779291	0.0013496739873785917	0.0453228342687814	0.044722707020826015	-5.910450371099385e-06	-0.00012064543326922861	-5.895754561223085e-06	-0.00012034545912933958
8.918447706701835	0.001186482335215922	0.0011844391192176338	0.0012344799277814312	0.001231760520875164	0.0012621243052574431	0.001258983378841122	0.0012916832558490718	0.00128806593858056	0.0013540461032850247	0.00134933801211546	0.04532305402039814	0.04472292379048283	-5.873098001572125e-06	-0.0001206053426412168	-5.858495295579802e-06	-0.00012030547291747018
8.972185840557227	0.001186186245192604	0.0011841435424606282	0.0012341720812175678	0.0012314533534656278	0.0012618096995945832	0.0012586695553986806	0.0012913614326925098	0.0012877450138422078	0.001353709085312659	0.00134900215760657	0.04532327774411377	0.04472314447833749	-5.835964978244054e-06	-0.00012056492010464881	-5.82145483204663e-06	-0.0001202651557060952
9.02624777370205	0.0011858902487569033	0.0011838480591893925	0.0012338643359176113	0.0012311462871146077	0.001261495199829922	0.0012583558375784505	0.0012910397205603374	0.0012874241997674616	0.0013533721897512991	0.0013486664249360142	0.045323505511899405	0.04472336915538432	-5.799049870138309e-06	-0.00012052416067895311	-5.784631743237581e-06	-0.00012022450252868744
9.080635457189915	0.0011855943466346581	0.0011835526701295751	0.0012335566927062914	0.0012308393226453322	0.0012611808068489592	0.0012580422262635045	0.0012907181204060915	0.0012871034973062963	0.0013530354177082545	0.0013483308152046237	0.04532373739703272	0.04472359789390671	-5.76235125330192e-06	-0.00012048305928835656	-5.748024608745461e-06	-0.00012018350832343483
9.135350853830497	0.001185298539562364	0.0011832573760174818	0.0012332491524206706	0.0012305324608933414	0.0012608665215505612	0.0012577287223502465	0.001290396633197837	0.0012867829074231579	0.001352698770307995	0.001347995329530281	0.045323973474122196	0.04472383076750004	-5.725867710705199e-06	-0.00012044161075966398	-5.7116320150985e-06	-0.00012014216793157506
9.190395938260405	0.0011850028282873826	0.001182962177600286	0.0012329417159103863	0.0012302257027067287	0.0012605523448472216	0.001257415326748668	0.0012900752599184471	0.0012864624310972444	0.0013523622486924798	0.0013476599690482515	0.04532421381912973	0.044724067851096214	-5.689597832175819e-06	-0.00012039980981962128	-5.675452555658003e-06	-0.00012010047609462005
9.245772697014415	0.001184707213568153	0.0011826670756362376	0.0012326343840378905	0.001229919048946379	0.0012602382776653225	0.001257102040382611	0.001289754001565888	0.001286142069322786	0.0013520258540214891	0.0013473247349115097	0.045324458509398306	0.04472430922098807	-5.653540214395347e-06	-0.00012035765109516539	-5.639484830623556e-06	-0.00012005842745449469
9.301483128597186	0.0011844116961744003	0.0011823720708948756	0.0012323271576786929	0.0012296125004862127	0.001259924320945394	0.0012567888641900257	0.0012894328591534986	0.001285821823109327	0.0013516895874729582	0.0013469896282910716	0.04532470762367383	0.044724554954853085	-5.617693460859344e-06	-0.00012031512911059306	-5.603727446977513e-06	-0.00012001601655067806
9.357529243555355	0.0011841162768873586	0.0011820771641572457	0.0012320200377216144	0.0012293060582134374	0.00125961047564239	0.0012564757991232467	0.0012891118337102902	0.0012855016934820217	0.0013513534502433212	0.0013466546503763382	0.045324961242132804	0.044724805131779594	-5.582056181710829e-06	-0.00012027223828472988	-5.568179018365302e-06	-0.00011997323781787195
9.413913064550128	0.0011838209564999928	0.0011817823562161262	0.0012317130250690427	0.0012289997230288036	0.0012592967427259637	0.001256162846149264	0.0012887909262812428	0.001285181681481932	0.001351017443547866	0.0013463198023754457	0.04532521944640723	0.04472505983229217	-5.5466269938530405e-06	-0.00012022897293140211	-5.532838165112769e-06	-0.00011993008558494611
9.47063662643026	0.0011835257358172172	0.0011814876478762483	0.0012314061206371834	0.00122869349584686	0.0012589831231807388	0.001255850006250004	0.0012884701379276024	0.0012848617881663245	0.0013506815686210795	0.0013459850855156144	0.04532548231961241	0.04472531913837728	-5.511404520739532e-06	-0.00012018532725510678	-5.497703514142915e-06	-0.00011988655407293991
9.527701976305488	0.0011832306156561376	0.0011811930399545291	0.0012310993253563387	0.0012283873775962202	0.0012586696180066094	0.0012555372804226113	0.0012881494697272017	0.0012845420146089842	0.0013503458267170236	0.0013456505010435121	0.04532574994637191	0.044725583133511174	-5.476387392388052e-06	-0.00012014129535012352	-5.46277369894467e-06	-0.00011984263739331369
9.585111173620431	0.0011829355968462723	0.001180898533280303	0.0012307926401711612	0.0012280813692198264	0.0012583562282190155	0.0012552246696797384	0.001287828922774762	0.00128422236190052	0.0013500102191096913	0.0013453160502256175	0.04532602241284706	0.044725851902685736	-5.441574245430847e-06	-0.00012009687120040358	-5.4280473595173795e-06	-0.00011979832954586711
9.642866290228868	0.0011826406802297941	0.001180604128695559	0.001230486066040931	0.0012277754716752242	0.0012580429548492424	0.001254912175049839	0.0012875084981822152	0.0012839028311486854	0.0013496747470933845	0.0013449817343485918	0.04532629980676416	0.044726125532435844	-5.406963722908234e-06	-0.00012005204867521213	-5.393523142308357e-06	-0.00011975362441687953
9.700969410468568	0.0011823458666617723	0.0011803098270551818	0.001230179603939835	0.0012274696859348384	0.0012577297989447205	0.0012545997975774669	0.0012871881970790298	0.0012835834234787027	0.0013493394119830958	0.0013446475547196591	0.045326582217442075	0.04472640411086906	-5.372554474232169e-06	-0.00012000682152635278	-5.359199700141759e-06	-0.00011970851577636221
9.75942263123647	0.0011820511570104224	0.0011800156292272033	0.0012298732548572545	0.0012271640129862596	0.0012574167615693377	0.0012542875383235836	0.0012868680206125477	0.0012832641400335955	0.0013490042151149035	0.0013443135126669963	0.04532686973582259	0.04472668772769315	-5.338345155245228e-06	-0.00011996118338938877	-5.3250756922185866e-06	-0.00011966299727717011
9.818228062064373	0.0011817565521573463	0.001179721536093043	0.0012295670197980375	0.0012268584538325232	0.001257103843803734	0.0012539753983658623	0.0012865479699483056	0.0012829449819745146	0.0013486691578463517	0.0013439796095401158	0.045327162454499824	0.04472697647424459	-5.304334428081828e-06	-0.00011991512777928537	-5.2911497840021915e-06	-0.00011961706245178227
9.877387825195074	0.0011814620529978003	0.0011794275485477739	0.0012292608997828123	0.0012265530094924119	0.0012567910467456366	0.0012536633787990118	0.0012862280462703957	0.0012826259504810928	0.0013483342415568696	0.0013436458467102781	0.045327460467748694	0.0447272704435204	-5.2705209611092485e-06	-0.00011986864808802289	-5.257420647223482e-06	-0.00011957070471127484
9.936904055658934	0.001181167660440941	0.0011791336675003707	0.0012289548958482656	0.001226247681000742	0.0012564783715101652	0.001253351480735086	0.0012859082507817976	0.0012823070467517768	0.0013479994676481655	0.0013433122255708855	0.045327763871557604	0.04472756973020538	-5.236903428957121e-06	-0.00011982173758476322	-5.223886959839288e-06	-0.00011952391734346146
9.996778901350961	0.0011808733754100974	0.0011788398938739808	0.0012286490090474575	0.0012259424694086734	0.001256165819230169	0.0012530397053038187	0.0012855885847047439	0.001281988272004191	0.001347664837544652	0.0013429787475379034	0.04532807276365896	0.04472787443070565	-5.203480512343955e-06	-0.00011977438941002116	-5.1905474058675655e-06	-0.0001194766935076752
10.05701452310831	0.0011805791988430403	0.0011785462286061927	0.00122834324045013	0.0012256373757840182	0.00125585339105656	0.0012527280536529571	0.0012852690492810793	0.001281669627475497	0.0013473303526938714	0.0013426454140502832	0.04532838724355961	0.044728184643178244	-5.170250898118775e-06	-0.00011972659657660811	-5.15740067545678e-06	-0.00011942902623640617
10.117613094788254	0.0011802851316922481	0.0011782526726493042	0.0012280375911430138	0.0012253324012115483	0.0012555410881586468	0.0012524165269485917	0.0012849496457726245	0.001281351114422753	0.001346996014566919	0.0013423122265703853	0.045328707412576025	0.044728500467563735	-5.137213279222952e-06	-0.00011967835196666221	-5.124445464821728e-06	-0.00011938090843155447
10.178576803346665	0.00117999117492519	0.0011779592269706035	0.0012277320622301527	0.0012250275467933181	0.0012552289117244819	0.0012521051263755078	0.0012846303754615502	0.0012810327341232911	0.0013466618246588873	0.0013419791865844184	0.0453290333738636	0.04472882200561883	-5.104366354568776e-06	-0.0001196296483283732	-5.091680476134244e-06	-0.00011933233286121059
10.239907848916916	0.001179697329524607	0.0011776658925526512	0.0012274266548332274	0.0012247228136489882	0.0012549168629612138	0.0012517938531375313	0.0012843112396507608	0.0012807144878750933	0.0013463277844893116	0.0013416462956028813	0.04532936523245336	0.044729149360947885	-5.071708828990884e-06	-0.00011958047827376195	-5.0591044174902455e-06	-0.00011928329215829536
10.301608444889292	0.0011794035964888018	0.0011773726703935697	0.0012271213700918888	0.0012244182029161567	0.0012546049430954454	0.0012514827084578893	0.0012839922396642813	0.0012803963769971818	0.0013459938956026276	0.001341313555161021	0.04532970309528422	0.04472948263903937	-5.039239413254931e-06	-0.00011953083427701516	-5.026716002885442e-06	-0.00011923377881775665
10.363680817990868	0.0011791099768319285	0.0011770795615073336	0.0012268162091640903	0.0012241137157506937	0.0012542931533735947	0.0012511716935795687	0.0012836733768476479	0.001280078402830007	0.0013456601595686294	0.0013409809668192853	0.045330047071238784	0.04472982194729792	-5.006956823958714e-06	-0.00011948070867159877	-4.994513952142482e-06	-0.00011918378519445993
10.426127208365882	0.0011788164715842936	0.0011767865669240697	0.0012265111732264343	0.0012238093533270852	0.0012539814950622687	0.0012508608097656889	0.0012833546525683125	0.00127976056673585	0.0013453265779829447	0.0013406485321637964	0.04533039727117791	0.04473016739508024	-4.974859783516555e-06	-0.00011943009364806523	-4.9624969908849265e-06	-0.00011913330350071805
10.488949869656532	0.0011785230817926559	0.0011764936876903567	0.0012262062634745177	0.001223505116838777	0.0012536699694486342	0.001250550058299872	0.0012830360682160485	0.0012794428700992242	0.001344993152467509	0.001340316252806821	0.04533075380797756	0.04473051909372962	-4.942947020069102e-06	-0.00011937898125122248	-4.930663850440109e-06	-0.00011908232580343237
10.552151069084381	0.0011782298085205394	0.00117620092486954	0.0012259014811232909	0.001223201007498536	0.001253358577840809	0.0012502394404866337	0.0012827176252033679	0.0012791253143272974	0.001344659884671061	0.0013399841303872644	0.04533111679656393	0.04473087715661393	-4.911217267420873e-06	-0.0001193273633769143	-4.899013267795765e-06	-0.00011903084402092867
10.615733087532126	0.001177936652848544	0.0011759082795420406	0.001225596827407415	0.0012228970265388047	0.001253047321568247	0.001249928957651765	0.001282399324965945	0.0012788079008503065	0.001344326776269634	0.0013396521665711575	0.045331486353954384	0.04473124169916129	-4.879669265064543e-06	-0.0001192752317709378	-4.867543985619116e-06	-0.00011897884992212449
10.679698219625935	0.0011776436158746667	0.0011756157528056764	0.001225292303581632	0.001222593175212071	0.0012527362019821363	0.0012496186111427311	0.0012820811689630432	0.0012784906311219875	0.001343993828967062	0.0013393203630521595	0.04533186259929045	0.044731612838896685	-4.848301758064721e-06	-0.00011922257802540748	-4.836254752111149e-06	-0.0001189263351222547
10.744048773818252	0.001177350698714626	0.0011753233457759882	0.001224987910921137	0.0012222894547912408	0.0012524252204558029	0.0012493084023290752	0.0012817631586779558	0.0012781735066200138	0.0013436610444954957	0.001338988721552073	0.04533224565388119	0.04473199069548307	-4.817113497028458e-06	-0.00011916939357628498	-4.805144321020499e-06	-0.00011887329108115074
10.808787072471103	0.0011770579025021921	0.0011750310595865668	0.0012246836507219584	0.0012219858665700155	0.0012521143783851218	0.0012489983326028247	0.0012814452956184488	0.001277856528846435	0.0013433284246159218	0.001338657243821358	0.04533263564123995	0.04473237539075725	-4.78610323800463e-06	-0.00011911566969913245	-4.7742114515289535e-06	-0.00011881970909874418
10.87391545193992	0.0011767652283895308	0.0011747388953894005	0.0012243795243013532	0.0012216824118632891	0.001251803677188943	0.0012486884033789194	0.001281127581317223	0.0012775396993281406	0.0013429959711187091	0.0013383259316396745	0.04533303268712514	0.04473276704877139	-4.755269742501289e-06	-0.00011906139750850198	-4.743454908258393e-06	-0.00011876558031431728
10.93943626265785	0.001176472677547536	0.0011744468543552046	0.0012240755329981899	0.0012213790920075275	0.0012514931183095059	0.0012483786160956219	0.0012808100173323648	0.0012772230196173048	0.0013426636858241334	0.0013379947868164058	0.04533343691958194	0.044733165795832405	-4.724611777461377e-06	-0.00011900656795546527	-4.7128734612534445e-06	-0.00011871089570417159
11.00535186922059	0.0011761802511661827	0.0011741549376737765	0.0012237716781733539	0.0012210759083611763	0.0012511827032128772	0.0012480689722149576	0.0012804926052478196	0.0012769064912918628	0.001342331570582938	0.0013376638111912142	0.04533384846898348	0.04473357176054429	-4.694128115092719e-06	-0.00011895117182136872	-4.682465885794129e-06	-0.00011865564607499435
11.071664650471687	0.0011758879504548873	0.0011738631465543542	0.001223467961210162	0.001220772862305073	0.0012508724333893991	0.0012477594732231592	0.0012801753466738755	0.0012765901159559904	0.001341999627276901	0.001337333006634606	0.045334267468072315	0.04473398507384815	-4.663817532874967e-06	-0.00011889519971741702	-4.652230962451376e-06	-0.0001185998220643858
11.138376999588447	0.0011755957766428618	0.0011735714822259716	0.0012231643835147702	0.001220469955242853	0.0012505623103541293	0.0012474501206311056	0.0012798582432476439	0.0012762738952405814	0.0013416678578193975	0.00133700237504849	0.045334694052005554	0.044734405869066955	-4.633678813566536e-06	-0.00011883864208175887	-4.622167477029773e-06	-0.00011854341413686242
11.205491324168262	0.0011753037309794854	0.0011732799459378315	0.0012228609465166015	0.0012201671886013792	0.0012502523356473032	0.001247140915974785	0.0012795412966335584	0.0012759578308037469	0.0013413362641559897	0.001336671918366762	0.04533512835839756	0.044734834281947064	-4.603710745069295e-06	-0.00011878148917493503	-4.592274220494713e-06	-0.00011848641258033199
11.273010046315514	0.001175011814734678	0.0011729885389596744	0.0012225576516687745	0.001219864563831167	0.0012499425108347987	0.0012468318608157539	0.0012792245085238765	0.0012756419243313134	0.0013410048482650147	0.0013363416385558918	0.04533557052736442	0.04473527045070326	-4.573912120412957e-06	-0.00011872373107818524	-4.56254998890647e-06	-0.00011842880750342899
11.340935602728974	0.0011747200291992812	0.001172697262582165	0.0012222545004485423	0.0012195620824068253	0.0012496328375086073	0.0012465229567416136	0.0012789078806391958	0.0012753261775373386	0.0013406736121581897	0.0013360115376155235	0.04533602070157132	0.04473571451606439	-4.544281737703035e-06	-0.00011866535768911834	-4.53299358338724e-06	-0.00011837058883165663
11.409270444789758	0.0011744283756854464	0.0011724061181172772	0.0012219514943577392	0.0012192597458275003	0.001249323317287321	0.0012462142053664886	0.0012785914147289748	0.0012750105921646294	0.0013403425578812271	0.0013356816175790868	0.04533647902627717	0.044736166621318366	-4.514818400058393e-06	-0.00011860635871899228	-4.5036038100777775e-06	-0.00011831174630511088
11.478017038649782	0.0011741368555270284	0.001172115106898687	0.0012216486349232334	0.001218957555617328	0.0012490139518166177	0.0012459056083315167	0.0012782751125720642	0.0012746951699852695	0.001340011687514457	0.0013353518805144153	0.04533694564938278	0.04473662691235795	-4.485520915564409e-06	-0.0001185467236891613	-4.4743794800506526e-06	-0.0001182522694740673
11.547177865320764	0.0011738454700799914	0.0011718242302821817	0.0012213459236973937	0.0012186555133259	0.001248704742769767	0.001245597167305349	0.001277958975977253	0.0012743799128011669	0.0013396810031734692	0.0013350223285243856	0.04533742072147915	0.04473709553773135	-4.456388097208788e-06	-0.00011848644192749558	-4.445319409299847e-06	-0.00011819214769631659
11.616755420763786	0.0011735542207228114	0.0011715334896460594	0.0012210433622585534	0.0012183536205287273	0.001248395691848133	0.0012452888839846537	0.0012776430067838128	0.0012740648224445926	0.0013393505070097534	0.0013346929637475529	0.04533790439589624	0.04473757264868658	-4.427418762888505e-06	-0.00011842550256652151	-4.416422418688712e-06	-0.00011813137013455544
11.686752215979308	0.0011732631088568954	0.0011712428863915481	0.0012207409522114914	0.0012180518788277193	0.0012480868007816923	0.0012449807600946308	0.0012773272068620607	0.0012737499007787441	0.0013390202012113614	0.0013343637883588087	0.04533839682875308	0.044738058399224775	-4.398611735298777e-06	-0.00011836389453823148	-4.387687333884047e-06	-0.00011806992575150166
11.75717077709787	0.0011729721359070037	0.0011709524219432313	0.00122043869518792	0.001217750289851672	0.0012477780713295618	0.0012446727973895412	0.0012770115781139308	0.001273435149698313	0.0013386900880035784	0.0013340348045700495	0.04533889817900874	0.0447385529461471	-4.369965841855006e-06	-0.00011830160656989275	-4.359112985246813e-06	-0.00011800780330553651
11.82801364547121	0.001172681303321686	0.00117066209774948	0.001220136592846984	0.001217448855256766	0.0012474695052805383	0.001244364997653243	0.0012766961224735592	0.0012731205711300681	0.0013383601696496097	0.0013337060146308575	0.045339408608513966	0.04473905644910772	-4.3414799147222655e-06	-0.00011823862718257638	-4.330698207891115e-06	-0.00011794499134998304
11.899283377763982	0.0011723906125737107	0.0011703719152828846	0.0012198346468757582	0.001217147576727061	0.001247161104453636	0.001244057362699726	0.001276380841907866	0.001272806167033436	0.0013380304484512677	0.0013333774208291846	0.045339928282064214	0.0447395690706659	-4.313152790697342e-06	-0.00011817494468580048	-4.302441841545421e-06	-0.00011788147822663908
11.970982546046038	0.0011721000651605232	0.001170081876040711	0.001219532858989771	0.0012168464559750222	0.0012468528706986524	0.0012437498943736803	0.0012760657384171697	0.0012724919394011107	0.0013377009267496907	0.0013330490254920664	0.04534045736745307	0.04474009097633736	-4.284983311187915e-06	-0.0001181105471742272	-4.2743427305265425e-06	-0.00011781725206316818
12.043113737885237	0.0011718096626046886	0.001169791981545347	0.0012192312309335176	0.0012165454947420295	0.0012465448058967233	0.0012434425945510453	0.0012757508140357875	0.0012721778902596557	0.0013373716069260521	0.0013327208309863268	0.04534099603552685	0.044740622334650405	-4.256970322176132e-06	-0.00011804542252488726	-4.246399723737901e-06	-0.00011775230077060161
12.115679556440844	0.0011715194064543613	0.0011695022333447676	0.0012189297644809977	0.0012162446947989157	0.0012462369119609037	0.0012431354651395914	0.0012754360708326668	0.0012718640216701283	0.0013370424914023009	0.0013323928397193147	0.04534154446024125	0.044741163317199024	-4.229112674133603e-06	-0.00011797955839182306	-4.2186116745515645e-06	-0.00011768661203712116
12.188682620557461	0.0011712292982837514	0.0011692126330130035	0.0012186284614362538	0.0012159440579465038	0.0012459291908367505	0.0012428285080795006	0.0012751215109120149	0.001271550335728712	0.0013367135826419028	0.0013320650541396397	0.04534210281871721	0.04474171409870105	-4.201409221960689e-06	-0.00011791294220206416	-4.1909774407457995e-06	-0.00011762017332453412
12.26212556485955	0.0011709393396936104	0.0011689231821506276	0.0012183273236339297	0.0012156435860161633	0.001245621644502924	0.0012425217253439675	0.0012748071364139537	0.0012712368345673627	0.0013363848831506092	0.0013317374767379368	0.045342671291299465	0.04474227485705293	-4.1738588249466e-06	-0.00011784556115196354	-4.163495884489457e-06	-0.00011755297186488711
12.336011039846525	0.0011706495323117135	0.001168633882385235	0.0012180263529398255	0.0012153432808703665	0.0012453142749717907	0.0012422151189397969	0.0012744929495151686	0.0012709235203544609	0.0013360563954772228	0.0013314101100476276	0.04534325006161379	0.04474284577338819	-4.146460346746844e-06	-0.00011777740220392241	-4.136165872319422e-06	-0.00011748499465716322
12.41034171198835	0.0011703598777933566	0.0011683447353719417	0.0012177255512514696	0.001215043144403257	0.00124500708429004	0.0012419086909080223	0.0012741789524295824	0.0012706103952954794	0.0013357281222143866	0.0013310829566457036	0.04534383931662935	0.04474342703213906	-4.119212655320781e-06	-0.00011770845208208813	-4.10898627504e-06	-0.00011741622846192512
12.485120263821853	0.00117007037782186	0.0011680557427938886	0.001217424920498701	0.001214743178541232	0.0012447000745393127	0.001241602443324532	0.0012738651474090345	0.0012702974616336604	0.0013354000659993853	0.0013307560191535236	0.04534443924671818	0.04474401882109337	-4.09211462285182e-06	-0.00011763869726666432	-4.081955967676076e-06	-0.00011734665979701298
12.560349394047481	0.0011697810341090866	0.0011677669063627578	0.0012171244626442612	0.001214443385243535	0.0012443932478368434	0.0012412963783007091	0.0012735515367439752	0.001269984721650709	0.0013350722295149622	0.001330429300237626	0.04534505004571698	0.04474462133145692	-4.065165125676298e-06	-0.0001175681239898585	-4.055073829412406e-06	-0.00011727627493310355
12.63603181762671	0.0011694918483959645	0.0011674782278192964	0.0012168241796843993	0.0012141437665028555	0.0012440866063361132	0.0012409904979840812	0.0012732381227641767	0.0012696721776674987	0.0013347446154901527	0.001330102802610554	0.04534567191099245	0.04474523475791788	-4.0383630442852175e-06	-0.00011749671823244046	-4.0283387435693235e-06	-0.00011720505988993546
12.712170265880024	0.001169202822453017	0.0011671897089338469	0.001216524073649482	0.0012138443243459426	0.0012437801522275087	0.00124068480455898	0.001272924907839445	0.0012693598320447825	0.0013344172267011254	0.001329776529031696	0.04534630504350288	0.044745859298706996	-4.011707263266995e-06	-0.00011742446571941234	-4.001749597542029e-06	-0.00011713300043192376
12.78876748658549	0.0011689139580809064	0.0011669013515068901	0.0012162241466046177	0.0012135450608342251	0.0012434738877389977	0.0012403793002472138	0.0012726118943803555	0.0012690476871839254	0.0013340900659720434	0.0013294504823081396	0.04534694964786703	0.0447464951556659	-3.985196671234606e-06	-0.00011735135191473511	-3.975305282753749e-06	-0.00011706008206344154
12.865826244077915	0.0011686252571109837	0.001166613157369595	0.0012159244006502922	0.0012132459780644467	0.0012431678151368158	0.0012400739873087527	0.001272299084838994	0.0012687357455276418	0.0013337631361759403	0.0013291246652955408	0.04534760593242805	0.044747142534310204	-3.958830160749258e-06	-0.00011727736201594396	-3.949004694575944e-06	-0.0001169862900234353
12.943349319348618	0.0011683367214058557	0.0011663251283843858	0.0012156248379230185	0.001212947078169315	0.0012428619367261696	0.0012397688680424281	0.001271986481709722	0.0012684240095607578	0.0013334364402356163	0.0013287990808990174	0.04534827410932382	0.04474780164389818	-3.93260662830304e-06	-0.00011720248095042907	-3.922846732281465e-06	-0.00011691160928112287
13.0213395101458	0.0011680483528599495	0.0011660372664455078	0.0012153254605959906	0.0012126483633181542	0.001242556254851943	0.0012394639447866399	0.00127167408752994	0.0012681124818109731	0.0013331099811245402	0.0013284737320740424	0.04534895439455477	0.044748472697498654	-3.906524974242598e-06	-0.00011712669337013426	-3.896830299001189e-06	-0.00011683602453083086
13.099799631075467	0.001167760153400104	0.0011657495734796158	0.0012150262708797597	0.00121234983571758	0.0012422507718994288	0.001239159219920084	0.0012713619048808833	0.001267801164849652	0.0013327837618677823	0.0013281486218273742	0.04534964700805548	0.044749155912061266	-3.880584102760459e-06	-0.0001170499836475325	-3.870954301691057e-06	-0.00011675952018866398
13.178732513703073	0.0011674721249861496	0.0011654620514463566	0.0012147272710229075	0.0012120514976121704	0.0012419454902950554	0.0012388546958624778	0.0012710499363884089	0.0012674900612926075	0.0013324577855429434	0.001327823753217977	0.045350352173766074	0.04474985150848648	-3.854782921799624e-06	-0.00011697233586982492	-3.845217651068759e-06	-0.00011668208038595473
13.258141006655675	0.001167184269611521	0.0011651747023389818	0.0012144284633127474	0.0012117533512851692	0.0012416404125071474	0.0012385503750753186	0.0012707381847238198	0.0012671791738009244	0.0013321320552811217	0.0013274991293579857	0.04535107011970608	0.04475055971169894	-3.8291203429850415e-06	-0.00011689373383289015	-3.819619261503579e-06	-0.00011660368896371232
13.338027975724735	0.0011668965893038685	0.0011648875281849564	0.0012141298500760302	0.0012114553990591858	0.0012413355410466865	0.0012382462600626417	0.0012704266526046908	0.001266868505081778	0.0013318065742678868	0.0013271747534136687	0.045351801078048204	0.04475128075071991	-3.8035952816071333e-06	-0.00011681416103784259	-3.7941580510380754e-06	-0.00011652432946879232
13.418396303969553	0.0011666090861256805	0.0011646005310465832	0.001213831433679662	0.0012111576432969147	0.0012410308784680882	0.0012379423533717961	0.0012701153427957105	0.0012665580578892774	0.0013314813457442703	0.0013268506286064163	0.04535254528519441	0.0447520148587437	-3.778206656564545e-06	-0.0001167336006848152	-3.7688329413091554e-06	-0.00011644398514815135
13.49924889182131	0.0011663217621749218	0.0011643137130216414	0.0012135332165314364	0.001210860086401867	0.0012407264273699955	0.0012376386575942346	0.0012698042581095427	0.0012662478350253196	0.0013311563730077772	0.0013265267582137452	0.045353302981855304	0.044752762273212454	-3.7529533903077686e-06	-0.00011665203566821325	-3.7436428574899594e-06	-0.00011636263894351795
13.580588657187745	0.0011660346195856762	0.0011640270762440293	0.0012132352010807796	0.0012105627308191115	0.0012404221903960806	0.0012373351753663157	0.001269493401407695	0.0012659378393404576	0.0013308316594134132	0.0013262031455703181	0.04535407441312507	0.04475352323589456	-3.727834408763682e-06	-0.00011656944857024731	-3.71858672823782e-06	-0.00011628027348573045
13.662418535558457	0.0011657476605288117	0.0011637406228844267	0.0012129373898195112	0.0012102655790360364	0.001240118170235872	0.001237031909370124	0.0012691827756014162	0.0012656280737347921	0.0013305072083747357	0.0013258797940689895	0.045354859828565436	0.04475429799296394	-3.702848641276568e-06	-0.00011648582165510457	-3.6936634856014547e-06	-0.00011619687108813115
13.744741480110864	0.0011654608872126483	0.0011634543551509672	0.0012126397852826167	0.0012099686335831205	0.0012398143696255872	0.0012367288623343071	0.0012688723836525996	0.001265318541158874	0.0013301830233649196	0.0013255567071618643	0.04535565948228578	0.04475508679508092	-3.6779950205977074e-06	-0.00011640113686472997	-3.6688720650400464e-06	-0.00011611241374284709
13.827560461816718	0.0011651743018836383	0.0011631682752899144	0.0012123423900490308	0.0012096718970347126	0.001239510791348981	0.001236426037034914	0.001268562228574702	0.001265009244614617	0.0013298591079178388	0.0013252338883613737	0.04535647363302591	0.044755889897473776	-3.6532724828298654e-06	-0.00011631537581324736	-3.644211405358193e-06	-0.00011602688311518339
13.910878469549415	0.0011648879068270601	0.0011628823855863583	0.0012120452067424369	0.0012093753720098324	0.001239207438238209	0.0012361234362962626	0.0012682523134336825	0.0012647001871562342	0.0013295354656291726	0.0013249113412413726	0.04535730254424209	0.0447567075600224	-3.628679967300659e-06	-0.00011622851977810544	-3.619680448564526e-06	-0.00011594026053443618
13.9946985101918	0.0011646017043677344	0.0011625966883649298	0.00121174823803209	0.0012090790611729914	0.0012389043131747187	0.001235821062991825	0.001267942641348967	0.0012643913718911987	0.0013292121001575374	0.0013245890694382674	0.04535814648419262	0.044757540047343565	-3.6042164165712293e-06	-0.00011614054969685816	-3.5952781399142125e-06	-0.00011585252699133908
14.079023608744702	0.0011643156968707312	0.001162311185990509	0.0012114514866336343	0.001208782967235007	0.0012386014190901337	0.001235518920045109	0.001267633215494407	0.0012640828019812001	0.0013288890152256213	0.0013242670766521404	0.045359005726025525	0.04475838762887916	-3.5798807763859353e-06	-0.00011605144616091967	-3.571003427818749e-06	-0.00011576366313106878
14.163856808436103	0.0011640298867421123	0.0011620258808689667	0.0012111549553099569	0.0012084870929538573	0.0012382987589671752	0.0012352170104305803	0.001267324039099283	0.00126377448064314	0.0013285662146213593	0.0013239453666479203	0.045359880547869554	0.04475925057898137	-3.55567199558475e-06	-0.00011596118940776501	-3.5468552637913167e-06	-0.00011567364924622292
14.24920117083096	0.001163744276429669	0.0011617407754479024	0.001210858646872039	0.0012081914411355295	0.0012379963358405872	0.0012349153371745791	0.0012670151154493018	0.0012634664111501293	0.0013282437021991124	0.0013236239432565522	0.04536077123292385	0.044760129177005774	-3.5315890260416774e-06	-0.00011586975931524024	-3.522832602368721e-06	-0.00011558246527051952
14.335059775941703	0.0011634588684236926	0.001161455872217415	0.0012105625641798412	0.0012078960146349044	0.0012376941527980879	0.0012346139033562768	0.0012667064478876344	0.0012631585968325219	0.0013279214818808871	0.0013233028103762112	0.04536167806955152	0.044761023707401267	-3.50763082265608e-06	-0.00011577713539612233	-3.498934401094042e-06	-0.00011549009077338468
14.421435722339384	0.0011631736652577321	0.0011611711737108616	0.0012102667101431812	0.001207600816356631	0.0012373922129813233	0.00123431271210862	0.0012663980398159474	0.0012628510410789395	0.0013275995576575521	0.0013229819719735103	0.045362601351373925	0.044761934459803566	-3.483796343264206e-06	-0.00011568329679048639	-3.4751596204663296e-06	-0.00011539650495323572
14.50833212726552	0.0011628886695093936	0.0011608866825056532	0.0012099710877226503	0.0012073058492560423	0.001237090519586858	0.001234011766619322	0.0012660898946954778	0.0012625437473373442	0.0013272779335901028	0.0013226614320847568	0.045363541377367506	0.044762861729131416	-3.4600845485663334e-06	-0.00011558822225848919	-3.4515072238200384e-06	-0.00011530168662909901
14.595752126744532	0.001162603883801135	0.0011606024012240533	0.001209675699930532	0.0012070111163400737	0.0012367890758671674	0.0012337110701318512	0.001265782016048112	0.001262236719116113	0.0013269566138109303	0.001322341194817217	0.04536449845196232	0.044763805815681866	-3.436494402122431e-06	-0.00011549189017542871	-3.427976177351917e-06	-0.00011520561423633557
14.683698875697011	0.0011623193108010797	0.00116031833253399	0.0012093805498317393	0.0012067166206681963	0.0012364878851316536	0.0012334106259464456	0.001265474407457485	0.0012619299599851324	0.0013266356025251206	0.0013220212643504003	0.04536547288514128	0.04476476702523022	-3.4130248702472082e-06	-0.00011539427852283457	-3.4045654500039144e-06	-0.00011510826581781486
14.772175548053516	0.0011620349532238505	0.0011600344791498896	0.001209085640544776	0.0012064223653533775	0.0012361869507476833	0.001233110437421145	0.0012651670725701072	0.0012616234735769213	0.001326314904011778	0.001321701644937383	0.04536646499254137	0.044765745669129324	-3.3896749219598094e-06	-0.000115295364882112	-3.3812740134198105e-06	-0.00011500961901714235
14.861185336869132	0.0011617508138314118	0.00115975084383352	0.0012087909752427066	0.0012061283535630496	0.001235886276141639	0.0012328105079728426	0.0012648600150965068	0.0012613172635877684	0.0013259945226253723	0.0013213823409061406	0.04536747509555994	0.044766742064413514	-3.366443528967332e-06	-0.00011519512642807483	-3.3581008419235336e-06	-0.0001149096510725256
14.95073145443871	0.0011614668954339283	0.0011594674293948467	0.0012084965571541473	0.0012058345885200986	0.0012355858647999883	0.0012325108410783487	0.0012645532388123877	0.0012610113337788867	0.0013256744627971042	0.001321063356660907	0.04536850352145666	0.04476775653390026	-3.3433296655824285e-06	-0.0001150935399210351	-3.3350449124419645e-06	-0.00011480833880905816
15.040817132412794	0.001161183200890639	0.0011591842386929113	0.0012082023895642734	0.001205541073503869	0.001235285720270378	0.0012322114402754827	0.0012642467475598171	0.0012607056879775952	0.0013253547290363018	0.0013207446966835637	0.04536955060346424	0.04476878940629955	-3.3203323086383046e-06	-0.00011499058169880949	-3.3121052044138635e-06	-0.00011470565863030968
15.131445621914246	0.0011608997331107526	0.0011589012746367213	0.0012079084758158496	0.0012052478118511946	0.001234985846162745	0.001231912309164181	0.0012639405452484335	0.0012604003300785217	0.0013250353259318453	0.0013204263655350532	0.04537061668089765	0.044769841016319235	-3.2974504374626984e-06	-0.00011488622766933632	-3.2892806997612475e-06	-0.00011460158651097063
15.222620193655578	0.0011606164950543501	0.0011586185401861577	0.0012076148193102736	0.0012049548069574382	0.0012346862461504477	0.0012316134514076262	0.0012636346358566694	0.0012600952640448235	0.0013247162581536084	0.0013201083678568144	0.04537170209926335	0.044770911704776005	-3.27468303381543e-06	-0.00011478045330368114	-3.26657038284342e-06	-0.00011449609799038529
15.31434413805701	0.0011603334897333083	0.0011583360383528953	0.0012073214235086395	0.0012046620622775533	0.0012343869239714144	0.0012313148707333902	0.0012633290234330028	0.0012597904939094316	0.0013243975304539331	0.0013197907083722443	0.045372807210375385	0.04477200181870855	-3.252029081853708e-06	-0.0001146732336277656	-3.243973240406664e-06	-0.00011438916816397526
15.406620765365147	0.0011600507202122392	0.0011580537722013444	0.0012070282919328205	0.001204369581327166	0.0012340878834293178	0.0012310165709346068	0.001263023712097228	0.0012594860237763175	0.001324079147669125	0.0013194733918881884	0.04537393237247079	0.04477311171149085	-3.229487568036718e-06	-0.00011456454321437382	-3.2214882614992404e-06	-0.00011428077167524586
15.499453405772549	0.0011597681896094454	0.001157771744849603	0.0012067354281665717	0.0012040773676836743	0.001233789128394765	0.0012307185558711584	0.0012627187060417504	0.0012591818578217815	0.001323761114720982	0.001319156423296457	0.0453750779503272	0.044774241742948105	-3.207057481047562e-06	-0.0001144543561736322	-3.19911443738205e-06	-0.00011417088270626596
15.592845409537835	0.0011594859010978997	0.00115748995947044	0.0012064428358566583	0.0012037854249873764	0.0012334906628065218	0.0012304208294708955	0.0012624140095329095	0.0012588780002957749	0.0013234434366183533	0.0013188398075753757	0.04537624431538204	0.04477539227947669	-3.1847378117958597e-06	-0.00011434264614659795	-3.1768507615399094e-06	-0.00011405947497128421
15.686800147106629	0.001159203857906227	0.001157208419292275	0.0012061505187139884	0.0012034937569426	0.0012331924906727352	0.0012301233957308592	0.001262109626912314	0.0012585744555232232	0.0013231261184587118	0.0013185235497913477	0.04537743184585764	0.0447765636941632	-3.1625275533674405e-06	-0.00011422938629732093	-3.154696229628641e-06	-0.00011394652170904074
15.781321009233178	0.001158922063319716	0.0011569271276001896	0.0012058584805147822	0.0012032023673188683	0.0012328946160722006	0.00122982625871854	0.001261805562598209	0.0012582712279053945	0.0013228091654297674	0.001318207655100457	0.04537864092688233	0.0447777563669092	-3.1404257008716893e-06	-0.00011411454930132514	-3.13264983932849e-06	-0.00011383199567108204
15.87641140710273	0.00115864052068135	0.0011566460877369604	0.0012055667251017572	0.0012029112599520866	0.0012325970431556442	0.0012295294225731605	0.0012615018210868742	0.0012579683219212875	0.0013224925828111134	0.0013178921287501056	0.04537987195062084	0.04477897068455459	-3.118431251455424e-06	-0.00011399810733858651	-3.110710590343256e-06	-0.00011371586911457232
15.972074772454643	0.0011583592333928483	0.0011563653031040973	0.0012052752563853316	0.00120262043874574	0.0012322997761470252	0.001229232891506973	0.001261198406954033	0.0012576657421290375	0.0013221763759758904	0.0013175769760806649	0.04538112531640131	0.04478020704100666	-3.0965432042222296e-06	-0.00011388003208454012	-3.0888774843387118e-06	-0.00011359811379388352
16.06831455770623	0.0011580782049157334	0.0011560847771629138	0.001204984078344855	0.001202329907672124	0.0012320028193448667	0.0012289366698065858	0.0012608953248562994	0.0012573634931673586	0.0013218605503924905	0.0013172622025271728	0.04538240143084727	0.044781465837369826	-3.074760560205572e-06	-0.00011376029470178128	-3.067149524902703e-06	-0.00011347870095171353
16.165134236077357	0.001157797438772406	0.0011558045134356008	0.0012046931950298486	0.0012020396707735827	0.0012317061771236013	0.0012286407618343055	0.0012605925795326383	0.0012570615797569957	0.0013215451116262804	0.0013169478136210425	0.045383700708014105	0.04478274748207747	-3.0530823222742545e-06	-0.00011363886582962945	-3.0455257174558104e-06	-0.00011335760130895545
16.262537301715792	0.0011575169385472576	0.001155524515506337	0.0012044026105612882	0.0012017497321637877	0.0012314098539349557	0.001228345172029518	0.0012602901758058682	0.0012567600067022223	0.0013212300653413732	0.0013166338149918249	0.04538502356952232	0.044784052391026674	-3.0315074950335377e-06	-0.00011351571557327578	-3.024005069150737e-06	-0.00011323478505415041
16.36052726982327	0.0011572367078877914	0.0011552447870224138	0.0012041123291328976	0.001201460096029031	0.0012311138543093523	0.0012280499049100863	0.001259988118584184	0.001256458778892358	0.0013209154173024228	0.001316320212368993	0.045386370444699765	0.04478538098771629	-3.010035084856366e-06	-0.00011339081349764912	-3.0025865889035316e-06	-0.00011311022183674302
16.459107676782416	0.001156956750505756	0.0011549653316953656	0.0012038223550124582	0.0012011707666295308	0.001230818182857328	0.0012277549650737648	0.0012596864128626946	0.0012561579013033008	0.0013206011733764423	0.001316007011583746	0.04538774177072095	0.04478673370338709	-2.9886640997784167e-06	-0.0001132641286157865	-2.9812692872921084e-06	-0.00011298388075592358
16.55828208028434	0.001156677070178318	0.0011546861533021447	0.0012035326925431595	0.0012008817483007816	0.0012305228442709946	0.0012274603571996556	0.0012593850637250123	0.0012558573789991075	0.0013202873395346728	0.00131569421857087	0.04538913799275433	0.044788110977162655	-2.9673935493905457e-06	-0.00011313562937728672	-2.9600521764434895e-06	-0.00011285573034910956
16.658054059457015	0.0011563976707492439	0.0011544072556863019	0.0012032433461449652	0.0012005930454549157	0.0012302278433255181	0.001227166086049685	0.001259084076344855	0.0012555572171335933	0.0013199739218544776	0.0013153818393706184	0.045390559564107015	0.04478951325619686	-2.946222444850065e-06	-0.00011300528366084417	-2.938934270052887e-06	-0.00011272573858422952
16.758427214994473	0.0011561185561301023	0.0011541286427591882	0.001202954320315999	0.0012003046625820883	0.001229933184880619	0.0012268721564700975	0.0012587834559876785	0.0012552574209519541	0.001319660926521267	0.0013150698801306243	0.04539200694637605	0.044790940995819414	-2.9251497987905356e-06	-0.00011287305876278575	-2.9179145832882933e-06	-0.00011259387284881517
16.859405169286727	0.0011558397303014934	0.0011538503185011865	0.001202665619633965	0.0012000166042518945	0.00122963887388211	0.0012265785733929907	0.0012584832080123438	0.001254957995792431	0.001319348359830466	0.0013147583471078575	0.04539348060960077	0.04479239465968848	-2.9041746252385023e-06	-0.00011273892138563557	-2.8969921327002754e-06	-0.00011246009993784445
16.960991566550526	0.0011555611973142993	0.0011535722869629602	0.0012023772487575897	0.001199728875114809	0.0012293449153634574	0.0012262853418378724	0.001258183337872814	0.0012546589470879973	0.0013190362281895152	0.0013144472466706122	0.04539498103241857	0.04479387471994321	-2.883295939598747e-06	-0.00011260283762981604	-2.8761659362237096e-06	-0.00011232438604596995
17.063190072960847	0.0011552829612909482	0.0011532945522667165	0.0012020892124280827	0.0011994414799036436	0.0012290513144473615	0.0012259924669132355	0.0012578838511198712	0.0012543602803680707	0.0013187245381198988	0.001314136585300522	0.04539650870222323	0.04479538165736034	-2.862512758530257e-06	-0.00011246477297952029	-2.855435013044208e-06	-0.00011218669675355786
17.166004376783235	0.0011550050264267223	0.0011530171186075176	0.0012018015154706444	0.0011991544234350542	0.001228758076347391	0.0012256999538181892	0.0012575847534028886	0.0012540620012602781	0.0013184132962592349	0.0013138263695946385	0.04539806411532659	0.04479691596151314	-2.8418240999097955e-06	-0.00011232469229285891	-2.8347983835608215e-06	-0.00011204699701650167
17.26943818850684	0.0011547273969910636	0.0011527399902545826	0.0012015141627959758	0.0011988677106110446	0.0012284652063696158	0.0012254078078440854	0.0012572860504716067	0.0012537641154922237	0.0013181025093633733	0.0013135166062675134	0.045399647777122736	0.04479847813093411	-2.821228982817156e-06	-0.00011218255979328351	-2.8142550693747645e-06	-0.00011190525115770122
17.37349524097843	0.001154450077328917	0.0011524631715526333	0.0012012271594018277	0.0011985813464205164	0.0012281727099142867	0.0012251160343761964	0.0012569877481779556	0.0012534666288933067	0.0013177921843085462	0.0013132073021533395	0.04540126020225556	0.044800068673280236	-2.800726427395518e-06	-0.00011203833905382155	-2.793804093150637e-06	-0.00011176142285151958
17.478179289537028	0.0011541730718621012	0.0011521866669232644	0.0012009405103745846	0.0011982953359408485	0.0012278805924775481	0.0012248246388954199	0.0012566898524779175	0.001253169547396574	0.0013174823280935667	0.0013128984642081318	0.04540290191479051	0.044801688105500954	-2.780315454806344e-06	-0.00011189199298672348	-2.7734444785687193e-06	-0.00011161547511359671
17.583494112149474	0.001153896385090696	0.0011519104808663304	0.0012006542208908655	0.0011980096843394947	0.0012275888596531743	0.001224533626980012	0.0012563923694334093	0.0012528728770405968	0.0013171729478420517	0.0013125900995119397	0.04540457344838666	0.0448033369540105	-2.7599950871912138e-06	-0.00011174348383272137	-2.7531752502842066e-06	-0.00011146737028958076
17.689443509546752	0.0011536200215944566	0.0011516346179613597	0.001200368296219158	0.0011977243968756162	0.0012272975171343367	0.0012242430043073506	0.0012560953052142053	0.001252576623971386	0.0013168640508046936	0.0013122822152711025	0.045406275346475414	0.04480501575486157	-2.7397643475981018e-06	-0.00011159277314806704	-2.7329954338647586e-06	-0.00011131707004272129
17.79603130536116	0.0011533439860342545	0.0011513590828689966	0.0012000827417214832	0.0011974394789017416	0.0012270065707154082	0.0012239527766557316	0.0012557986660998968	0.0012522807944443425	0.0013165556443615722	0.0013119748188205468	0.04540800816244074	0.04480672505392453	-2.719622259885965e-06	-0.00011143982179134815	-2.7129040556872833e-06	-0.0001111645353407964
17.90326134626431	0.001153068283153546	0.0011510838803324697	0.00119979756285509	0.0011971549358654613	0.0012267160262937997	0.0012236629499062025	0.0012555024584818848	0.001251985394826244	0.0013162477360245102	0.0013116679176261295	0.045409772459802614	0.04480846540706783	-2.6995678486995897e-06	-0.00011128458991196966	-2.692900142903243e-06	-0.00011100972644381701
18.011137502105942	0.0011527929177798633	0.001150809015179081	0.0011995127651741797	0.0011968707733111452	0.0012264258898718235	0.001223373530044422	0.0012552066888654085	0.0012516904315972644	0.0013159403334394694	0.001311361519287016	0.0454115688124046	0.044810237380343385	-2.679600139376785e-06	-0.00011112703693691439	-2.6729827233666625e-06	-0.00011085260289167564
18.119663666053608	0.0011525178948263346	0.0011505344923217289	0.0011992283543316602	0.0011965869968816971	0.0012261361675585999	0.001223084523162557	0.0012549113638716124	0.0012513959113530338	0.0013156334443889914	0.001311055631538108	0.045413397804604676	0.04481204155017518	-2.6597181578824625e-06	-0.00011096712155686528	-2.6531508255647415e-06	-0.00011069312349054616
18.228843754733095	0.0011522432192932336	0.001150260316760455	0.0011989443360809371	0.0011963036123203404	0.001225846865571992	0.0012227959354612155	0.0012546164902396512	0.0012511018408067343	0.0013153270767946859	0.001310750262252515	0.04541526003146971	0.044813878503550154	-2.6399209307635327e-06	-0.00011080480171440921	-2.6334034785449947e-06	-0.00011053124629956113
18.338681708369887	0.0011519688962695512	0.0011499864935840193	0.0011986607162777297	0.0011960206254724337	0.0012255579902405755	0.0012225077732514107	0.0012543220748288302	0.0012508082267912333	0.001315021238719759	0.0013104454194440673	0.04541715609897355	0.044815748838214084	-2.6202074850413537e-06	-0.00011064003458877147	-2.613739711844129e-06	-0.00011036692861718378
18.44918149093129	0.0011516949309346035	0.0011497130279715048	0.001198377500881928	0.001195738042287322	0.0012252695480056508	0.0012222200429565662	0.0012540281246207906	0.0012505150762612586	0.0013147159383715959	0.0013101411112698838	0.045419086624199655	0.044817653162870855	-2.600576848179638e-06	-0.00011047277658263188	-2.594158555450747e-06	-0.00011020012696799641
18.56034709026951	0.001151421328559661	0.0011494399251939457	0.0011980946959594787	0.0011954558688202163	0.0012249815454232842	0.0012219327511145493	0.0012537346467217287	0.001250222396295606	0.0013144111841043827	0.0013098373460329717	0.04542105223554537	0.0448195920973851	-2.581028047995114e-06	-0.000110302983308469	-2.574659039686518e-06	-0.00011003079708776786
18.672182518265565	0.001151148094509612	0.0011491671906159982	0.0011978123076843029	0.0011951741112341185	0.001224693989166389	0.0012216459043797537	0.0012534416483646557	0.001249930194099402	0.001314106984421782	0.0013095341321848948	0.0454230535729321	0.044821566272989576	-2.5615601126072196e-06	-0.00011013060957376641	-2.5552401951818918e-06	-0.00010985889390971448
18.784691810974078	0.0011508752342446538	0.0011488948296976228	0.0011975303423402551	0.0011948927758017654	0.0012244068860268451	0.0012213595095252041	0.0012531491369117038	0.0012496384770063862	0.0013138033479796526	0.0013092314783284692	0.04542509128801914	0.044823576332494286	-2.5421720703340187e-06	-0.00010995560936580273	-2.5359010527780876e-06	-0.00010968437154945665
18.897879028768923	0.0011506027533220184	0.0011486228479958155	0.0011972488063231156	0.001194611868907624	0.0012241202429176595	0.001221073573444718	0.001252857119856473	0.001249347252481258	0.0013135002835888293	0.0013089293932205261	0.04542716604442096	0.04482562293050235	-2.5228629496505672e-06	-0.00010977793583741291	-2.516640643462041e-06	-0.00010950718329025277
19.01174825648978	0.0011503306573977228	0.0011483512511663559	0.0011969677061426153	0.0011943313970499104	0.0012238340668751595	0.0012207881031550871	0.0012525656048264164	0.0012490565281220486	0.0013131978002179404	0.0013086278857747141	0.04542927851792878	0.044827706733627966	-2.5036317791308008e-06	-0.00010959754129272192	-2.4974579983265063e-06	-0.00010932728156909377
19.126303603589555	0.0011500589522283526	0.0011480800449655917	0.0011966870484244967	0.0011940513668426487	0.0012235483650612285	0.0012205031057983117	0.0012522745995852678	0.0012487663116625429	0.0013128959069962827	0.0013083269650643557	0.04543142939673607	0.044829828420719996	-2.484477587333042e-06	-0.00010941437716927016	-2.478352148442553e-06	-0.00010914461795871744
19.241549204282624	0.001149787643672887	0.0011478092352522637	0.0011964068399126255	0.0011937717850177777	0.0012232631447655915	0.0012202185886438764	0.0012519841120355298	0.0012484766109747527	0.0013125946132167582	0.001308026640325364	0.04543361938166978	0.044831988683087236	-2.465399402745358e-06	-0.00010922839402383033	-2.4593221248274746e-06	-0.00010895914315378619
19.357489217694134	0.001149516737694541	0.0011475388279893486	0.0011961270874711201	0.0011934926584272773	0.001222978413408126	0.0012199345590910556	0.0012516941502209832	0.0012481874340714218	0.0013122939283388493	0.0013077269209592001	0.045435849186423495	0.04483418822473255	-2.446396253734384e-06	-0.00010903954151653128	-2.4403669583693277e-06	-0.00010877080695473329
19.474127828010037	0.001149246240362656	0.0011472688292459468	0.0011958477980865384	0.0011932139940453504	0.0012226941785412294	0.0012196510246712741	0.0012514047223292624	0.001247898789108586	0.0013119938619916612	0.0013074278165358965	0.0454381195377963	0.04483642776258444	-2.4274671684455795e-06	-0.00010884776839370502	-2.4214856797306547e-06	-0.00010857955825058219
19.59146924462811	0.0011489761578546117	0.0011469992451991987	0.0011955689788700895	0.0011929357989706325	0.0012224104478522197	0.0012193679930505026	0.0012511158366944658	0.0012476106843881775	0.0013116944239770119	0.0013071293367971284	0.04544043117593795	0.04483870802674134	-2.4086111747390407e-06	-0.0001086530224715665	-2.4026773193016465e-06	-0.00010838534500298702
19.709517702309874	0.001148706496457785	0.0011467300821362404	0.0011952906370598989	0.0011926580804284513	0.0012221272291657883	0.0012190854720317008	0.0012508275017998225	0.0012473231283606791	0.001311395624272589	0.0013068314916593485	0.04544278485459536	0.0448410297607142	-2.3898273001227155e-06	-0.0001084552506196712	-2.3839409071186105e-06	-0.0001081881142295793
19.828277461333414	0.0011484372625715294	0.001146461346456185	0.0011950127800233006	0.001192380845773116	0.001221844530446487	0.0012188034695573005	0.0012505397262803967	0.0012470361296278171	0.0013110974730351492	0.0013065342912169694	0.04544518134136542	0.04484339372167459	-2.371114571658728e-06	-0.00010825439874256881	-2.3652754727763667e-06	-0.00010798781198587126
19.94775280764713	0.00114816846270921	0.001146193044672156	0.0011947354152591887	0.001192104102490264	0.001221562359801276	0.0012185219937117429	0.0012502525189258583	0.0012467496969453247	0.0013107999806038007	0.0013062377457456217	0.04544762141795292	0.04484580068071213	-2.3524720159069992e-06	-0.00010805041176323305	-2.3466800453684003e-06	-0.00010778438334826945
20.067948053024427	0.0011479001035002516	0.0011459251834133365	0.0011944585504003904	0.001191827858199229	0.0012212807254820982	0.0012182410527240494	0.0012499658886832843	0.0012464638392257273	0.0013105031575033164	0.0013059418657054489	0.045450105880433404	0.044848251423090194	-2.3338986588463187e-06	-0.00010784323360504833	-2.328153653404462e-06	-0.00010757777239620014
20.188867535219305	0.0011476321916922465	0.0011456577694270783	0.0011941821932161033	0.0011915521206554767	0.0012209996358885204	0.0012179606549704543	0.0012496798446600304	0.0012461785655412075	0.0013102070144475363	0.0013056466617444892	0.045452635539519615	0.0448507467485113	-2.3153935257581165e-06	-0.00010763280717163148	-2.309695324712556e-06	-0.00010736792219284697
20.31051561812294	0.0011473647341530876	0.0011453908095810318	0.0011939063516143648	0.001191276897753067	0.0012207190995704132	0.0012176808089770744	0.0012493943961266465	0.0012458938851265056	0.0013099115623428196	0.0013053521447021017	0.04545521122083585	0.04485328747138602	-2.296955641226464e-06	-0.00010741907433167719	-2.2913040864207257e-06	-0.00010715477476905266
20.432896691921076	0.0011470977378731347	0.0011451243108653152	0.0011936310336445616	0.0011910021975271596	0.0012204391252306713	0.001217401523422625	0.001249109552519835	0.0012456098073818686	0.0013096168122915506	0.0013050583256124539	0.04545783376519293	0.044855874421106466	-2.2785840290027656e-06	-0.00010720197589761393	-2.27297896482348e-06	-0.00010693827110197507
20.55601517325261	0.0011468312099674404	0.0011448582803947405	0.0011933562475000044	0.0011907280281565863	0.0012201597217280057	0.0012171228071412039	0.0012488253234454896	0.0012453263418760756	0.0013093227755957362	0.0013047652157080962	0.04546050402887352	0.04485850844232442	-2.2602777119138176e-06	-0.00010698145160553674	-2.254718985302863e-06	-0.00010671835109601902
20.679875505368887	0.0011465651576779967	0.0011445927254110572	0.0011930820015205296	0.0011904543979664452	0.0012198808980797662	0.0012168446691251035	0.001248541718681767	0.0012450434983494983	0.0013090294637606466	0.0013044728264235768	0.04546322288392041	0.04486119039523916	-2.2420357118366555e-06	-0.0001067574400979987	-2.2365231722885556e-06	-0.00010649495356482297
20.804482158294064	0.0011462995883760295	0.0011443276532852515	0.0011928083041951578	0.0011901813154307583	0.0012196026634648258	0.001216567118527691	0.0012482587481822227	0.0012447612867172247	0.0013087368884985315	0.0013041811693991377	0.04546599121842938	0.04486392115588318	-2.223857049577123e-06	-0.00010652987890216736	-2.218390549147721e-06	-0.000106268016209915
20.92983962898646	0.0011460345095643384	0.0011440630715198819	0.0011925351641648022	0.0011899087891751696	0.0012193250272265167	0.0012162901646663312	0.001247976422079009	0.001244479717072242	0.0013084450617324099	0.0013038902564844782	0.04546880993684984	0.04486670161642148	-2.2057407448074218e-06	-0.00010629870441022926	-2.200320138118217e-06	-0.00010603747560089527
21.055952441500814	0.00114576992887967	0.0011437989877514554	0.0011922625902250192	0.001189636827979696	0.0012190479988756161	0.0012160138170253696	0.0012476947506861215	0.0012441987996886753	0.0013081539955999203	0.0013036000997425827	0.045471679960288634	0.04486953268545045	-2.187685815986315e-06	-0.0001060638518585455	-2.1823109602253296e-06	-0.00010580326715478594
21.18282514715158	0.001145505854095142	0.00114353540975285	0.0011919905913288147	0.001189365440781527	0.0012187715880933917	0.001215738085259164	0.0012474137445027164	0.0012439185450250848	0.0013078637024572515	0.0013033107114536235	0.04547460222682411	0.044872415288305	-2.169691280246369e-06	-0.00010582525530528075	-2.164362035176823e-06	-0.00010556532511385441
21.31046232467717	0.0011452422931227117	0.0011432723454357849	0.0011917191765895058	0.0011890946366778807	0.0012184958047347038	0.0012154629791951822	0.0012471334142164846	0.0012436389637278343	0.001307574194883146	0.001303022104118943	0.04547757769181965	0.04487535036737205	-2.151756153343648e-06	-0.00010558284761008618	-2.146472381310896e-06	-0.0001053235825251575
21.438868580405217	0.0011449792540156802	0.0011430098028533241	0.0011914483552836223	0.0011888244249289	0.001218220658831157	0.0012151885088371416	0.001246853770707084	0.0012433600666345041	0.0013072854856829694	0.0013027342904650932	0.04548060732824978	0.04487833888241032	-2.133879449573578e-06	-0.00010533656041225581	-2.1286410155025096e-06	-0.00010507797121872553
21.568048548418737	0.001144716744971252	0.0011427477902024351	0.0011911781368538724	0.0011885548149606154	0.0012179461605943166	0.0012149146843682189	0.0012465748250496409	0.0012430818647773808	0.001306997587892865	0.001302447283447967	0.04548369212702864	0.044881381810872326	-2.1160601816538546e-06	-0.0001050863241068567	-2.1108669530653726e-06	-0.00010482842178405338
21.69800689072348	0.0011444547743331372	0.0011424863158265935	0.0011909085309121604	0.001188285816367954	0.0012176723204189847	0.0012146415161543148	0.0012462965885183155	0.0012428043693870085	0.001306710514783983	0.0013021610962569983	0.045486833097344914	0.04488448014823839	-2.0982973606767374e-06	-0.0001048320678234127	-2.0931492076877584e-06	-0.00010457486354850665
21.828748297416116	0.0011441933505941968	0.0011422253882184263	0.0011906395472426523	0.001188017438917803	0.0012173991488865269	0.0012143690147473744	0.001246019072589926	0.0012425275918957995	0.0013064242798667839	0.001301875742319439	0.04549003126700522	0.044887634908353104	-2.0805899960093036e-06	-0.0001045737194023677	-2.075486791337962e-06	-0.00010431722455392367
21.960277486853503	0.001143932482399143	0.0011419650160224134	0.0011903711958049068	0.0011877496925521327	0.0012171266567682728	0.0012140971908887745	0.0012457422889476499	0.001242251543941719	0.001306138896895429	0.0013015912353047225	0.04549328768278316	0.04489084712376969	-2.062937095179823e-06	-0.00010431120536966154	-2.057878714155012e-06	-0.00010405543153160779
22.092599205822967	0.0011436721785472873	0.001141705208037637	0.0011901034867370626	0.0011874825873911805	0.001216854855028974	0.0012138260555127748	0.0012454662494847904	0.0012419762373720384	0.0013058543798722528	0.001301307589128905	0.04549660341077375	0.0448941178461005	-2.0453376638369936e-06	-0.00010404445091530268	-2.0403239844087734e-06	-0.00010378940988065022
22.225718229713628	0.0011434124479953302	0.0011414459732205682	0.001189836430359074	0.0011872161337366778	0.0012165837548303172	0.0012135556197500183	0.0012451909663086032	0.001241701684247145	0.0013055707430523079	0.0013010248179591841	0.04549997953675599	0.044897448146374024	-2.0277907056302433e-06	-0.00010377337986705593	-2.0228216083672396e-06	-0.00010351908364134021
22.359639362688714	0.0011431532998602161	0.0011411873206879249	0.001189570037176021	0.0011869503420751577	0.0012163133675345194	0.0012132858949311209	0.0012449164517442128	0.001241427896844445	0.0013052880009480146	0.001300742936218517	0.045503417166564225	0.04490083911540086	-2.0102952221082507e-06	-0.00010349791466471303	-2.0053705902063276e-06	-0.0001032443754701573
22.494367437858962	0.0011428947434220257	0.0011409292597195652	0.0011893043178814676	0.0011866852230813059	0.0012160437047079751	0.0012130168925903028	0.0012446427183385822	0.0012411548876623175	0.0013050061683338775	0.0013004619585903086	0.04550691742646183	0.04490429186414375	-1.9928502126643002e-06	-0.00010321797633650043	-1.9879699319673774e-06	-0.0001029652066163178
22.629907317457054	0.0011426367881269303	0.0011406717997614383	0.0011890392833608877	0.001186420787621379	0.0012157747781249742	0.0012127486244691	0.0012443697788645685	0.00124088266942415	0.0013047252602513045	0.0013001819000231971	0.04551048146352739	0.04490780752409639	-1.975454674429597e-06	-0.00010293348447221184	-1.9706186334201084e-06	-0.0001026814968940748
22.766263893012997	0.0011423794435901934	0.0011404149504285897	0.0011887749446951505	0.001186157046756687	0.00121550659977149	0.0012124811025201398	0.0012440976463250464	0.0012406112550824517	0.0013044452920135054	0.0012999027757359244	0.045514110446044746	0.04491138724767063	-1.9581076021527033e-06	-0.00010264435719539722	-1.9533156919741487e-06	-0.00010239316465601722
22.903442085530802	0.0011421227195992382	0.0011401587215082267	0.0011885113131640786	0.0011858940117471428	0.0012152391818490427	0.0012122143389109935	0.0012438263339571197	0.001240340657823042	0.0013041662792104996	0.0012996246012223088	0.04551780556390287	0.044915032208587814	-1.9408079881405582e-06	-0.00010235051113782756	-1.9360601025957686e-06	-0.00010210012676697966
23.041446845665973	0.001141866626116753	0.0011399031229628255	0.0011882484002500556	0.001185631694054864	0.0012149725367786187	0.001211948346028086	0.0012435558552363927	0.0012400708910693104	0.0013038882377141927	0.0012993473922562912	0.04552156802900208	0.04491874360228279	-1.9235548221700066e-06	-0.00010205186141251654	-1.918850857730685e-06	-0.00010180229857714718
23.180283153904217	0.0011416111732838682	0.0011396481649333088	0.001187986217641714	0.0011853701053478557	0.0012147066772046774	0.0012116831364806895	0.001243286223881336	0.0012398019684865614	0.0013036111836835708	0.0012990711648970953	0.04552539907566834	0.04492252264630996	-1.9063470913472866e-06	-0.00010174832158321712	-1.9016869471704875e-06	-0.00010149959389224583
23.31995602074116	0.001141356371423387	0.0011393938577422742	0.001187724777237687	0.0011851092575037535	0.0012144416159992277	0.0012114187231049888	0.0012430174538577302	0.0012395339039864418	0.001303335133569983	0.001298795935494476	0.045529299961076374	0.044926370580762064	-1.8891837800438446e-06	-0.00010143980363763738	-1.8845673579797814e-06	-0.00010119192494625895
23.460470486863187	0.001141102231043071	0.0011391402118972836	0.0011874640911504262	0.0011848491626136359	0.0012141773662659755	0.0012111551189682179	0.0012427495593831887	0.001239266711731445	0.0013030601041225237	0.001298521720694067	0.045533271965680584	0.04493028866869456	-1.872063869810467e-06	-0.0001011262179586303	-1.8674910743999087e-06	-0.00010087920237231152
23.60183162332936	0.0011408487628389895	0.0011388872380942098	0.0011872041717100907	0.0011845898329859064	0.0012139139413445501	0.0012108923373728758	0.0012424825549317653	0.0012390004061395012	0.0013027861123935155	0.001298248537442829	0.045537316393654256	0.044934278196559395	-1.8549863392445728e-06	-0.00010080747329288542	-1.850457077740529e-06	-0.00010056133517272192
23.744044531754422	0.0011405959776989297	0.0011386349472206482	0.0011869450314685108	0.0011843312811502507	0.0012136513548148154	0.001210630391861021	0.0012422164552386519	0.0012387350018886556	0.0013025131757441004	0.0012979764029946046	0.04554143457333733	0.04493834047464619	-1.8379501639026116e-06	-0.00010048347672148017	-1.8334643462816075e-06	-0.00010023823068872062
23.887114344492932	0.0011403438867058672	0.0011383833503593888	0.0011866866832032218	0.0011840735198616632	0.00121338962050125	0.0012103692962186442	0.0012419512753049599	0.0012384705139218304	0.0013022413118499324	0.0012977053349157747	0.04554562785769364	0.04494247683753277	-1.820954316213326e-06	-0.00010015413362940428	-1.8165118551771373e-06	-9.990979456983573e-05
24.031046224824397	0.0011400925011415012	0.0011381324587919502	0.0011864291399215738	0.0011838165621045477	0.001213128752477417	0.0012101090644801222	0.0012416870304025921	0.0012382069574516778	0.0013019705387069791	0.001297435351091021	0.04554989762477579	0.04494668864454536	-1.8039977653528522e-06	-9.981934767333556e-05	-1.7995985763458525e-06	-9.957593074269577e-05
24.175845367139747	0.001139841832489854	0.0011378822840021794	0.001186172414864914	0.001183560421096897	0.0012128687650705128	0.0012098497109327558	0.0012414237360792047	0.0012379443479655229	0.0013017008746374317	0.0012971664697292006	0.04555424527820086	0.044950977280225554	-1.7870794771623205e-06	-9.947902075027604e-05	-1.7827234783810222e-06	-9.923654137891647e-05
24.32151699712871	0.0011395918924409336	0.001137632837679916	0.0011859165215128494	0.001183305110294543	0.0012126096728659996	0.0012095912501213875	0.0012411614081632614	0.0012376827012303957	0.0013014323382957288	0.0012968987093693277	0.045558672247633394	0.044955344154809104	-1.7701984140307617e-06	-9.91330529644674e-05	-1.7658855264316223e-06	-9.889152686240466e-05
24.468066371968433	0.0011393426928944699	0.0011373841317247274	0.0011856614735875901	0.001183050643395495	0.0012123514907123284	0.0012093336968531131	0.0012409000627691875	0.0012374220332981665	0.0013011649486746955	0.0012966320888866752	0.0455631799892797	0.044959790704711886	-1.7533535347771453e-06	-9.878134259361238e-05	-1.7490836820921798e-06	-9.854078575594061e-05
24.61549878051318	0.001139094245963711	0.0011371361782497068	0.0011854072850583665	0.0011827970343443503	0.0012120942337257462	0.001209077066202073	0.001240639716302613	0.0012371623605107673	0.001300898725111795	0.0012963666274989861	0.045567769986391594	0.044964318393027024	-1.7365437945766546e-06	-9.842378605609547e-05	-1.7323169033281807e-06	-9.818421476812111e-05
24.763819543485244	0.0011388465639792919	0.0011368889895853418	0.0011851539701459312	0.0011825442973367856	0.0012118379172951907	0.001208821373514335	0.0012403803854657152	0.0012369036995055118	0.0013006336872955005	0.0012961023447728025	0.04557244374977867	0.044968928710029596	-1.71976814482451e-06	-9.80602778757611e-05	-1.7155841443286177e-06	-9.782170871824869e-05
24.91303401366693	0.0011385996594931776	0.0011366425782834574	0.0011849015433271473	0.0011822924468241395	0.0012115825570872818	0.0012085666344128707	0.0012401220872626686	0.0012366460672205253	0.001300369855271793	0.0012958392606299207	0.04557720281833281	0.04497362317369544	-1.7030255330327537e-06	-9.769071064649748e-05	-1.698884355420989e-06	-9.745316050130404e-05
25.063147576093755	0.0011383535452826718	0.0011363969571212256	0.0011846500193396566	0.0011820414975180708	0.0012113281690514	0.00120831286480262	0.001239864839005187	0.0012363894809002641	0.0013001072494507736	0.001295577395353964	0.045582048759560755	0.04497840333022621	-1.686314902726166e-06	-9.731497499648745e-05	-1.68221648295247e-06	-9.70784610521136e-05
25.214165648248784	0.0011381082343545038	0.0011361521391052539	0.0011843994131866358	0.0011817914643953082	0.0012110747694248653	0.0012080600808756538	0.0012396086583181757	0.0012361339581011446	0.0012998458906134118	0.0012953167695970826	0.0455869831701296	0.04498327075458583	-1.669635193306089e-06	-9.693295955073844e-05	-1.6655794691650128e-06	-9.66974993080183e-05
25.366093680258146	0.001137863739948991	0.0011359081374757462	0.0011841497401416468	0.0011815423627024903	0.0012108223747382108	0.0012078082991164353	0.0012393535631454937	0.0012358795166972816	0.0012995857999184184	0.0012950574043867854	0.04559200767642108	0.04498822705104885	-1.6529853399697633e-06	-9.654455089538883e-05	-1.6489722521034061e-06	-9.631016217312438e-05
25.518937155087716	0.001137620075544269	0.0011356649657107353	0.0011839010157535625	0.0011812942079610846	0.0012105710018205475	0.0012075575363071677	0.0012390995717558096	0.0012356261748863232	0.0012993269989092422	0.0012947993211328897	0.04559712393509785	0.04499327385375871	-1.6363642735906306e-06	-9.614963353929418e-05	-1.6323937655059878e-06	-9.591633448013948e-05
25.672701588741027	0.001137377254860608	0.0011354226375303994	0.001183653255851597	0.0011810470159724082	0.0012103206678050395	0.0012073078095332548	0.001238846702748583	0.0012353739511954049	0.0012990695095212131	0.001294542541634617	0.04560233363368167	0.044998412827296656	-1.6197709205635104e-06	-9.574808987325434e-05	-1.6158429386524224e-06	-9.551589895015478e-05
25.827392530458226	0.0011371352918648082	0.0011351811669014565	0.0011834064765504275	0.0011808008028227398	0.0012100713901344801	0.0012070591361888583	0.001238594975060154	0.001235122864487217	0.0012988133540888169	0.0012942870880878212	0.04560763849114149	0.045003645667264065	-1.6032042027343436e-06	-9.5339800133043e-05	-1.5993186962821697e-06	-9.510873615492521e-05
25.983015562916506	0.001136894200774667	0.0011349405680416346	0.0011831606942554022	0.0011805555848885202	0.0012098231865669612	0.0012068115339825573	0.0012383444079699408	0.0012348729339661767	0.0012985585553531031	0.0012940329830923476	0.045613040258494185	0.04500897410087359	-1.586663037248838e-06	-9.492464235710818e-05	-1.582819958443997e-06	-9.469472447493077e-05
26.139576302431465	0.0011366539960635407	0.0011347008554242336	0.0011829159256678595	0.0011803113788416623	0.0012095760751816686	0.001206565020943121	0.0012380950211067683	0.0012346241791847297	0.0012983051364692502	0.001293780249659549	0.045618540719418	0.04501439988755296	-1.5701463364249657e-06	-9.450249234552177e-05	-1.5663456403910286e-06	-9.42737400595195e-05
26.297080399159835	0.0011364146924649795	0.0011344620437827582	0.0011826721877905332	0.0011800682016549434	0.0012093300743847672	0.0012063196154253792	0.001237846834455301	0.001234376620049759	0.0012980531210142598	0.0012935289112199276	0.04562414169087565	0.04501992481956375	-1.5536530076926819e-06	-9.40732236213715e-05	-1.5498946524927087e-06	-9.38456567869117e-05
26.455533537303385	0.001136176304977444	0.001134224148115639	0.0011824294979330553	0.0011798260706075041	0.001209085202915397	0.0012060753361162022	0.0012375998683625989	0.001234130276829114	0.0012978025329947994	0.0012932789916309294	0.04562984502375389	0.045025550722627365	-1.5371819533853241e-06	-9.363670738307683e-05	-1.5334659000309711e-06	-9.34103462167657e-05
26.614941435314055	0.0011359388488691312	0.0011339871836910577	0.0011821878737175867	0.001179585003290466	0.0012088414798518072	0.0012058322020406186	0.0012373541435448214	0.0012338851701582854	0.0012975533968552205	0.001293030515184908	0.0456356526035139	0.04503127945656765	-1.5207320706537436e-06	-9.319281246339406e-05	-1.5170582831364882e-06	-9.29676775507926e-05
26.77530984610034	0.0011357023396828564	0.0011337511660518289	0.0011819473330845166	0.001179345017612619	0.0012085989246175656	0.001205590232568002	0.0012371096810940164	0.0012336413210471706	0.0012973057374856942	0.001292783506617205	0.045641566350850996	0.04503711291596654	-1.5043022513544155e-06	-9.274140528578445e-05	-1.5006706966598678e-06	-9.251751758804216e-05
26.93664455723489	0.0011354667932410537	0.0011335161110204016	0.0011817078942982985	0.0011791061318062528	0.0012083575569879212	0.001205349447418421	0.0012368665024850797	0.0012333987508870007	0.0012970595802305367	0.0012925379911144232	0.04564758822237622	0.04504305303082859	-1.4878913818764002e-06	-9.228234981645267e-05	-1.4843020299934104e-06	-9.205973067680229e-05
27.098951391163432	0.0011352322256508501	0.0011332820347039357	0.0011814695759533784	0.00117886836443307	0.001208117397096264	0.001205109866669077	0.001236624629582819	0.0012331574814573784	0.001296814950896675	0.0012922939943228354	0.04565372021130311	0.045049101767263455	-1.4714983430520051e-06	-9.18155075207705e-05	-1.4679511669982506e-06	-9.159417867210529e-05
27.26223620541477	0.0011349986533092397	0.0011330489534994756	0.0011812323969802377	0.0011786317343902197	0.0012078784654407132	0.0012048715107608762	0.0012363840846491628	0.0012329175349334567	0.0012965718757622857	0.001292051542356965	0.0456599643481533	0.04505526112818082	-1.4551220100158385e-06	-9.134073731587034e-05	-1.4516169858508343e-06	-9.11207208878495e-05
27.426504892812353	0.0011347660929083485	0.0011328168840992153	0.0011809963766515447	0.0011783962609164403	0.0012076407828908273	0.001204634400505118	0.0012361448903504993	0.001232678933893249	0.001296330381585591	0.0012918106618083267	0.04566632270147511	0.045061533153998704	-1.438761252033939e-06	-9.085789551999124e-05	-1.4352983588841912e-06	-9.063921404664499e-05
27.59176338168682	0.001134534561440811	0.0011325858434958788	0.00118076153458844	0.0011781619635983325	0.0012074043706944541	0.0012043985570903267	0.0012359070697651753	0.0012324417013250964	0.0012960904956138524	0.0012915713797543573	0.04567279737857638	0.04506791992336564	-1.422414932407065e-06	-9.036683580618265e-05	-1.4189941524799486e-06	-9.014951223335066e-05
27.758017636089992	0.001134304076205219	0.001132355848988166	0.0011805278907669064	0.0011779288623767167	0.0012071692504846828	0.0012041640020891845	0.0012356706463911037	0.0012322058606352444	0.0012958522455924957	0.0012913337237674823	0.04567939052627236	0.045074423553900414	-1.4060819083275798e-06	-8.986740915223335e-05	-1.4027032269317216e-06	-8.965146684516978e-05
27.925273656010095	0.0011340746548116982	0.0011321269181863345	0.0011802954655242908	0.0011776969775531471	0.0012069354442869563	0.0012039307574656219	0.0012354356441535504	0.0012319714356555987	0.0012956156597744573	0.0012910977219243987	0.04568610433164945	0.045081046202942766	-1.389761030717255e-06	-8.935946378824111e-05	-1.3864244362816157e-06	-8.914492653944173e-05
28.09353747758831	0.0011338463151875685	0.0011318990690178563	0.0011800642795659266	0.0011774663297965187	0.0012067029745262965	0.0012036988455820241	0.001235202087413045	0.0012317384506516035	0.001295380766929681	0.0012908634028155096	0.0456929410228423	0.04508779006832279	-1.3734511440928292e-06	-8.884284514504293e-05	-1.3701566281888213e-06	-8.86297371824607e-05
28.2628151733366	0.0011336190755831224	0.0011316723197332022	0.0011798343539718942	0.00117723694014982	0.0012064718640346851	0.0012034682892065889	0.0012349700009734639	0.0012315069303302896	0.0012951475963548231	0.0012906307955545646	0.04569990286983154	0.04509465738914329	-1.3571510864367718e-06	-8.83173958024508e-05	-1.3538986438008105e-06	-8.810574179760056e-05
28.43311285235687	0.001133392954577492	0.001131446688911706	0.0011796057102038907	0.0011770088300369884	0.0012062421360585595	0.001203239111520802	0.0012347394100902394	0.0012312768998484548	0.001294916177883121	0.0012903999297884624	0.04570699218525071	0.04510165044658141	-1.3408596890398562e-06	-8.778295543443448e-05	-1.3376493175915743e-06	-8.757278051063633e-05
28.604436660561465	0.001133167971084646	0.0011312221954675652	0.0011793783701122527	0.00117678202126992	0.0012060138142664797	0.0012030113361270818	0.0012345103404787622	0.001231048384821026	0.001294686541894486	0.0012901708357072742	0.045714211325217545	0.045108771564704074	-1.3245757763346265e-06	-8.72393607527222e-05	-1.3214074772024617e-06	-8.703069049378898e-05
28.77679278089485	0.0011329441443594824	0.0011309988586559328	0.001179152355943089	0.0011765565360555923	0.0012057869227569177	0.0012027849870565462	0.0012342828183229135	0.00123082141132956	0.0012944587193257692	0.0012899435440544438	0.045721562690175785	0.045116023111299926	-1.3082981657813395e-06	-8.668644545342663e-05	-1.3051719433159782e-06	-8.647930591176856e-05
28.950187433556945	0.0011327214940040349	0.001130776698079128	0.0011789276903455582	0.00117633239700333	0.0012055614860662044	0.0012025600887769394	0.0012340568702837774	0.0012305960059309212	0.0012942327416812372	0.001289718086137193	0.045729048725758406	0.045123407498730374	-1.2920256676788797e-06	-8.612404015673203e-05	-1.2889415294866507e-06	-8.591845786287688e-05
29.124626876227456	0.0011325000399738036	0.0011305557336929652	0.0011787043963792862	0.0011761096271322039	0.0012053375291766323	0.0012023366662007047	0.0012338325235085204	0.0012303721956661202	0.0012940086410432611	0.0012894944938371341	0.045736671923666324	0.04513092718479765	-1.2757570850259817e-06	-8.555197235005085e-05	-1.2727150419914075e-06	-8.53479743215535e-05
29.30011740429177	0.0011322798025841902	0.0011303359858131923	0.0011784824975219113	0.0011758882498785713	0.0012051150775246996	0.0012021147446932125	0.0012336098056394342	0.0012301500080693236	0.0012937864500832024	0.001289272799621089	0.04574443482256824	0.04513858467362882	-1.2594912133737785e-06	-8.497006632884885e-05	-1.2564912796717183e-06	-8.476768007870117e-05
29.476665351068124	0.0011320608025170607	0.0011301174751220538	0.0011782620176767834	0.001175668289103755	0.0012048941570095217	0.0012018943500811436	0.0012333887448231567	0.0012299294711770354	0.0012935662020725214	0.0012890530365521177	0.045752340009013424	0.04514638251658064	-1.2432268406453902e-06	-8.43781431344448e-05	-1.2402690337783365e-06	-8.417739668131752e-05
29.654277088036206	0.0011318430608274245	0.0011299002226749743	0.0011780429811808013	0.0011754497691018706	0.0012046747940013998	0.001201675508661033	0.0012331693697200732	0.0012297106135374604	0.0012933479308941042	0.0012888352383007738	0.045760390118370686	0.04515432331316293	-1.2269627469732938e-06	-8.377602049183808e-05	-1.2240470877900207e-06	-8.357694236918456e-05
29.832959025067048	0.0011316265989502461	0.0011296842499073669	0.001177825412812406	0.0011752327146078052	0.0012044570153505567	0.0012014582472079825	0.0012329517095139011	0.0012294934642200469	0.0012931316710538187	0.001288619439156576	0.04576858783578147	0.04516240971197781	-1.2106977045410298e-06	-8.316351274717526e-05	-1.2078242172630475e-06	-8.296613201305703e-05
30.0127176106544	0.0011314114387073694	0.0011294695786415638	0.0011776093377997136	0.0011750171508053365	0.0012042408483960317	0.0012012425929845282	0.001232735793921449	0.0012292780528252083	0.001292917457692287	0.0012884056740397056	0.04577693589713399	0.045170644411682656	-1.1944304774387862e-06	-8.254043080416218e-05	-1.1915991896872292e-06	-8.234477705121312e-05
30.193559332147448	0.0011311976023145771	0.0011292562310938749	0.0011773947818288072	0.0011748031033354095	0.0012040263209747485	0.0012010285737496832	0.001232521653202573	0.0012290644094942371	0.0012927053265968983	0.0012881939785129367	0.0457854370900601	0.04517903016197235	-1.178159821442655e-06	-8.190658205528556e-05	-1.1753707642638694e-06	-8.171268542078725e-05
30.37549071598484	0.0011309851123887903	0.0011290442298817894	0.0011771817710521963	0.0011745905983045826	0.0012038134614307686	0.001200816217768164	0.0012323093181703334	0.0012288525649194197	0.0012924953142140695	0.0012879843887938127	0.045794094254949076	0.045187569764579265	-1.1618844838858292e-06	-8.126177031736459e-05	-1.1591376917773934e-06	-8.106966149346029e-05
30.55851832793038	0.001130773991955378	0.0011288335980312886	0.0011769703320974115	0.001174379662293607	0.0012036022986246964	0.0012006055538197687	0.0012320988202013253	0.0012286425503543238	0.001292287457661728	0.0012877769417670448	0.04580291028598628	0.04519626607429684	-1.1456032034569408e-06	-8.060579576066318e-05	-1.1428987143967222e-06	-8.041550600504377e-05
30.742648773309874	0.001130564264455636	0.0011286243589843249	0.0011767604920757972	0.0011741703223662032	0.0012033928619433001	0.0012003966112089698	0.001231890191246245	0.0012284343976243213	0.0012920817947420762	0.001287571674997188	0.04581188813221107	0.04520512200002507	-1.1293147100213848e-06	-7.993845483966755e-05	-1.1266525654961626e-06	-7.975001598631293e-05
30.92788869724955	0.0011303559537543671	0.0011284165366064055	0.0011765522785914333	0.00117396260607797	0.0012031851813092812	0.0012001894197746555	0.0012316834638406232	0.0012282281391372768	0.0012918783639545711	0.0012873686267415355	0.04582103079859845	0.045214140505834235	-1.1130177244743009e-06	-7.92595402234475e-05	-1.1103979695079556e-06	-7.907298469347901e-05
31.114244784915854	0.0011301490841476324	0.0011282101551943447	0.0011763457197502551	0.0011737565414854853	0.0012029792871912567	0.0011999840099000834	0.0012314786711157973	0.0012280238078944746	0.001291677204509197	0.0012871678359632954	0.04583034134716304	0.04522332461205697	-1.096710958503784e-06	-7.856884071946735e-05	-1.094133641686354e-06	-7.838420153227776e-05
31.30172376175672	0.0011299436803706327	0.001128005239484148	0.001176140844169336	0.0011735521571555763	0.0012027752106139268	0.0011997804125230182	0.0012312758468100867	0.0012278214375017462	0.0012914783563399905	0.0012869693423450271	0.04583982289808615	0.045232677396397095	-1.080393114446035e-06	-7.786614120153246e-05	-1.0778582879606043e-06	-7.768345198616577e-05
31.4903323937443	0.0011297397676057364	0.0011278018146590435	0.0011759376809863421	0.0011733494821747562	0.0012025729831684326	0.001199578659146061	0.0012310750252801815	0.001227621062180814	0.0012912818601188343	0.0012867731863023385	0.04584947863086726	0.045242201995067045	-1.0640628850693869e-06	-7.715122253273976e-05	-1.061570604728515e-06	-7.697051753974282e-05
31.68007748761912	0.0011295373714906639	0.0011275999063576657	0.0011757362598691801	0.001173148546158854	0.001202372637022926	0.0011993787818471854	0.001230876241512767	0.001227422716780864	0.0012910877572695372	0.0012865794089978694	0.04585931178549883	0.04525190160394646	-1.0477189533878231e-06	-7.642386148806746e-05	-1.0452692786660708e-06	-7.624517560136934e-05
31.870965891135747	0.0011293365181268182	0.0011273995406823913	0.0011755366110258166	0.0011729493792628197	0.0012021742049333328	0.0011991808132904714	0.001230679531136365	0.00122722643679034	0.0012908960899821937	0.0012863880523555514	0.04586932566366826	0.04526177947976656	-1.0313599924783971e-06	-7.568383067652062e-05	-1.0289529865383472e-06	-7.550719942522877e-05
32.063004493309954	0.0011291372340877701	0.001127200744207826	0.0011753387652142884	0.0011727520121907163	0.0012019777202543266	0.001198984786737048	0.00123048493043341	0.001227032258348968	0.001290706901227828	0.0012861991590751513	0.04587952362998314	0.04527183894131924	-1.0149846652526828e-06	-7.493089845792e-05	-1.0126203949761652e-06	-7.47563580285604e-05
32.25620022466719	0.0011289395464279142	0.0011270035439894634	0.0011751427537529159	0.0011725564762059162	0.0012017832169505264	0.0011987907360562586	0.0012302924763525737	0.0012268402182600301	0.0012905202347733534	0.0012860127726471262	0.04588990911322419	0.045282083370693	-9.985916242759296e-07	-7.416482886257736e-05	-9.962701603021852e-07	-7.399241611200091e-05
32.45056005749291	0.0011287434826912648	0.0011268079675724827	0.001174948608530689	0.0011723628031414682	0.001201590729607892	0.0011985986957370205	0.0012301022065213114	0.0012266503540028558	0.0012903361351968064	0.0012858289373677537	0.04590048560762473	0.04529251621453343	-9.821795115640998e-07	-7.338538150711282e-05	-9.799009283266435e-07	-7.321513397556823e-05
32.64609100608406	0.0011285490709204338	0.0011266140430007314	0.0011747563620178728	0.0011721710254106851	0.001201400293445358	0.0011984087008994257	0.0012299141592586737	0.0012264627037455829	0.0012901546479029162	0.001285647698354588	0.04591125667417654	0.04530314098533407	-9.657469583349357e-07	-7.259231150627543e-05	-9.635113340897457e-07	-7.242426742992691e-05
32.84280012700226	0.0011283563396657789	0.001126421798825874	0.0011745660472768135	0.0011719811760179334	0.0012012119443266904	0.0011982207873065677	0.0012297283735883725	0.0012262773063581671	0.0012899758191389835	0.001285469101562236	0.04592222594196639	0.04531396126275177	-9.492925848370894e-07	-7.178536938767799e-05	-9.471000016990361e-07	-7.161956771228883e-05
33.040694519328454	0.0011281653179947009	0.0011262312641166954	0.0011743776979729371	0.0011717932885696102	0.0012010257187725659	0.0011980349913765778	0.0012295448892520864	0.0012260942014256295	0.0012897996960110729	0.0012852931937984285	0.04593339710953857	0.04532498069495107	-9.328150001246087e-07	-7.096430100225759e-05	-9.306655441099557e-07	-7.080078139712342e-05
33.239781324919136	0.001127976035501139	0.0011260424684685962	0.0011741913483859776	0.001171607397285354	0.0012008416539728958	0.0011978513501949186	0.0012293637467230508	0.001225913429261591	0.0012896263265005504	0.0012851200227404465	0.0459447739462896	0.04533620299998006	-9.163128018114738e-07	-7.012884743118342e-05	-9.142065628651996e-07	-6.996765030223284e-05
33.44006772866406	0.001127788522315232	0.0011258554420132607	0.0011740070334214127	0.0011714235370094605	0.0012006597877993901	0.0011976699015269114	0.0012291849872199073	0.0012257350309220635	0.0012894557594809544	0.001284949636951873	0.045956360293890275	0.04534763196717316	-8.997845758677674e-07	-6.927874489370822e-05	-8.977216479069336e-07	-6.911991139854634e-05
33.64156095874556	0.0011276028091131627	0.0011256702154285008	0.0011738247886221194	0.0011712417432225184	0.0012004801588183628	0.0011974906838304997	0.0012290086527208287	0.0012255590482195143	0.0012892880447352103	0.0012847820858996847	0.04596816006774076	0.04535927145858639	-8.832288963759455e-07	-6.841372465121731e-05	-8.812093773300292e-07	-6.82572967134476e-05
33.84426828689945	0.001127418927127191	0.001125486819948298	0.0011736446501802633	0.0011710620520532784	0.001200302806303797	0.0011973137362692803	0.0012288347859779364	0.001225385523737222	0.0012891232329732103	0.0012846174199717098	0.04598017725845796	0.045371125410463085	-8.666443253165998e-07	-6.753351291138854e-05	-8.646683171608868e-07	-6.737953323487922e-05
34.04819702867729	0.0011272369081558632	0.001125305287373011	0.0011734666549493978	0.0011708845002907312	0.0012001277702506496	0.0011971390987257683	0.0012286634305319819	0.0012252145008438949	0.001288961375849732	0.0012844556904944204	0.04599241593339353	0.045383197834731444	-8.500294123134529e-07	-6.663783072746732e-05	-8.480970211163091e-07	-6.64863428122553e-05
34.25335454371064	0.001127056784574434	0.0011251256500798051	0.0011732908404568263	0.0011707091253964502	0.0011999550913884428	0.0011969668118149456	0.0012284946307273526	0.001225046023708614	0.0012888025259827638	0.0012842969497511246	0.046004880238185546	0.04539549282053489	-8.333826943805224e-07	-6.572639389568202e-05	-8.31494030338522e-07	-6.557744205284988e-05
34.45974823597649	0.0011268785893454665	0.0011249479410332557	0.0011731172449161813	0.0011705359655171464	0.0011997848111951028	0.0011967969168980642	0.0012283284317273573	0.0012248801373160533	0.0012886467369721787	0.0012841412510005109	0.04601757439834588	0.045408014535799165	-8.167026957135205e-07	-6.479891285524064e-05	-8.148578731952474e-07	-6.465254222287609e-05
34.66738555406454	0.0011267023560296344	0.0011247721937961538	0.0011729459072402487	0.0011703650594974747	0.0011996169719110748	0.0011966294560967138	0.0012281648795298165	0.0012247168874820022	0.0012884940634188035	0.0012839886484955812	0.046030502720881	0.04542076722882769	-7.999879274166351e-07	-6.385509258019506e-05	-7.981870650064851e-07	-6.371134913951693e-05
34.87627399144595	0.0011265281187967362	0.001124598442540526	0.0011727768670540559	0.0011701964468930966	0.0011994516165537246	0.0011964644723071868	0.0012280040209829836	0.001224556320869219	0.0012883445609438967	0.0012838391975029885	0.0460436695959499	0.04543375522993853	-7.832368872280095e-07	-6.289463247027838e-05	-7.814801077652214e-07	-6.275356306156832e-05
35.086421086743854	0.0011263559124369148	0.0011244267220588571	0.001172610164708205	0.0011700301679839922	0.0011992887889320236	0.0011963020092151163	0.0012278459038017747	0.0012243984850035913	0.0012881982862090237	0.0012836929543227709	0.04605707949855655	0.045446982953133805	-7.664480592816519e-07	-6.191722624204754e-05	-7.647354899149514e-07	-6.177887858227482e-05
35.29783442400536	0.0011261857723720806	0.0011242570677755194	0.0011724458412924633	0.0011698662637880269	0.001199128533661519	0.0011961421113104015	0.0012276905765843265	0.0012242434282906224	0.001288055296936348	0.0012835499763084947	0.046070736990282773	0.04546045489780818	-7.496199138489618e-07	-6.092256181686184e-05	-7.479516860708219e-07	-6.078698451592035e-05
35.51052163297529	0.0011260177346675581	0.0011240895157584245	0.001172283938649623	0.0011697047760747892	0.0011989708961796027	0.0011959848239024365	0.0012275380888288907	0.0012240912000322532	0.0012879156519293466	0.001283410321887826	0.04608464672105833	0.04547417565049355	-7.327509070594387e-07	-5.991032120450379e-05	-7.311271567572546e-07	-5.977756378314214e-05
35.72449038937153	0.0011258518360439498	0.0011239241027308899	0.0011721244993896293	0.0011695457473796923	0.0011988159227610885	0.0011958301931356346	0.0012273884909510702	0.0012239418504440224	0.001287779411093964	0.0012832740505835266	0.046098813430971095	0.04548814988664554	-7.15839480608816e-07	-5.888018038482934e-05	-7.142603481165126e-07	-5.8750293292608724e-05
35.93974841516195	0.0011256881138892304	0.0011237608660837415	0.0011719675669039928	0.0011693892210183647	0.0011986636605340983	0.001195678266005274	0.0012272418343014107	0.0012237954306725846	0.0012876466354602178	0.0012831412230349065	0.046113241952116	0.04550238237246666	-6.988840615122956e-07	-5.783180919005648e-05	-6.973496916480582e-07	-5.7704843822892204e-05
36.15630347884324	0.0011255266062710537	0.001123599843887625	0.001171813185380465	0.0011692352411012987	0.0011985141574962564	0.0011955290903736394	0.0012270981711833353	0.0012236519928135652	0.0012875173872042398	0.0012830119010197047	0.04612793721048979	0.04551687796677502	-6.818830617836245e-07	-5.676487117861617e-05	-6.803936039106138e-07	-5.6640879898123275e-05
36.374163395721176	0.0011253673519493218	0.0011234410749055804	0.0011716613998180327	0.001169083852548821	0.0011983674625312298	0.0011953827149865153	0.0012269575548714707	0.0012235115899298067	0.0012873917296708187	0.0012828861474764672	0.046142904227923304	0.04553164162290868	-6.648348781584067e-07	-5.5679023511556736e-05	-6.633904862298617e-07	-5.5558059663674e-05
36.59333602819267	0.001125210390388959	0.0011232845986058222	0.001171512256042172	0.0011689351011063209	0.0011982236254255696	0.0011952391894899776	0.0012268200396303168	0.001223374276069958	0.0012872697273963835	0.0012827640265273641	0.046158148124062624	0.045546678390680134	-6.477378918126435e-07	-5.457391682525681e-05	-6.46338724423056e-07	-5.4456034759592375e-05
36.813829286029524	0.0011250557617729535	0.001123130455174788	0.0011713658007204287	0.0011687890333598025	0.0011980826968859156	0.001195098564447546	0.0012266856807333212	0.0012232401062874667	0.0012871514461325043	0.0012826456035015163	0.04617367411839033	0.045561993418371395	-6.305904680405094e-07	-5.344919509858714e-05	-6.292366884776655e-07	-5.333445018826377e-05
37.03565112666392	0.0011249035070156335	0.0011229786855304206	0.0011712220813782917	0.0011686456967517336	0.0011979447285565303	0.001194960891357667	0.0012265545344823342	0.0012231091366599466	0.001287036952869878	0.001282530944958809	0.04618948753229679	0.04557759195477417	-6.133909559473058e-07	-5.230449551954508e-05	-6.120827322490981e-07	-5.219294418151721e-05
37.25880955547555	0.0011247536677762042	0.0011228293313357111	0.0011710811464153866	0.0011685051395972112	0.0011978097730371996	0.00119482622267156	0.0012264266582274687	0.001222981424308952	0.001286926315862839	0.0012824201187142197	0.04620559379119651	0.045593479351277666	-5.961376881363431e-07	-5.113944834814199e-05	-5.948751931454145e-07	-5.103114806401243e-05
37.483312626080554	0.0011246062864725367	0.001122682435012496	0.001170943045121987	0.001168367411100444	0.001197677883901482	0.0011946946118114123	0.001226302110387368	0.001222857027420156	0.0012868196046543908	0.0012823131938626644	0.04622199842669445	0.04560966106400526	-5.78828980391053e-07	-4.995367677720908e-05	-5.776123918072723e-07	-4.9848686113851404e-05
37.70916844062219	0.001124461406295223	0.0011225380397555196	0.001170807827695852	0.0011682325613715642	0.001197549115715336	0.0011945661131889528	0.0012261809504698902	0.0012227360052639445	0.001286716890101775	0.0012822102408043805	0.04623870707880065	0.045626142655998105	-5.6146313135233e-07	-4.874679678917859e-05	-5.602926317930731e-07	-4.864517542058078e-05
37.93638515006311	0.0011243190712218957	0.00112239618954676	0.0011706755452593962	0.0011681006414437651	0.0011974235240561162	0.0011944407822243876	0.001226063239093219	0.001222618418216434	0.001286618244402592	0.001282111331270851	0.04625572549819659	0.04564292979945076	-5.440384221655145e-07	-4.751841700914583e-05	-5.429141992246457e-07	-4.7420225738753485e-05
38.164970954479706	0.0011241793260318288	0.0011222569291700383	0.0011705462498772087	0.001167971703290793	0.0011973011655319681	0.0011943186753657399	0.0012259490380074245	0.0012225043277809345	0.001286523741121496	0.0012820165383513025	0.0462730595485556	0.0456600282779985	-5.265531161599037e-07	-4.6268138556487814e-05	-5.25475362463286e-07	-4.617343933890905e-05
38.39493410335793	0.0011240422163208052	0.0011221203042258959	0.001170419994573907	0.0011678457998447716	0.0011971820978015977	0.0011941998501085599	0.0012258384101164505	0.0012223937966098445	0.001286433455217454	0.0012819259365197603	0.04629071520891361	0.04567744398905606	-5.090054584944333e-07	-4.499555489184681e-05	-5.079743717658486e-07	-4.4904410856638766e-05
38.626282895891045	0.0011239077885162832	0.001121986361146766	0.0011702968333523601	0.001167722985014392	0.001197066379594465	0.0011940843650160543	0.0012257314195005817	0.0012222868885270125	0.001286347463071613	0.0012818396016627067	0.0463086985760985	0.04569518294621243	-4.913936757912178e-07	-4.370025166000602e-05	-4.904094589143829e-07	-4.3612727134934026e-05
38.859025681279114	0.0011237760898928414	0.0011218551472124312	0.0011701768212122674	0.001167603313703463	0.0011969540707313729	0.0011939722797396186	0.0012256281314393666	0.0012221836685505632	0.001286265842515766	0.0012817576111073346	0.04632701586721442	0.04571325128168216	-4.737159757894731e-07	-4.238180653159951e-05	-4.7277883686875494e-07	-4.229796706645139e-05
39.09317085903034	0.0011236471685879274	0.0011217267105657794	0.001170060014169112	0.001167486841829831	0.0011968452321454886	0.0011938636550397899	0.0012255286124350263	0.0012220842029161978	0.001286188672861448	0.0012816800436504215	0.04634567342218531	0.045731655248812376	-4.559705469738516e-07	-4.103978903927108e-05	-4.550806994014882e-07	-4.095970143058736e-05
39.328726879264174	0.0011235210736179036	0.001121601100228859	0.0011699464692734897	0.0011673736263446786	0.0011967399259037853	0.0011937585528076283	0.0012254329302363494	0.001221988559100984	0.0012861160349296628	0.001281606979587836	0.046364677706357924	0.04575040122464913	-4.3815555818196156e-07	-3.967376041000281e-05	-4.373132207031137e-07	-3.959749272602897e-05
39.56570224301631	0.0011233978548944095	0.0011214783661192514	0.001169836244630837	0.001167263725252216	0.001196638215228939	0.0011936570360865442	0.0012253411538630991	0.0012218968058476535	0.0012860480110812788	0.0012815385007446981	0.04638403531316533	0.045769495712566194	-4.202691582318348e-07	-3.8283273395223194e-05	-4.1947455501310793e-07	-3.821089500152808e-05
39.80410550254544	0.0011232775632410263	0.0011213585590667467	0.0011697293994215375	0.0011671571976297587	0.0011965401645216576	0.0011935591690945629	0.001225253353630921	0.0012218090131893978	0.001285984685248077	0.0012814746905061964	0.04640375296685531	0.04578894534495354	-4.023094755337825e-07	-3.6867872096196797e-05	-4.015628362356513e-07	-3.679945368226245e-05
40.04394526164196	0.0011231602504102745	0.0011212417308303507	0.0011696259939214507	0.0011670541036482183	0.0011964458393834878	0.0011934650172470574	0.0012251696011767912	0.0012217252524752008	0.001285926142964506	0.0012814156338490962	0.046423837525283555	0.045808756885971705	-3.842746176684238e-07	-3.54270917844457e-05	-3.835761775124527e-07	-3.536270539000741e-05
40.28523017593832	0.0011230459691009321	0.0011211279341156151	0.0011695260895228446	0.0011669545045930015	0.0011963553066400819	0.0011933746471799512	0.0012250899694849948	0.0012216455963957008	0.0012858724714001322	0.0012813614173739435	0.046444295982770605	0.04582893723437072	-3.661626709981075e-07	-3.396045872008924e-05	-3.6551267084067654e-07	-3.3900177762696826e-05
40.52796895322162	0.0011229347729756907	0.001121017222592305	0.0011694297487557558	0.001166858462885334	0.001196268634364952	0.0011932881267733945	0.0012250145329136606	0.0012215701190096049	0.0012858237593928181	0.0012813121293379886	0.04646513547303065	0.04584949342637731	-3.479717002288947e-07	-3.246748996399429e-05	-3.4737038663622613e-07	-3.2411389267017476e-05
40.77217035374772	0.0011228267166791502	0.0011209096509124054	0.001169337035309779	0.001166766042104016	0.0011961858919037173	0.0011932055251759413	0.00122494336722186	0.0012214988957706641	0.0012857800974826416	0.0012812678596888433	0.04648636327216999	0.04587043263865003	-3.2969974799899535e-07	-3.0947693187566294e-05	-3.291473733195785e-07	-3.089584900858866e-05
41.017843190557436	0.0011227218558561621	0.001120805274728477	0.0011692480140563012	0.0011666773070076158	0.0011961071498988514	0.0011931269128292198	0.001224876549597282	0.0012214320035552235	0.0012857415779465764	0.0012812287000988922	0.046507986801755156	0.045891762191307764	-3.113448344320771e-07	-2.9400566476184276e-05	-3.108416568808024e-07	-2.935305653681275e-05
41.26499632979458	0.00112262024717053	0.0011207041507123702	0.001169162751071186	0.0011665923235571194	0.0011960324803149541	0.0011930523614931254	0.0012248141586845077	0.0012213695206903664	0.0012857082948339567	0.0012811947440004837	0.04653001363195993	0.045913489551030605	-2.9290495669057406e-07	-2.7825598129693763e-05	-2.9245124042202517e-07	-2.7782501644924018e-05
41.51363869102594	0.0011225219483240701	0.0011206063365742976	0.0011690813136579193	0.0011665111589390371	0.0011959619564645405	0.0011929819442715352	0.0012247562746138822	0.0012213115269826555	0.001285680344002739	0.001281166086621909	0.04655245148478405	0.04593562233423481	-2.743780885146839e-07	-2.6222266456432664e-05	-2.739741037064043e-07	-2.6183664165624343e-05
41.763779247563185	0.0011224270180760464	0.0011205118910822848	0.0011690037703712345	0.0011664338815889884	0.0011958956530343876	0.0011929157356385675	0.0012247029790310227	0.0012212581037475026	0.0012856578231565953	0.0012811428250242033	0.04657530823735388	0.04595816831032648	-2.557621797565947e-07	-2.4590039563870958e-05	-2.554082026966914e-07	-2.4556013762361273e-05
42.0154270267867	0.0011223355162629787	0.0011204208740819921	0.0011689301910412105	0.001166360561215761	0.0011958336461124152	0.0011928538114653858	0.0012246543551269488	0.0012212093338391634	0.0012856408318828395	0.001281125058138778	0.0465985919253019	0.04598113540503539	-2.370551559259873e-07	-2.2928375146780144e-05	-2.367514690864228e-07	-2.2899009716859098e-05
42.26859111047143	0.0011222475038188315	0.0011203333465169194	0.001168860646797863	0.0011662912688258614	0.0011957760132151388	0.0011927962490475656	0.0012246104876688668	0.001221165301681379	0.001285629471691221	0.0012811128868059052	0.04662231074622964	0.04600453170382953	-2.1825491766398059e-07	-2.123672026321799e-05	-2.1800180979598266e-07	-2.1212100707768133e-05
42.523280635114425	0.0011221630427956165	0.0011202493704490215	0.0011687952100962575	0.0011662260767485875	0.0011957228333157183	0.0011927431271330543	0.0012245714630316408	0.0012211260932986992	0.0012856238460536224	0.0012811064138141047	0.04664647306325731	0.04602836545541239	-1.9935934025784238e-07	-1.951451111156799e-05	-1.9915710648210974e-07	-1.9494724587565404e-05
42.77950479226489	0.0011220821963843712	0.0011201690090797067	0.0011687339547421182	0.0011661650586615923	0.0011956741868725754	0.0011926945259507027	0.001224537369229925	0.0012210917963484669	0.001285624060444651	0.0012811057439404095	0.046671087408658635	0.04605264507531144	-1.8036627314962916e-07	-1.7761172802138736e-05	-1.8021521503829713e-07	-1.7746308154431567e-05
43.03727282885567	0.0011220050289365631	0.0011200923267712562	0.0011686769559179743	0.0011661082896169904	0.0011956301558586331	0.0011926505272394142	0.0012245082959510111	0.0012210625001535123	0.0012856302223831757	0.0012811109839915773	0.04669616248758957	0.046077379149550575	-1.612735393992891e-07	-1.5976119119770482e-05	-1.6117396507827828e-07	-1.596626691677261e-05
43.29659404753705	0.0011219316059859073	0.0011200193890686582	0.0011686242902098464	0.0011660558460679974	0.001195590823791173	0.0011926112142779054	0.0012244843345883903	0.0012210382957355593	0.0012856424414748253	0.0012811222428462425	0.04672170718190506	0.04610257643841825	-1.42078935143862e-07	-1.4158752282666942e-05	-1.420311593835176e-07	-1.4154004852023894e-05
43.55747780701245	0.0011218619942706149	0.0011199502627218768	0.001168576035634486	0.001166007805896127	0.0011955562757623313	0.001192576671915114	0.0012244655782760593	0.001221019275849368	0.0012856608294554784	0.0012811396314980623	0.04674773055407707	0.04612824588032582	-1.2278022904800567e-07	-1.2308462694454736e-05	-1.2278457335980833e-07	-1.2308914159570028e-05
43.81993352237618	0.001121796261756079	0.0011198850157085546	0.0011685322716671826	0.0011659642484389515	0.001195526598470252	0.0011925469866012482	0.001224452121923581	0.0012210055350176322	0.001285685500235768	0.00128116326309986	0.04677424185120705	0.04615439659576691	-1.0337516177273687e-07	-1.0424628694022386e-05	-1.0343195450904924e-07	-1.0430375012110416e-05
44.08397066545326	0.0011217344776579905	0.0011198237172571498	0.001168493079270134	0.0011659252545184252	0.0011955018802508872	0.001192522246419493	0.0012244440622519042	0.00122099716956663	0.0012857165699466122	0.0012811932530087877	0.046801250509140566	0.0461810378913738	-8.386144538822735e-08	-8.506616295506086e-06	-8.397102184464281e-08	-8.517755295589513e-06
44.349598765141174	0.0011216767124659314	0.0011197664378705494	0.0011684585409214294	0.0011658909064698197	0.0011954822111105068	0.0011925025411184155	0.0012244414978300024	0.0012209942776626886	0.0012857541569858417	0.0012812297188325736	0.046828766156686956	0.04620817926407851	-6.423676276708437e-08	-6.553778920115327e-06	-6.43994652869441e-08	-6.570410342743305e-06
44.6168274077539	0.0011216230379674204	0.0011197132493501359	0.0011684287406446266	0.0011658612881712547	0.0011954676827588984	0.0011924879621450616	0.001224444529112315	0.0012209969593494486	0.0012857983820659118	0.0012812727804768487	0.046856798619947064	0.04623583040537806	-4.449876701622876e-08	-4.5654571277087275e-06	-4.471494509427146e-08	-4.587682665424531e-06
44.88566623736761	0.001121573527272428	0.0011196642248203247	0.0011684037640389458	0.001165836485073839	0.0011954583886432777	0.0011924786026787594	0.0012244532584770173	0.001221005316585951	0.0012858493682627438	0.0012813225601935826	0.04688535792674634	0.046264001205708886	-2.4645080863236468e-08	-2.5409783389329643e-06	-2.491509126182484e-08	-2.5689016773244866e-06
45.15612495616904	0.0011215282548383814	0.001119619438753591	0.001168383698310097	0.0011658165842324511	0.001195454423982939	0.001192474557665661	0.0012244677902651564	0.0012210194532855853	0.0012859072410657288	0.0012813791826306812	0.046914454311191484	0.04629270175893486	-4.6732959967099585e-09	-4.796565457598767e-07	-4.997502850347807e-09	-5.133834060089271e-07
45.42821332480542	0.001121487296495674	0.0011195789669960043	0.0011683686323017766	0.0011658016743371802	0.001195455885804674	0.0011924759238540496	0.0012244882308206748	0.0012210394753559223	0.0012859721284289446	0.0012814427748827756	0.04694409821833239	0.04632194236694945	1.541902754781388e-08	1.6192079771437662e-06	1.5040252614086785e-08	1.579569795240321e-06
45.701941162736816	0.0011214507294736542	0.0011195428867932418	0.0011683586565277894	0.001165791845745401	0.0011954628729789307	0.0011924827998303841	0.0012245146885313074	0.001221065490739414	0.0012860441608235633	0.0012815134665431994	0.04697430030895467	0.04635173354439582	3.563436203968609e-08	3.7563289713160586e-06	3.5200639796669625e-08	3.7106695448263505e-06
45.97731834859046	0.0011214186324271524	0.0011195112768171394	0.0011683538632048832	0.0011657871905145503	0.0011954754862567901	0.001192495286056159	0.0012245472738704316	0.001221097609455041	0.0012861234712915537	0.0012815913897572405	0.04700507146449171	0.04638208602351328	5.597521275267289e-08	5.9324345040856485e-06	5.5486156243407525e-08	5.880641741479176e-06
46.25435482051728	0.0011213910854635243	0.0011194842171927642	0.0011683543462862646	0.0011657878024355901	0.0011954938283077418	0.0011925134849055591	0.0012245860994398508	0.0012211359436408897	0.0012862101955006644	0.0012816766792766653	0.04703642279206414	0.04641301075910508	7.644411864843673e-08	8.148267282181987e-06	7.589933306503815e-08	8.090226876783513e-06
46.533060576550575	0.0011213681701702364	0.0011194617895260253	0.0011683602014958302	0.0011657937770671836	0.0011955180037582962	0.0011925375007039492	0.00122463128001356	0.001221180607597703	0.0012863044718007504	0.001281769472515572	0.04706836562965416	0.046444518933639156	9.704365307085933e-08	1.0404584972950603e-05	9.644273562875103e-08	1.0340180355200568e-05
46.813445674966815	0.001121349969642992	0.00111944407693183	0.0011683715263631207	0.0011658052117705915	0.001195548119231436	0.0011925674397672001	0.0012246829325825003	0.0012212317178334183	0.0012864064412814599	0.0012818699096075884	0.04710091155141432	0.04647662196248332	1.1777642447332454e-07	1.270216053500528e-05	1.1711896428807239e-07	1.263127282383203e-05
47.09552023464871	0.0011213365685144286	0.0011194311640628102	0.0011683884202590294	0.001165822205745323	0.0011955842833869551	0.0011926034104418985	0.001224741176400349	0.0012212893931087322	0.0012865162478313448	0.0012819781334644845	0.04713407237311507	0.04650933149927576	1.386450771741904e-07	1.504178255812283e-05	1.379306551209901e-07	1.4964290510621758e-05
47.37929443545016	0.0011213280529833792	0.0011194231371386158	0.0011684109844322676	0.0011658448600655427	0.0011956266069626821	0.0011926455231464372	0.0012248061330303566	0.0012213537544837072	0.0012866340381984152	0.001282094289836209	0.04716786015774004	0.04654265944144148	1.5965229210532228e-07	1.74242556092441e-05	1.588804806858593e-07	1.7340035569385348e-05
47.66477851856398	0.0011213245108447258	0.001119420083975799	0.0011684393220466177	0.0011658732777172622	0.0011956752028166266	0.0011926938904130266	0.0012248779263932664	0.001221424925365455	0.0012867599620521948	0.001282218527372412	0.04720228722122653	0.046576617935852375	1.808007875935859e-07	1.98504005892719e-05	1.7997115080029338e-07	1.975932643547007e-05
47.951982786891236	0.0011213260315198431	0.0011194220940182926	0.001168473538218983	0.0011659075636363285	0.0011957301859700613	0.0011927486269306385	0.0012249566828163424	0.0012215030315569208	0.0012868941720473048	0.0012823509976854857	0.04723736613836198	0.046611219384640176	2.0209332016489154e-07	2.2321055097973552e-05	2.0120541333523353e-07	2.222299818913087e-05
48.24091760541319	0.0011213327060876606	0.0011194292583685064	0.001168513740058261	0.0011659478247472372	0.0011957916736515754	0.0011928098495889165	0.0012250425310835397	0.0012215882013068052	0.001287036823888642	0.0012824918554151785	0.04727310974883903	0.04664647645116584	2.2353268535517737e-07	2.4837073808126053e-05	2.2258605502853412e-07	2.4731902928398775e-05
48.53159340156531	0.001121344627316339	0.0011194416698190395	0.0011685600367050538	0.001165994170002775	0.001195859785342108	0.0011928776775230634	0.0012251356024868376	0.0012216805653606389	0.0012871880763981743	0.001282641258294807	0.04730953116347061	0.04668240206614756	2.4512171856345966e-07	2.739932885070795e-05	2.4411590232673724e-07	2.7286910152718447e-05
48.82402066561362	0.0011213618896955967	0.0011194594228850444	0.0011686125393722481	0.0011660467104245365	0.0011959346428210109	0.0011929522321597543	0.001225236030878787	0.0012217802570130682	0.0012873480915834255	0.0012827993672191486	0.047346643770577145	0.04671900943395705	2.668632958988115e-07	3.0008710207807265e-05	2.6579782223855666e-07	2.988890715457937e-05
49.11820995103327	0.00112138458946967	0.001119482613837227	0.00116867136138646	0.0011661055591443024	0.0011960163702131323	0.0011930336372640668	0.0012253439527262744	0.0012218874121613487	0.001287517034707672	0.00128296634631402	0.04738446124254571	0.04675631203908755	2.887603350741792e-07	3.26661261172978e-05	2.876347232130816e-07	3.25387994227766e-05
49.41417187488941	0.0011214128246709565	0.0011195113407355287	0.001168736618230406	0.0011661708314463413	0.0011961050940369918	0.0011931220189874993	0.0012254595071655757	0.0012220021693601186	0.0012876950743619354	0.0012831423630076382	0.04742299754256837	0.04679432365279509	3.108157962984637e-07	3.537250348673027e-05	3.096295560392308e-07	3.523751105471984e-05
49.71191711822035	0.001121446695154317	0.0011195457034634724	0.0011688084275861712	0.00116624264481061	0.0011962009432540234	0.0011932175059170516	0.0012255828360586848	0.0012221246698774426	0.0012878823825387847	0.0012833275881037672	0.047462266931566015	0.04683305833992465	3.3303268322237845e-07	3.812878832001876e-05	3.317853147812022e-07	3.7985985181565596e-05
50.01145642642306	0.0011214863026320994	0.0011195858037632278	0.0011688869093794615	0.0011663211189569332	0.0011963040493189769	0.0011933202291254626	0.0012257140840510156	0.001222255057752221	0.0012880791347080558	0.0012835221958567644	0.047502283975302304	0.04687253046592496	3.5541404389037926e-07	4.093594615467433e-05	3.541050377260657e-07	4.078518440370216e-05
50.3128006096408	0.0011215317507098411	0.0011196317452713623	0.0011689721858247934	0.0011664063758901225	0.001196414546231442	0.0011934303222225619	0.0012258533986304473	0.00122239347985293	0.001288285509894484	0.001283726364048521	0.047543063551695096	0.04691275470405429	3.7796297170517024e-07	4.379496250750403e-05	3.7659180834046305e-07	4.363609123447798e-05
50.61596054315354	0.0011215831449227205	0.0011196836335553358	0.001169064381471703	0.0011664985399461095	0.001196532570588577	0.0011935479214078245	0.0012260009301878051	0.0012225400859377936	0.0012885016907573587	0.0012839402740674008	0.04758462085833143	0.04695374604279103	4.006826064464203e-07	4.670684333743513e-05	3.992487562951789e-07	4.6539708562165494e-05
50.9209471677702	0.0011216405927727373	0.001119741576150733	0.0011691636232519674	0.0011665977378390946	0.0011966582616390452	0.0011936731655241316	0.0012261568320787875	0.0012226950287163897	0.0012887278636722413	0.001284164110989218	0.04762697142019261	0.04699551979344634	4.2357613528752787e-07	4.9672615515500285e-05	4.220790584704131e-07	4.9497060117698055e-05
51.22777149022361	0.0011217042037666486	0.0011198056825992495	0.001169270040527869	0.001166704098709732	0.0011967917613381984	0.0011938061961127666	0.0012263212606873825	0.0012228584639127388	0.0012889642188148	0.001284398063660314	0.04767013109759494	0.04703809159799544	4.466467938626928e-07	5.2693327310782134e-05	4.450859400150463e-07	5.25091909585329e-05
51.53644458356769	0.001121774089454687	0.0011198760644874608	0.001169383765141545	0.0011668177541744	0.0011969332144045478	0.0011939471574697	0.0012264943754908338	0.0012230305503299291	0.0012892109502468535	0.0012846423247828143	0.04771411609435565	0.04708147743712503	4.6989786736000884e-07	5.577004888937531e-05	4.682726754390819e-07	5.5577167965892293e-05
51.84697758757708	0.0011218503634700644	0.0011199528354863843	0.001169504931465426	0.001166938838375563	0.001197082768377551	0.0011940961967031808	0.0012266763391261773	0.0012232114499163087	0.0012894682560046712	0.0012848970910021213	0.047758942966189134	0.047125693638511434	4.933326916158574e-07	5.890387282300735e-05	4.916425897041367e-07	5.870208035166358e-05
52.15938170914916	0.0011219331415692766	0.001120036111391839	0.0011696336764538031	0.001167067488033252	0.0011972405736767374	0.0011942534637926665	0.0012268673174584022	0.0012234013278332836	0.001289736338189599	0.0012851625629967008	0.0478046286293439	0.04717075688533374	5.169546542756545e-07	6.209591461617259e-05	5.151990593759478e-07	6.188504018350693e-05
52.47366822270851	0.0011220225416732539	0.0011201260101656547	0.0011697701396955636	0.0011672038424977206	0.0011974067836622458	0.0011944191116491536	0.0012270674796502968	0.0012236003525247993	0.00129001540306111	0.0012854389455702743	0.0478511903694836	0.04721668422502983	5.407671959710772e-07	6.534731324522869e-05	5.389455137961782e-07	6.51271829215927e-05
52.789848470613855	0.0011221186839093285	0.0011202226519777046	0.0011699144634680942	0.0011673480438032615	0.0011975815546967623	0.0011945932961769088	0.0012272769982339955	0.0012238086957885065	0.0012903056611323158	0.0012857264477464402	0.047898645850825566	0.04726349307830344	5.647738115122525e-07	6.865923171114896e-05	5.628854362654985e-07	6.842966796866135e-05
53.107933863567155	0.0011222216906540908	0.0011203261592488169	0.0011700667927924185	0.0011675002367232518	0.001197765046208942	0.0011947761763366695	0.0012274960491843148	0.0012240265328486999	0.0012906073272680612	0.0012860252828658413	0.04794701312554264	0.04731120124839166	5.889780511454321e-07	7.203285761014921e-05	5.870223653045136e-07	7.179367923992874e-05
53.42793588102576	0.0011223316865771084	0.0011204366566945733	0.001170227275489571	0.0011676605688264482	0.0011979574207583255	0.0011949679142103497	0.0012277248119938967	0.0012242540424310725	0.0012909206207856459	0.0012863356686859534	0.047996310643435756	0.04735982693060167	6.133835218104493e-07	7.54694037167214e-05	6.113598959038482e-07	7.522042574356624e-05
53.74986607161648	0.0011224487986855535	0.0011205542713699941	0.0011703960622382516	0.0011678291905345406	0.0011981588441018014	0.0011951686750672676	0.0012279634697502304	0.001224491406839309	0.001291245765558281	0.001286657827483547	0.04804655726189131	0.0474093887221227	6.379938884693015e-07	7.89701085870953e-05	6.359016808306101e-07	7.871114217969377e-05
54.073736053552395	0.0011225731563697609	0.001120679132715173	0.0011705733066338056	0.0011680062551810441	0.0011983694852616732	0.0011953786274319787	0.0012282122092146148	0.001224738812033629	0.001291582990121373	0.0012869919861599668	0.04809777225612791	0.04745990563212847	6.628128754507766e-07	8.253623717624503e-05	6.606514319842938e-07	8.2267089557303e-05
54.399557515052166	0.0011227048914497133	0.001120811372601836	0.0011707591652485377	0.0011681919190715156	0.00119858951659534	0.001195597943153722	0.0012284712209030917	0.001224996447711279	0.0012919325277817003	0.00128733837634926	0.048149975329742835	0.04751139709217436	6.878442678091758e-07	8.616908147018876e-05	6.856129217444433e-07	8.588955582328195e-05
54.727342214761876	0.0011228441382224934	0.0011209511253808713	0.0011709537976934074	0.0011683863415451541	0.0011988191138666633	0.001195826797477535	0.0012287406991694301	0.0012252645073890587	0.0012922946167295971	0.0012876972345292814	0.04820318662557626	0.047563882966900235	7.130919127695552e-07	8.986996114138113e-05	7.10789984405269e-07	8.957985651508737e-05
55.057101982179326	0.0011229910335107307	0.0011210985279308556	0.001171157366681159	0.0011685896850378299	0.0011990584563190678	0.0011960653691171059	0.001229020842290225	0.0012255431884879596	0.0012926695001542528	0.0012880688021358732	0.048257426736889986	0.04761738356505613	7.385597211905306e-07	9.364022421978757e-05	7.361865176336822e-07	9.333933542921002e-05
55.38884871808102	0.0011231457167120435	0.001121253719707581	0.0011713700380908923	0.0011688021151465544	0.0011993077267504096	0.001196313840329376	0.0012293118525521555	0.001225832692419936	0.0012930574263622032	0.001288453325680203	0.04831271671888555	0.04767191965084989	7.642516690593935e-07	9.748124778197198e-05	7.618064839518338e-07	9.716936530695941e-05
55.722594394951685	0.0011233083298495183	0.0011214168427946193	0.0011715919810341363	0.0011690238006954493	0.0011995671115896719	0.0011965723969909713	0.0012296139363414877	0.0012261332246769128	0.00129345864889914	0.0012888510568693804	0.04836907810056612	0.047727512455641594	7.901717990401336e-07	0.00010139443866089004	7.876539122888236e-07	0.00010107134854259181
56.058351057416104	0.001123479017623235	0.0011215880419549408	0.0011718233679224544	0.0011692549138032481	0.001199836800975538	0.001196841228676499	0.0012299273042358718	0.0012264449949220713	0.0012938734266751428	0.0012892622527304535	0.04842653289695348	0.04778418368998333	8.163242220583268e-07	0.00010538123417513923	8.137328995458555e-07	0.00010504671790823039
56.39613082267415	0.0011236579274628703	0.001121767464683607	0.0011720643745366216	0.00116949562995236	0.001200116988836892	0.0011971205287387631	0.0012302521710985139	0.0012267682170834918	0.0012943020240934423	0.0012896871757378952	0.048485103621677524	0.04784195555603066	8.42713118944351e-07	0.0001094431028806353	8.400476122357673e-07	0.00010909693730321024
56.7359458809379	0.001123845209581407	0.001121955261261582	0.0011723151800974274	0.0011697461280595692	0.0012004078729753137	0.001197410494390969	0.0012305887561748026	0.0012271031094502369	0.0012947447111828574	0.0012901260939447202	0.048544813299948766	0.047900850760324076	8.693427421260433e-07	0.00011358154534446552	8.666022881696159e-07	0.00011322350252482294
57.07780849587155	0.0011240410170299659	0.0011221515848106622	0.0011725759673381388	0.0011700065905483775	0.0012007096551496172	0.0011977113267909619	0.0012309372831914515	0.0012274498947709282	0.0012952017637340052	0.0012905792811173267	0.04860568548192484	0.0479608925269656	8.962174173369683e-07	0.00011779809493647764	8.93401238153237e-07	0.00011742794205632512
57.42173100503407	0.0011242455057537794	0.0011223565913495567	0.0011728469225786536	0.001170277203423047	0.0012010225411624767	0.0011980232311275434	0.0012312979804582293	0.001227808800354901	0.0012956734634394142	0.0012910470168741965	0.04866774425649041	0.04802210461119938	9.233415454088217e-07	0.000122094318648569	9.204488477657698e-07	0.00012171181788228624
57.7677258203244	0.0011244588346493547	0.0011225704398511592	0.0011731282358014266	0.0011705581563444044	0.0012013467409492397	0.001198346416708964	0.0012316710809723872	0.0012281800581760312	0.0012961600980377025	0.0012915295868286077	0.04873101426545937	0.04808451131341027	9.50719604119344e-07	0.0001264718179385671	9.477495792077888e-07	0.00012607672632988787
58.115805428429454	0.0011246811656228383	0.0011227932923010275	0.0011734201007291868	0.0011708496427074381	0.0012016824686689566	0.0011986810970536302	0.001232056822525847	0.0012285639049793033	0.0012966619614619376	0.0012920272827354785	0.048795520718221914	0.048148137493556384	9.783561500582329e-07	0.00013093222959326134	9.753079731531205e-07	0.0001305242989282085
58.465982391274686	0.0011249126636495993	0.0011230253137570838	0.0011737227149044925	0.0011711518597207309	0.0012020299427976968	0.0011990274899830794	0.0012324554478152223	0.0012289605823901989	0.0012971793539923162	0.0012925404026424786	0.048861289406843554	0.04821300858605319	1.0062558205817425e-06	0.00013547722662266004	1.003128650687397e-06	0.00013505620329751222
58.818269346477535	0.001125153496835087	0.001123266672410595	0.0011740362797712045	0.0011714650084878033	0.0012023893862242445	0.0011993858177173284	0.0012328672045548062	0.001229370337027018	0.0012977125824133516	0.0012930692510455862	0.04892834672164158	0.048279150615120815	1.0344233358158556e-06	0.00014010851917847789	1.0312163153090598e-06	0.00013967414406512724
59.172679007803275	0.0011254038364769661	0.0011235175396484356	0.001174361000757896	0.0011717892940903967	0.0012027610263482071	0.0011997563069726272	0.001233292345592571	0.0012297934206162058	0.001298261960175686	0.0012936141390492203	0.04899671966724838	0.048346590210617234	1.0628635007171351e-06	0.0001448278554995186	1.0595757549763333e-06	0.00014437986380644308
59.52922416562417	0.0011256638571285754	0.00112377809011668	0.0011746970873632797	0.0011721249256737652	0.0012031450951806466	0.0012001391890617175	0.0012337311290293181	0.0012302300901107946	0.001298827807562728	0.001294175384531128	0.04906643587918603	0.04841535462437214	1.0915812071916886e-06	0.0001496370228861177	1.0882118442097095e-06	0.0001491751440142186
59.887917687380885	0.0011259337366637191	0.0011240485017855301	0.0011750447532436782	0.0011724721165340115	0.0012035418294472683	0.0012005346999966438	0.0012341838183410345	0.0012306806078120364	0.0012994104518622488	0.001294753312312174	0.049137523640965707	0.04848547174703707	1.120581436275716e-06	0.0001545378487027016	1.11712954626946e-06	0.00015406180609797704
60.24877251804685	0.0011262136563428542	0.0011243289560156477	0.0011754042163026333	0.0011728310842075568	0.0012039514706942863	0.001200943080594228	0.0012346506825046126	0.00123114524149437	0.0013000102275431606	0.0012953482543312412	0.04921001190173681	0.04855697012547779	1.1498692604097315e-06	0.0001595322014141809	1.1463339154090414e-06	0.000159041712414848
60.6118016805955	0.0011265038008806741	0.0011246196376258853	0.0011757756987826804	0.0011732020505627722	0.00120437426539702	0.001201364576584258	0.001235131996126996	0.0012316242645337924	0.001300627476437629	0.0012959605498253969	0.049283930294499366	0.04862987898072316	1.1794498457383742e-06	0.00016462199164868352	1.175830099168617e-06	0.00016411676732844271
60.97701827647021	0.001126804358515133	0.0011249207349624674	0.0011761594273593614	0.001173585241893847	0.0012048104650713043	0.0012017994387204885	0.0012356280395778854	0.001232117956039763	0.0013012625479287218	0.0012965905455155275	0.049359309154908784	0.04870422822649482	1.2093284545108308e-06	0.00016980917329623146	1.2056233407583498e-06	0.00016928891830200743
61.34443548605718	0.0011271155210779496	0.0011252324399696517	0.0011765556332375452	0.0011739808890169575	0.001205260326387819	0.0012022479228945325	0.0012361390991261212	0.001232626600990753	0.0013019157991438109	0.0012972385957976432	0.04943617954068761	0.04878004848833507	1.239510447555419e-06	0.0001750957446417234	1.235718981518457e-06	0.00017456015702616012
61.71406656916102	0.0011274374840666169	0.0011255549482619101	0.0011769645522501139	0.0011743892273688031	0.001205724111289411	0.0012027102902527481	0.001236665467079862	0.0012331504903735704	0.0013025875951539264	0.001297905062940063	0.04951457325167326	0.04885737112336398	1.2700012868031765e-06	0.00018048374952858715	1.2661224634349932e-06	0.00017993252057837972
62.085924865483435	0.0011277704467179434	0.0011258884591976428	0.0011773864249590726	0.0011748104971075581	0.001206202087111496	0.00120318680731618	0.0012372074419306715	0.0012336899213265552	0.0013032783091792741	0.001298590317286677	0.049594522850522384	0.048936228240677906	1.3008065379259415e-06	0.0001859752785638713	1.2968393317488742e-06	0.00018540809262049263
62.46002379510434	0.001128114612083192	0.0011262331759544929	0.001177821496759185	0.0011752449432163423	0.0012066945267056675	0.0012036777461036925	0.0012377653285016766	0.0012342451972868194	0.0013039883228011812	0.0012992947374665482	0.049676061684095975	0.04901665272242599	1.3319318730373175e-06	0.00019157247035805902	1.3278752376592266e-06	0.0001909890046354057
62.83637685896657	0.0011284701871048112	0.001126589305606275	0.00117827001798416	0.0011756928156092545	0.00120720170856657	0.0012041833842583677	0.0012383394380998975	0.0012348166281416306	0.0013047180261806662	0.0013000187106100632	0.04975922390555904	0.049098678245580764	1.3633830734632434e-06	0.00019727751280188	1.3592359410696721e-06	0.00019667743719647968
63.21499763936286	0.0011288373826948241	0.0011269570592015513	0.0011787322440155023	0.0011761543692400418	0.0012077239169621683	0.0012047040051772592	0.0012389300886729076	0.001235404530384082	0.0013054678182839131	0.0013007626325718718	0.04984404449720856	0.04918233930443537	1.395166032639632e-06	0.00020309264438797547	1.3909273134599456e-06	0.00020247562128233865
63.59589980042612	0.0011292164138149118	0.0011273366518439211	0.0011792084353940886	0.0011766298642135102	0.0012082614420675186	0.001205239898144653	0.0012395376049699832	0.001236009227273224	0.001306238107114913	0.0013015269081609133	0.04993055929407316	0.04926767123385349	1.4272867590683393e-06	0.00020902015557117126	1.422955340839912e-06	0.00020838583963253554
63.979097088622495	0.00112960749955821	0.00112772830277403	0.0011796988579345423	0.0011771195658997196	0.0012088145801021346	0.0012057913584688931	0.0012401623187078634	0.0012366310489987714	0.0013070293099555254	0.0013023119513777507	0.050018805008302025	0.049354710233302006	1.459751379375698e-06	0.0002150623901719384	1.4553261267794774e-06	0.00021441042814285272
64.36460333324754	0.0011300108632328824	0.0011281322354533593	0.0011802037828425012	0.0011776237450510701	0.0012093836334710827	0.001206358687622925	0.0012408045687413124	0.0012372703328505687	0.001307841853613266	0.0013031181856595292	0.05010881925438274	0.04944349339169549	1.492566141477955e-06	0.00022122174682664975	1.4880458955603658e-06	0.00022055177730953557
64.75243244692527	0.0011304267324474947	0.0011285486776498313	0.0011807234868348555	0.0011781426779223544	0.0012099689109099148	0.0012069421933886561	0.0012414647012386293	0.0012379274233929691	0.0013086761746771126	0.0013039460441328378	0.0502006405752157	0.049534058713086186	1.5257374178366968e-06	0.00022750068048257854	1.5211209954113774e-06	0.00022681233371682485
65.14259842611021	0.0011308553391982355	0.0011289778615252665	0.0011812582522630413	0.0011786766463938588	0.0012105707276335647	0.001207542190005261	0.0012421430698622835	0.0012386026726442948	0.0013095327197816368	0.0013047959698747802	0.05029430846908088	0.04962644514323334	1.5592717088278984e-06	0.0002339017039424407	1.5545579018522854e-06	0.0002331946015736719
65.53511535159264	0.001131296919958032	0.0011294200237247443	0.0011818083672394902	0.0011792259380976162	0.0012111894054893406	0.001208158998321561	0.0012428400359548578	0.0012392964402615622	0.0013104119458797992	0.001305668416182587	0.05038986341753031	0.04972069259708297	1.5931756462189608e-06	0.00024042738945889708	1.5883632211528744e-06	0.00023970114430066358
65.92999738900669	0.0011317517157675924	0.0011298754054679047	0.0011823741257673155	0.0011797908465468925	0.0012118252731141413	0.0012087929459526103	0.0012435559687304816	0.001240009093730654	0.0013113143205247405	0.0013065638468520947	0.05048734691424724	0.04981684198719855	1.6274559967480954e-06	0.00024708037037970976	1.6225436938947617e-06	0.00024633458616737935
66.32725878934137	0.0011322199723284249	0.001130344252642232	0.001182955827873336	0.0011803716712690017	0.0012124786660960318	0.001209444367440618	0.0012442912454719462	0.0012407410085621244	0.0013122403221609278	0.001307482736465444	0.05058680149490754	0.04991493525318083	1.6621196658472576e-06	0.00025386334284988044	1.6571061986615874e-06	0.00025309761398578656
66.72691388945532	0.0011327019400978898	0.001130826815898386	0.0011835537797445523	0.0011809687179415711	0.0012131499271403447	0.001210113604420371	0.001245046251733723	0.0012414925684928594	0.0013131904404250455	0.0013084255706883846	0.05068827076808356	0.05001501539211143	1.6971737014598396e-06	0.00026077906756760694	1.6920577558378423e-06	0.0002599929788566768
67.12897711259382	0.0011331978743863028	0.0011313233507475905	0.0011841682938681466	0.0011815822985323215	0.0012138394062404143	0.00121080100578927	0.0012458213815510592	0.0012422641656937646	0.0013141651764569913	0.001309392846577533	0.05079179944723393	0.050117126490068546	1.7326252979982248e-06	0.0002678303715981656	1.7274055315427868e-06	0.0002670234979758046
67.53346296890952	0.001133708035456167	0.0011318341176611688	0.001184799689175147	0.0011822127314425096	0.0012145474608531456	0.0012115069278821743	0.001246617037655415	0.0012430562009837372	0.0013151650432214263	0.0013103850728980353	0.050897433383826095	0.050221313754753014	1.7684818004368684e-06	0.0002750201502510208	1.763156841695342e-06	0.0002741920565002831
67.94038605598601	0.0011342326886235603	0.0011323593821722401	0.0011854482911878427	0.001182860341654111	0.0012152744560795419	0.0012122317346511791	0.0012474336316964322	0.0012438690840501183	0.0013161905658402768	0.0013114027704520118	0.05100521960163083	0.05032762354927345	1.8047507085320116e-06	0.00028235136901649804	1.7993191562025793e-06	0.00028150160947526537
68.3497610593647	0.0011347721043617359	0.001132899414979646	0.0011861144321710774	0.001183525460880876	0.001216020764850379	0.0012129757978505127	0.0012482715844706982	0.0012447032336758805	0.001317242281936658	0.0013124464724182587	0.05111520633224442	0.05043610342713872	1.8414396811983896e-06	0.00028982706557156845	1.8359001033149604e-06	0.00028895518383009744
68.7616027530747	0.0011353265584069915	0.0011334544920541562	0.0011867984512875381	0.0011842084277233777	0.0012167867681172004	0.0012137394972267285	0.0012491313261575518	0.0012455590779737928	0.0013183207419906926	0.001313516724703665	0.051227443051887145	0.05054680216850082	1.8785565410262342e-06	0.000297450351851164	1.8729074741082128e-06	0.00029655588043808745
69.17592600016614	0.0011358963318668454	0.001134024894746994	0.0011875006947571552	0.0011849095878281595	0.0012175728550487984	0.001214523220714352	0.0012500132965621738	0.0012464370546278144	0.0013194265097077056	0.0013146140863068148	0.051341980519525626	0.050659769817711704	1.9161092789361876e-06	0.00030522441618874296	1.9103492271098366e-06	0.0003043068762457468
69.59274575324658	0.0011364817113305723	0.0011346109099007395	0.0011882215160207397	0.0011856292940511158	0.001218379423233379	0.001215327364637183	0.0012509179453662497	0.0012473376111419839	0.0013205601623993203	0.0013157391296942987	0.05145887081638654	0.05077505772223774	1.954106059033709e-06	0.00031315252553584805	1.9482334931188172e-06	0.0003122114264808018
70.01207705502031	0.0011370829889821809	0.0011352128299626832	0.0011889612759080155	0.0011863679066252584	0.001219206878886624	0.0012161523339154615	0.0012518457323864958	0.0012482612050971121	0.0013217222913780287	0.0013168924411902864	0.05157816738690496	0.05089271857299754	1.9925552235951043e-06	0.00032123802775235744	1.98656858016108e-06	0.0003202728669299826
70.43393503883172	0.0011377004627158322	0.0011358309531006422	0.0011897203428101312	0.0011871257933329562	0.0012200556370658086	0.0012169985422790586	0.0012527971278413074	0.0012492083044155157	0.0013229135023657482	0.001318074621379875	0.051699925081182055	0.051012806446175625	2.031465298229845e-06	0.00032948435397803233	2.025362978612562e-06	0.0003284946162975255
70.85833492921113	0.0011383344362538128	0.0011364655833213406	0.0011904990928568462	0.0011879033296828408	0.0012209261218902353	0.0012178664124869471	0.0012537726126258836	0.0012501793876341556	0.0013241344159170326	0.001319286285526859	0.05182420019900756	0.05113537684658186	2.070844997255827e-06	0.0003378950210906617	2.0646253665332695e-06	0.0003368801786488018
71.2852920424243	0.001138985219267083	0.0011371170305913814	0.0011912979100985083	0.0011887008990914892	0.0012218187667681797	0.0012187563765531434	0.0012547726785961237	0.0012511749441864613	0.0013253856678575285	0.0013205280640065	0.05195105053551586	0.05126048675261881	2.1107032292240306e-06	0.0003464736342448649	2.104364615165919e-06	0.0003454331459371296
71.71482178702524	0.0011396531274984625	0.0011377856109608874	0.0011921171866929728	0.0011895188930700557	0.0012227340146305716	0.0012196688759793636	0.0012557978288616318	0.0012521954746931917	0.0013266679097383438	0.001321800602753976	0.052080535428548604	0.05138819466292293	2.1510491026556847e-06	0.0003552238895034865	2.1445897946266966e-06	0.0003541572006195981
72.14693966441222	0.001140338482888531	0.0011384716466898486	0.0011929573230976384	0.001190357711415989	0.0012236723181716712	0.001220604361994614	0.0012568485780881991	0.0012532414912626694	0.0013279818093070456	0.001323104563729168	0.052212715807793006	0.05151856064476188	2.191891931982177e-06	0.0003641495765619729	2.1853101797909575e-06	0.00036305611836398577
72.58166126938723	0.0011410416137042677	0.0011391754663772514	0.001193818728266733	0.0011912177624100076	0.001224634140096966	0.0012215632958019727	0.001257925452810106	0.0012543135178007523	0.0013293280509959883	0.0013244406253985145	0.05234765424577909	0.051651646384251855	2.233241243697684e-06	0.00037325458157061453	2.2265352564176683e-06	0.0003721337708572636
73.01900229071879	0.001141762854670536	0.001139897405093058	0.0011947018198540588	0.0011920994630185147	0.0012256199533785736	0.0012225461488328338	0.001259028991752662	0.0012554120903309446	0.0013307073364287822	0.0013258094832347097	0.052485415010809215	0.051787515238483676	2.2751067827427376e-06	0.00038254289005898445	2.2682747274807135e-06	0.00038139412871260325
73.45897851170821	0.0011425025471044382	0.0011406378045130808	0.001195607024421333	0.0011930032391016033	0.0012266302415183982	0.0012235534030088581	0.0012601597461653574	0.0012565377573250176	0.0013321203849456804	0.0013272118502350057	0.05262606412191264	0.05192623228963744	2.3174985190875e-06	0.0003920185899623785	2.3105385196994788e-06	0.00039084126447705425
73.90160581075892	0.0011432610390526103	0.0011413970130568192	0.0011965347776523182	0.001193929525626837	0.0012276654988193241	0.0012245855510119115	0.0012613182801660557	0.0012576910800445613	0.0013335679341487455	0.0013286484574589715	0.05276966940591018	0.05206786440117327	2.3604266545869564e-06	0.0004016858747624419	2.3533367903467734e-06	0.00040047935575432403
74.34690016194996	0.0011440386854315431	0.0011421753860283385	0.0011974855245729468	0.0011948787668890142	0.0012287262306647625	0.0012256430965623107	0.001262505171096681	0.001258872632893925	0.0013350507404677123	0.0013301200545866039	0.052916300556680916	0.05221248027619224	2.403901630080923e-06	0.0004115490467423988	2.396679934296578e-06	0.0004103126884407726
74.79487763561212	0.0011448358481709637	0.0011429732857602386	0.001198459719777608	0.0011958514167360848	0.0012298129538068285	0.001226726554705646	0.0012637210098908477	0.001260083003784977	0.0013365695797474696	0.0013316274104976929	0.05306602919673794	0.05236015051806281	2.4479341327403835e-06	0.00042161252035957664	2.440578591309016e-06	0.00042034566007664864
75.24555439890803	0.0011456528963603638	0.0011437910817607881	0.0011994578276618172	0.001196847938801434	0.0012309261966634863	0.0012278364521085146	0.0012649664014539187	0.0012613227945141735	0.0013381252478581699	0.0013331713138734365	0.053218928941204696	0.052510947693415855	2.4925351036981028e-06	0.00043188082574480147	2.4850436536067583e-06	0.00043058278332488986
75.6989467164156	0.0011464902063987325	0.001144629150864289	0.001200480322661471	0.0011978688067427383	0.0012320664996249863	0.0012289733273634948	0.001266241965056003	0.0012625926211524325	0.0013397185613290168	0.0013347525738213253	0.05337507546431007	0.052664946397612745	2.5377157459628708e-06	0.000442358612332161	2.5300862737226947e-06	0.0004410286895777382
76.15507095071504	0.001147348162147565	0.0011454878773847418	0.001201527689498905	0.0011989145044876155	0.0012332344153699502	0.0012301377313036989	0.0012675483347384215	0.0012638931144483424	0.0013413503580068365	0.0013363720205243892	0.05353454656851382	0.05282222332280034	2.583487532634718e-06	0.00045305065262585265	2.575717872656605e-06	0.0004516881327004396
76.61394356297929	0.0011482271550872201	0.001146367653272888	0.001202600423435992	0.0011999855264862944	0.0012344305091914632	0.0012313302273272825	0.0012688861597342053	0.0012652249202452603	0.0013430214977406118	0.0013380305059159556	0.0536974222563809	0.05298285732867462	2.629862215417422e-06	0.0004639618461065309	2.6219501483150214e-06	0.00046256599291299993
77.07558111356816	0.0011491275844766773	0.001147268878276677	0.0012036990305344891	0.001201082377971521	0.0012356553593335425	0.001232551391732252	0.0012702561049031864	0.001266588699912848	0.0013447328630931843	0.0013397289043811033	0.05386378480533211	0.05314692951606921	2.676851833461908e-06	0.00047509722328789583	2.668795084283509e-06	0.0004736672808200726
77.54000026262605	0.0011500498575167913	0.001148191960105259	0.0012048240279239066	0.0012022055752259728	0.001236909557338397	0.0012338018140620017	0.001271658851182326	0.0012679851307936896	0.0013464853600814676	0.0013414681134861213	0.054033718845406635	0.05331452330350619	2.724468722565057e-06	0.0004864619499311551	2.716264958948708e-06	0.0004849971415986365
78.00721777068286	0.0011509943895171005	0.0011491373145965632	0.0012059759440771433	0.0012033556458574176	0.0012381937084048858	0.001235082097461971	0.0012730950960519079	0.0012694149066656056	0.0013482799189465178	0.0013432490547373018	0.05420731144017157	0.05348572450684561	2.772725524688782e-06	0.0004980613314156945	2.7643723549434715e-06	0.0004965608593394677
78.47725049925933	0.0011519616040662462	0.0011501053658885168	0.0012071553190941271	0.001204533129081865	0.0012395084317585853	0.001236392859047839	0.0012745655540182547	0.0012708787382203115	0.0013501174949549105	0.0013450726743704736	0.05438465217093165	0.053660621422174856	2.8216351978767925e-06	0.0005099008172843589	2.8131301689753724e-06	0.000508363861563027
78.95011541147531	0.0011529519332061193	0.0011510965465940219	0.0012083627049937842	0.0012057385760150248	0.001240854361033964	0.0012377347302857417	0.00127607095711372	0.0012723773535591714	0.0013519990692329993	0.001346939944172828	0.054565833224389515	0.053839304912097354	2.8712110265523456e-06	0.0005219860059646197	2.862551622040757e-06	0.0005204117239081263
79.42582957266194	0.0011539658176097515	0.0011521112979797138	0.0012095986660145646	0.0012069725499723033	0.001242232144669085	0.0012391083573849344	0.0012776120554146462	0.0012739114987067172	0.0013539256496356226	0.0013488518623385633	0.05475094948392238	0.05402186849557255	2.921466632202843e-06	0.0005343226496722919	2.9126502700128464e-06	0.000532710175002088
79.90441015097758	0.0011550037067630681	0.0011531500701486093	0.001210863778923858	0.0012082356267776693	0.001243642446313368	0.00124051440170342	0.001279189617578115	0.001275481938142752	0.0013558982716510204	0.0013508094543600764	0.05494009862464955	0.05420840844148451	2.9724159845304163e-06	0.0005469166595162556	2.9634400146982126e-06	0.0005452651015308285
80.38587441802741	0.0011560660591505706	0.0011542133222267287	0.0012121586333366091	0.0012095283950816977	0.0012450859452489283	0.0012419535401670667	0.001280804431398303	0.0012770894553538487	0.0013579179993437795	0.0013528137739564816	0.055133381212466824	0.054399023866112395	3.024073412993475e-06	0.0005597741107977727	3.014935115278365e-06	0.0005580825535008993
80.87023974948666	0.0011571533424449873	0.001155301522553716	0.0012134838320434062	0.001210851456689063	0.00124656333682599	0.0012434264657026953	0.0012824573043832747	0.0012787348534050466	0.0013599859263376845	0.0013548659040412841	0.05533090080724609	0.05459381683469374	3.0764536188478565e-06	0.0005729012485272966	3.0671502002396593e-06	0.0005711687497168549
81.35752362572781	0.0011582660337010268	0.001156415148877604	0.0012148399913484418	0.0012122054268958833	0.0012480753329130127	0.0012449338876857764	0.0012841490643531828	0.001280418955532719	0.0013621031768405838	0.0013569669577312858	0.05553276407039735	0.05479289246727698	3.1295716876804207e-06	0.000586304493166212	3.12010027979457e-06	0.0005845300834822487
81.8477436324513	0.0011594046195532578	0.0011575546885537469	0.0012162277414176413	0.0012135909348371993	0.0012496226623620642	0.0012464765324032652	0.0012858805600607834	0.001282142605759496	0.0013642709067133777	0.0013591180793987698	0.05573908087700877	0.054996359049075606	3.1834431024173066e-06	0.0005999904465945893	3.173800758770901e-06	0.0005981731285236158
82.34091746132043	0.001160569596418212	0.0011587206387480146	0.0012176477266373296	0.0012150086238449757	0.0012512060714900872	0.0012480551435322107	0.0012876526618352908	0.0012839066695322563	0.0013664903045854358	0.0013613204457692272	0.055949964432789934	0.05520432814553947	3.238083756899879e-06	0.0006139658983299046	3.2282674500630493e-06	0.0006121046451636747
82.83706291059936	0.0011617614707007918	0.0011599135066443376	0.001219100605983832	0.0012164591518169978	0.00125282632457672	0.0012496704826348013	0.0012894662622506498	0.0012857120343842529	0.0013687625930188915	0.0013635752670670192	0.056165531396054846	0.05541691472238547	3.2935099700218563e-06	0.000628237832001638	3.2835165886336073e-06	0.0006263315867471864
83.33619788579601	0.001162980759005048	0.0011611338096566672	0.0012205870534043833	0.0012179431915970492	0.0012544842043793495	0.001251323329670505	0.0012913222768193323	0.0012875596106224551	0.0013710890297243784	0.0013658837882114738	0.05638590200499572	0.05563423727082364	3.3497385004326117e-06	0.000642813432091105	3.3395648460765853e-06	0.0006408611063297986
83.83834040030794	0.0011642279883493957	0.0011623820756454185	0.0012221077582097392	0.001219461431366764	0.0012561805126660994	0.0012530144835260167	0.0012932216447128291	0.0012894503320412698	0.0013734709088309358	0.0013682472900660957	0.0566112002105166	0.05585641793824699	3.406786561874946e-06	0.0006577000909561148	3.396429345808383e-06	0.0006557005636486923
84.34350857607244	0.0011655036963863635	0.0011636588431384956	0.001223663425478947	0.0012210145750495955	0.0012579160707675368	0.0012547447625637712	0.0012951653295101093	0.0012913851566638873	0.0013759095622130292	0.001370667090743746	0.05684155381490142	0.05608358266465791	3.464671839175119e-06	0.0006729054161520032	3.4541276789006124e-06	0.0006708575323866595
84.85172064422062	0.0011668084316269261	0.0011649646615569532	0.001225254776476686	0.0012226033427273268	0.0012596917201478622	0.0012565150051897938	0.001297154319975336	0.001293365067512527	0.0013784063608777417	0.0013731445469708024	0.05707709461661815	0.05631586132511938	3.523412504910289e-06	0.0006884372380637216	3.5126779205812194e-06	0.0006863398077439908
85.36299494573534	0.0011681427536695183	0.0011663000914453885	0.0012268825490836636	0.0012242284710695932	0.0012615083229964405	0.001258326070441724	0.0012991896308662478	0.0012953910734089696	0.001380962716415458	0.001375681055513524	0.057317958561568814	0.05655338787854515	3.5830272367897917e-06	0.0007043036178626116	3.572098647441641e-06	0.0007021554143309128
85.87734993211305	0.0011695072334337656	0.0011676657047071054	0.0012285474982405172	0.0012258907137768704	0.001263366762840509	0.001260178838597849	0.0013012723037746435	0.0012974642098067834	0.0013835800825175027	0.0013782780546700072	0.0575642859011222	0.05679630052314639	3.6435352357992636e-06	0.0007205128558095963	3.6324089553920608e-06	0.0007183126144032215
86.39480416602983	0.0011709024533990546	0.0011690620848441731	0.0012302503964057676	0.0012275908420374716	0.0012652679451800337	0.0012620742118080992	0.0013034034080005624	0.0012995855396568232	0.0013862599565645176	0.0013809370258314273	0.05781622135727621	0.05704474185888719	3.7049562451384015e-06	0.0007370734999183615	3.693628478407913e-06	0.0007348199164544933
86.91537632201124	0.0011723290078479564	0.0011704898272023986	0.0012319920340282992	0.0012293296449990248	0.0012672127981456227	0.0012640131147479176	0.0013055840414617468	0.0013017561543075572	0.0013890038812894763	0.001383659495116376	0.05807391429532484	0.05729885905731006	3.767310569978595e-06	0.0007539943549955685	3.7557774080778338e-06	0.0007516860841799977
87.43908518710603	0.0011737875031146057	0.0011719495392213104	0.0012337732200349437	0.0012311079302550015	0.0012692022731805525	0.0012659964952960268	0.0013078153316401495	0.001303977174441957	0.0013918134465196188	0.0013864470350824572	0.05833751890442199	0.05755880403911906	3.830619098125435e-06	0.0007712844920851059	3.81887651404152e-06	0.0007689201458403461
87.9659496615646	0.001175278557838096	0.0011734418406892254	0.0012355947823337356	0.001232926524346869	0.0012712373457479638	0.0012680253252371596	0.0013100984365673213	0.0013062497510527536	0.0013946902910017993	0.0013893012665195457	0.058607194386465826	0.05782473365992984	3.894903321586532e-06	0.0007889532583298664	3.8829471653316e-06	0.0007865314040385596
88.4959887595208	0.0011768028032209362	0.0011749673640034381	0.0012374575683334194	0.0012347862732824324	0.0012733190160643447	0.0012701006009908423	0.0013124345458505897	0.0013085750664579446	0.0013976361043160448	0.0013922238603293706	0.05888310515373746	0.05809680990462287	3.960185359131807e-06	0.0008070102872782259	3.948011352680443e-06	0.0008045294459356755
89.0292216096782	0.0011783608832926572	0.0011765267544356283	0.001239362445479855	0.0012366880430710206	0.0012754483098605053	0.0012722233443674287	0.0013148248817421197	0.001310954335358606	0.0014006526288824885	0.00139521653949647	0.05916542103577522	0.05837520009076064	4.026487979873813e-06	0.0008254655096563146	4.014091711840263e-06	0.0008229241539269849
89.56566745600044	0.0011799534551785954	0.0011781206704025127	0.0012413103018099488	0.0012386327202761277	0.001277626279171271	0.0012743946033525935	0.0013172707002529983	0.00131338880594111	0.0014037416620671333	0.00139828108115583	0.05945431749597468	0.058660077081556156	4.093834627935493e-06	0.0008443291646313966	4.081211547970294e-06	0.0008417257168034931
90.1053456584057	0.0011815811893739275	0.001179749783741821	0.0012433020465238082	0.0012406212125862133	0.0012798540031552293	0.0012766154529216048	0.0013197732923146748	0.001315879761026049	0.0014069050583923302	0.0014014193187629439	0.05974997585845087	0.058951619508915115	4.1622494482769674e-06	0.0008636118115978308	4.1493948611684515e-06	0.0008609446414290789
90.6482756934654	0.0011832447700230076	0.0011814147799936445	0.0012453386105758357	0.0012426544494043663	0.0012821325889459216	0.0012788869958847507	0.001322333984990204	0.0013184285192662625	0.0014101447318582414	0.001404633144372404	0.06005258354572237	0.05925001200710056	4.23175731371927e-06	0.0008833243425066806	4.2186663731789194e-06	0.0008805917649552242
91.19447715510712	0.0011849448952040325	0.0011831163586871938	0.0012474209472854887	0.001244733382457556	0.0012844631725359259	0.0012812103637653467	0.0013249541427378675	0.001321036436396507	0.0014134626583819758	0.001407924511031541	0.06036233432781443	0.05955544545760954	4.302383853254169e-06	0.0009034779947743876	4.289051555369551e-06	0.0009006782676069525
91.74396975532183	0.0011866822772191013	0.0011848552336330225	0.0012495500329685084	0.0012468589864262697	0.0012868469196954065	0.00128358671771188	0.0013276351687299664	0.001323704906537502	0.0014168608783616061	0.001411295435296131	0.06067942858342505	0.059868117245882486	4.37415548171444e-06	0.0009240843648047337	4.360576658042192e-06	0.0009212156860736176
92.29677332487483	0.0011884576428896915	0.0011866321332207523	0.0012517268675894299	0.0012490322595953374	0.0012892850269267512	0.001286017249445887	0.001330378506229692	0.0013264353635572125	0.0014203414993727498	0.001414747999875651	0.0610040735738185	0.060188231530507216	4.447099430872261e-06	0.0009451554221532044	4.4332687411544145e-06	0.0009422159275346564
92.85290781402206	0.0011902717338575896	0.001188447800722336	0.0012539524754362325	0.0012512542245268028	0.0012917787224570349	0.0012885031822472887	0.0013331856400292082	0.0013292292824924514	0.0014239066990059711	0.001418284356416127	0.061336483730177735	0.06051599952562921	4.52124378204897e-06	0.0009667035243751121	4.507155706520325e-06	0.0009636912843584977
93.41239329322968	0.0011921253068912943	0.0011903029946008692	0.001256227905818028	0.0012535259287557202	0.0012943292672701306	0.001291045771978963	0.001336058097952251	0.001332088181034023	0.0014275587278538464	0.0014219067284291667	0.06167688095517826	0.06085163979730913	4.596617500328805e-06	0.0009887414325931432	4.582266331604277e-06	0.0009856544495139008
93.97524995389855	0.0011940191341979125	0.0011921984888250015	0.0012585542337867313	0.0012558484455098388	0.0012969379561804052	0.0012936463081524967	0.0013389974524247717	0.0013350136210789143	0.0014312999126571966	0.0014256174143764575	0.06202549493959802	0.061195378574638526	4.673250470495433e-06	0.001011282327834928	4.658630304992277e-06	0.0010081185327374953
94.54149810909283	0.0011959540037405805	0.0011941350731889393	0.0012609325608837335	0.0012582228744541448	0.0012996061189500796	0.0012963061150371203	0.0013420053221174179	0.001338007210353197	0.0014351326596207215	0.0014294187909196353	0.062382563494838776	0.06154745007645642	4.7511735347493915e-06	0.0010343398281744964	4.736278263610914e-06	0.001031097077493659
95.11115819427312	0.0011979307195613713	0.001196113553638043	0.0012633640159125665	0.001260650342461283	0.0013023351214523685	0.001299026552813957	0.0013450833736637986	0.0013410706041095644	0.0014390594579089494	0.0014333133163461883	0.06274833290228587	0.06190809685458297	4.830418532348257e-06	0.001057928006733655	4.815241831860554e-06	0.0010546040787860755
95.68425076803395	0.0011999501021097367	0.001198134752600049	0.0012658497557387217	0.0012631320044089855	0.0013051263668827707	0.0013018090187778965	0.0013482333234588737	0.0013442055069037323	0.0014430828833343753	0.0014373035341829143	0.06312305828049515	0.06227757015453502	4.911018341286193e-06	0.0010820614105938042	4.895553662728064e-06	0.0010786540018627444
96.26079651284576	0.0012020129885764207	0.001200199509321856	0.0012683909661177124	0.0012656690440055955	0.001307981297020891	0.0013046549485894463	0.0013514569395419662	0.0013474136744541219	0.0014472056022504264	0.0014413920770092214	0.06350700397127088	0.06265613029476204	4.99300692211632e-06	0.001106755080670374	4.9772474810156914e-06	0.0011032618018700924
96.84081623580131	0.0012041202332328644	0.0012023086802119077	0.0012709888625526498	0.001268262674644938	0.0013109013935454353	0.0013075658175791633	0.0013547560435693128	0.0013506969155896457	0.0014514303756629945	0.001445581670483632	0.06390044394575563	0.06304404706550606	5.07641936409349e-06	0.001132024572616741	5.060358128841343e-06	0.0011284429445215793
97.42433086936633	0.0012062727077760387	0.0012044631391880966	0.001273644691182569	0.0012709141402917684	0.0013138881794051067	0.0013105431421073478	0.0013581325128813229	0.0013540570942906591	0.0014557600635752553	0.0014498751375977813	0.06430366223174915	0.06344160014846764	5.161291933736788e-06	0.0011578859788122786	5.144921613524757e-06	0.00115421342783395
98.01136147213543	0.0012084713016786842	0.0012066637780311826	0.0012763597297028807	0.0012736247163991578	0.0013169432202483366	0.0013135884809818998	0.0013615882826701275	0.00135749613182855	0.001460197629581717	0.0014542754031734058	0.06471695336354379	0.06384907955853783	5.247662126005607e-06	0.001184355951511562	5.230975158030445e-06	0.001180589805006127
98.60192922959182	0.0012107169225448894	0.0012089115067436507	0.001279135288319358	0.0012763957108592038	0.0013200681259149716	0.0013167034369373925	0.0013651253482533565	0.001361016009009785	0.001464746145728667	0.0014587854986189914	0.06514062285565503	0.06426678610895487	5.335568718242397e-06	0.0012114517272233116	5.318557254126123e-06	0.0012075892085077755
99.1960554548718	0.0012130104964709414	0.0012112072539139475	0.0012819727107371527	0.0012792284649885553	0.001323264551993213	0.001319889658178623	0.0013687457674605116	0.0013646187685306455	0.0014694087976595967	0.0014634085669641098	0.06557498770193307	0.06469503190132138	5.425051827055542e-06	0.0012391911523991217	5.407707718429241e-06	0.00123522937545828
99.79376158953411	0.0012153529684113707	0.0012135519670860167	0.0012848733751864322	0.0012821243545503124	0.001326534201445348	0.0013231488399921107	0.0013724516631387685	0.001368306517449343	0.0014741888900656787	0.0014681478681909407	0.06602037690163877	0.06513414084204198	5.51615296837441e-06	0.0012675927105233464	5.498467751562574e-06	0.001263528674382064
100.39506920433367	0.0012177453025501088	0.0012159466131340555	0.001287838695486325	0.0012850847908139793	0.0013298788263060419	0.0013264827264292582	0.001376245225785531	0.0013720814297826897	0.0014790898524630514	0.0014730067848840792	0.06647713201417745	0.06558444918683226	5.608915120851104e-06	0.00129667555068802	5.5908800005873525e-06	0.0012925061334250754
101.00000000000001	0.0012201884826766205	0.001218392178642351	0.0012908701221489081	0.001288111221655175	0.0013333002294571752	0.001329893112065084	0.0013801287163155672	0.0013759457492349726	0.0014841152453204179	0.0014779888282214248	0.06694560774432537	0.06604630611508797	5.655858778630308e-06	0.0013113897274343105	5.63764592620726e-06	0.0013071668236261207
