# Supplementary material for: White matter micro- and macrostructure brain charts for the human lifespan
Source: Nature. 2026 May 13;655(8124):979–89. doi: 10.1038/s41586-026-10454-2 (PMC13391363; doi:10.1038/s41586-026-10454-2)
Supplement: Supplementary file 12 — Centiles trajectories of brain charts. SDT.T9.1–5 contain the brain charts for the global metrics; SDT.T9.6–509 contain the brain charts for the tract-specific metrics (unnormalized); and SDT.T9.510–1157 contain the brain charts for the tract-specific macrostructural metrics (normalized). Included in each table are the male and female centile trajectories for the 2.5th, 25th, 50th, 75th and 97.5th percentiles; the interquartile range normalized by the 50th centile; and the derivatives of the 50th centiles with respect to both age and log(age). Charts are sampled in logarithmically spaced intervals. Age is reported in years, while centile trajectory values are reported in metric-specific units: diffusivities in mm2 s−1, volume in mm3, surface area in mm2, average length in mm, and FA is dimensionless (unitless). [file 41586_2026_10454_MOESM12_ESM.zip › plotted_curves/SDT.T9.133-FPT_right_avg_length_curve_metrics.csv]

ages	male_0.025th_percentile	female_0.025th_percentile	male_0.25th_percentile	female_0.25th_percentile	male_0.5th_percentile	female_0.5th_percentile	male_0.75th_percentile	female_0.75th_percentile	male_0.975th_percentile	female_0.975th_percentile	male_normalized_quantile_range	fwmale_normalized_quantile_range	male_median_centile_d_age	male_median_centile_d_log_age	female_median_centile_d_age	female_median_centile_d_log_age
0.25	71.22820463208474	68.06284501309277	80.86852798456752	78.80056741003477	84.67988068966638	82.98022929709403	87.81644139390345	86.36404748792859	92.45467729980285	91.2651808525884	0.08204916389524142	0.09114797755998354	25.134995679518116	14.51241404591904	24.665487952549526	14.241330230413205
0.25150637576242696	71.26162038835852	68.09509547216176	80.90508783321056	78.83630720099445	84.71774343794671	83.01738479031418	87.85542376147322	86.4024033932122	92.49540332258567	91.30537615453343	0.08204108898808879	0.09113869596504677	25.089483090447175	14.529620354345752	24.620884733925777	14.258249636968685
0.2530218281966045	71.29512080891419	68.12742870146087	80.94173576372133	78.87213348717675	84.75569596841251	83.05462856867139	87.89449758128124	86.44084934308842	92.53622377171156	91.3456646266552	0.08203297416318937	0.09112936854149775	24.998261470558646	14.564022472461147	24.53148572041755	14.292078469019543
0.25454641199404576	71.32870589648132	68.1598447136074	80.97847173628008	78.90804623328876	84.79373822628159	83.09196058008466	87.93366278761475	86.47938527347281	92.57713856789998	91.38604619045141	0.0820248192475482	0.091119995091303	24.907196332547755	14.598403366720959	24.442239942516608	14.325887118380706
0.2560801821758082	71.36237565301094	68.19234352051903	81.01529570999412	78.94404540300695	84.83187015559048	83.12938077132209	87.97291931349591	86.51801111903897	92.61814763049186	91.42652076605758	0.08201662406759136	0.09111057541577264	24.816288523314142	14.63276258435144	24.35314822977307	14.359675143945424
0.25762319409447826	71.39613007967603	68.22492513341454	81.05220764289788	78.98013095897734	84.87009169919439	83.16688908800101	88.0122670906818	86.55672681321838	92.65925087744947	91.46708827224694	0.08200838844916655	0.09110110931556	24.725538881870307	14.66709967252973	24.264211404046364	14.393442104586939
0.2591755034361701	71.42996917687174	68.2575895628142	81.08920749195288	79.01630286281546	84.90840279876706	83.20448547458774	88.05170604966395	86.5955322882003	92.70044822535563	91.50774862642983	0.08200011221754101	0.09109159659066315	24.634948239101504	14.701414178316554	24.175430279236025	14.427187559069353
0.2607371662225343	71.46389294421586	68.29033681854021	81.12629521304743	79.05256107510624	84.94680339480027	83.24216987439723	88.09123611966793	86.63442747493103	92.74173958941334	91.54850174465307	0.08199179519740273	0.09108203704042009	24.544517417765746	14.735705648590738	24.08680566125622	14.460911065971231
0.2623082388127803	71.4979013805486	68.32316690971663	81.16347076099632	79.08890555540353	84.98529342660338	83.27994222959248	88.13085722865264	86.67341230311335	92.78312488344466	91.5893475415991	0.08198343721285888	0.0910724304635116	24.454247232693888	14.769973630209279	23.998338348210382	14.494612183827485
0.2638887779057103	71.53199448393367	68.35607984477046	81.20073408954131	79.12533626223052	85.02387283230368	83.31780248118488	88.17056930331063	86.71248670120663	92.82460401989111	91.63028593058596	0.08197503808743489	0.09106277665795934	24.364138490560435	14.804217669885475	23.91002913032935	14.528290471098444
0.26547884054176485	71.56617225165773	68.38907563143148	81.23808515135018	79.16185315307938	85.06254154884527	83.35575056903349	88.2103722690667	86.75165059642609	92.86617690981201	91.67131682356626	0.0819665976440739	0.09105307542112526	24.274191989927203	14.838437314145267	23.821878789814946	14.561945486042532
0.2670784841050822	71.60043468023106	68.42215427673275	81.27552389801698	79.19845618441093	85.10129951198927	83.3937864318447	88.25026605007817	86.79090391474227	92.90784346288447	91.71244013112668	0.08195811570513756	0.09104332654971158	24.184408521261503	14.872632109434562	23.733888100949116	14.595576786819947
0.26868776632556873	71.63478176538763	68.45531578701085	81.31305028006172	79.23514531165465	85.14014665631309	83.43191000717205	88.290250569234	86.83024658088068	92.94960358740254	91.75365576248727	0.08194959209240371	0.09103352983975961	24.094788867005263	14.90680160208285	23.64605783015213	14.629183931507214
0.2703067452809827	71.6692135020856	68.48856016790647	81.35066424693034	79.27192048920867	85.17908291521063	83.47012123141599	88.33032574815479	86.86967851832156	92.99145719027683	91.79496362550104	0.0819410266270674	0.09102368508664986	24.00533380153138	14.94094533831776	23.55838873594257	14.662766478075355
0.2719354793990299	71.70372988450728	68.52188742436456	81.38836574699444	79.3087816704395	85.21810822089152	83.50842003982355	88.37049150719197	86.90919964929928	93.03340417703379	91.83636362665334	0.0819324191297389	0.09101379208510099	23.91604409113279	14.975062864234133	23.470881568904588	14.696323984364426
0.27357402745947257	71.73833090605969	68.5552975606348	81.42615472755126	79.34572880768201	85.2572225043812	83.54680636648801	88.41074776542769	86.94880989480197	93.07544445181522	91.87785567106121	0.08192376942044409	0.09100385062916876	23.826920493957005	15.009153725781289	23.38353707166243	14.729856008085335
0.2752224485962505	71.7730165593743	68.58879058027169	81.46403113482316	79.38276185223899	85.29642569552006	83.58528014434854	88.45109444067393	86.98850917457102	93.11757791737736	91.9194396624727	0.08191507731862371	0.09099386051224814	23.737963760002458	15.043217468723014	23.296355978869542	14.763362106781642
0.27688080229961526	71.80778683630754	68.62236648613491	81.50199491395749	79.41988075438105	85.33571772296335	83.6238413051897	88.49153144947223	87.02829740710042	93.15980447509031	91.96111550326603	0.08190634264313336	0.09098382152706959	23.649174631387723	15.077253638826733	23.209339017408638	14.7968418379769
0.2785491484182772	71.8426417279413	68.65602528039011	81.540046009027	79.45708546334713	85.37509851418129	83.66248977964182	88.53205870709375	87.06817450963713	93.20212402493806	92.00288309444983	0.08189756521224213	0.09097373346570023	23.560553842093213	15.111261781683424	23.12248690625347	14.830294759060052
0.28022754716156506	71.8775812245826	68.68976696450855	81.57818436302883	79.4943759273433	85.41456799545803	83.7012254971799	88.57267612753806	87.1081403981796	93.24453646551702	92.04474233566152	0.08188874484363336	0.0909635961195434	23.47210211787751	15.145241442680344	23.035800356272375	14.863720427189037
0.2819160591015993	71.91260531576404	68.72359153926766	81.61640991788471	79.53175209354323	85.45412609189161	83.74004838612358	88.61338362353297	87.14819498747792	93.28704169403579	92.0866931251672	0.08187988135440276	0.09095340927933829	23.38382017654658	15.179192167113797	22.949280070544773	14.897118399456303
0.28361474517547763	71.94771399024393	68.75749900475134	81.65472261444063	79.5692139080878	85.49377272739355	83.77895837363674	88.65418110653403	87.18833819103321	93.32963960631443	92.12873535986085	0.08187097456105899	0.09094317273515978	23.295708727877354	15.213113500180043	22.862926744306606	14.930488232863354
0.2853236666874746	71.98290723600664	68.79148936035034	81.69312239246689	79.60676131608507	85.53350782468877	83.81795538572746	88.69506848672437	87.22856992109713	93.37233009678405	92.17086893526391	0.0818620242795234	0.09093288627641598	23.207768473534088	15.247004986907996	22.776741064884845	14.963829484277085
0.2870428853112538	72.0181850402625	68.82556260476242	81.73160919065744	79.64439426161007	85.5733313053147	83.85703934724738	88.73604567301363	87.26889008867177	93.41511305848583	92.21309374552456	0.08185303032512857	0.09092254969185207	23.120000107122905	15.280866172168317	22.69072371161019	14.997141710357027
0.28877246309209376	72.05354738944821	68.85971873599243	81.77018294663003	79.68211268770425	85.61324308962148	83.89621018189122	88.77711257303811	87.30929860350835	93.45798838307064	92.2554096834167	0.08184399251261981	0.09091216276954563	23.032404314195446	15.314696600704337	22.60487535593711	15.030424467637204
0.2905124624491269	72.08899426922673	68.89395775135276	81.80884359692564	79.71991653637565	85.65324309677096	83.93546781219663	88.81826909315957	87.34979537410742	93.5009559607981	92.29781664033972	0.08183491065615213	0.09090172529690806	22.944981772267056	15.348495817106595	22.5191966615821	15.063677312591608
0.29226294617759224	72.12452566448768	68.92827964746367	81.84759107700859	79.7578057485987	85.69333124473697	83.97481215954403	88.85951513846547	87.39038030771836	93.54401568053622	92.34031450631792	0.08182578456929264	0.09089123706068561	22.857733150911372	15.382263365860126	22.43368828425446	15.096899801477775
0.294023977451102	72.16014155934737	68.96268442025315	81.88642532126607	79.79578026431362	85.73350745030451	84.01424314415561	88.90085061276804	87.43105331033847	93.5871674297607	92.38290316999924	0.08181661406501864	0.09088069784695776	22.77065911153477	15.415998791228049	22.34835087191459	15.13009149046411
0.29579561982392083	72.19584193714884	68.99717206495778	81.92534626300782	79.83384002242687	85.77377162906934	84.05376068509591	88.94227541860367	87.47181428671307	93.63041109455393	92.4255825186556	0.08180739895571712	0.09087010744113602	22.683760307598277	15.449701637342514	22.263185064595746	15.16325193553348
0.29757793723326015	72.23162678046201	69.03174257612199	81.96435383446601	79.87198496080997	85.8141236954378	84.09336470027023	88.98378945723273	87.51266314033418	93.67374655960467	92.46835243818096	0.08179813905318596	0.09085946562796604	22.59703738455937	15.483371448190155	22.178191494414932	15.196380692472303
0.29937099400158496	72.26749607108384	69.06639594759905	82.00344796679484	79.91021501629999	85.85456356262621	84.1330551064252	89.0253926286388	87.55359977344064	93.71717370820708	92.51121281309157	0.08178883416863258	0.09084877219152511	22.510490979871975	15.517007767597534	22.093370785802108	15.229477316997873
0.3011748548389356	72.30344979003836	69.10113217255089	82.04262859007034	79.94853012469902	85.89509114266049	84.1728318191479	89.06708483152812	87.59462408701737	93.76069242226028	92.55416352652493	0.08177948411267279	0.0908380269152236	22.424121723022836	15.55061013923114	22.008723555332836	15.262541364658318
0.30298958484526295	72.33948791757686	69.13595124344853	82.08189563329019	79.98693022077408	85.93570634637594	84.2126947528658	89.10886596332944	87.63573598079499	93.80430258226762	92.59720446023927	0.08177008869533296	0.0908272295818038	22.33793023551698	15.58417810658284	21.92425041173192	15.29557239081987
0.30481524951277783	72.37561043317773	69.17085315207184	82.12124902437303	80.02541523825656	85.97640908341636	84.25264382084586	89.1507359201928	87.67693535324902	93.84800406733562	92.64033549461254	0.0817606477260477	0.0908163799733406	22.251917130892252	15.617711212962604	21.83995195588068	15.328569950634119
0.3066519147283146	72.41181731554678	69.20583788950994	82.1606886901586	80.063985109842	86.0171992622341	84.29267893519439	89.19269459698963	87.71822210159944	93.89179675517376	92.68355650864183	0.08175116101366064	0.09080547787124132	22.16608301469023	15.651209001491225	21.755828780940647	15.361533599152608
0.3084996467757088	72.44810854261681	69.24090544616121	82.2002145564068	80.1026397671899	86.0580767900889	84.33280000685657	89.23474188731142	87.75959612181006	93.93568052209305	92.72686737994263	0.0817416283664238	0.09079452305624412	22.080428484568984	15.684671015140339	21.671881472313544	15.394462891255898
0.31035851233818973	72.48448409154832	69.27605581173364	82.23982654779823	80.14137914092355	86.09904157304841	84.37300694561613	89.27687768347016	87.80105730858827	93.97965524300619	92.77026798474834	0.08173204959199847	0.09078351530841945	21.99495413034674	15.718096796739701	21.588110607619456	15.427357381629918
0.3122285785007863	72.52094393872898	69.31128897524464	82.27952458793305	80.18020316062932	86.14009351598685	84.41329966009458	89.31910187649682	87.84260555538403	94.02372079142613	92.81375819790907	0.08172242449745284	0.09077245440716993	21.909660533769056	15.751485888831667	21.504516756693192	15.4602166247696
0.3141099127527488	72.55748805977383	69.34660492502131	82.31930859933098	80.21911175485666	86.18123252258486	84.453678057751	89.36141435614121	87.88424075438954	94.06787703946546	92.85733789289118	0.08171275288926459	0.09076134013122938	21.82454826877438	15.784837833842175	21.421100481660687	15.493040174989801
0.31600258298998396	72.59411642952522	69.38200364870032	82.35917850343084	80.25810485111748	86.22245849532904	84.49414204488137	89.40381501087126	87.92596279653847	94.11212385783577	92.90100694177639	0.08170303457331883	0.09075017225866379	21.739617901479505	15.818152174018905	21.3378623369681	15.525827586458036
0.3179066575175057	72.63082902205292	69.41748513322835	82.39913422059043	80.29718237588628	86.26377133551149	84.5346915266184	89.44630372787259	87.96777157150572	94.15646111584698	92.94476521526127	0.08169326935490837	0.09073895056687012	21.65486998999404	15.851428451322136	21.254802869287232	15.558578413079886
0.3198222050518999	72.6676258106536	69.45304936486151	82.43917567008536	80.33634425459894	86.30517094322875	84.57532640693034	89.48888039304727	88.00966696770605	94.20088868140584	92.98861258265573	0.081683457038735	0.09072767483257786	21.57030508470416	15.884666207599366	21.17192261766104	15.591292208637242
0.32174929472380437	72.70450676785168	69.48869632916617	82.47930277010994	80.37559041165349	86.34665721738233	84.61604658862157	89.53154489101422	88.05164887229463	94.24540642101641	93.03254891188342	0.08167359742890666	0.0907163448318484	21.485923728138005	15.917864984454354	21.089222113441792	15.623968526670069
0.32368799608040405	72.74147186539808	69.52442601101806	82.51951543777521	80.41492077040843	86.38823005567686	84.65685197333072	89.57429710510732	88.09371717116493	94.29001419977772	93.07657406947948	0.081663690328941	0.09070496034007422	21.401726454925665	15.951024323228921	21.00670188026197	15.656606920472768
0.3256383790879404	72.7785210742711	69.56023839460306	82.5598135891098	80.45433525318336	86.42988935462054	84.69774246153123	89.61713691737576	88.13587174894926	94.33471188138408	93.12068792059088	0.08165373554176233	0.09069352113198018	21.31771379208294	15.984143765181216	20.92436243427801	15.689206943256067
0.32760051413423674	72.81565436467596	69.59613346341685	82.60019713905893	80.49383378125822	86.47163500952435	84.73871795253045	89.66006420858297	88.17811248901774	94.37949932812403	93.16489032897515	0.08164373286970263	0.09068202698162312	21.233886258738494	16.017222851263796	20.84220428395929	15.721768147948751
0.3295744720312385	72.85287170604458	69.63211120026484	82.64066600148395	80.53341627487276	86.51346691450114	84.77977834446898	89.7030788582059	88.22043927347752	94.42437640087908	93.20918115699958	0.08163368211450289	0.09067047766239249	21.150244366232073	16.050261122185475	20.760227930037217	15.754290087190384
0.33156032401756863	72.89017306703559	69.66817158726201	82.68122008916197	80.57308265322594	86.55538496246534	84.82092353431985	89.74618074443435	88.26285198317186	94.46934295912325	93.25356026564	0.08162358307731056	0.09065887294700958	21.066788618209102	16.08325811845134	20.678433865825355	15.786772313489564
0.33355814176109866	72.92755841553405	69.70431460583323	82.72185931378522	80.61283283447601	86.59738904513216	84.86215341788865	89.78936974417026	88.30535049768008	94.51439886092192	93.29802751448065	0.08161343555868239	0.09064721260752871	20.98351951062068	16.116213380351837	20.596822577095736	15.819214379149344
0.33556799736153503	72.96502771865143	69.74054023671283	82.76258358596087	80.65266673573963	86.63947905301728	84.90346788981235	89.8326457330271	88.34793469531637	94.55954396293126	93.34258276171273	0.0816032393585822	0.09063549641533668	20.900437531650823	16.149126447882736	20.515394541904243	15.851615836110795
0.3375899633530214	73.00258094272515	69.77684845994446	82.80339281520999	80.69258427309124	86.68165487543563	84.94486684355859	89.8760085853287	88.39060445312884	94.60477812039682	93.38722586413346	0.08159299427638174	0.0906237241411527	20.817543161905633	16.181996860876097	20.434150230961677	15.88397623621131
0.3396241127067558	73.04021805331892	69.8132392548814	82.84428690996786	80.73258536156325	86.72391640050171	84.9863501714258	89.91945817410952	88.4333596468998	94.65010118715355	93.43195667714585	0.0815827001108627	0.0906118955550313	20.734836874300527	16.214824158883857	20.353090107411845	15.916295130997241
0.3416705188336247	73.07793901522182	69.84971260018585	82.88526577758245	80.77266991514469	86.76626351512782	85.02791776454163	89.96299437111253	88.47620015114369	94.69551301562363	93.47677505475686	0.08157235666021358	0.09060001042635818	20.652319134042045	16.247607881134172	20.272214626864297	15.948572071714807
0.343729255586852	73.11574379244861	69.88626847382919	82.92632932431464	80.81283784678119	86.80869610502424	85.06956951286293	90.00661704678953	88.51912583910722	94.74101345681672	93.52168084957718	0.08156196372203206	0.09058806852385444	20.56999039880975	16.280347566684213	20.19152423759442	15.980806609464707
0.34580039726466444	73.15363234823907	69.92290685309165	82.96747745533712	80.85308906837444	86.85121405469803	85.11130530517495	90.0503260702997	88.56213658276843	94.78660236032803	93.56667391282008	0.08155152109332493	0.09057606961557503	20.487851118679828	16.313042754296475	20.111019380357902	16.01299829500931
0.3478840186129729	73.19160464505818	69.95962771456209	83.00871007473434	80.89342349078139	86.89381724745277	85.15312502909048	90.0941213095093	88.60523225283569	94.83227957433827	93.61175409430025	0.08154102857050706	0.09056401346890973	20.405901736165106	16.34569298247152	20.030700488478033	16.045146678843594
0.34998019482807	73.22966064459531	69.99643103413779	83.05002708550131	80.9338410238137	86.93650556538739	85.19502857104924	90.13800263099046	88.64841271874687	94.87804494561186	93.65692124243303	0.08153048594940451	0.09055189985058255	20.324142686251434	16.378297789455246	19.95056798800215	16.07725131128609
0.352089001559344	73.2678003077645	70.03331678702448	83.09142838954374	80.97434157623768	86.97927888939604	85.23701581631758	90.18196990002075	88.69167784866924	94.92389831949674	93.7021752042337	0.08151989302525067	0.0905397285266547	20.242574396332202	16.410856713126122	19.870622297508817	16.109311742280624
0.3542105149120084	73.30602359470325	70.07028494773546	83.13291388767631	81.0149250557727	87.02213709916637	85.27908664898685	90.22602298058156	88.7350275094973	94.96983953992232	93.74751582531565	0.08150924959269014	0.09052749926252084	20.161197286317474	16.443369291122508	19.790863828158763	16.141327521450876
0.35634481144984936	73.34433046477312	70.10733549009184	83.17448347962316	81.0555913690913	87.06508007317987	85.32124095197335	90.27016173535827	88.77846156685305	95.01586844939955	93.79294294989008	0.08149855544577751	0.09051521182291397	20.080011768779514	16.47583506086812	19.711292984015017	16.173298198300472
0.35849196819798806	73.38272087655884	70.1444683872224	83.21613706401666	81.09634042181867	87.10810768871048	85.36347860701774	90.31438602573876	88.82197988508503	95.06198488901927	93.83845642076511	0.0814878103779776	0.09050286597190331	19.999018248712673	16.508253559382865	19.63191016174096	16.20522332195833
0.36065206264566085	73.42119478786796	70.18168361156273	83.25787453839676	81.13717211853142	87.15121982182391	85.40579949468368	90.35869571181257	88.86558232726692	95.10818869845136	93.88405607934418	0.08147701418216595	0.09049046147289533	19.91821712370802	16.54062432340652	19.552715750625794	16.23710244117683
0.3628251727490157	73.45975215573046	70.21898113485511	83.2996957992103	81.17808636275717	87.19441634737679	85.44820349435723	90.40309065237005	88.90926875519685	95.15447971594348	93.92974176562502	0.08146616665062933	0.09047799808863417	19.837608784029726	16.572946889424202	19.47371013290467	16.268935104539196
0.3650113769339257	73.49839293639856	70.25636092814852	83.3416007418106	81.21908305697421	87.23769713901623	85.49069048424657	90.44757070490182	88.95303902939705	95.20085777832051	93.97551331819938	0.08145526757506702	0.09046547558120349	19.757193612538686	16.6052207935536	19.394893683474947	16.300720860253932
0.36721075409881926	73.53711708534578	70.29382296179763	83.38358926045618	81.26016210261012	87.28106206917833	85.53326034138031	90.49213572559707	88.99689300911201	95.24732272098275	94.02137057425084	0.0814443167465894	0.09045289371202563	19.6769719846925	16.637445571570424	19.316266770005313	16.332459256151196
0.3694233836175272	73.57592455726693	70.3313672054628	83.42566124831052	81.30132340004155	87.32451100908789	85.57591294160726	90.53678556934327	89.0408305523082	95.29387437790528	94.06731336955443	0.08143331395571961	0.09044025224186267	19.59694426878923	16.66962075903939	19.237829753168626	16.364149839919264
0.37164934534214805	73.61481530607752	70.36899362810986	83.4678165974413	81.3425668485936	87.36804382875755	85.6186481595958	90.58152008972522	89.08485151567318	95.3405125816371	94.11334153847568	0.08142225899239389	0.09042755093081727	19.51711082568727	16.701745891041355	19.159582986347232	16.395792158738914
0.3738887196059291	73.65378928491282	70.40670219800894	83.51005519881895	81.38389234653833	87.41166039698624	85.66146586883202	90.6263391390233	89.1289557546139	95.387237163299	94.15945491396856	0.08141115164596174	0.09041478953833328	19.43747200902726	16.733820502384333	19.08152681581487	16.427385759518074
0.3761415872261661	73.692846446128	70.44449288273479	83.55237694231677	81.42529979109487	87.45536058135919	85.70436594162001	90.67124256821354	89.17314312325666	95.43404795258361	94.20565332757542	0.08139999170518698	0.09040196782319652	19.358028165243013	16.765844127534365	19.0036615808458	16.45893018885181
0.3784080295071193	73.73198674129692	70.48236564916574	83.59478171670932	81.4667890784279	87.49914424824621	85.74734824908003	90.71623022696572	89.21741347444531	95.48094477775321	94.25193660942493	0.08138877895824836	0.09038908554353539	19.278779633616068	16.79781630064099	18.92598761363479	16.490424993000488
0.3806881282429484	73.77121012121229	70.52032046348371	83.63726940967251	81.50836010364763	87.54301126280171	85.79041266114855	90.76130196364323	89.26176665974116	95.52792746563965	94.29830458823196	0.08137751319273873	0.09037614245682218	19.19972674620294	16.829736555468116	18.848505239351653	16.521869717853406
0.38298196572066395	73.81051653588426	70.55835729117311	83.67983990778173	81.55001276080814	87.58696148896273	85.83355904657633	90.80645762530115	89.30620252942096	95.57499584164202	94.34475709129521	0.08136619419566786	0.09036313831987358	19.120869827842398	16.86160442534674	18.771214776090346	16.553263908892404
0.3852896247230969	73.84990593454032	70.59647609702068	83.7224930965116	81.5917469429071	87.63099478944855	85.87678727292811	90.85169705768567	89.35072093247649	95.62214972972613	94.39129394449681	0.08135482175346116	0.0903500728888509	19.042209196351905	16.893419443305902	18.69411653501811	16.58460711126827
0.38761118853188686	73.88937826562436	70.63467684511463	83.76522886023486	81.6335625418845	87.67511102575958	85.9200972065813	90.89702010523287	89.39532171661315	95.66938895242299	94.43791497230065	0.0813433956519615	0.09033694591926181	18.963745162498526	16.92518114203267	18.617210820462788	16.615898869829834
0.3899467409304866	73.92893347679652	70.67295949884456	83.8080470822219	81.67545944862246	87.7193100581767	85.96348871272566	90.94242661106811	89.44000472824958	95.7167133308281	94.48461999775184	0.0813319156764296	0.09032375716596161	18.885478029926162	16.956889053784835	18.54049792973092	16.647138728989376
0.39229636620718694	73.9685715149318	70.71132402090018	83.8509476446392	81.7174375529435	87.76359174575965	86.00696165536138	90.98791641700417	89.48476981251557	95.76412268459939	94.53140884247458	0.08132038161154444	0.09031050638315256	18.807408095206483	16.988542710372712	18.46397815320597	16.678326232718973
0.3946601491581577	74.00829232611969	70.74977037327095	83.89393042854869	81.75949674361003	87.80795594634628	86.05051589729862	91.03348936354048	89.52961681325162	95.81161683195641	94.57828132667134	0.08130879324140418	0.09029719332438679	18.72953564802083	17.02014164330467	18.387651774526603	16.709460924692394
0.3970381750905084	74.04809585566352	70.78829851724558	83.93699531390693	81.80163690832349	87.85240251655175	86.0941513001565	91.07914528986221	89.57454557300767	95.85919558967912	94.62523726912171	0.08129715034952706	0.09028381774256541	18.65186097106198	17.05168538367434	18.311519070484792	16.740542348172312
0.39943052982536675	74.08798204807962	70.8269084134111	83.98014217956404	81.84385793372336	87.89693131176718	86.13786772436193	91.1248840338389	89.61955593304211	95.90685877310645	94.6722764871809	0.08128545271885225	0.09027037938994154	18.5743843400669	17.08317346212425	18.23558031104767	16.77157004599576
0.4018372997009759	74.12795084709647	70.86560002165226	84.02337090326259	81.88615970538598	87.94154218615861	86.18166502914855	91.17070543202324	89.66464773332041	95.95460619613496	94.71939879677846	0.08127370013174039	0.09025687801812105	18.49710602387131	17.114605408889474	18.159835759441194	16.802543560581398
0.40425857157581063	74.16800219565384	70.90437330115061	84.06668136163667	81.92854210782373	87.98623499266598	86.22554307255565	91.21660931964996	89.70982081251387	96.00243767121748	94.76660401241698	0.08126189236997435	0.09024331337806102	18.420026284416963	17.145980753775802	18.084285672113765	16.833462433929526
0.4066944328317112	74.20813603590204	70.9432282103839	84.11007343021079	81.97100502448392	88.03100958300183	86.269501711427	91.26259553063461	89.75507500799863	96.05035300936174	94.81389194717057	0.08125002921476121	0.09022968522007421	18.34314537688988	17.1772990262034	18.00893029891813	16.86432620766209
0.4091449713770379	74.24835230920131	70.98216470712538	84.15354698339918	82.01354833774806	88.07586580765063	86.31354080141011	91.30866389757259	89.8004101558547	96.09835202012937	94.86126241268404	0.08123811044673128	0.09021599329382893	18.266463549593027	17.20855975510858	17.933769882965862	16.895134422946285
0.411610275649843	74.28865095612028	71.02118274844263	84.19710189450407	82.05617192893031	88.12080351586691	86.35766019695454	91.35481425173731	89.8458260908642	96.14643451163379	94.90871521917083	0.0812261358459405	0.09020223734835035	18.18998104414277	17.239762469045672	17.858804660721944	16.92588662047274
0.41409043462106226	74.32903191643607	71.06028229069705	84.24073803571551	82.09887567827683	88.16582255567516	86.40185975131116	91.40104642307998	89.89132264651052	96.19460029053992	94.95625017541207	0.08121410519187135	0.09018841713202173	18.11369809531243	17.27090669602694	17.78403486211755	16.95658234055736
0.41658553779772634	74.36949512913195	71.09946328954284	84.28445527810895	82.14165946496449	88.21092277386708	86.4461393165309	91.4473602402268	89.93689965497695	96.24284916206109	95.00386708875509	0.08120201826343319	0.09017453239258538	18.03761493118509	17.301991963631735	17.70946071045546	16.9872211230213
0.41909567522619073	74.41004053239797	71.1387256999261	84.32825349164567	82.1845231670998	88.25610401600211	86.49049874346343	91.49375553047943	89.98255694714541	96.29118092995955	95.05156576511193	0.0811898748389636	0.0901605828771447	17.961731773280917	17.333017799079244	17.635082422497362	17.017802507223678
0.4216209374953856	74.45066806362874	71.17806947608388	84.37213254517034	82.22746666171774	88.30136612640493	86.53493788175604	91.5402321198123	90.02829435259507	96.33959539654352	95.0993460089578	0.08117767469622948	0.09014656833216446	17.886048836375267	17.3639837289993	17.56090020856209	17.04832603210889
0.42416141574008476	74.49137765942314	71.21749457154343	84.41609230641073	82.27048982478087	88.34670894816497	86.57945657985266	91.58678983287216	90.07411169960149	96.3880923626666	95.1472076233301	0.08116541761242782	0.09013248850347429	17.810566328647838	17.394889279570634	17.486914272423746	17.078791236082907
0.4267172016441951	74.5321692555827	71.25700093912077	84.46013264197578	82.3135925311775	88.39213232313453	86.62405468499195	91.63342849297607	90.1200088151344	96.43667162772557	95.19515040982611	0.08115310336418767	0.09011834313626736	17.735284451719053	17.42573397650267	17.413124811439047	17.109197657096956
0.42928838744406506	74.57304278711126	71.29658853092029	84.50425341735507	82.35677465472145	88.4376360919282	86.66873204320692	91.6801479221107	90.16598552485739	96.48533298965967	95.24317416860241	0.08114073172757028	0.09010413197510286	17.66020340074101	17.456517345061002	17.33953201663462	17.139544832698448
0.43187506593181346	74.61399818821334	71.33625729833335	84.54845449691733	82.40003606815013	88.4832200939211	86.71348849932312	91.72694794093066	90.21204165312615	96.53407624494862	95.29127869837289	0.08112830247807061	0.09008985476391024	17.58532336425924	17.487238909929147	17.266136072565132	17.16983229982725
0.4344773304586784	74.65503539229316	71.37600719203715	84.59273574390897	82.44337664312344	88.52888416724765	86.75832389695735	91.773828368757	90.25817702298679	96.5829011886111	95.3394637964072	0.08111581539061975	0.09007551124598674	17.510644524354575	17.517898195284943	17.192937157455162	17.200059594939376
0.4370952749383861	74.69615433195342	71.41583816199379	84.63709702045298	82.48679625022261	88.57462814880017	86.8032380785164	91.82078902357576	90.30439145617461	96.63180761420313	95.38772925852923	0.08110327023958364	0.09006110116399954	17.436167056745035	17.548494724866032	17.11993544327197	17.230226254043373
0.4397289938505404	74.73735493899451	71.45575015744926	84.68153818754791	82.53029475894901	88.6204518742279	86.84823088519593	91.86782972203706	90.35068477311323	96.68079531381696	95.43607487911585	0.08109066679876657	0.0900466242599914	17.361891130753065	17.579028021889826	17.04713109574368	17.26033181263847
0.4423785822440318	74.77863714441297	71.4957431269322	84.72605910506626	82.5738720377228	88.66635517793532	86.89330215697902	91.91495027945327	90.39705679291255	96.72986407807907	95.4845004510952	0.08107800484141216	0.09003208027537737	17.287816909207322	17.6094976089189	16.974524274244686	17.290375805594522
0.4450441357404687	74.82000087840004	71.5358170182524	84.77065963175286	82.6175279538812	88.71233789308044	86.9384517326343	91.96215050979714	90.44350733336712	96.77901369614837	95.53300576594452	0.08106528414020316	0.09001746895094834	17.21394454876281	17.639903008152032	16.902115132066683	17.32035776740304
0.44772575053762753	74.86144607034137	71.57597177850047	84.81533962522457	82.66126237367821	88.75839985157457	86.98367944971578	92.0094302257016	90.49003621095589	96.82824395571554	95.58159061368994	0.08105250446726499	0.09000279002687395	17.140274199722626	17.670243741151353	16.829903816287697	17.350277231929795
0.4504235234129248	74.90297264881443	71.61620735404543	84.86009894196746	82.70507516228184	88.80454088407924	87.02898514455983	92.05678923845664	90.53664324083903	96.87755464300002	95.63025478290301	0.0810396655941655	0.08998804324270272	17.066806006048864	17.70051932889328	16.75789046780301	17.38013373245485
0.4531375517269096	74.94458054158832	71.65652369053451	84.90493743733667	82.74896618377392	88.85076082000622	87.07436865228514	92.10422735800914	90.5833282368579	96.92694554274955	95.6789980607007	0.08102676729191756	0.08997322833736535	16.99354010564639	17.73072929193222	16.686075221559804	17.40992680187992
0.4558679334267773	74.98626967562194	71.69692073289144	84.94985496555442	82.79293530114826	88.89705948751529	87.11982980679078	92.15174439296075	90.63009101153294	96.97641643823805	95.72782023274307	0.08101380933097975	0.08995834504917492	16.920476630128178	17.760873150167754	16.614458206282507	17.43965597237184
0.45861476704990445	75.0280399770628	71.73739842531482	84.99485137970872	82.8369823763089	88.94343671351311	87.16536844075426	92.19934015056644	90.67693137606186	97.02596711126387	95.77672108323118	0.08100079148125777	0.08994339311583047	16.847615704955388	17.790950422931928	16.5430395447529	17.469320775617234
0.4613781517274047	75.06989137124529	71.77795671127748	85.03992653175168	82.88110727006936	88.9898923236513	87.21098438563104	92.24701443673278	90.7238491403188	97.07559734214806	95.82570039490639	0.08098771351210685	0.08992837227441751	16.77495744947919	17.820960628963803	16.471819353773753	17.498920742746122
0.4641581871877068	75.11182378268971	71.81859553352444	85.0850802724983	82.92530984215057	89.03642614232534	87.25667747165205	92.29476705601664	90.77084411285206	97.1253069097328	95.8747579490477	0.0809745751923331	0.0899132822614103	16.702501977020802	17.850903286507673	16.40079774413607	17.528455404266424
0.4669549737601532	75.15383713510079	71.85931483407207	85.13031245162512	82.96958995117981	89.08303799267303	87.30244752782293	92.34259781162358	90.81791610088314	97.17509559137983	95.92389352547079	0.08096137629019413	0.08989812281267483	16.630249394842394	17.880777913156635	16.329974820791904	17.557924290151277
0.46976861237862133	75.1959313513659	71.90011455420621	85.17562291766828	83.01394745468895	89.12972769657266	87.34829438192207	92.39050650540602	90.86506491030475	97.2249631629684	95.9731069025258	0.08094811657340205	0.08988289366347035	16.558199804117976	17.910584025838034	16.25935068270337	17.58732692968988
0.4725992045851658	75.23810635355365	71.94099463448079	85.22101151802202	83.05838220911275	89.17649507464138	87.39421786049893	92.43849293786157	90.91229034567907	97.27490939889324	96.02239785709546	0.08093479580912502	0.08986759454845106	16.486353300168048	17.940321140991728	16.188925423079127	17.61666285168394
0.4754468525336833	75.28036206291279	71.98195501471677	85.26647809893775	83.10289406978805	89.22333994623428	87.44021778887316	92.48655690813186	90.95959221023685	97.32493407206377	96.07176616459417	0.08092141376398715	0.08985222520166883	16.414709972399578	17.96998877446822	16.118699129317974	17.645931584298523
0.47831165899359906	75.32269839987025	72.02299563400008	85.31202250552192	83.14748289095137	89.27026212944222	87.48629399113221	92.53469821400066	91.00697030587493	97.37503695390157	96.12121159896523	0.08090797020407339	0.08983678535657502	16.34326990419686	17.99958644135768	16.04867188298158	17.675132655040215
0.4811937273535759	75.36511528402956	72.06411643068043	85.35764458173429	83.1921485257379	89.31726144109004	87.53244629013032	92.58291665189168	91.0544244331551	97.42521781433832	96.17073393267971	0.08089446489492826	0.08982127474602188	16.272033173141608	18.029113656182744	15.978843759934534	17.70426559083353
0.4840931616252451	75.40761263416924	72.10531734236939	85.40334417038669	83.2368908261794	89.36433769673538	87.57867450748641	92.63121201686751	91.10195439130217	97.47547642181463	96.2203329367342	0.0808808976015593	0.08980569310226824	16.20099985105844	18.058569932902174	15.909214830335259	17.733329917969968
0.4870100664469608	75.4501903682416	72.14659830593928	85.44912111314139	83.28170964320313	89.41149071066694	87.62497846358289	92.67958410262791	91.14955997820243	97.52581254327801	96.27000838064939	0.08086726808843955	0.08979004015697645	16.13017000394393	18.087954784779868	15.839785158692393	17.762325162126217
0.4899445470875755	75.49284840337053	72.18795925752109	85.49497525050917	83.32660482662972	89.45872029590258	87.67135797756369	92.72803270150769	91.19724099040192	97.57622594418073	96.3197600324679	0.08085357611950779	0.08977431564122011	16.059543691979343	18.117267724363046	15.770554803821142	17.791250848247728
0.49289670945023945	75.53558665584971	72.22940013250272	85.54090642184751	83.37157622517148	89.50602626418745	87.71781286733241	92.77655760447482	91.24499722310433	97.62671638847796	96.36958765875235	0.08083982145817133	0.0897585192854831	15.989120969794385	18.146508263700525	15.701523819030626	17.82010650074517
0.4958666600762229	75.57840504114196	72.27092086552801	85.58691446535987	83.4166236864314	89.55340842599334	87.76434294955135	92.8251586011299	91.29282847017005	97.67728363862676	96.41949102458415	0.0808260038673089	0.08974265081966207	15.918901886248932	18.175675914098974	15.632692252052948	17.848891643352545
0.4988545061487607	75.62130347387595	72.31252139049421	85.63299921809251	83.46174705690048	89.60086659051535	87.81094803963896	92.87383547970252	91.34073452411363	97.72792745558269	96.46946989356071	0.0808121231092701	0.08972670997307167	15.848886484540344	18.204770186119276	15.56406014507047	17.87760579908354
0.5018603554969207	75.66428186784566	72.35420164055057	85.67916051593392	83.50694618195668	89.64840056567148	87.85762795176863	92.92258802705105	91.38871517610247	97.7786475987992	96.51952402779428	0.08079817894588089	0.0897106964744445	15.779074802368996	18.233790589802084	15.495627534843152	17.90624849035885
0.5048843165994948	75.70734013600786	72.3959615480967	85.7253981936124	83.55222090586297	89.69601015810011	87.90438249886681	92.97141602865993	91.43677021595491	97.82944382622489	96.56965318790964	0.08078417113844348	0.08969461005193435	15.709466871770928	18.262736634344037	15.42739445258303	17.934819238802447
0.5079264985889148	75.75047819048045	72.43780104478007	85.77171208469453	83.59757107176505	89.74369517315833	87.95121149261075	93.02031926863799	91.48489943213795	97.8803158943018	96.61985713304183	0.08077009944773778	0.08967845043311952	15.640062719363414	18.29160782839972	15.35936092418342	17.9633175654526
0.5109870112551897	75.79369594254095	72.47972006149517	85.8181020215835	83.64299652169056	89.79145541492063	87.99811474342768	93.06929752971715	91.5331026117664	97.93126355796385	96.67013562083524	0.08075596363402657	0.08966221734500422	15.570862366264919	18.32040367987429	15.291526970204359	17.991742990692728
0.5140659650498691	75.8369933026241	72.52171852838086	85.86456783551701	83.68849709654641	89.83929068617641	88.04509206049224	93.11835059324982	91.58137954060022	97.98228657063419	96.72048840744077	0.08074176345705442	0.08964591051402308	15.501865828078735	18.349123695919843	15.223892605774381	18.020095034113183
0.5171634710900281	75.88037018032001	72.56379637481864	85.91110935656548	83.73407263611728	89.88720078842846	88.09214325172485	93.16747823920744	91.62973000304298	98.03338468422362	96.77091524751404	0.08072749867605296	0.08962952966604211	15.433073115060324	18.377767383011815	15.156457840763323	18.048373214613093
0.5202796411622786	75.92382648437246	72.6059535294307	85.9577264136302	83.77972297906351	89.93518552189099	88.13926812378982	93.21668024617833	91.67815378213979	98.08455764912837	96.82141589421344	0.08071316904974014	0.08961307452636315	15.364484232108225	18.406334246945335	15.089222679802333	18.07657705042584
0.5234145877268029	75.96736212267673	72.64818992007811	86.00441883444164	83.82544796291957	89.98324468548799	88.18646648209365	93.26595639136619	91.72665065957574	98.13580521422834	96.87199009919824	0.08069877433632545	0.08959654481972602	15.296099178762233	18.434823792737006	15.022187122322066	18.10470605906812
0.5265684239214125	76.01097700227749	72.69050547385864	86.05118644555712	83.87124742409199	90.03137807685091	88.23373813078312	93.3153064505876	91.7752204156738	98.18712712688466	96.92263761262657	0.08068431429351014	0.08957994027031095	15.227917949285256	18.463235524701304	14.955351162509032	18.132759757270833
0.5297412635656308	76.054671029367	72.73290011710456	86.0980290723594	83.91712119785721	90.07958549231728	88.28108287274307	93.3647301982707	91.82386282939265	98.23852313293818	96.97335818315305	0.08066978867849114	0.08956326060174165	15.15994053273971	18.4915689464724	14.888714789469304	18.160737661106396
0.5329332211648017	76.09844410928301	72.7753737753811	86.14494653905446	83.9630691183601	90.12786672692847	88.32850050959507	93.41422740745297	91.8725776783254	98.28999297670713	97.0241515579273	0.0806551972479627	0.0895465055370899	15.092166912845641	18.519823560782243	14.822277987126654	18.188639285810495
0.5361444119142209	76.14229614650596	72.81792637348335	86.19193866866902	84.00909101861114	90.1762215744273	88.37599084169453	93.46379784977859	91.92136473869657	98.34153640098432	97.07501748259095	0.08064053975811909	0.08952967479887677	15.02459706823538	18.54799886972978	14.75604073438626	18.216464145945793
0.5393749517032939	76.18622704465803	72.86055783543534	86.23900528304966	84.05518673048562	90.2246498272571	88.42355366813	93.51344129549778	91.97022378536138	98.3931531470366	97.12595570127688	0.08062581596465775	0.08951276810907612	14.957230972459001	18.576094374700915	14.690003005172912	18.244211755380093
0.5426249571197181	76.23023670650002	72.903268084487	86.28614620285998	84.10135608472065	90.27315127655895	88.47118878672025	93.5631575134638	92.01915459180302	98.4448429546015	97.17696595660611	0.08061102562278041	0.08949578518911966	14.890068593840624	18.604109576175688	14.624164768290939	18.27188162704988
0.5458945454536906	76.27432503392939	72.94605704311206	86.33336124757854	84.14759891091332	90.32172571216965	88.51889599401237	93.612946271131	92.06815693013036	98.49660556188526	97.22804798968573	0.08059616848719742	0.08947872575989657	14.823109895733069	18.632043973986583	14.558525987684334	18.299473273276817
0.5491838347021408	76.31849192797837	72.98892463300625	86.3806502354975	84.19391503751916	90.37037292262045	88.56667508528042	93.66280733455348	92.11723057107696	98.54844070556148	97.27920154010762	0.08058124431213004	0.08946158954176021	14.756354836470564	18.659897067173006	14.493086622373085	18.326986205589492
0.5524929435729888	76.3627372888112	73.03187077508457	86.42801298371982	84.2403042918494	90.41909269513413	88.61452585452265	93.71274046838222	92.16637528399814	98.600348120768	97.33042634594541	0.08056625285131204	0.08944437625453042	14.689803369321453	18.687668353879417	14.427846626418614	18.354419934625184
0.55582199148943	76.40706101572194	73.07489538947891	86.47544930815732	84.28676650006899	90.46788481562328	88.66244809445965	93.76274543586327	92.21559083686891	98.65232754110515	97.38172214375254	0.080551193857994	0.08942708561749467	14.623455442662816	18.715357331559062	14.362805949105677	18.38177397034815
0.5591710985942444	76.45146300713239	73.1179983955362	86.52295902352884	84.3333014871949	90.5167490686884	88.71044159653263	93.81282199883587	92.26487699628274	98.7043786986337	97.43308866856056	0.08053606708494511	0.08940971734941575	14.557311000016853	18.742963496897573	14.2979645349169	18.409047821900458
0.5625403857541326	76.49594316058968	73.16117971181563	86.57054194335808	84.37990907709347	90.56568523761581	88.75850615090096	93.8629699177305	92.31423352744861	98.7565013238727	97.48452565387646	0.08052087228445723	0.08939227116853178	14.491369979949013	18.770486345711106	14.23332232352368	18.436240997612913
0.565929974564078	76.54050137276344	73.20443925608637	86.61819787997099	84.4265890924786	90.61469310437512	88.80664154644028	93.91318895156599	92.36366019418946	98.80869514579676	97.53603283168077	0.08050560920834561	0.08937474679256148	14.425632316222618	18.797925372986356	14.16887924990624	18.463353005026875
0.569339987351735	76.58513753944399	73.24777694532506	86.6659266444941	84.47334135490934	90.6637724496176	88.8548475707403	93.9634788579482	92.41315675893978	98.86095989183447	97.5876099324252	0.08049027760795405	0.0893571439387062	14.360097937818864	18.82528007295332	14.10463524430088	18.490383350817865
0.5727705471818436	76.62985155553937	73.29119269571333	86.71372804685203	84.52016568478766	90.7129230526737	88.9031240101026	94.01383939306753	92.4627229827435	98.91329528786578	97.63925668503045	0.08047487723415761	0.08933946232365561	14.29476676898048	18.85254993901617	14.040590232345494	18.517331540930172
0.5762217778606706	76.67464331507334	73.33468642263554	86.76160189576551	84.56706190135655	90.76214469155127	88.95147064953882	94.06427031169693	92.51235862525228	98.96570105822005	97.69097281688421	0.08045940783736462	0.08932170166359038	14.229638729198996	18.879734463705972	13.976744135015906	18.54419708041314
0.5796938039404782	76.71951271118226	73.3782580406757	86.80954799874877	84.61402982269722	90.81143714293285	88.99988727276792	94.11477136718933	92.56206344472261	99.01817692567339	97.74275805383857	0.0804438691675201	0.08930386167418576	14.164713733298413	18.906833138738875	13.91309686871682	18.570979473490297
0.5831867507240184	76.76445963611314	73.42190746361543	86.85756616210773	84.66106926572738	90.86080018217402	89.0483736622146	94.16534231147607	92.61183719801436	99.07072261144683	97.79461212020813	0.08042826097410982	0.08928594207061509	14.099991691495234	18.933845455023402	13.849648345332753	18.59767822359572
0.5867007442690553	76.80948398122065	73.46563460443102	86.90565619093739	84.7081800461986	90.91023358330091	89.09692959900676	94.21598289506419	92.66167964058828	99.12333783520384	97.84653473876752	0.08041258300616237	0.08926794256755548	14.035472509365718	18.960770902562217	13.786398472197106	18.624292833254003
0.5902359113929144	76.85458563696471	73.50943937529088	86.95381788911966	84.75536197869405	90.959737119008	89.14555486297326	94.26669286703448	92.71159052650366	99.17602231504803	97.89852563074915	0.08039683501225328	0.0892498628791892	13.971156087945928	18.98760897056127	13.723347152215865	18.6508228041821
0.5937923796770596	76.8997644929077	73.5533216875529	87.0020510593211	84.80261487662635	91.009310560656	89.194249232642	94.31747197503927	92.76156960841654	99.22877576752099	97.95058451584119	0.08038101674050781	0.08923170271920945	13.907042323735368	19.014359147320647	13.660494283843946	18.677267637245677
0.597370277471697	76.94502043771186	73.59728145176157	87.05035550299039	84.8499385522349	91.05895367826945	89.24301248523732	94.36831996529996	92.81161663757719	99.28159790759973	98.00271111218485	0.0803651279386044	0.08921346180082519	13.843131108742455	19.04102092028552	13.597839761128853	18.70362683239364
0.6009697339004076	76.99035335913658	73.64131857764534	87.09873102035614	84.89733281658373	91.1086662405345	89.29184439667787	94.41923658260501	92.86173136382774	99.33448844869464	98.05490513637244	0.08034916835377791	0.08919513983676133	13.77942233054091	19.067593776042486	13.535383473776164	18.729899888741784
0.6045908788648067	77.03576314403557	73.68543297411381	87.14717741042443	84.94479747955904	91.15844801479672	89.34074474157447	94.47022157030757	92.91191353560046	99.38744710264697	98.10716630344491	0.08033313773282398	0.08917673653926844	13.715915872295227	19.094077200312313	13.473125307182272	18.756086304565542
0.6082338430492322	77.0812496783543	73.729624549255	87.19569447097662	84.99233234986689	91.20829876705878	89.38971329322767	94.52127467032338	92.96216289991503	99.44047357972673	98.1594943268897	0.0803170358221011	0.08915825162012185	13.652611612773399	19.120470677880803	13.411065142421648	18.78218557717264
0.611898757925461	77.1268128471268	73.7738932103322	87.24428199856642	85.03993723503037	91.25821826197785	89.4387498236253	94.57239562312803	93.01247920237627	99.49356758862984	98.21188891863792	0.08030086236753563	0.08913968479062923	13.589509426452423	19.146773692718853	13.34920285638691	18.808197203085
0.6155857557574533	77.17245253447342	73.81823886378156	87.2929397885183	85.0876119413879	91.30820626286399	89.48785410344077	94.62358416775542	93.06286218717254	99.5467288364767	98.26434978906299	0.08028461711462377	0.08912103576163406	13.526609183483743	19.17298572787695	13.287538321705142	18.83412067786412
0.6192949696061266	77.21816862359721	73.86266141520852	87.34166763492408	85.13535627408983	91.35826253167689	89.53702590202977	94.67484004179457	93.11331159707233	99.59995702880865	98.31687664697708	0.08026829980843647	0.08910230424351898	13.46391074973144	19.199106265426963	13.22607140682885	18.859955496151088
0.6230265333341571	77.26396099678163	73.90716076938543	87.39046533064115	85.18317003709659	91.40838682902412	89.58626498742872	94.72616298138797	93.16382717342286	99.65325186958647	98.36946919962968	0.08025191019362331	0.08908348994621179	13.401413986890475	19.225134786651324	13.164801976123272	18.885701151772082
0.6267805816108112	77.3098295353873	73.95173683024818	87.43933266728968	85.231053033176	91.45857891415868	89.63557112635212	94.77755272122894	93.21440865614754	99.70661306118775	98.42212715270493	0.08023544801441518	0.08906459257918985	13.339118752464856	19.25107077186476	13.10372988983363	18.911357137563755
0.6305572499168048	77.35577411984914	73.99638950089339	87.48826943525026	85.27900506390068	91.50883854497651	89.6849440841901	94.82900899455946	93.26505578374343	99.76004030440444	98.47485021031922	0.08021891301462898	0.08904561185148303	13.277024899760363	19.2769137004434	13.042855004097873	18.936922945460537
0.634356674549194	77.40179462967316	74.04111868357498	87.53727542366104	85.32702592964529	91.5591654780139	89.73438362500593	94.88053153316736	93.3157682932788	99.81353329844018	98.5276380750185	0.0802023049376706	0.08902654747167968	13.215132278022793	19.302663050879346	12.98217717109037	18.962398066487367
0.6381789926262927	77.44789094343385	74.08592427970164	87.58635042041576	85.37511542958454	91.60955946844561	89.78388951153406	94.93212006738473	93.36654592039145	99.86709174090862	98.58049044777673	0.0801856235265402	0.08900739914793165	13.153440732419767	19.328318300726096	12.92169623898917	18.9877819907706
0.642024342092622	77.49406293877061	74.1308061898331	87.63549421216057	85.42327336168994	91.66002027008186	89.83346150517716	94.98377432608473	93.41738839928558	99.92071532783021	98.63340702799265	0.0801688685238341	0.08898816658795834	13.091950104073476	19.353878926609468	12.861412051992374	19.013074207447062
0.6458928617238878	77.54031049238505	74.17576431367732	87.68470658429192	85.47149952272764	91.71054763536637	89.88309936600403	95.0354940366799	93.46829546272994	99.97440375363038	98.68638751348782	0.08015203967175204	0.08896884949905146	13.030660230133435	19.379344404231233	12.801324450427273	19.038274204791378
0.6497846911319898	77.58663348003775	74.2207985500873	87.7339873209538	85.51979370825572	91.76114131537366	89.9328028527472	95.08727892511934	93.5192668420553	100.02815671113684	98.73943160050428	0.08013513671209714	0.08894944758808015	12.969570943760118	19.404714208314545	12.741433270683046	19.06338147003771
0.6536999707700591	77.63303177654478	74.26590879705724	87.78333620503494	85.56815571262102	91.81180105980651	89.98257172279983	95.13912871588629	93.57030226715166	100.08197389157704	98.79253898370145	0.08011815938628365	0.08892996056149673	12.90868207416861	19.429987812614854	12.6817383453199	19.08839548949618
0.6576388419375281	77.67950525577484	74.31109495172004	87.83275301816627	85.61658532895726	91.86252661699353	90.03240573221406	95.19104313199574	93.62140146646654	100.1358549845757	98.84570935615463	0.0801011074353388	0.08891038812534047	12.84799344676685	19.455164690021775	12.622239503170931	19.113315748647437
0.661601446785229	77.72605379064618	74.35635691034372	87.88223754071868	85.66508234918201	91.91331773388706	90.08230463569822	95.24302189499254	93.67256416700221	100.18979967815301	98.89894240935222	0.08008398059990876	0.0888907299852423	12.7875048830374	19.48024431237718	12.562936569191152	19.13814173182618
0.6655879283205246	77.77267725312258	74.40169456832754	87.93178955179938	85.71364656399349	91.96417415605976	90.13226818661381	95.29506472494776	93.72379009431293	100.24380765872093	98.95223783319264	0.08006677862026118	0.08887098584643277	12.727216200686598	19.505226150609815	12.503829364655758	19.162872922523093
0.6695984304124688	77.81937551421119	74.44710782019953	87.98140882925054	85.76227776286889	92.01509562770332	90.18229613697399	95.34717134045779	93.77507897250342	100.29787861108223	99.00559531598324	0.08004950123629077	0.08885115541374368	12.667127213655476	19.530109674695268	12.444917707151035	19.18750880323205
0.6736330977969988	77.86614844395795	74.49259655961208	88.03109514964521	85.81097573406045	92.06608189162469	90.2323882374399	95.39934145864044	93.82643052422532	100.35201221842661	99.05901454443635	0.08003214818752398	0.08883123839161594	12.607237732101567	19.554894353543204	12.386201410561625	19.212048855428293
0.6776920760821589	77.91299591144521	74.53816067933921	88.08084828828561	85.85974026459358	92.11713268924444	90.2825442373191	95.4515747951334	93.87784447067558	100.40620816232922	99.112495203668	0.08001471921312192	0.08881123448410358	12.547547562535328	19.579579655226553	12.32768028519422	19.236492559710314
0.6817755117533548	77.95991778478788	74.58380007127279	88.13066801919992	85.90857114026375	92.16824776059383	90.33276388456247	95.50387106409144	93.92932053159375	100.46046612274772	99.16603697719488	0.07999721405188642	0.08879114339487974	12.488056507756482	19.60416504672321	12.269354137721166	19.26083939559976
0.6858835521786408	78.00691393112999	74.62951462641892	88.18055411513959	85.95746814563348	92.21942684431218	90.38304692576169	95.55622997818394	93.98085842525921	100.51478577801984	99.21963954693193	0.07997963244226408	0.08877096482724173	12.42876436696315	19.62864999407975	12.211222771289613	19.28508884166513
0.6900163456140378	78.05398421664144	74.6753042348945	88.23050634757672	86.00643106403001	92.27066967764458	90.43339310614688	95.60865124859245	94.03245786848933	100.56916680486111	99.27330259319015	0.07996197412235011	0.0887506984841176	12.369670935768227	19.65303396237141	12.153285985539696	19.30924037551449
0.6941740412088835	78.10112850651439	74.72116878592357	88.28052448670114	86.05545967754202	92.32197599643912	90.48380216958388	95.66113458500827	94.08411857663644	100.62360887836216	99.32702579467386	0.07994423882989465	0.08873034406807075	12.310776006166634	19.67731641557475	12.095543576562704	19.3332934736718
0.6983567890112157	78.14834666495935	74.76710816783337	88.33060830141724	86.10455376701671	92.37334553514394	90.53427385857128	95.71367969562942	94.13584026358521	100.6781116719859	99.38080882847801	0.07992642630230655	0.08870990128130508	12.252079366680846	19.701496816753206	12.037995337046596	19.3572476117115
0.702564739973187	78.1956385552024	74.8131222680512	88.38075755934199	86.15371311205746	92.42477802680543	90.58480791423854	95.76628628715902	94.18762264175085	100.73267485756591	99.43465137008641	0.07990853627665787	0.0886893698256723	12.193580802362703	19.72557462799159	11.980641056285094	19.381102264240326
0.7067980459565127	78.24300403948091	74.8592109731003	88.43097202680129	86.2029374910204	92.47627320306485	90.6354040763427	95.81895406480197	94.23946542207608	100.78729810530295	99.4885530933685	0.07989056848968945	0.08866874940267781	12.135280094795235	19.74954931033062	11.923480520168596	19.40485690481728
0.7110568597379514	78.29044297904039	74.90537416859623	88.48125146882778	86.25222668101192	92.52783079415633	90.68606208326626	95.87168273226311	94.29136831402877	100.84198108376343	99.5425136705775	0.07987252267781556	0.0886480397134839	12.077177022136311	19.773420323785103	11.866513511242374	19.42851100597545
0.7153413350148182	78.33795523413033	74.95161173924292	88.53159564915728	86.30158045788531	92.57945052890352	90.73678167201402	95.92447199174389	94.34333102559928	100.89672345987583	99.59653277234737	0.07985439857712841	0.08862724045891851	12.019271359142294	19.797187127333018	11.809739808719314	19.452064039214747
0.7196516264105322	78.38554066400087	74.99792356882897	88.58200433022634	86.35099859623803	92.63113213471748	90.78756257821071	95.97732154394043	94.39535326329813	100.95152489892897	99.65061006769056	0.0798361959234047	0.08860635133948154	11.961562877295364	19.820849179024663	11.753159188596328	19.47551547508192
0.7239878894801961	78.43319912689913	75.04430954022385	88.63247727316948	86.40048086940895	92.68287533759396	90.83840453609844	96.03023108804099	94.44743473215347	101.00638506456939	99.70474522399573	0.07981791445210845	0.08858537205534828	11.904051344723484	19.844405935826217	11.696771423597966	19.49886478305052
0.7283502807162107	78.48093048006506	75.09076953537381	88.6830142378158	86.45002704947508	92.73467986211053	90.88930727853375	96.08320032172307	94.49957513570831	101.06130361879853	99.75893790702494	0.07979955389839907	0.08856430230637673	11.846736526273162	19.867856853667035	11.640576283216433	19.522111431542726
0.7327389575539218	78.52873457972792	75.13730343529784	88.7336149826863	86.49963690724847	92.78654543142396	90.9402705369849	96.13622894115096	94.5517741760181	101.11628022197038	99.81318778091118	0.07978111399713365	0.08854314179211582	11.789618183567654	19.89120138746148	11.584573533811636	19.545254887972987
0.7371540783773028	78.57661128110247	75.1839111200841	88.784279264991	86.54931021227365	92.83847176726756	90.99129404152944	96.18931664097332	94.60403155364837	101.171314532789	99.86749450815606	0.07976259448287408	0.08852189021180917	11.732696075036074	19.914438991116185	11.528762938600266	19.56829461873349
0.74159580252467	78.624560438385	75.23059246888552	88.8350068406259	86.5990467328242	92.89045858994862	91.0423775208513	96.24246311432059	94.65634696767187	101.22640620830605	99.92185774962721	0.07974399508989213	0.0885005472644023	11.675969955935216	19.937569117479143	11.473144257688546	19.5912300891614
0.746064290294433	78.67258190474944	75.27734735991578	88.8857974641699	86.64884623589987	92.94250561834545	91.09352070223812	96.29566805280221	94.70872011566622	101.28155490391808	99.97627716455582	0.07972531555217421	0.0884791126485501	11.619439578358651	19.96059121835424	11.417717248106783	19.614060763535235
0.7505597029508803	78.72067553234344	75.32417567044543	88.93665088888197	86.69870848722348	92.99461256990477	91.14472331157846	96.34893114650431	94.76115069371126	101.3367602733641	100.03075241053405	0.07970655560342782	0.08845758606262147	11.563104691353146	19.983504744530364	11.36248166387304	19.63678610511124
0.7550822027299987	78.76884117228455	75.37107727679758	88.98756686669823	86.74863325123798	93.04677916063923	91.1959850733593	96.40225208398715	94.81363839638658	101.39202196872337	100.08528314351275	0.07968771497708638	0.08843596720470757	11.50696504086045	20.00630914573412	11.307437255982222	19.659405576076097
0.7596319528453285	78.81707867465596	75.41805205434366	89.03854514822848	86.798620291103	93.09900510512415	91.24730571066281	96.45563055228212	94.86618291676866	101.4473396404122	100.13986901779863	0.07966879340631539	0.0884142557726273	11.451020369784601	20.029003870611632	11.252583772451544	19.681918637543276
0.7642091174938536	78.86538788850264	75.46509987749937	89.08958548275365	86.84866936869216	93.15129011649526	91.29868494516413	96.50906623688958	94.91878394642875	101.50271293718197	100.19450968605209	0.07964979062401722	0.08839245146393583	11.395270418061045	20.05158836681221	11.197920958391478	19.704324749607622
0.7688138618619275	78.91376866182725	75.51222061972035	89.14068761822249	86.89878024458963	93.20363390644572	91.35012249712821	96.56255882177612	94.97144117542982	101.5581415061166	100.2492047992845	0.07963070636283806	0.08837055397592891	11.339714922665735	20.0740620809338	11.143448556023941	19.726623371323512
0.7734463521312342	78.96222084158619	75.55941415349808	89.19185130124879	86.9489526780874	93.2560361852236	91.4016180854075	96.61610798937218	95.02415429232462	101.61362499262992	100.30395400685607	0.07961154035517289	0.08834856300565269	11.284353617613306	20.09642445845384	11.089166304642276	19.74881396058845
0.7781067554847866	79.01074427368494	75.60668035035502	89.24307627710772	86.99918642718136	93.30849666162862	91.45317142743836	96.66971342056884	95.07692298415199	101.66916304046279	100.35875695647269	0.07959229233317171	0.08832647824990682	11.229186234018925	20.118674943816586	11.035073940724033	19.770895974277664
0.7827952401129585	79.05933880297461	75.65401908084088	89.29436228973339	87.049481248569	93.36101504300997	91.50478223923915	96.72337479471592	95.1297469364356	101.72475529168135	100.41361329418415	0.07957296202874516	0.08830429940525682	11.174212500196518	20.14081298049132	10.981171198009179	19.79286886828413
0.7875119752195561	79.1080042732474	75.70143021452803	89.34570908171554	87.09983689764582	93.41359103526332	91.55645023540707	96.77709178961922	95.18262583318052	101.78040138667404	100.46852266438137	0.07955354917357109	0.08828202616803617	11.119432141578727	20.162838010790438	10.92745780740006	19.814732097329397
0.792257131027923	79.15674052723232	75.74891362000682	89.3971163942963	87.1502531285021	93.46622434282791	91.6081751291153	96.83086408153764	95.23555935687085	101.83610096414918	100.52348470979395	0.07953405349909977	0.08825965823435604	11.06484488078604	20.184749475931312	10.87393349705053	19.8364851150327
0.7970308787870847	79.20554740659081	75.7964691648812	89.44858396736693	87.20072969391957	93.51891466868373	91.65995663211001	96.88469134518058	95.28854718846688	101.89185366113219	100.57849907148729	0.079514474736561	0.08823719530011224	11.010450437745021	20.20654681619635	10.820597992471448	19.858127374056494
0.8018333907779276	79.2544247519131	75.84409671576465	89.5001115394654	87.25126634536878	93.57166171434937	91.71179445470835	96.93857325370614	95.34158900740336	101.94765911296405	100.63356538886121	0.07949481261697038	0.08821463706099401	10.956248529584627	20.228229470674705	10.767451016467021	19.879658325913624
0.8066648403194178	79.30337240271285	75.89179613827493	89.55169884777209	87.30186283300513	93.62446517987802	91.76368830579456	96.992509478717	95.39468449158572	102.0035169532973	100.68868329964621	0.07947506687113344	0.08819198321248772	10.902238870743531	20.2497968773896	10.714492289156624	19.90107742096734
0.8115254017748545	79.35239019742372	75.9395672970298	89.60334562810772	87.35251890566587	93.67732476385589	91.81563789281775	97.0464996902594	95.44783331738803	102.05942681409495	100.74385243990162	0.07945523722965578	0.0881692334498872	10.848421173070165	20.27124847343657	10.661721528143971	19.922384108667757
0.8164152505581643	79.40147797339468	75.98741005564283	89.65505161492982	87.40323431086732	93.73024016339892	91.86764292178935	97.1005435568198	95.50103515965094	102.11538832562753	100.79907244401355	0.07943532342294586	0.08814638746830161	10.794795145673561	20.292583694641507	10.609138448373415	19.94357783720625
0.8213345631402307	79.45063556688507	76.03532427671773	89.7068165413289	87.45400879480057	93.78321107414949	91.91970309727928	97.15464074532179	95.55428969167794	102.17140111647	100.85434294469135	0.07941532518122325	0.08812344496266246	10.741360495125264	20.313801975851675	10.556742762277281	19.964658053777384
0.8262835170552626	79.49986281306107	76.08330982184476	89.75864013902647	87.50484210232932	93.83623719027462	91.97181812241432	97.20879092112474	95.60759658523392	102.2274648135004	100.90966357296641	0.07939524223452585	0.08810040562773098	10.68811692545205	20.334902750906622	10.504534179803159	19.985624204538908
0.8312622909072027	79.54915954599058	76.13136655159539	89.81052213837087	87.55573397698589	93.8893182044624	92.02398769887449	97.26299374802012	95.66095551054191	102.28357904189667	100.96503395818897	0.07937507431271397	0.08807726915810617	10.635064138059533	20.355885452387156	10.452512408342955	20.006475734400738
0.8362710643761712	79.59852559863857	76.17949432551723	89.8624622683342	87.60668416096779	93.94245380791912	92.07621152689015	97.31724888822919	95.71436613628025	102.33974342513397	101.0204537280255	0.07935482114548054	0.08805403524823209	10.582201831926795	20.3767495119464	10.400677152902063	20.02721208731964
0.8413100182249524	79.64796080286325	76.22769300213018	89.91446025650971	87.65769239513511	93.99564369036725	92.12848930523985	97.37155600240084	95.7678281295811	102.39595758498321	101.07592250845727	0.07933448246235408	0.08803070359240897	10.529529703539083	20.39749436013517	10.349028116037516	20.047832706113695
0.8463793343055166	79.6974649894107	76.27596243892059	89.96651582910775	87.70875841900641	94.04888754004163	92.18082073124664	97.42591474960841	95.82134115602653	102.45222114150761	101.13143992377681	0.07931405799270934	0.08800727388479616	10.477047446916913	20.418119426340127	10.297564997918016	20.06833703248776
0.8514791955655843	79.74703798791074	76.32430249233694	90.01862871095312	87.75988197075584	94.1021850436874	92.23320550077585	97.4803247873475	95.87490487964696	102.50853371306088	101.18700559658625	0.07929354746577082	0.08798374581942571	10.424754753696106	20.43862413894385	10.246287496349396	20.088724507066217
0.8566097860552276	79.79667962687196	76.37271301778465	90.0707986254814	87.81106278720948	94.15553588655665	92.28564330823174	97.53478577153307	95.92851896291782	102.56489491628446	101.24261914779454	0.07927295061062213	0.08796011909020605	10.372651313115057	20.45900792520115	10.195195306811002	20.108994569356582
0.861771290933513	79.84638973367728	76.42119386962129	90.12302529473598	87.86230060384221	94.2089397524059	92.33813384655501	97.58929735649713	95.98218306675756	102.62130436610533	101.2982801966153	0.07925226715621192	0.08793639339093359	10.320736812091127	20.47927021133728	10.144288122502985	20.129146657844103
0.8669638964751838	79.89616813457926	76.46974490115161	90.17530843936481	87.91359515477436	94.26239632349338	92.3906768072199	97.6438591949862	96.03589685052484	102.67776167573366	101.35398836056441	0.07923149683136135	0.08791256841529879	10.26901093520064	20.499410422438814	10.093565634328115	20.149180209813494
0.8721877900773816	79.94601465469488	76.5183659646221	90.22764777861673	87.96494617276781	94.31590528057565	92.44327188023092	97.69847093815834	96.08965997201582	102.73426645666007	101.40974325545736	0.07921063936477132	0.08788864385689804	10.217473364740727	20.51942798251912	10.043027530968175	20.169094661509007
0.877443160266411	79.99592911800151	76.56705691121661	90.28004303033876	88.01635338922338	94.36946630290552	92.49591875412064	97.75313223558106	96.14347208746193	102.79081831865373	101.46554449540751	0.07918969448502874	0.08786461940923733	10.166123780747512	20.53932231451836	9.992673498887598	20.18888944805076
0.8827301967045416	80.04591134733127	76.61581759105034	90.33249391097212	88.06781653417654	94.42307906822842	92.548617115946	97.80784273522833	96.19733285152682	102.84741686975947	101.52139169282286	0.0791686619206165	0.08784049476574594	10.114961861037955	20.55909284027439	9.942503222380765	20.208564003478386
0.8880490901968541	80.09596116436693	76.66464785316568	90.38500013554963	88.11933533629487	94.47674325278032	92.6013666512864	97.86260208347844	96.25124191730441	102.9040617162959	101.57728445840466	0.07914754139991746	0.08781626961978081	10.063987281253503	20.57873898061007	9.892516383595648	20.228117760718305
0.8934000326981257	80.14607838963659	76.71354754552605	90.43756141769201	88.17090952287377	94.53045853128455	92.65416704423991	97.91740992511129	96.30519893631582	102.96075246285298	101.63322240114438	0.07912633265122526	0.08779194366463992	10.013199714821894	20.598260155147727	9.8427126625229	20.24755015156552
0.8987832173197573	80.19626284250873	76.76251651501141	90.49017746960438	88.22253881983357	94.58422457694866	92.70701797742089	97.97226590330547	96.35920355850699	103.01748871228922	101.68920512832166	0.07910503540274909	0.08776751659356716	9.962598833059019	20.617655782476504	9.793091737145005	20.266860606818227
0.904198838336744	80.24651434118753	76.81155460741286	90.54284800207333	88.27422295171625	94.63804106146216	92.75991913195743	98.02716965963623	96.41325543224657	103.07427006572993	101.74523224550249	0.07908364938262247	0.08774298809976298	9.912184305192568	20.63692528014144	9.743653283285312	20.286048556015885
0.9096470911946843	80.29683270270773	76.86066166742656	90.59557272446342	88.32596164168083	94.6919076549934	92.81287018748723	98.08212083407285	96.46735420432226	103.1310961225647	101.8013033565355	0.07906217431891226	0.08771835787639533	9.861955798371127	20.656068064592546	9.694396974795382	20.305113427712058
0.915128172516836	80.34721774292981	76.9098375386498	90.64835134471393	88.37775461150166	94.74582402618691	92.86587082215654	98.13711906497608	96.52149951993984	103.18796648044523	101.85741806355175	0.07904060993962453	0.0876936256166048	9.811912977658722	20.675083551133866	9.645322483531345	20.324054649376194
0.9206422801112097	80.3976692765345	76.95908206357429	90.70118356933519	88.42960158156328	94.79978984216014	92.9189207126156	98.19216398909528	96.5756910227192	103.24488073528262	101.91357596696061	0.07901895597271295	0.08766879101351774	9.762055506138495	20.69397115404354	9.596429479322978	20.342871647262655
0.9261896129777101	80.44818711701828	77.00839508358155	90.75406910340567	88.481502270858	94.8538047685013	92.97201953401692	98.24725524156653	96.62992835469286	103.30183848124581	101.96977666544869	0.07899721214608751	0.08764385376025406	9.712383044876333	20.712730286486476	9.547717630075567	20.36156384658898
0.931770371315315	80.49877107668766	77.0577764389369	90.8070076505681	88.53345639698163	94.90786846926575	93.02516696001152	98.30239245590941	96.68421115630257	103.3588393107584	102.02601975597673	0.07897537818762167	0.08761881354993618	9.662895252986345	20.73136036053984	9.49918660178264	20.380130671459483
0.9373847565293029	80.54942096665465	77.10722596878448	90.85999891302666	88.58546367613079	94.961980606974	93.07836266274688	98.35757526402519	96.73853906639783	103.41588281449744	102.08230483377842	0.07895345382516071	0.08759367007570047	9.613591787694531	20.749860787320358	9.450836058575078	20.398571544974402
0.9430329712385201	80.60013659683142	77.15674351114158	90.91304259154347	88.63752382309886	95.01614084260851	93.13160631286375	98.41280329619421	96.79291172223267	103.4729685813907	102.13863149235746	0.07893143878653078	0.08756842303070377	9.5644723042642	20.768230976711493	9.402665662672007	20.416885889000696
0.9487152192826929	80.6509177759247	77.20632890289275	90.96613838543479	88.68963655127237	95.07034883561064	93.18489757949297	98.46807618107289	96.84732875946331	103.53009619861427	102.19499932348543	0.07890933279954566	0.08754307210813725	9.515536456092377	20.78647033757079	9.354675074469924	20.435073124343035
0.9544317057297852	80.701764311431	77.25598197978451	91.01928599256811	88.74180157262786	95.1246042438783	93.23823613025306	98.5233935456918	96.90178981214581	103.58726525159078	102.25140791719994	0.078887135592016	0.08751761700123227	9.466783894755281	20.804578277715336	9.306863952570893	20.45313267075835
0.9601826368833979	80.75267600963122	77.30570257641963	91.07248510935862	88.79401859772808	95.17890672376284	93.29162163124714	98.57875501545308	96.95629451273355	103.64447532398701	102.30785686180228	0.07886484689175786	0.08749205740327264	9.41821426999195	20.82255420387446	9.25923195379255	20.471063946883078
0.9659682202902156	80.80365267558534	77.3554905262515	91.12573543076579	88.84628733571854	95.23325593006643	93.34505374706015	98.63416021412793	97.01084249207486	103.70172599771186	102.36434574385538	0.0788424664266008	0.08746639300760435	9.36982722977973	20.840397521726118	9.21177873320994	20.488866370265896
0.9717886647474951	80.8546941131272	77.40534566157831	91.17903665029014	88.89860749432401	95.28765151603939	93.39853214075607	98.68960876385444	97.06543337941054	103.75901685291434	102.42087414818178	0.0788199939243971	0.08744062350764491	9.321622420254243	20.858107635776832	9.164503944130956	20.506539357320435
0.9776441803106027	80.90580012485853	77.45526781353712	91.23238845996914	88.95097877984456	95.34209313337648	93.4520564738746	98.74510028513423	97.12006680237117	103.81634746798062	102.477441657861	0.07879742911302944	0.08741474859689528	9.27359948587582	20.8756839495436	9.117407238192754	20.524082323379844
0.9835349783005937	80.95697051214466	77.50525681209855	91.28579055037504	89.0034008971526	95.39658043221564	93.50562640642904	98.80063439683151	97.17474238697514	103.87371741953332	102.53404785422826	0.07877477172042	0.08738876796894772	9.225758069419498	20.893125865564798	9.070488265379936	20.541494682762277
0.9894612713118381	81.00820507510824	77.55531248606047	91.33924261061037	89.05587354968894	95.45111306113407	93.55924159690296	98.8562107161696	97.22945975762588	103.93112628242842	102.59069231687198	0.07875202147454057	0.08736268131749692	9.178097811936823	20.910432785207377	9.023746674014546	20.55877584866903
0.9954232732196957	81.05950361262427	77.60543466304264	91.3927443283054	89.10839643945953	95.5056906671461	93.61290170224777	98.91182885872921	97.28421853711005	103.98857362975382	102.64737462363213	0.07872917810341926	0.08733648833635302	9.130618352814963	20.92760410876508	8.97718211078245	20.575925233148155
1.0014211991882311	81.11086592231403	77.65562316948007	91.44629538961367	89.16096926703119	95.56031289569962	93.6666063778791	98.96748843844514	97.33901834659413	104.04605903282645	102.70409435059729	0.07870624133515101	0.08731018871944866	9.083319329833103	20.944639235531213	8.93079422079245	20.59294224723635
1.0074552656779823	81.16229180054046	77.70587783061794	91.49989547920984	89.2135917315291	95.61497939067453	93.72035527767521	99.02318906760526	97.39385880562325	104.10358206119152	102.76085107210406	0.0786832108979064	0.0872837821608508	9.03620037917517	20.961537563754973	8.884582647589923	20.60982630089711
1.013525690453769	81.21378104240168	77.75619847050483	91.55354428028517	89.26626353063206	95.66968979437877	93.77414805397285	99.07893035684687	97.44873953211787	104.16114228261922	102.81764436073375	0.0786600865199405	0.08725726835477392	8.989261135402558	20.978298490528687	8.838547033142277	20.626576802911586
1.0196326925925556	81.26533344172597	77.8065849119871	91.60724147454471	89.31898436056967	95.72444374754627	93.82798435756537	99.13471191515515	97.50366014237184	104.21873926310366	102.87447378731129	0.07863686792960232	0.08723064699558622	8.942501231605092	20.994921412064286	8.792687017961725	20.64319316113324
1.0257764924913542	81.31694879106634	77.85703697670301	91.66098674220399	89.3717539161186	95.77924088933445	93.8818638376997	99.19053334986094	97.55862025105039	104.27637256686089	102.93133892090313	0.07861355485534456	0.08720391777782556	8.895920299281897	21.011405723409553	8.747002241033442	20.65967478228049
1.0319573118751795	81.36862688169418	77.90755448507632	91.71477976198499	89.42457189059893	95.8340808573206	93.93578614207345	99.2463942666377	97.61361947118725	104.33404175632623	102.98823932881525	0.07859014702573193	0.0871770803962057	8.849517968458713	21.02775081859363	8.701492339879223	20.67602107197672
1.0381753738050519	81.42036750359445	77.95813725631012	91.76862021111349	89.4774379758703	95.88896328750016	93.98975091683211	99.30229426950011	97.66865741418269	104.39174639215345	103.04517457659122	0.0785666441694515	0.08715013454563232	8.803293867705179	21.043956090667052	8.656156950576587	20.6922314347903
1.0444309026860459	81.47217044545938	78.00878510838095	91.82250776531508	89.53035186232874	95.94388781428341	94.04375780656635	99.35823296080125	97.72373368980118	104.44948603321204	103.10214422801052	0.07854304601532212	0.08712307992121042	8.75724762410482	21.060020931559848	8.610995707796974	20.70830527425278
1.05072412427539	81.52403549468289	78.05949785803226	91.87644209881189	89.58331323890276	95.99885407049287	94.09780645430926	99.41420994123045	97.77884790616908	104.50726023658575	103.15914784508661	0.07851935229230451	0.08709591621825735	8.711378863345999	21.075944732216158	8.566008244821205	20.72424199281886
1.057055265690613	81.57596243735503	78.11027532076855	91.93042288431934	89.63632179304985	96.05386168736077	94.15189650153356	99.47022480981119	97.83399966977245	104.56506855757071	103.21618498806521	0.07849556272950937	0.08706864313231422	8.665687209715543	21.091726882554212	8.521194193558586	20.74004099188096
1.0634245554177415	81.62795105825599	78.16111731084874	91.98444979304253	89.68937721075282	96.10891029452627	94.20602758814883	99.52627716389885	97.88918858545485	104.62291054967366	103.27325521542244	0.07847167705621003	0.08704126035915735	8.620172286146953	21.107366771509987	8.47655318460238	20.755701671838324
1.0698322233195456	81.68000114085055	78.21202364128028	92.03852249467313	89.74247917651654	96.16399952003309	94.26019935249909	99.58236659917867	97.94441425641529	104.68078576461035	103.33035808386344	0.07844769500184931	0.08701376759480926	8.574833714194938	21.122863786960806	8.432084847179794	20.771223431947874
1.0762785006438331	81.7321124672819	78.26299412381209	92.09264065738553	89.79562737336342	96.21912899032627	94.3144114313592	99.63849270966315	97.99967628420536	104.73869375230338	103.38749314831979	0.07842361629605141	0.08698616453555189	8.52967111408816	21.138217315699876	8.387788809251106	20.786605670440622
1.0827636200317978	81.78428481836585	78.31402856892895	92.14680394783355	89.84882148283083	96.27429833024992	94.36866345993322	99.69465508769018	98.05497426872799	104.79663406088072	103.44465996194879	0.07839944066863228	0.08695845087793688	8.484684104806547	21.15342674369458	8.343664697541499	20.801847784641723
1.089287815526412	81.83651797358546	78.36512678584486	92.20101203114766	89.90206118496717	96.32950716304501	94.42295507185122	99.75085332392129	98.11030780823484	104.85460623667451	103.50185807613148	0.07837516784960766	0.08693062631879714	8.43987230401126	21.16849145577362	8.29971213747649	20.816949170664884
1.0958513225808764	81.88881171108412	78.41628858249607	92.2552645709304	89.95534615832757	96.38475511034565	94.47728589916618	99.80708700733861	98.16567649932387	104.91260982421838	103.55908704047047	0.0783507975692063	0.0869026905552624	8.395235328106537	21.18341083573614	8.255930753261055	20.83190922362337
1.1024543780671139	81.94116580766054	78.4675137655352	92.30956122925404	90.00867607997127	96.44004179217764	94.53165557235197	99.86335572524368	98.22107993693781	104.97064436624672	103.61634640278916	0.07832632955787802	0.08687464328476713	8.350772792331554	21.198184266570024	8.212320167967846	20.846727337746415
1.1090972202843215	81.99358003876246	78.51880214032474	92.36390166665691	90.06205062545762	96.49536682695542	94.5860637203006	99.91965906325511	98.276517714362	105.02870940369297	103.67363570912984	0.07830176354630468	0.08684648420506529	8.306484310667656	21.21281113013174	8.168880003436243	20.86140290611729
1.115780088967567	82.04605417848036	78.5701535109299	92.41828554213959	90.11546946884218	96.5507298314793	94.64050997031907	99.97599660530624	98.33198942322169	105.08680447568759	103.73095450375192	0.07827709926541168	0.08681821301424043	8.262369495910207	21.227290807255486	8.125609880339653	20.875935320764256
1.1225032252964444	82.09858799954158	78.6215676801124	92.47271251316171	90.16893228267335	96.60613042093303	94.694993948127	100.03236793364317	98.38749465348064	105.1449291195567	103.78830232913054	0.07825233644637736	0.08678982941072196	8.21842795975499	21.241622677971463	8.082509418265545	20.890323972802435
1.1292668719037753	82.15118127330476	78.67304444932397	92.52718223563927	90.22243873798897	96.66156820888187	94.74951527785429	100.08877262882362	98.44303299343896	105.20308287082139	103.84567872595545	0.0782274748206448	0.08676133309329327	8.174659312723634	21.255806121229398	8.039578235688168	20.90456825234287
1.1360712728843656	82.20383376975278	78.72458361869937	92.58169436393999	90.27598850431231	96.71704280726891	94.80407358203809	100.14521026971344	98.49860402973098	105.2612652631948	103.90308323312908	0.0782025141199314	0.08673272376110809	8.13106316422818	21.269840514982207	7.99681594998583	20.918667548434314
1.1429166738038161	82.25654525748755	78.7761849870499	92.63624855088106	90.3295812496488	96.77255382641368	94.85866848162041	100.20168043348606	98.55420734732337	105.31947582858204	103.9605153877655	0.07817745407624081	0.08670400111370061	8.087639122620203	21.28372523634971	7.9542221774745485	20.93262124915418
1.1498033217073829	82.30931550372331	78.82784835185646	92.69084444772513	90.38321664048216	96.82810087500896	94.91329959594542	100.25818269561974	98.60984252951303	105.37771409707788	104.01797472518864	0.07815229442187395	0.08667516485099946	8.044386795144419	21.29745966133123	7.911796533420784	20.946428741553973
1.1567314651288954	82.3621442742805	78.8795735092628	92.74548170417698	90.43689434177081	96.88368356011839	94.96796654275678	100.31471662989571	98.66550915792524	105.43597959696577	104.07546077893115	0.07812703488943895	0.08664621467334166	8.001305788072386	21.311043165202136	7.869538632118747	20.960089411833906
1.1637013540997225	82.41503133358025	78.93136025406928	92.80015996838098	90.49061401694487	96.93930148717482	95.02266893819578	100.37128180839723	98.7212068125122	105.49427185471698	104.13297308073366	0.07810167521186352	0.08661715028148309	7.958395706597912	21.324475122128206	7.827448086813092	20.973602645055507
1.1707132401577995	82.46797644463682	78.98320837972476	92.85487888691621	90.54437532790132	96.9949542599764	95.07740639679743	100.42787780150609	98.77693507154999	105.55259039498807	104.1905111605421	0.07807621512240627	0.08658797137661475	7.915656154919816	21.337754905351176	7.785524509797142	20.986967825367174
1.177767376356704	82.52097936905268	79.03511767832119	92.90963810479464	90.5981779350019	97.05064148068553	95.13217853148952	100.48450417790224	98.83269351163808	105.61093474062096	104.2480745465081	0.07805065435466603	0.08655867766037223	7.8730867362992285	21.35088188728332	7.743767512435625	21.000184336047823
1.1848640172747877	82.5740398670114	79.08708794058562	92.96443726545678	90.65202149706835	97.10636274982565	95.18698495358893	100.54116050456125	98.88848170769673	105.66930441264078	104.30566276498656	0.07802499264259664	0.08652926883485484	7.830687053017755	21.363855439372855	7.702176705111015	21.013251559226774
1.1920034190243662	82.62715769727171	79.1391189558736	93.01927601076895	90.70590567137924	97.1621176662793	95.24182527279952	100.59784634675286	98.94429923296491	105.72769893025526	104.3632753405349	0.07799922972051586	0.08649974460263207	7.788456706443867	21.37667493218032	7.6607516973408565	21.026168876254815
1.1991858392609598	82.68033261716117	79.19121051216248	93.07415398101978	90.7598301136668	97.21790582728565	95.29669909721005	100.65456126803915	99.0001456589995	105.78611781085341	104.42091179591235	0.07797336532311741	0.0864701046667623	7.746395297007439	21.389339735316753	7.619492097735019	21.03893566746774
1.2064115371925936	82.73356438256936	79.24336239604375	93.12907081491649	90.81379447811244	97.27372682843776	95.35160603329092	100.71130483027241	99.0560205556725	105.84456057000408	104.47857165207792	0.07794739918548359	0.08644034873080568	7.704502424277962	21.401849217552808	7.57839751404299	21.05155131227366
1.2136807735891502	82.78685274794235	79.29557439271686	93.1840261495825	90.86779841734436	97.32958026368112	95.4065456858927	100.7680765935945	99.1119234911703	105.90302672145567	104.53625442819049	0.07792133104309731	0.08641047649883586	7.6627776869418085	21.414202746738738	7.537467553157512	21.064015189134807
1.2209938107917835	82.84019746627521	79.347846285981	93.23901962055297	90.92184158243259	97.38546572531024	95.4615176582426	100.82487611643373	99.16785403199074	105.96151577713403	104.59395964160656	0.07789516063185203	0.08638048767545602	7.621220682837702	21.426399689862592	7.4967018211482355	21.076326675596647
1.2283509127223842	82.89359828910665	79.40017785822918	93.29405086177275	90.97592362288688	97.44138280396753	95.51652155194324	100.8817029555047	99.22381174294284	106.02002724714261	104.6516868078805	0.07786888768806553	0.08635038196581146	7.579831009010377	21.438439413108426	7.456099923304464	21.088485148371547
1.2357523448931043	82.94705496651191	79.45256889044036	93.34911950559224	91.03004418665225	97.49733108864034	95.57155696696958	100.93855666580582	99.2797961871443	106.07856063976092	104.70943544076289	0.07784251194849212	0.08632015907560492	7.538608261640547	21.45032128164894	7.415661464075129	21.10048998309503
1.2431983744159416	83.00056724709609	79.50501916217202	93.40422518276411	91.08420292010524	97.55331016665846	95.62662350166624	100.99543680061758	99.33580692601963	106.13711546144314	104.76720505219926	0.07781603315033364	0.08628981871111038	7.497552036162233	21.46204465991468	7.375386047181564	21.112340554627735
1.2506892700123766	83.05413487798845	79.55752845155386	93.45936752244086	91.1383994680515	97.60931962369294	95.68172075274627	101.05234291150201	99.39184351929967	106.19569121681853	104.8249951523305	0.07778945103125266	0.08625936057918644	7.456661927256391	21.473608911524934	7.335273275603868	21.12403623696082
1.2582253020230734	83.10775760483511	79.6100965352797	93.51454615217067	91.19263347372107	97.66535904375291	95.73684831528773	101.10927454830006	99.44790552501897	106.2542874086894	104.8828052494908	0.07776276532938409	0.08622878438729271	7.415937528827271	21.48501339917493	7.295322751571803	21.13557640309591
1.2658067424176331	83.16143517179286	79.6627231886005	93.5697606978947	91.2469045787656	97.72142800918395	95.79200578273208	101.16623125913091	99.50399249951485	106.312903538031	104.94063485020754	0.0777359757833491	0.08619808984350256	7.375378434077902	21.49625748479957	7.255534076631193	21.14696042527794
1.2734338648044117	83.21516732152254	79.71540818531724	93.62501078394381	91.30121242325463	97.77752610066584	95.84719274688167	101.22321259039023	99.56010399742584	106.37153910399068	104.99848345920053	0.07770908213226602	0.08616727665651859	7.33498423549463	21.5073405294861	7.215906851621185	21.158187674798683
1.2811069444403917	83.2689537951823	79.76815129777316	93.68029603303509	91.35555664567194	97.83365289721027	95.90240879789745	101.28021808674865	99.61623957169	106.43019360388698	105.05635057938099	0.07768208411576409	0.0861363445356877	7.294754524868949	21.518261893495946	7.176440676709717	21.16925752208772
1.2888262582411194	83.32279433242101	79.82095229684658	93.73561606626892	91.4099368829122	97.88980797615889	95.95765352429669	101.33724729115052	99.67239877354363	106.48886653320905	105.1142357118511	0.07765498147399555	0.08610529319101529	7.254688893363891	21.529020936410234	7.137135151450821	21.18016933684339
1.296592084790695	83.376688671372	79.87381095194378	93.79097050312606	91.4643527702779	97.9459909131817	96.01292651295138	101.39429974481304	99.72858115252039	106.54755738561664	105.17213835590398	0.07762777394764926	0.08607412233318099	7.214786931450362	21.53961701686785	7.09798987472368	21.190922487792704
1.3044047043518285	83.43063654864542	79.9267270309907	93.8463589614635	91.51880394147479	98.00220128227377	96.06822734908485	101.45137498722374	99.78478625644867	106.60626565293826	105.23005800902182	0.07760046127796329	0.08604283167355252	7.175048228999913	21.550049492831022	7.059004444821767	21.201516342898685
1.312264398875954	83.48463769932289	79.97970030042666	93.90178105751275	91.57329002860983	98.05843865575493	96.12355561627113	101.50847255614084	99.84101363145194	106.66499082517234	105.28799416687696	0.0775730432067375	0.08601142092420276	7.135472375283825	21.560317721534375	7.020178459455565	21.21195026935311
1.320171452013404	83.5386918569496	80.03273052519579	93.95723640587549	91.62781066218666	98.11470260426631	96.17891089643159	101.5655919875907	99.89726282194613	106.7237323904854	105.34594632333025	0.07754551947634776	0.08597988979792325	7.096058958929461	21.570421059281216	6.981511515707098	21.222223633365502
1.3281261491236485	83.59279875352787	80.08581746873973	94.01272461952077	91.68236547110236	98.17099269676893	96.23429276983312	101.6227328158669	99.95353337063877	106.78248983521188	105.40391397043084	0.07751788982975819	0.08594823800824147	7.0568075680657785	21.580358861850982	6.94300321017181	21.232335800559667
1.3361287772855897	83.64695811951118	80.13896089299082	94.06824530978265	91.73695408264486	98.22730850054245	96.28970081508695	101.67989457353006	100.0098248185285	106.84126264385493	105.46189659841677	0.07749015401053543	0.08591646526943436	7.0177177902187395	21.59013048414272	6.90465313886034	21.242286135639006
1.3441796253079266	83.70116968379592	80.1921605583632	94.12379808635572	91.7915761224881	98.28364958118172	96.34513460914499	101.73707679140504	100.06613670490243	106.90005029908417	105.51989369571314	0.07746231176286145	0.085884571296545	6.978789212384072	21.59973528037517	6.866460897269462	21.25207400254658
1.352278983739575	83.75543317371609	80.24541622374643	94.17938255729355	91.8462312146901	98.34001550259669	96.40059372729954	101.79427899858152	100.12246856733672	106.95885228173734	105.57790474893334	0.07743436283154638	0.08585255580539938	6.940021421083657	21.60917260413771	6.828426080425743	21.261698764548782
1.3604271448801535	83.80974831503548	80.298727646497	94.23499832900457	91.90091898168866	98.39640582700932	96.45607774318005	101.85150072241201	100.17881994169431	107.01766807081891	105.63592924287786	0.07740630696204508	0.08582041851262134	6.901414002280035	21.618441808175703	6.790548282816417	21.271159783995245
1.3686244027905345	83.86411483194105	80.35209458243078	94.29064500624929	91.95563904429808	98.45282011495215	96.51158622875158	101.90874148851086	100.23519036212392	107.07649714350006	105.69396666053443	0.07737814390046704	0.08578815913564676	6.862966541494643	21.627542244648794	6.752827098512171	21.2804564226426
1.3768710533034536	83.91853244703636	80.40551678581575	94.3463221921377	92.01039102170638	98.50925792526677	96.56711875431323	101.96600082075389	100.29157936105986	107.13533897511921	105.75201648307828	0.07734987339359303	0.08575577739274315	6.824678623772343	21.636473265010864	6.715262121086198	21.28958804137801
1.3851673940341884	83.97300088133419	80.45899400936335	94.40202948812563	92.06517453147094	98.56571881510156	96.6226748884952	102.02327824127676	100.3479864692198	107.19419303918107	105.81007818987104	0.07732149518888758	0.08572327300302354	6.786549833710524	21.645234220050042	6.677852943711514	21.298554000466538
1.3935137243912972	84.02751985425014	80.51252600422184	94.45776649401232	92.1199891895165	98.6222023399106	96.6782541982584	102.08057327047476	100.40441121560539	107.25305880735745	105.86815125846233	0.07729300903451462	0.0856906456864643	6.748579755490027	21.653824459936004	6.640599159152771	21.307353659460205
1.4019103455874267	84.08208908359525	80.56611251996748	94.51353280793705	92.17483461013069	98.6787080534514	96.73385624889127	102.1378854270014	100.46085312749982	107.31193574948668	105.92623516458843	0.07726441467934955	0.08565789516391889	6.710767972866051	21.662243334154482	6.603500359735335	21.315986377132504
1.410357560650181	84.13670828556938	80.61975330459724	94.56932802637658	92.22971040596137	98.73523550778374	96.78948060400879	102.19521422776806	100.51731173046805	107.3708233335743	105.9843293821731	0.0772357118729949	0.08562502115713833	6.673114069199983	21.670490191583667	6.566556137428051	21.324451511620282
1.4188556744330574	84.19137717475398	80.67344810452063	94.6251517441418	92.28461618801306	98.79178425326755	96.84512682555012	102.2525591879429	100.57378654835537	107.42972102579259	106.04243338332742	0.07720690036579446	0.08559202338878474	6.635617627485772	21.678564380512398	6.5297660838296	21.332748420383723
1.4274049936264492	84.24609546410542	80.72719666455214	94.68100355437535	92.33955156564402	98.84835383856195	96.90079447377751	102.30991982095057	100.63027710328714	107.48862829048149	106.10054663835038	0.07717797990884785	0.08555890158244982	6.598278230366304	21.686465248651075	6.4931297902030565	21.34087646025
1.4360058267687137	84.30086286494777	80.78099872790308	94.73688304854842	92.39451614656275	98.90494381062332	96.95648310727411	102.36729563847126	100.6867829156677	107.54754459014848	106.15866861572896	0.07714895025402424	0.08552565546267048	6.561095460107936	21.694192143044347	6.456646847442244	21.348834987318696
1.4446584842573071	84.35567908696562	80.83485403617345	94.79278981645771	92.44950953682469	98.9615537147036	97.01219228294221	102.42468615043994	100.74330350417968	107.60646938546871	106.21679878213813	0.07711981115397835	0.0854922847549472	6.524068898655969	21.701744410165702	6.4203168461390305	21.356623357056378
1.453363278359986	84.4105438381973	80.88876232934425	94.8487234462229	92.50453134082917	99.01818309434915	97.06792155600186	102.48209086504602	100.79983838578343	107.66540213528572	106.27493660244181	0.07709056236216416	0.08545878918576004	6.487198127684678	21.70912139608481	6.384139376611529	21.3642409244203
1.4621205232260774	84.46545682502808	80.94272334576965	94.90468352428421	92.55958116131659	99.07483149139966	97.12367047998956	102.5395092887333	100.85638707571695	107.72434229661232	106.33308153969332	0.0770612036328504	0.08542516848258697	6.450482728529096	21.716322446183767	6.3481140288567985	21.37168704366195
1.470930534897817	84.52041775218233	80.99673682216827	94.96066963539859	92.61465859936442	99.13149844598573	97.17943860675578	102.59694092619836	100.91294908749434	107.78328932462998	106.3912330551353	0.07703173472113489	0.08539142237392011	6.413922282233216	21.72334690525895	6.312240392589956	21.37896106835251
1.4797936313217521	84.57542632271688	81.05080249361558	95.01668136263768	92.66976325438455	99.18818349652818	97.23522548646399	102.65438528039094	100.96952393290584	107.84224267269018	106.44939060820053	0.07700215538296046	0.08535755058928408	6.377516369627301	21.73019411775749	6.276518057314206	21.386062351652072
1.48871013236022	84.63048223801422	81.10492009353598	95.07271828738523	92.72489472412046	99.24488617973701	97.29103066758948	102.71184185251364	101.0261111220178	107.9012017923152	106.50755365651321	0.07697246537512889	0.08532355285925361	6.341264571265128	21.736863427573553	6.240946612268999	21.392990246058616
1.4976803598028874	84.68558519777486	81.15908935369424	95.12877998933382	92.78005260464353	99.30160603060943	97.34685369691708	102.76931014202121	101.08271016317138	107.96016613319831	106.56572165588862	0.07694266445531826	0.08528942891546988	6.30516646745582	21.743354178037407	6.205525646468232	21.39974410352079
1.5067046373783677	84.7407349000103	81.21331000418773	95.1848660464825	92.83523649035044	99.35834258242897	97.40269411954053	102.82678964662034	101.13932056298307	108.01913514320471	106.62389406033485	0.07691275238209619	0.08525517849066049	6.269221638310228	21.749665712082788	6.170254748717525	21.40632327543426
1.5157832907659001	84.79593104103611	81.26758177343787	95.24097603513414	92.89044597395961	99.4150953667643	97.45855147886027	102.8842798622696	101.19594182634357	108.07810826837253	106.6820703220527	0.07688272891493604	0.08522080131865596	6.233429663736388	21.755797372199595	6.135133507626961	21.412727112674474
1.5249166476071065	84.85117331546464	81.32190438818233	95.29710952989275	92.94568064650879	99.47186391346806	97.51442531658292	102.9417802831792	101.25257345641825	108.13708495291361	106.74024989143733	0.07685259381423326	0.08518629713440785	6.197790123437699	21.761748500364774	6.100161511627448	21.418954965607554
1.5341050375178134	84.90646141619754	81.37627757346648	95.35326610366069	93.00094009735135	99.52864775067536	97.57031517271913	102.99929040181064	101.30921495464634	108.19606463921411	106.7984322170787	0.07682234684132007	0.0851516656740082	6.162302596951122	21.76751843817692	6.065338348984369	21.42500618408667
1.5433487920999491	84.96179503441915	81.43070105263544	95.40944532763638	93.05622391415396	99.5854464048033	97.62622058558308	103.05680970887701	101.36586582074125	108.25504676783625	106.85661674576296	0.07679198775848214	0.08511690667470549	6.1269666636644615	21.773106526830816	6.030663607807583	21.430880117499328
1.5526482449535108	85.01717385958868	81.48517454732547	95.4656467713115	93.11153168289309	99.64225940054942	97.68214109179054	103.11433769334258	101.42252555269012	108.31403077751864	106.91480292247314	0.07676151632897342	0.08508201987492582	6.091781902814546	21.778512107110146	5.996136876076889	21.436576114738273
1.5620037316886017	85.07259757943349	81.53969777745608	95.52187000246872	93.16686298785244	99.69908626089101	97.73807622625822	103.17187384242322	101.47919364675397	108.37301610517795	106.97299019039069	0.07673093231703346	0.08504700501428887	6.056747893514512	21.783734519463906	5.961757741653855	21.442093524299707
1.5714155899375468	85.12806587994159	81.59427046122146	95.57811458717902	93.22221741161992	99.75592650708406	97.79402552220235	103.22941764158627	101.5358695974677	108.43200218590995	107.03117799089647	0.07670023548790258	0.08501186183362816	6.021864214754714	21.78877310392636	5.927525792273627	21.44743169417052
1.580884159367074	85.18357844535431	81.64889231508208	95.63438008979915	93.2775945350845	99.81277965866217	97.84998851113743	103.28696857455047	101.59255289763993	108.49098845299072	107.0893657635719	0.07666942560783795	0.08497659007501068	5.987130445412731	21.7936272001607	5.893440615570398	21.452589971882844
1.5904097816905756	85.23913495815911	81.70356305375634	95.6906660729692	93.33299393743353	99.86964523343575	97.90596472287517	103.34452612328637	101.64924303835303	108.54997433787786	107.14755294620038	0.07663850244413116	0.0849411894817524	5.952546164314299	21.798296147633664	5.859501799132886	21.45756770470325
1.5999928006804371	85.29473509908273	81.75828239021271	95.74697209761074	93.38841519615036	99.92652274749172	97.9619536855241	103.402089768017	101.70593950896405	108.6089592702127	107.20573897476928	0.07660746576512313	0.08490565979844045	5.918110950195114	21.802779285433644	5.825708930465225	21.462364239447197
1.6096335621804478	85.35037854708318	81.81305003566057	95.80329772292359	93.44385788701071	99.98341171519185	98.0179549254876	103.45965898721734	101.7626417971039	108.66794267782072	107.26392328347049	0.07657631534022172	0.08487000077095115	5.88382438170629	21.807075952281593	5.792061596993335	21.46697892247539
1.6193324141182788	85.40606497934286	81.8678656995421	95.85964250638396	93.49932158408033	100.04031164917255	98.07396796746355	103.51723325761516	101.81934938867823	108.72692398671373	107.32210530470246	0.07654505093991812	0.08483421214646994	5.8496860374925745	21.811185486742033	5.7585593861322195	21.47141109988297
1.6290897065180392	85.46179407126131	81.92272908952408	95.91600600374223	93.55480585971237	100.09722206034425	98.12999233444329	103.57481205419153	101.87606176786764	108.78590262109155	107.380284469072	0.07651367233580308	0.08479829367350857	5.815695496137778	21.815107227059343	5.725201885251408	21.475660117383086
1.6389057915129117	85.51756549644759	81.97763991148892	95.97238776902017	93.61031028454421	100.15414245789026	98.1860275477106	103.63239485018083	101.93277841712771	108.84487800334328	107.43846020539543	0.07648217930058461	0.08476224510192591	5.781852336217526	21.81884051124871	5.6919886817113365	21.47972532039421
1.6487810233578566	85.57337892671333	82.03259786952668	96.0287873545094	93.66583442749523	100.21107234926684	98.2420731268412	103.68998111707191	101.98949881719018	108.90384955404966	107.49663194070096	0.0764505716081039	0.08472606618294992	5.748156136308353	21.82238467714342	5.658919362876986	21.483606054014672
1.6587157584424002	85.6292340320651	82.08760266592624	96.08520431076852	93.72137785576389	100.26801124020214	98.29812858970172	103.74757032460818	102.04622244706282	108.96281669198437	107.55479910023016	0.0764188490333541	0.08468975666919346	5.714606474974971	21.825739062314824	5.625993516107883	21.48730166304449
1.6687103553034934	85.68513048069708	82.14265400116672	96.14163818662122	93.776940134825	100.32495863469583	98.35419345244897	103.80516194078834	102.10294878403002	109.02177883411629	107.61296110743982	0.07638701135249513	0.08465331631467625	5.681202930814834	21.828903004196036	5.593210728799022	21.490811492047214
1.6787651746384535	85.741067938984	82.19775157390934	96.19808852915426	93.83252082842745	100.38191403501882	98.41026722952948	103.86275543186741	102.15967730365365	109.0807353956115	107.67111738400425	0.07635505834287326	0.08461674487484284	5.647945082459046	21.831875840056455	5.56057058837996	21.49413488530263
1.6888805793179813	85.79704607147345	82.25289508098841	96.25455488371513	93.8881194985913	100.4388769417127	98.46634943367864	103.92035026235712	102.21640747977375	109.1396857898352	107.7292673498172	0.0763229897830364	0.08458004210658707	5.614832508576001	21.83465690700541	5.528072682319362	21.497271186868602
1.6990569343992543	85.85306454087868	82.30808421740299	96.31103679391005	93.94373570560542	100.4958468535894	98.52243957592025	103.977945895027	102.27313878450893	109.198629428354	107.78741042299386	0.07629080545275407	0.08454320776826653	5.58186478789321	21.837245542039454	5.495716598156832	21.500219740599277
1.7092946071391046	85.90912300807119	82.36331867630825	96.36753380160198	93.99936900802491	100.55282326773094	98.57853716556589	104.03554179090516	102.32987068825751	109.25756572093808	107.84554601987324	0.07625850513303258	0.08450624161972753	5.549041499215491	21.839641082053276	5.463501923500189	21.502979890155984
1.7195939670072704	85.96522113207341	82.41859814900688	96.42404544690862	94.05501896266871	100.60980567948924	98.63464171021464	104.09313740927931	102.38660265969828	109.3164940755636	107.90367355502063	0.07622608860613415	0.08446914342232309	5.516362221410418	21.841842863821512	5.431428246027281	21.505550978956308
1.7299553856997325	86.02135857005106	82.47392232494015	96.48057126820025	94.11068512461678	100.66679358248558	98.69075271575207	104.15073220769756	102.44333416579096	109.37541389841479	107.96179244122922	0.07619355565559399	0.08443191293893335	5.483826533457432	21.843850224104244	5.399495153541466	21.50793235038509
1.7403792371521247	86.07753497730621	82.52929089168002	96.53711080209816	94.16636704720857	100.7237864686111	98.74686968635099	104.20832564196995	102.50006467177833	109.43432459388693	108.01990208952398	0.0761609060662389	0.08439454993398811	5.4514340144451126	21.845662499625178	5.367702233933414	21.51012334762345
1.7508658975532332	86.13375000726955	82.58470353491947	96.5936635834725	94.22206428203945	100.78078382802614	98.80299212446972	104.26591716616934	102.55679364118586	109.49322556458856	108.07800190916257	0.07612813962420543	0.08435705417348605	5.419184243562086	21.847279027035256	5.336049075206574	21.5121233136706
1.76141574535857	86.19000331149307	82.64015993846469	96.65022914544055	94.2777763789594	100.83778514916051	98.85911953085291	104.32350623263255	102.6135205358238	109.55211621134413	108.13609130763906	0.07609525611695654	0.08431942542501498	5.3870768001324905	21.848699143003614	5.304535265510822	21.5139315915294
1.7720291613040315	86.24629453964263	82.69565978422584	96.70680701936475	94.33350288607006	100.89478991871331	98.91525140453066	104.38109229196174	102.67024481578798	109.61099593319672	108.19416969068618	0.07606225533330153	0.08428166345777559	5.355111263621438	21.849922184221214	5.273160393125181	21.51554752407901
1.7827065284196406	86.30262333949062	82.75120275220857	96.76339673485111	94.38924334972276	100.95179762165316	98.9713872428187	104.43867479302581	102.72696593946105	109.66986412741093	108.25223646227819	0.07602913706341398	0.08424376804259932	5.323287213653202	21.850947487433587	5.241924046490567	21.51697045414039
1.7934482320433673	86.35898935690857	82.80678852050526	96.81999781974754	94.4449973145162	101.00880774121835	99.02752654131807	104.49625318296182	102.78368336351394	109.72872018947577	108.31029102463377	0.07599590109884899	0.08420573895197236	5.291604230003031	21.85177438942992	5.21082581421615	21.51819972454541
1.8042546598350382	86.41539223585966	82.86241676528648	96.87660980014185	94.50076432329446	101.06581975891685	99.08366879391536	104.55382690717637	102.84039654290723	109.78756351310743	108.36833277821914	0.07596254723256401	0.08416757596005464	5.26006189263353	21.852402227119455	5.17986528507663	21.51923467807137
1.8151262017903238	86.47183161839146	82.9180871607918	96.93323220036064	94.55654391714445	101.12283315452697	99.13981349278225	104.61139540934748	102.89710493089234	109.84639349025277	108.42636112175066	0.07592907525893539	0.08412927884270341	5.228659781684655	21.85283033746964	5.149042048024057	21.520074657448276
1.8260632502548164	86.52830714462822	82.9737993793213	96.98986454296697	94.61233563539398	101.17984740609704	99.19596012837576	104.66895813142561	102.95380797901309	109.90520951109175	108.48437545219812	0.07589548497377853	0.0840908473774929	5.197397477474624	21.853058057542512	5.11835569221148	21.52071900548981
1.8370661999381863	86.58481845276363	83.02955309122676	97.04650634875938	94.66813901560968	101.2368619899461	99.25210818943829	104.72651451363579	103.01050513710751	109.96401096404118	108.54237516478804	0.0758617761743654	0.08405228134373843	5.166274560566308	21.85308472467659	5.087805807017503	21.521167065089685
1.848135447928429	86.64136517905376	83.08534796490314	97.10315713677042	94.72395359359527	101.29387638066477	99.30825716299815	104.7840639944797	103.0671958533095	110.02279723575816	108.60035965300716	0.07582794865944557	0.08401358052251559	5.135290611722667	21.852909676330455	5.0573919820262745	21.52141817921074
1.8592713937061955	86.69794695780907	83.14118366677937	97.15981642426478	94.77977890338907	101.35089005111494	99.36440653436932	104.84160601073681	103.12387957405028	110.08156771114305	108.65832830860538	0.0757940022292634	0.08397474469668423	5.104445211925849	21.852532250108197	5.027113807043861	21.52147169085947
1.8704744391592067	86.75456342138726	83.19705986130978	97.21648372673812	94.83561447726234	101.40790247243085	99.4205557871519	104.89913999746679	103.18055574406031	110.14032177334315	108.71628052159944	0.07575993668557841	0.08393577365090922	5.0737379423972016	21.851951783857658	4.996970872106431	21.521326943115128
1.8817449885967616	86.81121420018583	83.25297621096506	97.27315855791552	94.8914598457171	101.46491311401932	99.47670440323218	104.9566653880111	103.23722380637099	110.19905880375615	108.77421568027634	0.07572575183168374	0.08389666717168336	5.043168384621822	21.8511676157068	4.966962767517543	21.520983279311622
1.8930834487643238	86.86789892263486	83.30893237622391	97.32984042975055	94.94731453748469	101.52192144356094	99.53285186278364	105.01418161399569	103.29388320231708	110.25777818203412	108.8321331711973	0.07569144747242688	0.08385742504735019	5.012736120323098	21.850179084005504	4.93708908382996	21.52044004288473
1.9044902288582053	86.92461721518914	83.36492801556365	97.38652885242334	95.0031780795235	101.57892692701009	99.58899764426674	105.07168810533224	103.35053337153796	110.31647928608675	108.890032379201	0.07565702341422746	0.0838180470681243	4.982440731512725	21.848985527452896	4.907349411853829	21.519696577426657
1.9159657405403292	86.98136870232155	83.42096278545175	97.44322333434019	95.0590499970174	101.6359290285966	99.64514122442976	105.1291842902214	103.40717375198038	110.37516149208588	108.94791268740784	0.07562247946509809	0.08377853302611703	4.9522818004797955	21.847586285064608	4.877743342699432	21.51875222682429
1.9275103979530908	87.03815300651486	83.4770363403371	97.49992338213167	95.1149298133743	101.69292721082597	99.70128207830965	105.18666959515433	103.46380377990054	110.43382417446897	109.00577347722393	0.07558781543466424	0.08373888271535646	4.922258909774428	21.8459806960891	4.848270467745351	21.517606335124583
1.9391246177343011	87.09496974825471	83.53314833264064	97.55662850065163	95.17081705022369	101.7499209344802	99.75741967923187	105.24414344491515	103.52042288986566	110.49246670594295	109.0636141283443	0.07555303113418384	0.08369909593181107	4.892371642277794	21.84416810026596	4.818930378665755	21.51625824662551
1.9508088190322228	87.15181854602243	83.58929841274708	97.61333819297656	95.2267112274158	101.80690965861952	99.81355349881196	105.30160526258385	103.57703051475717	110.55108845748903	109.12143401875812	0.07551812637656626	0.08365917247341319	4.862619581165745	21.842147837702214	4.789722667449496	21.51470730593428
1.9625634235206988	87.20869901628724	83.64548622899558	97.67005196040398	95.28261186301937	101.86389284058266	99.86968300695557	105.35905446953825	103.63362608577242	110.60968879836634	109.17923252475191	0.07548310097639391	0.08361911214008191	4.833002309917902	21.839919248828664	4.760646926395566	21.51295285795277
1.9743888554143678	87.26561077349902	83.70171142767131	97.72676930245163	95.33851847332062	101.92086993598822	99.92580767185994	105.41649048545676	103.6902090324275	110.66826709611622	109.2370090209146	0.0754479547499417	0.083578914733744	4.803519412365858	21.837481674658193	4.731702748132193	21.510994247946655
1.9862855414839768	87.32255343008138	83.75797365299626	97.78348971685705	95.39443057282136	101.97784039873638	99.98192696001432	105.47391272832165	103.7467787825598	110.72682271656745	109.29476288014139	0.07541268751519763	0.08353858005836179	4.774170472660444	21.834834456607496	4.7028897256032	21.50883082145083
1.9982539110717792	87.37952659642357	83.81427254712038	97.84021269957576	95.45034767423759	102.0348036810092	100.03804033620096	105.5313206144207	103.8033347623302	110.78535502383961	109.35249347363836	0.07537729909188241	0.08349810791995185	4.7449550752935465	21.83197693654074	4.674207452112569	21.506461924436735
2.010294396107033	87.43652988087375	83.87060775011298	97.8969377447813	95.50626928849826	102.09175923327274	100.09414726349642	105.58871355835109	103.8598763962263	110.84386338034861	109.4102001709272	0.07534178930147149	0.0834574981266116	4.715872805123581	21.828908456922363	4.645655521319895	21.503886903334205
2.0224074311215867	87.49356288973135	83.92697889995385	97.95366434486394	95.56219492474406	102.14870650427811	100.15024720327263	105.64609097302163	103.91640310706507	110.90234714681084	109.46788233985001	0.07530615796721345	0.0834167504885401	4.686923247360937	21.825628360722476	4.617233527218559	21.501105104885937
2.0345934532655616	87.55062522723982	83.98338563252378	98.01039199043021	95.61812409032531	102.20564494106296	100.20633961519744	105.70345226965618	103.9729143159952	110.96080568224835	109.52553934657331	0.07527040491415313	0.08337586481806575	4.658105987588897	21.82213599148963	4.588941064184837	21.49811587635122
2.0468529023231294	87.60771649557937	84.03982758159664	98.06712017030208	95.67405629080189	102.26257398895305	100.26242395723683	105.76079685779646	104.02940944250092	111.01923834399348	109.5831705555941	0.0752345299691508	0.0833348409296657	4.629420611775458	21.818430693409027	4.560777726980177	21.494918565513217
2.059186220728381	87.66483629485963	84.09630437882963	98.12384837151657	95.72999102994093	102.31949309156397	100.31849968565534	105.81812414530555	104.0858879044041	111.07764448769419	109.64077532974379	0.0751985329609041	0.08329367863999255	4.600866706268789	21.814511811233388	4.532743110726187	21.491512520547985
2.0715938535812968	87.7219842231123	84.15281565375497	98.18057607932491	95.7859278097163	102.37640169080248	100.37456625501781	105.87543353837067	104.14234911786801	111.13602346731871	109.69835303019373	0.07516241371996836	0.0832523777678986	4.572443857818143	21.81037869042484	4.504836810960569	21.487897090282786
2.084076248663807	87.77915987628403	84.20936103377085	98.23730277719231	95.84186613030741	102.43329922686873	100.43062311819092	105.93272444150699	104.19879249740029	111.19437463516132	109.75590301646055	0.07512617207877782	0.08321093813445829	4.544151653581594	21.80603067712218	4.477058423613926	21.48407162406147
2.0966338564559543	87.83636284822906	84.2659401441325	98.29402794679743	95.89780549009802	102.49018513825769	100.48666972634445	105.9899962575608	104.25521745585614	111.25269734184722	109.81342464641114	0.07508980787166726	0.08316935956299353	4.515989681122392	21.801467118173605	4.449407545023405	21.48003547182816
2.109267130152151	87.89359273070205	84.32255260794359	98.35075106803203	95.95374538567546	102.54705886176137	100.54270552895308	106.04724838771327	104.31162340444192	111.31099093633829	109.87091727626827	0.075053320934894	0.08312764187909838	4.487957528429888	21.796687361162185	4.421883771945431	21.475787984134513
2.1219765256775314	87.95084911335069	84.37919804614694	98.40747161900053	96.00968531182937	102.60391983247044	100.59872997379773	106.10448023148362	104.36800975271821	111.36925476593825	109.92838026061575	0.07501671110665757	0.08308578491066311	4.460054783911801	21.79169075441314	4.3944867015520686	21.471328512143373
2.1347625017044103	88.00813158370865	84.43587607751601	98.46418907601986	96.0656247615511	102.6607674837765	100.65474250696751	106.16169118673315	104.42437590860361	111.42748817629861	109.98581295240432	0.07497997822712289	0.08304378848789855	4.43228103643014	21.786476647132076	4.367215931463306	21.46665640775973
2.147625519668832	88.06543972718838	84.49258631864605	98.5209029136194	96.12156322603289	102.71760124737435	100.71074257286163	106.2188806496691	104.48072127837841	111.48569051142438	110.04321470295744	0.07494312213844151	0.08300165244336159	4.40463587529257	21.78104438934679	4.340071059742513	21.461771023612528
2.160566043787228	88.12277312707413	84.54932838394521	98.57761260454075	96.17750019466706	102.77442055326405	100.76672961419115	106.27604801484841	104.53704526668828	111.54386111368002	110.10058486197698	0.07490614268477302	0.08295937661197979	4.377118890230577	21.775393331830855	4.313051684870516	21.456671712923708
2.1735845410731627	88.18013136451394	84.60610188562529	98.63431761973727	96.2334351550449	102.83122482975278	100.82270307198046	106.33319267518122	104.59334727654753	111.60199932379476	110.15792277754866	0.07486903971230718	0.08291696083107622	4.3497296714540425	21.769522826307366	4.286157405801532	21.451357829741028
2.1866814813541975	88.23751401851365	84.66290643369362	98.69101742837466	96.28936759295664	102.88801350345791	100.87866238557004	106.39031402193567	104.64962670934375	111.66010448086946	110.21522779614881	0.07483181306928663	0.08287440494039487	4.322467809653062	21.76343222550713	4.259387821965447	21.445828728996275
2.199857337288837	88.29492066592917	84.71974163594393	98.7477114978309	96.3452969923907	102.94478599930918	100.93460699261831	106.44741144474176	104.7058829648415	111.71817592238258	110.27249926265036	0.0747944626060277	0.08283170878212509	4.2953328959797545	21.757120883052266	4.2327425332496205	21.44008376635975
2.213112584383593	88.35235088145947	84.77660709794752	98.80439929369614	96.40122283553296	103.00154174055109	100.99053632910368	106.50448433159552	104.76211544118627	111.7762129841963	110.32973652032881	0.07475698817494406	0.08278887220092765	4.268324522052353	21.750588153438002	4.2062211400002525	21.434122298280272
2.2264477010101436	88.40980423763922	84.83350242304414	98.86108027977268	96.45714460276612	103.05828014874525	101.04644982932649	106.56153206886296	104.81832353490842	111.8342150005627	110.38693891086835	0.07471938963056754	0.08274589504396074	4.241442280004321	21.743833392338274	4.179823243079682	21.427943682221667
2.2398631684225956	88.46728030483257	84.89042721233425	98.91775391807619	96.51306177267021	103.11500064377402	101.10234692591244	106.61855404128559	104.87450664092835	111.89218130413114	110.44410577436953	0.07468166682957171	0.08270277716090388	4.214685762465706	21.73685595644929	4.153548443824093	21.42154727649904
2.2533594707748548	88.52477865122535	84.94738106466883	98.97441966883498	96.56897382202095	103.17170264384231	101.15822704981359	106.6755496319839	104.93066415255956	111.95011122595412	110.50123644935424	0.07464381963079436	0.08265951840398547	4.188054562537218	21.72965520338039	4.127396344055796	21.41493244029698
2.2669370951380965	88.582298842818	85.00436357664174	99.03107699049063	96.62488022579042	103.22838556548048	101.21408963031183	106.7325182224621	104.98679546151398	112.00800409549386	110.55833027277349	0.07460584789525983	0.08261611862800683	4.161548273854805	21.72223049198874	4.101366546121426	21.40809853387327
2.2805965315183476	88.63984044341933	85.06137434258052	99.08772533969885	96.68078045714658	103.28504882354792	101.26993409502107	106.78945919261336	105.04289995790627	112.06585924062993	110.61538658001388	0.07456775148620154	0.08257257769036913	4.135166490576012	21.714581182288384	4.075458652868747	21.401044918446132
2.294338272874165	88.69740301463901	85.11841295453775	99.14436417132977	96.73667398745302	103.34169183123565	101.32575986989008	106.84637192072427	105.0989770302584	112.12367598766583	110.67240470490457	0.07452953026908467	0.08252889545109958	4.108908807370426	21.706706635413866	4.049672267665301	21.393770956277876
2.308162815134429	88.75498611588077	85.1754790022823	99.20099293846843	96.792560286269	103.39831400006938	101.38156637920503	106.90325578347982	105.15502606550436	112.18145366133601	110.72938397972433	0.07449118411163089	0.08248507177287645	4.082774819435144	21.69860621367843	4.024006994397496	21.386276010664005
2.3220706572162446	88.81258930433553	85.23257207329067	99.25761109241553	96.8484388213493	103.45491473991274	101.4373530455924	106.96011015596827	105.211046448995	112.2391915848131	110.78632373520864	0.0744527128838387	0.08244110652105653	4.056764122509776	21.690279280679533	3.998462437485614	21.378559446024155
2.336062301042938	88.87021213497457	85.28969175273829	99.31421808268817	96.90430905864442	103.5114934589707	101.49311929002191	107.01693441168649	105.26703756450301	112.2968890797154	110.84322330055697	0.07441411645800937	0.0823969995637011	4.030876312874625	21.681725201258814	3.9730382018842647	21.370620627891185
2.3501382515621807	88.9278541605425	85.34683762349088	99.37081335702057	96.96017046230052	103.56804956379264	101.54886453180939	107.07372792254483	105.32299879422779	112.35454546611405	110.90008200344018	0.07437539470876744	0.0823527507716019	4.005110987351145	21.67294334154576	3.9477338930851147	21.362458922943915
2.3642990167642037	88.98551493155067	85.40400926609573	99.42739636136503	97.01602249465965	103.624582459276	101.6045881886199	107.13049005887274	105.3789295188005	112.4121600625408	110.95689917000799	0.07433654751308641	0.08230836001830802	3.9794677433328616	21.66393306905229	3.922549117141898	21.35407369910172
2.378545107700138	89.04319399627042	85.46120625877333	99.48396653989293	97.07186461626029	103.68109154866988	101.66028967647111	107.18722018942412	105.43482911728975	112.4697321859958	111.01367412489682	0.07429757475031151	0.08226382718015256	3.9539461787730943	21.654693752709136	3.897483480658593	21.34546432551724
2.392877038500453	89.10089090072638	85.51842817740864	99.54052333499594	97.12769628583737	103.73757623357878	101.71596840973633	107.24391768138304	105.4906969672065	112.52726115195544	111.07040619123752	0.07425847630218288	0.08221915213627969	3.928545892166312	21.645224762676662	3.8725365907880587	21.336630172529112
2.4072953263935135	89.15860518868908	85.57567459554224	99.59706618728616	97.18351696032254	103.79403591396533	101.77162380114767	107.30058190036827	105.5465324445093	112.58474627437937	111.12709469066273	0.07421925205285919	0.08217433476867107	3.9032664826022483	21.635525470697758	3.84770805525568	21.327570611814735
2.4218004917242455	89.21633640166952	85.63294508436232	99.6535945355988	97.23932609484503	103.85046998815577	101.82725526179983	107.35721221044075	105.6023349236103	112.64218686572019	111.18373894331555	0.07417990188894238	0.08212937496217311	3.878107549759534	21.625595250017795	3.822997482363917	21.31828501639029
2.436393057972914	89.27408407891137	85.69023921269564	99.71010781699215	97.29512314273185	103.90687785284234	101.88286220115334	107.41380797410785	105.65810377738052	112.69958223693015	111.24033826785725	0.07414042569950025	0.08208427260452439	3.8530686938752297	21.61543347528277	3.7984044809868465	21.308772760632564
2.4510735517740176	89.33184775738515	85.74755654699955	99.76660546674971	97.35090755550878	103.9632589030882	101.93844402703844	107.47036855233036	105.71383837715587	112.75693169747038	111.29689198147581	0.07410082337609185	0.08203902758638218	3.82814951579212	21.60503952273575	3.7739286605828966	21.29903322028258
2.46584250293529	89.3896269717811	85.80489665135289	99.82308691838095	97.40667878290051	104.01961253233091	101.99400014565829	107.52689330452769	105.76953809274242	112.81423455531866	111.35339939989382	0.07406109481279095	0.08199363980134965	3.8033496169455248	21.59441277021324	3.7495696311975735	21.289065772547474
2.4807004444568266	89.44742125450311	85.86225908744821	99.87955160362344	97.46243627283197	104.07593813238708	102.04952996159336	107.58338158858467	105.8252022924231	112.87149011697855	111.4098598373776	0.0740212399062094	0.08194810914600474	3.778668599366938	21.58355259713062	3.7253270034666457	21.278869796067738
2.4956479125503126	89.50523013566179	85.91964341458272	99.93599895244375	97.51817947142858	104.13223509345613	102.10503287780459	107.63983276085722	105.88083034296291	112.92869768748744	111.46627260674506	0.0739812585555228	0.08190243551992613	3.7541060657122216	21.572458384638594	3.7012003886379716	21.26844467103001
2.510685446658382	89.56305314306873	85.97704918965067	99.99242839303997	97.573907823018	104.18850280412552	102.16050829563832	107.6962461761796	105.93642160961603	112.98585657042639	111.52263701937554	0.07394115066249499	0.08185661882572154	3.7296616192315923	21.561129515524954	3.6771893985542192	21.25778977916343
2.5258135894740787	89.6208898022292	86.03447596713413	100.04883935184245	97.62962077013019	104.24474065137406	102.2159556148293	107.75262118786968	105.99197545613113	113.04296606792774	111.57895238521735	0.07390091613150067	0.08181065896905577	3.7053348637932686	21.5495653742546	3.653293645658323	21.24690450367052
2.54103288696045	89.67873963633643	86.09192329909531	100.10523125351625	97.68531775349902	104.30094802057737	102.2713742335055	107.80895714773638	106.04749124475815	113.10002548068522	111.63521801279775	0.07386055486955183	0.08176455585867708	3.6811254038998413	21.537765347165987	3.629512743027135	21.235788229496393
2.556343888370238	89.73660216626509	86.14939073516805	100.16160352096291	97.74099821206336	104.35712429551216	102.32676354819226	107.86525340608617	106.10296833625499	113.15703410796266	111.69143320923182	0.07382006678632239	0.08171830940644809	3.657032844666901	21.525728822314704	3.605846304340048	21.22444034315413
2.571747146265715	89.79447691056492	86.20687782254946	100.21795557532218	97.79666158296817	104.41326885836096	102.3821229538164	107.92150931172957	106.1584060898936	113.21399124760333	111.7475972802315	0.07377945179417222	0.08167191952737038	3.6330567918553243	21.513455189651722	3.582293943910827	21.212860232859384
2.5872432165386163	89.85236338545475	86.26438410599195	100.27428683597455	97.852307301566	104.46938108971726	102.43745184371102	107.97772421198854	106.2138038634671	113.2708961960398	111.80370953011538	0.07373870980817201	0.08162538613961479	3.6091968518644535	21.500943841027038	3.558855276682607	21.20104728859951
2.602832658430207	89.91026110481623	86.32190912779502	100.33059672054306	97.90793480141838	104.52546036859029	102.49274960961988	108.03389745270329	106.26916101329658	113.32774824830322	111.85976926181809	0.07369784074612942	0.08157870916454979	3.5854526317148157	21.488194170098723	3.535529918222437	21.189000902013504
2.6185160345514573	89.96816958018724	86.37945242779665	100.38688464489523	97.96354351429679	104.58150607240961	102.54801564170168	108.09002837823884	106.32447689423732	113.38454669803262	111.91577577689945	0.0736568445286124	0.0815318885267685	3.561823739090414	21.475205572551204	3.512317484732648	21.17672046656662
2.6342939109033563	90.02608832075663	86.43701354336568	100.44315002314613	98.01913287018476	104.63751757703116	102.60324932853521	108.1461163314934	106.37975085968657	113.4412908374857	111.97172837555487	0.07361572107897692	0.08148492415411852	3.5383097823269054	21.461977446087985	3.4892175930735903	21.164205377615872
2.6501668568973313	90.0840168333574	86.49459200939376	100.49939226766007	98.07470229727956	104.69349425674176	102.65845005712428	108.20216065390467	106.43498226159052	113.49797995754798	112.02762635662532	0.07357447032338954	0.08143781597772892	3.5149103704225126	21.448509190482582	3.4662298607609046	21.15145503245367
2.666135445375801	90.14195462246168	86.55218735828738	100.555610789054	98.13025122199389	104.74943548426536	102.71361721290272	108.25816068545846	106.49017045045183	113.55461334774407	112.08346901760734	0.07353309219085462	0.08139056393204094	3.4916251130134697	21.43480020745119	3.44335390592596	21.138468830082275
2.6822002526328483	90.19990119017328	86.60979911995899	100.61180499619856	98.18577906895676	104.80534063076693	102.7687501797383	108.31411576469459	106.54531477533574	113.61119029624595	112.13925565466229	0.07349158661323908	0.08134316795483544	3.4684536204122196	21.4208499008746	3.4205893473799733	21.125246171555773
2.6983618584350144	90.25785603622349	86.66742682182044	100.6679742962225	98.241285261017	104.86120906585992	102.82384833993962	108.37002522871659	106.60041458387938	113.66771008988577	112.19498556262829	0.07344995352529915	0.08129562798726209	3.445395503617874	21.406657676921895	3.397935804601275	21.11178646001281
2.71462084604223	90.31581865796416	86.72506998877408	100.72411809451432	98.29676921924387	104.91704015761064	102.87891107425996	108.42588841319802	106.65546922229787	113.72417201416464	112.25065803502943	0.07340819286470326	0.08124794397386777	3.422450374273467	21.39222294375577	3.3753928977175747	21.098089100487414
2.730977802228858	90.37378855036218	86.78272814320539	100.78023579472533	98.35223036293007	104.97283327254439	102.9339377619035	108.48170465239109	106.71047803539302	113.78057535326397	112.30627236408718	0.07336630457206184	0.08120011586262653	3.39961784471825	21.377545111892687	3.3529602475286993	21.084153500130924
2.747433317304874	90.43176520599408	86.8404008049748	100.83632679877293	98.40766810959308	105.0285877756516	102.98892778052999	108.53747327913476	106.76544036656044	113.83691939005645	112.36182784073036	0.07332428859095025	0.08115214360496914	3.376897527973597	21.36262359414468	3.3306374755056822	21.069979068201064
2.763987985137163	90.48974811504	86.89808749141042	100.89239050684336	98.46308187497819	105.08430303039354	103.04388050626112	108.59319362486268	106.82035555779808	113.89320340611673	112.41732375460687	0.0732821448679354	0.0811040271558105	3.3542890377298136	21.347457805510203	3.3084242037998592	21.05556521609833
2.780642403170963	90.54773676527799	86.95578771729969	100.94842631739459	98.51847107306004	105.1399783987082	103.09879531368536	108.64886501961135	106.87522294971366	113.94942668173229	112.47275939409381	0.07323987335260257	0.0810557664735811	3.331791988383884	21.332047163490643	3.2863200552405942	21.040911357435107
2.797397172451417	90.60573064207918	87.01350099488256	101.00443362716042	98.57383511604611	105.19561324101734	103.15367157586464	108.70448679202931	106.93004188153378	114.00558849591559	112.52813404630983	0.07319747399758039	0.08100736152025452	3.309405995033103	21.316391087995726	3.2643246533493766	21.026016908082966
2.8142528976452668	90.66372922840156	87.0712268338432	101.0604118311529	98.62917341437823	105.25120691623204	103.20850866433946	108.76005826938498	106.98481169111146	114.06168812641462	112.58344699712538	0.07315494675856896	0.08095881226137963	3.2871306734473364	21.30048900123802	3.2424376223211766	21.01088128610354
2.831210187062679	90.72173200478478	87.1289647413027	101.11636032266608	98.6844853767357	105.30675878175923	103.26330594913522	108.81557877757548	107.03953171493472	114.11772484972461	112.6386975311746	0.07311229159436464	0.08091011866610688	3.2649656401108587	21.284340328005783	3.2206585870471827	20.995503911915876
2.848269652679189	90.7797384493449	87.18671422181143	101.17227849327956	98.73977041003785	105.36226819350848	103.31806279876814	108.87104764113555	107.09420128813532	114.17369794109989	112.69388493186683	0.07306950846688696	0.08086128070722097	3.2429105122214423	21.267944495666598	3.198987173119349	20.979884208310978
2.865431910157798	90.83774803776927	87.24447477734196	101.2281657328624	98.79502791944711	105.4177345058988	103.37277858025178	108.92646418324676	107.14881974449746	114.22960667456593	112.7490084813987	0.07302659734120544	0.08081229836116885	3.220964907672169	21.251300934094616	3.1774230068308498	20.964021600524575
2.882697578871184	90.8957602433108	87.30224590728153	101.28402142957613	98.8502573083718	105.4731570718648	103.42745265910324	108.98182772574583	107.20338641646663	114.28545032293067	112.80406746076578	0.07298355818556519	0.08076317160809073	3.199128445070073	21.23440907576878	3.1559657151615284	20.947915516109788
2.900067281924058	90.9537745367833	87.36002710842419	101.33984496987918	98.90545797846863	105.5285352428642	103.48208439934906	109.03713758913456	107.25790063515798	114.34122815779722	112.85906114977412	0.07294039097141611	0.0807139004318499	3.177400743740691	21.217268355856504	3.1346149258006335	20.93156538513722
2.9175416461756507	91.01179038655597	87.41781787496426	101.39563573853049	98.96062932964657	105.58386836888435	103.53667316353251	109.09239309258865	107.31236173036609	114.39693944957585	112.91398882705325	0.07289709567343722	0.08066448482006237	3.1557814237253297	21.1998782122173	3.1133702671563697	20.914970640282263
2.9351213022623317	91.06980725854876	87.47561769848876	101.45139311859364	99.01577076006951	105.63915579844966	103.59121831271976	109.14759355396735	107.36676903057372	114.45258346749647	112.96884977006806	0.07285367226956446	0.08061492476412746	3.1342701057997147	21.18223808554103	3.09223136835044	20.89813071678509
2.952806884620376	91.1278246162275	87.53342606797067	101.50711649144127	99.07088166616023	105.69439687862906	103.64571920650724	109.20273828982333	107.42112186296171	114.50815947962153	113.02364325513176	0.07281012074101806	0.08056522025925816	3.112866411449886	21.164347419206024	3.0711978592080413	20.881045052454283
2.970599031508854	91.18584192059836	87.5912424697611	101.56280523675855	99.12596144260282	105.74959095504255	103.70017520302757	109.25782661541157	107.47541955341744	114.56366675285805	113.07836855741772	0.07276644107232923	0.08051537130451114	3.091569962894937	21.14620565947189	3.0502693702756005	20.86371308775051
2.9884983850326714	91.24385863020397	87.64906638758309	101.61845873254845	99.18100948234715	105.8047373718696	103.75458565895754	109.31285784470025	107.52966142654547	114.61910455297135	113.13302495097311	0.07272263325136816	0.08046537790281803	3.070380383086558	21.127812255479512	3.0294455328216827	20.84613426586293
3.006505591165733	91.30187420111776	87.70689730252397	101.6740763551352	99.2360251766116	105.85983547185583	103.80894992952433	109.3678312903795	107.58384680567619	114.67447214459709	113.187611708731	0.07267869726936975	0.08041524006101498	3.049297295710403	21.1091666592838	3.0087259788401752	20.828308032712812
3.0246212997742656	91.35988808694006	87.76473469302903	101.72965747916976	99.29100791488762	105.91488459632158	103.86326736851359	109.4227462638727	107.63797501287664	114.7297687912555	113.2421281025243	0.07263463312096284	0.08036495778987429	3.0283203251960913	21.09026832598829	2.988110341058473	20.810233837084525
3.0428461646402667	91.41789973879328	87.82257803489448	101.7852014776339	99.34595708494297	105.96988408516921	103.91753732827621	109.47760207534591	107.69204536895984	114.78499375536394	113.29657340309844	0.0725904408041962	0.08031453110413425	3.0074490967012935	21.07111671360326	2.9675982529165594	20.791911130476365
3.0611808434850984	91.47590860531709	87.88042680126046	101.84070772184494	99.40087207282565	106.02483327689097	103.97175915973583	109.53239803371835	107.7460571934949	114.84014629825054	113.35094688012471	0.07254612032056726	0.08026396002253099	2.986683236134013	21.051711283282202	2.9471893486006593	20.77333936735522
3.079625997993227	91.53391413266452	87.93828046260487	101.89617558146104	99.4557522628683	106.07973150857748	104.02593221239673	109.58713344667323	107.80000980481765	114.89522568016821	113.40524780221433	0.07250167167504865	0.08021324456782869	2.9660223701566792	21.032051499314548	2.926883263034597	20.754518005142018
3.0981822938360946	91.59191576449741	87.99613848673653	101.95160442448585	99.51059703769212	106.13457811592575	104.08005583435137	109.64180762066819	107.85390252004068	114.95023116030814	113.45947543693175	0.07245709487611753	0.08016238476685048	2.9454661261684123	21.012136829125666	2.90667963187434	20.73544650419717
3.116850400696155	91.64991294198205	88.05400033878857	102.00699361727366	99.56540577821104	106.18937243324731	104.1341293722882	109.69641986094584	107.9077346550639	115.00516199681375	113.5136290508086	0.07241238993578095	0.08011138065051025	2.925014132324577	20.99196674331324	2.886578091516185	20.716124327886064
3.135630992291033	91.70790510378515	88.1118654812121	102.06234252453463	99.62017786363616	106.24411379347688	104.18815217149955	109.75096947154505	107.96150552458516	115.06001744679492	113.56770790935775	0.07236755686960684	0.08006023225384314	2.904666017539057	20.971540715814626	2.8665782791044876	20.69655094269183
3.1545247463978408	91.76589168606982	88.16973337376997	102.11765050934021	99.67491267148029	106.29880152818096	104.24212357588999	109.80545575531181	108.01521444211116	115.11479676634225	113.62171127708753	0.07232259569674906	0.08000893961603722	2.8844214114733404	20.950858223783143	2.8466798325221134	20.676725818157138
3.1735323448776414	91.82387212249121	88.22760347353001	102.17291693312814	99.72960957756214	106.35343496756607	104.29604292798393	109.8598780139102	108.0688607199679	115.1694992105412	113.67563841751571	0.0722775064399783	0.07995750278046486	2.864279944556529	20.929918747795455	2.826882390404535	20.656648427026084
3.192654473700048	91.8818458441932	88.28547523485948	102.22814115570874	99.78426795601162	106.40801344048835	104.3499095689347	109.91423554783424	108.12244366931237	115.22412403348739	113.72948859318464	0.07223228912570726	0.07990592179471383	2.844241247978516	20.90872177183701	2.807185592148471	20.636318245331495
3.211891822967991	91.93981227980403	88.34334810941863	102.2833225352698	99.83888717927434	106.46253627446175	104.40372283853272	109.9685276564188	108.1759626001435	115.27867048830055	113.78326106567562	0.07218694378402221	0.07985419671061932	2.824304953689534	20.88726678328385	2.787589077885059	20.61573475222758
3.2312450869426166	91.99777085543285	88.40122154615437	102.3384604283829	99.89346661811618	106.51700279566762	104.45748207521353	110.02275363785152	108.22941682131294	115.33313782713995	113.83695509562325	0.07214147044870817	0.07980232758429448	2.8044706944137943	20.865553273106343	2.7680924885085005	20.594897430259152
3.2507149640683446	92.05572099466623	88.45909499129496	102.39355419000916	99.94800564162894	106.57141232896375	104.51118661606743	110.07691278918463	108.2828056405374	115.38752530121954	113.89056994273122	0.07209586915727972	0.07975031447616425	2.784738103635391	20.843580735723663	2.7486954656747002	20.57380576533251
3.2703021569980693	92.11366211856401	88.51696788834349	102.44860317350484	100.00250361723496	106.6257641978934	104.5648357968475	110.13100440634625	108.33612836440946	115.44183216082247	113.94410486578673	0.07205013995100815	0.07969815745099411	2.76510681560967	20.821348669211147	2.7293976517898955	20.552459246708167
3.2900073726185273	92.17159364565659	88.57483967807251	102.50360673062814	100.05695991069264	106.68005772469529	104.61842895197898	110.18502778415322	108.3893842984098	115.49605765531747	113.99755912267625	0.07200428287495123	0.079645856577925	2.745576465373688	20.798856575303944	2.7101986900347583	20.53085736720459
3.3098313220758016	92.22951499194104	88.6327097985184	102.55856421154493	100.11137388610196	106.73429223031278	104.67196541456849	110.23898221632263	108.44257274691904	115.55020103317369	114.05093197040101	0.07195829797798046	0.0795934119305027	2.7261466887362076	20.77610395944066	2.6910982243452963	20.508999623078125
3.329774720800988	92.2874255708783	88.69057768497535	102.61347496483556	100.16574490590952	106.78846703440396	104.72544451641271	110.2928669954846	108.49569301322946	115.604261541977	114.10422266509227	0.07191218531281075	0.07954082358671159	2.70681712228361	20.75309033082158	2.6720958994233115	20.486885514135793
3.349838288536016	92.34532479338961	88.74844276999035	102.66833833750097	100.22007233091466	106.84258145535124	104.77886558800833	110.34668141319447	108.54874439955753	115.65823842844547	114.15743046202743	0.07186594493602937	0.07948809162900565	2.6875874033748914	20.72981520240137	2.65319136073731	20.46451454381895
3.370022749359618	92.40321206785357	88.80630448335727	102.72315367496932	100.27435552027471	106.89663481027127	104.83222795856095	110.40042475994532	108.60172620705583	115.71213093844544	114.2105546156458	0.07181957690812471	0.07943521614434106	2.668457170154852	20.70627809099824	2.634384254527504	20.441886219192384
3.390328831713469	92.46108680010326	88.86416225211197	102.77792032110294	100.32859383151114	106.95062641502525	104.88553095599515	110.45409632518086	108.65463773582582	115.765938317008	114.2635943795648	0.07177308129351459	0.07938219722420889	2.649426061557733	20.682478517424897	2.6156742278103593	20.419000051129842
3.4107572684284713	92.5189483934236	88.92201550052712	102.8326376182053	100.3827866205158	107.00455558422946	104.93877390696427	110.50769539730867	108.70747828493056	115.8196598083455	114.31654900659655	0.07172645816057699	0.07932903496466608	2.6304937173017606	20.658416006423067	2.597060928373139	20.395855554201262
3.431308796751202	92.57679624854823	88.97986365010671	102.88730490702767	100.43693324155643	107.0584216312652	104.99195613685993	110.5612212637127	108.76024715240702	115.87329465586785	114.36941774876388	0.0716797075816775	0.07927572946636899	2.611659777872319	20.634090086616197	2.578544004763444	20.37245224669823
3.4519841583705158	92.63462976365668	89.037706119581	102.941921526776	100.49103304728298	107.11222386828908	105.04507696982193	110.61467321076627	108.81294363527897	115.92684210219892	114.42219985731693	0.07163282963319945	0.07922228083460553	2.5929238845697	20.609500290880533	2.5601231063283194	20.34878965095413
3.47278409944432	92.69244833437287	89.09554232490244	102.99648681511931	100.54508538873475	107.16596160624496	105.09813572874943	110.66805052384667	108.86556702957091	115.98030138919465	114.47489458275079	0.07158582439557293	0.07916868917932775	2.574285679471359	20.58464615611956	2.5417978831792425	20.324867293118587
3.4937093706264992	92.75025135376129	89.15337167923963	103.05100010819548	100.59908961534558	107.21963415487306	105.15113173530969	110.721352487347	108.91811663031983	116.03367175795863	114.52750117482118	0.071538691953305	0.07911495461518393	2.5557448054451015	20.559527223384066	2.523567986208036	20.300684703302977
3.514760727094002	92.80803821232594	89.2111935929737	103.10546074062016	100.65304507495173	107.27324082272247	105.20406430994997	110.77457838469125	108.97059173158996	116.08695244886077	114.58001888256292	0.07149143239500816	0.07906107726155188	2.537300906157725	20.53414303802856	2.5054330670941454	20.276241415707773
3.535938928574102	92.86580829800718	89.26900747369297	103.15986804549334	100.70695111379764	107.32678091716102	105.25693277190706	110.82772749834695	109.02299162648522	116.14014270155351	114.63244695430623	0.07144404581342989	0.07900705724257166	2.518953626068196	20.508493149634887	2.4873927782896317	20.251536968524306
3.557244739371806	92.92356099618036	89.32681272618885	103.21422135440795	100.7608070765433	107.38025374438755	105.30973643921845	110.88079910984013	109.07531560716333	116.1932417549905	114.6847846376947	0.07139653230548342	0.07895289468717748	2.500702610432654	20.48257711214319	2.4694467730428187	20.226570904163964
3.578678928397448	92.98129568965328	89.38460875245151	103.26851999745706	100.81461230627131	107.43365860944236	105.3624746287333	110.9337924997686	109.12756296484973	116.24624884744354	114.7370311797031	0.07134889197227652	0.07889858972913112	2.482547505295315	20.45639448379734	2.4515947053755553	20.201342769141775
3.600242269194432	93.03901175866461	89.44239495166515	103.32276330324217	100.86836614449335	107.48699481621922	105.41514665612276	110.98670694781651	109.17973298985096	116.29916321652078	114.78918582665456	0.07130112491914135	0.07884414250705657	2.4644879575207597	20.42994482746144	2.4338362301077723	20.175852114291047
3.6219355399671502	93.09670858088246	89.5001707202047	103.37695059888186	100.92206793115864	107.54026166747745	105.46775183589229	111.03954173276932	109.2318249715698	116.35198409918561	114.84124782423973	0.07125323125566466	0.07878955316446994	2.446523614756643	20.40322771035062	2.4161710028397465	20.150098494686972
3.643759523609069	93.15438553140197	89.55793545163063	103.43108121001904	100.9757170046598	107.59345846485259	105.52028948139142	111.09229613252722	109.28383819851796	116.40471073177353	114.89321641753352	0.07120521109571785	0.07873482184981401	2.4286541254546137	20.376242704274773	2.398598679958468	20.124081469719385
3.6657150077309777	93.21204198274467	89.6156885366862	103.4851544608305	101.02931270184173	107.64658450886962	105.5727589048265	111.14496942412103	109.33577195833213	116.4573423500121	114.94509085101477	0.07115706455748619	0.07867994871649271	2.4108791388744066	20.348989385667664	2.381118918656739	20.09780060329649
3.6878027846894206	93.26967730485632	89.67342936329297	103.5391696740344	101.08285435800857	107.69963909895397	105.62515941727159	111.19756088372604	109.38762553778751	116.50987818903837	114.99687036858417	0.07110879176350021	0.07862493392290172	2.3931983050747476	20.321467335601483	2.3637313768986132	20.07125546365569
3.710023651615288	93.32729086510642	89.7311573165471	103.59312617089999	101.13634130693146	107.75262153344462	105.67749032868005	111.25006978667798	109.4393982228127	116.56231748341875	115.04855421358278	0.07106039284066423	0.07856977763246387	2.3756112749219938	20.29367613989598	2.3464357134489546	20.044445623578213
3.732378410442586	93.38488202828638	89.78887177871609	103.64702327125558	101.18977288085667	107.80553110960585	105.72975094789675	111.3024954074874	109.49108929850466	116.61465946716714	115.10014162881139	0.07101186792028792	0.07851448001366101	2.358117700091043	20.265615389173036	2.3292315878761656	20.017370660516463
3.7548678679373717	93.4424501566093	89.84657212923554	103.70086029349838	101.24314841051401	107.85836712364049	105.7819405826702	111.354837019856	109.54269804914426	116.66690337376525	115.15163185654978	0.07096321713811687	0.07845904124006903	2.340717233065334	20.237284678874857	2.3121186605335424	19.990030156463035
3.777492835726878	93.49999460970828	89.90425774470519	103.75463655460278	101.29646722512429	107.91112887070186	105.83405853966411	111.40709389669108	109.5942237582105	116.71904843618071	115.20302413857524	0.07091444063436128	0.07840346149038979	2.3234095271254773	20.20868360926761	2.2950965925660967	19.96242369805259
3.8002541303288	93.55751474463614	89.96192799888624	103.80835137013008	101.34972865240812	107.96381564490697	105.8861041244701	111.4592653101218	109.64566570839641	116.77109388688747	115.25431771618248	0.07086553855372775	0.07834774094848498	2.306194236375177	20.17981178568516	2.27816504592829	19.934550876780122
3.823152573180761	93.61500991586502	90.01958226269838	103.86200405423806	101.40293201859464	108.01642673934981	105.93807664162024	111.51135053151523	109.69702318162486	116.82303895788553	115.30551183020357	0.07081651104544973	0.07829187980341046	2.2890710157166723	20.1506688183581	2.2613236833572046	19.906411288797244
3.8461889906699622	93.67247947528496	90.0772199042161	103.9155939196896	101.45607664842915	108.06896144611355	105.98997539459893	111.56334883149142	109.74829545906314	116.8748828807201	115.35660572102661	0.07076735826331808	0.07823587824944957	2.272039520875296	20.121254322686582	2.244572168401646	19.878004535246873
3.8693642141629967	93.72992277220517	90.13484028866735	103.96912027786401	101.50916186518356	108.12141905628536	106.04179968585697	111.6152594799411	109.79948182114055	116.92662488650319	115.40759862861755	0.07071808036571091	0.0781797364861461	2.2550994083840123	20.091567919182125	2.2279101654066835	19.849330222135904
3.892679080035866	93.78733915335214	90.19244277842931	104.02258243876517	101.56218699066352	108.17379885996823	106.09354881682296	111.66708174604037	109.85058154756248	116.97826420593228	115.45848979253843	0.07066867751562518	0.07812345471833908	2.2382503355752306	20.061609233398485	2.2113373395013696	19.82038796033521
3.9161344297041563	93.84472796287048	90.25002673302677	104.07597971103235	101.61515134521851	108.2261001462955	106.14522208791718	111.71881489826812	109.90159391732776	117.02980006931175	115.5092784519689	0.07061914988070818	0.07806703315619631	2.2214919606144576	20.03137789632092	2.194853356639669	19.791177365903422
3.9397311096534064	93.90208854232309	90.30759150912989	104.12931140195053	101.66805424775107	108.27832220344465	106.19681879856489	111.7704582044227	109.95251820874479	117.08123170657352	115.55996384572667	0.07056949763328599	0.07801047201524715	2.204823942475741	20.00087354418065	2.178457883565443	19.761698059966875
3.963469971469652	93.95942023069088	90.36513646055143	104.18257681746014	101.72089501572579	108.33046431865083	106.24833824720935	111.82201093163839	110.00335369944798	117.13255834729769	115.61054521228803	0.07051972095039745	0.07795377151641936	2.1882459409421244	19.970095818523987	2.162150587817905	19.7319496686614
3.987351871870168	94.01672236437356	90.42266093824475	104.23577526216785	101.77367296517863	108.38252577822117	106.29977973132505	111.8734723464026	110.05409966641385	117.18377922073358	115.66102178980832	0.0704698200138227	0.07789693188606946	2.171757616614741	19.939044366350572	2.1459311377466292	19.70193182347066
4.01137767273438	94.07399427718978	90.48016429030238	104.28890603935692	101.82638741072746	108.43450586754886	106.35114254743232	111.92484171457288	110.10475538597893	117.2348935558211	115.71139281614423	0.07041979501011554	0.0778399533560191	2.155358630912815	19.90771884015703	2.12979920250973	19.671644161142467
4.035548241134971	94.13123530037815	90.53764586195373	104.34196845099812	101.87903766558092	108.48640387112775	106.40242599111022	111.97611830139452	110.15532013385584	117.28590058121212	115.7616575288739	0.07036964613063489	0.07778283616358884	2.1390486460672946	19.87611889791515	2.1137544520515803	19.64108632362695
4.059864449369175	94.18844476259751	90.59510499556332	104.39496179776025	101.93162304154869	108.53821907256638	106.45362935701075	112.02730137151741	110.20579318515061	117.33679952529175	115.8118151653189	0.07031937357157429	0.07772558055163205	2.1228273251363134	19.84424420331925	2.0977965571337336	19.610257958349393
4.08432717499025	94.24562198992874	90.65254103062976	104.44788537902191	101.98414284905182	108.58995075460369	106.50475193887331	112.0783901890148	110.2561738143803	117.38758961620114	115.8618649625659	0.07026897753399514	0.07766818676856861	2.1066943319910933	19.812094425698888	2.0819251893258297	19.579158718272083
4.108937300839158	94.30276630587504	90.70995330378436	104.50073849288198	102.03659639713295	108.64159819912285	106.55579302953898	112.12938401740016	110.30646129549054	117.43827008185838	115.91180615748887	0.0702184582238571	0.07761065506842076	2.0906493313104875	19.779669239993382	2.066140020988769	19.547788261686946
4.133695715076422	94.35987703136333	90.7673411487892	104.55352043617091	102.08898299346619	108.69316068716658	106.60675192096417	112.18028211964524	110.35665490187239	117.4888401499809	115.96163798677011	0.07016781585204947	0.07755298571084564	2.074691988606901	19.74696832706104	2.05044072529563	19.516146252532053
4.15860331121418	94.41695348474616	90.82470389653716	104.60623050446297	102.14130194436851	108.74463749895284	106.65762790423642	112.23108375819898	110.40675390638121	117.53929904810862	116.01135968692367	0.0701170506344226	0.07749517896117022	2.058821970202189	19.713991373570025	2.034826976226668	19.484232360424357
4.183660988148428	94.47399498180259	90.88204087505002	104.658867992087	102.19355255480966	108.79602791388936	106.7084202695882	112.28178819500502	110.45675758135386	117.58964600362545	116.06097049431689	0.07006616279182054	0.0774372350904271	2.043038943241754	19.680738072078384	2.0192984485652232	19.45204626060513
4.208869650191461	94.53100083574047	90.93935140947856	104.7114321921389	102.24573412842368	108.84733121058987	106.75912830641244	112.33239469152075	110.50666519862735	117.6398802437828	116.11046964519359	0.07001515255011044	0.0773791543753873	2.027342575689545	19.647208121183212	2.0038548179018107	19.419587634121854
4.2342302071045115	94.58797035719799	90.99663482210144	104.76392239649323	102.29784596751959	108.89854666688936	106.80975130327731	112.38290250873577	110.55647602955686	117.69000099572231	116.1598563756966	0.06996402014021637	0.0773209370985949	2.01173253632669	19.61340122542606	1.9884957606304852	19.386856167780934
4.259743574130585	94.64490285424567	91.05389043232493	104.81633789581528	102.34988737309261	108.94967355985992	106.86028854794154	112.4333109071907	110.6061893450344	117.74000748649875	116.20912992189076	0.06991276579815037	0.07726258354840296	1.9962084947546828	19.579317095525766	1.9732209539547512	19.353851554333232
4.285410672027485	94.7017976323889	91.11111755668288	104.86867797957373	102.4018576448358	109.00071116582704	106.91073932737008	112.4836191469965	110.65580441550763	117.78989894310386	116.2582895197864	0.06986138976504348	0.07720409401900702	1.9807701214044755	19.544955448389373	1.9580300758839257	19.32057349243405
4.311232427101037	94.75865399457008	91.16831550883626	104.9209419360528	102.45375608115098	109.05165876038564	106.96110292774921	112.5338264878535	110.7053205109982	117.8396745924896	116.30733440536225	0.06980989228717883	0.07714546881048003	1.9654170875151067	19.51031600708302	1.9429228052376857	19.28702168678865
4.337209771238533	94.81547124117108	91.2254835995738	104.97312905236488	102.50558197916136	109.10251561841619	107.01137863450307	112.58393218907071	110.7547369011217	117.88933366159186	116.35626381458988	0.06975827361602233	0.0770867082288071	1.950149065145979	19.475398500951997	1.927898821630606	19.25319584807221
4.363343641942354	94.87224867001592	91.28262113681129	105.02523861446313	102.55733463472193	109.15328101410131	107.06156573230825	112.63393550958531	110.80405285510541	117.93887537735424	116.40507698345596	0.06970653400825602	0.07702781258592084	1.9349657271868637	19.440202665784454	1.9129578054962622	19.21909569320269
4.389634982363801	94.92898557637403	91.33972742559337	105.07726990715503	102.60901334243334	109.20395422094288	107.11166350511176	112.68383570798295	110.85326764180964	117.98829896675282	116.4537731479884	0.06965467372580868	0.0769687821997354	1.9198667473401656	19.404728243735008	1.898099438074496	19.184720945289882
4.416084741337141	94.98568125296265	91.39680176809277	105.12922221411455	102.66061739565225	109.25453451177802	107.1616712361454	112.73363204251677	110.90238052974524	118.03760365681953	116.50235154427834	0.069602693035889	0.07690961739418135	1.904851800128199	19.368974983433873	1.8833234013989113	19.15007133358813
4.442693873413836	95.0423349899505	91.45384346361192	105.18109481789622	102.71214608650482	109.30502115879698	107.2115882079434	112.78332377112834	110.95139078709482	118.0867886746676	116.5508114085061	0.06955059221101736	0.0768503184992418	1.8899205609038745	19.332942640150577	1.8686293783280234	19.11514659383829
4.469463338897009	95.0989460749612	91.51085180858378	105.23288699994826	102.76359870589886	109.35541343355987	107.26141370235868	112.83291015146753	111.00029768173208	118.13585324751584	116.59915197696509	0.06949837152905784	0.07679088585098609	1.875072705831144	19.296630975677544	1.854017052514564	19.079946468071284
4.49639410387609	95.15551379307642	91.56782609657265	105.284598040626	102.8149745435364	109.40571060701403	107.31114700057941	112.88239044091294	111.04910048124175	118.18479660271343	116.64737248608657	0.06944603127325104	0.07673131979160468	1.860307911891141	19.26003975848289	1.8394861084173044	19.04447070477181
4.523487140261684	95.21203742683984	91.62476561827572	105.33622721920572	102.86627288792654	109.45591194951143	107.36078738314609	112.93176389659256	111.09779845294017	118.23361796776527	116.69547217246472	0.06939357173224607	0.07667162066944605	1.8456258568949124	19.223168763859576	1.8250362313101505	19.008719059020223
4.550743425820648	95.26851625626122	91.68166966152467	105.38777381389892	102.91749302639873	109.50601673082686	107.4103341299689	112.98102977540482	111.14639086389568	118.28231657035737	116.74345027288209	0.06934099320013289	0.07661178883904965	1.831026219469095	19.186017773889034	1.8106671072675908	18.972691292437958
4.578163944211368	95.32494955882017	91.738537511287	105.43923710186587	102.96863424511552	109.55602422017519	107.4597865203445	113.03018733403925	111.19487698094905	118.33089163838208	116.79130602433442	0.06928829597647519	0.07655182466118259	1.8165086790618261	19.1485865775212	1.796378423169699	18.936387173293042
4.605749685019276	95.38133660947065	91.79536844966823	105.4906163592303	103.01969582908625	109.60593368622997	107.50914383297388	113.07923582899787	111.2432560707345	118.37934239996422	116.83903866405672	0.06923548036634206	0.0764917285028739	1.8020729159372877	19.110874970639998	1.7821698667032706	18.89980647659104
4.633501643792551	95.43767668064525	91.85216175591368	105.54191086109354	103.07067706218027	109.65574439714102	107.5584053459797	113.12817451661643	111.29152739970053	118.4276680834865	116.88664742954869	0.06918254668034222	0.07643150073745063	1.787718611182072	19.072882756176114	1.7680411263611404	18.862948984133254
4.6614208220780515	95.49396904226012	91.90891670641098	105.59311988154951	103.121577227141	109.70545562055358	107.6075703369244	113.1770026530862	111.33969023413127	118.47586791761631	116.93413155860108	0.06912949523465481	0.0763711417445721	1.7734454467031355	19.03460974412883	1.7539918914403643	18.82581448455676
4.689508227457455	95.5502129617192	91.96563257469205	105.6442426936989	103.17239560559925	109.755066623626	107.65663808282768	113.22571949447514	111.38774384016742	118.52394113133117	116.98149028932126	0.06907632635106292	0.07631065191026618	1.7592531052225695	18.996055751642416	1.740021852043128	18.788402773421694
4.717764873583629	95.60640770392006	92.02230863143637	105.69527856966484	103.22313147808792	109.80457667304944	107.70560786018534	113.27432429675058	111.43568748382849	118.5718869539463	117.0287228601604	0.0690230403569868	0.07625003162696448	1.745141270286922	18.957220603115275	1.7261306990781122	18.750713653324055
4.746191780217212	95.66255253125831	92.07894414447313	105.74622678060746	103.27378412405558	109.85398503506595	107.75447894498693	113.32281631580068	111.48352043103374	118.61970461514053	117.07582850993934	0.06896963758551623	0.07618928129353736	1.7311096262528736	18.918104130163556	1.7123181242518513	18.71274693381565
4.774789973263409	95.71864670363348	92.1355383787846	105.79708659673949	103.3243528218812	109.90329097548803	107.80325061273454	113.37119480745693	111.53124194762457	118.66739334498361	117.12280647787573	0.06891611837544255	0.07612840131533008	1.7171578583015616	18.878706171792146	1.6985838200844228	18.674502431698784
4.803560484809025	95.77468947845432	92.19209059650944	105.84785728734151	103.3748368488888	109.95249375971774	107.85192213846177	113.4194590275166	111.5788512993866	118.71495237396321	117.1696560036112	0.06886248307129365	0.07606739210419791	1.7032856524358522	18.83902657452927	1.6849274798962597	18.635979970931658
4.832504353159697	95.8306801106451	92.24860005694586	105.89853812077833	103.42523548136204	110.00159265276666	107.90049279675219	113.46760823176595	111.62634775207182	118.762380933013	117.21637632723827	0.06880873202336543	0.07600625407854152	1.6894926954669245	18.799065192248236	1.6713487978017838	18.59717938265021
4.861622622877388	95.8866178526507	92.30506601655516	105.94912836451354	103.47554799455878	110.05058691927445	107.94896186175819	113.51564167600176	111.67373057142068	118.80967825353872	117.26296668932756	0.06875486558775462	0.07594498766334287	1.6757786750172272	18.7588218863566	1.6578474687232756	18.558100505360926
4.890916344818065	95.94250195444334	92.36148772896571	105.99962728512651	103.5257736627268	110.09947582352949	107.99732860722071	113.56355861605549	111.72099902318533	118.85684356744723	117.30942633095579	0.06870088412639366	0.07588359329020097	1.6621432795402598	18.718296526032645	1.6444231883886005	18.518743185024505
4.9203865761696335	95.99833166352904	92.41786444497704	106.0500341483284	103.57591175911875	110.14825862948881	108.04559230648839	113.61135830781612	111.76815237315219	118.90387610717409	117.35575449373356	0.0686467880070817	0.07582207139736763	1.6485861983044288	18.677488988159894	1.6310756533298445	18.479107275110437
4.950034380490085	96.05410622495417	92.47419541256419	106.10034821897867	103.62596155600797	110.19693460079836	108.09375223253748	113.65904000725388	111.81518988716525	118.950775105712	117.40195041983357	0.06859257760351939	0.07576042242978247	1.6351071213837258	18.636399157276173	1.6178045608703542	18.439192636495136
4.979860827745887	96.10982488131154	92.53047987688139	106.15056876110096	103.67592232470332	110.2455030008127	108.14180765799078	113.70660297044302	111.86211083114848	118.99753979663843	117.44801335201798	0.06853825329534173	0.07569864683910961	1.6217057396620476	18.595026925711863	1.6046096091297386	18.39899913764384
5.009866994350591	96.16548687274806	92.58671708026742	106.20069503790032	103.7257933355656	110.293963092616	108.18975785513815	113.75404645358616	111.90891447112986	119.04416941414478	117.49394253366759	0.06848381546815162	0.07563674508377348	1.6083817448572972	18.553372193931864	1.5914904970445605	18.3585266548871
5.040053963203681	96.2210914369722	92.64290626225066	106.25072631178068	103.77557385802402	110.34231413904338	108.23760209595712	113.80136971303874	111.95560007326532	119.09066319306571	117.53973720881083	0.06842926451355208	0.07557471762899336	1.595134829489325	18.511434870244557	1.5784469243410513	18.31777507220977
5.070422823729659	96.2766378092604	92.69904665955332	106.30066184436083	103.82526316059128	110.39055540270063	108.28533965213212	113.84857200533214	112.00216690386155	119.13702036890707	117.58539662215166	0.0683746008291816	0.0755125649468217	1.5819646868869768	18.46921487097279	1.5654785915394314	18.276744281338324
5.100974671917351	96.3321252224653	92.75513750609736	106.35050089649249	103.87486051088081	110.43868614598617	108.33296979507577	113.89565258719881	112.04861422940066	119.18324017787585	117.6309200190993	0.06831982481874667	0.07545028751617758	1.5688710111962791	18.426712120603042	1.5525851999609586	18.235434181962773
5.131710610359471	96.38755290702338	92.81117803300967	106.40024272827739	103.92436517562285	110.48670563111183	108.38049179594908	113.9426107155963	112.09494131656389	119.22932185690927	117.6763066457971	0.06826493689205504	0.07538788582288411	1.555853497374983	18.383926551839977	1.539766451726564	18.193844681751216
5.1626317482924104	96.44292009096313	92.86716746862814	106.4498865990853	103.97377642068167	110.53461312012486	108.42790492568284	113.98944564773257	112.14114743225652	119.2752646437048	117.72155574915259	0.06820993746505045	0.07532536035970455	1.542911841189607	18.340858105610096	1.5270220497468472	18.15197569632437
5.193739201636265	96.49822599991279	92.92310503850696	106.49943176757135	104.02309351107175	110.58240787492883	108.47520845499781	114.03615664109012	112.18723184363148	119.32106777674949	117.76666657686623	0.0681548269598449	0.0752627116263779	1.5300457392193039	18.29750673120725	1.514351697738448	18.109827149539342
5.225034093035115	96.5534698571096	92.97898996542395	106.54887749169484	104.07231571097631	110.63008915730644	108.52240165442745	114.08274295345223	112.23319381811557	119.36673049535086	117.81163837746288	0.06809960580475426	0.07519994012965442	1.5172548888526762	18.25387238634721	1.5017551002049458	18.06739897334046
5.256517551897525	96.60865088340758	93.03482146938543	106.5982230287366	104.12144228376276	110.6776562289406	108.56948379433742	114.12920384292708	112.2790326234325	119.41225203966621	117.85647040031995	0.06804427443433016	0.07513704638333381	1.5045389882859581	18.209955037196778	1.4892319624418633	18.024691107875697
5.288190714437326	96.66376829728709	93.09059876763413	106.64746763531818	104.17047249200188	110.72510835143747	108.61645414494885	114.17553856797434	112.3247475276297	119.45763165073407	117.90116189569946	0.06798883328939576	0.07507403090829981	1.491897736518922	18.165754658442893	1.4767819905405304	17.98170350167493
5.320054723714605	96.7188213148631	93.14632107465506	106.69661056741953	104.21940559748421	110.77244478634788	108.66331197635886	114.22174638742963	112.37033779910216	119.50286857050378	117.94571211477721	0.0679332828170778	0.07501089423255654	1.4793308333646564	18.121271233441803	1.464404891386721	17.938436111668125
5.352110729676963	96.77380914989563	93.20198760218354	106.74565108039899	104.26824086123926	110.81966479519116	108.71005655856382	114.26782656053189	112.4158027066194	119.5479620418678	117.99012030967488	0.06787762347084192	0.07494763689126516	1.4668379794450175	18.076504754320922	1.4521003726597428	17.894888903283572
5.384359889201005	96.82873101379826	93.25759755921163	106.79458842901124	104.31697754355245	110.866767639477	108.75668716148046	114.31377834694842	112.46114151935004	119.59291130869184	118.03438573348988	0.06782185571052744	0.07488425942678116	1.4544188761765326	18.03145522180057	1.4398681428181135	17.851061850338738
5.41680336613411	96.88358611564814	93.31315015199598	106.84342186742676	104.36561490398381	110.91375258072856	108.80320305496855	114.35960100680121	112.50635350688785	119.63771561584619	118.07850764032679	0.06776598000237895	0.07482076238868858	1.442073225787908	17.986122645572323	1.4277079111209332	17.80695493541134
5.44944233133642	96.9383736621964	93.36864458406592	106.8921506492516	104.41415220138674	110.96061888050608	108.84960350885386	114.40529380069421	112.55143793927844	119.68237420923815	118.1224852853294	0.06770999681908352	0.07475714633383862	1.4298007313093422	17.940507044215337	1.4156193876101497	17.762568149686558
5.482277962723094	96.99309285787758	93.42408005623079	106.94077402754631	104.46258869392614	111.00736580042961	108.89588779295023	114.45085598973893	112.59639408704481	119.72688633584262	118.16631792471128	0.067653906639802	0.07469341182638532	1.4176010965768455	17.894608445305494	1.403602283121245	17.71790149316803
5.515311445306831	97.04774290482094	93.47945576658908	106.98929125484635	104.51092363909798	111.05399260220338	108.94205517708343	114.49628683558245	112.64122122121456	119.77125124373545	118.21000481578878	0.06759770995020632	0.07462955943782155	1.405474026227921	17.848426885517256	1.3916563092700471	17.67295497462692
5.548543971240616	97.1023230028603	93.5347709105357	107.03770158318152	104.55915629374739	111.10049854763872	108.98810493111301	114.5415856004337	112.68591861334556	119.81546818212449	118.25354521701178	0.06754140724251209	0.07456558974701662	1.3934192256933784	17.801962410550914	1.379781178458643	17.62772861173289
5.581976739860765	97.1568323495453	93.590024680772	107.08600426409615	104.60728591408898	111.14688289867837	109.034036324957	114.58675154709078	112.73048553555391	119.8595364013824	118.29693838799703	0.0674849990155129	0.07450150334025193	1.3814364012109763	17.755215075401793	1.3679766038799244	17.5822224312069
5.615610957730194	97.2112701401524	93.64521626731371	107.1341985486697	104.6553117557254	111.19314491742063	109.07984862861437	114.63178393896881	112.77492126054022	119.90345515307946	118.34018358956004	0.06742848577461596	0.07443730081125949	1.3695252598183743	17.70818494437117	1.356242299503947	17.536436468752072
5.649447838681973	97.26563556769639	93.70034485750072	107.18228368753725	104.7032330736677	111.23928386614374	109.12554111218945	114.67668204012747	112.81922506161729	119.94722369001647	118.38328008374789	0.06737186803187596	0.07437298276125587	1.3576855093490394	17.660872091102647	1.3445779800883884	17.490370769257424
5.6834886038631165	97.31992782294172	93.75540963600633	107.23025893091	104.75104912235474	111.28529900733024	109.1711130459154	114.72144511529879	112.86339621273738	119.99084126625753	118.42622713387226	0.06731514630603058	0.07430854979898148	1.3459168584306553	17.61327659862218	1.3329833611685444	17.444025386739668
5.717734481778674	97.37414609441439	93.81040978484683	107.27812352859634	104.79875915567328	111.33118960369166	109.21656370017847	114.7660724299151	112.90743398851986	120.03430713716335	118.4690240045422	0.06725832112253352	0.07424400254073664	1.334219016490806	17.565398559519963	1.3214581590630132	17.397400384550565
5.75218670833605	97.42828956841403	93.86534448339167	107.32587673002311	104.8463624269785	111.37695491819366	109.26189234554236	114.81056325013765	112.9513376642792	120.07762055942513	118.51166996169792	0.06720139301359097	0.0741793416104179	1.322591693753111	17.517238076005015	1.3100020908709666	17.350495835409674
5.786846526889619	97.48235742902618	93.92021290837363	107.37351778425676	104.89385818911433	111.42259421408104	109.30709825277275	114.85491684288489	112.995106516053	120.12078079109797	118.55416427264406	0.0671443625181962	0.07411456763955558	1.3110346012301761	17.468795259850594	1.2986148744655566	17.303311821382522
5.821715188285586	97.53634885813453	93.97501423389882	107.42104594002473	104.94124569443379	111.46810675490279	109.35218069286158	114.89913247586092	113.03873982062997	120.16378709163466	118.59650620608328	0.06708723018216405	0.07404968126735108	1.2995474507267772	17.420070232601574	1.2872962284989171	17.255848434066138
5.856793950907131	97.590263035434	94.02974763145794	107.46846044573745	104.9885241948203	111.51349180453784	109.39713893705247	114.94320941758463	113.08223685557873	120.2066387219202	118.63869503215062	0.0670299965581654	0.0739846831407134	1.2881299548462266	17.37106312565811	1.2760458724021646	17.208105774683645
5.892084080719833	97.64409913844365	94.084412269937	107.51576054951023	105.03569294170863	111.55874862722087	109.44197225686555	114.98714693741886	113.12559689927637	120.24933494430609	118.6807300224475	0.0669726622057642	0.07391957391429634	1.2767818269796862	17.3217740803193	1.2648635263817596	17.16008395409881
5.927586851317345	97.6978563425199	94.1390073156285	107.5629454991854	105.08275118610612	111.60387648756806	109.48667992412294	115.03094430559959	113.1688192309374	120.29187502264492	118.7226104500763	0.06691522769145096	0.0738543542505365	1.2655027813079869	17.272203247808648	1.2537489114174605	17.11178309290335
5.963303543967366	97.75153382086995	94.19353193224296	107.61001454235455	105.1296981786142	111.64887465060322	109.53126121097398	115.07460079326535	113.21190313064261	120.33425822232516	118.76433558967487	0.06685769358867845	0.07378902481968906	1.2542925327938974	17.222350789332268	1.2427017492545929	17.063203321409674
5.999235447657878	97.80513074456523	94.24798528092019	107.65696692638078	105.17653316944968	111.6937423817837	109.57571538992077	115.11811567248654	113.25484787936816	120.37648381030584	118.80590471745103	0.06680006047789669	0.07372358629986686	1.2431507971930387	17.17221687626443	1.2317217624179193	17.01434477987641
6.035383859143656	97.85864628255588	94.302366520242	107.70380189842203	105.22325540846727	111.73847894702753	109.62004173384454	115.16148821629606	113.29765275901555	120.41855105515246	118.84731711121823	0.06674232894658913	0.07365803937707642	1.2320772910488813	17.1218016902385	1.2208086742018622	16.965207618573913
6.071750082993084	97.91207960168462	94.3566748062439	107.75051870545366	105.26986414518132	111.78308361273977	109.66423951603144	115.20471769871902	113.34031705244101	120.46045922707209	118.8885720504307	0.06668449958930833	0.073592384745256	1.221071731685015	17.071105423045083	1.2099622086673207	16.915791997715132
6.108335431635222	97.96542986670114	94.41090929242765	107.79711659429148	105.31635862878807	111.82755564583927	109.70830801019878	115.2478033948027	113.38284004348525	120.50220759794888	118.92966881621861	0.06662657300770963	0.07352662310631294	1.210133837210833	17.020128276864853	1.1991820906416706	16.86609808762296
6.145141225407182	98.01869624027708	94.46506912977398	107.84359481161549	105.36273810818805	111.87189431378604	109.75224649052136	115.29074458064773	113.42522101700348	120.54379544138048	118.97060669142392	0.0665685498105892	0.07346075517016168	1.1992633265219865	16.96887046437041	1.188468045727177	16.816126068933954
6.182168792601758	98.07187788302083	94.51915346675624	107.88995260399327	105.40900183200966	111.91609888460866	109.79605423165907	115.3335405334384	113.46745925889654	120.58522203271397	119.01138496063717	0.06651043061391781	0.07339478165476064	1.1884599192883343	16.917332208631706	1.177819800285306	16.765876132449193
6.2194194695153895	98.1249739534925	94.57316144935253	107.93618921790335	105.45514904863072	111.96016862693111	109.83973050878235	115.3761905314733	113.50955405613992	120.62648664908178	119.05200291023215	0.06645221604087795	0.07332870328615022	1.177723335959854	16.86551374326882	1.1672370814358146	16.715348479225213
6.256894600496366	98.17798360821953	94.62709222105998	107.98230389975963	105.50117900620238	112.004102810001	109.88327459760018	115.41869385419683	113.55150469681548	120.6675885694388	119.09245982840321	0.0663939067218991	0.07326252079849215	1.1670532977718722	16.813415312692086	1.1567196170728948	16.664543320912344
6.294595537993358	98.23090600171264	94.68094492290865	108.02829589593554	105.54709095267269	112.04790070371762	109.92668577438737	115.46104978223057	113.59331047014223	120.7085270745991	119.13275500520204	0.06633550329469423	0.07319623493410447	1.1564495267314214	16.761037171927455	1.1462671358442549	16.613460879550985
6.332523642604218	98.28374028648122	94.734718693475	108.07416445278801	105.59288413580937	112.09156157865932	109.9699633160115	115.50325759740426	113.63497066650679	120.7493014472725	119.17288773257371	0.06627700640429512	0.07312984644350154	1.1459117456217882	16.70837958682023	1.1358793671595322	16.5621013877535
6.370680283125076	98.33648561304999	94.78841266889683	108.11990881668252	105.63855780322424	112.13508470611258	110.01310649996117	115.54531658278806	113.67648457749542	120.78991097210243	119.21285730439445	0.06621841670308892	0.07306335608543157	1.135439678005696	16.655442834169662	1.1255560411902934	16.510465088842466
6.40906683659976	98.3891411299752	94.84202598288755	108.16552823401761	105.6841112023969	112.17846935810006	110.05611460437359	115.58722602272422	113.71785149592519	120.83035493570299	119.25266301650855	0.06615973485085452	0.07299676462691537	1.1250330482148456	16.602227201678033	1.115296888862531	16.45855223682156
6.447684688369473	98.44170598386147	94.89555776675118	108.21102195125	105.7295435806989	112.22171480740944	110.09898690806277	115.62898520285924	113.7590707158756	120.87063262669669	119.29230416676594	0.06610096151479826	0.07293007284328312	1.1146915813549185	16.548732988107076	1.1051016418593917	16.406363096528366
6.486535232122802	98.4941793193787	94.94900714939753	108.25638921491972	105.77485418541826	112.26482032762239	110.14172269054784	115.67059341017631	113.80014153272064	120.91074333575246	119.33178005505991	0.06604209736959199	0.07286328151821342	1.104415003303302	16.494960503339826	1.0949700326184484	16.353897943656193
6.525619869945995	98.54656027927919	95.00237325735743	108.30162927167554	105.82004226378386	112.30778519314346	110.18432123208133	115.71204993302763	113.84106324316078	120.95068635562365	119.37108998336495	0.06598314309740753	0.07279639144377202	1.0942030407034053	16.440910068420635	1.084901794328971	16.301157064852305
6.564940012373588	98.59884800441513	95.05565521479859	108.34674136830053	105.86510706299032	112.35060867922958	110.22678181367812	115.75335406116726	113.88183514525528	120.99046098118632	119.41023325577498	0.06592409938795464	0.07272940342045041	1.0840554209694346	16.386582015682507	1.0748966609346553	16.248140757819783
6.604497078439295	98.65104163375635	95.10885214354147	108.39172475173794	105.91004783022306	112.3932900620194	110.26910371714415	115.79450508578404	113.92245653845471	121.03006650947782	119.44920917854155	0.06586496693851736	0.07266231825720293	1.0739718722832094	16.331976688852592	1.0649543671299853	16.194849331408477
6.644292495727218	98.7031403044085	95.16196316307574	108.43657866911745	105.95486381268368	112.4358286185634	110.31128622510586	115.83550229953501	113.9629267236339	121.06950223973593	119.48801706011291	0.06580574645399088	0.07259513677148705	1.0639521235889333	16.27709444301945	1.0550746483561397	16.14128310560045
6.684327700423376	98.7551431516307	95.2149873905763	108.48130236778081	105.99955425761486	112.47822362685311	110.35332862103887	115.87634499657813	114.00324500312429	121.10876747343708	119.52665621117194	0.06574643864691883	0.07252785978930161	1.053995904600015	16.221935644854966	1.0452572408064498	16.087442411720986
6.724604137367524	98.80704930885501	95.26792394092087	108.52589509530931	106.044118412327	112.52047436585225	110.39523018929846	115.91703247260682	114.04341068074802	121.1478615143367	119.56512594467641	0.06568704423752923	0.07246048814522485	1.0441029457904278	16.16650067260707	1.0355018814179857	16.03332759243858
6.76512326010531	98.85885790770412	95.32077192670616	108.5703560995493	106.08855552422294	112.56258011552605	110.43699021514827	115.95756402488276	114.08342306185018	121.18678366850749	119.60342557589705	0.06562756395377366	0.07239302268245458	1.034272978385843	16.110789916019712	1.025808307865418	15.978939001699473
6.805886530940724	98.91056807801068	95.3735304582655	108.61468462863952	106.13286484082448	112.60454015687192	110.4786079847905	115.99793895227002	114.12328145333274	121.2255332443794	119.64155442245723	0.06556799853136222	0.07232546425284693	1.0245057343888675	16.054803776856716	1.0161762585823908	15.924277005226031
6.846895420988873	98.9621789478376	95.42619864368734	108.6588799310391	106.17704560979959	112.64635377195148	110.5200827853971	116.03815655527048	114.1629851636892	121.26410955278082	119.67951180437403	0.06550834871380269	0.07225781371695446	1.014800946551759	15.998542668559821	1.0066054727342362	15.869341980156605
6.888151410229076	99.01368964349581	95.47877558883151	108.70294125555309	106.22109707898717	112.68802024391951	110.56141390513814	116.07821613605624	114.20253350303683	121.30251190697642	119.71729704409583	0.06544861525243732	0.07219007194406672	1.0051583483777904	15.942007016386924	0.997095690225251	15.814134315278352
6.92965598755826	99.06509928956532	95.53126039734889	108.74686785136136	106.26501849642536	112.72953885705651	110.6026006332143	116.1181169985057	114.24192578315245	121.34073962270924	119.75490946654456	0.06538879890648043	0.07212223981224912	0.9955776741360296	15.885197257710388	0.9876466517061999	15.758654411212774
6.971410650844719	99.11640700891495	95.58365217069876	108.79065896804579	106.30880911037731	112.7709088967996	110.64364225988608	116.15785844823777	114.28116131750556	121.37879201824052	119.79234839915455	0.06532890044305623	0.07205431820838236	0.9860586588465594	15.828113841944287	0.9782580985583991	15.702902680332045
7.01341690698215	99.16761192272264	95.63595000816848	108.83431385561842	106.3524681693593	112.81212964977422	110.68453807650592	116.19743979264724	114.32023942129396	121.41666841439084	119.82961317191423	0.06526892063723719	0.07198630802820251	0.9766010382818422	15.770757230620802	0.9689297729066766	15.646879547017306
7.055676271944047	99.21871315049599	95.68815300689182	108.8778317645494	106.39599492216749	112.85320040382577	110.72528737554872	116.23686034093969	114.35915941147778	121.45436813458083	119.8667031174063	0.0652088602720815	0.07191821017633936	0.9672045489603533	15.713127897386585	0.9596614176007279	15.590585447465855
7.098190270838397	99.26970981009278	95.74026026186823	108.92121194579506	106.43938861790531	112.89412044805118	110.76588945064294	116.27611940416656	114.39792060681447	121.49189050487203	119.90361757084855	0.06514872013867098	0.07185002556635871	0.9578689281574952	15.655226328322897	0.9504527762312591	15.53402083007677
7.1409604379627405	99.32060101774297	95.79227086598324	108.96445365082745	106.48264850601225	112.93488907283223	110.80634359660328	116.31521629526198	114.43652232789476	121.52923485400954	119.94035587013607	0.06508850103614999	0.07178175512079916	0.9485939138983213	15.59705302189468	0.941303593122484	15.477186155399977
7.183988316859528	99.3713858880691	95.84418391002728	109.00755613166203	106.5257738362908	112.97550556986683	110.84664910946132	116.35415032907744	114.47496389717736	121.56640051346241	119.97691735588175	0.06502820377176448	0.07171339977121655	0.9393792449445755	15.538608488863247	0.9322136133143886	15.420081895994372
7.227275460371831	99.42206353410835	95.89599848271607	109.05051864088718	106.56876385893482	113.01596923220184	110.88680528649756	116.39292082241818	114.51324463902418	121.60338681746603	120.01330137145794	0.06496782916089805	0.07164496045821915	0.9302246608106088	15.47989325261733	0.9231825825897886	15.36270853692622
7.270823430699384	99.47263306733448	95.94771367071176	109.09334043169345	106.61161782455889	113.05627935426628	110.92681142627468	116.43152709407977	114.5513638797376	121.64019310306446	120.04950726303952	0.0649073780271136	0.07157643813151249	0.9211299017556485	15.42090784919128	0.9142102474577314	15.305066575649107
7.31463379945495	99.5230935976799	95.99932855864279	109.13602075790286	106.65433498422594	113.096435231904	110.96666682866883	116.46996846488427	114.589320947595	121.67681871015242	120.08553437964473	0.06484685120219019	0.07150783374993663	0.9120947087778859	15.36165282725051	0.9052963551441735	15.247156521916622
7.358708147721062	99.57344423355796	96.05084222912507	109.17855887399841	106.6969145894765	113.13643616240691	111.00637079490261	116.50824425771697	114.62711517288578	121.713262981518	120.12138207317814	0.06478624952616344	0.0714391482815095	0.9031188236160688	15.302128748226096	0.8964406536042588	15.188978898113419
7.403048066107065	99.62368408188583	96.10225376278348	109.22095403515415	106.73935589235786	113.17628144454844	111.04592262757794	116.54635379756321	114.66474588794757	121.74952526288534	120.15704969847323	0.06472557384736304	0.07137038270346599	0.8942019887524566	15.242336186460307	0.8876428915141332	15.130534239197004
7.447655154806527	99.67381224810751	96.15356223827303	109.26320549726529	106.78165814545311	113.2159703786174	111.08532163070883	116.58429641154592	114.70221242720274	121.78560490295807	120.19253661333482	0.06466482502245402	0.07130153800229934	0.8853439474000879	15.182275729104731	0.878902818272536	15.07182309287964
7.49253102365499	99.72382783621633	96.2047667323012	109.30531251697774	106.82382060191114	113.25550226645097	111.12456710975518	116.6220714289618	114.73951412719578	121.82150125346135	120.22784217858276	0.06460400391647433	0.07123261517380301	0.8765444435127847	15.121947976382216	0.8702201839962527	15.012846019591962
7.537677292188054	99.77372994877949	96.25586631964931	109.34727435171966	106.86584251547562	113.29487641146989	111.16365837165525	116.65967818132022	114.7766503266295	121.85721366918685	120.26296575809428	0.06454311140287587	0.07116361522311133	0.8678032217806049	15.061353541648714	0.861594739516022	14.953603592570289
7.583095589699846	99.82351768696103	96.30686007319561	109.38909025973145	106.90772314051567	113.33409211871182	111.20259472486012	116.69711600237999	114.81362036640301	121.89274150803539	120.29790671884824	0.06448214836356342	0.0710945391647406	0.8591200276227937	15.000493051342346	0.8530262363858583	14.89409639808946
7.628787555301809	99.87319015054604	96.35774706393752	109.43075950009676	106.94946173205564	113.37314869486626	111.24137547936725	116.73438422818768	114.85042358964903	121.92808413106114	120.33266443096846	0.064421115688936	0.07102538802263225	0.8504946071918766	14.939367145154392	0.8445144268684999	14.834325035357324
7.674754837981857	99.92274643796483	96.40852636101457	109.47228133277366	106.99105754580538	113.41204544830877	111.27999994675433	116.77148219711547	114.8870593417712	121.96324090251565	120.36723826776756	0.06436001427792484	0.07095616283019356	0.8419267073691117	14.877976476094773	0.8360590639395014	14.77429011665663
7.720999096663877	99.97218564631754	96.45919703173173	109.51365501862597	107.03250983819103	113.45078168913624	111.31846744021368	116.80840924989977	114.92352697048236	121.9982111898922	120.40162760579116	0.06429884503803579	0.07088686463033987	0.8334160757638074	14.816321710568445	0.8276599012867791	14.713992267439608
7.767522000267617	100.02150687139869	96.50975814158282	109.55487981945453	107.07381786638571	113.48935672920149	111.35677727458663	116.84516472967928	114.95982582584229	122.0329943639702	120.43583182486216	0.06423760888538829	0.07081749447553641	0.824962460716506	14.754403528517287	0.8193166933112934	14.653432126480766
7.814325227768903	100.07070920772276	96.56020875427461	109.59595499802968	107.11498088834087	113.52776988214934	111.3949287663986	116.88174798203475	114.99595526029675	122.06758979886072	120.4698503081258	0.0641763067447576	0.07074805342784257	0.8165656112919351	14.692222623398266	0.8110291951197723	14.592610345815046
7.861410468260233	100.11979174854872	96.61054793175022	109.63687981812231	107.1559981628168	113.56602046345111	111.43292123389325	116.91815835502676	115.0319146287149	122.10199687205028	120.50368244209365	0.0641149395496145	0.07067854255895227	0.8082252772703669	14.629779702219821	0.8027971625192549	14.531527590806945
7.908779421011744	100.16875358590603	96.66077473421392	109.67765354453637	107.19686894941461	113.60410779044072	111.47075399706782	116.95439519923532	115.0677032884286	122.13621496444682	120.53732761668897	0.06405350824216638	0.07060896295023746	0.7999412091637623	14.567075485796522	0.7946203520291419	14.470184540390619
7.956433795532517	100.21759381062034	96.7108882201556	109.71827544314142	107.2375925086077	113.64203118235069	111.50842637770866	116.99045786779955	115.10332059927141	122.17024346042501	120.57078522529213	0.0639920137733999	0.07053931569279256	0.7917131582030379	14.504110708756343	0.7864985208721009	14.408581887091714
8.004375311632296	100.26631151233973	96.76088744637576	109.75874478090522	107.27816810177384	113.67978996034823	111.54593769942653	117.02634571645709	115.13876592361764	122.2040817478721	120.60405466478598	0.06393045710312119	0.07046960188747607	0.783540876332836	14.440886119489733	0.7784314269640618	14.34672033690731
8.052605699483543	100.31490577956039	96.81077146801009	109.79906082592585	107.31859499122646	113.71738344757097	111.58328728769177	117.06205810358328	115.17403862642097	122.237729218233	120.6371353356009	0.06386883919999808	0.07039982264495448	0.7754241162183462	14.377402480375167	0.7704188289301328	14.284600609717018
8.101126699683881	100.36337569965404	96.860539338556	109.83922284746568	107.35887244024828	113.75481096916414	111.62047446987141	117.09759439023213	115.20913807525544	122.27118526655738	120.67002664176199	0.06380716104160204	0.07032997908574654	0.7673626312453052	14.313660567913757	0.762460486091868	14.222223439170193
8.149940063318896	100.41172035889434	96.91019010989716	109.87923011598409	107.39899971312246	113.79207185231716	111.65749857526392	117.13295394017598	115.24406364035372	122.30444929154564	120.7027279909339	0.06374542361445004	0.07026007234026654	0.7593561755063547	14.249661172583728	0.7545561584586267	14.159589572609548
8.199047552025359	100.45993884248371	96.95972283232987	109.91908190317062	107.43897607516581	113.8291654263	111.69435893513601	117.1681361199457	115.27881469464756	122.33752069559495	120.73523879446749	0.06368362791404776	0.07019010354886913	0.7514045038062704	14.18540509901868	0.7467056067459907	14.096699771540443
8.248450938054788	100.50803023458094	97.00913655458973	109.95877748197896	107.4788007927621	113.8660910225006	111.73105488275961	117.20314029887157	115.31339061380847	122.37039888484647	120.76755846744706	0.0636217749449315	0.07012007386189335	0.7435073716681018	14.120893166247697	0.7389085923584844	14.033554811405338
8.298152004337403	100.55599361832907	97.05843032387749	109.99831612666085	107.51847313339451	113.9028479744626	111.76758575344772	117.23796584912434	115.34779077628717	122.40308326923252	120.79968642873617	0.0635598657207117	0.07004998443970728	0.7356645353197564	14.056126207568013	0.7311648773893467	13.970155481700203
8.348152544546481	100.60382807588259	97.10760318588615	110.03769711279986	107.55799236567934	113.93943561792213	111.80395088459187	117.27261214575569	115.38201456335476	122.43557326252336	120.83162210102527	0.06349790126411516	0.06997983645275345	0.727875751697411	13.991105070675985	0.72347422462758	13.90650258621099
8.398454363163072	100.65153268843598	97.15665418482797	110.07691971734575	107.59735775939951	113.97585329084603	111.8401496156991	117.30707856673985	115.41606135914328	122.46786828237478	120.86336491087866	0.06343588260702929	0.06990963108159372	0.7201407784414187	13.9258306177544	0.7158363975447628	13.842596942864475
8.449059275541144	100.69910653625175	97.20558236346163	110.11598321864876	107.63656858553807	114.01210033346929	111.87618128842895	117.34136449301474	115.44993055068647	122.49996775037559	120.89491428878182	0.06337381079054549	0.0698393695169547	0.7124593738983549	13.860303725559788	0.7082511603011881	13.778439383972
8.49996910797308	100.74654869868924	97.25438676311994	110.15488689649459	107.67562411631236	114.04817608833366	111.91204524663141	117.37546930852389	115.4836215279612	122.53187109209576	120.92626966918921	0.06331168686500298	0.06976905295977391	0.704831297119199	13.794525285509735	0.7007182777465459	13.714030756298598
8.551185697755594	100.7938582542332	97.30306642373772	110.19363003213878	107.71452362520832	114.08407990032555	111.94774083638445	117.40939240025789	115.51713368392896	122.56357773713407	120.95743049057234	0.06324951189003288	0.06969868262124587	0.6972563078538769	13.728496203744726	0.6932375154062811	13.649371921022976
8.602710893256043	100.84103428052326	97.35162038387946	110.2322119083424	107.75326638701421	114.11981111671493	111.98326740603164	117.44313315829697	115.55046641457672	122.59508711916702	120.98839619546709	0.06318728693460303	0.06962825972286765	0.689734166553535	13.662217401197267	0.6858086394925067	13.584463753908494
8.654546553979111	100.88807585438255	97.40004768076828	110.27063180940652	107.79185167785593	114.15536908719355	112.0186243062207	117.47669097585253	115.58361911895956	122.6263986759965	121.019166230523	0.06312501307706268	0.0695577854964867	0.682264634364401	13.595689813628269	0.6784314168953642	13.519307145368657
8.706694550633951	100.934982051848	97.44834735031394	110.30888902120844	107.83027877523122	114.19075316391425	112.05381088994135	117.5100652493103	115.61659119924201	122.65751184959939	121.049740046551	0.06306269140518746	0.06948726118434706	0.6748474731359693	13.528914391888975	0.6711056151862067	13.453903000579885
8.759156765201672	100.98175194819984	97.49651842714232	110.34698283123716	107.86854695804517	114.22596270153028	112.08882651256447	117.5432553782727	115.64938206074083	122.68842608617622	121.08011709857279	0.06300032301622388	0.06941668803913723	0.667482445403266	13.461892101673584	0.663831002608049	13.388252239394205
8.811935091003267	101.02838461799095	97.54455994462351	110.38491252862835	107.90665550664443	114.26099705723345	112.1236705318796	117.57626076560095	115.68199111196628	122.71914083619937	121.1102968458687	0.06293790901693644	0.06934606732403692	0.6601693144023102	13.394623923933977	0.6566073480842078	13.322355796659394
8.865031432767935	101.07487913507866	97.59247093490278	110.4226774042023	107.94460370285411	114.29585559079557	112.15834230813562	117.60908081745995	115.71441776466648	122.74965555446461	121.14027875202883	0.06287545052365297	0.06927540031276631	0.6529078440569265	13.327110854737839	0.6494344212082979	13.256214622102561
8.918447706701835	101.1212345726533	97.64025042892816	110.46027675049797	107.98239083001145	114.33053766460593	112.19284120407771	117.64171494335922	115.74666143386796	122.7799697001381	121.1700622849999	0.0628129486623105	0.0692046882896331	0.6456977989798816	13.259353905377793	0.6423119922460501	13.189829680457478
8.972185840557227	101.16745000327077	97.68789745648223	110.4977098618114	108.0200161730035	114.36504264371325	112.22716658498872	117.67416255619841	115.77872153792083	122.81008273680852	121.19964691713722	0.06275040456850217	0.06913393254958218	0.6385389444758403	13.191354102567857	0.6352398321341752	13.123201951610099
9.02624777370205	101.21352449888198	97.7354110462107	110.53497603423092	108.05747901830144	114.3993698958642	112.26131781872687	117.70642307230938	115.81059749854013	122.83999413253535	121.22903212525271	0.06268781938752374	0.06906313439824383	0.6314310465313611	13.123112488319748	0.6282177124746795	13.0563324305258
9.080635457189915	101.2594571308651	97.7827902256537	110.57207456567497	108.09477865399788	114.4335187915447	112.29529427576672	117.73849591150119	115.8422887408505	122.86970335990031	121.25821739066613	0.06262519427442213	0.06899229515198428	0.6243738718210352	13.054630120197544	0.6212454055395256	12.989222127485846
9.135350853830497	101.30524697005613	97.83003402127567	110.60900475592841	108.13191436984243	114.46748870401973	112.3290953292381	117.77038049710325	115.87379469342876	122.89920989605692	121.28720219925448	0.0625625303940415	0.06892141613795405	0.6173671877054403	12.985908071364975	0.614322684267222	12.92187206813469
9.190395938260405	101.35089308678158	97.87714145849719	110.64576590668082	108.16888545727934	114.50127900937501	112.36272035496738	117.80207625601075	115.90511478834894	122.9285132227824	121.31598604150358	0.0624998289210725	0.06885049869413906	0.6104107622238644	12.916947430567234	0.6074493222569117	12.854283293450862
9.245772697014415	101.39639455088904	97.92411156172466	110.68235732156266	108.20569120948282	114.53488908655656	112.39616873151618	117.83358261872772	115.93624846122472	122.95761282652715	121.34456841255736	0.062437091040099715	0.0687795441694111	0.6035043640933964	12.847749302196462	0.6006250937665527	12.786456859801547
9.301483128597186	101.44175043178022	97.9709433543826	110.7187783061838	108.24233092139502	114.56831831741277	112.429439840223	117.86489901941256	115.96719515125476	122.98650819846682	121.37294881226983	0.06237431794565024	0.06870855392357891	0.5966477627107452	12.778314806491835	0.5938497737168973	12.718393839200871
9.357529243555355	101.48695979844253	98.01763585894453	110.75502816817084	108.27880388976257	114.60156608673505	112.46253306524318	117.8960248959225	115.99795430126626	123.01519883455302	121.40112674525535	0.062311510842243324	0.06863752932743886	0.5898407281539448	12.708645079568669	0.5871231376908099	12.650095319302636
9.413913064550128	101.53202171948239	98.06418809696548	110.79110621720574	108.31510941317471	114.63463178230003	112.49544779359056	117.92695968985925	116.02852535776066	123.04368423556573	121.42910172094129	0.06224867094444061	0.06856647176282825	0.5830830311739419	12.63874127348754	0.5804449619226943	12.58156240338576
9.47063662643026	101.57693526315721	98.1105990891129	110.82701176506347	108.35124679209963	114.66751479491056	112.52818341517744	117.95770284661361	116.05890777095684	123.07196390716433	121.45687325361781	0.06218579947689448	0.06849538262267567	0.5763744431919804	12.568604556203354	0.573815023303041	12.512796210492525
9.527701976305488	101.62169949740854	98.15686785519976	110.86274412565054	108.38721532892332	114.70021451843765	112.56073932285673	117.98825381541101	116.08910099483752	123.10003735993965	121.48444086249121	0.06212289767439866	0.06842426331105529	0.5697147363039221	12.498236111820006	0.5672330993770629	12.443797875519522
9.585111173620431	101.66631348989517	98.20299341421631	110.8983026150436	108.42301432798654	114.73273034986273	112.59311491246265	118.01861204935739	116.11910448719347	123.12790410946639	121.51180407173489	0.06205996678194019	0.06835311524324007	0.5631036832768359	12.427637140619481	0.560698968338329	12.374568549239484
9.642866290228868	101.71077630802667	98.24897478436297	110.93368655152851	108.4586430956235	114.76506168931986	112.6253095828528	118.04877700548504	116.14891770966928	123.15556367635558	121.53896241054188	0.06199700805474897	0.06828193984575401	0.556541057544905	12.356808859036391	0.5542124090352445	12.305109398464992
9.700969410468568	101.75508701899638	98.2948109830831	110.96889525563867	108.49410094019983	114.79720794013785	112.65732273594975	118.07874814479825	116.17854012780872	123.18301558630687	121.56591541317744	0.06193402275835042	0.06821073855642701	0.5500266332107913	12.285752499850787	0.5477732009634337	12.235421606055752
9.75942263123647	101.79924468981582	98.34050102709614	111.0039280501949	108.52938717215132	114.82916850888338	112.68915377678331	118.10852493232024	116.20797121110098	123.21025937016184	121.59266261903156	0.061871012168617345	0.06813951282445108	0.543560185041656	12.21446931220271	0.5413811242599422	12.165506370882213
9.818228062064373	101.84324838734798	98.38604393243024	111.03878426034407	108.56450110402172	114.86094280540321	112.72080211353173	118.13810683713872	116.23721043302537	123.2372945639565	121.61920357267121	0.061807977571821625	0.06806826411043229	0.5371414884698424	12.142960561668588	0.5350359597121042	12.095364908109332
9.877387825195074	101.88709717834193	98.43143871445662	111.07346321359938	108.59944205050282	114.89253024286779	112.75226715756551	118.16749333245356	116.2662572710992	123.26412070897536	121.64553782389466	0.061744920264688447	0.06799699388645028	0.5307703195877593	12.071227530312171	0.5287374887507212	12.024998449189297
9.936904055658934	101.93079012946649	98.47668438792226	111.10796423987901	108.6342093284722	114.92393023781365	112.78354832348859	118.19668389562236	116.2951112069224	123.29073735180377	121.67166492778333	0.06168184155444878	0.06792570363611024	0.5244464551482224	11.999271516742738	0.5224854934439236	11.954408241781493
9.996778901350961	101.9743263073452	98.52177996698425	111.14228667154691	108.66880225703308	114.95514221018739	112.81464502918173	118.22567800820846	116.32377172622516	123.31714404438264	121.69758444475623	0.06161874275889343	0.06785439485460397	0.5181696725663869	11.92709383633337	0.516279756504332	11.883595550090831
10.05701452310831	102.0177047785909	98.56672446524374	111.17642984345252	108.70322015755355	114.98616558338914	112.84555669584547	118.2544751560279	116.35223831891425	123.34334034406197	121.7232959406234	0.061555625206427975	0.06778306904876395	0.5119397499142906	11.854695821133646	0.510120061281782	11.81256165472223
10.117613094788254	102.06092460984043	98.61151689577977	111.2103930929709	108.73746235370584	115.01699978431604	112.87628274804277	118.28307482919662	116.38051047911979	123.36932581365497	121.74879898663964	0.06149249023612737	0.06771172773712272	0.5057564659157379	11.782078819916933	0.5040061917617322	11.741307852837053
10.178576803346665	102.10398486778944	98.65615627118406	111.24417576004302	108.77152817150633	115.04764424340615	112.9068226137427	118.31147652217807	116.40858770524268	123.39510002149221	121.77409315955886	0.06142933919779156	0.06764037244997086	0.49961959995096095	11.709244198365923	0.4979379325654918	11.669835458218586
10.239907848916916	102.14688461922793	98.70064160359514	111.27777718721661	108.80541693935498	115.07809839468271	112.9371757243635	118.33967973383113	116.43646950000145	123.42066254147653	121.79917804168814	0.06136617345200084	0.06756900472941656	0.4935289320537777	11.636193339090823	0.49191506894544546	11.598145801242936
10.301608444889292	102.18962293107528	98.7449719047331	111.31119671968662	108.83912798807543	115.1083616757982	112.96734151481617	118.36768396745795	116.4641553704798	123.44601295313743	121.82405322094225	0.0613029943701733	0.0674976261294448	0.4874842429111368	11.56292764180398	0.4859373867896011	11.526240229180985
10.363680817990868	102.2321988704163	98.7891461859349	111.34443370533681	108.87266065095571	115.13843352807955	112.99731942354894	118.39548873085279	116.49164482817484	123.47115084168695	121.8487182908991	0.06123980333462147	0.06742623821597768	0.4814853138551598	11.48944852313798	0.4800046726159053	11.454120106060145
10.426127208365882	102.2746115045358	98.83316345818875	111.37748749477946	108.9060142637878	115.1683133965712	113.0271088925903	118.42309353634896	116.51893738904413	123.49607579807326	121.87317285085378	0.06117660173861035	0.0673548425669358	0.4755319268645053	11.415757416871202	0.47411671356746865	11.38178681275167
10.488949869656532	102.31685990095534	98.87702273216966	111.41035744139789	108.93918816490863	115.19800073008145	113.05670936759383	118.45049790086868	116.5460325735542	123.52078741903752	121.89741650587429	0.06111339098641503	0.06728344077229945	0.4696238645684616	11.341855774066062	0.4682732974154078	11.309241747087071
10.552151069084381	102.35894312746868	98.92072301827449	111.4430429013871	108.97218169524034	115.22749498122644	113.08612029788186	118.47770134597114	116.57292990672839	123.54528530716853	121.92144886685642	0.06105017249338075	0.06721203443417112	0.4637609102391025	11.26774506302172	0.46247421255725385	11.2364863239236
10.615733087532126	102.40086025217822	98.96426332665781	111.47554323379588	109.00499419833162	115.256795606476	113.11534113649071	118.5047033979017	116.59962891819575	123.56956907095942	121.94526955058015	0.060986947685979793	0.06714062516683798	0.45794284779117334	11.193426769394136	0.45671924801399655	11.163521975235199
10.679698219625935	102.44261034353079	99.00764266726702	111.50785780056789	109.03762502039808	115.28590206619836	113.14437134021472	118.5315035876408	116.62612914223912	123.59363832486281	121.96887817976469	0.06092371800187553	0.0670692145968367	0.4521694617810681	11.11890239621789	0.45100819342746945	11.090350150097947
10.744048773818252	102.48419247035443	99.05086004987854	111.53998596658423	109.07007351036394	115.31481382470619	113.1732103696514	118.55810145095357	116.65243011784433	123.6174926893478	121.99227438312492	0.06086048488997964	0.0669978043630163	0.44644053740489653	11.04417346399714	0.4453408390608047	11.016972314795566
10.808787072471103	102.52560570189445	99.09391448413325	111.57192709970474	109.10233901990279	115.34353035030169	113.2018576892462	118.58449652843879	116.67853138874871	123.64113179095575	122.01545779542742	0.060797249810515375	0.06692639611660399	0.44075586049837057	10.969241510847496	0.439716975796955	10.943389952972211
10.87391545193992	102.56684910785073	99.13680497957306	111.60368057081112	109.13442090347957	115.37205111532336	113.23031276733822	118.61068836557945	116.70443250349092	123.66455526235791	122.03842805754734	0.06073401423507914	0.06685499152127185	0.4351152175320294	10.894108092405077	0.43413639513357793	10.869604565501504
10.93943626265785	102.60792175841335	99.17953054567614	111.63524575384804	109.16631851839138	115.40037559619067	113.25857507620444	118.63667651279125	116.73013301545923	123.6877627424109	122.06118481652409	0.06067077964670273	0.06678359225320155	0.42951839561078486	10.818774781972024	0.4285988891838315	10.795617670682986
11.00535186922059	102.6488227243006	99.2220901918941	111.66662202586684	109.19803122481004	115.4285032734516	113.28664409210646	118.6624605254741	116.75563248294219	123.71075387621524	122.08372772561948	0.060607547539917664	0.06671220000115395	0.4239651824750581	10.743243170629285	0.4231042506769427	10.721430804351257
11.071664650471687	102.68955107679497	99.2644829276875	111.69780876706722	109.22955838582314	115.45643363182786	113.31451929533515	118.68803996406118	116.7809304691772	123.73352831517154	122.10605644437355	0.060544319420818865	0.066640816466535	0.4184553664970281	10.66751486724388	0.4176522729530916	10.647045519799576
11.138376999588447	102.73010588778108	99.30670776256294	111.72880536084078	109.26089936747677	115.48416616026245	113.34220017025719	118.71341439407023	116.80602654240145	123.75608571703899	122.12817063866297	0.06048109680712937	0.0665694433634671	0.41298873667858516	10.591591498538037	0.41224274996272925	10.572463387921744
11.205491324168262	102.77048622978195	99.34876370610885	111.75961119381324	109.29205353881683	115.5117003519653	113.36968620536037	118.73858338615341	116.83092027590088	123.77842574599201	122.1500699807574	0.06041788122826664	0.06649808241885735	0.40756508264814784	10.515474709103728	0.40687547626725973	10.497685997335793
11.273010046315514	102.81069117599685	99.39064976803311	111.79022565588795	109.32302027193245	115.53903570446084	113.3969768933007	118.76354651614842	116.85561124806163	123.80054807267906	122.17175414937857	0.060354674225407606	0.06642673537246828	0.40218419466896194	10.439166161682806	0.4015502470346064	10.422714954300318
11.340935602728974	102.85071980033888	99.43236495819855	111.82064814028945	109.35379894199704	115.5661717196352	113.42407173094745	118.78830336512999	116.88009904241926	123.82245237428084	122.19322282975679	0.06029147735155708	0.06635540397699097	0.3968458636206833	10.362667536868685	0.3962668580343234	10.34755188276904
11.409270444789758	102.89057117747109	99.47390828666043	111.85087804360542	109.38438892731159	115.59310790378203	113.45097021943036	118.81285351945951	116.90438324770983	123.84413833456743	122.21447571368978	0.060228292171615745	0.06628408999811547	0.39154988101222443	10.285980533451948	0.3910251056488505	10.272198424736416
11.478017038649782	102.93024438284571	99.51527876370346	111.88091476583202	109.41478960934755	115.61984376765176	113.47767186418659	118.83719657083819	116.92846345792117	123.86560564395857	122.23551249960134	0.0601651202624476	0.06621279521460577	0.38629603897504694	10.209106868413073	0.38582478685748356	10.19665623993933
11.547177865320764	102.96973849274026	99.5564753998778	111.91075771041584	109.44500037278874	115.64637882649725	113.50417617500638	118.86133211635692	116.95233927234275	123.88685399958096	122.25633289259898	0.06010196321295056	0.06614152141837341	0.3810841302592962	10.13204827690788	0.3806656992404669	10.120927006068086
11.616755420763786	103.0090525842961	99.59749720603696	111.94040628429885	109.47502060557512	115.6727126001229	113.53048266608101	118.88525975854925	116.97601029561785	123.90788310532831	122.27693660453356	0.060038822624127075	0.06607027041455331	0.37591394823789415	10.05480651245307	0.37554764098047144	10.045012418875558
11.686752215979308	103.04818573555548	99.63834319337398	111.96985989796136	109.50484969894512	115.69884461293137	113.55659085604914	118.90897910544219	116.9994761377939	123.92869267191976	122.29732335405755	0.05997570010915443	0.06599904402157865	0.37078528689824	9.97738334681344	0.37047041085600085	9.968914192144439
11.75717077709787	103.08713702549981	99.67901237345912	111.99911796546671	109.53448704747927	115.72477439397217	113.58250026804456	118.932489770609	117.02273641437478	123.94928241695989	122.31749286668474	0.05991259729345758	0.06592784407126012	0.36569794084857676	9.899780570307485	0.3654338082448021	9.892634057840041
11.82801364547121	103.12590553408715	99.71950375827655	112.02817990450505	109.5639320491433	115.75050147698968	113.60821042974325	118.95579137322117	117.045790746372	123.96965206499813	122.33744487484952	0.0598495158147827	0.06585667240886237	0.36065170530810065	9.821999991578195	0.3604376331157937	9.81617376599388
11.899283377763982	103.1644903422898	99.75981636026124	112.05704513643735	109.5931841053311	115.776025400471	113.63372087341068	118.97888353810036	117.06863876035644	123.98980134758824	122.35717911796603	0.05978645732326937	0.0657855308931851	0.3556463761112809	9.744043437862274	0.35548168603304475	9.739535084951058
11.970982546046038	103.20289053213264	99.79994919233654	112.08571308634022	109.6222426209088	115.80134570769494	113.65903113594997	119.00176589577163	117.09128008851063	124.00973000334898	122.37669534248855	0.05972342348152728	0.06571442139664158	0.3506817497053589	9.665912755001045	0.3505657681542971	9.662719801370258
12.043113737885237	103.2411051867307	99.83990126795094	112.1141831830501	109.65110700425794	115.82646194678014	113.68414075894937	119.02443808251589	117.11371436868079	124.02943777802398	122.39599330197129	0.05966041596471196	0.06564334580534167	0.34575762314534586	9.587609807371337	0.3456896812239165	9.585729720147356
12.115679556440844	103.27913339032685	99.87967160111499	112.14245485920762	109.67977666731895	115.85137367073375	113.70904928872991	119.04689974042233	117.13594124442876	124.04892442454202	122.41507275712831	0.059597436460599416	0.06557230601917294	0.34087379409493224	9.509136478081928	0.3408532275749394	9.508566664593673
12.188682620557461	103.31697422832987	99.9192592064386	112.17052755130246	109.70825102563518	115.87608043750039	113.73375627639383	119.06915051744215	117.15796036508492	124.06818970307798	122.4339334758942	0.0595344866696676	0.06550130395188551	0.33603006083114906	9.430494669115433	0.3360562101332789	9.431232476614241
12.26212556485955	103.35462678735281	99.95866309916862	112.19840069971866	109.73652949839716	115.90058181001173	113.7582612778732	119.09119006744194	117.17977138580123	124.08723338111425	122.45257523348533	0.059471568305171946	0.06543034153117665	0.33122622223299913	9.351686301157315	0.33129843240658374	9.353729016500438
12.336011039846525	103.39209015525009	99.99788229522483	112.22607374877859	109.76461150848566	115.92487735623453	113.78256385397724	119.11301805025636	117.20137396760316	124.10605523350071	122.47099781245969	0.059408683093227214	0.06535942069877654	0.32646207777997915	9.272713313654094	0.32657969848355606	9.276058163017296
12.41034171198835	103.42936342115556	100.03691581123745	112.25354614678821	109.79249648251603	115.94896664922037	113.80666357044132	119.13463413174195	117.22276777744298	124.12465504251662	122.48920100277826	0.059345832772887464	0.06528854341053539	0.32173742756197043	9.193577665133489	0.32189981304145476	9.198221813683631
12.485120263821853	103.46644567552086	100.07576266458442	112.28081734608273	109.8201838508828	115.97284926715565	113.83055999797591	119.15603798383154	117.24395248825347	124.14303259793259	122.50718460186685	0.05928301909622844	0.065217711636512	0.3170520722658239	9.114281332986138	0.3172585813351816	9.120221884579223
12.560349394047481	103.50333601015238	100.11442187342752	112.30788680307069	109.8476730478029	115.9965247934099	113.85425271231446	119.17722928458711	117.26492777900032	124.16118769707123	122.52494841467676	0.05922024382843143	0.06514692736106438	0.31240581317990745	9.034826313662052	0.31265580920103275	9.04206031053036
12.63603181762671	103.54003351825013	100.1528924567502	112.33475397828057	109.87496351136113	116.01999281658696	113.87774129426334	119.19820771825513	117.28569333473672	124.17912014487042	122.54249225374737	0.059157508747865704	0.06507619258293904	0.30779845219103663	8.95521462265242	0.30809130305169674	8.96373904507709
12.712170265880024	103.57653729444411	100.19117343439308	112.36141833640461	109.9020546835531	116.04325293057316	113.90102532974952	119.21897297531937	117.30624884665572	124.19682975394403	122.55981593926694	0.05909481564617574	0.06500550931536464	0.3032297917808364	8.875448294507805	0.3035648698755722	8.885260060516885
12.78876748658549	103.61284643483314	100.22926382709169	112.3878793463454	109.92894601033072	116.06630473458858	113.92410440987074	119.23952475255656	117.32659401214507	124.2143163446455	122.57691929913582	0.05903216632836699	0.06493487958614481	0.29869963503199415	8.795529383114626	0.2990763172415427	8.806625348141097
12.865826244077915	103.64896003702215	100.26716265651275	112.41413648126111	109.95563694164638	116.08914783323668	113.94697813094452	119.25986275309062	117.34672853484106	124.23157974512999	122.59380216902842	0.058969562612893545	0.06486430543775423	0.29420778561609495	8.715459961382294	0.2946254532863577	8.727836917962122
12.943349319348618	103.68487720015902	100.30486894529011	112.44018921861039	109.98212693149681	116.11178183655397	113.96964609455682	119.27998668644678	117.36665212468185	124.24861979141664	122.61046439245507	0.05890700633174768	0.06479378892743377	0.28975404779839664	8.635242121552437	0.29021208671997556	8.648896798960777
13.0213395101458	103.7205970249731	100.3423817170618	112.46603704019896	110.00841543796864	116.13420636006117	113.99210790761235	119.2998962686075	117.38636449796277	124.26543632745255	122.6269058208259	0.058844499330549714	0.06472333212728879	0.2853382264405582	8.554877975289855	0.28583602682829223	8.569807039253647
13.099799631075467	103.75611861381205	100.3796999965062	112.49167943222497	110.03450192328268	116.15642102481343	114.01436318238405	119.31959122206717	117.40586537739061	124.28202920517558	122.64312631351346	0.058782043468639765	0.06465293712438908	0.28096012698858885	8.474369653496979	0.28149708345961244	8.490569705762027
13.178732513703073	103.79144107067889	100.4168228093773	112.51711588532444	110.06038585383783	116.17842545745043	114.03641153656184	119.33907127588697	117.4251544921372	124.29839828457742	122.65912573791505	0.05871964061917001	0.06458260602086824	0.2766195554767137	8.393719306433923	0.2771950670323804	8.411186884557537
13.258141006655675	103.82656350126938	100.45374918254174	112.54234589461737	110.086066700257	116.20021929024736	114.05825259330372	119.35833616575064	117.44423157789564	124.31454343376762	122.67490396951739	0.058657292669200126	0.06451234093402744	0.2723163185288513	8.312929103889473	0.27292978853301975	8.331660680862115
13.338027975724735	103.86148501300907	100.49047814401386	112.56736895975362	110.11154393743101	116.22180216116587	114.0798859812846	119.37738563402004	117.46309637693412	124.33046452903743	122.69046089195939	0.0585950015197915	0.06444214399643745	0.26805022335599915	8.232001235217467	0.268701059512523	8.251993219015276
13.418396303969553	103.89620471509038	100.52700872299178	112.5921845849592	110.13681704456388	116.2431737139051	114.10131133474728	119.39621942979119	117.48174863815188	124.34616145492419	122.70579639709656	0.05853276908610493	0.06437201735604636	0.26382107775077657	8.15093790920946	0.26450869208451877	8.172186642550514
13.49924889182131	103.9307217185088	100.5633399498923	112.61679227908145	110.1618855052171	116.26433359795213	114.12252829355157	119.41483730894932	117.50018811713359	124.36163410427483	122.72091038506447	0.05847059729749834	0.06430196317628495	0.2596286900878795	8.069741354229336	0.26035249892322554	8.09224311417347
13.580588657187745	103.96503513610007	100.59947085638666	112.64119155563581	110.18674880735502	116.28528146863368	114.14353650322522	119.43323903422575	117.51841457620532	124.37688237831118	122.73580276434339	0.058408488097627345	0.06423198363617495	0.2554728693252173	7.98841381830789	0.2562322932665211	8.012164815936558
13.662418535558457	103.99914408257612	100.6354004754352	112.66538193285145	110.21140644338935	116.306016987167	114.16433561501394	119.45142437525358	117.53642778448987	124.39190618669419	122.75047345182278	0.058346443444545905	0.06416208093044075	0.2513534250003886	7.906957569128281	0.25214788890809814	7.93195394909344
13.744741480110864	104.0330476745619	100.6711278413222	112.68936293371773	110.23585791022394	116.32653982071157	114.1849252859316	119.46939310862446	117.55422751796227	124.40670544758925	122.76492237286554	0.058284465310809185	0.06409225726962059	0.24727016723159068	7.825374894156994	0.24809910020383086	7.8516127343864355
13.827560461816718	104.06674503063108	100.70665198969105	112.71313408603024	110.26010270930054	116.34684964242051	114.20530517881167	119.48714501794491	117.57181355950654	124.4212800877313	122.77914946137408	0.05822255568357773	0.06402251488018026	0.2432229067104572	7.743668100458308	0.24408574206358935	7.771143411839148
13.910878469549415	104.10023527134187	100.74197195757756	112.73669492243663	110.28414034664229	116.36694613149163	114.22547496235647	119.50467989389279	117.58918569897027	124.43563004248982	122.79315465985377	0.05816071656472372	0.06395285600462935	0.23921145470603733	7.6618395149635035	0.2401076299494207	7.69054824082923
13.9946985101918	104.13351751927303	100.7770867834448	112.76004498048334	110.30797033289976	116.38682897321985	114.24543431118882	119.52199753427453	117.6063437332219	124.44975525593507	122.8069379194798	0.058098949970937765	0.06388328290163776	0.2352356230633177	7.5798914844453975	0.23616457988089223	7.60982950027028
14.079023608744702	104.1665908990591	100.81199550721665	112.7831838026614	110.33159218339522	116.40649785904841	114.26518290590236	119.53909774408183	117.62328746620642	124.46365568090337	122.8204992001618	0.05803725793383866	0.06381379784615522	0.23129522419912973	7.49782637548924	0.23225640842872508	7.528989488520892
14.163856808436103	104.1994545374257	100.8466971703113	112.8061109364529	110.35500541816786	116.42595248662106	114.28472043311272	119.55598033554892	117.64001670900213	124.47733127906356	122.83383847061017	0.05797564250008331	0.06374440312953254	0.227390071103855	7.415646574660059	0.22838293271479415	7.448030523479247
14.24920117083096	104.2321075632248	100.88119081567473	112.82882593437733	110.3782095620186	116.44519255983408	114.3040465855083	119.57264512821011	117.65653127987719	124.4907820209833	122.84695570840202	0.05791410573147999	0.0636751010596448	0.22351997733539974	7.333354488342593	0.2245439704082628	7.366954942488519
14.335059775941703	104.26454910746877	100.91547548781304	112.85132835403726	110.4012041445545	116.46421778888765	114.32316106190095	119.58909194895645	117.67283100434592	124.50400788619494	122.85985090004694	0.057852649705101664	0.063605893961016	0.2196847570232876	7.250952542955929	0.22073933972876603	7.285765102566074
14.421435722339384	104.29677830336577	100.94955023282581	112.87361775816544	110.42398870023445	116.4830278903391	114.34206356727788	119.60532063209446	117.68891571522653	124.5170088632633	122.87252404105436	0.057791276513403024	0.06353678417494593	0.21588422486524905	7.168443184953503	0.21696885944265887	7.20446338029069
14.50833212726552	104.3287942863533	100.98341409843769	112.89569371467027	110.44656276841307	116.50162258715416	114.36075381285193	119.62133101940283	117.70478525269728	124.52978494985167	122.88497513599933	0.0577299882643364	0.06346777405964003	0.21211819612335603	7.085828880750341	0.2132323488599468	7.1230521718389355
14.595752126744532	104.36059619413231	101.01706613403074	112.91755579668255	110.46892589338616	116.52000160875981	114.3792315161135	119.63712296019102	117.72043946435426	124.5423361527896	122.89720419859013	0.0576687870814731	0.06339886599033953	0.20838648662640935	7.003112116868579	0.20952962783439943	7.041533893032465
14.683698875697011	104.39218316670093	101.05050539067537	112.93920358260144	110.49107762443467	116.53816469109648	114.39749640088115	119.65269631135696	117.7358782052681	124.55466248814004	122.90921125173475	0.05760767510412352	0.06333006235945583	0.2046889127650502	6.920295399871975	0.20586051676343686	6.959910979374399
14.772175548053516	104.42355434638735	101.08373092116217	112.96063665614045	110.51301751587016	116.55611157667029	114.4155481973537	119.66805093744514	117.75110133804209	124.56676398126679	122.92099632760898	0.05754665448746182	0.06326136557670524	0.20102529149460224	6.837381256496883	0.2022248365873338	6.8781858861475484
14.861185336869132	104.45470887788339	101.1167417800323	112.98185460637424	110.53474512707903	116.57384201460617	114.43338664216127	119.68318671070546	117.76610873286941	124.57864066690296	122.9325594677236	0.0574857274026498	0.06319277806924653	0.19739544033382117	6.754372233735921	0.19862240878433113	6.796361088265257
14.95073145443871	104.48564590827696	101.14953702360773	113.0028570277846	110.55626002256705	116.59135576070038	114.45101147841679	119.69810351115156	117.78090026759087	124.59029258921896	122.94390072299228	0.05742489603696447	0.06312430228182166	0.1937991773554586	6.671270898572402	0.19505305537029471	6.714439080384182
15.040817132412794	104.5163645870836	101.18211571002114	113.02364352030565	110.57756177200378	116.60865257747231	114.46842245576745	119.71280122661868	117.79547582775267	124.6017198018899	122.95502015379957	0.05736416259392837	0.0630559406768973	0.1902363211939928	6.588079838256817	0.19151659890087558	6.632422376977047
15.131445621914246	104.54686406627943	101.21447689924553	113.04421368937129	110.59864995026729	116.62573223421849	114.48561933044661	119.72727975282362	117.8098353066648	124.61292236816556	122.9659178300694	0.057303529293439154	0.06298769573481047	0.18670669104380977	6.504801660415978	0.18801286246730342	6.550313512321736
15.222620193655578	104.57714350033211	101.24661965312313	113.06456714596042	110.61952413748843	116.6425945070648	114.50260186532529	119.74153899342313	117.82397860545892	124.62390036093838	122.97659383133364	0.05724299837190521	0.06291956995391396	0.18321010665124504	6.421438992751064	0.18454166969388552	6.468115040399425
15.31434413805701	104.6072020462317	101.27854303539348	113.0847035066428	110.64018391909458	116.6592391790191	114.51936982996352	119.7555788600726	117.83790563314638	124.6346538628124	122.98704824680034	0.05718257208237947	0.06285156585072774	0.17974638831901757	6.337994483343209	0.18110284473812044	6.385829535072844
15.406620765365147	104.63703886352192	101.3102461117219	113.1046223936255	110.66062888585448	116.67566604002488	114.53592300066259	119.76939927248596	117.85161630667707	124.64518296617314	122.9972811754234	0.057122252694697624	0.06278368596008951	0.17631535690395594	6.254470800591662	0.17769621229342647	6.303459590115381
15.499453405772549	104.66665311432992	101.34172794972702	113.12432343479841	110.68085863392228	116.69187488701367	114.55226116051689	119.7830001584946	117.86511055099814	124.65548777325661	123.00729272597184	0.05706204249561865	0.06271593283530989	0.17291683381483836	6.170870633173763	0.1743215975803878	6.221007819047372
15.592845409537835	104.69604396339636	101.37298761900689	113.14380626378009	110.70087276488077	116.70786552395845	114.56838409946494	119.79638145410708	117.87838829911176	124.66556839621938	123.01708301709843	0.05700194378896688	0.06264830904832944	0.16955064101171047	6.087196690175915	0.17097882634891448	6.13847685525252
15.686800147106629	104.72521057810458	101.40402419116629	113.16307051996347	110.72067088578605	116.72363776192665	114.5842916143421	119.80954310356869	117.89144949213501	124.67542495720852	123.02665217741038	0.05694195889577722	0.06258081718987928	0.16621660100327063	6.003451701002632	0.1676677248796068	6.055869352094305
15.781321009233178	104.75415212850953	101.43483673984196	113.18211584856151	110.7402526092109	116.73919141913328	114.59998350893208	119.82248505942115	117.90429407935814	124.6850575884317	123.0360003455389	0.05688209015444067	0.06251345986964181	0.16291453684698354	5.919638415434747	0.16438811997761604	5.973187982704985
15.87641140710273	104.78286778736592	101.46542434072774	113.20094190065251	110.75961755328825	116.75452632099407	114.61545959401863	119.83520728256254	117.91692201830377	124.69446643222776	123.04512767020915	0.05682233992085576	0.062446239716418044	0.15964427214942134	5.835759603738552	0.16113983897582784	5.890435440222063
15.972074772454643	104.81135673015662	101.49578607159974	113.2195483332262	110.77876534175525	116.76964230017923	114.63071968743816	119.84770974230774	117.92933327478657	124.70365164113787	123.05403431031158	0.05676271056857874	0.06237915937829467	0.15640563106148875	5.751818056542106	0.15792270973111044	5.807614437657321
16.06831455770623	104.83961813511911	101.52592101233937	113.23793480922815	110.79769560399576	116.7845391966659	114.64576361413084	119.85999241644791	117.94152782297174	124.71261337797579	123.06272043497157	0.056703204488979246	0.06231222152281472	0.15319843827842305	5.66781658488253	0.1547365606211315	5.724727707864076
16.165134236077357	104.86765118327297	101.55582824495738	113.25610099760576	110.81640797508425	116.79921685779225	114.66059120619313	119.87205529131148	117.95350564543524	124.72135181589972	123.0711862236211	0.0566438240913971	0.062245428837153095	0.15002251904115838	5.5837580203478865	0.15158122054970136	5.6417780037591
16.262537301715792	104.89545505844585	101.58550685361625	113.27404657335322	110.8349020958287	116.81367513831059	114.67520230292985	119.88389836182452	117.96526673322323	124.72986713848385	123.07943186607002	0.05658457180330178	0.06217878402829172	0.1468776991315508	5.499645214884367	0.14845651893801914	5.558768098078872
16.36052726982327	104.92302894729872	101.61495592465174	113.29177121755609	110.85317761281298	116.82791390044049	114.68959675090547	119.89552163157076	117.97681108591124	124.73815953978948	123.08745756257686	0.05652545007045418	0.06211228982320065	0.14376380487192364	5.415481040945451	0.14536228572671916	5.475700783474167
16.459107676782416	104.95037203935142	101.64417454659457	113.30927461743673	110.87123417844022	116.84193301392264	114.70377440399685	119.9069251128531	117.98813871166467	124.74622922443774	123.0952635239212	0.056466461357073	0.06204594896902075	0.14068066312665906	5.331268391506455	0.14229835137848568	5.39257887268468
16.55828208028434	104.97748352700673	101.67316181019098	113.32655646639883	110.8890714509753	116.85573235607217	114.71773512344531	119.9181088267542	117.99924962729891	124.75407640768165	123.10284997147589	0.05640760814600177	0.06197976423325045	0.1376281012974232	5.247010179991776	0.13926454686873058	5.309405198193417
16.658054059457015	105.00436260557399	101.70191680842146	113.34361646407179	110.90668909458628	116.8693118118319	114.73147877790754	119.92907280319724	118.01014385833827	124.76170131547853	123.11021713727814	0.05634889293887964	0.061913738403934965	0.1346059473249852	5.162709340387664	0.13626070369025456	5.226182612506818
16.758427214994473	105.03100847329279	101.7304386365211	113.36045431635584	110.92408677938806	116.88267127382646	114.74500524350918	119.93981708100779	118.02082143907785	124.76910418456337	123.11736526410363	0.05629031825631507	0.06184787428985917	0.1316140296831918	5.078368827071245	0.13328665385017757	5.1429139880419825
16.859405169286727	105.05742033135408	101.75872639199615	113.37706973546506	110.94126418148265	116.89581064241456	114.75831440389513	119.95034170797373	118.0312824126421	124.77628526252069	123.12429460553753	0.05623188663806252	0.061782174720743356	0.12865217738351475	4.993991615003324	0.130342229869143	5.059602217144857
16.960991566550526	105.08359738392348	101.78677917464279	113.39346243997312	110.95822098300253	116.9087298257441	114.77140615028324	119.96064674090843	118.0415268310472	124.7832448078595	123.1310054260495	0.05617360064320168	0.06171664254744499	0.12572021997391403	4.909580699746584	0.12742726478199984	4.976250212133891
17.063190072960847	105.10953883816104	101.81459608656235	113.40963215485611	110.9749568721509	116.92142873980461	114.78428038151482	119.97073224571106	118.0515547552599	124.78998309008595	123.13749800106541	0.056115462850320916	0.06165128064215871	0.12281798753019757	4.82513909723275	0.12454159212927607	4.892860905070847
17.166004376783235	105.13524390424189	101.84217623217742	113.42557861153655	110.99147154324348	116.93390730848103	114.79693700410719	119.98059829742847	118.06136625525924	124.7965003897773	123.14377261704163	0.05605747585770185	0.06158609189862636	0.11994531066181935	4.740669843962678	0.12168504596706953	4.809437248146423
17.26943818850684	105.1607117953756	101.86951871824667	113.44130154792718	111.00776469674996	116.9461654636073	114.80937593230608	119.9902449803173	118.07096141009734	124.8027969986563	123.14982957153934	0.05599964228350947	0.06152107923234409	0.11710202051131091	4.6561759970245475	0.11885746085818027	4.725982213323732
17.37349524097843	105.18594172782525	101.896622653878	113.45680070847453	111.02383603933393	116.9582031450202	114.82159708813651	119.99967238790606	118.0803403079599	124.80887321966607	123.15566917329771	0.05594196476598407	0.0614562455807807	0.11428794874677806	4.571660633933789	0.11605867187017793	4.642498792389233
17.478179289537028	105.21093292092436	101.92348715054167	113.4720758442013	111.03968528389407	116.97002030061209	114.83360040145529	120.00888062305631	118.08950304622746	124.81472936704378	123.16129174230912	0.055884445963636446	0.06139159390359102	0.11150292756587987	4.48712685274586	0.1132885145804039	4.558989997123717
17.583494112149474	105.23568459709503	101.95011132208211	113.48712671275044	111.05531214960436	116.98161688638534	114.84538581000284	120.01786979802608	118.09844973153686	124.82036576639695	123.16669760989375	0.05582708855544732	0.0613271271828411	0.10874678969503293	4.402577772078075	0.11054682506960489	4.4754588590913045
17.689443509546752	105.26019598186328	101.9764942847284	113.50195307842706	111.07071636195374	116.99299286650518	114.8569532594546	120.02664003453125	118.1071804798421	124.82578275477796	123.17188711877432	0.055769895241069546	0.06126284842323328	0.10601936838384063	4.318016530964087	0.10783343992079608	4.391908429639443
17.79603130536116	105.28446630387462	102.00263515710415	113.51655471224132	111.08589765278604	117.00414821335339	114.86830270347288	120.0351914638085	118.11569541647583	124.83098068075994	123.1768606231516	0.055712868741035204	0.06119876065233486	0.10332049740884486	4.233446289003041	0.10514819622471805	4.308341780102637
17.90326134626431	105.30849479490861	102.02853306023663	113.53093139195077	111.10085576033994	117.01508290758197	114.87943410375928	120.04352422667773	118.12399467621164	124.83595990451288	123.1816184887806	0.05565601179696277	0.06113486692081359	0.1006500110701154	4.148870226305007	0.10249093156971867	4.22476200148958
18.011137502105942	105.33228068989217	102.05418711756346	113.54508290210244	111.115590429287	117.02579693816642	114.89034743010494	120.0516384736051	118.1320784033244	124.84072079787974	123.18616109304534	0.05559932717177363	0.0610711703026747	0.098007744187953	4.064291543327272	0.0998614840426626	4.141172204472241
18.119663666053608	105.35582322691171	102.07959645493952	113.55900903407407	111.13010141077103	117.03629030245867	114.90104266044288	120.05953436476494	118.13994675165272	124.8452637444526	123.19048882503562	0.0555428176499056	0.06100767389550391	0.09539353210675472	3.9797134611399088	0.09725969223450193	4.057575519720558
18.228843754733095	105.37912164722563	102.10476020064274	113.5727095861168	111.14438846244713	117.04656300624168	114.91151978090001	120.06721207010436	118.14759988466136	124.84958913965062	123.19460208562428	0.05548648603753731	0.06094438082071448	0.09280721069080755	3.8951392212147766	0.09468539523390973	3.9739750975641073
18.338681708369887	105.4021751952737	102.12967748537764	113.58618436339509	111.15845134851898	117.05661506378136	114.92177878584769	120.07467176940453	118.15503797550244	124.85369739079589	123.19850128754314	0.05543033516281005	0.06088129422379832	0.09024861632133252	3.810572085381864	0.09213843262182309	3.8903741078502208
18.44918149093129	105.42498311868734	102.1543474422781	113.5994331780286	111.17228983977667	117.06644649788082	114.93181967795307	120.08191365234522	118.16226120707734	124.85758891719176	123.20218685545997	0.05537436787605888	0.06081841727458116	0.08771758590012269	3.726015336003911	0.08961864447826429	3.8067757402459392
18.56034709026951	105.44754466829768	102.17876920690965	113.6124558491326	111.18590371363473	117.07605733993327	114.94164246823114	120.08893791856755	118.16926977209978	124.86126415020043	123.20565922605695	0.05531858705004323	0.060755753167484036	0.0852139568455641	3.6414722758163407	0.08712587137961236	3.7231832041070447
18.672182518265565	105.46985909814325	102.20294191726974	113.62525220285839	111.19929275416887	117.08544762997542	114.95124717609536	120.09574477773783	118.17606387315772	124.86472353332113	123.20891884810783	0.05526299558018611	0.0606933051217882	0.08273756709081681	3.556946227905428	0.08465995439320295	3.6395997282888857
18.784691810974078	105.4919256654758	102.22686471378651	113.63782207243327	111.21245675215253	117.0946174167403	114.96063382940888	120.10233444961084	118.18264372277555	124.86796752226854	123.21196618255608	0.05520759638481366	0.06063107638190428	0.08028825508392856	3.4724405357155774	0.08222073507857885	3.5560285612300504
18.897879028768923	105.51374363076565	102.25053673931683	113.65016529820026	111.22539550509323	117.10356675771064	114.96980246453539	120.1087071640936	118.18900954347694	124.87099658505144	123.21480170259343	0.055152392405401075	0.06056907021764927	0.07786585978817584	3.3879585630929796	0.07980805548874059	3.472472970963281
19.01174825648978	105.53531225770573	102.27395713914292	113.66228172765787	111.23810881726881	117.11229571917195	114.97875312639059	120.11486316130973	118.19516156784762	124.87381120205235	123.21742589373899	0.0550973866068235	0.06050728992452422	0.0754702206771185	3.3035036940855207	0.07742175816525787	3.388936244940851
19.126303603589555	105.55663081321376	102.29712506096674	113.6741712154984	111.25059649976208	117.12080437626489	114.98748586849207	120.12080269166246	118.20110003859745	124.87641186610615	123.21983925391754	0.05504258197760892	0.06044573882400087	0.07310117773727143	3.2190793331392342	0.0750616861393496	3.305421690129151
19.241549204282624	105.57769856743457	102.32003965490443	113.68583362364768	111.26285837049699	117.12909281303922	114.99600075301116	120.12652601589991	118.2068252086244	124.87879908258103	123.22204229354031	0.054987981530197856	0.060384420263811495	0.07075857146651288	3.1346889049491438	0.07272768292995124	3.2219326328631723
19.357489217694134	105.59851479373974	102.34270007347747	113.69726882130256	111.27489425427196	117.13716112250569	115.00429785082228	120.13203340517856	118.21233734107633	124.88097336945778	123.22403553558333	0.05493358830120807	0.06032333761824516	0.06844224286879808	3.0503358543173817	0.07041959254246422	3.1384724188465043
19.474127828010037	105.61907876872652	102.36510547160398	113.70847668496911	111.28670398279499	117.14500940668891	115.01237724155449	120.13732514112759	118.21763670941499	124.8829352574105	123.22581951566873	0.05487940535170074	0.06026249428844797	0.06615203345813825	2.9660236463096226	0.06813725947074545	3.0550444131913537
19.59146924462811	105.63938977221571	102.38725500658772	113.71945709850029	111.29828739471715	117.15263777668031	115.02023901364134	120.14240151591373	118.22272359747902	124.88468528988774	123.22739478214528	0.05482543576745619	0.06020189370273029	0.06388778525689531	2.8817557662332547	0.06588052868858085	2.971652000091126
19.709517702309874	105.65944708724797	102.40914783810463	113.73020995313321	111.30964433566484	117.16004635269073	115.02788326437057	120.14726283230586	118.22759829954636	124.88622402319385	123.22876189616798	0.0547716826592504	0.060141539316879045	0.06164934079288287	2.7975357194518438	0.06364924565627916	2.888298583093274
19.828277461333414	105.67925000007847	102.43078312819014	113.74073514752575	111.32077465827398	117.16723526410254	115.03531009993534	120.15190940373955	118.23226112039929	124.88755202657028	123.22992143178132	0.054718149163139294	0.060081434614476646	0.05943654309675139	2.713367031348753	0.0614432563183982	2.8049875849683303
19.94775280764713	105.69879780017023	102.4521600412223	113.75103258779261	111.33167822222113	117.17420464952198	115.04251963548334	120.15634155438175	118.23671237538667	124.8886698822776	123.23087397599953	0.05466483844074701	0.060021583107223414	0.05724923570539886	2.6292532474471955	0.05926240709652575	2.7217224474152317
20.067948053024427	105.71808978018646	102.47327774390426	113.76110218754182	111.34235489425518	117.18095465683187	115.04951199516647	120.1605596191963	118.24095239048775	124.88957818567837	123.23162012888882	0.054611753679559075	0.05996198833526905	0.05508726265924224	2.5451979333156487	0.05710654489530498	2.638506631312339
20.188867535219305	105.73712523598103	102.49413540524576	113.7709438679099	111.3528045482291	117.18748544324353	115.05628731219119	120.1645639440089	118.24498150237649	124.89027754531968	123.23216050365058	0.054558898093223174	0.05990265386754839	0.05295046849710161	2.461204674313194	0.0549755170970343	2.5553436164263985
20.31051561812294	105.75590346658659	102.51473219654078	113.78055755759618	111.36302706512939	117.1937971753481	115.0628457288668	120.16835488557152	118.24880005848432	124.8907685830157	123.2324957267028	0.05450627492185242	0.059843583302124435	0.05083869826097498	2.3772770758405386	0.0528691715627474	2.4722369015216827
20.432896691921076	105.7744237742033	102.53506729134621	113.7899431928986	111.37302233310747	117.1998900291698	115.06918739665618	120.17193281162915	118.25240841706542	124.89105193393256	123.23262643776499	0.05445388743233577	0.059784780266536094	0.04875179749313929	2.293418763187219	0.0507873566316448	2.3891900042399357
20.55601517325261	105.79268546418352	102.55513986545579	113.79910071774664	111.38279024750781	117.2057641902165	115.07531247622369	120.1752981009841	118.25580694725957	124.89112824667127	123.2325532899404	0.05440173891865374	0.059726248418155096	0.04668961223194401	2.209633381346066	0.04872992111586427	2.3062064609002846
20.679875505368887	105.81068784501636	102.57494909687401	113.80803008373519	111.39233071089734	117.2114198535319	115.08122113748458	120.17845114356221	118.25899602915678	124.89099818335248	123.2322769498007	0.05434983270220206	0.05966799144454687	0.04465198901590384	2.1259245951987396	0.046696714305141995	2.223289826659311
20.804482158294064	105.82843022831028	102.59449416578755	113.81673125015784	111.40164363309374	117.21685722374714	115.086913559654	120.18139234047868	118.2619760538618	124.89066241970171	123.23179809747062	0.05429817213211728	0.059610013063840527	0.042638774879719676	2.0422960893192794	0.04468758596254929	2.140443675303686
20.92983962898646	105.84591192877363	102.61377425453449	113.82520418403895	111.41072893119271	117.22207651513196	115.09238993129514	120.18412210410354	118.264747423558	124.89012164513416	123.23111742671236	0.054246760585611405	0.05955231702510333	0.04064981735132278	1.9587515678322234	0.04270238632159362	2.0576715990937373
21.055952441500814	105.86313226419325	102.63278854757127	113.83344886016539	111.41958652959462	117.2270779516456	115.0976504503675	120.1866408581276	118.2673105515718	124.88937656284018	123.23023564501095	0.05419560146831271	0.0594949071087255	0.038684964453295834	1.8752947544817289	0.04074096608746913	1.9749772087925521
21.18282514715158	105.88009055541205	102.65153623143821	113.84146526111824	111.4282163600311	117.23186176698816	115.10269532427515	120.18894903762876	118.26966586243731	124.88842788987186	123.22915347366008	0.05414469821461055	0.05943778712680888	0.03674406470469194	1.791929392671591	0.03880317643881881	1.8923641336841683
21.31046232467717	105.89678612630456	102.67001649472294	113.84925337730382	111.43661836159085	117.23642820465192	115.10752476991513	120.1910470891386	118.27181379196153	124.88727635722982	123.22787164784881	0.05409405428800961	0.059380960923565596	0.03482696711387234	1.7086592451742035	0.036888869020458515	1.8098360212861735
21.438868580405217	105.91321830374949	102.68822852802029	113.856813206983	111.44479248074363	117.24077751797104	115.11213901372419	120.19293547070785	118.27375478728794	124.88592270994953	123.22639091674712	0.05404367318148862	0.05932443237572132	0.032933521180382286	1.625488094126922	0.034997895945991786	1.727396537335153
21.568048548418737	105.9293864176019	102.70617152389165	113.86414475630158	111.45273867136514	117.24490997017293	115.11653829172707	120.19461465197367	118.27548930696243	124.88436770718926	123.22471204359402	0.05399355841786693	0.05926820539293101	0.031063576895633105	1.5424197411193745	0.03313010979741193	1.645049365779414
21.69800689072348	105.94528980066247	102.72384467682096	113.87124803931893	111.46045689476009	117.24882583442836	115.12072284958336	120.19608511422594	118.27701782099766	124.88261212231822	123.22283580578463	0.05394371355017711	0.05921228391819676	0.029216984739321106	1.459458006938803	0.031285363621123	1.5627982085679832
21.828748297416116	105.96092778864485	102.74124718316862	113.8781230780363	111.46794711968478	117.25252539390155	115.12469294263445	120.19734735047402	118.27834081093819	124.88065674300466	123.22076299495832	0.05389414216204501	0.05915667192829747	0.02739359567704014	1.3766067314827524	0.029463510928962933	1.4806467856033123
21.960277486853503	105.97629972014074	102.7583782411229	113.88476990242398	111.47520932236893	117.25600894179978	115.12844883595034	120.19840186551318	118.27945876992567	124.87850237130456	123.2184944170871	0.05384484786807792	0.05910137343422652	0.025593261165170134	1.293869773937331	0.02766440569723727	1.3985988346939848
22.092599205822967	105.9914049365842	102.77523705064928	113.89118855044968	111.48224348653703	117.2592767814244	115.13199080437622	120.19924917599282	118.2803722027643	124.87614982375224	123.21603089256507	0.05379583431425721	0.05904639248163568	0.023815833144738008	1.211251012475259	0.025887902364218007	1.316658111369179
22.225718229713628	106.00624278221143	102.79182281343664	113.89737906810326	111.48904960342817	117.26232922621897	115.13531913257836	120.19988981048226	118.28108162598576	124.873599931449	123.21337325629746	0.05374710517834235	0.05899173315128926	0.022061164037722847	1.1287543440266745	0.024133855827983552	1.2348283887185971
22.359639362688714	106.0208126040199	102.80813473284086	113.90334150942266	111.4956276718152	117.26516659981891	115.13843411508986	120.20032430953812	118.28158756791453	124.87085354015363	123.21052235779044	0.0536986641702787	0.058937399559527016	0.020329106754729764	1.0463836846356571	0.022402121449999868	1.153113457516156
22.494367437858962	106.03511375172575	102.82417201382715	113.90907593651971	111.50197769802432	117.26778923610163	115.14133605635719	120.20055322577284	118.28189056873435	124.86791151037474	123.20747906124275	0.053650515032616065	0.05888339585873428	0.018619514687827632	0.9641429690746008	0.020692555050516148	1.0715171259253111
22.629907317457054	106.04914557771694	102.83993386290747	113.91458241960304	111.50809969595154	117.27019747923414	115.14402527078438	120.20057712392085	118.28199118055288	124.86477471746063	123.20424424563558	0.053602661540933454	0.058829726237824016	0.016932241708786933	0.8820361507132475	0.01900501290589318	0.9900432193389861
22.766263893012997	106.0629074370056	102.85541948807685	113.91986103700198	111.51399368708005	117.27239168372239	115.1465020827787	120.20039658090685	118.28188996746772	124.86144405169219	123.20081880482465	0.05355510750427225	0.05877639492272411	0.015267142171524029	0.800067201598722	0.017339351751161303	0.9086955804123136
22.903442085530802	106.07639868717737	102.8706280987463	113.92491187518904	111.5196597004959	117.27437221445953	115.14876682679508	120.2000121859135	118.28158750563247	124.85792041837541	123.19720364763248	0.05350785676557862	0.05872340617687866	0.013624070908974772	0.7182401122554438	0.015695428776894005	0.8274780688261671
23.041446845665973	106.08961868833808	102.88555890567264	113.92973502880147	111.52509777290277	117.27613944677394	115.15081984738056	120.19942454044899	118.28108438332237	124.85420473793414	123.19339969794075	0.05346091320215249	0.058670764301755704	0.012002883232241857	0.636558891608729	0.014073101628355289	0.7463945612398675
23.180283153904217	106.10256680305834	102.9002111208859	113.93433060066252	111.53030794863602	117.27769376647733	115.15266149921837	120.19863425841555	118.28038120100042	124.85029794600426	123.18940789478381	0.05341428072610703	0.05861847363736547	0.010403434930992717	0.5550275669775147	0.01247222840510176	0.6654489511274733
23.31995602074116	106.11524239631531	102.91458395761323	113.93869870180139	111.53529027967569	117.27903556991247	115.15429214717165	120.19764196617743	118.27947857138376	124.84620099352797	123.18522919244256	0.053367963284835826	0.05856653856278962	0.00882558226828678	0.4736501836923708	0.01089266765842467	0.5846451486067963
23.460470486863187	106.12764483543084	102.92867663019969	113.94283945147166	111.54004482565797	117.28016526399956	115.15571216632654	120.19644830262837	118.2783771195094	124.84191484684767	123.18086456053848	0.0533219648614899	0.05851496349672031	0.0072691819844976635	0.39243080533196917	0.009334278390667805	0.503987080326624
23.60183162332936	106.13977349000946	102.94248835402604	113.94675297717131	111.54457165388632	117.28108326628507	115.15692194203534	120.19505391926168	118.27707748280069	124.83744048780318	123.17631498412885	0.053276289475462014	0.058463752898008176	0.005734091294357313	0.3113735134502349	0.0077969200550001005	0.42347868935758015
23.744044531754422	106.15162773187008	102.95601834542356	113.95043941465829	111.54887083934136	117.28179000498663	115.15792186995911	120.19345948023698	118.27558031113412	124.8327789138261	123.17158146380255	0.0532309411828831	0.05841291126622471	0.004220167882920123	0.23048240732896375	0.00628045255342613	0.34312393503205385
23.887114344492932	106.16320693497771	102.96926582158484	113.95389890796818	111.55294246468921	117.28228591904075	115.15871235610982	120.19166566245012	118.27388626690528	124.82793113803758	123.1666650157759	0.05318592407712646	0.05836244314223166	0.0027272699086893226	0.14976160411242745	0.004784736235819764	0.26292679278412834
24.031046224824397	106.17451047537057	102.98223000047186	113.95713160942896	111.55678662028934	117.28257145814811	115.15929381689223	120.18967315560108	118.27199602509589	124.8228981893449	123.1615666719898	0.053141242289321655	0.05831235310876418	0.001255256001456928	0.06921523855271516	0.0033096318989009887	0.1828912539567682
24.175845367139747	106.18553773108555	102.99491010072012	113.96013767967646	111.56040340420078	117.28264708282042	115.15966667914518	120.18748266226395	118.26991027334014	124.81768111254044	123.15628748020697	0.05309689998887879	0.05826264579102344	-0.00019601474014052656	-0.011152537084853975	0.0018550007846442895	0.10302132574724965
24.32151699712871	106.19628808207877	103.0073053415396	113.96291728766688	111.56379292218757	117.28251326442474	115.15983138018281	120.18509489795491	118.26762971199202	124.81228096839922	123.15082850411048	0.05305290138402414	0.058213325857283824	-0.0016266827510662552	-0.0913375533054932	0.00042070457794807226	0.023321030857914593
24.468066371968433	106.20676091014458	103.01941494261123	113.96547061068961	111.566955287722	117.28217048522909	115.15978836783434	120.18251059120182	118.26515505419098	124.80669883377844	123.14519082340148	0.05300925072234408	0.05816439801950769	-0.0030368879956199635	-0.1713356231848593	-0.0009933945910916009	-0.056205592434707796
24.61549878051318	106.21695559883128	103.03123812398147	113.96779783437935	111.56989062198875	117.28161923844786	115.15953810048563	120.17973048361415	118.26248702593084	124.80093580171827	123.13937553390028	0.052965952291340546	0.05811586703397751	-0.004426769974088529	-0.25114254281288595	-0.002387434151216894	-0.13555449057457736
24.763819543485244	106.22687153335197	103.04277410595049	113.96989915272533	111.57259905388497	117.28086002828499	115.15908104711724	120.17675532995133	118.259626366125	124.79499298154118	123.1333837476449	0.052923010418998245	0.05806773770193635	-0.005796467722234411	-0.3307540913338016	-0.003761551091770343	-0.21472159497716348
24.91303401366693	106.2365081004942	103.05402210895903	113.97177476808153	111.57508072002163	117.27989336997922	115.15841768734482	120.17358589819338	118.25657382667488	124.78887149895438	123.1272165929931	0.05288042947436172	0.058020014870241686	-0.007146119809931406	-0.41016603098614723	-0.005115881960534807	-0.29370282202216913
25.063147576093755	106.24586468852455	103.06498135346938	113.97342489117428	111.57733576472161	117.27871978984702	115.1575485114572	120.17022296961004	118.25333017253654	124.78257249615126	123.12087521472309	0.05283821386812433	0.057972703432035304	-0.008475864346678463	-0.48937410745202214	-0.006450562869474652	-0.3724940734427946
25.214165648248784	106.25494068709031	103.07565105984315	113.97484974110937	111.57936434001762	117.2773398253261	115.15647402045465	120.16666733883082	118.24989618178815	124.77609713191445	123.11436077413619	0.05279636805322836	0.057925808327421294	-0.009785838979667005	-0.5683740498534462	-0.0077657294925757014	-0.45109123638030724
25.366093680258146	106.2637354871177	103.08603044821484	113.97604954537783	111.58116660564818	117.27575402501829	115.15519472608688	120.16291981391505	118.24627264569764	124.76944658171924	123.10767444915976	0.05275489652547775	0.05787933454416342	-0.011076180895884136	-0.6471615709633625	-0.00906151706823266	-0.5294901836314239
25.518937155087716	106.27224848070591	103.09611873836073	113.97702453986045	111.58274272905234	117.27396294873196	115.15371115088983	120.15898121642199	118.24246036879003	124.76262203783779	123.10081743445086	0.052713803824162346	0.057833287118391155	-0.012347026823533724	-0.7257323673766223	-0.010338060401522853	-0.6076867738629517
25.672701588741027	106.2804790610179	103.1059151495639	113.97777496883103	111.58409288536288	117.27196716752404	115.15202382822258	120.15485238148109	118.23846016891505	124.75562470944428	123.09379094150069	0.05267309453269471	0.05778767113532275	-0.013598513031865878	-0.8040821195972967	-0.011595493862444073	-0.6856768517027376
25.827392530458226	106.28842662216722	103.11541890047471	113.97830108495883	111.58521725739843	117.2697672637419	115.1501333023037	120.15053415786285	118.2342728773154	124.74845582272111	123.08659619874037	0.05263277327925921	0.05774249173000269	-0.01483077533487176	-0.8822064923660946	-0.01283395139108734	-0.7634562481507601
25.983015562916506	106.29609055910014	103.1246292089659	113.97860314930851	111.58611603565294	117.26736383106382	115.1480401282461	120.14602740804854	118.22989933869371	124.74111662096477	123.07923445164623	0.052592844737474116	0.057697754088052784	-0.016043949091681498	-0.9601011347367603	-0.014053566497693737	-0.8410207806991821
26.139576302431465	106.30347026747492	103.13354529198428	113.97868143134016	111.58678941828485	117.26475747454029	115.14574487209252	120.14133300830166	118.22534041128098	124.73360836469381	123.07170696284709	0.05255331362706725	0.05765346344643859	-0.01723816920605259	-1.0377616802434204	-0.01525447226254073	-0.9183662535178883
26.297080399159835	106.31056514353604	103.14216636539652	113.97853620890685	111.58723761110389	117.26194881063375	115.14324811084965	120.13645184873836	118.22059696690444	124.72593233175678	123.0640150122319	0.05251418471456524	0.05760962509425254	-0.01841357012813205	-1.1151837470206374	-0.01643680133719272	-0.9954884576582117
26.455533537303385	106.31737458398509	103.15049164383129	113.97816776825206	111.58746082755697	117.2589384672592	115.1405504325225	120.13138483339934	118.2156698910562	124.71808981744242	123.05615989705878	0.05247546281399573	0.0575662443735116	-0.019570285859629166	-1.1923629382727086	-0.017600685949446415	-1.0723831714713015
26.614941435314055	106.32389798584529	103.15852034051429	113.97757640400309	111.58745928871075	117.25572708382143	115.1376524361462	120.12613288031898	118.2105600829601	124.71008213458724	123.04814293206302	0.05243715278760356	0.05752332667997063	-0.020708449949438545	-1.269294842142699	-0.018746257901227636	-1.149046160699072
26.77530984610034	106.33013474632521	103.16625166710078	113.9767624191671	111.58723322323483	117.25231531125641	115.13455473182	120.12069692159942	118.20526845564153	124.70191061368955	123.03996544956892	0.05239925954658303	0.0574808774639544	-0.021828195497107572	-1.34597503202167	-0.0198736485695008	-1.2254731786524644
26.93664455723489	106.33608426267364	103.17368483350087	113.97572612512107	111.58678286738129	117.24870381206694	115.13125794073822	120.11507790347942	118.19979593599486	124.69357660301831	123.03162879959999	0.052361788051822365	0.0574389022312038	-0.022929655157156503	-1.4223990669306659	-0.020982988911839584	-1.301659966720763
27.098951391163432	106.34174593203333	103.18081904769996	113.9744678416039	111.58610846496296	117.24489326036192	115.12776269522146	120.1092767864078	118.19414346485193	124.68508146872787	123.02313434999093	0.05232474331466648	0.05739740654374106	-0.024012961135326805	-1.4985624914406799	-0.022074409464153177	-1.377602254429803
27.26223620541477	106.3471191512879	103.1876535155742	113.97298789670457	111.5852102673303	117.24088434189245	115.12406963874726	120.10329454511397	118.188311997051	124.67642659497014	123.01448348650104	0.05228813039769032	0.05735639602075275	-0.025078245193867588	-1.5744608361419523	-0.023148040342903187	-1.4532957597548375
27.426504892812353	106.35220331690475	103.19418744069965	113.97128662684993	111.58408853334582	117.2366777540888	115.12017942597979	120.0971321686804	118.18230250150503	124.6676133840099	123.00567761292777	0.052251954415492845	0.05731587633948875	-0.02612563865051243	-1.6500896176839888	-0.024204011247149992	-1.5287361893897469
27.59176338168682	106.3569978247729	103.20042002415624	113.96936437679041	111.58274352935688	117.23227420609608	115.11609272279891	120.09079066061469	118.17611596127067	124.6586432563401	122.99671815122173	0.052216220535504745	0.057275853236182374	-0.027155272380980477	-1.7254443390847882	-0.025242451459803306	-1.6039192390671815
27.758017636089992	106.36150207003553	103.20635046432525	113.96722149958401	111.58117552916634	117.22767441880967	115.11181020632844	120.08427103892154	118.1697533736169	124.64951765079839	122.98760654160246	0.0521809339788116	0.057236332506986655	-0.02816727682045439	-1.8005204900109675	-0.026263489849554844	-1.6788405938459618
27.925273656010095	106.36571544691712	103.21197795668107	113.96485835657839	111.57938481400093	117.22287912490955	115.1073325649635	120.07757433617509	118.16321575009384	124.64023802468424	122.97834424267496	0.052146100020996365	0.05719732000893315	-0.029161781965797218	-1.8753135470396955	-0.027267254873606817	-1.7534959285039804
28.09353747758831	106.36963734854561	103.21730169357637	113.96227531739122	111.57737167247768	117.21788906889428	115.10266049839682	120.07070159959109	118.15650411660143	124.6308058538775	122.96893273154734	0.05211172399299626	0.05715882166090661	-0.030138917374358698	-1.9498189737132634	-0.028253874574886595	-1.8278809075527533
28.2628151733366	106.37326716676938	103.22232086402252	113.95947275988951	111.5751364005694	117.2127050071149	115.09779471764601	120.06365389110036	118.1496195134597	124.6212226329584	122.95937350395074	0.05207781128197939	0.05712084344464279	-0.03109881216710164	-2.0240322209501755	-0.029223476588185804	-1.9019911858304113
28.43311285235687	106.37660429196772	103.22703465346055	113.95645107016567	111.57267930156517	117.20732770780705	115.09273594507678	120.05643228742085	118.14256299547618	124.6114898753276	122.94966807435753	0.0520443673322386	0.05708339140574617	-0.032041595030477765	-2.0979487273143604	-0.030176188140558224	-1.9758224088036513
28.604436660561465	106.37964811285626	103.2314422435287	113.95321064251277	111.57000068603178	117.20175795112326	115.08748491442867	120.04903788013097	118.13533563201653	124.60160911332821	122.93981797610371	0.05201139764610308	0.05704647165472685	-0.03296739421807615	-2.171563919280743	-0.031112136051149264	-2.0493702126805147
28.77679278089485	106.38239801628602	103.23554281182089	113.94975187939691	111.56710087177036	117.19599652916368	115.08204237083744	120.04147177574217	118.12793850707301	124.59158189836788	122.92982476150988	0.05197890778486923	0.05701009036806256	-0.033876337550736935	-2.2448732114535233	-0.03203144673659608	-2.122630225116154
28.950187433556945	106.3848533870373	103.23933553163896	113.94607519142872	111.56398018377197	117.19004424600742	115.07640907085758	120.03373509577287	118.120372719334	124.58140980104358	122.91969000200469	0.05194690336975065	0.05697425378927985	-0.034768552419450316	-2.3178720068863186	-0.03293424620858332	-2.195598065183731
29.124626876227456	106.38701360760601	103.24281957173848	113.94218099733128	111.56063895417071	117.18390191774134	115.07058578248436	120.02582897682106	118.11263938225376	124.5710944112656	122.90941528824936	0.05191539008284835	0.05693896823005806	-0.03564416578609553	-2.390555697369564	-0.03382066007793583	-2.268269343952852
29.30011740429177	106.38887805798542	103.24599409606584	113.93806972390772	111.55707752219351	117.17757037249012	115.06457328517364	120.01775457063877	118.10473962412148	124.56063733838478	122.89900223026254	0.05188437366814006	0.05690424007135871	-0.03650330418543035	-2.462919663754292	-0.03469081355689241	-2.340639664864284
29.476665351068124	106.39044611543956	103.24885826348921	113.9337418060046	111.55329623410837	117.17105045044329	115.05837236986184	120.00951304420457	118.09667458813121	124.55004021131862	122.88845245754717	0.05185385993248963	0.05687007576457595	-0.037346093727308016	-2.534959276250447	-0.035544831458707904	-2.4127046239882475
29.654277088036206	106.39171715427179	103.25141122752096	113.92919768647512	111.5492954431694	117.16434300388364	115.05198383898448	120.0011055797987	118.08844543245132	124.53930467868095	122.87776761921818	0.05182385474668106	0.05683648183271207	-0.03817266009650666	-2.606669894670631	-0.03638283820168908	-2.4844598105228215
29.832959025067048	106.39269054558517	103.25365213603257	113.92443781613837	111.54507550955924	117.15744889721313	115.04540850649346	119.99253337507601	118.08005333029428	124.52843240891094	122.86694938413122	0.05179436404646727	0.05680346487157882	-0.03898312855602626	-2.678046868837555	-0.0372049578095357	-2.5559008071068092
30.0127176106544	106.39336565703704	103.25558013096177	113.9194626537375	111.5406368003293	117.15036900697909	115.03864719787396	119.9837976431411	118.07149946998665	124.51742509040477	122.85599944101334	0.05176539383364921	0.056771031551021665	-0.03977762394930551	-2.7490855389623903	-0.03801131391480794	-2.627023190347245
30.193559332147448	106.39374185258497	103.2571943480104	113.91427266589402	111.53597968933576	117.14310422189814	115.03170075015906	119.97489961262136	118.06278505503823	124.50628443164699	122.84491949859351	0.05173695017716968	0.05673918861617325	-0.04055627070056289	-2.819781235895789	-0.03880202975960856	-2.697822531154088
30.37549071598484	106.39381849222734	103.25849391633544	113.90886832706148	111.53110455717479	117.13565544288113	115.02457001194487	119.96584052774267	118.05391130421292	124.49501216134506	122.83371128573638	0.051709039214236086	0.056707942888730316	-0.04131919281644514	-2.8901292814807675	-0.03957722819728815	-2.7682943951404013
30.55851832793038	106.39359493173475	103.25947795822994	113.90325011947506	111.52601179111292	117.12802358305527	115.01725584340302	119.95662164840319	118.04487945159795	124.48361002856366	122.82237655157553	0.05168166715146261	0.056677301268259456	-0.04206651388943783	-2.9601249889856263	-0.04033703169631053	-2.8384343431789603
30.742648773309874	106.39307052237484	103.26014558879592	113.89741853309941	111.52070178501549	117.12020956778666	115.00975911629291	119.94724425024856	118.03569074667419	124.47207980286123	122.81091706564916	0.05165484026603998	0.05664727073352989	-0.04279835709780855	-3.029763663376798	-0.04108156233985483	-2.9082379317369487
30.92788869724955	106.39224461062875	103.26049591560805	113.8913740655736	111.51517493927166	117.1122143347011	115.00208071397243	119.93770962474663	118.0263464543864	124.46042327442761	122.79933461803688	0.05162856490692673	0.05661785834387647	-0.04351484520947224	-3.0990406018390786	-0.04181094183030609	-2.9777007134471205
31.114244784915854	106.39111653789956	103.2605280383676	113.88511722215313	111.50943166071599	117.10403883370387	114.99422153140722	119.9280190792624	118.01684785521283	124.44864225422278	122.78763101949738	0.05160284749606822	0.05658907124058869	-0.04421610058227543	-3.167951094063028	-0.04252529149016482	-3.0468182375661854
31.30172376175672	106.38968564021279	103.26024104854746	113.87864851564966	111.50347236254724	117.0956840269991	114.98618247517908	119.9181739371335	118.00719624523579	124.43673857411765	122.77580810160833	0.05157769452964034	0.05656091664833243	-0.04490224516661101	-3.236490422645147	-0.04322473226386592	-3.115586050407728
31.4903323937443	106.38795124790828	103.25963402902725	113.87196846636746	111.49729746424372	117.08715088910739	114.97796446349294	119.90817553774545	117.99739293621194	124.42471408703595	122.76386771690724	0.05155311257932005	0.05653340187660124	-0.0455734005075783	-3.3046538635790057	-0.04390938472090511	-3.1839996959133714
31.68007748761912	106.38591268532304	103.25870605371786	113.86507760203689	111.49090739147461	117.07844040688262	114.96956842618219	119.8980252366069	117.98743925564203	124.4125706670973	122.75181173903356	0.051529108293582565	0.05650653432119832	-0.04622968774600622	-3.3724366865753836	-0.0445793690573737	-3.252054716111161
31.870965891135747	106.38356927046637	103.25745618717694	113.85797645774568	111.48430257600903	117.06955357952799	114.96099530471338	119.88772440542606	117.97733654684203	124.4003102097629	122.73964206287316	0.05150568839902711	0.05648032146575181	-0.04687122762265972	-3.43983415567709	-0.04523480509959654	-3.3197466517922294
32.063004493309954	106.3809203146838	103.25588348421189	113.85066557586522	111.47748345561958	117.06049141860952	114.95224605218796	119.87727443218515	117.96708616901212	124.38793463198058	122.72736060470274	0.05148285970173071	0.05645477088326124	-0.047498140478182904	-3.50684152948088	-0.04587581230532578	-3.387071042896423
32.25620022466719	106.37796512231459	103.2539869894748	113.84314550597652	111.47045047398467	117.05125494807085	114.94332163334495	119.86667672121797	117.95668949730862	124.37544587233462	122.714969302338	0.051460629088630916	0.0564298902376795	-0.04811054625537281	-3.5734540617268067	-0.04650250976538928	-3.454023429134395
32.45056005749291	106.37470299033683	103.25176573704344	113.83541680479017	111.46320408058456	117.04184520424403	114.93422302455964	119.85593269328477	117.94614792291296	124.36284589119391	122.70247011528105	0.051439003528938654	0.05640568728552759	-0.048708564504181595	-3.639667001865746	-0.04711501620880654	-3.520599350606062
32.64609100608406	106.37113320800445	103.2492187499934	113.82748003606453	111.4557447305955	117.03226323586091	114.92495121384258	119.84504378564881	117.93546285310313	124.35013667086375	122.68986502487137	0.05141799007558104	0.05638216987754666	-0.04929231438035231	-3.7054755953649874	-0.047713450003641356	-3.5867943484372518
32.84280012700226	106.36725505647367	103.24634503995637	113.81933577052014	111.44807288477804	117.02251010406258	114.9155072008354	119.83401145215285	117.92463571132284	124.33732021573876	122.67715603443658	0.05139759586667679	0.05635934596038323	-0.049861914649113714	-3.770875084283034	-0.04829792915938924	-3.652603965263552
33.040694519328454	106.3630678084194	103.24314360666877	113.8109845857508	111.44018900936345	117.01258688240777	114.90589199680714	119.82283716329582	117.91366793725322	124.32439855245755	122.66434516944697	0.051377828127042835	0.05633722357831441	-0.05041748368745402	-3.8358607077570923	-0.04886857132851219	-3.7180237458269403
33.239781324919136	106.35857072764081	103.23961343750653	113.80242706613082	111.43209357593409	117.00249465687968	114.89610662464689	119.81152240630928	117.90256098688266	124.31137373005919	122.65143447767022	0.05135869416973265	0.056315810875009774	-0.05095913948815678	-3.9004277026833734	-0.049425493813316734	-3.7830492379180214
33.44006772866406	106.35376306865554	103.23575350700746	113.79366380271804	111.42378706129978	116.9922345258908	114.88615211885518	119.80006868523377	117.89131633257666	124.29824782014047	122.63842602932758	0.05134020139761059	0.05629511609533168	-0.051486999660426136	-3.964571304142737	-0.049968813565499204	-3.847675992812583
33.64156095874556	106.34864407628402	103.2315627763817	113.78469539315444	111.41526994737058	116.98180760028755	114.87602952553448	119.78847752099628	117.87993546314888	124.28502291701663	122.6253219172532	0.05132235730495831	0.05627514758717658	-0.05200118143176269	-4.028286745869991	-0.05049864718864683	-3.911899565900967
33.84426828689945	106.34321298522156	103.22704019300815	113.77552244156172	111.40654272102442	116.97121500335275	114.86573990237721	119.77675045148713	117.86841988393128	124.27170113788286	122.61212425705443	0.05130516947911842	0.05625591380335614	-0.05250180165216989	-4.091569260999677	-0.05101511094238731	-3.9757155175357184
34.04819702867729	106.33746901959873	103.22218468991763	113.76614555843322	111.39760587397001	116.9604578708062	114.85528431865181	119.76488903163703	117.8567711168443	124.25828462297756	122.59883518727374	0.05128864560217418	0.056237423303521106	-0.05298897679614356	-4.1544140826044895	-0.051518320745572055	-4.039119413733715
34.25335454371064	106.33141139253017	103.21699518526229	113.75656536052207	111.38845990260533	116.9495373508045	114.84466385518719	119.75289483349442	117.84499070046735	124.24477553574812	122.58545686955307	0.051272793452663445	0.05621968475612716	-0.0534628229648888	-4.21681644421551	-0.05200839217832254	-4.1021068268419185
34.45974823597649	106.32503930565072	103.2114705817706	113.74678247072467	111.37910530787087	116.93845460393874	114.83387960435518	119.74076944630289	117.83308019010892	124.23117606301822	122.57199148879974	0.05125762090733439	0.05620270694044609	-0.05392345589018532	-4.2787715806443885	-0.05248544048640724	-4.1646733364214015
34.66738555406454	106.31835194863878	103.20560976618748	113.73679751795983	111.3695425950977	116.92721080323021	114.82293267005042	119.72851447657841	117.8210411578765	124.21748841515691	122.55844125335406	0.05124313594293875	0.05618649874862112	-0.05437099093734332	-4.340274728543591	-0.05294958058368593	-4.226814529964031
34.87627399144595	106.31134849872693	103.19941160870015	113.72661113704372	111.35977227385106	116.91580713412505	114.81182416766913	119.71613154818684	117.80887519274707	124.20371482624984	122.54480839515955	0.051229346638063916	0.05617106918776805	-0.054805543105317156	-4.401321126890252	-0.05340092705461075	-4.288526003645529
35.086421086743854	106.30402812020006	103.19287496234804	113.7162239685611	111.34979485776812	116.90424479448748	114.80055522408507	119.70362230242249	117.79658390063717	124.18985755427357	122.53109516993479	0.05121626117500674	0.056156427382125805	-0.055227227031593884	-4.461906017859292	-0.05383959415962636	-4.3498033633040905
35.29783442400536	106.29638996387806	103.18599866241671	113.70563665873001	111.33961086438983	116.89252499458986	114.78912697762306	119.69098839808495	117.78416890447221	124.1759188812701	122.51730385734679	0.05120388784169013	0.05614258257525283	-0.055636156996854425	-4.52202464761649	-0.05426569583607943	-4.410642225146148
35.51052163297529	106.28843316658585	103.17878152581659	113.6948498592631	111.32922081498862	116.88064895710187	114.77754057803143	119.67823151155731	117.7716318442573	124.16190111352465	122.50343676118808	0.0511922350336219	0.05612954413227573	-0.05603244692582621	-4.581672266853275	-0.05467934570435773	-4.47103821674682
35.72449038937153	106.28015685060852	103.17122235044341	113.68386422722364	111.31862523438828	116.86861791707763	114.76579718645024	119.66535333688408	117.75897437714599	124.1478065817454	122.48949620955327	0.05118131125589694	0.056117321542189284	-0.05641621039029587	-4.640844131576159	-0.05508065706948173	-4.530986977883003
35.93974841516195	106.27156012313202	103.16331991452354	113.6726804248765	111.30782465078032	116.85643312194085	114.75389797537935	119.65235558584921	117.74619817751092	124.13363764124567	122.47548455502096	0.05117112512524538	0.05610592442020545	-0.05678756061297463	-4.699535503896186	-0.055469742925595256	-4.590484161497443
36.15630347884324	106.26264207566841	103.15507297593979	113.66129911953409	111.29681959553172	116.84409583146797	114.7418441286417	119.63923998805453	117.73330493701225	124.11939667212789	122.46140417483467	0.05116168537212883	0.0560953625101609	-0.05714661047130676	-4.7577416528329195	-0.05584671596051294	-4.6495254346991715
36.374163395721176	106.25340178346532	103.14648027154081	113.64972098339642	111.28561060298864	116.83160731776877	114.7296368413461	119.62600829099728	117.72029636466796	124.10508607947007	122.44725747108863	0.05115300084288004	0.05608564568697733	-0.05749347250025494	-4.8154578551366285	-0.056211688557652906	-4.7081064796075225
36.59333602819267	106.24383830490011	103.1375405164311	113.63794669338643	111.27419821027244	116.81896886526555	114.71727731984609	119.61266226014887	117.70717418692246	124.09070829351455	122.43304687091414	0.05114508050189559	0.056076783959177076	-0.05782825889588139	-4.8726793960995565	-0.05656477280189165	-4.766222994559939
36.813829286029524	106.23395068085674	103.1282524032423	113.62597693097901	111.26258295706944	116.80618177066937	114.70476678169649	119.5992036790328	117.69394014771594	124.07626576985912	122.41877482666908	0.05113793343387668	0.056068787471461476	-0.058151081518758474	-4.929401570399932	-0.056906080483543064	-4.823870695076039
37.03565112666392	106.22373793408664	103.11861460138472	113.61381238202493	111.25076538541384	116.79324734295477	114.69210645560716	119.58563434930319	117.68059600855278	124.06176098965075	122.4044438161292	0.05113156884612039	0.056061666507343094	-0.05846205189726561	-4.985619682971446	-0.05723572310074587	-4.881045314847142
37.25880955547555	106.21319906855169	103.10862575627962	113.6014537365683	111.23874603946422	116.78016690333159	114.67929758139444	119.57195609082314	117.66714354857095	124.04719645978149	122.39005634268281	0.05112599607086623	0.05605543149184473	-0.058761281233159934	-5.04132905008737	-0.05755381186577324	-4.937742606976826
37.483312626080554	106.20233306874904	103.09828448856963	113.58890168865756	111.2265254652718	116.76694178521394	114.6663414099284	119.5581707417423	117.65358456460947	124.03257471308653	122.37561493552637	0.051121224567693746	0.056050092994256645	-0.05904888040294054	-5.096525000080874	-0.05786045770869919	-4.993958345090505
37.70916844062219	106.19113889901922	103.08758939330943	113.57615693615188	111.2141042105427	116.7535733341884	114.65323920307858	119.54428015857664	117.63992087127754	124.01789830854636	122.36112214986443	0.05111726392597825	0.05604566173096222	-0.059324959962282264	-5.151202874316368	-0.058155771281462876	-5.049688324412273
37.93638515006311	106.17961550283351	103.0765390391335	113.56322018051901	111.20148282439136	116.74006290797766	114.63999223365538	119.53028621628555	117.62615430102176	124.00316983148944	122.34658056711032	0.05111412386740083	0.056042148568327226	-0.05958963015169161	-5.205358028422779	-0.05843986296341086	-5.104928363165527
38.164970954479706	106.16776180206332	103.06513196740241	113.55009212662785	111.1886618570872	116.7264118764026	114.6266017853489	119.51619080835074	117.61228670419418	123.9883918937989	122.33199279509074	0.05111181424851974	0.05603956452565813	-0.059843000899292065	-5.258985833108454	-0.05871284286590139	-5.15967430366436
38.39493410335793	106.1555766962291	103.05336669132544	113.53677348253353	111.17564185979236	116.71262162134143	114.61306915266417	119.50199584685431	117.59831994911923	123.97356713412142	122.31736146825199	0.051110345063399835	0.056037920778230645	-0.060085181825400014	-5.312081675318041	-0.05897482083608452	-5.2139220136159565
38.626282895891045	106.14305906172919	103.04124169506063	113.52326495925601	111.16242338429255	116.6986935366859	114.59939564085356	119.487703262557	117.5842559221615	123.95869821807898	122.30268924787016	0.05110972644630326	0.056037228660389474	-0.06031628224604901	-5.364640959211101	-0.05922590646324011	-5.267667387495749
38.859025681279114	106.13020775104785	103.02875543278945	113.50956727055136	111.1490069827178	116.68462902829519	114.58558256584462	119.47331500497668	117.57009652779158	123.94378783848383	122.28797882226233	0.05110996867444434	0.05603749966872155	-0.06053641117895836	-5.416659107449959	-0.059466209084433785	-5.320906347977143
39.09317085903034	106.11702159194097	103.01590632776711	113.49568113267483	111.13539320725567	116.67042951394552	114.57163125416513	119.45883304246576	117.55584368865269	123.92883871555482	122.27323290700177	0.05111108217080964	0.05603874546530561	-0.060745677347114224	-5.468131562243798	-0.059695837787501205	-5.373634847121139
39.328726879264174	106.10349938660097	103.00269277134802	113.48160726413793	111.12158260985575	116.65609642327856	114.55754304286475	119.44425936229014	117.54149934562714	123.91385359713897	122.25845424513628	0.05111307750704374	0.05604097788103933	-0.060944189183203434	-5.519053786549193	-0.05991490141809663	-5.425848867980676
39.56570224301631	106.08963991079744	102.98911312198332	113.46734638545577	111.10757574192358	116.64163119774472	114.54331927943157	119.42959597070615	117.52706545790109	123.89883525893366	122.24364560740779	0.05111596540640335	0.05604420891904646	-0.06113205483495676	-5.569421265325218	-0.06012350858549098	-5.4775444261031225
39.80410550254544	106.07544191299601	102.97516570419285	113.45289921888823	111.09337315400681	116.62703529054504	114.52896132170606	119.41484489303933	117.51254400303014	123.88378650471373	122.22880979247664	0.05111975674678263	0.05604845075816417	-0.06130938217046378	-5.61922950682856	-0.06032176766836983	-5.528717571047309
40.04394526164196	106.0609041134512	102.96084880750816	113.43826648817083	111.07897539546994	116.61231016656778	114.51447053778968	119.40000817376095	117.4979369770034	123.86871016655982	122.21394962714736	0.05112446256381027	0.05605371575651843	-0.061476278782521376	-5.668474043915921	-0.06050978681889774	-5.579364387853275
40.28523017593832	106.04602520327659	102.94616068538829	113.42344891823899	111.06438301416102	116.59745730232345	114.49984830595098	119.38508787656636	117.48324639430862	123.85360910509164	122.1990679665992	0.05113009405401992	0.056060016455183256	-0.061632851993607574	-5.717150435273652	-0.06068767397090369	-5.6294809988103225
40.52796895322162	106.03080384348826	102.93109955410449	113.40844723494241	111.04959655606605	116.58247818587502	114.48509601452533	119.370086084452	117.46847428799462	123.83848620970325	122.18416769461773	0.05113666257809819	0.05606736558192848	-0.061779208862503765	-5.765254267022101	-0.060855536845508595	-5.679063565145043
40.77217035374772	106.01523866402208	102.91566359159596	113.39326216475025	111.03461656495415	116.56737431676451	114.4702150618119	119.35500489979205	117.45362270973507	123.8233443988015	122.16925172383117	0.05114417966420977	0.05607577605506177	-0.06191545618838745	-5.812781153956166	-0.06101348295734965	-5.72810828868387
41.017843190557436	105.99932826272503	102.8998509362937	113.37789443444811	111.01944358201101	116.5521472059368	114.45520685596485	119.33984644441603	117.43869372989032	123.80818662004889	122.15432299594896	0.051152657011403674	0.056085260987362155	-0.062041700516999754	-5.85972674108416	-0.0611616196213447	-5.7766114136902615
41.26499632979458	105.9830712043177	102.88365968591295	113.3623447708242	111.00407814546188	116.5367983756582	114.44007281488071	119.32461285968472	117.42368943756978	123.79301585060846	122.13938448200422	0.05116210649310153	0.0560958336901124	-0.06215804814735293	-5.906086705279449	-0.0613000539582913	-5.824569228610926
41.51363869102594	105.96646601932885	102.86708789621238	113.3466139003462	110.98852079018249	116.52132935943156	114.42481436608047	119.30930630656655	117.40861194069272	123.77783509739258	122.12443918259942	0.05117254016067161	0.056107507677227844	-0.06226460513511256	-5.95185675655739	-0.06142889290308062	-5.871978068073076
41.763779247563185	105.94951120300136	102.85013357971947	113.33070254882894	110.97277204729812	116.50574170190825	114.40943294658649	119.2939289657144	117.39346336604885	123.76264739731636	122.10949012815495	0.0511839702470886	0.05612029666949148	-0.062361477301720925	-5.99703263999254	-0.06154824321257024	-5.91883431489623
42.0154270267867	105.9322052141661	102.83279470442059	113.31461144108916	110.95683244377024	116.49003695879327	114.39393000279414	119.27848303753981	117.37824585935753	123.74745581755191	122.09454037916133	0.05119640917068552	0.05613421459889042	-0.06244877024019502	-6.0416101373812126	-0.0616582114718085	-5.965134402096737
42.26859111047143	105.91454647408658	102.81506919241573	113.29834130059196	110.94070250197075	116.47421669674843	114.37830699033825	119.26297074228913	117.3629615853268	123.73226345578875	122.07959302643489	0.05120986953899543	0.05614927561306318	-0.06252658931890664	-6.085585068693035	-0.061758904100173595	-6.010874814732233
42.523280635114425	105.89653336527127	102.79695491853697	113.28189284908541	110.92438273924411	116.45828249329007	114.36256537395502	119.24739432011847	117.34761272771216	123.71707344049715	122.0646511913782	0.05122436415268941	0.05616549407985631	-0.06259503969079105	-6.128953294090024	-0.061850427361889615	-6.0560520924009325
42.77950479226489	105.87816423025232	102.77844970892671	113.26526680622321	110.90787366745376	116.44223593668167	114.3467066273357	119.23175603116782	117.33220148937225	123.70188893119452	122.04971802624124	0.0512399060096118	0.05618288459199661	-0.06265422629940076	-6.171710715694644	-0.061932887372847745	-6.100662831315276
43.03727282885567	105.85943737033122	102.75955133957946	113.24846388917626	110.89117579251739	116.42607862582211	114.33073223297731	119.21605815563517	117.31673009232647	123.68671311871644	122.03479671438959	0.051256508308915524	0.05620146197188183	-0.06270425388680678	-6.213853279572504	-0.0620063901085075	-6.144703686546563
43.29659404753705	105.84035104428878	102.74025753484118	113.23148481223139	110.87428961392592	116.40981217012829	114.31464368202492	119.20030299384949	117.3012007778089	123.67154922549055	122.01989047057359	0.051274184455301026	0.05622124127648887	-0.06274522699916929	-6.255376977558626	-0.06207104141245168	-6.188171374458761
43.55747780701245	105.82090346706049	102.7205659658688	113.21433028637897	110.85721562424945	116.3934381894136	114.29844247410944	119.18449286634448	117.2856158063236	123.65640050581604	122.00500254120347	0.051292948063360204	0.056242237802411874	-0.06277724999520728	-6.296277849349281	-0.06212694700568022	-6.231062675164139
43.81993352237618	105.80109280837333	102.70047424904554	113.1970010188859	110.83995430862659	116.37695831375972	114.28213011717729	119.16863011392998	117.2699774576966	123.64127024614498	121.99013620462632	0.05131281296203142	0.0562644670910237	-0.0628004270536735	-6.336551984590187	-0.06217421249473887	-6.273374434989819
44.08397066545326	105.78091719134613	102.67997994435389	113.17949771285711	110.8225061442399	116.3603741833842	114.26570812731521	119.15271709776432	117.25428803112884	123.62616176536994	121.97529477140912	0.05133379319916421	0.0562879449337734	-0.0628148621808009	-6.376195525001094	-0.062212943381780406	-6.315103569140774
44.349598765141174	105.76037469104938	102.65908055370136	113.16182106678207	110.8048715997733	116.34368744850113	114.24917802856598	119.13675619942498	117.23854984524561	123.61107841511388	121.96048158462347	0.051355903046202515	0.056312687377616674	-0.06282065921996605	-6.415204666744103	-0.062243245073631215	-6.356247064370109
44.6168274077539	105.73946333302526	102.6377735192016	113.14397177406764	110.7870511348552	116.32689976917646	114.2325413527394	119.12074982097865	117.22276523814709	123.59602358002515	121.94570002013651	0.05137915700298492	0.05633871073058773	-0.06281792185725976	-6.453575662446383	-0.06226522289028935	-6.3968019816311426
44.88566623736761	105.71818109176678	102.6160562214063	113.12595052255746	110.76904519948302	116.31001281517793	114.21579963921417	119.1047003850515	117.20693656745588	123.58100067807737	121.93095348690487	0.05140356980266656	0.05636603156751459	-0.06280675363211685	-6.491304823834071	-0.062278982077685896	-6.436765459202434
45.15612495616904	105.69652588915238	102.59392597748737	113.10775799403444	110.75085423343022	116.29302826581691	114.1989544347325	119.08861033489698	117.19106621036333	123.56601316087207	121.91624542727241	0.05142915641676989	0.05639466673588375	-0.06278725794618367	-6.52838852412242	-0.062284627816126203	-6.476134715441731
45.42821332480542	105.67449559283799	102.57138003936916	113.08939486370953	110.73247866563618	116.27594780978559	114.1820072931876	119.07248213446404	117.17515656367506	123.55106451394735	121.90157931727344	0.05145593206036187	0.05642463336185602	-0.0627595380711341	-6.564823200467799	-0.06228226523109015	-6.5149070519146335
45.701941162736816	105.6520880146027	102.54841559180718	113.07086179969383	110.71391891357644	116.25877314498621	114.16495977540208	119.05631826846398	117.15921004385427	123.53615825709002	121.88695866693922	0.051483912197367636	0.05645594885644182	-0.06272369715827608	-6.600605356612505	-0.06227199940428818	-6.553079856523254
45.97731834859046	105.62930090864812	102.52502975041361	113.05215946245475	110.69517538261448	116.2415059783543	114.14781344889906	119.04012124243638	117.14322908706387	123.52129794465326	121.87238702060974	0.05151311254601836	0.05648863092183553	-0.06267983825003398	-6.635731565791502	-0.06225393538619528	-6.59065060688954
46.25435482051728	105.6061319698481	102.5012195596253	113.03328850425399	110.67624846533218	116.22414802567297	114.13056988766286	119.02389358281307	117.12721614920578	123.5064871658772	121.8578679572485	0.05154354908444508	0.05652269755792158	-0.06262806428694034	-6.6701984732171695	-0.06222817820528803	-6.627616873505758
46.533060576550575	105.5825788319512	102.47698199061726	113.01424956857082	110.6571385408425	116.20670101138298	114.11323067189365	119.0076378369833	117.1111737059607	123.49172954521732	121.84340509076465	0.051575238056413016	0.05655816706894657	-0.0625684781187772	-6.704002799051523	-0.06219483288182914	-6.663976323416136
46.813445674966815	105.55863906572894	102.45231393915316	112.99504328950428	110.63784597407735	116.18916666838149	114.09579738774916	118.9913565733549	117.09510425282267	123.4770287426744	121.82900207033597	0.05160819597721067	0.05659505807037422	-0.06250118251750791	-6.737141341720417	-0.06215400444023089	-6.699726723785716
47.09552023464871	105.5343101770726	102.42721222337815	112.9756702911585	110.61837111505727	116.17154673781505	114.07827162708041	118.97505238141568	117.07901030513513	123.46238845413106	121.81466258074022	0.05164243963969126	0.05663338949592046	-0.06242628018463847	-6.769610980561993	-0.062105797920168015	-6.734865945472848
47.37929443545016	105.5095896050357	102.40167358154632	112.95613118700909	110.59871429813595	116.15384296886438	114.06065498715496	118.95872787179383	117.06289439812205	123.44781241169366	121.80039034268879	0.05167798612047438	0.056673180604776274	-0.062343873763182955	-6.801408679173619	-0.06205031839189701	-6.769391967129195
47.66477851856398	105.48447471981949	102.37569466968431	112.93642657924921	110.57887584122258	116.13605711851996	114.04294907037118	118.94238567631609	117.04675908691821	123.4333043840386	121.78618911316612	0.05171485278631111	0.05671445098902667	-0.06225406585139126	-6.832531488915265	-0.061987670968591146	-6.803302879037801
47.951982786891236	105.45896282069991	102.3492720591874	112.91655705811448	110.55885604497999	116.1181909513484	114.02515548396153	118.92602844806395	117.0306069465967	123.41886817676307	121.77206268577389	0.05175305730062	0.05675722058126915	-0.06215695901170193	-6.8629765520418005	-0.06191796081921552	-6.836596887093037
48.24091760541319	105.43305113389656	102.3224022343477	112.89652320118918	110.53865519199881	116.10024623925182	114.00727583968592	118.90965886143027	117.01444057219491	123.4045076327433	121.75801489108115	0.05179261763019531	0.05680150966243753	-0.06205265578407193	-6.89274110536644	-0.06184129318458531	-6.8692723172935075
48.53159340156531	105.40673681037742	102.29508158980921	112.8763255726879	110.51827354594434	116.08222476121514	113.98931175351174	118.89327961217163	116.99826257873615	123.39022663249551	121.74404959697752	0.051833552052097456	0.05684733886984078	-0.06194125869927802	-6.921822483996948	-0.06175777339203137	-6.901327620103984
48.82402066561362	105.38001692360181	102.26730642795106	112.85596472271693	110.49771135067853	116.06412830304583	113.9712648452844	118.87689341746079	116.98207560125016	123.37602909454431	121.73017070903359	0.05187587916072647	0.05689472920541974	-0.06182287029028544	-6.950218124897219	-0.06166750686901423	-6.932761374799156
49.11820995103327	105.35288846719672	102.2390729561943	112.83544118651153	110.47696882935422	116.04595865710266	113.95313673838454	118.86050301593671	116.96588229479028	123.36191897579577	121.71638217086554	0.05191961787508932	0.05694370204423077	-0.061697593106970317	-6.977925571052765	-0.06157059916108665	-6.963572294451296
49.41417187488941	105.32534835256494	102.21037728423009	112.81475548364905	110.45604618348061	116.02771762201375	113.93492905937276	118.84411116775189	116.94968533444708	123.34790027191585	121.702687964505	0.05196478744626189	0.05699427914316395	-0.06156552972925056	-7.004942475356074	-0.06146715594667285	-6.9937592306305305
49.71191711822035	105.29739340642438	102.18121542116828	112.79390811723836	110.43494359196062	116.00940700238506	113.91664343762221	118.82772065461887	116.93348741536006	123.33397701771551	121.68909211077505	0.052011407465055504	0.057046482649902495	-0.06142678278078506	-7.031266604804841	-0.06135728305312682	-7.023321178374317
50.01145642642306	105.2690203682736	102.15158327260197	112.77289957308253	110.41366121009776	115.99102860849648	113.89828150493733	118.81133427985334	116.91729125272524	123.32015328754048	121.6755986696713	0.05205949786989381	0.05710033511212857	-0.06128145494420778	-7.056895844856626	-0.06124108647583171	-7.0522572816080356
50.3128006096408	105.24022588778426	102.1214766375861	112.75173031881633	110.39219916857127	115.97258425598751	113.87984489515826	118.79495486841591	116.9010995817991	123.30643319566813	121.66221174074813	0.05210907895490465	0.0571558594869896	-0.06112964897636175	-7.081828204019985	-0.0611186723956223	-7.080566838489176
50.61596054315354	105.21100652211504	102.09089120552761	112.73040080301529	110.37055757237997	115.95407576552978	113.86133524375163	118.77858526695022	116.88491515789964	123.29282089670886	121.6489354635111	0.05216017137823544	0.05721307915082758	-0.06097146772319206	-7.106061818310991	-0.06099014719475804	-7.108249306733342
50.9209471677702	105.18135873314746	102.05982255298505	112.70891145427788	110.34873649975354	115.93550496248889	113.84275418738721	118.76222834381986	116.86874075640412	123.2793205860154	121.6357740178159	0.05221279617059964	0.05727201790918143	-0.06080701413620204	-7.129594956186338	-0.060855617479148805	-7.135304309769708
51.22777149022361	105.15127888463836	102.02826614037122	112.68726268027723	110.32673600102689	115.91687367657163	113.82410336349662	118.74588698914118	116.85257917274066	123.26593650009636	121.62273162427068	0.05226697474406166	0.057332700007076104	-0.0606363912887673	-7.152426023509179	-0.060715190096260585	-7.161731642514496
51.53644458356769	105.12076323928895	101.99621730856153	112.66545486678432	110.30455609748265	115.89818374146185	113.80538440981971	118.72956411481451	116.83643322237879	123.25267291703794	121.60981254464755	0.052322728901063834	0.05739515013959689	-0.06045970239316034	-7.1745535686386575	-0.060568972154584344	-7.18753127751188
51.84697758757708	105.08980795572475	101.96367127539885	112.64348837665854	110.28219678015388	115.87943699444092	113.78659896393134	118.71326265455106	116.820305740813	123.23953415693035	121.59702108229706	0.05238008084371091	0.05745939346277148	-0.0602770508190531	-7.1959762879159825	-0.06041707104631655	-7.21270337156966
52.15938170914916	105.05840908538637	101.93062313209636	112.62136354880708	110.25965800859075	115.86063527599518	113.76774866275318	118.6969855638974	116.80419958354348	123.22652458230179	121.58436158257089	0.052439053183312795	0.05752545560476026	-0.06008854011011522	-7.216693031019531	-0.06025959446719753	-7.237248272176657
52.47366822270851	105.02656256932643	101.89706783953199	112.59908069711092	110.23693970958716	115.84178042940836	113.74883514204689	118.68073582025673	116.78811762605132	123.21364859855882	121.57183843324968	0.052499668950200966	0.057593362677368934	-0.05989427400325553	-7.236702806720132	-0.0600966504390783	-7.261166524469445
52.789848470613855	104.99426423491008	101.86300022443268	112.57664010931659	110.21404177586753	115.82287430033898	113.72986003588964	118.66451642290613	116.7720627637693	123.20091065443337	121.5594560649777	0.05256195160381829	0.05766314128789274	-0.05969435644908572	-7.256004788941937	-0.059928347332771637	-7.2844588783009385
53.107933863567155	104.96150979241528	101.82841497544379	112.55404204589152	110.19096406473076	115.80391873638122	113.71082497613033	118.64833039300997	116.75603791204713	123.18831524243596	121.54721895170337	0.052625925043103525	0.05773481855130751	-0.05948889163050808	-7.2745983228087425	-0.05975479389320526	-7.307126295865601
53.42793588102576	104.92829483153128	101.79330663907974	112.53128673884405	110.16770639665096	115.7849155866108	113.69173159182547	118.63218077363018	116.74004600611059	123.17586689931706	121.53513161112578	0.052691613617168245	0.05780842210281006	-0.059277983984372895	-7.292482931039558	-0.059576099261875015	-7.329169959066348
53.74986607161648	104.89461481774885	101.75766961555392	112.50837439050376	110.14426855383407	115.76586670111226	113.67258150865676	118.61607062973118	116.72409000101666	123.16357020653386	121.52319860514942	0.05275904213628403	0.05788398011073152	-0.05906173822242522	-7.309658320580638	-0.05939237300171385	-7.350591277398053
54.073736053552395	104.8604650886425	101.7214981544814	112.48530517226398	110.12065027872758	115.74677393049049	113.65337634832605	118.60000304818189	116.70817287160173	123.15142979072559	121.51142454034408	0.05282823588318735	0.057961521289826394	-0.058840259352024304	-7.326124389281176	-0.05920372512514405	-7.371391896431305
54.399557515052166	104.82584085003778	101.68478635045103	112.46207922328296	110.09685127248157	115.7276391253631	113.63411772792847	118.58398113775247	116.69229761242308	123.13945032419568	121.49981406841152	0.05289922062471099	0.05804107491495492	-0.05861365270121155	-7.34188123326021	-0.05901026612025362	-7.391573706223426
54.727342214761876	104.79073717206069	101.64752813846334	112.43869664914195	110.07287119336044	115.70846413583338	113.61480725930355	118.56800802910548	116.67646723769448	123.12763652539992	121.48837188665927	0.052972022623756984	0.05812267083517226	-0.05838202394062364	-7.356929154055251	-0.058812106977541134	-7.411138849980489
55.057101982179326	104.75514898506697	101.60971728922964	112.41515752046156	110.04870965510379	115.68925081094555	113.59544654836324	118.55208687478407	116.66068478121551	123.11599315944432	121.47710273848178	0.05304666865162099	0.05820633948823528	-0.05814547910821943	-7.37126866631661	-0.058609359219730095	-7.430089733377827
55.38884871808102	104.71907107544408	101.57134740432588	112.391461871471	110.0243662252325	115.67000099811744	113.57603719439429	118.53622084919242	116.64495329629236	123.10452503858814	121.46601141384716	0.05312318600067645	0.058292111915546105	-0.05790412463400685	-7.384900505701808	-0.05840213493095803	-7.448429033975117
55.722594394951685	104.68249808128495	101.53241191119953	112.3676096985323	109.99984042330111	115.65071654255466	113.55658078933722	118.52041314857311	116.62927585565271	123.0932370227568	121.4551027497928	0.05320160249743745	0.058380019777542404	-0.0576580673662761	-7.3978256370464806	-0.058190546787898256	-7.4661597110680304
56.058351057416104	104.64542448792551	101.49290405802098	112.34360095861435	109.97513171909137	115.63139928664049	113.53707891703718	118.50466699097633	116.61365555135113	123.08213402006021	121.44438163092595	0.05328194651600837	0.05847009536955419	-0.057407414598742434	-7.410045262997301	-0.05797470809147853	-7.483285015936417
56.39613082267415	104.60784462334497	101.45281690837768	112.31943556771833	109.95023953074816	115.61205106930521	113.51753315246967	118.48898561622497	116.59809549466817	123.07122098732093	121.43385298993348	0.05336424699193526	0.05856237163814178	-0.05715227409689305	-7.421560832601244	-0.05775473279857124	-7.499808502227097
56.7359458809379	104.56975265342129	101.41214333580284	112.29511339925025	109.92516322285276	115.59267372537096	113.49794506093687	118.47337228587199	116.58259881599929	123.06050293060908	121.42352180809786	0.0534485334364724	0.05865688219793022	-0.05689275412797201	-7.4323740506515605	-0.05753073555737842	-7.515734037144284
57.07780849587155	104.53114257703835	101.37087601813498	112.27063428234005	109.89990210443321	115.57326908487248	113.47831619723534	118.45783028315178	116.56716866473589	123.04998490578582	121.41339311582068	0.05353483595127944	0.05875366134896098	-0.05662896349011248	-7.442486887131963	-0.05730283174170836	-7.531065812738234
57.42173100503407	104.49200822103901	101.32900743170143	112.24599800010462	109.87445542690827	115.55383897235254	113.45864810479324	118.44236291292395	116.55180820913628	123.03967201905444	121.40347199315354	0.05362318524356321	0.05885274409457658	-0.05636101154246376	-7.451901587017346	-0.057071137487554324	-7.545808357714122
57.7677258203244	104.4523432350196	101.28652984532069	112.22120428785362	109.84882238196367	115.53438520613166	113.4389423147764	118.42697350161038	116.53652063618763	123.02956942752061	121.39376357033701	0.05371361264167959	0.058954166159858754	-0.056089008237563576	-7.460620680565626	-0.0568357697299291	-7.5599665496374655
58.115805428429454	104.41214108595864	101.2434353141168	112.19625283123439	109.82300209935714	115.51490959754977	113.41920034516195	118.41166539712347	116.52130915145707	123.01968233975974	121.38427302834663	0.053806150111214035	0.05905796401063817	-0.05581306415342624	-7.468646993886068	-0.05659684624305328	-7.573545627816202
58.465982391274686	104.37139505267653	101.19971567313883	112.17114326431626	109.7969936446494	115.4954139501808	113.3994236997771	118.3964419687878	116.50617697893179	123.01001601639439	121.37500559944608	0.05390083027155379	0.05916417487310011	-0.05553329052779077	-7.475983659973281	-0.056354485679179334	-7.586551206317381
58.818269346477535	104.3300982201173	101.15536253078125	112.1458751676088	109.77079601686107	115.4759000590168	113.3796138673049	118.3813066072513	116.49112736084938	123.0005757706783	121.36596656775004	0.05399768641297211	0.0592728367539999	-0.055249799293079604	-7.48263413015593	-0.056108807610371514	-7.598989287700533
59.172679007803275	104.28824347344911	101.11036726199445	112.12044806601492	109.74440814604822	115.45636970962268	113.35977232025128	118.36626272438937	116.47616355751474	122.99136696909108	121.35716126979251	0.05409675251424349	0.059383988461521646	-0.05496270311226681	-7.488602185934724	-0.0558599325719058	-7.610866277329478
59.52922416562417	104.24582349197478	101.0647210012822	112.09486142671362	109.71782889079823	115.43682467725874	113.33990051387632	118.35131375319827	116.46128884710622	122.98239503194017	121.34859509510511	0.05419806326080607	0.05949766962679113	-0.05467211541721895	-7.4938919514206646	-0.055607982107034104	-7.622188998138881
59.887917687380885	104.20283074284676	101.01841463547443	112.06911465697148	109.69105703563838	115.41726672597036	113.3199998850839	118.336463147679	116.44650652546703	122.97366543397213	121.34027348680097	0.054301654063492785	0.05961392072607879	-0.054378150446183326	-7.498507905933366	-0.05535307881262952	-7.632964705924678
60.24877251804685	104.15925747458063	100.97143879627316	112.04320710188021	109.66409128835949	115.3976976076448	113.30007185127357	118.32171438271176	116.43181990588602	122.96518370499383	121.33220194216976	0.054407561077853016	0.05973278310370688	-0.054080923285539484	-7.502454897574353	-0.05509534638602531	-7.643201105187472
60.6118016805955	104.11509571035636	100.92378385255721	112.01713804201533	109.63693027724523	115.37811906103018	113.28011780914727	118.30707095391742	116.41723231886178	122.95695543050034	121.32438601327787	0.05451582122408301	0.059854298995697615	-0.05378054991072645	-7.505738156916777	-0.05483490967662874	-7.65290636593636
60.97701827647021	104.07033724110515	100.8754399024425	111.99090669101703	109.6095725482084	115.3585328107207	113.26013913347356	118.29253637751046	116.40274711185343	122.94898625231505	121.31683130757834	0.05462647220759203	0.05997851155417953	-0.053477147228278454	-7.50836331125538	-0.05457189473506219	-7.662089140671014
61.34443548605718	104.02497361836915	100.82639676508704	111.96451219308597	109.58201656182837	115.33894056610139	113.24013717580581	118.27811419013754	116.38836764901619	122.94128186923639	121.30954348852885	0.05473955254022138	0.06010546487259134	-0.05317083312257864	-7.510336399795051	-0.05430642886693704	-7.670758582316921
61.71406656916102	103.97899614692888	100.77664397223187	111.93795362039356	109.55426069028611	115.31934402025396	113.22011326315281	118.26380794870494	116.37409731091995	122.93384803769527	121.30252827621739	0.05485510156214855	0.060235204011700405	-0.05286172650008325	-7.511663888923067	-0.054038640687537054	-7.678924362757243
62.085924865483435	103.93239587718962	100.72617075946962	111.91122997040316	109.52630321419409	115.299744848822	113.20006869660025	118.24962123019294	116.3599394942526	122.92669057242203	121.29579144799725	0.054973159464494215	0.0603677750264806	-0.052549947338462744	-7.512352688470855	-0.0537686601790881	-7.686596692223247
62.46002379510434	103.88516359731668	100.67496605722953	111.88434016309691	109.49814231931458	115.2801447088318	113.18000474988006	118.23555763145526	116.34589761150374	122.91981534712164	121.28933883912879	0.05509376731266177	0.06050322499386907	-0.0522356167359419	-7.51241016845961	-0.053496618749534264	-7.693786339288636
62.83637685896657	103.83728982511275	100.62301848147135	111.8572830381077	109.46977609316562	115.26054523747038	113.15992266788781	118.22162076900618	116.3319750906324	122.91322829516032	121.28317634343166	0.055216967070441055	0.060641602041445294	-0.05191885696223153	-7.511844176468003	-0.053222649293246604	-7.700504651696974
63.21499763936286	103.78876479962554	100.57031632407511	111.83005735174923	109.4412025215063	115.24094805081546	113.13982366514306	118.2078142787902	116.31817537471325	122.9069354102599	121.27730991394321	0.055342801624893724	0.06078295537706109	-0.051599791512245474	-7.510663055818441	-0.052946886254630954	-7.7067635781058925
63.59589980042612	103.73957847247864	100.51684754291901	111.80266177394336	109.41241948470058	115.22135474251881	113.11970892419353	118.19414181593835	116.30450192156495	122.90094274720389	121.27174556358756	0.055471314812066005	0.06092733531946282	-0.05127854516163666	-7.50887566442907	-0.0526694656940947	-7.712575690642552
63.979097088622495	103.68972049891234	100.46259975163133	111.77509488503779	109.38342475395126	115.2017668824377	113.09957959395767	118.18060705450549	116.2909582033552	122.89525642255103	121.26648936585102	0.0556025514435422	0.061074793329938926	-0.05095524402298679	-7.506491394309705	-0.05239052535512201	-7.717954208237643
64.36460333324754	103.63918022852802	100.40756020900866	111.74735517251341	109.354215987403	115.18218601521652	113.0794367880071	118.16721368719317	116.2775477061867	122.88988261536181	121.26154745546843	0.0557365573338888	0.061225382045040126	-0.05063001560583302	-7.503520192043652	-0.05211020473521444	-7.722913021068962
64.75243244692527	103.58794669572036	100.35171580808392	111.71944102757224	109.32479072610464	115.16261365881152	113.05928158278152	118.15396542505133	116.26427392965701	122.88482756793162	121.25692602911555	0.05587337932901066	0.0613791553104051	-0.05030298887922413	-7.499972580128087	-0.05182864516035579	-7.727466716147319
65.14259842611021	103.53600860979023	100.29505306483635	111.69135074160599	109.29514638982944	115.1430513029609	113.03911501573786	118.14086599716289	116.25114038639647	122.88009758653602	121.2526313461113	0.05601306533545941	0.06153616821574181	-0.04997429433393563	-7.495859678838315	-0.05154598985905068	-7.731630603448139
65.53511535159264	103.48335434472422	100.23755810652796	111.66308250253734	109.26528027274529	115.12350040759549	113.0189380834287	118.12791915030772	116.23815060158032	122.87569904218536	121.24866972912857	0.056155664350732805	0.061696477131007656	-0.049644064048607106	-7.491193229187047	-0.05126238404113792	-7.735420743334544
65.92999738900669	103.42997192863032	100.17921665965514	111.63463439103153	109.23518953893058	115.10396240118914	112.9987517395082	118.11512864860687	116.22530811241542	122.87163837139055	121.24504756491389	0.05630122649460063	0.061860139743834475	-0.04931243176008593	-7.485985617069673	-0.050977974980924046	-7.738853975472011
66.32725878934137	103.37584903281373	100.1200140374986	111.60600437656876	109.20487121772611	115.08443867904327	112.97855689265994	118.10249827314207	116.21261646759707	122.86792207693635	121.2417713050135	0.0564498030414977	0.06202721509825063	-0.048979532933884684	-7.48024989807891	-0.05069291210097049	-7.741947948412417
66.72691388945532	103.32097296048443	100.05993512726218	111.57719031337786	109.17432219892206	115.06493060150801	112.95835440444833	118.09003182155587	116.2000792267402	122.86455672866802	121.23884746651088	0.056601446454030695	0.06219776363474952	-0.04864550483790708	-7.473999823312624	-0.05040734706020089	-7.744721150535042
67.12897711259382	103.26533063507847	99.9989643767811	111.54818993621988	109.14353922776775	115.04543949213172	112.93814508708489	118.0777331076246	116.18769995977775	122.86154896428546	121.23628263276996	0.05675621041763489	0.062371847231759946	-0.04831048661878867	-7.467249866389466	-0.0501214338446232	-7.7471929423445545
67.53346296890952	103.20890858818247	99.93708578078889	111.51900085602077	109.112518899802	115.02596663574148	112.91792970111132	118.06560596080914	116.17548224633012	122.85890549015039	121.23408345418947	0.056914149876434714	0.06254952924857432	-0.047974619382813444	-7.460015251668665	-0.04983532886294029	-7.749383590078651
67.94038605598601	103.15169294704239	99.8742828667224	111.4896205553412	109.08125765549164	115.00651327644526	112.89770895299026	118.05365422577597	116.16342967503877	122.85663308210025	121.23225664896255	0.057075321070351605	0.0627308745697939	-0.047638046278279944	-7.452311983513937	-0.0495491910447754	-7.75131430078909
68.3497610593647	103.09366942164607	99.81053868005363	111.46004638368345	109.04975177467607	114.98708061555965	112.87748349260542	118.04188176189368	116.15154584286826	122.85473858627579	121.23080900384743	0.05723978157351008	0.062915949651353	-0.04730091258082325	-7.444156876703346	-0.049263181942649226	-7.753007258666912
68.7616027530747	103.03482329135906	99.74583576912723	111.4302755526226	109.0179973708046	114.96766980945347	112.85725391066282	118.03029244269806	116.1398343543698	122.85322891995602	121.22974737494411	0.057407590333997977	0.06310482256818697	-0.046963365783739164	-7.435567588348931	-0.04897746583836238	-7.754485663095693
69.17592600016614	102.9751393911011	99.68015616948944	111.40030513075985	108.98599038496256	114.94828196730882	112.83702073599218	118.01889015532853	116.12829882090885	122.85211107240553	121.22907868848075	0.05757880771502968	0.0632975630636096	-0.04662555568924631	-7.426562650820415	-0.048692209852418955	-7.755773768112704
69.59274575324658	102.9146020970434	99.61348138768822	111.37013203848721	108.95372657967454	114.92891814879299	112.81678443274244	118.00767879993205	116.11694285985244	122.85139210573088	121.22880994160722	0.05775349553757674	0.06349424260047382	-0.0462876345059442	-7.417161506411503	-0.04840758405964607	-7.756896923787281
70.01207705502031	102.85319531180998	99.54579238452673	111.33975304255739	108.92120153247652	114.90957936163848	112.79654539746716	117.99666228903338	116.10577009371508	122.85107915574712	121.22894820319654	0.05793171712451973	0.06369493441418723	-0.04594975694863024	-7.4073845433595125	-0.04812376160759868	-7.757881619112595
70.43393503883172	102.79090244916463	99.47706955775082	111.30916475045035	108.88841062924782	114.89026655912727	112.7763039560962	117.98584454687095	116.09478414926178	122.85117943285464	121.22950061465423	0.058113537346390486	0.06389971356766054	-0.04561208034277797	-7.397253133316553	-0.04784091884064878	-7.75875552690195
70.85833492921113	102.7277064181638	99.40729272414993	111.27836360452797	108.85534905729176	114.87098063747494	112.75606036078695	117.97522950869542	116.0839886565652	122.85170022292552	121.23047439073483	0.05829902266876531	0.0641086570082696	-0.04527476473100478	-7.3867896703013685	-0.04755923542776941	-7.759547550325806
71.2852920424243	102.66358960675713	99.3364411010524	111.24734587596946	108.82201179815692	114.85172243311193	112.73581478665305	117.96482112003142	116.07338724801701	122.85264888820157	121.23187682036722	0.05848824120138141	0.06432184362691626	-0.04493797298718505	-7.376017611735733	-0.047278894496827206	-7.760287871795299
71.71482178702524	102.59853386481123	99.26449328719018	111.21610765847441	108.78839362018354	114.83249271985342	112.71556732836065	117.95462333589627	116.06298355728707	122.85403286819881	121.23371526748453	0.05868126274904799	0.06453935431927822	-0.04460187093283707	-7.364961520906945	-0.04700008277345091	-7.761008003719326
72.14693966441222	102.53252048654062	99.19142724291575	111.1846448617295	108.75448907076982	114.81329220595909	112.69531799659225	117.94464011997984	116.05278121823369	122.85585968062563	121.2359971718642	0.05887815886442704	0.06476127204933713	-0.04426662745774479	-7.353647111238388	-0.04672299072490205	-7.761740841393475
72.58166126938723	102.46553019231818	99.11722026974341	111.1529532046229	108.72029246834023	114.79412153107197	112.67506671436699	117.93487544377727	116.04278386375698	122.85813692230717	121.23873004997212	0.05907900290276335	0.06498768191528455	-0.043932414647485984	-7.342101292757434	-0.04644781271139209	-7.762520718471933
73.01900229071879	102.39754310984625	99.04184898919499	111.12102820820057	108.68579789400731	114.77498126303576	112.65481331321504	117.92533328567775	116.03299512459704	122.8608722701215	121.24192149581506	0.05928387007864897	0.06521867121791111	-0.043599407914086896	-7.330352220338682	-0.04617474714112291	-7.763383464440267
73.45897851170821	102.32853875466131	98.96528932092362	111.08886518834957	108.65099918291234	114.75587189458192	112.63455752919799	117.9160176300027	116.02341862807202	122.86407348194352	121.24557918179877	0.059492837524904585	0.06545432953157865	-0.04326778613344118	-7.318429344184551	-0.04590399663374001	-7.764366464925843
73.90160581075892	102.25849600994984	98.88751646009077	111.0564592481998	108.61588991523097	114.73679383988348	112.61429899876845	117.90693246599453	116.01405799675362	122.86774839759865	121.24971085959167	0.059705984353673365	0.06569474877789332	-0.042937731786622635	-7.306363462346781	-0.04563576818931381	-7.765508724525716
74.34690016194996	102.18739310564814	98.80850485397113	111.0238052702303	108.58046340683045	114.71774743096834	112.59403725446285	117.8980817867518	116.00491684707798	122.87190493982575	121.25432436099517	0.05992339171982187	0.06594002330219535	-0.0426094311087013	-7.2941867758236185	-0.045370273364213176	-7.766850932344823
74.79487763561212	102.11520759679922	98.72822817775717	110.99089790806711	108.54471269956225	114.69873291398528	112.57377172041878	117.88946958810735	115.99599878788722	122.87655111524745	121.25942759881808	0.06014514288674489	0.06619024995298652	-0.0422830742433149	-7.28193294598168	-0.045107728454766516	-7.768435530535498
75.24555439890803	102.0419163411407	98.64665930953751	110.9577315779611	108.50863055117566	114.67975044531791	112.5535017077104	117.88109986744921	115.98730741890061	122.88169501535016	121.26502856775716	0.06037132329468523	0.06644552816443058	-0.04195885540156041	-7.269637154251541	-0.04484835468717563	-7.770306785645516
75.6989467164156	101.96749547589341	98.5637703044191	110.92430044993033	108.47220942483523	114.66080008753892	112.53322640949325	117.87297662247956	115.97884632911017	122.88734481747179	121.2711353452817	0.060602020631673525	0.06670596004205283	-0.041636973030634294	-7.25733616497746	-0.044592378417164014	-7.772510863469506
76.15507095071504	101.89192039372129	98.47953236776388	110.89059843855203	108.43544147822422	114.6418818051963	112.5129448959493	117.86510384990842	115.97061909509726	122.89350878579653	121.27775609252159	0.06083732490720734	0.06697165045179014	-0.04131762998724753	-7.24506839073365	-0.044340031336176366	-7.775095906970819
76.61394356297929	101.81516571783308	98.39391582751148	110.85661919339087	108.39831855221797	114.6229954604267	112.49265610902505	117.85748554408111	115.96262927926828	122.90019527235842	121.28489905516051	0.061077328528787896	0.06724270711253517	-0.04100103371867192	-7.232873960594588	-0.044091550686914616	-7.778112117739511
77.07558111356816	101.73720527619184	98.30689010555375	110.82235608904485	108.36083215910584	114.60414080838532	112.47235885695147	117.85012569553362	115.9548804280028	122.90741271805082	121.29257256433067	0.06132212638144545	0.06751924069233298	-0.040687396451971836	-7.220794791672233	-0.04384717948806838	-7.781611841262929
77.54000026262605	101.65801207480139	98.21842368813216	110.78780221479401	108.32297347034401	114.58531749248617	112.45205180853739	117.84302828947425	115.94737606971232	122.91516965364323	121.30078503751119	0.06157181591038376	0.06780136490839435	-0.0403769353902419	-7.208874663578172	-0.04360716676728771	-7.785649655714224
78.00721777068286	101.57755827003453	98.12848409522363	110.7529503638338	108.28473330381777	114.56652503944323	112.43173348722587	117.83619730418756	115.94011971280472	122.92347470080465	121.30954497942858	0.0618264972068859	0.06808919663109812	-0.0400698729176554	-7.197159296563768	-0.04337176780532559	-7.790282465110067
78.47725049925933	101.49581513996762	98.03703784888054	110.71779302207355	108.24610211059088	114.5477628541032	112.41140226490174	117.82963670935584	115.93311484354878	122.93233657313206	121.31886098295797	0.06208627309762895	0.06838285599216314	-0.03976643681394876	-7.185696433145495	-0.04314124439032696	-7.79556959657566
78.95011541147531	101.41275305468548	97.9440504404916	110.68232235648179	108.20706996111997	114.52903021406048	112.39105635544021	117.82335046429502	115.9263649238353	122.94176407718426	121.32874173002523	0.06235124923756264	0.06868246649718118	-0.03946686047639503	-7.174535923324584	-0.04291586508171008	-7.801572901906184
79.42582957266194	101.32834144551911	97.84948629692741	110.64653020295805	108.16762653091082	114.51032626404539	112.37069380798465	117.81734251610094	115.91987338883006	122.9517661135212	121.33919599251011	0.06262153420651306	0.06898815514271023	-0.03917138315166824	-7.163729813735699	-0.04269590548614133	-7.808356863908557
79.90441015097758	101.24254877317746	97.75330874553389	110.61040805370963	108.12776108558994	114.49165001007408	112.35031249994027	117.81161679770149	115.91364364451188	122.9623516777473	121.35023263314753	0.06289723960968528	0.06930005253813673	-0.0388802501787211	-7.153332441117527	-0.04248164854548975	-7.815988707650831
80.38587441802741	101.15534249473156	97.65547997793695	110.57394704410974	108.08746246536666	114.47300031334876	112.32991012967126	117.80617722580857	115.90767906509177	122.97352986155742	121.36186060642802	0.0631784801822432	0.06961829303252912	-0.038593713241738214	-7.143400529970677	-0.04227338483717347	-7.824538516837492
80.87023974948666	101.06668902941212	97.55596101261985	110.5371379390158	108.04671906885733	114.45437588389822	112.30948420888747	117.80102769876733	115.90198299030637	122.98530985378692	121.37408895949545	0.06346537389815453	0.06994301484671427	-0.038312030632909	-7.133993294704851	-0.042071412885917425	-7.834079355390713
81.35752362572781	100.97655372317561	97.45471165623506	110.49997111852117	108.00551883624442	114.43577527394507	112.28903205470692	117.7961720942956	115.89655872258098	122.99770094146307	121.38692683304252	0.06375804208350251	0.07027436021081794	-0.03803546752713771	-7.125172546475369	-0.04187603949085883	-7.844687394845096
81.8477436324513	100.88490081199716	97.35169046361007	110.46243656311644	107.96384923173838	114.41719687098866	112.26855078137787	117.79161426711022	115.89140952405425	123.01071251085878	121.400383462201	0.06405660953447241	0.07061247550752948	-0.037764296269614306	-7.117002805283846	-0.041687580066408714	-7.856442047814198
82.34091746132043	100.79169338384175	97.24685469640642	110.4245238382304	107.92169722531152	114.39863889058745	112.24803729164488	117.7873580464313	115.88653861345833	123.02435404854565	121.41446817742695	0.06436120464023018	0.0709575114213571	-0.03749879667500977	-7.109551417182956	-0.04150635899694066	-7.8694261073287635
82.83706291059936	100.69689333927116	97.14016028039318	110.38622207812567	107.87904927367222	114.38009936883041	112.2274882677437	117.78340723336271	115.88194916284871	123.0386351424481	121.42919040538074	0.06467195951092902	0.07130962309415487	-0.037239256339972826	-7.102888676967268	-0.04133271000826255	-7.883725893119845
83.33619788579601	100.6004613506347	97.0315617612891	110.34751996911527	107.83589130044152	114.36157615447914	112.2069001620043	117.77976559813833	115.87764429417415	123.0535654828948	121.44455966979774	0.06498901011108496	0.07166897028722787	-0.036985970969482196	-7.097087956757605	-0.041166976554549706	-7.899431404493953
83.83834040030794	100.5023568197984	96.92101225913565	110.30840573207276	107.7922086754995	114.34306690076826	112.1862691870477	117.77643687723133	115.8736270756815	123.06915486366943	121.46058559235287	0.06531249639857613	0.07203571755031703	-0.03673924471790713	-7.0922258406972105	-0.04100951222271476	-7.916636480669695
84.34350857607244	100.40253783435827	96.80846342115355	110.2688671041988	107.74798619345938	114.32456905684481	112.16559130555271	117.77342477031598	115.86990051814425	123.08541318305646	121.47727789351242	0.06564256246954003	0.07241003439780194	-0.03649939054402296	-7.088382265916152	-0.04086068115414321	-7.935438968503149
84.85172064422062	100.30096112229049	96.69386537304385	110.22889132001403	107.7032080512336	114.306079858833	112.14486221957728	117.77073293707862	115.8664675709104	123.10235044488459	121.49464639337786	0.06597935670944799	0.072792095492465	-0.036266730584301854	-7.0856406706043344	-0.04072085848649465	-7.955940898536937
85.36299494573534	100.19758200497975	96.5771666686851	110.1884650915363	107.65785782464414	114.287596320501	112.12407735940683	117.7683649938649	115.86333111775485	123.1199767595614	121.51270101251312	0.066323031950659	0.07318208083718339	-0.036041596540030696	-7.084088148785668	-0.04059043081308289	-7.978248669132881
85.87734993211305	100.09235434857875	96.45831423818842	110.14757458761125	107.61191844404046	114.2691152235181	112.10323187191473	117.76632451016252	115.8604939725344	123.13830234510532	121.53145177276203	0.06667374563676708	0.07358017597493069	-0.035824330083656264	-7.083815612801118	-0.04046979666470918	-8.002473239655956
86.39480416602983	99.98523051363549	96.3372533342595	110.10620541234776	107.5653721688703	114.2506331072736	112.08232060840255	117.76461500490232	115.85795887462662	123.15733752816439	121.5509087980452	0.06703165999407491	0.07398657219749467	-0.03561528328380348	-7.084917963784392	-0.040359367012399616	-8.028730333004205
86.91537632201124	99.8761613029396	96.21392747683102	110.06434258262428	107.51820056116337	114.23214625824454	112.06133811190385	117.76323994257724	115.85572848415121	123.17709274502967	121.57108231514407	0.06739694221054092	0.07440146676333666	-0.0354148190473893	-7.087494269988383	-0.04025956579231149	-8.057140647739288
87.43908518710603	99.76509590752453	96.08827839591456	110.02197050461538	107.47038445786936	114.21365069888395	112.04027860391737	117.76220272916326	115.85380537695454	123.19757854263426	121.59198265446129	0.06776976462257077	0.07482506312503996	-0.03522331158454506	-7.091647954406653	-0.04017083045584968	-8.087830080912681
87.9659496615646	99.65198185077004	95.96024597263363	109.97907294929563	107.42190394200313	114.19514217600971	112.01913597054835	117.76150670783623	115.85219203935246	123.21880557954078	121.61362025076302	0.06815030491004154	0.07525757116682093	-0.03504114689293658	-7.097486991126061	-0.04009361254256305	-8.120929961198271
88.4959887595208	99.53676493054506	95.82976817839184	109.93563302687062	107.37273831253697	114.17661614866817	111.997903748025	117.76115515447296	115.8508908626147	123.24078462691378	121.6360056438964	0.0685387462999675	0.07569920745259702	-0.034868723264750656	-7.105124111501937	-0.040028378281206756	-8.15657729398663
89.0292216096782	99.41938915933098	95.69678101213512	109.8916331600842	107.32286605298354	114.15806777544712	111.9765751075611	117.76115127292563	115.84990413718084	123.26352656947576	121.65914947948215	0.06893527777923719	0.07615019548514054	-0.03470645181759835	-7.114677020617819	-0.03997560921736465	-8.194915018208121
89.56566745600044	99.299796702264	95.56121843566562	109.84705505634714	107.27226479860663	114.13949190121008	111.95514283953227	117.76149819005792	115.8492340465923	123.28704240644434	121.68306250957933	0.06934009431688094	0.07661076597686298	-0.034554757049491513	-7.126268624426302	-0.03993580287009024	-8.236092275987176
90.1053456584057	99.17792781303642	95.42301230696758	109.80187967863144	107.2209113021956	114.12088304322394	111.93359933693155	117.76219895053117	115.84888266112772	123.31134325244916	121.70775559332006	0.06975339709634668	0.0770811571328198	-0.034414077419185674	-7.140027268025733	-0.03990947341851836	-8.280264695480582
90.6482756934654	99.05372076759501	95.2820923115065	109.75608721507048	107.16878139833672	114.10223537665	111.91193657806984	117.76325651132795	115.84885193112645	123.33644033842626	121.73323969751239	0.07017539375828975	0.07756161494653883	-0.034284865954859356	-7.156086986182345	-0.03989715242093439	-8.327594687991223
91.19447715510712	98.92711179557375	95.13838589146333	109.70965704720106	107.11584996610777	114.0835427193643	111.89014610848115	117.76467373599782	115.84914367998286	123.36234501248637	121.75952589720664	0.07060629865441155	0.0780523935093254	-0.03416759088987931	-7.174587766156037	-0.03989938956641481	-8.378251759702835
91.74396975532183	98.79803500940193	94.99181817287051	109.662567716784	107.06209089012533	114.0647985160773	111.86821902199638	117.76645338861464	115.84975959679826	123.38906874075724	121.78662537622607	0.07104633311291393	0.07855375533372023	-0.03406273632870693	-7.195675823724741	-0.03991675346156853	-8.432412838988967
92.29677332487483	98.6664223310237	94.84231189061548	109.61479689113162	107.00747701986302	114.04599582171399	111.84614594094069	117.76859812742678	115.85070122866941	123.41662310819494	121.81454942765492	0.07149572571615626	0.0790659716918272	-0.0339708029454755	-7.2195038935497	-0.03994983245530648	-8.49026262053303
92.85290781402206	98.53220341616938	94.68978731128212	109.56632132686998	106.95198012716028	114.02712728401826	111.82391699541168	117.77111049818639	115.85196997259683	123.44501981936199	121.8433094542832	0.07195471259115345	0.07958932296926902	-0.033892308714257524	-7.246231533885293	-0.0399992355008294	-8.551993926390423
93.41239329322968	98.39530557611975	94.53416215380501	109.51711683206067	106.89557086183697	114.00818512534322	111.80152180159278	117.77399292714134	115.8535670669945	123.47427069917092	121.87291696900478	0.07242353771356742	0.08012409903556346	-0.033827789674163	-7.276025446928543	-0.040065593058628224	-8.617808085433353
93.97524995389855	98.25565369690301	94.37535150791189	109.4671582266	106.83821870532186	113.98916112358394	111.77894943905137	117.77724771367168	115.8554935827786	123.50438769358823	121.90338359516471	0.0729024532259002	0.08067059963176255	-0.033777800731655816	-7.309059815648652	-0.0401495580425717	-8.687915332197008
94.54149810909283	98.11317015586866	94.21326775033648	109.4164193008125	106.77989192220227	113.97004659221011	111.75618842697116	117.78087702255222	115.85775041401544	123.53538287029679	121.93472106685262	0.07339171977061756	0.08122913477623875	-0.033742916500244746	-7.345516657678672	-0.040251806810005064	-8.762535225781903
95.11115819427312	97.967774735583	94.04782045878869	109.36487277214943	106.72055750959599	113.95083235935233	111.73322669926439	117.78488287582294	115.86033826810537	123.56726841931365	121.9669412291392	0.07389160683899525	0.08180002518954863	-0.033723732181783816	-7.385586197782686	-0.04037304020015142	-8.841897090533166
95.68425076803395	97.81938453499232	93.8789163236711	109.31249023989815	106.66018114424048	113.93150874589115	111.71005157850472	117.78926714424433	115.86325765547755	123.60005665355727	122.00005603824908	0.07440239313649824	0.0823836027393611	-0.03372086449004996	-7.429467259462399	-0.040513984621725285	-8.926240479206172
96.26079651284576	97.66791387780563	93.70645905754225	109.25924213780597	106.59872712719327	113.91206554249996	111.68664974862276	117.79403153831852	115.8665088787728	123.63376000936353	122.03407756166972	0.07492436696557195	0.08298021090648587	-0.03373495261709536	-7.477367676518043	-0.04067539319098046	-9.015815659600776
96.84081623580131	97.51327421805087	93.53034930232974	109.2050976845153	106.53615832602978	113.89249198558653	111.6630072262996	117.79917759885332	115.87009202148691	123.6683910469457	122.06901797818999	0.07545782662675986	0.08359020527309195	-0.03376665924949407	-7.529504726669984	-0.040858046927141345	-9.11088412697427
97.42433086936633	97.3553740427594	93.35048453430359	109.15002483169964	106.47243611441758	113.87277673207329	111.63910933098866	117.80470668704206	115.87400693604447	123.70396245079161	122.10488957786242	0.07600308083911639	0.08421395403427151	-0.033816671632280304	-7.586105587484781	-0.04106275600305764	-9.211719142484071
98.01136147213543	97.19411877174527	93.16675896683284	109.09399020979076	106.40752030894762	113.85290783295993	111.61494065349959	117.81061997403857	115.87825323127831	123.74048702999823	122.14170476188889	0.0765604491809421	0.08485183853416076	-0.033885702684443686	-7.647407816042687	-0.041290361057775726	-9.3186062999157
98.60192922959182	97.02941065444394	92.9790634509503	109.03695907117459	106.34136910308679	113.83287270560055	111.59048502306294	117.81691842999729	115.88283025927782	123.77797771853554	122.17947604241841	0.07713026255192383	0.08550425382790526	-0.03397449217176529	-7.713659854569414	-0.04154173457251886	-9.431844122016628
99.1960554548718	96.86114866378465	92.78728537376924	108.97889523073076	106.2739389981218	113.8126581046281	111.5657254728024	117.82360281254951	115.88773710157805	123.8164475754347	122.21821604225785	0.07771286365781742	0.08617160927080521	-0.03408380793523236	-7.785121562155837	-0.04181778231277633	-9.55174468777841
99.79376158953411	96.6892283870794	92.59130855479826	108.91976100358704	106.20518473094847	113.79225009145696	111.54064420352636	117.83067365469007	115.89297255465166	123.85590978489874	122.25793749448566	0.07830860751888784	0.08685432913607746	-0.03421444717960753	-7.862064774675673	-0.042119444841418385	-9.678634292875358
100.39506920433367	96.51354191391536	92.39101314022001	108.85951713994814	106.13505919856121	113.77163400228574	111.515222545754	117.83813125203933	115.89853511466954	123.89637765632756	122.29865324196565	0.07891786200337782	0.0875528532627233	-0.034367237828320185	-7.944773895011167	-0.042447699105636616	-9.812854144838639
101.00000000000001	96.33397772104827	92.18627549520657	108.79812275685434	106.0635133790856	113.75079441452007	111.4894409198794	117.84597564944795	115.90442296148913	123.93786462425142	122.34037623675239	0.07954100838735478	0.08826763773508903	-0.03444954020353485	-7.987606286854894	-0.042619132732697525	-9.881840237770927
