# Supplementary material for: White matter micro- and macrostructure brain charts for the human lifespan
Source: Nature. 2026 May 13;655(8124):979–89. doi: 10.1038/s41586-026-10454-2 (PMC13391363; doi:10.1038/s41586-026-10454-2)
Supplement: Supplementary file 12 — Centiles trajectories of brain charts. SDT.T9.1–5 contain the brain charts for the global metrics; SDT.T9.6–509 contain the brain charts for the tract-specific metrics (unnormalized); and SDT.T9.510–1157 contain the brain charts for the tract-specific macrostructural metrics (normalized). Included in each table are the male and female centile trajectories for the 2.5th, 25th, 50th, 75th and 97.5th percentiles; the interquartile range normalized by the 50th centile; and the derivatives of the 50th centiles with respect to both age and log(age). Charts are sampled in logarithmically spaced intervals. Age is reported in years, while centile trajectory values are reported in metric-specific units: diffusivities in mm2 s−1, volume in mm3, surface area in mm2, average length in mm, and FA is dimensionless (unitless). [file 41586_2026_10454_MOESM12_ESM.zip › plotted_curves/SDT.T9.134-FPT_right_fa-mean_curve_metrics.csv]

ages	male_0.025th_percentile	female_0.025th_percentile	male_0.25th_percentile	female_0.25th_percentile	male_0.5th_percentile	female_0.5th_percentile	male_0.75th_percentile	female_0.75th_percentile	male_0.975th_percentile	female_0.975th_percentile	male_normalized_quantile_range	fwmale_normalized_quantile_range	male_median_centile_d_age	male_median_centile_d_log_age	female_median_centile_d_age	female_median_centile_d_log_age
0.25	0.2698501705469227	0.26795883847428337	0.29920060306008023	0.29672308773845385	0.3145077117112015	0.31172488813921573	0.32972387807503883	0.3266384826364619	0.3584179508319493	0.3547656582941773	0.09705095893796963	0.0959672969219188	0.15421495733969576	0.08904044948020907	0.15282443669952198	0.08823759231934462
0.25150637576242696	0.27007173908449766	0.2681785253035033	0.29942921663354105	0.29694967946274603	0.31474001738514173	0.31195509916656644	0.329959895657683	0.3268723322338167	0.35866113508234987	0.3550065317601981	0.097002851044461	0.09591974245977507	0.15395342476412566	0.08915633531322698	0.1525652701178899	0.08835243778973023
0.2530218281966045	0.2702938817372452	0.2683987814262351	0.2996584243767078	0.29717686013693234	0.31497292774912333	0.3121859094553664	0.3301965284552937	0.3271067914086228	0.35890495463566485	0.3552480344924131	0.09695469479494295	0.09587214017412143	0.15342916182427757	0.089388108735875	0.15204574993458664	0.08858213048009134
0.25454641199404576	0.2705165985447148	0.26861960688138636	0.2998882263091281	0.29740462978032	0.31520644281231225	0.31241731901474484	0.33043377646657596	0.3273418601597532	0.3591494094702058	0.3554901664697071	0.09690649050481505	0.09582449037666914	0.15290565978952486	0.08961988427943623	0.15152698363816341	0.0888118252897101
0.2560801821758082	0.2707398895400705	0.26884100170152647	0.30011862244338605	0.29763298840531227	0.3154405625766094	0.3126493278466308	0.33067163968266944	0.3275775384785864	0.35939449955615066	0.3557329276629141	0.09685823848942425	0.0957767933790772	0.1523829236022749	0.08985165915608206	0.15100897612671815	0.0890415194553924
0.25762319409447826	0.2709637547500767	0.26906296591287215	0.30034961278508693	0.29786193601739147	0.31567528703663394	0.31288193594573516	0.33091011808713033	0.3278138263489877	0.35964022485552594	0.3559763180347975	0.0968099390640512	0.09572904949294021	0.15186095816449097	0.09008343057158186	0.15049173225854418	0.08927121020771267
0.2591755034361701	0.2711881941950848	0.2692854995352742	0.3005811973328414	0.29809147261510455	0.3159106161797065	0.3131151432995362	0.3311492116559141	0.3280507237472928	0.3598865853221863	0.3562203375400314	0.09676159254389863	0.09568125902977576	0.15133976833720908	0.09031519572516089	0.14997525685166124	0.0895008947709286
0.2607371662225343	0.27141320788901785	0.2695086025822027	0.3008133760782492	0.2983215981900463	0.31614654998583186	0.31334894988826106	0.3313889203573573	0.3282882306422896	0.3601335809017952	0.35646498612518157	0.09671319924407945	0.09563342230101401	0.15081935894117748	0.09054695180969219	0.14945955468358818	0.08973057036272536
0.2623082388127803	0.2716387958393579	0.26973227506073383	0.3010461490058839	0.2985523127268441	0.31638308842768315	0.31358335568486984	0.3316292441521606	0.32852634699520084	0.36038121153180647	0.3567102637286857	0.0966647594796054	0.09558553961798469	0.15029973475661507	0.09077869601167521	0.14894463049179762	0.0899602341944643
0.2638887779057103	0.2718649580471308	0.26995651697153444	0.3012795160932766	0.298783616203142	0.3166202314705844	0.3138183606550387	0.33187018299337046	0.3287650727596664	0.3606294771414439	0.3569561702808345	0.09661627356537356	0.09553761129190645	0.14978090052264292	0.09101042551096583	0.14843048897347444	0.09018988347116164
0.26547884054176485	0.27209169450689147	0.270181328308849	0.3015134773108993	0.2990155085895844	0.3168579790724931	0.3140539647571436	0.3321117368263612	0.32900440788172564	0.3608783776516819	0.35720270570375234	0.09656774181615739	0.09548963763387443	0.14926286093778174	0.09124213748080479	0.14791713478540203	0.09041951539124682
0.2670784841050822	0.2723190052067103	0.2704067090604846	0.3017480326221493	0.29924798984980056	0.31709633118398345	0.31429016794224207	0.33235390558881694	0.32924435229979965	0.36112791297522573	0.3574498699113776	0.09651916454659244	0.0954416189548494	0.14874562066003705	0.09147382908816581	0.14740457254382022	0.09064912714664075
0.26868776632556873	0.27254689012815825	0.2706326592077964	0.30198318198333324	0.29948105994038793	0.3173352877482302	0.31452697015405756	0.33259668921071467	0.3294849059446735	0.361378083016493	0.3576976628094436	0.09647054207116669	0.09539355556564665	0.14822918430637344	0.09170549749318013	0.14689280682461003	0.09087871592271313
0.2703067452809827	0.2727753492462916	0.27085917872567294	0.30221892534364964	0.29971471881089595	0.31757484870098934	0.31476437132896107	0.3328400876143041	0.32972606873947746	0.3616288876715918	0.3579460842954582	0.0964218747042076	0.09534544777692316	0.14771355645279982	0.09193713984937091	0.14638184216330785	0.09110827889834638
0.2719354793990299	0.2730043825296381	0.2710862675825225	0.3024552626451734	0.2999489664038103	0.3178150139705825	0.3150023713959554	0.33308410071409145	0.32996784059967044	0.3618803268283027	0.3581951342586858	0.09637316275987229	0.09529729589916851	0.14719874163493785	0.09216875330375274	0.14587168305497755	0.09133781324582912
0.27357402745947257	0.2732339899401817	0.27131392574025687	0.3026921938228391	0.30018380265453587	0.318055783477879	0.31524097027665654	0.3333287284168201	0.33021022143302037	0.3621324003660582	0.35844481258012567	0.09632440655213495	0.0952491002426912	0.14668474434712664	0.09240033499656164	0.14536233395401155	0.09156731613073532
0.2752224485962505	0.2734641714333472	0.27154215315427754	0.30292971880442376	0.3004192274913805	0.3182971571362782	0.3154801678852774	0.3335739706214522	0.3304532111395871	0.3623851081559225	0.35869511913249374	0.0962756063947759	0.09520086111761002	0.14617156904301964	0.092631882061319	0.144853799274415	0.09179678471201669
0.27688080229961526	0.2736949269579862	0.2717709497734603	0.3031678375105312	0.3006552408355386	0.3185391348516923	0.3157199641286094	0.3338198272191512	0.3306968096117037	0.36263845006057227	0.3589460537802019	0.09622676260137128	0.09515257883384161	0.14565922013524357	0.09286339162475343	0.1443460833896637	0.09202621614194584
0.2785491484182772	0.27392625645636065	0.27200031554014026	0.30340654985457427	0.30089184260107404	0.3187817165225279	0.31596035890600616	0.3340662980932621	0.33094101673395815	0.3628924259342758	0.3591976163793386	0.096177875485281	0.0951042537010895	0.14514770199563998	0.09309486080684337	0.14383919063271833	0.09225560756606654
0.28022754716156506	0.2741581598641286	0.2722302503900968	0.3036458557427583	0.30112903269490376	0.3190249020396693	0.31620135210936445	0.33431338311929354	0.3311858323831747	0.3631470356228727	0.3594498067776485	0.09612894535963794	0.09505588602883402	0.14463701895499526	0.09332628672076027	0.1433331252959391	0.09248495612312979
0.2819160591015993	0.27439063711032835	0.27246075425253835	0.30388575507406423	0.301366811016781	0.31926869128645974	0.31644294362310804	0.334561082164899	0.3314312564283963	0.36340227896375454	0.35970262481451304	0.09607997253733758	0.09500747612632153	0.14412717530348118	0.09355766647282593	0.14282789163125642	0.09271425894513641
0.28361474517547763	0.27462368811736326	0.27269182705008654	0.3041262477402316	0.30160517745927784	0.31951308413868434	0.31668513332416853	0.3348093950898584	0.33167728873086444	0.363658155785844	0.3599560703209291	0.09603095733102687	0.09495902430255188	0.1436181752900012	0.09378899716237754	0.1423234938498581	0.09294351315713811
0.2853236666874746	0.27485731280098574	0.27292346869876133	0.30436733362574053	0.30184413190776854	0.31975808046455073	0.31692792108196827	0.33505832174605793	0.3319239291440017	0.36391466590957383	0.3602101431194902	0.09598190005309307	0.09491053086627073	0.14311002312268783	0.09402027588188844	0.14181993612272947	0.09317271587752884
0.2870428853112538	0.27509151107028196	0.2731556791079651	0.3046090126077957	0.3020836742404123	0.32000368012467256	0.31717130675840266	0.3353078619774731	0.3321711775133928	0.3641718091468677	0.3604648430243653	0.09593280101565452	0.09486199612595755	0.14260272296900212	0.094251499716961	0.1413172225800281	0.09340186421759711
0.28877246309209376	0.2753262828276558	0.273388458180467	0.30485128455630794	0.30232380432813605	0.32024988297205026	0.3174152902078208	0.33555801562014764	0.332419033676765	0.36442958530111824	0.36072016984127864	0.09588366053054771	0.09481342038981412	0.14209627895526467	0.09448266574606379	0.14081535731139638	0.09363095528168941
0.2905124624491269	0.27556162796881334	0.2736218058123871	0.30509414933387735	0.30256452203461687	0.32049668885205296	0.3176598712770087	0.3358087825021763	0.33266749746396995	0.36468799416716763	0.36097612336748924	0.09583447890931987	0.09476480396575623	0.14159069516676936	0.09471377104051726	0.14031434436630263	0.09385998616737368
0.29226294617759224	0.2757975463827456	0.27385572189318075	0.3053376067957747	0.3028058272162648	0.3207440976023993	0.3179050498051705	0.33606016244368325	0.33291656869696434	0.36494703553128516	0.36123270339177055	0.09578525646321583	0.09471614716140254	0.14108597564830916	0.09494481266477806	0.13981418775347265	0.09408895396499872
0.294023977451102	0.2760340379517145	0.274090206305622	0.3055816567899256	0.3030477197222052	0.32099210905314085	0.31815082562390984	0.3363121552568056	0.3331662471897906	0.3652067091711486	0.3614899096943896	0.0957359935031689	0.09466745028406406	0.14058212440382079	0.09517578767613344	0.13931489144111708	0.09431785575787188
0.29579561982392083	0.2762711025512343	0.27432525892578796	0.30582629915689047	0.30329019939426094	0.32124072302664114	0.3183971985572115	0.3365647607456714	0.3334165327485577	0.3654670148558211	0.36174774204708626	0.0956866903397914	0.09461871364073414	0.14007914539608635	0.09540669312453076	0.13881645935711617	0.09454668862220927
0.29757793723326015	0.2765087400500569	0.2745608796230421	0.3060715337298481	0.30353326606693454	0.3214899393375585	0.31864416842142307	0.33681797870638147	0.33366742517142167	0.36572795234573174	0.3620062002130523	0.09563734728336303	0.0945699375380791	0.13957704254748649	0.09563752605296827	0.1383188953890624	0.0947754496272708
0.29937099400158496	0.27674695031015445	0.27479706826001865	0.30631736033457696	0.30377691956739095	0.3217397577928268	0.3188917350252365	0.33707180892698974	0.3339189242485669	0.36598952139265334	0.36226528394691115	0.09558796464382259	0.09452112228242782	0.13907581973947458	0.09586828349702614	0.13782220338401885	0.09500413583486989
0.3011748548389356	0.27698573318670283	0.2750338246926046	0.30656377878943725	0.3040211597154382	0.3219901781916361	0.3191398981696682	0.3373262511874826	0.3341710297621851	0.3662517217396817	0.36252499299469554	0.09553854273075599	0.09447226817976224	0.13857548081278992	0.09609896248502992	0.13732638714860457	0.0952327442996932
0.30298958484526295	0.2772250885280657	0.275271148769925	0.3068107889053529	0.304265986323511	0.3222412003254143	0.3193886576480414	0.3375813052597603	0.33442374148645737	0.3665145531212146	0.3627853270938282	0.09548908185338778	0.09442337553570705	0.13807602956754295	0.09632956003802207	0.1368314504494066	0.09546127206925803
0.30481524951277783	0.2774650161757763	0.2755090403343245	0.3070583904857927	0.30451139919665093	0.3224928239778071	0.31963801324596663	0.337836970907616	0.3346770591875331	0.36677801526292947	0.3630462859730988	0.09543958232057088	0.094374444655521	0.13757746976315843	0.09656007316965542	0.1363373970124968	0.09568971618365651
0.3066519147283146	0.2777055159645214	0.2757474992213515	0.30730658332675165	0.30475739813248914	0.32274504892465977	0.3198879647413223	0.338093247886716	0.33493098262351056	0.3670421078817629	0.3633078693526441	0.09539004444077802	0.09432547584408597	0.137079805118546	0.09679049888613633	0.1358442305238583	0.09591807367564087
0.3084996467757088	0.2779465877221237	0.2759865252597406	0.307555367216733	0.3050039829212273	0.32299787493399645	0.32013851190423587	0.3383501359445796	0.3351855115444168	0.3673068306858879	0.3635700769439253	0.0953404685220898	0.09427646940589816	0.1365830393118017	0.09702083418614649	0.13535195462915794	0.09614634157059498
0.31035851233818973	0.2781882312695251	0.27622611827139604	0.3078047419367291	0.3052511533456193	0.32325130176600164	0.32038965449706436	0.33860763482055917	0.3354406456921878	0.3675721833746934	0.36383290844970767	0.09529085487218855	0.09422742564505965	0.136087175980947	0.09725107606109873	0.13486057293408749	0.0963745168864989
0.3122285785007863	0.2784304464207685	0.27646627807137364	0.3080547072602026	0.30549890918095246	0.3235053291730007	0.320641392274375	0.338865744245819	0.33569638480064834	0.3678381656387614	0.36409636356403846	0.0952412037983448	0.09417834486526835	0.13559221872331761	0.0974812214946752	0.13437008900426406	0.09660259663385773
0.3141099127527488	0.2786732329829814	0.27670700446786445	0.30830526295306754	0.3057472501950289	0.323759956899439	0.3208937249829258	0.33912446394331547	0.33595272859549113	0.3681047771598457	0.36436044197222495	0.09519151560741183	0.09412922736980728	0.13509817109566313	0.0977112674629197	0.1338805063651023	0.09683057781560223
0.31600258298998396	0.27891659075635705	0.2769482972621762	0.30855640877367013	0.30599617614814617	0.3240151846818629	0.32114665236164525	0.33938379362777604	0.3362096767942568	0.3683720176108494	0.364625143350813	0.09514179060581388	0.09408007346153807	0.13460503661472956	0.09794121093433716	0.13339182850211273	0.09705845742706032
0.3179066575175057	0.27916051953413756	0.27719015624871635	0.3088081444727694	0.3062456867930785	0.3242710122488997	0.321400174141613	0.3396437330056785	0.3364672291063133	0.36863988665580294	0.36489046736756453	0.09509202909953836	0.0940308834428908	0.13411281875686143	0.09817104886979422	0.13290405886093026	0.09728623245597134
0.3198222050518999	0.2794050191025956	0.27743258121497394	0.3090604697935182	0.30649578187505744	0.32452743932123745	0.32165429004603974	0.3399042817752305	0.3367253852328348	0.3689083839498419	0.3651564136814362	0.09504223139412626	0.09398165761585354	0.13362152095818658	0.0984007782223486	0.13241720084744202	0.09751389988253578
0.32174929472380437	0.27965008924101653	0.27767557194150194	0.3093133844714438	0.30674646113175275	0.3247844656116046	0.3219089997902478	0.3401654396263482	0.3369841448667821	0.36917750913918457	0.3654229819425572	0.09499239779466244	0.09393239628196745	0.13313114661451664	0.0986303959372421	0.13193125782754578	0.0977414566790955
0.32368799608040405	0.2798957297216799	0.2779191282018991	0.3095668882344273	0.30699772429325295	0.32504209082474955	0.32216430308164967	0.3404272062406352	0.33724350769288014	0.3694472618611095	0.3656901717922063	0.09494252860576953	0.09388309974231275	0.1326416990819581	0.09885989895198577	0.1314462331274484	0.09796889981019063
0.3256383790879404	0.28014194030984163	0.27816324976279183	0.30982098080268533	0.30724957108204537	0.3253003146574208	0.3224201996197286	0.34068958129136173	0.3375034733875981	0.36971764174393285	0.3659579828627902	0.09489262413159556	0.09383376829750445	0.13215318167613077	0.09908928419614682	0.1309621300338364	0.09819622623274427
0.32760051413423674	0.2803887207637149	0.27840793638381556	0.3100756618887488	0.30750200121299676	0.3255591367983451	0.3226766890960185	0.34095256444344213	0.337764041619128	0.3699886484069853	0.3662264147778205	0.09484268467580692	0.09378440224768203	0.13166559767319086	0.09931854859139833	0.13047895179391844	0.09842343289579958
0.3295744720312385	0.2806360708344526	0.27865318781759707	0.3103309311974444	0.3077550143933339	0.3258185569282085	0.3229337711940826	0.3412161553534157	0.3380252120473633	0.3702602814605905	0.36649546715189185	0.09479271054158095	0.09373500189249966	0.13117895030912052	0.0995476890514908	0.12999670161501342	0.09865051674027825
0.33156032401756863	0.28088399026612726	0.2788990038097346	0.3105867884258729	0.30800861032262233	0.32607857471963364	0.32319144558949275	0.3414803536694224	0.3382869843238774	0.37053254050604056	0.3667651395906582	0.09474270203159528	0.09368556753112102	0.13069324278015415	0.09977670248201775	0.1295153826653319	0.09887747469939967
0.33355814176109866	0.2811324787957133	0.2791453840987807	0.31084323326338986	0.3082627886927479	0.3263391898371601	0.32344971194980976	0.3417451590311831	0.3385493580919028	0.3708054251355739	0.36703543169081104	0.09469265944802081	0.09363609946220784	0.1302084782430626	0.10000558578073537	0.12903499807377727	0.09910430369833279
0.33556799736153503	0.28138153615306744	0.2793923284162223	0.31110026539158514	0.3085175491878954	0.326600401937223	0.323708569934561	0.34201057106997673	0.3388123329863086	0.371078934932352	0.3673063430400557	0.09464258309251244	0.09358659798391304	0.12972465981469838	0.1002343358370581	0.12855555092966142	0.09933100065401135
0.3375899633530214	0.28163116206090955	0.27963983648646157	0.31135788448426205	0.3087728914845283	0.326862210668131	0.32396801919521995	0.34227658940861905	0.33907590863357906	0.3713530694704356	0.36757787321708824	0.0945924732662024	0.09353706339387302	0.1292417905725074	0.10046294953230017	0.12807704428360012	0.09955756247560288
0.3396241127067558	0.28188135623480404	0.27988790802679797	0.31161609020741715	0.3090288152513691	0.3271246156700459	0.3242280593751861	0.34254321366144014	0.33934008465179244	0.3716278283147623	0.3678500217915735	0.09454233026969029	0.09348749598919853	0.12875987355451457	0.10069142373961171	0.127599481146774	0.0997839860638976
0.3416705188336247	0.28213211838313884	0.2801365427474073	0.3118748822192187	0.30928532014937743	0.3273876165749605	0.3244886901097613	0.3428104434342617	0.33960486065059753	0.3719032110211216	0.36812278832411954	0.09449215440303559	0.09343789606646763	0.12827891175943762	0.10091975532382236	0.12712286449142596	0.10001026831150028
0.343729255586852	0.2823834482071081	0.28038574035132385	0.31213426016998674	0.3095424058317307	0.3276512130066776	0.32474991102613066	0.34307827832437604	0.339870236231193	0.3721792171361329	0.3683961723662567	0.09444194596575063	0.09338826392171667	0.12779890814667283	0.10114794114150527	0.12664719725100326	0.10023640610285156
0.34580039726466444	0.2826353454006902	0.2806355005344196	0.312394223702171	0.3098000719438019	0.3279154045807874	0.3250117217433391	0.34334671792052224	0.34013621098630414	0.37245584619722016	0.3686701734604122	0.09439170525679151	0.09333859985043443	0.12731986563639452	0.10137597804072129	0.1261724823200865	0.10046239631402898
0.3478840186129729	0.2828878096506292	0.2808858229853852	0.31265477245033046	0.3100583181231395	0.32818019090464595	0.3252741218722713	0.3436157618028644	0.3404027845001611	0.37273309773258895	0.36894479113988754	0.09434143257455103	0.0932889041475524	0.12684178710991034	0.10160386286127476	0.1256987225547448	0.10068823581292463
0.34998019482807	0.2831408406364148	0.2811367073857101	0.3129159060411117	0.31031714399944604	0.3284455715773537	0.3255371110156287	0.3438854095429688	0.3406699563484759	0.3730109712612024	0.3692200249288343	0.09429112821685084	0.09323917710743787	0.12636467540937701	0.10183159243438666	0.12522592077195327	0.10091392145871225
0.352089001559344	0.2833944380302613	0.2813881534096618	0.3131776240932271	0.310576549194556	0.3287115461897321	0.32580068876790735	0.3441556607037803	0.34093772609841955	0.37328946629275633	0.36949587434222964	0.09424079248093313	0.09318941902388705	0.12588853333819827	0.102059163582787	0.12475407975065878	0.10113945010237302
0.3542105149120084	0.28364860149708826	0.2816401607242667	0.3134399262174337	0.31083653332241606	0.3289781143243025	0.32606485471537716	0.3444265148396006	0.34120609330860063	0.37356858232765594	0.36977233888585376	0.09419042566345512	0.09313963019011734	0.12541336366101064	0.10228657312061529	0.12428320223131095	0.10136481858634738
0.35634481144984936	0.2839033306944994	0.28189272898928897	0.3137028120165116	0.3110970959890618	0.32924527555526284	0.32632960843605807	0.34469797149606407	0.3414750575290407	0.37384831885699066	0.3700494180562645	0.09414002806047858	0.09308981089875958	0.1249391691037971	0.1025138178533922	0.12381329091591908	0.10159002374445691
0.35849196819798806	0.2841586252727621	0.28214585785721064	0.31396628108524094	0.311358236792597	0.32951302944846556	0.3265949494996989	0.3449700302101147	0.34174461830115227	0.37412867536251	0.37032711134077323	0.09408959996746533	0.09303996144185103	0.12446595235402924	0.10274089457793423	0.12334434846840736	0.1018150624018972
0.36065206264566085	0.2844144848747869	0.2823995469732106	0.3142303330103811	0.3116199553231712	0.3297813755613944	0.32686087746775355	0.34524269050998324	0.3420147751577148	0.37440965131659854	0.3706054182174205	0.09403914167926881	0.0929900821108276	0.12399371606070986	0.102967800082304	0.12287637751451541	0.1020399313752236
0.3628251727490157	0.28467090913610615	0.2826537959751441	0.3144949673706477	0.3118822511629582	0.3300503134431421	0.32712739189335965	0.3455159519151627	0.3422855276228524	0.3746912461822514	0.370884338154952	0.09398865349012618	0.09294017319651846	0.12352246283465718	0.10319453114584576	0.1224093806423241	0.10226462747238685
0.3650113769339257	0.28492789768485344	0.28290860449352173	0.3147601837366907	0.31214512388613347	0.33031984263438713	0.3273944923213152	0.3457898139363859	0.34255687521200984	0.3749734594130498	0.37116387061279316	0.09393813569365321	0.0928902349891376	0.12305219524834854	0.10342108453895094	0.12194336040175813	0.10248914749241322
0.36721075409881926	0.2851854501417418	0.28316397215148836	0.31502598167107154	0.3124085730588521	0.33058996266737006	0.32766217828805494	0.34606427607560064	0.3428288174319289	0.3752562904531348	0.3714440150410247	0.09388758858283583	0.09284026777827765	0.12258291583621883	0.10364745702311495	0.12147831930508346	0.1027134882255396
0.3694233836175272	0.2854435661200426	0.28341989856480193	0.3152923607282407	0.3126725982392262	0.3308606730658709	0.32793044932162857	0.3463393378259458	0.3431013537806243	0.37553973873718316	0.3717247708803576	0.09383701245002293	0.09279027185290155	0.12211462709478837	0.10387364535095855	0.12101425982710623	0.10293764645319214
0.37164934534214805	0.28570224522556437	0.283676383341812	0.31555932045451496	0.3129371989773022	0.33113197334518557	0.32819930494167643	0.34661499867172796	0.3433744837473607	0.3758238036903814	0.3720061375621081	0.0937864075869209	0.0927402475013389	0.1216473314828761	0.1040996462660786	0.12055118440497381	0.1031616189477873
0.3738887196059291	0.2859614870566303	0.2839334260834386	0.3158268603880545	0.3132023748150387	0.3314038630121022	0.3284687446594067	0.3468912580883967	0.34364820681262814	0.3761084847284011	0.3722881145081723	0.09373577428458578	0.09269019501127602	0.12118103142137215	0.10432545650294855	0.12008909543853008	0.10338540247281003
0.3761415872261661	0.28622129120405715	0.28419102638314986	0.3160949800588393	0.31346812528628276	0.33167634156487713	0.3287387679775715	0.34716811554252	0.3439225224481178	0.3763937812573721	0.3725707011310011	0.09368511283341763	0.09264011466975136	0.12071572929365004	0.10455107278691145	0.1196279952904149	0.10360899378265742
0.3784080295071193	0.286481657251133	0.284449183826941	0.3163636789886468	0.31373444991674754	0.33194940849321153	0.32900937439044364	0.34744557049176056	0.34419743011669807	0.3766796926738584	0.37285389683357484	0.09363442352315376	0.09259000676314878	0.12025142744568029	0.1047764918341727	0.1191678862860499	0.10383238962264585
0.3806881282429484	0.28674258477359466	0.28470789799331175	0.31663295669102764	0.3140013482239885	0.332223063278227	0.32928056338379247	0.3477236223848497	0.34447292927238976	0.3769662183648306	0.3731377010093768	0.09358370664286049	0.09253987157719099	0.1197881281860873	0.10500171035165806	0.1187087707140364	0.10405558672897541
0.38298196572066395	0.2870040733396059	0.28496716845324443	0.31690281267128245	0.3142688197173808	0.3324973053924414	0.32955233443486015	0.3480022706615643	0.34474901936034197	0.3772533577076409	0.3734221130423687	0.09353296248093093	0.09248970939693324	0.11932583378636252	0.10522672503712016	0.11825065082601327	0.10427858182863758
0.3852896247230969	0.28726612250973516	0.2852269947701817	0.3171732464264388	0.3145368638980954	0.3327721342997452	0.32982468701233764	0.3482815147527006	0.3450256998168068	0.37754111006999735	0.3737071323069642	0.09348219132507336	0.0924395205067562	0.11886454648080758	0.10545153257881879	0.11779352883684169	0.10450137163923756
0.38761118853188686	0.28752873183693206	0.285487376500004	0.3174442574452262	0.3148054802590751	0.3330475494553759	0.3300976205763397	0.34856135408004946	0.3453029700691151	0.37782947480993617	0.3739927581680024	0.09343139346230965	0.09238930519036262	0.11840426846697483	0.10567612965571271	0.117337406924932	0.10472395286925718
0.3899467409304866	0.28779190086650563	0.28574831319100724	0.3177158452080531	0.3150746682850118	0.33332355030589467	0.33037113457838196	0.3488417880563717	0.34558082953565117	0.3781184512757972	0.3742789899807232	0.09338056917896735	0.0923390637307681	0.11794500190549684	0.10590051293726788	0.11688228723222949	0.10494632221769962
0.39229636620718694	0.28805562913610033	0.2860098043838793	0.31798800918698233	0.3153444274523213	0.33360013628916035	0.3306452284613549	0.34912281608537166	0.34585927762582747	0.3784080388061954	0.37456582709073905	0.0933297187606724	0.0922887964102972	0.11748674892031374	0.10612467908335788	0.11642817186418597	0.10516847637408944
0.3946601491581577	0.288319916175674	0.28627184961167823	0.31826074884570654	0.3156147572291201	0.3338773068343055	0.3309199016595001	0.3494044375616725	0.34613831374005966	0.3786982367299959	0.37485326883401016	0.09327884249234629	0.09223850351057694	0.11702951159907116	0.10634862474446294	0.11597506289028559	0.10539041201857913
0.3970381750905084	0.28858476150747364	0.28653444839980824	0.31853406363952474	0.3158856570752012	0.33415506136171114	0.33119515359838503	0.34968665187079045	0.3464179372697411	0.37898904436628605	0.37514131453681737	0.09322794065819678	0.09218818531253045	0.11657329199293542	0.10657234656135728	0.11552296234386006	0.10561212582170043
0.39943052982536675	0.28885016464601326	0.28679760026599693	0.3188079530153168	0.31615712644200916	0.33443339928298144	0.33147098369487826	0.34996945838910903	0.34669814759721734	0.37928046102434954	0.3754299635157351	0.09317701354171534	0.09213784209637317	0.11611809211674995	0.10679584116500962	0.11507187222237292	0.10583361444439987
0.4018372997009759	0.2891161250980482	0.2870613047202717	0.31908241641151847	0.31642916477261585	0.33471232000091794	0.3317473913571241	0.3502528564838523	0.3469789440957601	0.3795724860036374	0.3757192150776051	0.0931260614256695	0.09208747414160545	0.11566391394936204	0.10701910517677504	0.1146217944875616	0.10605487453801743
0.40425857157581063	0.28938264236255384	0.2873255612649365	0.31935745325809795	0.3167017715016962	0.3349918229094951	0.33202437598451795	0.3505368455130602	0.34726032612954183	0.37986511859374344	0.3760090685195094	0.09307508459209764	0.09203708172700714	0.11521075943375081	0.10724213520822445	0.11417273106553694	0.10627590274415866
0.4066944328317112	0.28964971593070016	0.2875903693945479	0.3196330629765293	0.3169749460555028	0.33527190739383356	0.33230193696768	0.35082142482556106	0.3475422930536095	0.38015835807437465	0.3762995231287426	0.0930240833223039	0.09198666513063303	0.1147586304770698	0.10746492786100248	0.11372468384693946	0.1064966956946023
0.4091449713770379	0.289917345285828	0.2878557285958909	0.3199092449797682	0.3172486878518409	0.33555257283017553	0.3325800736884304	0.351106593760946	0.34782484421385834	0.3804522037153249	0.3765905781827856	0.09297305789685273	0.09193622462980741	0.1143075289507749	0.10768747972691983	0.11327765468709572	0.10671725001139976
0.411610275649843	0.29018552990342517	0.2881216383479559	0.32018599867222614	0.3175229963000438	0.3358338185858575	0.3328587855197632	0.3513923516495421	0.34810797894700607	0.38074665477644665	0.37688223294927736	0.09292200859556345	0.09188576050111884	0.1138574566908801	0.10790978738765489	0.11283164540616042	0.10693756230662643
0.41409043462106226	0.2904542692511013	0.28838809812191335	0.32046332344974476	0.31779787080094724	0.3361156440192851	0.33313807182582045	0.35167869781238525	0.34839169658056574	0.38104171050762353	0.377174486685988	0.09287093569750494	0.09183527302041397	0.11340841549817071	0.10813184741513737	0.11238665778932955	0.1071576291825096
0.41658553779772634	0.2907235627885649	0.28865510738109035	0.3207412186995714	0.31807331074686407	0.3363980484799072	0.33341793196186675	0.3519656315611949	0.3486759964328199	0.3813373701487429	0.37746733864079096	0.09281983948099075	0.09178476246279357	0.11296040713813227	0.10835365637100836	0.11194269358692566	0.10737744723126497
0.41909567522619073	0.2909934099675965	0.2889226655809457	0.32101968380033147	0.31834931552155843	0.336681031308188	0.33369836527426233	0.35225315219834497	0.3489608778127933	0.3816336329296664	0.3777607880516349	0.09276872022357355	0.0917342291026077	0.11251343334110686	0.1085752108066913	0.11149975451445471	0.10759701303498304
0.4216209374953856	0.2912638102320254	0.2891907721690453	0.3212987181220038	0.31862588450022034	0.3369645918355819	0.33397937110043724	0.3525412590168383	0.34924634002022636	0.38193049807020324	0.3780548341465162	0.09271757820204139	0.09168367321344999	0.11206749580294684	0.10879650726373313	0.11105784225311766	0.1078163231658209
0.42416141574008476	0.29153476301770487	0.28945942658503776	0.32157832102589473	0.31890301704944024	0.3372487293845069	0.33426094876886525	0.35282995130027955	0.34953238234554856	0.3822279647800814	0.37834947614345116	0.09266641369241142	0.09163309506815262	0.11162259618443215	0.10901754227306526	0.11061695844939834	0.10803537418554754
0.4267172016441951	0.2918062677524849	0.28972862826062823	0.32185849186460996	0.3191807125271812	0.337533443268316	0.3345430975990358	0.3531192283228457	0.3498190040698496	0.38252603225891785	0.37864471325044624	0.09261522696992602	0.09158249493878275	0.11117873611192408	0.10923831235552939	0.11017710471573139	0.10825416264579246
0.42928838744406506	0.2920783238561895	0.2899983766195552	0.3221392299820309	0.3194589702827552	0.3378187327912729	0.3348258169014291	0.3534090893492613	0.3501062044648547	0.3828246996961925	0.3789405446654721	0.09256401830904695	0.09153187309663714	0.11073591717753573	0.10945881402166435	0.10973828263054486	0.10847268508808838
0.43187506593181346	0.29235093074058954	0.29026867107756343	0.32242053471328586	0.31973778965679506	0.3381045972485226	0.33510910597748844	0.3536995336347689	0.3503939827928952	0.3831239662712172	0.3792369695764334	0.09251278798345218	0.09148122981223768	0.11029414093886203	0.10967904377126558	0.10930049373820339	0.10869093804343777
0.4344773304586784	0.2926240878093773	0.29053951104237963	0.3227024053847244	0.3200171699812283	0.33839103592606484	0.33539296411959285	0.35399056042510196	0.35068233830688145	0.38342383115310785	0.3795339871611405	0.09246153626603079	0.09143056535532658	0.10985340891964768	0.10989899809393933	0.10886373954934214	0.10890891803245495
0.4370952749383861	0.2928977944581415	0.29081089591368625	0.32298484131389016	0.320297110579251	0.3386780481007276	0.33567739061103036	0.35428216895645653	0.3509712702502756	0.3837242935007553	0.3798315965872812	0.09241026342887777	0.09137987999486269	0.10941372260968762	0.11011867346869053	0.10842802154097342	0.10912662156540875
0.4397289938505404	0.2931720500743404	0.29108282508309613	0.32326784180949386	0.3205776107653005	0.33896563304013794	0.3359623847259703	0.3545743584554636	0.351260777857063	0.38402535246279595	0.38012979701239125	0.09235896974329144	0.09132917399901601	0.10897508346497631	0.11033806636378074	0.10799334115674242	0.10934404514192408
0.4423785822440318	0.29344685403727583	0.29135529793412634	0.3235514061713863	0.32085866984502864	0.3392537900026954	0.3362479457294363	0.3548671281391602	0.35155086035172484	0.3843270071775827	0.38042858758382564	0.09230765547976673	0.09127844763516513	0.10853749290802739	0.11055717323705494	0.1075596998069841	0.10956118525128034
0.4450441357404687	0.29372220571806784	0.29162831384217214	0.3238355336905309	0.3211402871152747	0.33954251823754406	0.3365340728772784	0.3551604772149616	0.35184151694920957	0.38462925677315535	0.3807279674387296	0.0922563209079922	0.09122770116989157	0.10810095232787376	0.1107759905354726	0.1071270988690074	0.10977803837205613
0.44772575053762753	0.2939981044796267	0.2919018721744811	0.324120223648976	0.32142246186403856	0.33983181698454384	0.3368207654161456	0.3554544048806321	0.3521327468549051	0.38493210036721087	0.3810279357040091	0.09220496629684687	0.09117693486897595	0.10766546308027358	0.11099451469517874	0.10669553968696732	0.10999460097193037
0.4504235234129248	0.2942745496766276	0.292175972290126	0.32440547531982755	0.32170519337045184	0.3401216854742428	0.3371080225834566	0.3557489103242571	0.3524245492646089	0.3852355370670738	0.38132849149630066	0.09215359191439489	0.09112614899739446	0.1072310264880727	0.11121274214173127	0.1062650235724476	0.11021086950816539
0.4531375517269096	0.2945515406554835	0.29245061353997925	0.3246912879672214	0.3219884809047527	0.3404121229278493	0.3373958436073743	0.3560439927242137	0.352716923364502	0.385539565969667	0.38162963392194377	0.09210219802788149	0.09107534381931462	0.10679764384109802	0.11143066928963208	0.1058355518044678	0.11042684042722328
0.4558679334267773	0.2948290767543179	0.2927257952666854	0.3249776608462951	0.3222723237282561	0.34070312855720236	0.33768422770677503	0.35633965124914185	0.353009868331118	0.38584418616148014	0.38193136207694894	0.09205078490372959	0.09102451959809207	0.10636531639639202	0.11164829254241226	0.10540712562939092	0.1106425101645101
0.45861476704990445	0.29510715730293813	0.29300151680463477	0.3252645932031597	0.322556721093327	0.3409947015647441	0.3379731740912218	0.35663588505791516	0.35330338333131506	0.3861493967185414	0.3822336750469692	0.09199935280753634	0.09097367659626522	0.10593404537854667	0.11186560829271741	0.10497974626142792	0.11085787514464585
0.4613781517274047	0.29538578162280776	0.29327777747993594	0.325552084274872	0.3228416722433519	0.3412868411434905	0.33826268196093473	0.35693269329961164	0.3535974675222468	0.38645519670638573	0.3825365719072695	0.0919479020040682	0.09092281507555364	0.10550383197981716	0.11208261292217969	0.10455341488274428	0.1110729317813508
0.4641581871877068	0.29566494902702023	0.2935545766103893	0.3258401332894061	0.3231271764127112	0.3415795464770029	0.3385527505067636	0.3572300751134848	0.35389212005133325	0.3867615851800254	0.3828400517226971	0.09189643275725842	0.09087193529685239	0.10507467736005793	0.11229930280117628	0.10412813264354526	0.11128767647736026
0.4669549737601532	0.2959446588202697	0.2938319135054593	0.3261287394656243	0.3234132328267508	0.3418728167393582	0.3388433789101581	0.35752802962893304	0.3541873400562316	0.3870685611839187	0.3831441135476511	0.09184494533020258	0.09082103752022953	0.1046465826471561	0.11251567428894305	0.10370390066223223	0.11150210562419716
0.46976861237862133	0.2962249102988244	0.2941097874662468	0.3264179020132487	0.32369984070175273	0.3421666510951202	0.339134566343139	0.35782655596547064	0.35448312666480636	0.3873761237519395	0.3834487564260514	0.09179343998515657	0.09077012200492374	0.1042195489372375	0.1127317237336598	0.10328072002568689	0.11171621560239942
0.4725992045851658	0.2965057027504989	0.2943881977854621	0.32670762013283305	0.3239869992449085	0.3424610486993106	0.3394263119682697	0.3581256532326981	0.3547794789951005	0.3876842719073473	0.3837539793913098	0.09174191698353086	0.09071918900933805	0.10379357729465255	0.11294744747212349	0.10285859178936363	0.11193000278130683
0.4754468525336833	0.29678703545462554	0.2946671437473963	0.32699789301573273	0.3242747076542882	0.3427560086973787	0.3397186149386264	0.3584253205302716	0.3550763961553049	0.3879930046627547	0.3840597814662971	0.0916903765858889	0.09066823879103993	0.10336866875224615	0.11316284182976233	0.10243751697746717	0.11214346351894733
0.47831165899359906	0.2970689076820266	0.29494662462789417	0.3272887198440763	0.32456296511881344	0.34305153022517254	0.34001147439776874	0.35872555694787317	0.3553738772437291	0.38830232102009776	0.38436616166331433	0.09163881905194333	0.09061727160675448	0.10294482431145724	0.1133779031206501	0.10201749658324388	0.11235659416227861
0.4811937273535759	0.29735131869498554	0.29522663969432583	0.3275800997907358	0.32485177081822725	0.3433476124089082	0.3403048894797112	0.3590263615651802	0.3556719213487712	0.38861221997060347	0.3846731189840609	0.09158724464055279	0.09056628771236451	0.10252204494268824	0.11359262764747768	0.10159853156893917	0.11256939104673336
0.4840931616252451	0.2976342677472195	0.2955071882055582	0.32787203201929793	0.32514112392306516	0.3436442543651412	0.34059885930889194	0.3593277334518359	0.35597052754888747	0.3889227004947599	0.3849806524196035	0.09153565360971964	0.09051528736290591	0.10210033158535481	0.11380701170145358	0.10118062286608875	0.11278185049633294
0.4870100664469608	0.29791775408384974	0.29578826941192704	0.328164515684034	0.32543102359462633	0.34394145520073527	0.3408933830001443	0.3596296716674172	0.3562696949125626	0.38923376156228345	0.3852887609503451	0.09148404621658403	0.09046427081256433	0.10167968514791426	0.11402105156211917	0.10076377137583847	0.1129939688238295
0.4899445470875755	0.29820177694137295	0.2960698825552082	0.3284575499298698	0.32572146898494364	0.34423921401283253	0.34118845965866634	0.35993217526140525	0.35656942249827855	0.3895454021320875	0.3855974435459935	0.09143242271742502	0.09041323831467217	0.10126010650838424	0.1142347434975477	0.10034797796894424	0.1132057423304218
0.49289670945023945	0.2984863355476331	0.29635202686858897	0.3287511338923574	0.326012459236754	0.34453752988882375	0.34148408837999117	0.3602352432731546	0.35686970935448487	0.3898576211522514	0.38590669916553055	0.09138078336765397	0.09036219012170796	0.10084159651427171	0.1144480837640458	0.0999332434858573	0.11341716730559881
0.4958666600762229	0.2987714291217913	0.2966347015766391	0.3290452666976427	0.326303993483469	0.34483640190631654	0.34178026824995555	0.3605388747318614	0.35717055451956714	0.3901704175599874	0.38621652675717905	0.09132912842181527	0.09031112648529016	0.10042415598270082	0.11466106860628145	0.09951956873707246	0.11362824002733873
0.4988545061487607	0.2990570568742974	0.2969179058952823	0.3293399474624377	0.32659607084914494	0.34513582913310614	0.34207699834467103	0.36084306865653315	0.35747195702181683	0.3904837902816096	0.3865269252583726	0.09127745813357975	0.09026004765617673	0.10000778570096713	0.11487369425718441	0.09910695450347617	0.11383895676216582
0.5018603554969207	0.2993432180068605	0.29720163903176655	0.3296351752939891	0.3268886904484527	0.34543581062714407	0.3423742777304931	0.3611478240559574	0.35777391587940033	0.3907977382325019	0.38683789359572324	0.09122577275574469	0.09020895388426219	0.09959248642628893	0.11508595693783263	0.09869540153619027	0.114049313764653
0.5048843165994948	0.2996299117124187	0.2974859001846352	0.32993094929004707	0.3271818513866477	0.34573634543650694	0.34267210546399	0.36145313992866934	0.3580764301003273	0.39111226031708457	0.38714943068498925	0.0911740725402305	0.09015784541857377	0.09917825888619802	0.11529785285743799	0.09828491055681354	0.11425930727766342
0.5079264985889148	0.29991713717511065	0.29777068854369765	0.33022726853883644	0.32747555275953966	0.34603743259936603	0.3429704805919124	0.361759015262922	0.35837949868242025	0.39142735542878326	0.3874615354310432	0.09112235773807816	0.09010672250727034	0.09876510377868897	0.1155093782132468	0.09787548225776277	0.1144689335322795
0.5109870112551897	0.30020489357024444	0.2980560032899991	0.3305241321190246	0.3277697936534618	0.3463390711439554	0.3432694021511624	0.3620654490366531	0.35868312061328245	0.39174302244999526	0.3877742067278399	0.09107062859944672	0.0900555853976394	0.0983530217724109	0.11572052919058251	0.0974671173023296	0.11467818874768909
0.5140659650498691	0.3004931800642686	0.2983418435957914	0.3308215390996915	0.3280645731452404	0.34664126008854135	0.3435688691687624	0.36237244021745424	0.35898729487026676	0.3920592602520579	0.3880874434583836	0.09101888537361025	0.0900044343360952	0.0979420135068878	0.11593130196283141	0.097059816324915	0.11488706913118563
0.5171634710900281	0.3007819958147417	0.29862820862450357	0.3311194885402981	0.32835989030216495	0.3469439984413907	0.34386888066182447	0.36267998776253857	0.3592920204204448	0.39237606769521527	0.38840124449469654	0.09096712830895673	0.0899532695681754	0.09753207959257537	0.11614169269108743	0.09665357993122825	0.11509557087811118
0.5202796411622786	0.30107133997030167	0.29891509753071077	0.33141797949065543	0.3286557441819557	0.34724728520073844	0.3441694356375182	0.3629880906187086	0.3595972962205733	0.3926934436285848	0.38871560869778504	0.09091535765298492	0.08990209133853905	0.09712322061124468	0.1163516975245642	0.09624840869840057	0.11530369017181386
0.5234145877268029	0.3013612116706362	0.29920250946010507	0.3317170109908938	0.32895213383273425	0.347551119354758	0.3444705330930403	0.3632967477223252	0.35990312121706447	0.393011386890126	0.3890305349176078	0.09086357365230294	0.08985089989096531	0.09671543711598218	0.11656131260014035	0.09584430317521964	0.11551142318350571
0.5265684239214125	0.3016516100464514	0.2994904435494645	0.33201658207143037	0.32924905829299117	0.3478554998815269	0.344772172015582	0.3636059579992733	0.36020949434595234	0.3933298963066049	0.3893460219930426	0.09081177655262514	0.08979969546835094	0.09630872963131765	0.11677053404240212	0.09544126388225749	0.11571876607229115
0.5297412635656308	0.30194253421944184	0.29977889892662346	0.33231669175293876	0.32954651659155587	0.3481604257489966	0.34507435138229836	0.36391572036493147	0.3605164145328619	0.39364897069356286	0.3896620687518535	0.09075996659877067	0.08974847831270805	0.09590309865380675	0.11697935796392755	0.09503929131217603	0.1159257149851527
0.5329332211648017	0.30223398330225887	0.30006787471044105	0.3326173390463165	0.32984450774756424	0.34846589591495986	0.3453770701602756	0.36422603372413803	0.3608238806929754	0.39396860885528184	0.38997867401065794	0.09070814403466142	0.08969724866516143	0.09549854465176111	0.11718778046471812	0.09463838592969154	0.11613226605678051
0.5361444119142209	0.30252595639848073	0.30035737001077145	0.3329185229526541	0.33014303077042795	0.34877190932701846	0.3456803273064995	0.3645368969711593	0.36113189173100174	0.39428880958475204	0.3902958365748932	0.09065630910331977	0.08964600676594864	0.09509506806571721	0.11739579763259655	0.09423854817209332	0.11633841540975709
0.5393749517032939	0.30281845260258083	0.30064738392843243	0.33322024246320253	0.3304420846598021	0.3490784649225512	0.3459841217678241	0.36484830898965653	0.36144044654114255	0.39460957166363747	0.39061355523878344	0.09060446204686734	0.08959475285441613	0.0946926693083796	0.11760340554270954	0.09383977844907321	0.11654415915420202
0.5426249571197181	0.30311147099989577	0.30093791555517446	0.3335224965593406	0.3307416684055541	0.3493855616286802	0.3462884524809379	0.36516026865265205	0.3617495440070602	0.39493089386224195	0.3909318287853061	0.09055260310652291	0.08954348716901851	0.09429134876504719	0.1178106002578545	0.09344207714307373	0.1167494933878288
0.5458945454536906	0.30340501066659553	0.30122896397364957	0.33382528421254426	0.3310417809877309	0.34969319836223994	0.34659331837233287	0.36547277482249796	0.36205918300184503	0.39525277493947636	0.3912506559861581	0.09050073252260034	0.08949220994731709	0.09389110679375534	0.11801737782843702	0.09304544460956521	0.11695441419614383
0.5491838347021408	0.303699070669651	0.3015205282573806	0.33412860438435305	0.33134242137652825	0.35000137402974374	0.34689871835827174	0.3657858263508417	0.3623693623879827	0.39557521364282405	0.39157003560172315	0.09044885053450788	0.08944092142597733	0.09349194372526881	0.11822373429210131	0.09264988117706707	0.11715891765206266
0.5524929435729888	0.3039936500668021	0.30181260747072924	0.3344324560263382	0.3316435885322573	0.3503100875273505	0.34720465134475503	0.3660994220785931	0.3626800810173203	0.3958982087083062	0.39188996638103696	0.09039695738074481	0.08938962184076703	0.09309385986362884	0.1184296656740571	0.09225538714741077	0.1173629998160095
0.55582199148943	0.30428874790652727	0.30210520066886476	0.3347368380800704	0.3319452814053132	0.3506193377408331	0.34751111622748876	0.3664135608358917	0.36299133773103515	0.3962217588604497	0.3922104470617542	0.09034505329890215	0.0893383114265573	0.09269685548589734	0.11863516798671014	0.09186196279589609	0.11756665673588884
0.5591710985942444	0.3045843632280097	0.30239830689773217	0.3350417494770859	0.3322474989361419	0.35092912354554334	0.3478181118918517	0.36672824144207183	0.3633031313595993	0.3965458628122496	0.39253147637011343	0.09029313852565918	0.08928699041731794	0.0923009308426117	0.1188402372296764	0.09146960837152562	0.1177698844470001
0.5625403857541326	0.3048804950611064	0.3026919251940209	0.3353471891388547	0.33255024005520867	0.35123944380638017	0.34812563721286194	0.36704346270563015	0.36361546072274786	0.3968705192651378	0.39285305302090445	0.09024121329678436	0.08923565904611708	0.09190608615804763	0.11904486939010894	0.09107832409710426	0.11797267897199504
0.565929974564078	0.3051771424263167	0.3029860545851324	0.335653155976748	0.33285350368296435	0.35155029737775634	0.34843369105514455	0.36735922342419175	0.3639283246294451	0.3971957269089469	0.3931751757174333	0.09018927784713031	0.08918431754512138	0.09151232163025469	0.1192490604421721	0.09068811016951628	0.11817503632082094
0.569339987351735	0.30547430433474826	0.30328069408914826	0.3359596488920035	0.33315728872981315	0.3518616831035642	0.34874227227289767	0.3676755223844756	0.3642417218778506	0.39752148442187585	0.3934978431514875	0.09013733241063668	0.08913296614559321	0.09111963743111318	0.11945280634712674	0.09029896675984617	0.11837695249073477
0.5727705471818436	0.30577197978808573	0.30357584271479826	0.33626666677569406	0.33346159409607984	0.35217359981714236	0.34905137970986017	0.36799235836226174	0.3645556512552861	0.3978477904704556	0.3938210540033031	0.0900853772203268	0.08908160507788965	0.09072803370681726	0.11965610305341556	0.0899108940136557	0.11857842346627478
0.5762217778606706	0.3060701677785579	0.303871499461428	0.3365742085086929	0.33376641867197665	0.3524860463412422	0.34936101219927745	0.3683097301223557	0.36487011153820137	0.3981746437095137	0.39414480694152865	0.09003341250830559	0.089030234571461	0.09033751057800288	0.11985894649669149	0.08952389205101241	0.11877944521903316
0.5796938039404782	0.30636886728890567	0.3041676633189664	0.33688227296164175	0.33407176133757	0.3527990214879947	0.3496711685638683	0.3686276364185563	0.3651851014921407	0.3985020427821404	0.3944691006231917	0.08998143850576067	0.0889788548548513	0.08994806813973355	0.12006133259944818	0.08913796096682347	0.11898001370785494
0.5831867507240184	0.3066680772923478	0.3044643332678932	0.3371908589949158	0.3343776209627477	0.35311252405887494	0.3499818476157915	0.3689460759936195	0.3655006198717086	0.3988299863196523	0.39479393369366367	0.08992945544295991	0.08892746615569505	0.08955970646180589	0.12026325727117637	0.08875310083091392	0.11918012487861063
0.5867007442690553	0.30696779675254926	0.3047615082792062	0.3374999654585908	0.3346839964071847	0.3534265528446696	0.3502930481566114	0.3692650475792249	0.36581666542053576	0.3991584729415582	0.3951193047866248	0.08987746354925068	0.08887606870071837	0.08917242558902672	0.1204647164084065	0.08836931168831796	0.11937977466429572
0.5902359113929144	0.3072680246235878	0.30505918731438886	0.33780959119240944	0.33499088652031095	0.35374110662544195	0.35060476897726517	0.3695845498959416	0.3661332368712451	0.3994875012555237	0.39544521252403003	0.08982546305305986	0.08882466271573611	0.08878622554128413	0.12066570589450976	0.08798659355939975	0.119578958984917
0.5937923796770596	0.3075687598499205	0.305357369325377	0.3381197350257469	0.3352982901412765	0.35405618417049817	0.35091700885802796	0.3699045816531923	0.3664503329454173	0.39981706985733545	0.3957716555160733	0.08977345418189107	0.08877324842565303	0.08840110631372511	0.12086622159968385	0.0876049464399955	0.1197776737473788
0.597370277471697	0.3078700013663508	0.3056560532545263	0.33843039577757744	0.33560620609891895	0.35437178423835236	0.3512297665684793	0.37022514154922015	0.36676795235355675	0.40014717733086635	0.3960986323611529	0.08972143716232608	0.08872182605446167	0.08801706787703978	0.12106625938102411	0.08722437030168351	0.1199759148456252
0.6009697339004076	0.30817174809799486	0.30595523803457847	0.3387415722564401	0.3359146332117287	0.354687905576693	0.3515430408674688	0.37054622827105277	0.3670860937950561	0.40047782224803974	0.39642614164583584	0.0896694122200219	0.08867039582524111	0.08763411017762479	0.12126581508236711	0.08684486509191913	0.12017367816039837
0.6045908788648067	0.30847399896024846	0.30625492258862874	0.33905326326040447	0.33622357028781613	0.3550045469223477	0.3518568305030821	0.37086784049446814	0.36740475595816313	0.4008090031687938	0.3967541819448234	0.08961737957971187	0.0886189579601578	0.08725223313761887	0.12146488453433335	0.08646643073424798	0.12037095955943755
0.6082338430492322	0.308776752858753	0.30655510583009177	0.3393654675770367	0.33653301612487624	0.35532170700124865	0.3521711342126063	0.37118997688395944	0.36772393751994475	0.4011407186410463	0.39708275182091485	0.0895653394652045	0.08856751268046432	0.08687143665528652	0.12166346355409985	0.08608906712850484	0.12056775489720906
0.611898757925461	0.3090800086893617	0.3068557866626692	0.3396781839833644	0.3368429695101561	0.3556393845283981	0.3524859507224961	0.3715126360926991	0.3680436371462534	0.401472967200658	0.397411849824973	0.08951329209938125	0.08851606020649842	0.0864917206051743	0.12186154794569859	0.0857127741509629	0.12076406001501994
0.6155857557574533	0.30938376533810585	0.30715696398031533	0.33999141124584287	0.3371534292204195	0.35595757820783364	0.35280127874833855	0.37183581676250516	0.3683638534916912	0.40180574737139774	0.3977414744958881	0.08946123770419978	0.08846460075768267	0.08611308483817481	0.1220591334997323	0.08533755165440482	0.12095987074079062
0.6192949696061266	0.30968802168116116	0.3074586366672032	0.34030514812032026	0.33746439402191286	0.3562762867325928	0.35311711699481835	0.37215951752380483	0.3686845851995752	0.40213905766490593	0.39807162436054155	0.08940917650068927	0.0884131345525243	0.08573552918174698	0.12225621599326075	0.08496339946857745	0.12115518288926808
0.6230265333341571	0.3099927765848127	0.30776080359769176	0.34061939335200225	0.33777586267033155	0.35659550878467805	0.3534334641556842	0.37248373699559917	0.3690058309019031	0.4024728965806585	0.39840229793377213	0.0893571087089531	0.0883616618086142	0.08535905344027839	0.12245279119015606	0.08459031740019185	0.12134999226196896
0.6267805816108112	0.31029802890542263	0.3080634636362912	0.34093414567541885	0.3380878339107843	0.3569152430350228	0.353750318913713	0.3728084737854287	0.3693275892193173	0.40280726260593164	0.3987334937183387	0.08930503454816618	0.08831018274262824	0.08498365739504266	0.12264885484057686	0.08421830523311513	0.12154429464683858
0.6305572499168048	0.31060377748939355	0.30836661563762946	0.3412494038143876	0.33840030647775965	0.3572354881434541	0.3540676799406753	0.3731337264893364	0.36964985876107	0.40314215421576427	0.3990652102048846	0.08925295423657652	0.088258697570324	0.08460934080439841	0.1228444026812241	0.08384736272861915	0.12173808581864876
0.634356674549194	0.31091002117313576	0.3086702584464179	0.34156516648197977	0.33871327909509086	0.35755624275865944	0.35438554589730054	0.3734594936918333	0.3699726381249881	0.4034775698729234	0.3993974458719026	0.08920086799150452	0.08820720650654322	0.08423610340426535	0.1230394304354121	0.08347748962544443	0.12193136153858575
0.6381789926262927	0.31121675878303234	0.3089743908974167	0.3418814323804852	0.3390267504759205	0.3578775055181502	0.3547039154332413	0.3737857739658622	0.370295925897437	0.40381350802786625	0.3997301991856977	0.08914877602934158	0.08815570976521016	0.0838639449078542	0.12323393381259962	0.08310868564009155	0.12212411755434971
0.642024342092622	0.31152398913540424	0.3092790118154015	0.3421982002013764	0.339340719322667	0.3581992750482259	0.3550227871870388	0.3741125658727616	0.3706197206532862	0.4041499671187048	0.40006346860035186	0.08909667856555098	0.08810420755933131	0.08349286500625652	0.12342790850891561	0.08274095046705554	0.12231634960038207
0.6458928617238878	0.31183171103647606	0.30958412001512864	0.34251546862527427	0.33965518432698844	0.3585215499639403	0.35534215978608774	0.3744398679622309	0.37094402095587364	0.4044869455711696	0.4003972525576881	0.08904457581466872	0.08805270010099775	0.08312286336843755	0.1236213502067045	0.08237428377885436	0.12250805339742499
0.6497846911319898	0.3121399232823412	0.30988971430130013	0.3428332363219123	0.3399701441697482	0.3588443288690639	0.35566203184660045	0.3747676787722935	0.37126882535696926	0.4048244417985725	0.40073154948723366	0.08899246799030092	0.0880011876013811	0.08275393964138544	0.12381425457459727	0.08200868522625626	0.12269922465264926
0.6536999707700591	0.3124486246589265	0.3101957934685298	0.3431515019501008	0.34028559752097953	0.35916761035604905	0.3559824019735716	0.3750959968292608	0.37159413239674005	0.4051624542017702	0.40106635780618394	0.08894035530512588	0.08794967027073683	0.08238609345037418	0.12400661726763929	0.08164415443854267	0.12288985905973959
0.6576388419375281	0.3127578139419581	0.31050235630130846	0.3434702641576923	0.3406015430398507	0.3594913930059944	0.35630326876074336	0.37542482064769733	0.371919940603714	0.4055009811691283	0.40140167591936665	0.08888823797089414	0.0878981483184022	0.08201932439916959	0.12419843392704877	0.08128069102365743	0.12307995229876667
0.661601446785229	0.3130674898969255	0.31080940157396897	0.3437895215815448	0.3409179793746296	0.35981567538860837	0.35662463079056905	0.3757541487303827	0.37224624849474486	0.40584002107648354	0.4017375022192051	0.08883611619842702	0.08784662195279797	0.08165363207008625	0.12438970018027362	0.08091829456828492	0.12326950003608772
0.6655879283205246	0.31337765127904715	0.31111692805065133	0.34410927284748716	0.3412349051626478	0.36014045606217376	0.35694648663417794	0.3760839795682769	0.37257305457497497	0.406179572287108	0.4020738350856815	0.08878399019761804	0.08779509138142753	0.08128901602434979	0.12458041164114775	0.08055696463816986	0.12345849792447439
0.6695984304124688	0.31368829683323496	0.3114249344852685	0.34442951657028287	0.34155231903026634	0.3604657335735118	0.35726883485133965	0.3764143116404835	0.3729003573378008	0.4065196331516718	0.40241067288630117	0.08873186017743291	0.08774355681087731	0.08092547580211829	0.1247705639094363	0.08019670077822383	0.12364694160299905
0.6736330977969988	0.3139994252940586	0.31173341962147033	0.3447502513535941	0.34187021959283925	0.36079150645794533	0.3575916739904281	0.37674514341421345	0.37322815526483616	0.4068602020082061	0.4027480139760555	0.08867972634591036	0.08769201844681732	0.08056301092273088	0.1249601525712194	0.07983750251273136	0.12383482669694956
0.6776920760821589	0.31431103538571087	0.3120423821926092	0.34507147578994624	0.3421886054546783	0.3611177732392636	0.357915002588386	0.3770764733447478	0.3735564468258759	0.40720127718206667	0.40308585669738517	0.08862758891015929	0.08764047649400068	0.08020162088489968	0.12514917319872154	0.07947936934547783	0.12402214881797136
0.6817755117533548	0.31462312582197155	0.31235182092170477	0.3453931884606915	0.34250747520901725	0.3614445324296854	0.35823881917068867	0.377408299875403	0.37388523047886046	0.4075428569858964	0.40342419938014434	0.08857544807636458	0.08758893115626526	0.07984130516683763	0.125337621350198	0.07912230076001947	0.12420890356391112
0.6858835521786408	0.3149356953061725	0.31266173452140866	0.3457153879359734	0.3428268274379768	0.3617717825298231	0.3585631222513086	0.37774062143749293	0.37421450466983924	0.4078849397195888	0.4037630403415635	0.08852330404978308	0.08753738263653205	0.0794820632265214	0.12552549257006262	0.07876629621973308	0.12439508651874576
0.6900163456140378	0.315248742531161	0.3129721216939686	0.34603807277469	0.3431466607125275	0.3620995220286462	0.3588879103326782	0.3780734364502923	0.37454426783293404	0.40822752367025034	0.40410237788621195	0.0884711570347445	0.08748583113680798	0.07912389450186197	0.12571278238877426	0.07841135516817843	0.12458069325273868
0.6941740412088835	0.31556226617926564	0.3132829811311946	0.34636124152445885	0.3434669735924556	0.3624277494034454	0.359213181905656	0.37840674332100155	0.37487451839030417	0.40857060711216414	0.4044422103059633	0.08841900723465425	0.08743427685818467	0.07876679841073297	0.12589948632282244	0.07805747702909116	0.12476571932234037
0.6983567890112157	0.3158762649222587	0.3135943115144213	0.34668489272157904	0.34378776462632527	0.362756463119795	0.35953893544948773	0.3787405404447079	0.3752052547521077	0.4089141883067516	0.4047825358799554	0.08836685485199185	0.08738272000083933	0.07841077435129762	0.1260855998746706	0.07770466120665276	0.12495016027004624
0.702564739973187	0.3161907374213219	0.31390611151447445	0.34700902489099694	0.3441090323514449	0.36308566163151773	0.359865169431773	0.3790748262043509	0.37553647531646805	0.40925826550253686	0.4051233528745567	0.08831470008831238	0.08733116076403578	0.0780558217022076	0.12627111853285555	0.07735290708566112	0.1251340116246098
0.7067980459565127	0.31650568232700954	0.3142183797916341	0.3473336365462683	0.3444307752938287	0.3634153433806473	0.36019188230842647	0.37940959897068355	0.3758681784694345	0.40960283693510785	0.40546465954332733	0.08826254314424567	0.0872795993461242	0.07770193982266704	0.12645603777184533	0.07700221403171525	0.12531726890077266
0.7110568597379514	0.3168210982792128	0.31453111499559955	0.3476587261895226	0.3447529919681629	0.36374550679739215	0.36051907252364396	0.3797448571022373	0.37620036258494843	0.4099479008270804	0.4058064541269834	0.08821038421950005	0.08722803594454251	0.07734912805271676	0.12664035305215293	0.0766525813912935	0.12549992759940665
0.7153413350148182	0.3171369839071235	0.31484431576545296	0.34798429231142636	0.34507568087776735	0.3640761503000991	0.3608467385098636	0.3800805989452839	0.3765330260248045	0.4102934553880602	0.40614873485335834	0.08815822351285943	0.08717647075581718	0.0769973857133408	0.1268240598202368	0.07630400849205188	0.12568198320744273
0.7196516264105322	0.31745333782919927	0.3151579807296247	0.34831033339114764	0.3453988405145619	0.3644072722952162	0.3611748786877322	0.38041682283379985	0.376866167138616	0.41063949881460626	0.4064914999373685	0.08810606122218624	0.08712490397556251	0.07664671210660856	0.12700715350833036	0.07595649464305865	0.1258634311980984
0.7239878894801961	0.3177701586531247	0.3154721085058564	0.34863684789631727	0.3457224693590278	0.36473887117725584	0.3615034914660669	0.3807535270894275	0.3771997842637771	0.4109860292901921	0.406834747580974	0.08805389754442203	0.0870733357984842	0.07629710651599453	0.12718962953474033	0.07561003913469477	0.1260442670302382
0.7283502807162107	0.3180874449757783	0.31578669770116546	0.34896383428299493	0.34604656588017335	0.36507094532875906	0.3618325752418195	0.3810907100214405	0.37753387572542646	0.41133304498517065	0.4071784759731426	0.0880017326755878	0.0870217664183761	0.07594856820636409	0.12737148330359105	0.07526464123900212	0.1262244861489279
0.7327389575539218	0.31840519538319345	0.3161017469118093	0.3492912909956301	0.346371128535496	0.3654034931202569	0.36216212840003936	0.3814283699267041	0.37786843983641066	0.4116805440567339	0.40752268328981245	0.08794956681078427	0.08697019602812571	0.07560109642433588	0.1275527102049665	0.07492030020998186	0.1264040839853493
0.7371540783773028	0.3187234084505243	0.3164172547232492	0.34961921646702765	0.3466961557709476	0.3657365129102357	0.3624921493138381	0.38176650508964083	0.3782034748972478	0.41202852464887874	0.40786736769385545	0.08789740014419405	0.0869186248197112	0.07525469039832444	0.12773330561478247	0.0745770152835803	0.12658305595664388
0.74159580252467	0.3190420827420081	0.31673321971011403	0.3499476091183094	0.34702164602089663	0.3660700030450984	0.36282263634435197	0.3821051137821915	0.37853897919609	0.4123769848923673	0.4082125273350396	0.08784523286908155	0.08686705298420383	0.07490934933876048	0.12791326489481492	0.07423478567787356	0.12676139746588433
0.746064290294433	0.31936121681092905	0.317049640436165	0.3502764673588783	0.3473475977080931	0.3664039618591292	0.3631535878407059	0.3824441942637794	0.3788749510086879	0.4127259229046905	0.4085581603499928	0.08779306517779571	0.08681548071176981	0.07456507243827559	0.12809258339277108	0.07389361059328081	0.1269391039021457
0.7505597029508803	0.319680809199582	0.31736651545425815	0.3506057895863815	0.3476740092436306	0.3667383876744553	0.36348500213997637	0.38278374478127214	0.37921138859835246	0.41307533679003017	0.40890426486216447	0.08774089726176748	0.08676390819166988	0.07422185887175914	0.12827125644201942	0.07355348921273475	0.12711617064043423
0.7550822027299987	0.32000085843923565	0.3176838433063096	0.3509355741866731	0.34800087902691157	0.36707327880101065	0.36381687756715525	0.38312376356894523	0.3795482902159195	0.4134252246392219	0.40925083898178966	0.0876887293115151	0.08671233561226076	0.07387970779679875	0.12844927936194495	0.07321442070189477	0.1272925930418154
0.7596319528453285	0.32032136305009673	0.31800162252325787	0.3512658195337782	0.34832820544560916	0.3674086335364991	0.3641492124351131	0.38346424884844504	0.37988565409971187	0.4137755845297179	0.40959788080585113	0.0876365615166421	0.0866607631609964	0.07353861835351694	0.12862664745769337	0.07287640420923225	0.12746836645327164
0.7642091174938536	0.3206423215412723	0.31831985162502946	0.35159652398985514	0.34865598687563215	0.36774445016635676	0.3644820050445625	0.38380519882875097	0.38022347847550353	0.41412641452554844	0.4099453884180434	0.08758439406583995	0.08660919102442892	0.07319858966501158	0.1288033560202848	0.07253943886626502	0.12764348620777355
0.7688138618619275	0.32096373241073445	0.31863852912050095	0.3519276859051597	0.3489842216810874	0.36808072696371624	0.3648152536840214	0.38414661170613923	0.3805617615564823	0.41447771267728634	0.4102933598887343	0.08753222714688758	0.0865576193882103	0.07285962083733466	0.12897940032640065	0.0722035237876284	0.12781794762406662
0.7734463521312342	0.3212855941452823	0.318957653507463	0.35225930361800684	0.3493129082142435	0.3684174621893675	0.3651489566297758	0.38448848566414484	0.38090050154321264	0.41482947702200734	0.41064179327492845	0.08748006094665547	0.08650604843709245	0.07252171095981197	0.12915477563869615	0.07186865807141629	0.1279917460070692
0.7781067554847866	0.3216079052205064	0.3192772232725851	0.35259137545473523	0.34964204481549505	0.3687546540917238	0.3654831121458448	0.3848308188735255	0.3812396966236002	0.4151817055832546	0.41099068662023075	0.08742789565110422	0.08645447835492932	0.07218485910509997	0.12932947720565835	0.07153484079912431	0.12816487664747456
0.7827952401129585	0.3219306641007515	0.3195972368913776	0.35292389972966887	0.3499716298133244	0.3690923009067816	0.36581771848394135	0.38517360949222307	0.3815793449728533	0.415534396371	0.4113400379548084	0.08737573144528753	0.08640290932467883	0.07184906432935634	0.12950350026130764	0.07120207103601217	0.12833733482194987
0.7875119752195561	0.3222538692390799	0.31991769282815663	0.3532568747450817	0.3503016615242671	0.3694304008580855	0.3661527738834382	0.38551685566532745	0.3819194447534474	0.41588754738160716	0.4116898452953548	0.08732356851335095	0.08635134152840138	0.07151432567258809	0.12967684002589408	0.07087034783121737	0.12850911579324986
0.792257131027923	0.32257751907723514	0.3202385895360071	0.35359029879115983	0.35063213825287376	0.3697689521566913	0.36648827657132943	0.3858605555250399	0.38225999411508804	0.4162411565977952	0.4120401066450517	0.08727140703853739	0.08629977514726468	0.0711806421585166	0.12984949170511584	0.07053967021779783	0.12868021480979053
0.7970308787870847	0.3229016120456041	0.3205599254567458	0.3539241701459643	0.3509630582916736	0.37010795300112714	0.36682422476219423	0.38620470719063393	0.38260099119467306	0.416595221988599	0.41239081999353244	0.08721924720318384	0.08624821036154239	0.07084801279494712	0.1300214504905597	0.07021003721301611	0.1288506271060328
0.8018333907779276	0.32322614656318144	0.3208816990208859	0.3542584870753945	0.35129441992113863	0.3704474015773585	0.36716061665816024	0.38654930876842025	0.3829424341162572	0.4169497415093339	0.41274198331684514	0.087167089188727	0.08619664735061722	0.07051643657399609	0.13019271155988577	0.06988144781855254	0.12902034790255357
0.8066648403194178	0.32355112103753275	0.3212039086476002	0.354593247833152	0.3516262214096468	0.37078729605875055	0.36749745044886745	0.386894358351709	0.38328432099101517	0.41730471310155814	0.41309359457741623	0.08711493317570121	0.08614508629298154	0.07018591247195616	0.13036327007615967	0.06955390102047687	0.1291893724055626
0.8115254017748545	0.3238765338647561	0.32152655274468395	0.35492845066070183	0.3519584610134443	0.37112763460602993	0.3678347243114299	0.3872398540207717	0.3836266499172033	0.4176601346930344	0.4134456517240121	0.0870627793437425	0.08609352736623882	0.06985643944976516	0.1305331211884635	0.06922739578963188	0.12935769580742829
0.8164152505581643	0.3242023834294478	0.3218496297085193	0.35526409378723756	0.3522911369766108	0.37146841536724967	0.3681724364104012	0.38758579384280595	0.383969418980125	0.41801600419769425	0.4137981526917038	0.0870106278715884	0.0860419707471052	0.06952801645307005	0.1307022600317822	0.06890193108164766	0.12952531328650707
0.8213345631402307	0.3245286681046635	0.3221731379240386	0.35560017542964295	0.3526242475310216	0.37180963647775106	0.36851058489773636	0.38793217587189704	0.384312626252093	0.4183723195155998	0.4141510954018296	0.08695847893708056	0.0859904166114118	0.06920064241233348	0.13087068172684724	0.0685775058371334	0.1296922200069872
0.8262835170552626	0.32485538625188215	0.3224970757646874	0.3559366937924553	0.3529577908963113	0.3721512960601269	0.3688491679127555	0.3882789981489811	0.3846562697923921	0.4187290785329068	0.4145044777619575	0.08690633271716562	0.08593886513410405	0.06887431624299012	0.1310383813801792	0.06825411898179823	0.12985841111893137
0.8312622909072027	0.32518253622096926	0.3228214415923883	0.3562736470678292	0.3532917652798371	0.37249339222418454	0.3691881835821072	0.38862625870180884	0.3850003476472437	0.41908627912182783	0.41485829766584953	0.08685418938789727	0.08588731648924695	0.06854903684571667	0.1312053540841731	0.06793176942669277	0.13002388175857504
0.8362710643761712	0.3255101163501398	0.32314623375750456	0.356611033435499	0.3536261688766429	0.3728359230669091	0.3695276300197323	0.38897395554490777	0.3853448578497683	0.4194439191405949	0.4152125529934243	0.08680204912443731	0.08583577085002188	0.06822480310651713	0.131371594917141	0.06761045606844363	0.13018862704817025
0.8413100182249524	0.3258381249659218	0.3234714505988037	0.356948851062742	0.35396099986942203	0.37317888667242666	0.36986750532682733	0.38932208667954593	0.38568979841994944	0.4198019964334228	0.41556724161072117	0.08674991210105866	0.08578422838873281	0.06790161389687199	0.13153709894332621	0.06729017778910418	0.13035264209578656
0.8463793343055166	0.32616656038311903	0.32379709044342053	0.3572870981043421	0.3542962564284811	0.3735222811119673	0.37020780759180716	0.38967065009369445	0.386035167364597	0.42016050883047207	0.41592236136986255	0.08669777849114446	0.08573268927680566	0.06757946807388038	0.13170186121259064	0.06697093345661642	0.13051592199556694
0.8514791955655843	0.3264954209047745	0.3241231516068213	0.35762577270255247	0.35463193671170373	0.37386610444382773	0.3705485348902697	0.39001964376199133	0.38638096267731054	0.42051945414781167	0.41627791010901816	0.08664564846719328	0.08568115368478957	0.06725836448048739	0.13186587676092643	0.06665272192488203	0.1306784618277561
0.8566097860552276	0.3268247048221339	0.324449632392767	0.35796487298705926	0.3549680388645137	0.3742103547133359	0.37088968528495875	0.39036906564570395	0.38672718233844317	0.4208788301873829	0.4166338856523683	0.08659352220081656	0.08562962178235971	0.06693830194561201	0.1320291406102001	0.06633554203379788	0.13084025665854426
0.861771290933513	0.3271544104146082	0.32477653109327637	0.358304397074944	0.35530456101983854	0.3745550299528126	0.3712312568257274	0.39071891369269296	0.38707382431506476	0.42123863473696205	0.41699028581006725	0.08654139986274549	0.08557809373831941	0.06661927928426081	0.13219164776811	0.06601939260954737	0.13100130154020917
0.8669638964751838	0.3274845359497374	0.3251038459885908	0.35864434307064796	0.35564150129807365	0.37490012818153623	0.37157324754950255	0.3910691858373752	0.3874208865609261	0.4215988655701239	0.41734710837820743	0.08648928162282811	0.08552656972060044	0.06630129529773399	0.13235339322844197	0.065704272464707	0.13116159151108775
0.8721877900773816	0.327815079683154	0.3254315753471365	0.35898470906593494	0.3559788578070453	0.37524564740570493	0.3719156554802474	0.3914198800006875	0.38776836701642153	0.42195952044620527	0.4177043511387822	0.08643716765003427	0.08547504989626495	0.06598434877376746	0.13251437197084215	0.06539018039842404	0.13132112159566134
0.877443160266411	0.328146039858546	0.32575971742548954	0.35932549313985496	0.3563166286419751	0.37559158561840145	0.3722584786289267	0.3917709940900499	0.3881162636085549	0.42232059711026865	0.41806201185965075	0.08638505811245556	0.08542353443151035	0.06566843848668924	0.1326745789610584	0.06507711519658699	0.1314798868045699
0.8827301967045416	0.3284774147076198	0.32608827046833827	0.3596666933587069	0.35665481188544335	0.3759379407995548	0.3726017149934692	0.3921225259993288	0.3884645742509007	0.4226820932930647	0.41842008829450145	0.08633295317730895	0.08537202349166562	0.06535356319749752	0.1328340091506277	0.06476507563179723	0.1316378821344273
0.8880490901968541	0.32880920245006456	0.32641723270844775	0.3600083077760027	0.3569934056073523	0.3762847109159052	0.37294536255873206	0.3924744736088005	0.38881329684356986	0.423044006710997	0.4187785781828154	0.08628085301093616	0.08532051724119906	0.06503972165413785	0.13299265747733102	0.06445406046373137	0.1317951025680344
0.8934000326981257	0.32914140129351493	0.32674660236662334	0.36035033443243103	0.357332407864891	0.3766318939209672	0.3732894192964646	0.39282683478511626	0.3891624292731729	0.4234063350660856	0.41913747924983097	0.08622875777880919	0.0852690158437163	0.06472691259157415	0.13315051886495155	0.06414406843928333	0.1319515430745497
0.8987832173197573	0.3294740094335147	0.3270763776516745	0.36069277135582023	0.3576718167024989	0.3769794877549931	0.37363388316527285	0.3931796073812639	0.3895119694127842	0.4237690760459302	0.4194967892065081	0.08617666764552862	0.08521751946196256	0.06441513473196636	0.13330758822330324	0.0638350982925715	0.13210719860921927
0.904198838336744	0.32980702505348025	0.3274065567603787	0.3610356165611024	0.3580116301518296	0.37732749034493723	0.37397875211058274	0.3935327892365331	0.38986191512190643	0.4241322273236746	0.41985650574949207	0.08612458277482819	0.08516602825782724	0.06410438678481256	0.13346386044833025	0.06352714874515186	0.13226206411340513
0.9096470911946843	0.3301404463246641	0.32773713787744496	0.36137886805027697	0.3583518462317146	0.3776758996044191	0.3743240240646048	0.39388637817647865	0.3902122642464338	0.42449578655797066	0.42021662656107783	0.08607250332957521	0.08511454239234285	0.06379466744709816	0.1336193304221922	0.06322021850625958	0.13241613451502587
0.915128172516836	0.3304742714061188	0.32806811917547835	0.3617225238123747	0.35869246294812845	0.37802471343368793	0.37466969694629837	0.3942403720128847	0.3905630146186174	0.42485975139294196	0.4205771493091748	0.08602042947177369	0.0850630620256887	0.06348597540341672	0.13377399301309367	0.06291430627275219	0.13256940472797396
0.9206422801112097	0.33080849844465987	0.32839949881494324	0.36206658182342105	0.3590334782941519	0.3783739297195859	0.3750157686613352	0.39459476854372844	0.3909141640570291	0.4252241194581487	0.42093807164727115	0.08596836136256567	0.08501158731719267	0.06317830932613333	0.1339278430754689	0.0626094107294648	0.13272186965266997
0.9261896129777101	0.3311431255748304	0.32873127494412807	0.36241104004640057	0.3593748902499365	0.37872354633551253	0.3753622371020649	0.39494956555314464	0.3912657103665259	0.42558888836855113	0.42129939121439813	0.08591629916223398	0.08496011842533309	0.06287166787560494	0.1340808754500813	0.0623055305492386	0.13287352417587783
0.931770371315315	0.33147815091886407	0.32906344569910895	0.3627558964312208	0.3597166967826693	0.37907356114138935	0.37570910014747844	0.39530476081138965	0.39161765133821475	0.4259540557244751	0.42166110563509585	0.08586424303020321	0.0849086555077405	0.06256604970023005	0.1342330849638813	0.062002664393119744	0.1330243631706196
0.9373847565293029	0.3318135725866492	0.32939600920371387	0.3631011489146758	0.3600588958465366	0.37942397198362304	0.3760563556631733	0.39566035207480565	0.39196998474941697	0.42631961911157523	0.4220232125193767	0.0858121931250437	0.08485719872120052	0.06226145343654821	0.1343844664300491	0.06170081091038071	0.1331743814965023
0.9430329712385201	0.33214938867569294	0.32972896356948744	0.3634467954204114	0.36040148538268885	0.37977477669507026	0.3764040015013175	0.3960163370857852	0.3923227083636332	0.42668557610080093	0.4223857094626912	0.085760149604471	0.08480574822165546	0.06195787770957395	0.13453501464826445	0.06139996873887554	0.13332357399949046
0.9487152192826929	0.33248559727108495	0.33006230689565436	0.3637928338588886	0.3607444633192053	0.38012597309500257	0.3767520355006152	0.39637271357273635	0.3926758199305082	0.4270519242483604	0.4227485940458935	0.0857081126253513	0.08475430416420611	0.0616553211327755	0.13468472440445112	0.06110013650501145	0.13347193551216208
0.9544317057297852	0.33282219644546135	0.33039603726908445	0.3641392621273481	0.36108782757105845	0.3804775589890699	0.37710045548627064	0.3967294792500461	0.39302931718579603	0.42741866109568566	0.42311186383520555	0.08565608234370066	0.08470286670311514	0.06135378230823818	0.1348335904710467	0.060801312823876685	0.13361946085342424
0.9601826368833979	0.3331591842589692	0.33073015276425666	0.3644860781097749	0.3614315760400788	0.3808295321692662	0.3774492592699535	0.39708663181804615	0.3933831978513245	0.4277857841693979	0.4234755163821832	0.08560405891468884	0.08465143599180762	0.061053259826842066	0.13498160760678957	0.06050349629950347	0.13376614482891114
0.9659682202902156	0.3334965587592298	0.33106465144322367	0.36483327967686235	0.36177570661491965	0.3811818904138928	0.3777984446497636	0.39744416896297724	0.39373745963496104	0.42815329098127164	0.42383954922368133	0.0855520424926418	0.08460001218287545	0.06075375226840407	0.13512877055704564	0.06020668552498876	0.13391198223089873
0.9717886647474951	0.3338343179813045	0.33139953135557715	0.36518086468597777	0.36212021717102266	0.38153463148752487	0.3781480094101971	0.39780208835695463	0.39409210023057784	0.42852117902820197	0.4242039598818202	0.08550003323104233	0.08454859542807637	0.0604552582018556	0.1352750740538653	0.05991087908251558	0.13405696783834742
0.9776441803106027	0.3341724599476577	0.33173479053841115	0.36552883098112643	0.36246510557058204	0.3818877531409757	0.3784979513221101	0.3981603876579332	0.3944471173180172	0.42888944579216853	0.42456874586394977	0.08544803128253417	0.08449718587833979	0.06015777618524254	0.135420512815557	0.05961607554357684	0.13420109641675992
0.9835349783005937	0.3345109826681216	0.33207042701628814	0.3658771763929163	0.36281036966251046	0.382241253111261	0.37884826814268574	0.398519064509672	0.3948025085630573	0.4292580887402013	0.42493390466261755	0.0853960367989231	0.08444578368376665	0.059861304765988166	0.13556508154724156	0.05932227346914942	0.13434436271863603
0.9894612713118381	0.3348498841398615	0.33240643880120335	0.3662258987385237	0.36315600728240394	0.3825951291215652	0.37919895761539835	0.3988781165417005	0.3951582716173777	0.4296271053243466	0.4252994337555333	0.08534404993117928	0.08439438899363219	0.059565842481017484	0.13570877494080946	0.05902947140968706	0.13448676148298944
0.9954232732196957	0.3351891623473394	0.3327428238925496	0.36657499582165787	0.3635020162525076	0.38294937888120645	0.37955001746997974	0.39923754136928413	0.39551440411852545	0.42999649298163384	0.42566533060553574	0.08529207082944092	0.08434300195638864	0.059271387856817626	0.13585158767469352	0.05873766790545076	0.13462828743595878
1.0014211991882311	0.3355288152622792	0.33307958027708245	0.3669244654325261	0.3638483943816804	0.3833040000856012	0.37990144542238496	0.39959733659338903	0.39587090368988054	0.43036624913403976	0.42603159266055857	0.08524009964301513	0.08429162271966786	0.058977939409665225	0.13599351441425256	0.05844686148649103	0.13476893529048084
1.0074552656779823	0.335868840843632	0.3334167059288859	0.3672743053478	0.364195139465362	0.3836589904162319	0.38025323917475845	0.39995749980064926	0.39622776794062314	0.4307363711884568	0.42639821735359823	0.08518813652038042	0.08424025143028281	0.05868549564571879	0.13613454981170037	0.058157050672797084	0.13490869974644681
1.013525690453769	0.3362092370375401	0.3337541988093368	0.36762451333057933	0.3645422492855376	0.38401434754061003	0.38060539641539887	0.40031802856333115	0.3965849944656986	0.43110685653665765	0.4267652021026788	0.08513618160918959	0.08418888823423057	0.058394055061118166	0.13627468850596358	0.057868233974492256	0.13504757549068813
1.0196326925925556	0.33655000177730293	0.33409205686707083	0.3679750871303592	0.3648897216107044	0.3843700691122443	0.380957914818727	0.40067892043930137	0.39694258084578465	0.4314777025552636	0.42713254431082087	0.08508423505627319	0.08413753327669315	0.058103616142211933	0.13641392512316486	0.05758040989199387	0.13518555719733172
1.0257764924913542	0.33689113298334195	0.3344302780379481	0.3683260244829951	0.36523755419583714	0.38472615277060523	0.3813107920452511	0.40104017297199157	0.39730052464725835	0.43184890660571007	0.42750024136600695	0.08503229700763913	0.08408618670204386	0.05781417736555383	0.1365522542762534	0.057293576915991906	0.13532263952738788
1.0319573118751795	0.3372326285631659	0.3347688602450185	0.36867732311066886	0.36558574478235506	0.38508259614109214	0.3816640257415334	0.4014017836903661	0.3976588234221619	0.43222046603421443	0.42786829064115023	0.08498036760847842	0.08403484865384471	0.057525737198169224	0.13668967056534598	0.057007733527697724	0.13545881712917662
1.0381753738050519	0.3375744864113358	0.3351078013984872	0.3690289807218542	0.36593429109808717	0.3854393968349989	0.38201761354015684	0.40176375010888726	0.39801747470817006	0.4325923781717422	0.42823668949406063	0.08492844700316496	0.08398351927485243	0.05723829409759773	0.13682616857762753	0.05672287819896127	0.13559408463819977
1.0444309026860459	0.3379167044094317	0.3354470993956814	0.36938099501128413	0.36628319085724	0.38579655244948097	0.38237155305969206	0.40212606972748366	0.3983764760285576	0.4329646403339756	0.4286054352674136	0.08487653533525914	0.08393219870701916	0.05695184651204954	0.13696174288756424	0.056439009392384776	0.13572843667739676
1.05072412427539	0.33825928042601733	0.33578675212101533	0.3697333636599162	0.3666324417603632	0.3861540605675217	0.38272584190466435	0.40248874003151613	0.39873582489216586	0.4333372498212806	0.42897452528871755	0.08482463274751041	0.0838808870914954	0.056666392880536876	0.13709638805669044	0.05615612556145422	0.13586186785690302
1.057055265690613	0.3386022123166061	0.3361267574459573	0.3700860843348991	0.36698204149431696	0.3865119187578992	0.3830804776655206	0.40285175849174515	0.39909551879337113	0.4337102039186741	0.42934395687028176	0.08477273938186006	0.08382958456863322	0.05638193163298766	0.1372300986340491	0.055874225150621015	0.1359943727744053
1.0634245554177415	0.33894549792362727	0.3364671132289952	0.3704391546895398	0.36733198773223846	0.3868701245751534	0.3834354579185965	0.4032151225642984	0.3994555552120512	0.43408349989579287	0.4297137273091845	0.08472085537944286	0.08377829127798768	0.056098461190423166	0.13736286915604978	0.05559330659551165	0.13612594601505634
1.0698322233195456	0.3392891350763925	0.3368078173156037	0.37079257236327057	0.36768227813350984	0.3872286755595538	0.38379078022608465	0.4035788296906388	0.39981593161355433	0.4344571350068618	0.4300838338872426	0.08466898088059047	0.08372700735831928	0.0558159799650042	0.137494694146568	0.05531336832299161	0.1362565821516739
1.0762785006438331	0.33963312159106085	0.3371488675382103	0.37114633498161453	0.36803291034372454	0.3875875692370657	0.38414644213600146	0.40394287729753037	0.40017664544866643	0.43483110649066087	0.43045427387097873	0.08461711602483313	0.08367573294759781	0.05553448636017677	0.1376255681168317	0.055034408751307495	0.13638627574454176
1.0827636200317978	0.3399774552706066	0.33749026171616203	0.37150044015615474	0.3683838819946553	0.3879468031193185	0.3845024411821556	0.40430726279700857	0.4005376941535797	0.4352054115704957	0.430825044511591	0.08456526095090318	0.08362446818300358	0.055253978770871015	0.13775548556591843	0.05475642629019006	0.13651502134179339
1.089287815526412	0.34032213390478494	0.33783199765569283	0.37185488548450035	0.3687351907042217	0.38830637470357376	0.3848587748841155	0.40467198358634704	0.40089907514986073	0.43558004745416523	0.4311961430449221	0.084513415796737	0.08357321320093024	0.054974455583515436	0.1378844409804003	0.05447941934100342	0.1366428134793125
1.0958513225808764	0.3406671552700989	0.33817407314988995	0.372209668550254	0.3690868340764581	0.38866628147269183	0.38521544074717806	0.4050370370480257	0.40126078584441965	0.43595501133393083	0.4315675666914287	0.0844615806994777	0.08352196813698791	0.05469591517621808	0.1380124288346849	0.054203386296858724	0.13676964668080416
1.1024543780671139	0.34101251712976655	0.3385164859786619	0.37256478692298073	0.36943880970148146	0.38902652089510203	0.385572436262337	0.40540242054970094	0.4016228236294788	0.4363303003864864	0.431939312656151	0.08440975579547857	0.08347073312600566	0.0544183559189193	0.13813944359102948	0.05392832554276339	0.13689551545807888
1.1090972202843215	0.3413582172336874	0.33885923390870515	0.3729202381581744	0.3697911151554597	0.3893870904247687	0.3859297589062514	0.4057681314441721	0.4019851858825414	0.43670591177292695	0.43231137812868226	0.08435794122030375	0.08341950830203315	0.05414177617343796	0.13826547969955527	0.053654235455653065	0.1370204143107685
1.115780088967567	0.3417042533184107	0.339202314693472	0.37327601979722713	0.37014374800058003	0.3897479875011621	0.3862874061412145	0.4061341670693529	0.4023478699663613	0.4370818426387196	0.43268376028313915	0.08430613710873311	0.08336829379834468	0.053866174293645486	0.13839053159843218	0.05338111440459414	0.13714433772669565
1.1225032252964444	0.34205062310710155	0.33954572607313827	0.3736321293673965	0.3704967057850176	0.39010920954922496	0.38664537541512284	0.4065005247482385	0.402710873228912	0.43745809011367215	0.4330564562781324	0.08425434359476357	0.08331708974744004	0.053591548625526286	0.1385145937138077	0.05310896075085836	0.13726728018185952
1.1292668719037753	0.3423973243095095	0.3398894657745712	0.37398856438177486	0.37084998604290426	0.3904707539793433	0.3870036641614455	0.40686720178887664	0.4030741930033574	0.4378346513119051	0.4334294632567368	0.08420256081161237	0.08326589628104977	0.05331789750736249	0.13863766046003434	0.05283777284806135	0.1373892361404927
1.1360712728843656	0.34274435462193575	0.34023353151129737	0.37434532233925777	0.3712035862942976	0.39083261818731413	0.3873622697991936	0.40723419548433615	0.40343782660802024	0.4382115233318206	0.43380277834646225	0.08415078889171872	0.08321471353013467	0.05304521926984407	0.13875972623972643	0.052567549042308315	0.13751020005526016
1.1429166738038161	0.3430917117272016	0.34057792098347145	0.3747024007245127	0.37155750404515026	0.39119479955431646	0.3877211897328903	0.40760150311267784	0.40380177134635376	0.43858870325607474	0.4341763986592252	0.08409902796674873	0.08316354162489104	0.052773512236150566	0.13888078544393068	0.05229828767219402	0.13763016636720238
1.1498033217073829	0.3434393932946161	0.3409226318778441	0.37505979700794884	0.37191173678727923	0.39155729544687967	0.38808042135254	0.40796912193692386	0.4041660245069112	0.43896618815154775	0.43455032129131943	0.08404727816759487	0.08311238069475171	0.052502774722018586	0.1390008324518135	0.05202998706905859	0.13774912950584906
1.1567314651288954	0.3437873969799446	0.3412676618677307	0.37541750864568535	0.3722662819983355	0.39192010321685355	0.38843996203359965	0.4083370492050285	0.40453058336331715	0.4393439750693152	0.43492454332338815	0.08399553962438212	0.08306123086839047	0.052233005036015356	0.1391198616314	0.05176264555705501	0.13786708388957436
1.1637013540997225	0.3441357204253777	0.34161300861298094	0.3757755330795226	0.37262113714177425	0.3922832202013798	0.3887998091369482	0.40870528214984947	0.404895445174238	0.43972206104462125	0.4352990618203959	0.08394381246646818	0.0830100922737224	0.05196420147951386	0.1392378673391761	0.05149626145313846	0.13798402392507114
1.1707132401577995	0.3444843612594994	0.34195866975994654	0.3761338677369105	0.37297629966682455	0.3926466437228607	0.3891599600088574	0.4090738179891177	0.40526060718335305	0.4401004430968487	0.4356738738316002	0.08389209682244729	0.08295896503790806	0.05169636234681718	0.13935484392024478	0.05123083306739673	0.13809994400813252
1.177767376356704	0.34483331709725623	0.34230464294145213	0.3764925100309192	0.37333176700846005	0.3930103710889306	0.3895204119809635	0.40944265392540913	0.40562606661932704	0.44047911822949204	0.43604897639052526	0.08384039282015267	0.08290784928735717	0.05142948592533969	0.13947078570869564	0.050966358703032455	0.13821483852355243
1.1848640172747877	0.34518258553992687	0.3426509257767634	0.37685145736020964	0.3736875365873697	0.39337439959242715	0.38988116237023784	0.4098117871461168	0.40599182069578077	0.4408580834301308	0.4364243665149336	0.0837887005866604	0.08285674514772881	0.05116357049566744	0.1395856870273633	0.050702836656405736	0.13832870184472768
1.1920034190243662	0.34553216417509103	0.34299751587155713	0.3772107071090038	0.37404360580992746	0.39373872651136155	0.39024220847895746	0.41018121482342146	0.40635786661126266	0.44123733567040085	0.4368000412067987	0.08373702024828968	0.08280565274393593	0.0508986143316541	0.13969954218815417	0.050440265217300606	0.13844152833445378
1.1991858392609598	0.34588205057659926	0.34334441081789224	0.37757025664705557	0.37439997206816567	0.39410334910889094	0.39060354759467897	0.4105509341142644	0.4067242015492236	0.44161687190596893	0.43717599745228103	0.0836853519306081	0.08275457220014838	0.050634615700587915	0.139812345492075	0.05017864266898542	0.13855331234481127
1.2064115371925936	0.3462322423045431	0.3436916081941782	0.3779301033296216	0.37475663273974397	0.3944682646332894	0.3909651769902085	0.41092094216031966	0.4070908226779865	0.44199668907650524	0.43755223222169853	0.0836336957584342	0.08270350363979435	0.05037157286322014	0.1399240912292754	0.049917967288180876	0.13866404821683886
1.2136807735891502	0.3465827369052243	0.34403910556514616	0.3782902444974333	0.37511358518792204	0.39483347031792	0.3913270939235741	0.41129123608796603	0.40745772715072054	0.44237678410565745	0.43792874246950225	0.08358205185583763	0.08265244718556412	0.05010948407398885	0.14003477367931794	0.049658237345354905	0.1387737302811587
1.2209938107917835	0.3469335319111264	0.3443869004818201	0.3786506774766678	0.37547082676153176	0.39519896338120786	0.3916892956379997	0.4116618130082612	0.4078249121054143	0.44275715390102544	0.43830552513425075	0.08353042034614588	0.0826014029594116	0.049848347581036734	0.14014438711127752	0.04939945110482924	0.13888235285823214
1.2283509127223842	0.3472846248408847	0.34473499048148726	0.3790113995789202	0.3758283547949491	0.39556474102661193	0.39205177936187724	0.412032670016914	0.40819237466485	0.44313779535413517	0.43868257713858505	0.08347880135194423	0.08255037108255997	0.04958816162626789	0.14025292578342885	0.04914160682467639	0.1389899102576777
1.2357523448931043	0.3476360131992565	0.34508337308766895	0.37937240810117545	0.3761861666080658	0.39593080044259754	0.3924145423087385	0.41240380419425793	0.40856011193657504	0.443518705340413	0.43905989538920176	0.08342719499507946	0.08249935167550061	0.049328924445582345	0.14036038394392847	0.04888470275697543	0.13909639677895314
1.2431983744159416	0.34798769447709305	0.34543204581009235	0.3797337003257808	0.3765442595062631	0.3962971388026104	0.39277758167723004	0.4127752126052255	0.4089281210128783	0.4438998807191617	0.43943747677683076	0.08337560139666353	0.08244834485799919	0.04907063426891867	0.14046675583071533	0.048628737147954126	0.13920180671155435
1.2506892700123766	0.3483396661513104	0.3457810061446618	0.3800952735204188	0.37690263078038394	0.3966637532650495	0.3931408946510863	0.41314689229932167	0.40929639897076336	0.44428131833353546	0.43981531817620917	0.08332402067707433	0.08239735074909718	0.04881328932035345	0.14057203567156762	0.04837370823801024	0.13930613433484496
1.2582253020230734	0.3486919256848613	0.3461302515734309	0.38045712493808	0.377261277706707	0.3970306409732411	0.39350447839910374	0.4135188403105995	0.4096649428719234	0.444663015010516	0.4401934164460586	0.08327245295596163	0.0823463694671136	0.04855688781821854	0.14067621768424488	0.04811961426185363	0.13940937391828356
1.2658067424176331	0.3490444705267071	0.34647977956457493	0.3808192518170367	0.37762019754691956	0.3973977990554128	0.39386833007511507	0.4138910536576338	0.41003374976271656	0.4450449675608886	0.4405717684290605	0.08322089835224679	0.08229540112965004	0.04830142797513659	0.14077929607654482	0.047866453448520474	0.13951151972148068
1.2734338648044117	0.3493972981117887	0.3468295875723622	0.38118165138081544	0.37797938754809124	0.3977652246246671	0.39423244681796327	0.41426352934349636	0.41040281667414036	0.445427172779218	0.4409503709518332	0.08316935698412829	0.08224444585359213	0.04804690799823774	0.1408812650465734	0.04761422402160065	0.13961256599436922
1.2811069444403917	0.3497504058610011	0.34717967303712777	0.38154432083817263	0.37833884494264897	0.39813291477895757	0.3945968257514775	0.4146362643557321	0.41077214062180845	0.4458096274438262	0.4413292208249091	0.08311782896908189	0.08219350375511235	0.04779332608918452	0.1409821187828868	0.04736292419928745	0.13971250697750293
1.2888262582411194	0.350103791181164	0.3475300333852464	0.381907257383067	0.37869856694835097	0.39850086660106254	0.3949614639844478	0.4150092556663342	0.41114171860592647	0.4461923283167695	0.4417083148427129	0.08306631442386653	0.08214257494967406	0.04754068044427484	0.14108185146432106	0.04711255219445931	0.13981133690187164
1.296592084790695	0.35045745146499624	0.3478806660291051	0.38227045819463557	0.37905855076826167	0.398869077158561	0.39532635861060106	0.4153825002317207	0.4115115476112677	0.44657527214381604	0.44208764978353793	0.08301481346452487	0.08209165955203208	0.047288969254555724	0.14118045726050354	0.046863106214729555	0.13990904998905762
1.3044047043518285	0.3508113840910877	0.3482315683670766	0.3826339204371673	0.3794187935907257	0.39923754350380847	0.39569150670857556	0.4157559949927106	0.4118816246071499	0.44695845565442327	0.44246722240952446	0.0829633262063875	0.08204075767623904	0.047038190705936955	0.1412779303317251	0.04661458446264177	0.1400056404515908
1.312264398875954	0.35116558642387435	0.348582737783494	0.38299764126007935	0.3797792925893453	0.3996062626739123	0.39605690534189913	0.4161297368745014	0.41225194654741315	0.4473418755617176	0.4428470294666399	0.08291185276407587	0.08198986943564486	0.04678834297922663	0.14137426482913895	0.04636698513573734	0.1401011024930341
1.320171452013404	0.3515200558136108	0.3489341716486245	0.3833616177978916	0.38014004492295456	0.3999752316907091	0.3964225515589645	0.41650372278664505	0.41262251037039654	0.4477255285624721	0.4432270676846566	0.08286039325150374	0.08193899494290122	0.04653942425031232	0.14146945489495977	0.04612030642663001	0.1401954303079691
1.3281261491236485	0.3518747895963452	0.34928586731864353	0.38372584717020325	0.38050104773559607	0.4003444475607403	0.3967884423930069	0.416877949623027	0.41299331299891656	0.4481094113370862	0.443607333777131	0.082808947781882	0.08188813430996535	0.04629143269019309	0.14156349466256302	0.045874546523101856	0.1402886180822378
1.3361287772855897	0.35222978509389363	0.3496378221356096	0.3840903264816687	0.3808622981564972	0.4007139072752305	0.39715457486208094	0.41725241426184356	0.41336435134024435	0.4484935205495655	0.443987824441384	0.0827575164677214	0.08183728764810044	0.04604436646508603	0.14165637825651345	0.04562970360813523	0.14038065999282878
1.3441796253079266	0.35258503961381404	0.3499900334274394	0.38445505282197373	0.3812237933000464	0.40108360781006325	0.3975209459690374	0.4176271135655793	0.41373562228608474	0.44887785284750087	0.4443685363584807	0.08270609942083322	0.08178645506788125	0.045798223736486676	0.14174809979274983	0.04538577586014725	0.14047155020850255
1.352278983739575	0.3529405504493825	0.35034249850788324	0.384820023265813	0.38158553026577136	0.4014535461257604	0.39788755270150367	0.41800204438098754	0.41410712271255556	0.44926240486205005	0.4447494661932116	0.08265469675233571	0.08173563667919513	0.04555300266140705	0.1418386533790965	0.045142761453025315	0.14056128288967784
1.3604271448801535	0.3532963148795681	0.3506952146765006	0.3851852348728671	0.3819475061383157	0.4018237191674599	0.39825439203185964	0.4183772035390683	0.4144788494801667	0.44964717320791797	0.44513061059407305	0.08260330857265417	0.08168483259124633	0.045308701392290374	0.14192803311475188	0.044900658556112916	0.14064985218834636
1.3686244027905345	0.35365233016900854	0.3510481792186361	0.38555068468778	0.38230971798741664	0.4021941238648937	0.3986214609172179	0.4187525878550482	0.41485079943379916	0.4500321544833381	0.44551196619324884	0.08255193499152542	0.08163404291255746	0.0450653180771603	0.14201623309088518	0.04465946533444409	0.1407372522485275
1.3768710533034536	0.3540085935679863	0.3514013894053958	0.38591636974013666	0.3826721628678839	0.4025647571323674	0.39898875629940206	0.41912819412836005	0.4152229694026858	0.45041734527005417	0.4458935296065923	0.08250057611800084	0.0815832677509732	0.0448228508597488	0.14210324739065072	0.04441917994874345	0.1408234772063537
1.3851673940341884	0.35436510231240503	0.3517548424936237	0.3862822870444422	0.38303483781957726	0.402935615868739	0.3993562751049271	0.41950401914262353	0.415595356200392	0.45080274213330207	0.446275297433608	0.0824492320604484	0.08153250721366474	0.04458129787956722	0.1421890700894295	0.04417980055555759	0.1409085211901555
1.3935137243912972	0.3547218536237664	0.3521085357258792	0.38664843360009993	0.3833977398673863	0.4033066969573994	0.3997240142449783	0.4198800596656258	0.41596795662479547	0.45118834162179305	0.4466572662574353	0.08239790292655635	0.08148176140712905	0.04434065727198444	0.14227369525485756	0.043941325307336854	0.14099237832063238
1.4019103455874267	0.3550788447091473	0.3524624663304143	0.38701480639139074	0.3837608660212096	0.40367799726625175	0.4000919706153926	0.4202563124493024	0.4163407674580695	0.4515741402676963	0.4470394326448311	0.08234658882333566	0.08143103043719635	0.0441009271683086	0.1423571169469966	0.04370375235252055	0.14107504271109406
1.410357560650181	0.355436072761177	0.3528166315211509	0.3873814023874527	0.38412421327593416	0.4040495136476928	0.40046014109663874	0.4206327742297198	0.41671378546666293	0.45196013458662293	0.44742179314615366	0.0822952898571245	0.0813803144090295	0.043862105695883	0.14243932921860392	0.04346707983554765	0.14115650846733274
1.4188556744330574	0.35579353495801497	0.35317102849765886	0.3877482185422605	0.38448777861141503	0.40442124293859255	0.4008285225537977	0.42100944172705607	0.4170870074012824	0.4523463210776096	0.44780434429534605	0.08224400613358969	0.08132961342712837	0.04362419097816783	0.142520326115104	0.04323130589711255	0.14123676968821997
1.4274049936264492	0.35615122846332936	0.3535256544451352	0.388115251794606	0.384851558992457	0.4047931819602772	0.4011971118365462	0.4213863116455839	0.4174604299968765	0.4527326962231025	0.44818708260992196	0.08219273775772937	0.08127892759533337	0.043387181134878716	0.14260010167504333	0.042996428674133114	0.1413158204656213
1.4360058267687137	0.35650915042627557	0.35388050653438236	0.38848249906807925	0.38521555136879476	0.4051653275185099	0.40156590577913687	0.42176338067365426	0.41783404997261736	0.4531192564889443	0.44857000459095014	0.0821414848338783	0.08122825701682684	0.04315107428195475	0.14267864992990553	0.04276244629975423	0.1413936548842969
1.4446584842573071	0.35686729798147415	0.3542355819217866	0.3888499572710485	0.38557975267507333	0.4055376764034732	0.4019349012003807	0.42214064548367797	0.4182078640318842	0.4535059983243566	0.4489531067230389	0.08209024746570838	0.08117760179413842	0.042915868531764545	0.14275596490448095	0.04252935690362136	0.141470267022612
1.453363278359986	0.3572256682489919	0.35459087774929904	0.3892176232966433	0.38594415983083175	0.405910225389752	0.4023040949036313	0.42251810273211166	0.4185818688622481	0.4538929181619285	0.4493363854743243	0.08203902575623341	0.08112696202914473	0.04268156199311335	0.14283204061706556	0.04229715861187344	0.14154565095242333
1.4621205232260774	0.35758425833432	0.3549463911444145	0.3895854940227349	0.3863087697404832	0.4062829712363161	0.40267348367676675	0.4228957490594402	0.41895606113545597	0.4542800124176015	0.4497198372964549	0.08198781980781142	0.0810763378230768	0.04244815277134251	0.14290687107946098	0.04206584954714643	0.14161980073905056
1.470930534897817	0.3579430653283547	0.35530211922015204	0.3899535663119195	0.386673579293299	0.40665591068650436	0.4030430642921737	0.4232735810901622	0.41933043750741494	0.45466727749065683	0.4501034586245792	0.08193662972214727	0.08102572927651813	0.0422156389684325	0.14298045029737239	0.0418354278287687	0.14169271044175957
1.4797936313217521	0.35830208630737803	0.35565805907503556	0.3903218370115011	0.3870385853633904	0.4070290404680082	0.4034128335067315	0.4236515954327754	0.41970499461817834	0.4550547097637031	0.4504872458773332	0.0818854556002964	0.08097513648941175	0.04198401868303847	0.14305277227025215	0.04160589157284278	0.14176437411391873
1.48871013236022	0.3586613183330379	0.3560142077930753	0.3906903029534736	0.3874037848096928	0.40740235729285584	0.4037827880617975	0.4240297886797618	0.42007972909193114	0.45544230560266374	0.4508711954568289	0.08183429754266873	0.08092455956106137	0.04175329001063588	0.1431238309918541	0.04137723889222045	0.14183478580301312
1.4976803598028874	0.35902075845233006	0.3563705624437488	0.3910589609545061	0.38776917447594933	0.4077758578573984	0.4041529246831908	0.42440815740757426	0.4204546375369761	0.45583006135676596	0.45125530374864214	0.08178315564902955	0.08087399859013365	0.0415234510435738	0.1431936204503188	0.041149467896659075	0.14190393955082925
1.5067046373783677	0.3593804036975799	0.3567271200819835	0.39142780781592623	0.38813475119069535	0.40814953884229416	0.404523240081179	0.4247866981766232	0.4208297165457214	0.4562179733585297	0.4516395671218021	0.08173203001850399	0.08082345367466369	0.04129449987109979	0.14326213462810244	0.04092257669290689	0.14197182939376773
1.5157832907659001	0.35974025108642366	0.3570838777481379	0.3917968403237039	0.38850051176724243	0.4085233969124948	0.4048937309504632	0.42516540753126264	0.42120496269466645	0.4566060379237566	0.4520239819287804	0.08168092074958015	0.08077292491205613	0.04106643457948067	0.14332936750228953	0.040696563384702955	0.14203844936285748
1.5249166476071065	0.360100297621792	0.35744083246798536	0.39216605524843795	0.38886645300366424	0.40889742871723117	0.40526439397016517	0.4255442819997794	0.4215803725443905	0.4569942513515206	0.4524085445054815	0.08162982794011114	0.08072241239908833	0.040839253252102026	0.14339531304494813	0.040471426072947736	0.14210379348412516
1.5341050375178134	0.360460540291892	0.3577979812526967	0.3925354493453404	0.38923257168278214	0.40927163089000135	0.4056352258038136	0.42592331809438044	0.42195594263954095	0.4573826099241583	0.4527932511712337	0.08157875168732033	0.0806719162319141	0.04061295396953568	0.14345996522322935	0.04024716285573149	0.1421678557786663
1.5433487920999491	0.3608209760701915	0.3581553210988242	0.392905019354223	0.3895988645721511	0.409646000048557	0.4060062230993328	0.42630251231118116	0.4223316695088218	0.45777110990726005	0.45317809822877947	0.08152769208780121	0.0806214365060664	0.040387534809589454	0.14352331799953788	0.04002377182845862	0.14223063026298632
1.5526482449535108	0.3611816019154024	0.35851284898828567	0.3932747619994841	0.3899653284240468	0.4100205327948918	0.40637738248902966	0.42668186113019607	0.4227075496649836	0.4581597475496628	0.45356308196426876	0.08147664923752372	0.08057097331646078	0.0401629938473711	0.1435853653314325	0.039801251083790845	0.14229211094883
1.5620037316886017	0.36154241477146454	0.3588705618883478	0.39364467399009395	0.3903319599754514	0.4103952257152286	0.4067487005895816	0.4270613610153261	0.4230835796048115	0.45854851908343974	0.45394819864724906	0.08142562323183516	0.08052052675739764	0.03993932915539844	0.14364610117242194	0.039579598711839026	0.1423522918436646
1.5714155899375468	0.3619034115675316	0.3592284567516125	0.3940147520195844	0.390698755948043	0.4107700753800101	0.4071201740020269	0.4274410084143514	0.4234597558091177	0.45893742072389637	0.4543334445306602	0.08137461416546424	0.08047009692256524	0.039716538803673984	0.1437055194716521	0.03935881280023068	0.1424111669509074
1.580884159367074	0.3622645892179547	0.3595865305160015	0.3943849927660346	0.3910657130481817	0.4111450783438861	0.4074917993117527	0.4278207997589196	0.42383607474273066	0.4593264486695611	0.45471881585082674	0.08132362213252362	0.0804196839050444	0.039494620859723994	0.1437636141743326	0.039138891434141954	0.1424687302699823
1.5904097816905756	0.3626259446222696	0.35994478010474235	0.39475539289206135	0.3914328279669002	0.41152023114570563	0.40786357308848664	0.42820073146453985	0.4242125328544877	0.45971559910218157	0.455104308827453	0.08127264722651416	0.08036928779730927	0.039273573388719285	0.14382037922200652	0.03891983269640775	0.14252497579667534
1.5999928006804371	0.3629874746651818	0.3603032024263546	0.39512594904480663	0.3918000973798908	0.4118955303085054	0.40823549188628583	0.4285807999305722	0.4245891265772261	0.4601048681867175	0.4554899196636164	0.08122168954032646	0.08031890869123325	0.03905339445346101	0.14387580855239435	0.03870163466750043	0.1425798975230208
1.6096335621804478	0.3633491762165532	0.36066179437463686	0.39549665785592775	0.3921675179474966	0.4122709723395018	0.40860755224352846	0.42896100154022143	0.4249658523277757	0.4604942520713368	0.4558756445457634	0.08117074916624513	0.0802685466780883	0.0388340821145583	0.14392989610013274	0.038484295425718074	0.14263348943789822
1.6193324141182788	0.36371104613138994	0.3610205528286536	0.39586751594158737	0.39253508631470085	0.4126465537300823	0.4089797506829057	0.4293413326605299	0.42534270650695255	0.46088374688741157	0.4562614796437057	0.08111982619595118	0.08021820184855175	0.03861563443042115	0.14398263579646198	0.03826781304720228	0.14268574552696123
1.6290897065180392	0.3640730812498287	0.361379474652723	0.3962385199024434	0.3929027991111174	0.4130222709557969	0.4093520837114132	0.4297217896423705	0.42571968549955164	0.4612733487495136	0.4566474211106155	0.08106892072052599	0.08016787429270694	0.038398049457356365	0.1440340215698086	0.038052185605984334	0.1427366597730355
1.6389057915129117	0.36443527839712575	0.3617385566964054	0.39660966632364064	0.3932706529509822	0.41339812047635155	0.40972454782034434	0.4301023688204416	0.4260967856743416	0.4616630537554123	0.45703346508302367	0.08101803283045388	0.08011756410004756	0.038181325249649234	0.1440840473459275	0.03783741117407402	0.14278622615614722
1.6487810233578566	0.3647976343836452	0.3620977957944917	0.39698095177480236	0.39363864443314517	0.41377409873560095	0.41009713948528276	0.4304830665132612	0.4264740033840594	0.46205285798607193	0.45741960768081685	0.08096716261562438	0.08006727135947893	0.03796545985957778	0.14413270704780246	0.037623487821566215	0.14283443865390666
1.6587157584424002	0.3651601460048477	0.36245718876699273	0.3973523728100215	0.39400677014106156	0.4141502021615414	0.41046985516609724	0.430863879023162	0.4268513349654058	0.46244275750564984	0.4578058450072356	0.0809163101653374	0.08001699615932484	0.037750451337554836	0.14417999459635666	0.03741041361661601	0.14288129124157933
1.6687103553034934	0.3655228100412804	0.3628167324191284	0.3977239259678546	0.39437502664278545	0.41452642716630705	0.41084269130693435	0.4312448026362886	0.42722877673904075	0.46283274836149574	0.4581921731488735	0.08086547556830559	0.0799667385873265	0.037536297732152946	0.14422590391042434	0.037198186625573726	0.1429267778923986
1.6787651746384535	0.36588562325856666	0.3631764235413191	0.3980956077713142	0.3947434104909632	0.4149027701461628	0.41121564433621544	0.431625833622592	0.42760632500958096	0.46322282658415104	0.45857858817567726	0.08081465891265488	0.07991649873064804	0.03732299709013631	0.1442704289067933	0.03698680491304174	0.14297089257775042
1.6888805793179813	0.3662485824073967	0.3635362589091748	0.3984674147278626	0.395111918222826	0.41527922748150065	0.4115887106666298	0.43200696823582874	0.4279839760655953	0.46361298818734903	0.458965086140945	0.08076386028593302	0.07986627667587887	0.03711054745659936	0.14431356350084457	0.03677626654192068	0.14301362926745753
1.6990569343992543	0.36661168422351925	0.3638962352834877	0.3988393433294072	0.39548054636018626	0.415655795536836	0.41196188669513345	0.4323882027135575	0.42836172617960455	0.4640032291680163	0.45935166308132985	0.08071307977510724	0.0798160725090366	0.03689894687500228	0.1443553016064385	0.03656656957351245	0.1430549819300353
1.7092946071391046	0.36697492542773213	0.3642563494102232	0.3992113900522939	0.39584929140943104	0.41603247066080384	0.4123351688029434	0.43276953327713735	0.4287395716080785	0.46439354550627326	0.4597383150168394	0.08066231746657056	0.07976588631557129	0.03668819338717455	0.14439563713625603	0.03635771206747407	0.1430949445324785
1.7195939670072704	0.367338302725875	0.36461659802051216	0.39958355135730333	0.39621814986151777	0.4164092491861557	0.41270855335553586	0.433150956131727	0.42911750859143494	0.46478393316543715	0.4601250379508381	0.08061157344614446	0.07971571818036777	0.036478285033478386	0.14443456400208277	0.036149692082034335	0.14313351104134142
1.7299553856997325	0.3677018128088222	0.3649769778306446	0.3999558236896476	0.39658711819197184	0.4167861274297586	0.41308203670264504	0.43353246746628504	0.42949553335404	0.46517438809202516	0.46051182787005107	0.08056084779908165	0.07966556818774745	0.03626921985278386	0.14447207611492274	0.03594250767394058	0.14317067542205564
1.7403792371521247	0.3680654523524754	0.36533748554206114	0.40032820347896564	0.3969561928608809	0.41716310169259174	0.41345561517825935	0.4339140634535685	0.4298736421042072	0.4655649062157567	0.46089868074456614	0.08051014061006843	0.0796154364214744	0.03606099588258971	0.14450816738545313	0.03573615689856169	0.14320643163989644
1.7508658975532332	0.36842921801775846	0.3656981178413497	0.40070068713932183	0.3973253703128949	0.41754016825974805	0.4138292851006234	0.4342957402501362	0.43025183103419995	0.4659554834495598	0.4612855925278398	0.08045945196323041	0.0795653229647557	0.035853611159090804	0.14454283172410953	0.03553063780997334	0.14324077365985488
1.76141574535857	0.3687931064506105	0.3660588714002374	0.4010732710692028	0.3976946469772216	0.41791732340043164	0.4142030427722354	0.4346774939963478	0.4306300963202313	0.466346115689574	0.4616725591567008	0.08040878194213254	0.0795152279002461	0.03564706371712845	0.14457606304111437	0.035325948460929624	0.1432736954467515
1.7720291613040315	0.3691571142819815	0.3664197428755871	0.4014459516515166	0.39806401926762697	0.4182945633679591	0.41457688447984853	0.4350593208163679	0.43100843412246775	0.4667367988151573	0.4620595765513561	0.08035813062978492	0.07946515131005122	0.03544135159039641	0.14460785524721587	0.03512208690301932	0.14330519096589
1.7827065284196406	0.3695212381278279	0.36678072890939245	0.40181872525359147	0.39843348358243313	0.41867188439976094	0.41495080649447186	0.4354412168181676	0.43138684058503085	0.46712752868889207	0.4624466406153971	0.08030749810864381	0.07941509327572963	0.03523647281143383	0.14463820225367385	0.034919051186701466	0.14333525418302884
1.7934482320433673	0.36988547458910853	0.367141826128774	0.40219158822717593	0.3988030363045186	0.4190492827173827	0.4153248050713721	0.4358231780935293	0.43176531183600136	0.4675183011565926	0.4628337472358066	0.08025688446061684	0.07936505387829734	0.03503242541163587	0.14466709797224553	0.03471683936129821	0.14336387906459436
1.8042546598350382	0.37024982025178094	0.36750303114597616	0.40256453690843846	0.3991726738013186	0.4194267545264867	0.41569887645007525	0.43620520071804925	0.4321438439874229	0.46790911204731217	0.463220892282967	0.0802062897670644	0.07931503319822919	0.03482920742138518	0.14469453631593865	0.03451544947511209	0.14339105957807874
1.8151262017903238	0.37061427168679906	0.36786434055836464	0.40293756761796956	0.39954239242482653	0.4198042960168565	0.4160730168543706	0.4365872807511447	0.4325224331353079	0.4682999571733525	0.4636080716106684	0.08015571410880469	0.07926503131546428	0.03462681687010871	0.14472051119899731	0.03431487957551482	0.14341678969229577
1.8260632502548164	0.3709788254501109	0.3682257509484241	0.4033106766607826	0.3999121885115948	0.4201819033623993	0.4164472224923135	0.43696941423605734	0.43290107535964184	0.46869083233027264	0.4639952810561175	0.08010515756611421	0.0792150483094071	0.034425251786252886	0.1447450165370867	0.03411512770890113	0.14344106337745188
1.8370661999381863	0.3713434780826569	0.36858725888375665	0.40368386032631587	0.4002820583827376	0.4205595727211505	0.4168214895562297	0.43735159719986094	0.43327976672439	0.4690817332968989	0.46438251643994755	0.08005462021873477	0.0791650842589318	0.034224510197443436	0.1447680462478047	0.03391619192082729	0.14346387460562937
1.848135447928429	0.3717082261103692	0.3689488609170814	0.404057114888437	0.4006519983439343	0.42093730023527964	0.4171958142227212	0.4377338256534684	0.433658503277505	0.4694726558353363	0.46476977356623045	0.08000410214587324	0.07911513924238486	0.03402459013044634	0.1447895942506392	0.033718070256050225	0.14348521735095687
1.8592713937061955	0.37207306604417084	0.3693105535862339	0.40443043660544464	0.4010220046854322	0.4213150820310941	0.4175701926526709	0.43811609559163833	0.43403728105093387	0.46986359569097946	0.46515704822248616	0.07995360342620635	0.07906521333758924	0.033825489611299275	0.14480965446755079	0.033520760758531054	0.14350508558968045
1.8704744391592067	0.372437994379977	0.36967233341416594	0.4048038217200745	0.40139207368205115	0.4216929142190481	0.41794462099124874	0.4384984029929849	0.4344160960606259	0.47025454859252525	0.4655443361796956	0.0799031241378834	0.07901530662184608	0.03362720666531871	0.14482822082295854	0.033324261471548766	0.14352347330074622
1.8817449885967616	0.3728030075986944	0.37003419690894784	0.405177266459503	0.40176220159318893	0.42207079289374694	0.41831909536792017	0.43888074381998615	0.4347949443065429	0.47064551025198614	0.46593163319231434	0.07985266435853029	0.07896541917193864	0.03342973931712834	0.1448452872440953	0.03312857043775708	0.14354037446602774
1.8930834487643238	0.37316810216622426	0.3703961405637689	0.4055507670353537	0.4021323846628264	0.4224487141339572	0.41869361189645243	0.4392631140189943	0.43517382177266817	0.47103647636470375	0.4663189349982857	0.07980222416525225	0.07891555106413534	0.033233085590833156	0.14486084766157603	0.03293368569916311	0.14355578307026917
1.9044902288582053	0.3735332745334638	0.3707581608569398	0.40592431964370324	0.4025026191195338	0.4228266740026143	0.4190681666749236	0.4396455095202461	0.4355527244270174	0.4714274426093641	0.4667062373190551	0.07975180363463631	0.07886570237419399	0.033037243509916436	0.14487489600914216	0.03273960529723041	0.1435696931016821
1.9159657405403292	0.3738985211363089	0.371120254251896	0.40629792046508856	0.40287290117647795	0.4232046685468312	0.4194427557857314	0.4400279262378745	0.4359316482216499	0.47181840464801217	0.4670935358595857	0.07970140284275584	0.0788158731773633	0.03284221109736407	0.14488742622425832	0.032546327272985565	0.14358209855231507
1.9275103979530908	0.37426383839565813	0.3714824171972013	0.4066715656645149	0.40324322703143034	0.4235826937979091	0.4198173752956047	0.4404103600699209	0.43631058909268094	0.47220935812606935	0.4674808263083752	0.07965102186517269	0.07876606354838693	0.032647986375746285	0.1448984322485245	0.032353849666929335	0.1435929934178546
1.9391246177343011	0.37462922271741667	0.37184464612655066	0.4070452513914637	0.40361359286677434	0.4239607457713483	0.42019202125561084	0.44079280689834804	0.43668954296029333	0.4726002986723502	0.46786810433747084	0.07960066077694179	0.07871627356150644	0.032454567367231846	0.144907908027605	0.03216217051919301	0.14360237169826462
1.9508088190322228	0.3749946704925007	0.37220693745877687	0.40741897377990216	0.40398399484951575	0.4243388204668587	0.42056668970117034	0.44117526258905343	0.437068505728753	0.47299122189908	0.4682553656024895	0.07955031965261276	0.07866650329046539	0.03226195209358451	0.1449158475116974	0.03197128786957748	0.14361022739812768
1.9625634235206988	0.37536017809684313	0.37256928759785496	0.4077927289482926	0.4043544291312915	0.4247169138683728	0.4209413766520669	0.4415577229918838	0.43744747328642136	0.4733821234019136	0.46864260574263417	0.0794999985662345	0.078616752808511	0.032070138576322904	0.1449222446559446	0.03178119975756033	0.14361655452670163
1.9743888554143678	0.37572574189139984	0.3729316929329083	0.40816651299960377	0.40472489184838073	0.42509502194405835	0.42131607811246125	0.4419401839406506	0.4378264415057717	0.47377299875995565	0.46902982038071467	0.0794496975913573	0.07856702218839899	0.031879124836706296	0.14492709342049181	0.03159190422237401	0.14362134709833185
1.9862855414839768	0.37609135822215695	0.37329414983821607	0.4085403220213223	0.40509537912171617	0.42547314064633235	0.4216907900709041	0.4423226412531468	0.4382054062434046	0.47416384353578106	0.4694170051231676	0.0793994168010373	0.07851731150239545	0.03168890889574527	0.14493038777091272	0.03140339930303426	0.14362459913270698
1.9982539110717792	0.3764570234201368	0.3736566546732202	0.40891415208546333	0.4054658870568957	0.4258512659118749	0.4220655085003511	0.44270509073116165	0.4385843633400644	0.4745546532754548	0.4698041555600768	0.07934915626783877	0.07846762082228087	0.03149948877434383	0.14493212167846536	0.03121568303841471	0.14362630465517157
2.010294396107033	0.37682273380140796	0.3740192037825339	0.4092879992485852	0.4058364117441955	0.4262293936616451	0.42244022935817727	0.4430875281605008	0.43896330862065736	0.47494542350855634	0.4701912672651963	0.07929891606383849	0.0784179502193536	0.03131086249325321	0.144932289120419	0.03102875346725753	0.14362645769703875
2.0224074311215867	0.37718848566709284	0.3743817934959506	0.4096618595518022	0.4062069492585835	0.4266075198008965	0.42281494858619373	0.4434699493110029	0.4393422378942692	0.4753361497482008	0.47057833579597186	0.07924869626062718	0.07836829976443181	0.031123028073174908	0.14493088408035248	0.03084260862825161	0.14362505229581757
2.0345934532655616	0.37755427530337793	0.3747444201284532	0.41003572902079827	0.4065774956597333	0.42698564021919466	0.42318966211066344	0.4438523499365598	0.43972114695418446	0.4757268274910642	0.4709653566935657	0.07919849692931513	0.07831866952785857	0.03093598353477134	0.14492790054838167	0.030657246560032547	0.14362208249555408
2.0468529023231294	0.37792009898152396	0.3751070799802246	0.4104096036658436	0.40694804699203957	0.42736375079043387	0.42356436584231943	0.44423472577513645	0.44010003157790645	0.47611745221740737	0.47135232548288014	0.07914831814053327	0.07826905957950293	0.03074972689876887	0.1449233325216568	0.030472665301317647	0.14361754234728608
2.059186220728381	0.3782859529578768	0.3754697693366589	0.4107834794818092	0.40731859928463376	0.42774184737285664	0.423939055676383	0.4446170725487918	0.44047888752717834	0.47650801939110216	0.4717392376725839	0.07909815996443834	0.07821946998876586	0.030564256185918737	0.14491717400441928	0.030288862890817114	0.14361142590898623
2.0715938535812968	0.3786518334738795	0.3758324844683728	0.41115735244818413	0.4076891485514006	0.42811992580907177	0.424313727492582	0.4449993859637004	0.4408577105480039	0.47689852445965714	0.4721260887551373	0.07904802247071488	0.07816990082458067	0.03037956941709652	0.14490941900847076	0.030105837367379706	0.14360372724620163
2.084076248663807	0.37901773675608424	0.37619522163121827	0.41153121852909297	0.408059690790995	0.4284979819260752	0.4246883771551716	0.4453816617101757	0.4412364963706705	0.4772889628542464	0.47251287420681987	0.07899790572857965	0.0781203521554191	0.030195664613319906	0.14490006155345725	0.029923586770031818	0.14359444043233793
2.0966338564559543	0.3793836590161665	0.37655797706629585	0.4119050736733143	0.4084302219868614	0.4288760115352706	0.42506300051295504	0.4457638954626926	0.44161524070977226	0.4776793299897371	0.47289958948775895	0.07894780980678325	0.07807082404929158	0.030012539795830406	0.14488909566728125	0.029742109137956163	0.14358355954880153
2.109267130152151	0.37974959645093814	0.3769207469999685	0.4122789138142991	0.40880073810725154	0.4292540104324915	0.42543759339930426	0.44614608287991275	0.44199393926423414	0.4780696212647189	0.47328623004195813	0.07889773477361588	0.0780213165737527	0.02983019298609335	0.1448765153862155	0.029561402510555723	0.14357107868529795
2.1219765256775314	0.38011554524236235	0.37728352764387585	0.41265273487019094	0.40917123510524395	0.429631974398023	0.42581215163218267	0.44652821960470856	0.4423725877173365	0.478459832061534	0.47367279129732626	0.07884768069690837	0.07797182979590482	0.029648622205840525	0.14486231475538602	0.029381464927553225	0.14355699194047133
2.1347625017044103	0.38048150155756966	0.37764631519495034	0.4130265327438475	0.4095417089187661	0.4300098991966261	0.4261866710141691	0.44691030126419073	0.442751181736742	0.4788499577463089	0.47405926866571046	0.07879764764403616	0.07792236378239943	0.029467825477127008	0.14484648782894283	0.029202294428962716	0.14354129342197552
2.147625519668832	0.38084746154887306	0.37800910583543335	0.4134003033228598	0.4099121554706144	0.4303877805775607	0.42656114733248074	0.4472923234697335	0.443129716974521	0.47923999366898534	0.47444565754292567	0.07874763568192425	0.0778729185994415	0.029287800822377363	0.1448290286706282	0.029023889055146412	0.14352397724658772
2.160566043787228	0.38121342135378644	0.37837189573289115	0.41377404247957755	0.410282570668476	0.4307656142746124	0.42693557635899804	0.44767428181700436	0.4435081890671794	0.4796299351633549	0.47483195330878814	0.07869764487704782	0.07782349431279284	0.029108546264417612	0.14480993135393305	0.02884624684687509	0.1435050375411464
2.1735845410731627	0.3815793770950413	0.37873468104023444	0.41414774607112986	0.4106529504049536	0.4311433960061169	0.42730995385029197	0.4480561718859916	0.4438865936356888	0.48001977754709163	0.4752181513271498	0.07864767529543853	0.0777740909877765	0.0289300598265001	0.14478918996238122	0.028669365845360062	0.14348446844229557
2.1866814813541975	0.3819453248806057	0.379097457895735	0.4145214099394505	0.4110232905575874	0.4315211214749876	0.4276842755476483	0.4484379892410341	0.4442649262855128	0.480409516121788	0.47560424694593123	0.07859772700268511	0.07772470868927686	0.02875233953236389	0.14476679859006936	0.028493244092249626	0.14346226409710994
2.199857337288837	0.38231126080370376	0.3794602224230463	0.4148950299113023	0.411393586988881	0.43189878636874335	0.42805853717709735	0.44881972943085213	0.4446431826066403	0.48079914617298986	0.47599023549715885	0.07854780006393876	0.0776753474817469	0.02857538340628807	0.14474275134196546	0.028317879629760512	0.14343841866342188
2.213112584383593	0.3826771809428357	0.37982297073122273	0.41526860179830327	0.411763835546326	0.43227638635953725	0.42843273444944063	0.44920138798857917	0.44502135817361455	0.4811886629702345	0.47637611229699983	0.07849789454391566	0.07762600742920885	0.028399189473052644	0.14471704233392302	0.028143270500589068	0.1434129263099635
2.2264477010101436	0.3830430813617986	0.38018569891474113	0.4156421213969526	0.4121340320624292	0.43265391710418494	0.42880686306028104	0.449582960431793	0.44539944854556635	0.48157806176708723	0.47676187264580094	0.07844801050689969	0.07757668859525862	0.028223755758055802	0.14468966569336317	0.027969414748053367	0.14338578121689238
2.2398631684225956	0.3834089581097085	0.38054840305352183	0.41601558448865844	0.4125041723547392	0.43303137424419647	0.4291809186900523	0.44996444226255095	0.44577744926624646	0.48196733780118123	0.4771475118281261	0.07839814801674845	0.07752739104306898	0.028049080287340544	0.14466061555967258	0.027796310416082548	0.14335697757613275
2.2533594707748548	0.3837748072210225	0.38091107921295186	0.416388986839766	0.41287425222587504	0.43340875340580687	0.42955489700405086	0.45034582896742203	0.44615535586406	0.4823564862942571	0.47753302511279583	0.07834830713689292	0.07747811483539234	0.027875161087591138	0.14462988608427452	0.027623955549289647	0.14332650959174487
2.2669370951380965	0.3841406247155631	0.38127372344390764	0.4167623242015875	0.4132442674635548	0.43378605020000843	0.4299287936524673	0.4507271160175245	0.44653316385210157	0.48274550245220377	0.47791840775292876	0.07829848793034418	0.07742886003456616	0.02770199618619351	0.14459747143106938	0.02745234819295206	0.14329437148006718
2.2805965315183476	0.38450640659854135	0.3816363317827794	0.41713559231043096	0.41361421384062563	0.4341632602225837	0.43030260427041905	0.4511082988685598	0.4469108687281898	0.48313438146510024	0.4783036549859814	0.07824869045969471	0.07737962670251293	0.027529583611279662	0.14456336577704576	0.027281486393048837	0.14326055747022792
2.294338272874165	0.38487214886058274	0.3819989002514961	0.4175087868876326	0.41398408711509427	0.4345403790541405	0.43067632447798426	0.45148937296085145	0.44728846597490557	0.48352311850725893	0.47868876203379185	0.07819891478712299	0.07733041490074709	0.02735792139175075	0.14452756331232308	0.027111368196383268	0.14322506180455719
2.308162815134429	0.3852378474777527	0.38236142485755115	0.41788190363958744	0.41435388303015924	0.43491740226014547	0.4310499498802373	0.45187033371938207	0.447665951059629	0.4839117087372691	0.47907372410262267	0.07814916097439688	0.07728122469037553	0.02718700755729664	0.14449005824052108	0.02694199165051714	0.14318787873887118
2.3220706572162446	0.3856034984115832	0.382723901594029	0.4182549382577832	0.4147235973142426	0.4352943253909611	0.431423476067283	0.4522511765538327	0.4480433194345785	0.48430014729804205	0.4794585363832058	0.07809942908287545	0.07723205613210418	0.027016840138452736	0.14445084477932824	0.02677335480381693	0.14314900254262852
2.336062301042938	0.3859690976091009	0.383086326439633	0.41862788641883314	0.4150932256810242	0.43567114398188195	0.431796898614294	0.4526318968586233	0.44842056653685003	0.4846884293168575	0.47984319405078774	0.07804971917351562	0.07718290928623772	0.026847417166624865	0.14440991716071494	0.026605455705572822	0.14310842749978292
2.3501382515621807	0.38633464100285503	0.3834486953587129	0.4190007437845112	0.4154627638294753	0.43604785355317305	0.4321702130815487	0.45301249001295296	0.44879768778845797	0.4850765499054096	0.480227692265176	0.07800003130687186	0.07713378421268596	0.02667873667414078	0.14436726963148772	0.02643829240590634	0.1430661479086126
2.3642990167642037	0.3867001245109476	0.38381100430129506	0.41937350600178763	0.41583220744389465	0.43642444961010896	0.43254341501446847	0.45339295138084335	0.4491746785963769	0.48546450415985687	0.48061202617078713	0.07795036554310342	0.0770846809709655	0.02651079669423595	0.14432289645323237	0.02627186295590178	0.14302215808238827
2.378545107700138	0.3870655440370621	0.3841732492031114	0.41974616870286474	0.41620155219394384	0.43680092764301187	0.4329164999436585	0.4537732763111797	0.44955153435258405	0.48585228716086937	0.480996190896695	0.07790072194197488	0.07703559962020508	0.02634359526112462	0.1442767919032235	0.02610616540761157	0.14297645234988465
2.392877038500453	0.38743089547049675	0.3845354259856317	0.420118727505216	0.4165707937346857	0.43717728312729515	0.43328946338494767	0.4541534601377575	0.4499282504341034	0.4862398939736809	0.4813801815566812	0.07785110056286115	0.07698654021914654	0.026177130410038885	0.14422895027450977	0.025941197814042027	0.14292902505528104
2.4072953263935135	0.38779617468619404	0.38489753055609416	0.4204911780116224	0.4169399277066209	0.4375535115235023	0.4336623008394293	0.45453349817932465	0.4503048222030494	0.4866273196481387	0.4817639932492852	0.07780150146474997	0.07693750282615043	0.02601140017721093	0.14417936587626912	0.02577695822923154	0.14287987055890028
2.4218004917242455	0.3881613775447758	0.3852595588075385	0.4208635158102131	0.41730894973572813	0.43792960827735194	0.43403500779350446	0.4549133857396303	0.45068124500667356	0.4870145592187572	0.48214762105785625	0.0777519247062477	0.07688848749919859	0.02584640259994586	0.14412803303419253	0.025613444708275424	0.14282898323747872
2.436393057972914	0.38852649989257504	0.38562150661883965	0.4212357364745052	0.4176778554335033	0.4383055688197793	0.4344075797189245	0.4552931181074696	0.45105751417741036	0.4874016077047701	0.48253106005060614	0.07770237034557957	0.07683949429589783	0.02568213571663769	0.14407494609108085	0.02545065530734192	0.14277635748463524
2.4510735517740176	0.38889153756167244	0.38598336985474235	0.42160783556344594	0.4180466403970015	0.4386813885669837	0.4347800120728364	0.45567269055673426	0.45143362503292594	0.48778846011018745	0.48291430528066476	0.07765283844059603	0.07679052327348317	0.02551859756683683	0.14402009940707217	0.02528858808372192	0.14272198771111277
2.46584250293529	0.3892564863699305	0.3863451443658963	0.4219798086214537	0.41841530020887807	0.439057062920472	0.43515230029782714	0.4560520983464597	0.45180957287616597	0.48817511142384884	0.4832973517861335	0.07760332904877486	0.07674157448882189	0.025355786191163077	0.14396348735982656	0.025127241095830755	0.142665868345361
2.4807004444568266	0.38962134212103056	0.3867068259888925	0.4223516511784617	0.4187838304374319	0.43943258726710577	0.4355244398219709	0.4564313367208761	0.45218535299540596	0.4885615566194813	0.4836801945901424	0.07755384222722503	0.0766926479984168	0.025193699631495647	0.14390510434542136	0.024966612403254373	0.14260799383360734
2.4956479125503126	0.38998610060451094	0.3870684105463002	0.4227233587499633	0.41915222663664886	0.4398079569791511	0.43589642605887563	0.45681040090946085	0.4525609606643016	0.4889477906557585	0.4840628287009071	0.0775043780326908	0.07664374385840987	0.02503233593089682	0.1438449447783512	0.024806700066774212	0.14254835864053916
2.510685446658382	0.39035075759580373	0.3874298938467058	0.42309492683705546	0.41952048434624784	0.4401831674143243	0.43626825440773226	0.4571892861269889	0.4529363911419415	0.4893338084763578	0.48444524911178793	0.07745493652155483	0.0765948621245851	0.02487169313361548	0.14378300309185477	0.02464750214838851	0.14248695724960214
2.5258135894740787	0.3907153088562757	0.38779127168475125	0.42346635092648655	0.4198885990917253	0.44055821391584427	0.43663992025336346	0.4575679875735877	0.4533116396728996	0.48971960501002215	0.4848274508013496	0.07740551774984102	0.07654600285237394	0.024711769285241658	0.14371927373876758	0.024489016711353173	0.14242378416336976
2.54103288696045	0.3910797501332673	0.38815253984117426	0.42383762649070245	0.4202565663844031	0.44093309181248236	0.43701141896627477	0.45794650043479174	0.45368670148728907	0.4901051751706207	0.4852094287334211	0.07735612177322115	0.07649716609685624	0.024552562432608838	0.14365375119153612	0.024331241820197747	0.14235883390399806
2.556343888370238	0.39144407716013485	0.3885136940828491	0.42420874898789573	0.42062438172147587	0.4413077964186148	0.4373827459027054	0.4583248198815975	0.45406157180081774	0.4904905138572121	0.4855911778571585	0.07730674864701467	0.07644835191276586	0.024394070623850794	0.14358642994261572	0.024174175540746745	0.14229210101359513
2.571747146265715	0.39180828565629133	0.3888747301628286	0.4245797138620543	0.42099204058605977	0.4416823230342745	0.4377538964046817	0.4587029410705202	0.45443624581484454	0.4908756159541072	0.485972693107108	0.07725739842619404	0.07639956035449487	0.02423629190848331	0.1435173045051812	0.024017815940165832	0.14222358005453373
2.5872432165386163	0.3921723713272516	0.38923564382038717	0.4249505165430125	0.4213595384472434	0.4420566669452078	0.4381248658000697	0.45908085914365304	0.4548107187164364	0.4912604763309357	0.4863539694032695	0.07720807116538957	0.07635079147609454	0.024079224337381078	0.1434463694133541	0.02386216108697603	0.14215326561016184
2.602832658430207	0.3925363298646743	0.3895964307810649	0.4253211524465016	0.4217268707601382	0.44243082342292667	0.4384956494026316	0.4594585692287246	0.45518498567842725	0.4916450898427107	0.4867350016511637	0.07715876691889183	0.07630204533128088	0.02392286596278126	0.1433736192224444	0.023707209051059053	0.14208115228476004
2.6185160345514573	0.392900156946408	0.38995708675671076	0.42569161697420266	0.42209403296592957	0.442804787724767	0.4388662425120787	0.45983606643915964	0.45555904185947654	0.4920294513298964	0.48711578474189593	0.07710948574065567	0.07625332197343918	0.023767214838382955	0.14329904850970365	0.023552957903705263	0.14200723470426624
2.6342939109033563	0.3932638482365374	0.39031760744553073	0.4260619055138006	0.42246102049193174	0.4431785550939452	0.43923664041413124	0.46021334587414037	0.45593288240413093	0.4924135556184776	0.4874963135522268	0.07706022768430289	0.07620462145562465	0.023612269019295695	0.1432226518745523	0.02339940571765986	0.1419315075167873
2.6501668568973313	0.3936273993854298	0.3906779885321325	0.42643201343903736	0.4228278287516402	0.4435521207596169	0.43960683838057474	0.46059040261866874	0.4563065024428855	0.49279739752002827	0.4878765829446395	0.0770109928031288	0.0761559438305695	0.023458026562108714	0.14314442393896343	0.023246550567096236	0.14185396539267003
2.666135445375801	0.3939908060297831	0.39103822568757446	0.42680193610976874	0.4231944531447881	0.44392547993693615	0.4399768316693194	0.4609672317436295	0.4566798970922469	0.4931809718317826	0.48825658776741054	0.07696178115010269	0.07610728915068415	0.023304485524887397	0.14306435934797435	0.023094390527669262	0.14177460302522604
2.6822002526328483	0.39435406379267557	0.3913983145694138	0.42717166887202085	0.42356088905740175	0.44429862782711654	0.4403466155244604	0.4613438283058558	0.4570530614547974	0.49356427333670827	0.4886363228546815	0.0769125927778734	0.07605865746806276	0.02315164396725855	0.14298245277026922	0.022942923676533056	0.14169341513084532
2.6983618584350144	0.39471716828361514	0.3917582508217563	0.4275412070580473	0.4239271318618579	0.4446715596174932	0.4407161851763383	0.4617201873481946	0.45742599061925965	0.49394729680357863	0.48901578302653054	0.07686342773877432	0.07601004883448582	0.02299949995032513	0.14289869889817908	0.02279214809235164	0.14161039644980633
2.71462084604223	0.39508011509859053	0.3921180300753072	0.42791054598638867	0.4242931769169426	0.44504427048158457	0.4410855358416029	0.4620963038995727	0.4577986796605636	0.4943300369870476	0.4893949630890472	0.0768142860848235	0.07596146330142423	0.02284805153678704	0.14281309244854867	0.022642061855369988	0.14152554174648913
2.730977802228858	0.3954428998201238	0.3924776479474233	0.4282796809619325	0.4246590195679108	0.4454167555791583	0.4414546627232757	0.46247217297506704	0.45817112363991397	0.4947124886277264	0.4897738578344078	0.07676516786773184	0.07591290092004331	0.022697296790925137	0.14272562816292123	0.022492663047358974	0.14143884580968802
2.747433317304874	0.3958055180173226	0.3928371000421645	0.4286486072759733	0.4250246551465457	0.4457890100562944	0.44182356101081444	0.4628477895759713	0.45854331760485834	0.4950946464522591	0.49015246204095037	0.07671607313890327	0.07586436174120695	0.022547233778599463	0.1426363008080216	0.022343949751697068	0.1413503034533079
2.763987985137163	0.39616796524593534	0.3931963819503489	0.42901732020627625	0.42539007897122155	0.4461610290454533	0.4421922258801796	0.4632231486898688	0.45891525658935733	0.4954765051734027	0.49053077047325344	0.0766670019494414	0.07581584581548041	0.022397860567318517	0.14254510517626784	0.022195920053381002	0.1412599095167053
2.780642403170963	0.3965302370484052	0.3935554892496069	0.42938581501713907	0.4257552863469663	0.44653280766554193	0.4425606524939006	0.46359824529070265	0.45928693561385603	0.49585805949010525	0.4909087778822142	0.07661795435015173	0.07576735319313518	0.022249175226230378	0.1424520360861976	0.022048572039013337	0.14116765886493
2.797397172451417	0.39689232895392756	0.3939144175044376	0.42975408695945766	0.42612027256552526	0.44690434102198406	0.44292883600114424	0.4639730743388499	0.45965834968535557	0.49623930408758826	0.4912864790051292	0.07656893039154641	0.0757188839241518	0.02210117582616178	0.14235708838286598	0.021901903796866407	0.1410735463894781
2.8142528976452668	0.397254236478506	0.39427316226626474	0.43012213127079046	0.4264850329054255	0.4472756242067881	0.4432967715377837	0.4643476307811941	0.46002949379748687	0.4966202336374273	0.49166386856577476	0.0765199301238474	0.07567043805822588	0.02195386043961456	0.14226025693827182	0.02175591341688765	0.14097756700856223
2.831210187062679	0.3976159551250121	0.39463171907349576	0.4304899431754262	0.4268495626320433	0.4476466522986203	0.44366445422646916	0.46472190955120257	0.4604003629305856	0.4970008427976376	0.4920409412744907	0.07647095359699145	0.07562201564476977	0.021807227140806518	0.14216153665198306	0.0216105989907156	0.14087971566766555
2.848269652679189	0.39797748038324265	0.3949900834515797	0.4308575178844502	0.4272138569976701	0.4480174203628747	0.4440318791766993	0.4650959055690009	0.46077095205176666	0.4973811262127559	0.49241769182826317	0.0764220008606341	0.07557361673291646	0.02166127400565898	0.1420609224511793	0.021465958611678104	0.14077998733976926
2.865431910157798	0.39833880772998254	0.3953482509130683	0.431224850595815	0.42757791124158145	0.44838792345174777	0.4443990414848934	0.46546961374145207	0.46114125611500284	0.4977610785139292	0.4927941149108105	0.07637307196415213	0.07552524137152604	0.021515999111882067	0.14195840929174608	0.021321990374854494	0.1406783770260489
2.882697578871184	0.3986999326290649	0.39570621695767655	0.43159193649440963	0.42794172059010666	0.4487581566043136	0.44476593623446636	0.4658430289622356	0.46151127006120246	0.49814069431900165	0.4931702051926697	0.0763241669566497	0.07547688960918764	0.021371400538930274	0.1418539921581896	0.02117869237706671	0.14057487975617278
2.900067281924058	0.39906085053143336	0.3960639770723448	0.4319587707521304	0.42830528025669934	0.4491281148465979	0.44513255849590266	0.4662161461119261	0.46188098881828826	0.49851996823260153	0.49354595733128387	0.07627528588696003	0.0754285614942228	0.0212274763680238	0.14174766606419098	0.02103606271689351	0.14046949058879932
2.9175416461756507	0.39942155687520725	0.3964215267313021	0.43232534852795446	0.42866858544200853	0.4494977931916562	0.44549890332683323	0.4665889600580772	0.46225040730127864	0.49889889484623356	0.49392136597109115	0.07622642880365262	0.07538025707469215	0.021084224682230257	0.14163942605335933	0.020894099494741525	0.14036220461227344
2.9351213022623317	0.3997820470857448	0.3967788613961311	0.4326916649680122	0.42903163133395333	0.44986718663965186	0.44586496577211343	0.4669614656553023	0.4626195204123703	0.49927746873836865	0.4942964257436164	0.07617759575503454	0.07533197639839709	0.020941643566409596	0.14152926719944503	0.020752800812779526	0.14025301694466918
2.952806884620376	0.4001423165757097	0.39713597651583277	0.43305771520566283	0.4293944131077953	0.4502362901779353	0.4462307408639005	0.4673336577453595	0.46298832304102006	0.4996556844745378	0.4946711312675612	0.07612878678915616	0.07528371951288498	0.020799731107256747	0.1414171846067518	0.020612164774991726	0.14014192273438653
2.970599031508854	0.4005023607451385	0.39749286752689317	0.43342349436156996	0.4297569259262147	0.4506050987811242	0.4465962236217344	0.46770553115723656	0.4633568100640303	0.5000335366074249	0.49504547714889807	0.07608000195381427	0.07523548646545344	0.020658485393346027	0.14130317341093246	0.02047218948724172	0.14002891716094723
2.9884983850326714	0.4008621749815084	0.39784952985335187	0.43378899754377936	0.43011916493938745	0.45097360741118714	0.4469614090526191	0.4680770807072383	0.4637249763456348	0.500411019676964	0.4954194579809653	0.07603124129655744	0.07518727730315318	0.020517904515111596	0.14118722877915957	0.020332873057222756	0.13991399543506589
3.006505591165733	0.4012217546598057	0.3982059589068691	0.4341542198477962	0.43048112528506133	0.45134181101752374	0.447326292151104	0.4684483011990728	0.46409281673758485	0.5007881282104336	0.4957930683445608	0.07598250486468924	0.07513909207279437	0.020377986564867	0.1410693459104948	0.020194213594491472	0.1397971527991615
3.0246212997742656	0.40158109514259743	0.39856215008679735	0.4345191563566654	0.43084280208863657	0.4517097045370519	0.44769086789936835	0.46881918742394213	0.46446032607923826	0.5011648567225573	0.4961663028080414	0.0759337927052733	0.07509093082094813	0.02023872963685136	0.14094952003685535	0.020056209210514098	0.13967838452808223
3.0428461646402667	0.4019401917801018	0.3989180987802511	0.43488380214105193	0.43120419046324454	0.4520772828942912	0.4480551312673057	0.4691897341606315	0.4648274991976489	0.501541199715601	0.4965391559274199	0.07588510486513711	0.07504279359395388	0.020100131827231138	0.14082774642325546	0.019918858018655783	0.13955768592950335
3.0611808434850984	0.40229903991026217	0.3992738003621799	0.4352481522593243	0.4315652855098305	0.4524445410014524	0.4484190772126108	0.46955993617560265	0.4651943309076577	0.5019171516794766	0.49691162224646607	0.07583644139087585	0.07499468043792115	0.019962191234096593	0.14070402036800544	0.019782158134209027	0.13943505234426823
3.079625997993227	0.402657634858819	0.39962925019544115	0.43561220175763526	0.43192608231723506	0.4528114737585221	0.44878270068086584	0.4699297882230852	0.46556081601198424	0.5022927070918417	0.497283696296807	0.07578780232885837	0.07494659139873396	0.019824905957474215	0.14057833720343638	0.019646107674368807	0.13931047914674366
3.0981822938360946	0.40301597193938565	0.3999844436308742	0.4359759456700075	0.4322865759622776	0.4531780760533549	0.4491459966056293	0.47029928504517116	0.4659269493013202	0.5026678604182038	0.49765537259802983	0.07573918772523006	0.07489852652205739	0.01968827409941376	0.14045069229669593	0.019510704758310737	0.1391839617458004
3.116850400696155	0.4033740464535252	0.40033937600737646	0.4363393790184207	0.4326467615098426	0.4535443427617633	0.4495089599085266	0.4706684213719122	0.4662927255544249	0.5030426061120276	0.49802664565778615	0.07569059762591686	0.07485048585333903	0.01955229376390122	0.14032108104969154	0.01937594750718752	0.13905549558495522
3.135630992291033	0.4037318536908263	0.4006940426519804	0.43670249681289564	0.4330066340129652	0.4539102687476093	0.4498715854993407	0.4710371919214152	0.46665813953822155	0.5034169386148384	0.4983975099718978	0.07564203207663252	0.07480246943781624	0.01941696305693874	0.14018949889982935	0.019241834044091632	0.13892507614275473
3.1545247463978408	0.4040893889289826	0.40104843887992986	0.4370652940515848	0.43336618851291775	0.4542758488628979	0.45023386827610423	0.47140559139994065	0.46702318600789283	0.5037908523563323	0.4987679600244622	0.07559349112287915	0.07475447732051792	0.01928228008654287	0.1400559413206679	0.019108362494140607	0.13879269893355684
3.1735323448776414	0.40444664743387154	0.4014025599947614	0.43742776572086034	0.4337254200393004	0.45464107794787206	0.4505958031251942	0.47177361450200345	0.4673878597069821	0.5041643417544847	0.49913799028796235	0.07554497480995571	0.07470650954627035	0.019148242962767625	0.1399204038222166	0.01897553098446103	0.13865835950795713
3.192654473700048	0.4048036244596358	0.40175640128838225	0.4377899067954058	0.43408432361012905	0.4550059508311081	0.45095738492142623	0.4721412559104724	0.46775215536749165	0.504537401215661	0.4995075952233755	0.07549648318295807	0.07465856615970222	0.019014849797683198	0.13978288195140465	0.018843337644176117	0.13852205345301627
3.211891822967991	0.40516031524876445	0.40210995804115296	0.43815171223830685	0.4344428942319277	0.455370462329613	0.45131860852815076	0.4725085102966738	0.46811606770998504	0.5049100251347294	0.49987676928028435	0.07544801628678827	0.07461064720524807	0.018882098705427453	0.13964337129270632	0.018711780604458994	0.13838377639315524
3.2312450869426166	0.4055167150321771	0.4024632255219701	0.4385131770011459	0.4348011268998214	0.45573460724892295	0.4516794687973516	0.47287537232049537	0.46847959144369006	0.5052822078951744	0.5002455068969901	0.07539957416615674	0.07456275272715275	0.018749987802216594	0.13950186746872362	0.01858085799855047	0.13824352399051065
3.2507149640683446	0.40587281902930716	0.40281619898834886	0.43887429602409583	0.4351590165976284	0.45609838038320377	0.45203996056974455	0.4732418366304902	0.468842721266602	0.5056539438692116	0.5006138025006256	0.07535115686558568	0.07451488276947713	0.01861851520632385	0.13935836614034258	0.018450567961711073	0.13810129194514786
3.2703021569980693	0.4062286224481877	0.4031688736865088	0.4392350642360154	0.43551655829795605	0.4564617765153503	0.4524000786748762	0.4736078978639838	0.4692054518655898	0.5060252274179041	0.5009816505072713	0.07530276442941651	0.07446703737610262	0.01848767903812565	0.13921286300767122	0.01832090863129565	0.13795707599599893
3.2900073726185273	0.40658412048553844	0.40352124485145985	0.4395954765545475	0.4358737469622977	0.4568247904170914	0.45275981793122827	0.4739735506471831	0.46956777791650295	0.5063960528912828	0.5013490453220724	0.07525439690181358	0.07441921659073375	0.018357477420130053	0.1390653538104516	0.018191878146771145	0.1378108719213742
3.3098313220758016	0.40693930832685354	0.4038733077070901	0.43995552788621667	0.4362305775411297	0.45718741684909214	0.45311917314631867	0.47433878959528414	0.46992969408428004	0.5067664146284625	0.5017159813393572	0.07520605432676782	0.07437142045690573	0.018227908476935895	0.1389158343283583	0.018063474649650857	0.13766267553890543
3.329774720800988	0.4072941811464905	0.404225057466253	0.4403152131265291	0.43658704497400946	0.45754965056105984	0.45347813911680557	0.4747036093125838	0.4702911950230573	0.5071363069577659	0.5020824529427553	0.07515773674810314	0.07432364901798803	0.018098970335259423	0.13876430038155263	0.017935696283590374	0.1375124827066827
3.349838288536016	0.40764873410776087	0.4045764893308582	0.4406745271600735	0.436943144189677	0.45791148629184913	0.45383671062859454	0.4750680043925914	0.4706522753762808	0.5075057241968446	0.5024484545053214	0.07510944420948042	0.07427590231718885	0.01797066112397161	0.1386107478314358	0.017808541194360927	0.13736028932358124
3.370022749359618	0.4080029623630211	0.4049275984919623	0.44103346486062345	0.43729887010615587	0.45827291876957216	0.45419488245694406	0.47543196941814214	0.47101292977681847	0.5078746606528033	0.5028139803896562	0.07506117675440228	0.07422818039755999	0.01784297897412479	0.13845517258113205	0.017682007529865373	0.1372060913296167
3.390328831713469	0.4083568610537667	0.40527838012986106	0.44139202109124137	0.4376542176308559	0.45863394271170627	0.45455264936657486	0.47579549896151274	0.471373152847074	0.5082431106223264	0.5031790249480318	0.07501293442621872	0.07418048330200228	0.01771592201888339	0.13829757057575875	0.01755609344014175	0.1370498847066699
3.4107572684284713	0.4087104253107246	0.40562882941418216	0.4417501907043828	0.4380091816606768	0.45899455282520524	0.45491000611177895	0.47615858758453694	0.4717329391991019	0.5086110683918036	0.5035435825225167	0.07496471726813186	0.07413281107327109	0.017589488393621622	0.1381379378031653	0.01743079707739348	0.13689166547888476
3.431308796751202	0.40906365025395025	0.40597894150398084	0.4421079685420037	0.43836375708211517	0.4593547438066111	0.45526694743653107	0.4765212298387238	0.4720922834347244	0.5089785282374597	0.5039076474451037	0.0749165253232002	0.07408516375397835	0.01746367623588263	0.1379762702944589	0.01730611659598047	0.13673142971326513
3.4519841583705158	0.4094165309929225	0.406328711547835	0.4424653494356672	0.4387179387713692	0.45971451034216804	0.45562346807460097	0.47688342026537717	0.4724511801456494	0.5093454844254843	0.5042712140378379	0.07486835863434554	0.07403754138660153	0.017338483685419348	0.13781256412448784	0.017182050152444006	0.13656917352022901
3.47278409944432	0.40976906262664264	0.40667813468394304	0.44282232820665307	0.4390717215944488	0.46007384710793675	0.45597956274966756	0.4772451533957152	0.47280962391359055	0.5097119312121628	0.5046342766129482	0.07482021724435532	0.07398994401348606	0.01721390888417318	0.13764681541238133	0.017058595905492524	0.13640489305393544
3.4937093706264992	0.4101212402437328	0.407027206040221	0.4431788996660684	0.4394251004072829	0.4604327487699111	0.45633522617543315	0.47760642375099416	0.47316760931038687	0.5100778628440114	0.5049968294729776	0.07477210119589041	0.07394237167685153	0.017089949976311303	0.13747902032207548	0.016935752016056682	0.1362385845131655
3.514760727094002	0.4104730589225361	0.40737592073440393	0.4435350586149577	0.4397780700558327	0.4607912099841352	0.4566904530557419	0.47796722584263	0.47352513089812726	0.510443273557909	0.5053588669109182	0.07472401053148957	0.07389482441879626	0.01696660510821779	0.13730917506286744	0.016813516647248505	0.13607024414150715
3.535938928574102	0.41082451373121925	0.40772427387414517	0.4438907998444185	0.4401306253762012	0.4611492253968231	0.45704523808469544	0.4783275541723253	0.47388218322927184	0.5108081575812364	0.5057203832103448	0.07467594529357321	0.07384730228130312	0.016843872428525586	0.13713727589005487	0.016691887964389807	0.13589986822809408
3.557244739371806	0.41117559972787426	0.4080722605571192	0.4442461181357138	0.44048276119474894	0.4615067896444793	0.45739957594677433	0.47868740323219494	0.4742387608467797	0.5111725091320131	0.5060813726455519	0.07462790552445157	0.07379980530624451	0.01672175008808985	0.13696331910526283	0.016570864135045937	0.13572745310817425
3.578678928397448	0.41152631196062295	0.4084198758711251	0.44460100826038823	0.44083447232820716	0.4618638973540196	0.4577534613169578	0.47904676750489306	0.4745948582842332	0.5115363224190353	0.5064418294816916	0.07457989126632707	0.07375233353538677	0.01660023624003415	0.13678730105718273	0.01645044332900447	0.1355529951634793
3.600242269194432	0.41187664546772307	0.40876711489419143	0.4449554649803863	0.44118575358379536	0.4622205431428961	0.45810688886084644	0.47940564146374487	0.47495047006596913	0.5118995916420195	0.5068017479749135	0.07453190256130234	0.07370488701039829	0.016479329039738033	0.1366092181420413	0.01633062371828231	0.13537649082294934
3.6219355399671502	0.41222659527767375	0.40911397269468125	0.4453094830481697	0.44153659975933796	0.46257672161922025	0.4584598532347856	0.4797640195728751	0.47530559070720546	0.5122623109917429	0.5071611223725053	0.07448393945138337	0.07365746577285098	0.01635902664484945	0.136429066804169	0.016211403477155883	0.13519793656313084
3.643759523609069	0.41257615640932477	0.4094604443314007	0.4456630572068381	0.44188700564338385	0.4629324273818907	0.4588123490859907	0.4801218962873423	0.4756602147141746	0.5126244746501889	0.5075199469130358	0.07443600197848706	0.07361006986422886	0.01623932721528476	0.1362468435364832	0.016092780782154037	0.13501732890884455
3.6657150077309777	0.4129253238719846	0.40980652485370633	0.4460161821902496	0.442236966015326	0.46328765502071906	0.45916437105267355	0.48047926605327124	0.4760143365842549	0.5129860767906919	0.5078782158264988	0.0743880901844458	0.07356269932593282	0.016120228913266033	0.13606254488124137	0.015974753812065146	0.13483466443355496
3.6878027846894206	0.41327409266553233	0.4101522093016156	0.4463688527231447	0.44258647564552417	0.46364239911656135	0.45951591376417006	0.48083612330798947	0.47636795080610544	0.5133471115780852	0.5082359233344598	0.07434020411101268	0.07351535419928547	0.016001729903299733	0.1358761674303821	0.015857320747958425	0.1346499397602514
3.710023651615288	0.4136224577805284	0.41049749270591795	0.4467210635212696	0.4429355292954274	0.4639966542414462	0.4598669718410707	0.48119246248016406	0.4767210518598015	0.5137075731688504	0.5085930636502024	0.07429234379986896	0.07346803452553739	0.015883828352180274	0.13568770782610784	0.015740479773175053	0.13446315156167543
3.732378410442586	0.41397041419832864	0.4108423700882871	0.4470728092915022	0.4432841217176986	0.46435041495870866	0.46021753989535	0.48154827798993965	0.47707363421697146	0.514067455711267	0.5089496309788779	0.07424450929262781	0.07342074034587283	0.015766522429037977	0.13549716276176582	0.015624229073349483	0.13427429656101708
3.7548678679373717	0.4143179568911987	0.4111868364613947	0.44742408473197903	0.44363224765634096	0.4647036758231231	0.46056761253050005	0.48190356424907854	0.4774256923409359	0.5144267533455654	0.5093056195176561	0.0741967006308407	0.07337347170141506	0.01564981030529289	0.13530452898177714	0.015508566836409443	0.1340833715324692
3.777492835726878	0.414665080822429	0.41153088682902544	0.44777488453222286	0.4439799018468246	0.4650564313810373	0.4609171843416632	0.4822583156611021	0.4777772206868473	0.5147854602040799	0.5096610234558772	0.07414891785600476	0.07332622863323275	0.015533690154688529	0.13510980328275934	0.015393491252574165	0.13389037330178155
3.8002541303288	0.41501178094645336	0.4118745161861938	0.4481252033732742	0.444327079016216	0.46540867617051035	0.46126624991576826	0.48261252662143445	0.47812821370183234	0.5151435704114052	0.5100158369752059	0.0741011610095666	0.07327901118234592	0.01541816015332742	0.1349129825141091	0.015279000514377472	0.1336952987468294
3.823152573180761	0.4153580522089665	0.41221771951926095	0.44847503592782123	0.4446737738833076	0.46576040472145025	0.4616148038316664	0.4829661915175464	0.4784786658251342	0.5155010780845529	0.5103700542497867	0.07405343013293007	0.07323181938973082	0.015303218479624903	0.13471406357811588	0.015165092816676662	0.13349814479816757
3.8461889906699622	0.41570388954704424	0.4125604918060545	0.44882437686033283	0.4450199811587496	0.4661116115557523	0.4619628406602704	0.4833193047291013	0.47882857148825814	0.5158579773331101	0.5107236694464009	0.0740057252674609	0.07318465329632769	0.015188863314328671	0.1345130434308004	0.015051766356629415	0.13329890843955639
3.8693642141629967	0.4160492878892646	0.41290282801598804	0.4491732208271929	0.4453656955451835	0.4664622911874409	0.4623103549646923	0.4836718606281035	0.47917792511511736	0.5162142622594003	0.511076676724626	0.07395804645449432	0.07313751294304487	0.015075092840552529	0.13430991908253986	0.014939019333734649	0.13309758670857263
3.892679080035866	0.41639424215582993	0.4132447231101838	0.4495215624768357	0.44571091173737576	0.46681243812281187	0.4626573413003873	0.4840238535790466	0.47952672112218087	0.5165699269586442	0.5114290702369951	0.07391039373533959	0.07309039837076675	0.014961905243767504	0.13410468759869332	0.014826849949827192	0.1328941766973628
3.9161344297041563	0.41673874725869187	0.41358617204159465	0.4498693964498833	0.4460556244223542	0.4671620468605765	0.4630037942152943	0.4843752779390655	0.47987495391862267	0.5169249655191255	0.5117808441291603	0.07386276715128876	0.07304330962035847	0.01484929871180185	0.13389734609994264	0.0147152564090689	0.13268867555269992
3.9397311096534064	0.4170827981016754	0.4139271697551289	0.4502167173792839	0.44639982827954505	0.46751111189200645	0.4633497082499805	0.4847261280580871	0.48022261790647314	0.5172793720223546	0.5121319925400545	0.07381516674361904	0.07299624673267399	0.014737271434839272	0.13368789176303153	0.014604236917977076	0.13248108047724827
3.963469971469652	0.4174263895806061	0.4142677111877763	0.4505635198904515	0.4467435179809124	0.4678596277010812	0.4636950779377881	0.4850763982789859	0.48056970748077127	0.5176331405432362	0.5124825096020588	0.07376759255360438	0.07294920974856066	0.014625821605454448	0.13347632182133395	0.014493789685419145	0.1322713887296061
3.987351871870168	0.4177695165834377	0.4146077912687346	0.45090979860140745	0.4470866881910975	0.4682075887646363	0.4640398978049798	0.485426082937738	0.4809162170297183	0.5179862651502376	0.512832389441168	0.07372004462251797	0.0729021987088667	0.014514947418581059	0.13326263356543677	0.014383912922596664	0.13205959762495922
4.01137767273438	0.41811217399038175	0.4149474049195375	0.45125554812292396	0.4474293335675609	0.4685549895525137	0.46438416237088853	0.4857751763635793	0.4812621409348336	0.5183387399055603	0.5131816261771599	0.07367252299164032	0.0728552136544474	0.014404647071550869	0.13304682434365134	0.01427460484308618	0.13184570453584854
4.035548241134971	0.4184543566740381	0.41528654705418555	0.4516007630586675	0.44777144876072617	0.4689018245277123	0.4647278661480671	0.4861236728791633	0.48160747357111194	0.5186905588653109	0.5135302139237654	0.07362502770226588	0.07280825462617142	0.014294918764075959	0.13282889156273825	0.014165863662855216	0.13162970689288045
4.059864449369175	0.4187960594995266	0.4156252125792765	0.45194543800534537	0.4481130284141235	0.4692480881465426	0.46507100364244125	0.4864715668007219	0.48195220930718224	0.5190417160796752	0.5138781467888415	0.07357755879570954	0.07276132166492842	0.014185760698259386	0.13260883268833368	0.014057687600207203	0.13141160218479797
4.08432717499025	0.4191372773246208	0.41596339639413715	0.45228956755285227	0.44845406716453623	0.46959377485877923	0.4654135693534601	0.4868188524382266	0.4822963425054673	0.5193922055930936	0.5142254188745428	0.07353011631331421	0.07271441481163488	0.014077171078589856	0.13238664524557464	0.013950074875808127	0.13119138795939023
4.108937300839158	0.419478004999883	0.4163010933909586	0.45263314628442003	0.44879455964214876	0.469938879107819	0.4657555577742537	0.48716552409555275	0.4826398675223467	0.519742021444439	0.5145720242774994	0.07348270029645683	0.0726675341072417	0.013969148111996788	0.1321623268199943	0.013843023712755809	0.13096906182427404
4.133695715076422	0.4198182373688	0.4166382984549305	0.45297616877676755	0.44913450047069525	0.4702833953308379	0.466096963391788	0.487511576070644	0.4829827787083193	0.520091157667195	0.5149179570889927	0.0734353107865551	0.07262067959273986	0.013861690007782812	0.1319358750576356	0.01373653233649108	0.13074462144706445
4.15860331121418	0.42015796926792054	0.41697500646437746	0.453318629600252	0.4494738842676102	0.4706273179589497	0.46643778068702263	0.48785700265567894	0.48332507040816874	0.5204396082896372	0.515263211395134	0.07338794782507621	0.07257385130916853	0.013754794977652196	0.13170728766580453	0.013630598974845753	0.13051806455621318
4.183660988148428	0.42049719552699466	0.4173112122908975	0.45366052331902307	0.4498127056441803	0.47097064141736733	0.46677800413507053	0.48820179813723974	0.4836667369611305	0.5207873673350144	0.5156077812770461	0.07334061145354216	0.0725270492976227	0.013648461235757026	0.13147656241399375	0.013525221858067482	0.13028938894160547
4.208869650191461	0.42083591096911366	0.41764691079950134	0.4540018444911771	0.4501509592056983	0.4713133601255655	0.467117628205359	0.48854595679648166	0.4840077727010593	0.521134428821734	0.5159516608110444	0.07329330171353823	0.07248027359925825	0.013542686998643916	0.13124369713402473	0.013420399218771806	0.1300585924549864
4.2342302071045115	0.4211741104108517	0.41798209684875226	0.4543425876689135	0.45048863955161755	0.47165546849744405	0.46745664736179166	0.4888894729093046	0.48434817195659974	0.5214807867635474	0.5162948440688213	0.07324601864671974	0.07243352425530135	0.013437470485300196	0.13100868972097146	0.013316129291990109	0.12982567301077097
4.259743574130585	0.42151178866240946	0.41831676529090944	0.45468274739869285	0.45082574127570924	0.471996960941494	0.467795056062913	0.4892323407465265	0.4846879290513575	0.521826435169737	0.5166373251176325	0.07319876229481953	0.07238680130705397	0.013332809917111277	0.13077153813351572	0.013212410315151857	0.12959062858651293
4.285410672027485	0.4218489405277581	0.41865091097207047	0.45502231822139605	0.45116225896621914	0.47233783186096373	0.4681328487620737	0.4895745545740578	0.4850270383040726	0.522171368045307	0.5169790980204831	0.07315153269965566	0.07234010479590397	0.01322870351790506	0.1305322403946576	0.01310924052808815	0.12935345722343072
4.311232427101037	0.42218556080478487	0.4189845287323162	0.45536129467248426	0.45149818720602813	0.4726780756540281	0.46847001990759723	0.48991610865307744	0.4853654940287938	0.5225155793911719	0.5173201568363174	0.07310432990313946	0.07229343476332976	0.013125149513953716	0.13029079459249715	0.013006618173049489	0.1291141570272316
4.337209771238533	0.4225216442854416	0.41931761340585777	0.4556996712821634	0.45183352057281334	0.4730176867139594	0.46880656394295	0.49025699724021243	0.48570329053505557	0.5228590632043524	0.5176604956202108	0.07305715394728225	0.07224679125090898	0.01302214613396302	0.13004719888064642	0.012904541494705768	0.1288727261685949
4.363343641942354	0.4228571857558921	0.4196501598211834	0.4560374425755458	0.4521682536392095	0.47335665942929805	0.4691424753069102	0.4905972145877157	0.48604042212805526	0.5232018134781681	0.5180001084235599	0.0730100048742039	0.072200174300327	0.012919691609061701	0.12980145147874111	0.012803008740119637	0.1286291628836409
4.389634982363801	0.4231921799966628	0.4199821628012079	0.45637460307281674	0.45250238097297424	0.47369498818402644	0.46947774843374024	0.49093675494364836	0.4863768831088339	0.5235438242024338	0.51833898929428	0.07296288272614046	0.07215358395338424	0.012817784172820978	0.12955355067319374	0.012702018158790906	0.1283834654747551
4.416084741337141	0.4235266217827946	0.42031361716342297	0.4567111472894014	0.4528358971371526	0.47403266735774363	0.4698123777533601	0.49127561255206276	0.4867126677744562	0.5238850893636589	0.5186771322769983	0.07291578754545248	0.0721070202520038	0.012716422061281207	0.12930349481801784	0.012601568002635233	0.1281356323110856
4.442693873413836	0.4238605058839953	0.4206445177200488	0.45704706973613285	0.4531687966902451	0.47436969132584295	0.4701463576915226	0.4916137816531871	0.4870477704181944	0.524225602945246	0.5190145314132542	0.07286871937463324	0.07206048323823945	0.012615603512900364	0.1290512823348422	0.012501656525998328	0.12788566182912575
4.469463338897009	0.42419382706479375	0.42097485927818756	0.45738236491942214	0.4535010741863751	0.4747060544596879	0.47047968266998924	0.4919512564836105	0.4873821853297121	0.5245653589276932	0.5193511807416966	0.07282167825631546	0.07201397295428465	0.012515326768602009	0.12879691171418983	0.012402281985647079	0.12763355253341047
4.49639410387609	0.4245265800846966	0.42130463663997836	0.45771702734143055	0.4538327241754602	0.47504175112679525	0.4708123471067096	0.49228803127647375	0.4877159067952517	0.5249043512887981	0.519687074298288	0.07277466423328276	0.07196748944248021	0.012415590071761073	0.12854038151574798	0.012303442640776652	0.1273793029969994
4.523487140261684	0.4248587596983442	0.42163384460275244	0.45805105150024145	0.45416374120338304	0.47537677569101294	0.4711443454159996	0.4926241002616559	0.48804892909782044	0.5252425740038613	0.5200222061165051	0.07272767734847513	0.07192103274532198	0.012316391668207416	0.1282816903690076	0.012205136753019374	0.12712291186228697
4.550743425820648	0.4251903606556708	0.4219624779591916	0.45838443189003647	0.4544941198121647	0.47571112251270653	0.47147567200872453	0.49295945766596755	0.48838124651738174	0.5255800210458964	0.5203565702275457	0.072680717644998	0.07187460290547074	0.012217729806225819	0.12802083697388866	0.012107362586435855	0.12686437784137183
4.578163944211368	0.4255213777020624	0.4222905314974861	0.45871716300126997	0.4548238545401391	0.47604478594894006	0.47180632129248024	0.49329409771334326	0.48871285333104497	0.5259166863858356	0.5206901606605338	0.07263378516613345	0.07182819996575993	0.012119602736552437	0.12775782010130854	0.012010118407532744	0.1266036997168385
4.605749685019276	0.4258518055785204	0.42261800000149624	0.4590492393208481	0.45515293992213035	0.4763777603536659	0.4721362876717796	0.4936280146250359	0.4890437438132596	0.5262525639927426	0.5210229714427304	0.07258687995534528	0.07178182396920423	0.01202200871238368	0.12749263859394944	0.01191340248524142	0.12634087634233993
4.633501643792551	0.4261816390218229	0.4229448782509123	0.4593806553323072	0.455481370489629	0.4767100400779091	0.4724655655482368	0.4939612026198136	0.4893739122360087	0.526587647834024	0.5213549965997409	0.07254000205629157	0.07173547495900924	0.011924945989404634	0.1272252913669405	0.011817213090942857	0.12607590664320867
4.6614208220780515	0.4265108727646905	0.42327116102141965	0.45971140551599593	0.4558091407709725	0.47704161946996143	0.4727941493207572	0.4942936559141578	0.48970335286900546	0.5269219318756454	0.5216862301557301	0.07249315151283035	0.07168915297857914	0.011828412825742873	0.12695577740822728	0.011721548498456968	0.12580878961701103
4.689508227457455	0.42683950153594985	0.42359684308486173	0.46004148434925574	0.4561362452915254	0.47737249287556666	0.47312203338572406	0.4946253687224621	0.49003205997989135	0.5272554100823439	0.522016666133634	0.07244632836903131	0.07164285807152754	0.011732407481973794	0.12668409577909756	0.011626406984037274	0.12553952433414395
4.717764873583629	0.42716752006070335	0.42392191920940664	0.4603708863066066	0.45646267857386247	0.4777026546381187	0.4734492121371923	0.4949563352572349	0.49036002783443516	0.5275880764178502	0.5223462985553764	0.07239953266918384	0.0715965902816841	0.011636928221191667	0.12641024561548875	0.011531786826399326	0.1252681099387445
4.746191780217212	0.42749492306049613	0.4242463841597147	0.46069960585993147	0.4567884351379519	0.4780320990988524	0.47377567996707937	0.4952865497293019	0.49068725069673497	0.5279199248451055	0.5226751214420866	0.07235276445780726	0.071550349653107	0.01154197330890483	0.12613422612767522	0.011437686306695838	0.12499454564898826
4.774789973263409	0.4278217052534862	0.4245702326971072	0.46102763747866393	0.4571135095013415	0.4783608205970412	0.4741014312653604	0.49561600634801095	0.4910137228294203	0.5282509493264845	0.5230031288143187	0.07230602377965935	0.07150413623008961	0.011447541013126283	0.12585603660161837	0.011344103708529119	0.12471883075775736
4.803560484809025	0.42814786135461663	0.42489345957973607	0.46135497562997657	0.45743789617934527	0.47868881347019404	0.47442646042026343	0.49594469932143875	0.4913394384938573	0.528581143824018	0.5233303146922724	0.07225931067974693	0.07145795005717191	0.011353629604332838	0.12557567639939293	0.011251037317942192	0.12444096463333665
4.832504353159697	0.42847338607578783	0.4252160595627562	0.46168161477897113	0.4577615896852323	0.4790160720542555	0.4747507618184669	0.4962726228565992	0.4916643919503546	0.5289105022996188	0.5236566730960159	0.0722126252033358	0.07141179117914913	0.011260237355466884	0.12529314495958488	0.01115848542343123	0.1241609467200675
4.861622622877388	0.42879827412603233	0.4255380273984983	0.46200754938887073	0.45808458453041684	0.4793425906838052	0.4750743298452998	0.49659977115965304	0.491988577458372	0.5292390187153088	0.5239821980457117	0.07216596739595962	0.07136565964108277	0.011167362541952386	0.12500844179824355	0.011066446315961542	0.12387877653898727
4.890916344818065	0.42912252021169023	0.42585935783664375	0.46233277392121297	0.45840687522465057	0.47966836369226235	0.4753971588849412	0.4969261384361201	0.4923119892767295	0.5295666870334474	0.5243068835618421	0.0721193373034311	0.07131955548830878	0.01107500344168244	0.12472156650925115	0.010974918288921387	0.12359445368818456
4.9203865761696335	0.4294461190365864	0.4261800456243998	0.46265728283604446	0.4587284562762149	0.4799933854120877	0.47571924332062304	0.4972517188910918	0.49263462166381905	0.5298935012169628	0.5246307236654384	0.0720727349718519	0.07127347876645015	0.010983158335028165	0.12443251876516115	0.010883899638166383	0.12330797784386505
4.950034380490085	0.4297690653022101	0.42650008550667756	0.4629810705921188	0.4590493221921169	0.48031765017499173	0.4760405775348346	0.4975765067294477	0.49295646887781747	0.5302194552295852	0.5249537123783108	0.07202616044762236	0.0712274295214243	0.010891825504844022	0.12414129831783782	0.01079338866200441	0.12301934876052201
4.979860827745887	0.4300913537078931	0.42681947222627026	0.4633041316470922	0.45936946747828467	0.4806411523121402	0.47636115590952693	0.4979004961560708	0.493277525176901	0.53054454303608	0.5252758437232804	0.07197961377745457	0.0711814077994561	0.01080100323644384	0.12384790499868359	0.01070338366120449	0.12272856627208739
5.009866994350591	0.43041297895099334	0.42713820052403484	0.46362646045772593	0.45968888663976704	0.48096388615436425	0.47668097282632266	0.498223681376067	0.49359778481946354	0.5308687586024851	0.5255971117244147	0.07193309500837898	0.07113541364708742	0.010710689817629238	0.12355233871984694	0.010613882938981689	0.1224356302920313
5.040053963203681	0.4307339357270764	0.4274562651390715	0.4639480514800854	0.46000757418093086	0.4812858460323709	0.47700002266672153	0.498546056594985	0.493917242064332	0.531192095896349	0.5259175104072611	0.07188660418775872	0.07108944711118755	0.010620883538685177	0.12325459947457773	0.010524884800990897	0.12214054081410097
5.070422823729659	0.431054218730101	0.42777366080890855	0.4642688991697444	0.4603255246056641	0.48160702627695623	0.47731829981231344	0.4988676160190393	0.494235891170989	0.5315145488869711	0.5262370337990866	0.07184014136329961	0.07104350823896502	0.010531582692379082	0.12295468733785242	0.010436387555377458	0.12184329791340076
5.100974671917351	0.4313738226526042	0.42809038226968626	0.46458899798198916	0.46064273241757786	0.48192742121921855	0.47763579864499006	0.49918835385533267	0.49455372639979256	0.5318361115456438	0.526555675929116	0.07179370658306035	0.07099759707797688	0.010442785573936852	0.12265260246697096	0.010348389512724765	0.12154390174659113
5.131710610359471	0.43169274218588877	0.4284064242563426	0.46490834237202366	0.46095919212021036	0.4822470251907745	0.4779525135471585	0.4995082643120821	0.494870742012201	0.5321567778458957	0.5268734308287741	0.07174729989546519	0.07095171367614254	0.0103544904810704	0.12234834510221049	0.01026088898606936	0.12124235255247129
5.1626317482924104	0.43201097202021194	0.4287217815028013	0.4652269267951779	0.46127489821723344	0.48256583252397633	0.47826843890195686	0.4998273415988464	0.4951869322709968	0.5324765417637376	0.5271902925319293	0.0717009213493153	0.07090585808175227	0.010266695713982976	0.12204191556767796	0.010173884290904489	0.12093865065284604
5.193739201636265	0.43232850684497603	0.42903644874215974	0.4655447457071177	0.4615898452126592	0.4828838375521319	0.4785835690934713	0.500145579926755	0.4955022914405143	0.5327953972779115	0.5275062550751373	0.07165457099379899	0.07086003034348151	0.010179399575354076	0.12173331427175071	0.010087373745189865	0.12063279645316527
5.225034093035115	0.4326453413489194	0.4293504207068804	0.4658617935640538	0.4619040276110501	0.48320103460972424	0.4788978985069553	0.5004629735087386	0.4958168137868683	0.5331133383701377	0.5278213124978897	0.07160824887850606	0.07081423051040114	0.010092600370334104	0.12142254170765909	0.010001355669326806	0.12032479044287925
5.256517551897525	0.43296147022031023	0.4296636921289808	0.466178064822956	0.4622174399177282	0.4835174180326348	0.4792114215290491	0.5007795165597614	0.4961304935781831	0.5334303590253688	0.5281354588428618	0.07156195505343717	0.07076845863198855	0.010006296406559478	0.12110959845425384	0.00991582838618843	0.1200146331963623
5.288190714437326	0.4332768881471402	0.4299762577402287	0.4664935539417658	0.4625300766389886	0.4838329821583673	0.47952413254800347	0.5010952032970558	0.4964433250848264	0.533746453232041	0.5284486881561643	0.07151568956901802	0.07072271475814178	0.009920485994147299	0.12079448517661717	0.009830790221105445	0.1197023253735523
5.320054723714605	0.43359158981732104	0.43028811227233493	0.4668082553796126	0.4628419322823125	0.4841477213262734	0.479836025953902	0.5014100279403583	0.49675530257964173	0.5340616149823303	0.5287609944875948	0.07146945247611125	0.07067699893919029	0.009835167445690018	0.12047720262664541	0.009746239501853715	0.11938786772024912
5.352110729676963	0.43390556991888174	0.4305992504571501	0.46712216359703085	0.4631530013565826	0.48446162987778024	0.4801470961388871	0.5017239847121465	0.4970664203381844	0.5343758382724096	0.5290723718908936	0.07142324382602809	0.07063131122590814	0.009750339076258996	0.12015775164374531	0.009662174558665804	0.11907126106909516
5.384359889201005	0.4342188231401672	0.4309096670268615	0.4674352730561782	0.46346327837229956	0.4847747021566194	0.4804573374973869	0.5020370678378799	0.4973766726389579	0.5346891171027076	0.5293828144239986	0.07137706367054338	0.0705856516695258	0.00966599920341249	0.11983613315547359	0.009578593724241635	0.1187525063400443
5.41680336613411	0.4345313441700385	0.43121935671419276	0.46774757822105656	0.4637727578418017	0.4850869325090582	0.4807667444263443	0.5023492715462393	0.49768605376365477	0.5350014454781697	0.5296923161493052	0.07133091206190476	0.07054002032174403	0.009582146147185	0.1195123481782332	0.00949549533373606	0.11843160454111512
5.44944233133642	0.4348431276980748	0.4315283142526032	0.4680590735577334	0.46408143427948395	0.48539831528413163	0.4810753113254472	0.5026605900693717	0.49799455799739534	0.5353128174085205	0.5300008711339254	0.07128478905285038	0.07049441723474598	0.009498778230080163	0.11918639781769969	0.009412877724745528	0.11810855676883136
5.482277962723094	0.43515416841477617	0.4318365343764899	0.4683697535345656	0.46438930220201985	0.48570884483387644	0.48138303259736015	0.5029710176431336	0.4983021796289711	0.5356232269085298	0.5303084734499504	0.07123869469661888	0.07044884246121066	0.009415893777092066	0.11885828326968806	0.009330739237343622	0.11778336420913149
5.515311445306831	0.43546446101176817	0.43214401182139023	0.4686796126224244	0.4646963561285843	0.4860185155135674	0.48168990264795913	0.503280548507338	0.4986089129510889	0.5359326679982775	0.5306151171747137	0.07119262904696425	0.0704032960543278	0.009333491115692816	0.11852800582073542	0.009249078214045525	0.11745602813769551
5.548543971240616	0.4357740001820082	0.43245074132418726	0.468988645294922	0.4650025905810792	0.48632732168195436	0.48199591588656543	0.5035891769060028	0.49891475226061605	0.5362411347034238	0.530920796391058	0.07114659215816925	0.07035777806780809	0.009251568575819213	0.1181955668486836	0.009167892999809801	0.11712654992071236
5.581976739860765	0.4360827806199917	0.4327567176233146	0.4692968460286396	0.46530800008435874	0.48663525770150157	0.48230106672618345	0.5038968970876004	0.499219691858829	0.5365486210554782	0.531225505187603	0.07110058408506083	0.07031228855590091	0.00917012448989496	0.11786096782333289	0.009087181942073919	0.11679493101567573
5.615610957730194	0.4363907970219624	0.4330619354589643	0.46960420930335794	0.46561257916645854	0.4869423179386283	0.4826053495837399	0.5042037033053096	0.49952372605166234	0.5368551210920735	0.5315292376590137	0.0710546048830211	0.07026682757340563	0.009089157192821773	0.11752421030718097	0.009006943390724054	0.11646117297190983
5.649447838681973	0.4366980440861217	0.43336638957329554	0.469910729602288	0.46591632235882374	0.487248496763952	0.4829087588803234	0.5045095898172696	0.4998268491499596	0.5371606288572389	0.5318319879062735	0.07100865460800589	0.07022139517568728	0.009008665021966067	0.11718529595584926	0.008927175698081768	0.11612527743095313
5.6834886038631165	0.43700451651284	0.43367007471064456	0.47021640141230403	0.46621922419654127	0.4875537885525308	0.4832112890414263	0.5048145508868337	0.5001290554697265	0.5374651384016764	0.5321337500369567	0.07096273331655577	0.07017599141868998	0.008928646317186484	0.11684422651907767	0.008847877218936873	0.11578724612758151
5.717734481778674	0.43731020900487116	0.43397298561773595	0.4705212192241791	0.46652127921857184	0.4878581876841123	0.4835129344971891	0.505118580782829	0.5004303393323858	0.5377686437830408	0.5324345181655047	0.07091684106581328	0.07013061635895303	0.008849099420800144	0.11650100384096618	0.008769046310522555	0.11544708089019196
5.75218670833605	0.43761511626756494	0.4342751170438959	0.4708251775328196	0.4668224819679838	0.4881616885433771	0.4838136896826447	0.5054216737798122	0.5007306950650326	0.5380711390662162	0.5327342864135018	0.07087097791353693	0.07008527005362492	0.008770022677603073	0.11615562986079908	0.008690681332534922	0.11510478364165522
5.786846526889619	0.4379192330090845	0.4345764637412669	0.47112827083750464	0.46712282699219043	0.48846428552019217	0.4841135490379673	0.5057238241583326	0.5010301170006944	0.5383726183236021	0.533033048909957	0.07082514391811735	0.07003995256047829	0.008691414434875533	0.11580810661392604	0.008612780647112572	0.11476035639975635
5.821715188285586	0.43822255394062276	0.43487702046502225	0.4714304936421244	0.4674223088431851	0.48876597300985825	0.48441250700871835	0.5060250262051926	0.5013285994785883	0.5386730756353945	0.5333307997915819	0.07077933913859108	0.06999466393792553	0.008613273042343828	0.11545843623186158	0.00853534261882416	0.11441380127763523
5.856793950907131	0.4385250737766215	0.43517678197358406	0.4717318404554212	0.4677209220777817	0.48906674541336437	0.48471055804609836	0.5063252742137133	0.501626136844385	0.538972505089873	0.5336275332030759	0.07073356363465966	0.06994940424503543	0.00853559685223182	0.11510662094337931	0.008458365614726127	0.1140651204851082
5.892084080719833	0.4388267872349912	0.43547574302884184	0.47203230579123234	0.4680186612578549	0.48936659713764136	0.4850076966071998	0.5066245624839989	0.501922723450471	0.5392709007836888	0.5339232432974108	0.07068781746670173	0.06990417354154778	0.00845838421922096	0.1147526630749951	0.008381848004304082	0.11371431632871065
5.927586851317345	0.4391276890373324	0.4357738983963718	0.4723318841687336	0.4683155209505818	0.4896655225958178	0.4853039171552584	0.5069228853232054	0.5022183536562138	0.539568256822154	0.5342179242361177	0.07064210069579283	0.0698589718878898	0.008381633500464503	0.11439656505162077	0.00830578815947458	0.1133613912122513
5.963303543967366	0.43942777390915905	0.4360712428456584	0.47263057011268567	0.46861149572868543	0.4899635162074776	0.48559921415990975	0.5072202370458099	0.502513021828229	0.5398645673195339	0.5345115701895745	0.07059641338372026	0.06981379934519344	0.008305343055581282	0.11403832939711833	0.008230184454616207	0.11300634763794903
5.999235447657878	0.43972703658012197	0.4363677711503164	0.47292835815368006	0.46890658017067993	0.4902605723989189	0.4858935820974461	0.5075166119738803	0.5028067223406482	0.54015982639934	0.5348041753372983	0.07055075559299968	0.06976865597531096	0.0082295112466646	0.11367795873506736	0.008155035266566024	0.11264918820683079
6.035383859143656	0.44002547178423507	0.43666347808831646	0.4732252428283894	0.46920076886111833	0.49055668560341525	0.4861870154510751	0.5078120044373503	0.503099449575391	0.5404540281946261	0.5350957338682377	0.07050512738689318	0.06972354184083279	0.008154136438269788	0.1133154557894045	0.008080338974576051	0.11228991561915791
6.071750082993084	0.44032307426010225	0.4369583584422082	0.4735212186798169	0.4694940563908389	0.4908518502614785	0.48647950871117907	0.508106408774293	0.5033911979224344	0.540747166848286	0.5353862399810664	0.07045952882942681	0.06967845700510286	0.008079216997418648	0.1129508233849208	0.00800609396036478	0.11192853267537828
6.108335431635222	0.4406198387511452	0.43725240699934936	0.47381628025754785	0.46978643735721676	0.49114606082112167	0.48677105637557816	0.5083998193311965	0.50368196178009	0.5410392365133525	0.5356756878844809	0.07041395998540681	0.06963340153223985	0.008004751293593237	0.11258406444794389	0.00793229860807454	0.1115650422763963
6.145141225407182	0.44091576000583405	0.4375456185521313	0.47411042211800436	0.4700779063644135	0.4914393117381262	0.48706165294979165	0.5086922304632435	0.5039717355552752	0.5413302313532997	0.5359640717974974	0.07036842092043871	0.0695883754871493	0.007930737698750967	0.1122151820071906	0.007858951304302586	0.11119944742468135
6.182168792601758	0.4412108327779178	0.43783798789821105	0.4744036388246991	0.47036845802363175	0.49173159747630885	0.4873512929473064	0.5089836365345909	0.5042605136637954	0.5416201455423455	0.5362513859497542	0.0703229117009464	0.06954337893554777	0.007857174587304172	0.11184417919410805	0.0077860504380895534	0.1108317512246515
6.2194194695153895	0.4415050518266569	0.4381295098407404	0.47469592494849294	0.4706580869533686	0.49202291250779107	0.4876399708898407	0.5092740319186508	0.5045482905306199	0.5419089732657579	0.5365376245818124	0.07027743239418827	0.06949841194397743	0.007784060336128107	0.11147105924364098	0.007713594400898138	0.1104619568829861
6.256894600496366	0.4417984119170573	0.43842017918859794	0.474987275067852	0.4709467877796714	0.4923132513132693	0.4879276813076136	0.5095634109983744	0.5048350605901629	0.5421967087201618	0.53682278194546	0.07023198306827805	0.06945347457982542	0.007711393324547622	0.11109582549470076	0.007641581586637081	0.11009006770977692
6.294595537993358	0.44209090782010485	0.4387099907566241	0.475277683769108	0.4712345551363965	0.49260260838228753	0.4882144187396155	0.5098517681665372	0.5051208182865671	0.5424833461138475	0.5371068523040194	0.07018656379220338	0.06940856691134205	0.007639171934366473	0.11071848139127383	0.007570010391658499	0.10971608711894021
6.332523642604218	0.4423825343130032	0.43899893936585416	0.4755671456467196	0.47152138366546653	0.49289097821351274	0.4885001777338792	0.5101390978260261	0.5054055580739875	0.542768879667084	0.5373898299326546	0.07014117463584502	0.06936368900766306	0.007567394549836237	0.11033903048254956	0.007498879214742793	0.1093400186288136
6.370680283125076	0.4426732861794102	0.4392870198437556	0.47585565530353474	0.47180726801713263	0.49317835531500837	0.48878495284775364	0.5104253943901278	0.505689274416877	0.5430533036124305	0.5376717091186807	0.07009581566999688	0.06931884093882482	0.007496059557665191	0.10995747642361664	0.007428186457114627	0.10896186586283818
6.40906683659976	0.44296315820967785	0.4395742270244653	0.47614320735105514	0.4720922028502358	0.4934647342045139	0.4890687386481787	0.5107106522828196	0.5059719617902754	0.5433366121950524	0.5379524841618774	0.07005048696638613	0.06927402277578748	0.007425165347026308	0.10957382297650042	0.00735793052242073	0.10858163255004172
6.447684688369473	0.4432521452010926	0.4398605557490273	0.4764297964097021	0.47237618283246957	0.4937501094097228	0.48935152971196133	0.5109948659390616	0.5062536146800966	0.5436187996730373	0.5382321493748007	0.07000518859769363	0.06922923459045419	0.007354710309531498	0.1091880740102198	0.007288109816738775	0.10819932252587705
6.486535232122802	0.443540241958117	0.4401460008656351	0.4767154171090839	0.47265920264064765	0.4940344754685631	0.4896333206260547	0.51127802980509	0.5065342275834228	0.5438998603177158	0.538510699083101	0.06995992063757381	0.06918447645569117	0.007284692839260032	0.10880023350185297	0.007218722748596029	0.10781493973276213
6.525619869945995	0.4438274432926333	0.44043055722987073	0.4770000640882647	0.4729412569609681	0.4943178269294804	0.48991410598783725	0.5115601383387139	0.5068137950087951	0.5441797884139813	0.5387881276258398	0.06991468316067756	0.0691397484453487	0.007215111332738111	0.10841030553696385	0.007149767728922285	0.10742848822049211
6.564940012373588	0.44411374402418713	0.4407142197049488	0.4772837319960347	0.47322234048928247	0.4946001583517212	0.4901938804053938	0.511841186009612	0.5070923114765087	0.5444585782606131	0.5390644293558086	0.06986947624267191	0.06909505063428273	0.007145964188946863	0.1080182943102983	0.0070812431711031465	0.1070399721473052
6.604497078439295	0.4443991389802342	0.44099698316195984	0.4775664154911826	0.4735024479313656	0.4948814643056193	0.49047263849780054	0.5121211672996323	0.5073697715189102	0.544736224170602	0.5393395986398521	0.06982429996026288	0.06905038309837634	0.0070772498093143454	0.10762420412638107	0.007013147490944505	0.10664939578018107
6.644292495727218	0.4446836229963862	0.4412788424801164	0.4778481092427687	0.47378157400318666	0.49516173937288205	0.4907503748954073	0.5124000767030925	0.5076461696806949	0.5450127204714763	0.5396136298591907	0.0697791543912168	0.06900574591456138	0.007008966597716437	0.10722803940005576	0.006945479106667207	0.10625676349538082
6.684327700423376	0.44496719091665987	0.44155979254699856	0.4781288079303996	0.47405971343118186	0.4954409781468798	0.4910270842401255	0.512677908727083	0.5079215005192069	0.5452880615056315	0.5398865174097468	0.06973403961438342	0.06896113916084054	0.006941112960485718	0.10682980465732328	0.006878236438936369	0.10586207977941342
6.724604137367524	0.4452498375937266	0.44183982825880247	0.47840850624450526	0.47433686095252847	0.49571917523293657	0.49130276118571536	0.5129546578917719	0.5081957586047405	0.5455622416306608	0.5401582557024712	0.0696889557097191	0.06891656291630976	0.006873687306392817	0.10642950453578237	0.006811417910827622	0.10546534922926298
6.76512326010531	0.4455315578891628	0.4421189445205891	0.4786871988866167	0.4746130113154203	0.49599632524862164	0.49157740039807546	0.51323031873071	0.5084689385208443	0.5458352552196877	0.5404288391636738	0.0696439027583084	0.06887201726118361	0.006806688046658849	0.10602714378535438	0.00674502194783777	0.10506657655325569
6.805886530940724	0.44581234667370234	0.4423971362465348	0.47896488056964504	0.4748881592793458	0.49627242282404377	0.49185099655553394	0.5135048857911403	0.5087410348646251	0.5461070966617015	0.540698262235354	0.0695988808423909	0.06882750227681406	0.006740113594949193	0.10562272726878064	0.006679046977905223	0.10466576657172766
6.846895420988873	0.44609219882749007	0.4426743983601828	0.4792415460181634	0.4751622996153651	0.49654746260214616	0.49212354434914163	0.5137783536343058	0.5090120422470551	0.5463777603618933	0.5409665193755342	0.06955389004538061	0.06878301804571857	0.006673962367371722	0.10521625996233297	0.006613491431378904	0.10426292421746552
6.888151410229076	0.4463711092403359	0.4429507257946958	0.4795171899686882	0.47543542710639164	0.4968214392390036	0.49239503848296606	0.5140507168357623	0.5092819552932814	0.5466472407419948	0.5412336050585956	0.06950893045189467	0.0687385646516026	0.006608232782475909	0.10480774695638218	0.006548353741013813	0.10385805453611852
6.92965598755826	0.4466490728119711	0.44322611349311036	0.479791807169964	0.47570753654747255	0.49709434740412073	0.492665473674386	0.5143219699856911	0.509550768642934	0.5469155322406192	0.5414995137756146	0.06946400214777596	0.06869414217938326	0.006542923261256384	0.10439719345602327	0.006483632342002998	0.10345116268723586
6.971410650844719	0.44692608445230514	0.44350055640859165	0.4800653923832481	0.4759786227460721	0.4973661817807326	0.4929348446543915	0.5145921076892139	0.5098184769504397	0.5471826293136036	0.5417642400347019	0.06941910522011968	0.06864975071521576	0.006478032227142272	0.10398460478180027	0.006419325671962461	0.10304225394497735
7.01341690698215	0.4472021390816844	0.44377404950469135	0.48033794038259836	0.476248680522357	0.497636937066106	0.4932031461678818	0.5148611245667088	0.510085074885335	0.5474485264343543	0.5420277783613449	0.06937423975729606	0.06860539034651744	0.006413558106003414	0.10356998637007564	0.006355432170900954	0.10263133369788591
7.055676271944047	0.4474772316311507	0.44404658775560274	0.4806094459551602	0.4765177047094803	0.4979066079718432	0.4934703729739644	0.5151290152541295	0.5103505571325809	0.547713218094192	0.5422901232987487	0.06932940584898074	0.06856106116199535	0.006349499326160135	0.10315334377398244	0.0062919502812608386	0.1022184074503798
7.098190270838397	0.44775135704270363	0.4443181661464227	0.48087990390145785	0.47678569015387084	0.49817518922418685	0.4937365198462601	0.5153957744033247	0.5106149183928804	0.5479766988027017	0.5425512694081828	0.06928460358617777	0.06851676325166982	0.006285854318353046	0.10273468266360908	0.006228878447900321	0.10180348082303681
7.1409604379627405	0.44802451026956047	0.444588779673409	0.48114930903568404	0.47705263171552065	0.49844267556432564	0.49400158157320473	0.5156613966823598	0.510878153382997	0.5482389630880824	0.5428112112693267	0.06923983306124806	0.06847249670690349	0.006222621515760807	0.10231400882689456	0.0061662151180845726	0.10138655955302056
7.183988316859528	0.4482966862764211	0.4448584233442436	0.481417656185994	0.4773185242682762	0.4987090617487037	0.49426555295835556	0.5159258767758408	0.5111402568360761	0.5485000054974999	0.5430699434806201	0.06919509436793678	0.06842826162042809	0.006159799354012563	0.10189132817026803	0.0061039587414901675	0.10096764949479109
7.227275460371831	0.44856788003973125	0.4451270921782936	0.4816849401947987	0.47758336270012886	0.4989743425493294	0.49452842882069675	0.5161892093852394	0.5114012235019646	0.548759820597441	0.543327460659612	0.06915038760140167	0.06838405808636984	0.006097386271152416	0.10146664671897554	0.006042107770210414	0.10054675662088641
7.270823430699384	0.44883808654794766	0.44539478120687614	0.4819511559190605	0.47784714191350935	0.49923851275408637	0.49479020399495016	0.5164513892292185	0.5116610481475378	0.5490184029740698	0.5435837574433152	0.06910571285823863	0.06833988620028039	0.0060353807076660715	0.10103997061796122	0.005980660658757131	0.10012388702243413
7.31463379945495	0.4491073008018054	0.4456614854735216	0.4822162982305902	0.47810985682558066	0.499501567167047	0.49505087333188336	0.516712411043963	0.5119197255570223	0.5492757472335863	0.5438388284885594	0.06906107023651517	0.06829574605916384	0.005973781106471954	0.10061130613222247	0.005919615864032224	0.09969904690933618
7.358708147721062	0.44937551781458546	0.445927200034241	0.4824803620163455	0.47837150236853543	0.49976350060878605	0.4953104316986214	0.5169722695835082	0.5121772505323245	0.5495318480025866	0.5440926684723489	0.0690164598357952	0.0682516377615053	0.00591258591292565	0.10018065964783318	0.005858971845362326	0.09927224261150513
7.403048066107065	0.44964273261238324	0.44619191995779206	0.4827433421787306	0.47863207348989256	0.5000243079166978	0.4955688739789612	0.5172309596200726	0.5124336178933595	0.5497866999284255	0.544345272092221	0.06897188175717149	0.06820756140730087	0.005851793574807473	0.09974803767201479	0.005798727064486364	0.09884348057919112
7.447655154806527	0.44990894023437905	0.4464556403259471	0.4830052336358977	0.47889156515279546	0.5002839839453119	0.495826195073685	0.5174884759443917	0.5126888224783803	0.5500402976795806	0.544596634066606	0.06892733610329516	0.06816351709808763	0.005791402542303814	0.09931344683363363	0.00573887998553424	0.0984127673832802
7.49253102365499	0.4501741357331077	0.4467183562337631	0.48326603132204804	0.4791499723363127	0.500542523566612	0.4960823899008767	0.5177448133660515	0.5129428591443116	0.5502926359460171	0.5448467491351896	0.06888282297840581	0.06811950493697456	0.005731411268074638	0.09887689388473575	0.005679429075054365	0.09798010971621807
7.537677292188054	0.45043831417473296	0.446980062789851	0.48352573018773837	0.47940729003573884	0.5007999216703594	0.4963374533962393	0.517999966713829	0.5131957227670816	0.5505437094395588	0.5450956120592778	0.0688383424883651	0.06807552502867147	0.0056718182071850975	0.09843838570029106	0.005620372801988793	0.09754551439245063
7.583095589699846	0.450701470639319	0.4472407551166479	0.4837843252001841	0.47966351326289824	0.5010561731644114	0.4965913805134145	0.518253930836027	0.5134474082419602	0.5507935128942555	0.5453432176221638	0.06879389474068487	0.06803157747952367	0.0056126218171170805	0.0979979292787192	0.005561709637703416	0.0971089883492482
7.628787555301809	0.4509636002211056	0.44750042835068915	0.48404181134356733	0.4799186370464481	0.501311272975047	0.4968441662243038	0.5185067006008173	0.5136979104838939	0.5510420410667568	0.5455895606294944	0.06874947984456246	0.06798766239754118	0.005553820557794076	0.09755553174296949	0.005503438055955101	0.09667053864686181
7.674754837981857	0.45122469802878296	0.4477590776428815	0.4842981836193436	0.4801726564321844	0.501565216047291	0.4970958055193893	0.5187582708965813	0.5139472244278452	0.5512892887366856	0.5458346359096414	0.06870509791091368	0.0679437798924326	0.005495412891556306	0.09711120034086207	0.005445556532906792	0.0962301724694754
7.720999096663877	0.45148475918576864	0.4480166981587786	0.4845534370465524	0.480425566483349	0.501817997345241	0.49734629340805914	0.5190086366322539	0.5141953450291337	0.5515352507070138	0.5460784383140748	0.068660749052404	0.06789993007563742	0.005437397283171386	0.09666494244558521	0.005388063547122179	0.09578789712546154
7.767522000267617	0.4517437788304843	0.44827328507885483	0.4848075666621271	0.4806773622809369	0.5020696118523954	0.49759562491893067	0.5192577927376689	0.5144422672637767	0.5517799218044405	0.5463209627177338	0.06861643338348453	0.06785611306036081	0.005379772199830768	0.09621676555647696	0.005330957579563034	0.095343720048092
7.814325227768903	0.45200175211663535	0.44852883359878415	0.4850605675212078	0.48092803892400693	0.5023200545719829	0.49784379510017857	0.5195057341639064	0.5146879861288352	0.5520232968797726	0.5465622040194066	0.068572151020426	0.06781232896160709	0.00532253611115685	0.09576667729943722	0.005274237113612301	0.09489764879643303
7.861410468260233	0.4522586742134892	0.44878333892971606	0.4853124346974539	0.481177591529992	0.5025693205272939	0.4980907990198633	0.5197524558836409	0.5149324966427571	0.5522653708083056	0.5468021571421054	0.06852790208135409	0.067768577896214	0.005265687489182547	0.09531468542753885	0.005217900635029693	0.09444969105530276
7.908779421011744	0.45251454030615684	0.449036796298554	0.48556316328335963	0.4814260152350104	0.5028174047620124	0.4983366317662587	0.519997952891492	0.5151757938457252	0.5525061384902085	0.5470408170334475	0.06848368668628448	0.06772485998288988	0.00520922480837438	0.09486079782162449	0.005161946631982772	0.09399985463606697
7.956433795532517	0.45276934559587295	0.4492892009482363	0.4858127483905688	0.4816733051941803	0.5030643023405507	0.49858128844818467	0.5202422202043755	0.5154178728000057	0.552745594850908	0.5472781786660373	0.06843950495716064	0.06768117534224787	0.005153146545601395	0.094405022490605	0.005106373595054947	0.09354814747767648
8.004375311632296	0.45302308530027974	0.44954054813801586	0.4860611851501932	0.4819194565819347	0.5033100083483835	0.4988247641953406	0.5204852528618582	0.515658728590299	0.5529837348414787	0.54751423703785	0.06839535701789025	0.06763752409684294	0.005097451180170687	0.09394736757258215	0.005051180017198398	0.09309457764628348
8.052605699483543	0.4532757546537097	0.44979083314374085	0.4863084687131313	0.48216446459233514	0.5035545178923873	0.4990670541586353	0.5207270459265124	0.5158983563240893	0.5532205534390305	0.5477489871726156	0.06835124299438132	0.06759390637120957	0.005042137193815854	0.0934878413350475	0.004996364393782038	0.0926391533365063
8.101126699683881	0.4535273489074696	0.45004005125813895	0.4865545942503869	0.48240832443939247	0.5037978261011765	0.4993081535105276	0.5209675944842728	0.516136751132002	0.5534560456471023	0.5479824241202104	0.06830716301458356	0.06755032229189976	0.004987203070665913	0.09302645217518091	0.004941925222582633	0.09218188287215412
8.149940063318896	0.453777863330126	0.4502881977910992	0.48679955695339094	0.4826510313573821	0.5040399281254437	0.4995480574453595	0.5212068936447949	0.5163739081681548	0.5536902064960532	0.5482145429570422	0.06826311720852551	0.06750677198752052	0.0049326472972870405	0.09256320862090206	0.0048878610037519366	0.0917227747058007
8.199047552025359	0.45402729320779206	0.45053526806995614	0.4870433520343248	0.4828925806011651	0.5042808191383024	0.49978676117969567	0.521444938541815	0.5166098226105167	0.553923031043461	0.5484453387864445	0.06821910570835192	0.0674632555887745	0.0048784683626736935	0.09209811933146739	0.004834170239857549	0.09126183742044702
8.248450938054788	0.4542756338444137	0.4507812574397766	0.48728597472644236	0.4831329674465097	0.5045204943356284	0.5000242599526636	0.5216817243335131	0.516844489661266	0.5541545143745177	0.5486748067390698	0.06817512864837012	0.06741977322849829	0.004824664758217523	0.09163119309718581	0.00478085143585627	0.09079907972926549
8.298152004337403	0.4545228805620574	0.4510261612636433	0.4875274202843953	0.4833721871904124	0.5047589489364032	0.5002605490262934	0.5219172462028735	0.5170779045471492	0.5543846516024292	0.5489029419732835	0.06813118616508403	0.06737632504170386	0.004771234977731353	0.09116243884083985	0.004727903099094988	0.09033451047638152
8.348152544546481	0.45476902870119995	0.45126997492294413	0.48776768398455994	0.48361023515142193	0.5049961781830614	0.500495623685861	0.5221514993580526	0.5173100625198436	0.5546134378688181	0.5491297396755628	0.06808727839724069	0.06733291116561997	0.004718177517466948	0.0906918656180693	0.004675323739331105	0.08986813863776888
8.398454363163072	0.45501407362101715	0.4515126938176576	0.4880067611253636	0.48384710666996356	0.5052321773418367	0.5007294792402326	0.5223844790327438	0.5175409588563193	0.5548408683441256	0.5493551950608946	0.06804340548587114	0.06728953173973336	0.004665490876073264	0.09021948261751334	0.004623111868710339	0.08939997332116434
8.449059275541144	0.45525801069967453	0.45175431336664307	0.4882446470276135	0.4840827971086653	0.5054669417031099	0.5009621110222087	0.5226161804865455	0.5177705888592049	0.5550669382280179	0.5495793033731783	0.0679995675743328	0.06724618690583198	0.004613173554626648	0.08974529916170582	0.004571266001775598	0.08893002376703407
8.49996910797308	0.45550083533461944	0.4519948290079294	0.4884813370348268	0.48431730185268507	0.5057004665817593	0.5011935143888717	0.5228465990053318	0.5179989478571528	0.5552916427497928	0.549802059885627	0.06795576480835415	0.06720287680804758	0.0045612240566210716	0.08926932470740212	0.0045197846554687615	0.08845829934895733
8.551185697755594	0.45574254294287114	0.45223423619900466	0.4887168265135604	0.4845506163100376	0.505932747317511	0.5014236847219333	0.5230757299016224	0.5182260312052068	0.5555149771687894	0.550023459901174	0.06791199733607917	0.06715960159290058	0.004509640887963684	0.08879156884626127	0.004468666349118244	0.08798480957403854
8.602710893256043	0.4559831289613159	0.4524725304171079	0.4889511108537442	0.484782735911925	0.5061637792752925	0.5016526174280841	0.5233035685149571	0.5184518342851726	0.5557369367747995	0.550243498752879	0.06786826530811332	0.06711636140934586	0.004458422556989916	0.08831204130541437	0.00441790960446653	0.08750956408375998
8.654546553979111	0.4562225888469991	0.45270970715952036	0.48918418546901365	0.4850136561130673	0.5063935578455857	0.5018803079393445	0.523530110212268	0.5186763525059873	0.5559575168884808	0.5504621718043375	0.06782456887756746	0.06707315640881527	0.00440756757444305	0.08783075194764933	0.004367512945635532	0.08703257265413811
8.706694550633951	0.45646091807741995	0.45294576194385755	0.48941604579704356	0.48524337239203275	0.506622078444782	0.5021067517134162	0.5237553503882575	0.5188995813040922	0.5561767128617713	0.5506794744500909	0.06778090820010847	0.06702998674526718	0.004357074453483989	0.08734771077220671	0.00431747489915324	0.08655384519643405
8.759156765201672	0.45669811215082684	0.45318069030836355	0.4896466872998849	0.4854718802515723	0.5068493365155391	0.5023319442340365	0.5239792844657744	0.5191215161438076	0.5563945200783074	0.5508954021160408	0.067737283434003	0.06698685257523257	0.004306941709701029	0.08686292791534811	0.004267793993933289	0.08607339175749473
8.811935091003267	0.4569341665865127	0.45341448781220306	0.4898761054643003	0.4856991752189515	0.5070753275271395	0.5025558810113314	0.5242019078961939	0.5193421525177065	0.5566109339538423	0.5511099502598609	0.0676936947401694	0.06694375405786261	0.004257167861092093	0.08637641365068305	0.004218468761298055	0.085591222520506
8.865031432767935	0.4571690769251114	0.45364715003575734	0.4901042958021016	0.4859252528462872	0.5073000469758479	0.5027785575821736	0.5244232161597976	0.5195614859469936	0.5568259499366671	0.5513231143714168	0.06765014228222595	0.06690069135497874	0.004207751428077167	0.08588817838966634	0.0041694977349635565	0.0851073478053479
8.918447706701835	0.4574028387288955	0.45387867258091896	0.4903312538504897	0.4861501087108824	0.5075234903852739	0.5029999695105383	0.5246432047661554	0.5197795119818814	0.5570395635080343	0.5515348899731818	0.06760662622653915	0.0668576646311198	0.004158690933496523	0.08539823268236546	0.004120879451034121	0.08462177806892157
8.972185840557227	0.457635447582073	0.45410905107138766	0.49055697517239333	0.48637373841556386	0.5077456533067322	0.503220112387862	0.5248618692545101	0.5199962262019734	0.557251770182582	0.5517452726206598	0.06756314674227835	0.06681467405359716	0.004109984902608943	0.08490658721765953	0.004072612448019264	0.08413452390605869
9.02624777370205	0.4578668990910869	0.4543382811529665	0.4907814553568107	0.4865961375890201	0.5079665313196067	0.5034389818334035	0.5250792051941615	0.5202116242166422	0.5574625655087609	0.5519542579028057	0.06751970400146509	0.06677171979254098	0.0040616318630881665	0.0844132528237509	0.004024695266829248	0.08364559604969202
9.080635457189915	0.45809718888491296	0.45456635849385935	0.4910046900191506	0.48681730188614053	0.5081861200317136	0.5036565734946038	0.5252952081848535	0.5204257016654151	0.5576719450692637	0.5521618414424506	0.06747629817902745	0.06672880202095621	0.004013630345031771	0.08391824046893248	0.003977126450761759	0.08315500537135279
9.135350853830497	0.4583263126153605	0.4547932787849684	0.49122667480157683	0.48703722698835594	0.5084044150796689	0.5038728830474487	0.5255098738571632	0.5206384542183572	0.5578799044814553	0.5523680188967284	0.06743292945285309	0.06668592091477384	0.00396597888096295	0.08342156126182942	0.003929904545528551	0.08266276288188124
9.190395938260405	0.45855426595737125	0.45501903774019253	0.49144740537335035	0.4872559086039793	0.5086214121292536	0.5040879061968339	0.5257231978728885	0.5208498775764581	0.5580864393978054	0.5525727859575029	0.06738959800384448	0.0666430766529065	0.0039186760058100845	0.08292322645176853	0.0038830280992190325	0.0821688797315403
9.245772697014415	0.45878104460932106	0.4552436310967256	0.4916668774311759	0.48747334246854856	0.5088371068757825	0.5043016386769268	0.5259351759254414	0.5210599674720189	0.5582915455063239	0.552776138351799	0.06734630401597476	0.06660026941730221	0.0038717202569440445	0.08242324742975882	0.0038364956623402335	0.08167336721081142
9.301483128597186	0.4590066442933208	0.45546705461535647	0.4918850866995478	0.4876895243451693	0.5090514950444744	0.5045140762515368	0.52614580374024	0.5212687196690418	0.5584952185309965	0.5529780718422342	0.06730304767634354	0.06655749939300162	0.0038251101741400007	0.08192163572842048	0.0037903057878017066	0.0811762367510056
9.357529243555355	0.45923106075551773	0.4556893040807679	0.4921020289310956	0.4879044500248594	0.5092645723908215	0.5047252147144796	0.5263550770751017	0.5214761299636195	0.5586974542322246	0.5531785822274524	0.06725982917523557	0.06651476676819368	0.0037788442996093963	0.08141840302273806	0.0037444570308995395	0.08067749992402184
9.413913064550128	0.45945428976639807	0.45591037530183814	0.4923176999069342	0.4881181153268942	0.509476334700962	0.5049350498899465	0.5265629917206399	0.5216821941843285	0.5588982484072642	0.5533776653425607	0.067216648706178	0.06647207173427506	0.00373292117797952	0.08091356113052939	0.0036989479493358957	0.08017716844351241
9.47063662643026	0.4596763271210901	0.45613026411194035	0.4925320954370113	0.48833051609915246	0.5096867777920534	0.505143577632875	0.5267695435006622	0.5218869081926213	0.5590975968906707	0.5535753170595659	0.06717350646600326	0.06642941448590826	0.0036873393563077173	0.08040712201275824	0.003653777103225231	0.07967525416511023
9.527701976305488	0.45989716863966557	0.45634896636924416	0.49274521136045746	0.4885416482184629	0.5098958975126461	0.5053507938293187	0.5269747282725653	0.5220902678832213	0.5592954955547402	0.5537715332878147	0.0671304026549045	0.06638679522108241	0.0036420973840645132	0.0798990977739038	0.0036089430550747537	0.07917176908681256
9.585111173620431	0.4601168101674447	0.4565664779570181	0.4929570435459373	0.4887515075909537	0.5101036897430586	0.5055566943968204	0.5271785419277392	0.5222922691845194	0.5594919403099587	0.5539663099744364	0.06708733747650286	0.06634421414117204	0.003597193813161148	0.07938950066305495	0.003564444369803965	0.07866672534962049
9.642866290228868	0.4603352475753005	0.4567827947839307	0.4931675878920011	0.48896009015240005	0.5103101503957564	0.5057612752847852	0.5273809803919663	0.5224929080589726	0.5596869271054496	0.5541596431047858	0.06704431113790707	0.06630167145100394	0.003552627197933589	0.0788783430735549	0.0035202796147322246	0.07816013523762422
9.700969410468568	0.46055247675996064	0.4569979127843528	0.4933768403274373	0.4891673918685739	0.5105152754157267	0.5059645324748542	0.5275820396258248	0.5226921805035002	0.5598804519294232	0.5543515287028877	0.0670013238497777	0.06625916735891453	0.003508396095139865	0.07836563754376868	0.0034764473595849665	0.07765201117884146
9.75942263123647	0.4607684936443145	0.45721182791866116	0.4935847968116261	0.4893734087355957	0.5107190607808597	0.5061664619812815	0.5277817156250935	0.5228900825498879	0.5600725108096297	0.5545419628318864	0.06695837582639323	0.06621670207681928	0.003464499063968951	0.07785139675769415	0.003432946176499918	0.07714236574543065
9.818228062064373	0.4609832941777166	0.45742453617354023	0.4937914533348934	0.48957813678028467	0.5109215025023275	0.5063670598513095	0.5279800044211564	0.5230866102651865	0.5602630998138135	0.5547309415944929	0.06691546728571542	0.06617427582027427	0.0034209346660443174	0.07733563354517514	0.0033897746400262108	0.07663121165427356
9.877387825195074	0.4611968743362926	0.4576360335622868	0.49399680591886663	0.4897815720605118	0.5111225966249662	0.5065663221655489	0.5281769020814118	0.5232817597521184	0.5604522150501692	0.5549184611334387	0.06687259844945698	0.0661318888085469	0.0033777014654239323	0.07681836088254101	0.0033469313271128343	0.07611856176718845
9.936904055658934	0.4614092301232442	0.45784631612511273	0.494200850616831	0.48998371066555346	0.511322339227658	0.5067642450383546	0.5283724047096797	0.5234755271494791	0.5606398526678005	0.5551045176319274	0.06682976954314994	0.0660895412646778	0.0033347980285922674	0.07629959189266344	0.003304414817127288	0.07560442909152698
9.996778901350961	0.4616203575691547	0.45805537992944917	0.4944035835140845	0.49018454871644435	0.511520726423714	0.5069608246182095	0.5285665084466112	0.5236679086325462	0.5608260088571784	0.5552891073140902	0.06678698079621544	0.06604723341555643	0.003292222924462962	0.07577933984563856	0.0032622236918466996	0.07508882678054363
10.05701452310831	0.4618302527322956	0.45826322107024986	0.4946050007282978	0.4903840823663322	0.5117177543612598	0.507156057088102	0.5287592094701017	0.523858900413484	0.5610106798506054	0.5554722264454431	0.06674423244203466	0.066004965491986	0.003249974724406357	0.07525761815952592	0.00322035653546493	0.07457176813375099
10.117613094788254	0.462038911698932	0.45846983567029675	0.49480509840987125	0.49058230780083495	0.5119134192236211	0.5073499386659115	0.5289505039957024	0.5240484987417556	0.5611938619226787	0.5556538713333466	0.06670152471802133	0.06596273772875742	0.0032080520022104153	0.07473444040002164	0.00317881193459435	0.07405326659763034
10.178576803346665	0.46224633058362896	0.45867521988050364	0.4950038727422943	0.4907792212383957	0.5121077172297094	0.5075424656047899	0.5291403882770347	0.524236699904531	0.561375551390756	0.5558340383274665	0.06665885786569437	0.06592055036472125	0.0031664533341064782	0.07420982028138212	0.003137588478254294	0.07353333576554633
10.239907848916916	0.46245250552955847	0.4588793698802205	0.4952013199425062	0.49097481893063943	0.512300644634411	0.5077336341935466	0.5293288586062062	0.524423500227099	0.5615557446154245	0.5560127238202365	0.06661623213075224	0.06587840364286184	0.003125177298778148	0.073683771666893	0.0030966847578932644	0.07301198937838649
10.301608444889292	0.4626574327088047	0.45908228187753847	0.49539743626125543	0.4911690971627319	0.5124921977289759	0.5079234407570331	0.5295159113142275	0.5246088960732805	0.5617344380009691	0.556189924247323	0.06657364776315115	0.06583629781037158	0.0030842224773337534	0.07315630856882649	0.0030560993673702797	0.07248924132512968
10.363680817990868	0.4628611083226718	0.4592839521095951	0.49559221798346126	0.49136205225373725	0.5126823728414062	0.5081118816565312	0.5297015427714302	0.524792883845843	0.5619116279958464	0.5563656360880934	0.06653110501718067	0.06579423311872878	0.003043587453334773	0.07262744514915198	0.003015830902980632	0.07196510564317293
10.426127208365882	0.46306352860198957	0.45948437684287824	0.4957856614285766	0.4915536805569779	0.5128711663368485	0.5082989532901394	0.5298857493878868	0.5249754599869159	0.5620873110931572	0.5565398558660836	0.06648860415154165	0.06575220982377403	0.003003270812794945	0.07209719572016127	0.0029758779634248	0.07143959651826037
10.488949869656532	0.463264689807421	0.4596835523735314	0.4959777629509506	0.4917439784603935	0.5130585746179863	0.5084846520931603	0.5300685276138325	0.5251566209784074	0.5622614838311241	0.5567125801494691	0.0664461454294283	0.06571022818579059	0.002963271144162505	0.07156557474421277	0.002936239149841313	0.07091272828547801
10.552151069084381	0.4634645882297676	0.45988147502765886	0.49616851894019015	0.4919329423869019	0.5132445941254306	0.5086689745384926	0.5302498739400856	0.5253363633424235	0.5624341427935665	0.556883805551538	0.06640372911860888	0.0656682884695848	0.002923587038337949	0.07103259683441365	0.0028969130658005326	0.07038451542945268
10.615733087532126	0.463663220190277	0.46007814116163015	0.4963579258215265	0.4921205687947607	0.5134292213381156	0.5088519171370195	0.5304297848984733	0.5255146836416873	0.5626052846103838	0.5570535287311664	0.06636135549150786	0.06562639094456732	0.002884217088685581	0.07049827675552933	0.002857898317287333	0.06985497258446571
10.679698219625935	0.4638605820409493	0.46027354716238456	0.4965459800561785	0.49230685417792786	0.5136124527736948	0.509033476438001	0.5306082570622558	0.525691578479959	0.5627749059580358	0.5572217463932935	0.06631902482529102	0.0655845358848364	0.002845159891009974	0.06996262942342923	0.0028191935127304113	0.0693241145351351
10.744048773818252	0.4640566701648428	0.460467689447737	0.4967326781417174	0.4924917950664255	0.5137942849889332	0.5092136490294663	0.5307852870465525	0.52586704450246	0.5629430035600262	0.5573884552894024	0.06627673740195174	0.06554272356926402	0.002806414043574179	0.06942566990593946	0.002780797262991186	0.06879195621668543
10.808787072471103	0.46425148097638114	0.4606605644666808	0.49691801661243357	0.49267538802670136	0.5139747145801076	0.5093924315386069	0.5309608715087699	0.5260410783962953	0.5631095741873894	0.5575536522179988	0.06623449350839702	0.06550095428158159	0.002767978147102834	0.06888741342336857	0.0027427081813584664	0.0682585127151043
10.87391545193992	0.46444501092165835	0.4608521686996935	0.49710199203970223	0.4928576296619925	0.5141537381834024	0.5095698206321706	0.5311350071490307	0.5262136768908778	0.5632746146591782	0.5577173340250946	0.06619229343653758	0.06545922831046774	0.0027298508047768344	0.06834787534846498	0.002704924883563997	0.06772379926773908
10.93943626265785	0.4646372564787462	0.46104249865904096	0.49728460103235084	0.493038516612691	0.514331352475309	0.5097458130168571	0.5313076907106042	0.5263848367583568	0.5634381218429535	0.5578794976046935	0.06615013748337793	0.06541754594963795	0.0026920306222444346	0.06780707120704221	0.002667445987784234	0.06718783126370909
11.00535186922059	0.46482821415799813	0.4612315508890807	0.4974658402370256	0.49321804555670606	0.5145075541730256	0.5099204054397141	0.531478918980337	0.5265545548140425	0.5636000926552768	0.5580401398992755	0.06610802595110771	0.06537590749793526	0.0026545162076136997	0.06726501667827733	0.0026302701146323493	0.0666506242439624
11.071664650471687	0.465017880502356	0.46141932196656604	0.49764570633856026	0.4933962132098303	0.5146823400348568	0.5100935946885337	0.5316486887890868	0.5267228279168362	0.5637605240622033	0.5581992579002871	0.06606595914719683	0.06533431325942324	0.0026173061714609425	0.0667217275947678	0.0025933958871711127	0.06611219390175904
11.138376999588447	0.46520625208765465	0.46160580850095	0.4978241960603441	0.49357301632610545	0.5148557068606152	0.5102653775922509	0.5318169970121566	0.5268896529696608	0.5639194130797794	0.5583568486486318	0.06602393738448972	0.06529276354348003	0.0025803991268360527	0.06617721994344095	0.002556821930906672	0.06557255608304047
11.205491324168262	0.4653933255229266	0.4617910071346878	0.49800130616469074	0.49374845169818743	0.5150276514920248	0.5104357510213415	0.5319838405697288	0.5270550269198907	0.5640767567745393	0.5585129092351622	0.06598196098130138	0.06525125866489456	0.0025437936892518387	0.06563150986525557	0.0025205468737961034	0.0650317267867564
11.273010046315514	0.4655790974507067	0.46197491454354017	0.49817703345320685	0.49392251615771343	0.5151981708131215	0.5106047118882228	0.5321492164273038	0.527218946759785	0.5642325522640056	0.5586674368011749	0.06594003026152001	0.06520979894396375	0.002507488476706232	0.0650846136559835	0.0024845693462562934	0.06448972216514903
11.340935602728974	0.46576356454733625	0.4621575274368758	0.4983513747671634	0.4940952065756689	0.5153672617506602	0.5107722571476526	0.5323131215961365	0.5273814095269214	0.5643867967171924	0.5588204285389078	0.06589814555470185	0.06516838470659178	0.0024714821096756268	0.06453654776647966	0.002448887981146619	0.0639465585239094
11.409270444789758	0.4659467235232663	0.4623388425579733	0.49852432698786414	0.49426651986275394	0.515534921274517	0.510938383797131	0.5324755531336759	0.5275424123046306	0.5645394873551081	0.5589718816920376	0.06585630719617745	0.06512701628439199	0.00243577321110644	0.06398732880255409	0.002413501413798702	0.06340225232290209
11.478017038649782	0.4661285711233606	0.462518856684323	0.49869588703701645	0.4944364529697515	0.5157011463980959	0.5111030888773032	0.5326365081440052	0.527701952222433	0.5646906214512625	0.5591217935561815	0.0658145155271543	0.06508569401478861	0.002400360406433766	0.06343697352578204	0.0023784082819915398	0.06285682017592364
11.547177865320764	0.46630910412719867	0.46269756662792716	0.49886605187710226	0.4946050028878951	0.5158659341787345	0.5112663694723595	0.5327959837782843	0.5278600264564755	0.5648401963321747	0.5592701614793998	0.06577277089482357	0.06504441824112236	0.0023652423235849263	0.06288549885378814	0.0023436072259785945	0.06231027885154106
11.616755420763786	0.4664883193493781	0.46287496923560234	0.49903481851174986	0.49477216664923723	0.5160292817181125	0.5114282227104434	0.5329539772351923	0.5280166322299705	0.564988209377885	0.5594169828627007	0.0657310736524662	0.065003189312756	0.002330417592967926	0.06233292186017536	0.0023090968884811325	0.06176264527321962
11.686752215979308	0.46666621363981525	0.4630510613892778	0.49920218398610383	0.49493794132701785	0.5161911861626569	0.5115886457640513	0.5331104857613711	0.5281717668136362	0.565134658022465	0.5595622551605466	0.06568942415956407	0.06496200758518408	0.00229588484747989	0.061779259774908724	0.0022748759146784536	0.0612139365191382
11.75717077709787	0.46684278388404654	0.46322584000629563	0.49936814538719804	0.495102324036033	0.5163516447039536	0.5117476358504405	0.5332655066518714	0.5283254275261366	0.5652795397545339	0.5597059758813644	0.06564782278191099	0.06492087342014256	0.0022616427225283786	0.06122452998512529	0.002240942952234537	0.060664169823226644
11.82801364547121	0.46701802700352874	0.46339930203970986	0.49953269984432697	0.49526531193300466	0.5165106545791551	0.5119051902320336	0.5334190372505989	0.5284776117345246	0.5654228521177755	0.5598481425880548	0.06560626989172569	0.0648797871857201	0.0022276898560043	0.060668750034594154	0.0022072966512820535	0.060113362574895746
11.899283377763982	0.46719193995593855	0.4635714444785838	0.49969584452941823	0.49542690221694896	0.5166682130713904	0.5120613062168256	0.5335710749507624	0.5286283168546846	0.5655645927114554	0.5599887528985068	0.06556476586776873	0.06483874925647463	0.0021940248883089986	0.060111937624753864	0.0021739356644374652	0.059561532319634125
11.970982546046038	0.4673645197354716	0.46374226434828886	0.4998575766574053	0.49558709212954766	0.5168243175101779	0.512215981158791	0.5337216171953226	0.5287775403517783	0.5657047591909441	0.5601278044861128	0.06552331109545831	0.06479776001354652	0.0021606464623462607	0.05955411061441396	0.0021408586467988044	0.05900869675905085
12.043113737885237	0.46753576337313973	0.46391175871079954	0.5000178934865986	0.49574587895551553	0.5169789652718332	0.5123692124582915	0.5338706614774422	0.5289252797406894	0.5658433492682382	0.560265295080285	0.06548190596699312	0.06475681984478088	0.0021275532235254246	0.05899528702022394	0.002108064255954112	0.058454873751387026
12.115679556440844	0.4677056679370689	0.46407992466499076	0.5001767923190604	0.49590326002297236	0.5171321537798853	0.5125209975624857	0.5340182053409367	0.5290715325864713	0.5659803607124865	0.5604012224669755	0.06544055088146905	0.06471592914484474	0.0020947438197729262	0.05843548501711382	0.0020755511519716663	0.05790008131141633
12.188682620557461	0.46787423053279553	0.46424675934693244	0.5003342705009766	0.4960592327038124	0.5172838805054865	0.5126713339657358	0.5341642463807286	0.5292162965047947	0.5661157913505181	0.560535584489198	0.06539924624500879	0.06467508831535013	0.0020622169015251934	0.05787472293827989	0.002043317997415084	0.05734433761087132
12.26212556485955	0.4680414483035616	0.4644122599301831	0.5004903254230295	0.4962137944140737	0.5174341429678277	0.5128202192100204	0.534308782243299	0.5293595691623972	0.5662496390673709	0.5606683790475511	0.06535799247088384	0.06463429776498147	0.002029971121740637	0.057313019275468946	0.0020113634573508676	0.05678766097896926
12.336011039846525	0.4682073184306097	0.46457642362608453	0.5006449545207721	0.49636694261431025	0.5175829387345512	0.5129676508853431	0.5344518106271446	0.529501348277534	0.5663819018068234	0.5607996041007438	0.06531678997964582	0.0645935579096193	0.0019980051359023143	0.05675039267951831	0.00197968619934219	0.056230069902269975
12.41034171198835	0.46837183813347616	0.46473924768405306	0.5007981552750003	0.496518674809961	0.5177302654221673	0.5131136266301448	0.5345933292832318	0.5296416316204288	0.5665125775719299	0.5609292576661243	0.0652756391992542	0.06455286917247083	0.0019663176020165984	0.05618686196010003	0.0019482848934537778	0.0556715830249459
12.485120263821853	0.46853500467028353	0.4649007293918713	0.5009499252121267	0.49666898855172087	0.5178761206964668	0.5132581441317143	0.5347333360154553	0.5297804170137268	0.5666416644255546	0.5610573378202098	0.06523454056521256	0.0645122319842016	0.0019349071806153972	0.05562244608624667	0.0019171582122567976	0.05511221914913733
12.560349394047481	0.4686968153380329	0.4650608660759784	0.5011002619045536	0.49681788143591155	0.5180205022729402	0.5134012011266017	0.5348718286810955	0.5299177023329494	0.5667691604909126	0.5611838426992186	0.0651934945207014	0.0644716467830695	0.0019037725347752499	0.05505716418674922	0.001886304830841734	0.0545519972353361
12.63603181762671	0.4688572674728932	0.4652196551017599	0.5012491629710467	0.4969653511048517	0.5181634079171918	0.5135427954010312	0.535008805191279	0.5300534855069489	0.5668950639521083	0.5613087704996056	0.06515250151671742	0.06443111401506138	0.0018729123301008954	0.05449103554991552	0.0018557234268006262	0.053990936402072975
12.712170265880024	0.46901635845049083	0.46537709387383425	0.5013966260771078	0.49711139524722664	0.5183048354453583	0.5136829247913128	0.5351442635114387	0.5301877645183628	0.5670193730546789	0.5614321194785965	0.06511156201221426	0.06439063413403057	0.0018423252347425922	0.05392407962411028	0.001825412680259042	0.053429055926756064
12.78876748658549	0.469174085686198	0.46553317983634224	0.5015426489353491	0.4972560115984615	0.5184447827245252	0.5138215871842603	0.5352782016617754	0.5303205374040754	0.5671420861061403	0.561553887954731	0.0650706764742422	0.06435020760183958	0.001812009919395674	0.05335631601798241	0.0017953712738605354	0.05286637524558557
12.865826244077915	0.4693304466354193	0.46568791047323066	0.5016872293058651	0.49739919794108883	0.5185832476731466	0.5139587805176012	0.5354106177177216	0.5304518022556709	0.5672632014765339	0.5616740743084002	0.06502984537809779	0.06430983488850063	0.0017819650573063228	0.05278776450046507	0.0017655978927648697	0.05230291395336906
12.943349319348618	0.46948543879387633	0.4658412833085368	0.5018303649966059	0.49754095210511934	0.5187202282614619	0.5140945027803945	0.5355415098104042	0.5305815572198967	0.5673827175989758	0.5617926769823912	0.06498906920746891	0.06426951647232718	0.0017521893242768982	0.05221844500113093	0.0017360912246813243	0.05173869180457302
13.0213395101458	0.4696390596978936	0.46599329590667404	0.5019720538637517	0.49768127196841405	0.5188557225119175	0.5142287520134464	0.5356708761271117	0.5307098004991239	0.5675006329702107	0.5619096944824343	0.06494834845458615	0.06422925284007876	0.0017226813986623846	0.05164837761033425	0.0017068499598438258	0.05117372871285397
13.099799631075467	0.4697913069246796	0.4661439458727104	0.502112293812083	0.4978201554570524	0.5189897284995836	0.5143615263097246	0.5357987149117586	0.5308365303518066	0.5676169461511638	0.5620251253777492	0.06490768362037554	0.06418904448711284	0.001693439961380605	0.05107758257921091	0.0016778727910229385	0.050608044751285775
13.178732513703073	0.4699421780926088	0.4662932308526512	0.5022510827953555	0.49795760054570254	0.5191222443525768	0.5144928238147766	0.5359250244653542	0.5309617450929469	0.567731655767499	0.562138968301596	0.0648670752146157	0.06414889191754063	0.0016644636959233239	0.05050608032031789	0.0016491584135458481	0.05004166015294231
13.258141006655675	0.4700916708615015	0.4664411485337174	0.5023884188166706	0.49809360525799173	0.5192532682524797	0.5146226427271458	0.5360498031464703	0.5310854430945591	0.5678447605101778	0.5622512219518288	0.06482652375609568	0.06410879564438383	0.0016357512883500291	0.049933891407391684	0.0016207055252772662	0.04947459531064169
13.338027975724735	0.47023978293290225	0.4665876966446226	0.5025242999288495	0.49822816766687505	0.5193827984347623	0.5147509812987887	0.5361730493717123	0.531207622786133	0.5679562591360218	0.5623618850914489	0.06478602977277706	0.06406875618973304	0.0016073014272901531	0.04936103657547619	0.0015925128266380817	0.048906870777329914
13.418396303969553	0.47038651205035537	0.46673287295585003	0.502658724234803	0.4983612858950052	0.5195108331892022	0.5148778378354939	0.5362947616161874	0.5313282826551016	0.5680661504682728	0.562470956549164	0.0647455938019572	0.06402877408491113	0.0015791128039599478	0.04878753672151959	0.0015645790206071375	0.04833850726612354
13.49924889182131	0.4705318559996816	0.4668766752799251	0.5027916898879046	0.49849295811510064	0.5196373708603091	0.5150032106972986	0.5364149384139797	0.5314474212473079	0.5681744333971644	0.5625784352199471	0.06470521639043904	0.06398884987064052	0.0015511841121651493	0.048213412904303254	0.0015369028127207862	0.04776952565052284
13.580588657187745	0.4706758126092509	0.4670191014716902	0.5029231950923614	0.49862318255031524	0.519762409847745	0.5151270982989087	0.5365335783586215	0.5315650371674735	0.5682811068804872	0.5626843200655983	0.06466489809469993	0.06394898409720887	0.0015235140482885434	0.04763868634415758	0.0015094829110950947	0.04719994696482388
13.662418535558457	0.47081837975025265	0.467160149428574	0.5030532381035844	0.49875195747460566	0.5198859486067471	0.5152494991101181	0.536650680103567	0.5316811290796676	0.5683861699441605	0.5627886101153111	0.06462463948106516	0.06390917732464281	0.0014961013113135024	0.04706337842377195	0.0014823180264040836	0.04662979240369225
13.744741480110864	0.47095955533696787	0.467299817090861	0.5031818172285605	0.49887928121309993	0.5200079856485516	0.515370411656226	0.5367662423626693	0.531795695707778	0.5684896216828076	0.5628913044662374	0.06458444112588488	0.06386943012288156	0.0014689446028284259	0.04648751068818058	0.0014554068718983793	0.04605908332264619
13.827560461816718	0.471099337327035	0.46743810244195927	0.5033089308262205	0.4990051521424644	0.5201285195408172	0.5154898345184589	0.5368802639106554	0.5319087358359824	0.56859146126033	0.5629924022840582	0.06454430361571495	0.0638297430719554	0.0014420426270174147	0.045911104844492456	0.0014287481634158716	0.045487841238241344
13.910878469549415	0.47123772372171663	0.4675750035086656	0.5034345773078104	0.4991295686912712	0.5202475489080477	0.5156077663343891	0.5369927435836032	0.532020248309222	0.5686916879104877	0.563091902803556	0.06450422754749795	0.06379011676216707	0.001415394090674038	0.045334182762402975	0.0014023406193812704	0.044916087828269724
13.9946985101918	0.47137471256616426	0.4677105183614294	0.5035587551372606	0.49925252934036546	0.5203650724320172	0.5157242057983573	0.5371036802794223	0.5321302320336739	0.56879030093748	0.5631898053291893	0.06446421352875147	0.06375055179427298	0.0013889977032124357	0.04475676647433602	0.0013761829608047726	0.04434384493147547
14.079023608744702	0.4715103019496789	0.4678446451146136	0.503681462831554	0.49937403262323005	0.5204810888521945	0.5158391516618901	0.5372130729583318	0.5322386859772276	0.5688872997165297	0.5632861092356678	0.0644242621777561	0.0637110487796763	0.0013628521766624324	0.04417887817528765	0.001350273911293165	0.04377113454788173
14.163856808436103	0.47164449000597225	0.4679773819267546	0.503802698961094	0.49949407712635235	0.5205955969661665	0.5159526027341238	0.5373209206433411	0.5323456091699591	0.5689826836944694	0.5633808139685353	0.064384374123751	0.06367160834061246	0.0013369562256757561	0.04360054022316717	0.0013246121970569291	0.04319797883920273
14.24920117083096	0.4717772749134235	0.46810872700082	0.5039224621500736	0.49961266148959005	0.5207085956300651	0.5160645578822243	0.537427222420733	0.5324510007046108	0.5690764523903312	0.5634739190447502	0.06434455000712663	0.06363223111034706	0.0013113085675340308	0.043021775138626595	0.0012991965469075772	0.04262440012836066
14.335059775941703	0.4719086548953354	0.4682386785844631	0.5040407510768408	0.49972978440653365	0.5208200837589899	0.5161750160318086	0.5375319774405456	0.5325548597370664	0.5691686053959378	0.5635654240532703	0.0643047904796293	0.06359291773337195	0.00128590792215455	0.04244260560552959	0.0012740256922754156	0.04205042090015354
14.421435722339384	0.4720386282201873	0.4683672349702769	0.5041575644742657	0.4998454446248723	0.5209300603274365	0.5162839761673679	0.5376351849170568	0.5326571854868326	0.5692591423764989	0.5636553286556414	0.06426509620456204	0.06355366886560793	0.0012607530121018229	0.041863054471022565	0.0012490983672024392	0.04147606380104207
14.50833212726552	0.4721671932018864	0.4684943944960436	0.5042729011301071	0.49995964094675605	0.5210385243697204	0.5163914373326879	0.5377368441292697	0.5327579772375182	0.5693480630712063	0.5637436325865864	0.06422546785699303	0.06351448517460916	0.0012358425625680347	0.04128314474492356	0.0012244133083534336	0.04090135163923492
14.595752126744532	0.4722943482000152	0.4686201555449843	0.504386759887376	0.5000723722291595	0.5211454749804021	0.5164973986312724	0.5378369544213978	0.5328572343373162	0.5694353672938354	0.5638303356546007	0.064185906123966	0.06347536733977223	0.0012111753014099058	0.040702899600717046	0.001199969255017308	0.040326307384688675
14.683698875697011	0.4724200916200795	0.46874451654600413	0.5044991396447016	0.5001836373842428	0.521250911314716	0.5166018592267643	0.5379355152033544	0.532954956199486	0.5695210549333489	0.5639154377425447	0.0641464117047171	0.06343631605254853	0.0011867499591415864	0.04012234237541179	0.0011757649491150879	0.03975095416940633
14.772175548053516	0.4725444219137502	0.4688674759739361	0.5046100393566945	0.5002934353797134	0.5213548325889944	0.5167048183433696	0.5380325259512391	0.5330511423028365	0.5696051259545007	0.5639989388082453	0.06410698531089082	0.06339733201666094	0.0011625652689297716	0.03954149656895822	0.0011517991352176793	0.0391753152876646
14.861185336869132	0.4726673375791048	0.4689890323497822	0.5047194580343085	0.5004017652391863	0.5214572380810942	0.51680627526628	0.5381279862078284	0.5331457921922119	0.5696875803984465	0.5640808388850955	0.06406762766676641	0.06335841594832514	0.0011386199666127972	0.0389603858451153	0.0011280705605258845	0.03859941419553081
14.95073145443871	0.4727888371608664	0.46910918424095177	0.5048273947452048	0.5005086260425452	0.5215581271308247	0.5169062293420951	0.5382218955830669	0.5332389054789772	0.5697684183833541	0.5641611380826604	0.06402833950948217	0.06331956857647138	0.0011149127907015277	0.03837903403113785	0.001104577974894383	0.03802327451124654
15.040817132412794	0.47290891925063805	0.46922793026149673	0.5049338486141113	0.5006140169262987	0.5216574991403728	0.5170046799792462	0.5383142537545574	0.5333304818415042	0.5698476401050188	0.5642398365872827	0.0639891215892668	0.06328079064297608	0.0010914424823873503	0.03779746511780502	0.001081320130836616	0.03744692001541239
15.131445621914246	0.4730275824871366	0.46934526907234597	0.5050388188231844	0.5007179370839411	0.5217553535747316	0.5171016266484193	0.5384050604680565	0.533420521025661	0.5699252458374809	0.5643169346626942	0.06394997466967636	0.06324208290289246	0.0010682077855421745	0.03721570325959078	0.0010582957835159057	0.03687037465054743
15.222620193655578	0.47314482555642173	0.46946119938153325	0.505142304612367	0.5008203857663074	0.5218516899621252	0.5171970688829776	0.5384943155379657	0.5335090228452986	0.5700012359336452	0.5643924326506277	0.06391089952783197	0.06320344612468673	0.0010452074467326433	0.03663377277463553	0.0010355036907774284	0.03629366252185662
15.31434413805701	0.47326064719212374	0.4695757199444268	0.505244305279749	0.5009213622819314	0.5219465078944383	0.5172910062793875	0.5385820188478289	0.5335959871827449	0.5700756108259067	0.5644663309714343	0.06387189695466328	0.06316488109048245	0.0010224402152192447	0.0360516981449166	0.001012942613126011	0.035716807896648106
15.406620765365147	0.473375046175667	0.4696888295639524	0.5053448201819231	0.5010208659973994	0.5220398070276416	0.5173834384976383	0.5386681703508284	0.5336814139892924	0.5701483710267758	0.5645386301247018	0.06383296775515983	0.06312638859630232	0.0009999048429611967	0.035469504015921416	0.0009906113137456707	0.03513983520447539
15.499453405772549	0.4734880213364905	0.4698005270908152	0.5054438487343418	0.5011188963377057	0.5221315870822197	0.5174743652616698	0.5387527700702807	0.5337653032856927	0.5702195171295082	0.5646093306898777	0.06379411274861972	0.06308796945232026	0.0009776000846306587	0.03488721519704541	0.0009685085585147135	0.03456276903757782
15.592845409537835	0.47359957155226684	0.46991081142371766	0.5055413904116741	0.5012154527866051	0.5222218478435979	0.5175637863597928	0.5388358181001378	0.5338476551626495	0.57028904980874	0.5646784333268937	0.06375533276891003	0.06304962448311573	0.0009555246976145071	0.03430485666157779	0.0009466331159910801	0.03398563415029798
15.686800147106629	0.4737096957491155	0.47001968150957524	0.5056374447481583	0.5013105348869662	0.5223105891625711	0.5176517016451149	0.5389173146054854	0.5339284697813143	0.5703569698211215	0.5647459387767961	0.0637166286647285	0.06301135452793286	0.000933677442011227	0.03372245354634629	0.0009249837574292208	0.03340845545950799
15.781321009233178	0.47381839290181405	0.47012713634372716	0.5057320113379558	0.5014041422411208	0.5223978109557281	0.5177381110359626	0.5389972598230433	0.5340077473737793	0.5704232780059583	0.5648118478623745	0.06367800129986885	0.06297316044094309	0.0009120570806513406	0.033140031152100846	0.0009035592567889772	0.03283125804438214
15.87641140710273	0.47392566203400693	0.4702331749701464	0.5058250898355039	0.5014962745112156	0.5224835132058825	0.5178230145163061	0.5390756540616688	0.5340854882435785	0.5704879752858548	0.5648761614888006	0.06363945155349363	0.06293504309151689	0.0008906623791018475	0.03255761494359888	0.0008823583907386912	0.03225406714672374
15.972074772454643	0.4740315022184087	0.4703377964816434	0.5059166799558661	0.5015869314195602	0.5225676959624977	0.5179064121361833	0.5391524977028598	0.5341616927661825	0.5705510626673596	0.564938880644264	0.06360098032041167	0.06289700336449354	0.0008694921056604521	0.03197523054906526	0.0008613799386592014	0.03167690817053881
16.06831455770623	0.4741359125770052	0.47044100002006917	0.5060067814750817	0.5016761127489751	0.5226503593421151	0.5179883040121219	0.5392277912012586	0.5342363613894999	0.5706125412416156	0.5650000064006158	0.06356258851135926	0.06285904216046333	0.0008485450313764353	0.0313929037608176	0.0008406226826540575	0.03109980668241974
16.165134236077357	0.47423889228125127	0.47054278477651185	0.5060953942305154	0.5017638183431378	0.5227315035287818	0.5180686903275659	0.5393015350851588	0.5343094946343768	0.5706724121850147	0.5650595399140126	0.0635242770532865	0.062821160396049	0.0008278199300439937	0.030810660534797307	0.000820085407553961	0.030522788411317947
16.262537301715792	0.4743404405522626	0.47064314999149226	0.5061825181212026	0.5018500481069285	0.5228111287744768	0.5181475713332961	0.5393737299570099	0.5343810930950987	0.5707306767598522	0.5651174824255661	0.06348604688965007	0.0627833590041954	0.000807315578217338	0.030228526990626392	0.0007997669009163211	0.02994587924837333
16.36052726982327	0.47444055666100726	0.4707420949551547	0.5062681531081972	0.501934802006773	0.5228892353995388	0.5182249473478557	0.5394443764939286	0.5344511574398937	0.57078733631499	0.5651738352619957	0.06344789898071157	0.06274563893446503	0.0007870307552182432	0.02964652941190593	0.0007796659530447947	0.02936910524719849
16.459107676782416	0.47453923992848995	0.4708396190074527	0.5063522992149148	0.5020180800709861	0.5229658237930942	0.5183008187579733	0.5395134754482053	0.5345196884114357	0.5708423922865191	0.5652285998362826	0.06340983430383851	0.0627080011533352	0.0007669642431329393	0.02906469424574709	0.0007597813569879541	0.028792492623807675
16.55828208028434	0.4746364897259347	0.47093572153833363	0.506434956527476	0.5020998823901126	0.5230408944134822	0.5183751860189865	0.5395810276478161	0.5345866868273512	0.5708958461984286	0.5652817776483321	0.06337185385381537	0.06267044664450572	0.0007471148268298755	0.02848304810301272	0.0007401119085481689	0.028216067756531515
16.658054059457015	0.4747323054749615	0.47103040198791674	0.5065161251950482	0.5021802091172667	0.5231144477886842	0.5184480496552653	0.5396470339969346	0.5346521535807247	0.5709476996632766	0.5653333702856351	0.06333395864315694	0.0626329764092078	0.0007274812939557229	0.027901617758132602	0.0007206564062811616	0.02763985718576123
16.758427214994473	0.4748266866477611	0.4711236598466679	0.5065958054301852	0.5022590604684696	0.523186484516748	0.5185194102606346	0.5397114954764445	0.5347160896406062	0.5709979543828666	0.5653833794239354	0.06329614970242826	0.06259559146652212	0.0007080624349526943	0.027320430149231356	0.0007014136515155478	0.02706388761423284
16.859405169286727	0.4749196327672633	0.47121549465557194	0.5066739975091671	0.5023364367229878	0.5232570052662173	0.5185892684987992	0.5397744131444542	0.5347784960525216	0.5710466121489267	0.565431806827901	0.06325842808056933	0.06255829285369975	0.0006888570430572116	0.026739512377943697	0.0006823824483448426	0.026488185906842432
16.960991566550526	0.47501114340730194	0.47130590600629724	0.5067507017723345	0.5024123382236668	0.5233260107765558	0.5186576251037641	0.539835788136812	0.5348393739389815	0.5710936748437923	0.5654786543517989	0.06322079484523044	0.06252108162649155	0.0006698639143070118	0.02615889170921548	0.0006635616036465564	0.025912779090504046
17.063190072960847	0.475101218192776	0.471394893541359	0.506825918624427	0.5024867653772653	0.5233935018585754	0.51872448088026	0.5398956216676243	0.5348987244999935	0.5711391444410951	0.5655239239401737	0.06318325108310745	0.06248395885948178	0.000651081847555357	0.02557859557164477	0.0006449499270839709	0.025337694354305995
17.166004376783235	0.47518985679980497	0.4714824569542776	0.506899648534915	0.5025597186547874	0.5234594793948615	0.5187898367041645	0.5399539150297726	0.534956549013576	0.5711830230064546	0.5655676176285312	0.06314579790028754	0.06244692564643015	0.0006325096444683709	0.024998651557183393	0.0006265462311079162	0.024762959049326128
17.26943818850684	0.47527705895588046	0.4715685959897304	0.5069718920383324	0.5026311985918124	0.5235239443402	0.518853693522925	0.5400106695954336	0.5350128488362702	0.5712253126981727	0.565609737544024	0.06310843642259806	0.06240998310061578	0.00061414610953614	0.02441908742072485	0.000608349330971869	0.024188600688347606
17.37349524097843	0.4753628244400122	0.4716533104437011	0.5070426497346056	0.5027012057888232	0.5235868977220014	0.5189160523559807	0.5400658868166002	0.5350676254036577	0.5712660157679347	0.5656502859061441	0.06307116779596787	0.062373132355194365	0.0005959900500798199	0.02383993108070115	0.0005903580447363943	0.023614646946299445
17.478179289537028	0.4754471530828706	0.4717366001636241	0.507111922289384	0.502769740911534	0.5236483406407291	0.5189769142951862	0.5401195682256037	0.5351208802308765	0.5713051345615142	0.5656892650274175	0.06303399318678644	0.06233637456355443	0.0005780402762605164	0.023261210618713335	0.0005725711932700328	0.023041125659659656
17.583494112149474	0.4755300447669228	0.471818465048522	0.5071797104343647	0.5028368046912145	0.5237082742703227	0.519036280505231	0.540171715435638	0.5351726149131385	0.5713426715194813	0.5657266773141038	0.06299691378227835	0.06229971089968558	0.0005602956010841709	0.022682954279218848	0.0005549876002630683	0.02246806482663999
17.689443509546752	0.475611499426565	0.471898905049141	0.5072460149676188	0.5029023979250133	0.523766699858625	0.5190941522240636	0.5402223301412845	0.5352228311262514	0.5713786291779169	0.5657625252669014	0.06295993079087824	0.06226314255855285	0.0005427548404006721	0.022105190469616787	0.0005376060922346326	0.02189549260722856
17.79603130536116	0.475691517048248	0.4719779201680795	0.5073108367539126	0.50296652147628	0.5238236187278047	0.5191505307633119	0.5402714141190381	0.5352715306271372	0.5714130101691293	0.5657968114816556	0.06292304544261651	0.06222667075647376	0.0005254168129300574	0.021527947760418442	0.0005204254985335943	0.02132343732263564
17.90326134626431	0.4757700976706002	0.4720555104599115	0.5073741767250299	0.5030291762748829	0.5238790322747848	0.5192054175087039	0.540318969227837	0.5353187152543566	0.5714458172223789	0.5658295386500711	0.06288625898951197	0.06219029673150981	0.0005082803402456371	0.020951254884565174	0.0005034446513487723	0.02075192745560628
18.011137502105942	0.47584724138454076	0.47213167603130574	0.507436035880089	0.5030903633175279	0.5239329419716622	0.5192588139204899	0.5403649974095893	0.5353643869286318	0.5714770531646031	0.565860709560432	0.06284957270596918	0.062154021743857674	0.0004913442468006401	0.020375140737797892	0.00048666238572447895	0.020180991650477154
18.119663666053608	0.4759229483333934	0.47220641704113825	0.5074964152858622	0.5031500836680736	0.5239853493661373	0.5193107215338636	0.5404095006897076	0.5354085476533722	0.5715067209211514	0.565890327098322	0.06281298788918473	0.06211784707625202	0.00047460735993043457	0.019799634378699693	0.000470077539547642	0.019610658712352347
18.228843754733095	0.47599721871298806	0.4722797337006004	0.5075553160770875	0.5032083384578437	0.5240362560819337	0.5193611419593795	0.5404524811776391	0.5354511995152017	0.5715348235165205	0.5659183942473539	0.06277650585956426	0.06208177403437655	0.0004580685098503068	0.019224765027843205	0.0004536889535726729	0.01904095760762914
18.338681708369887	0.47607005277176206	0.47235162627330085	0.5076127394567833	0.5032651288859399	0.5240856638192247	0.5194100768833779	0.5404939410674003	0.5354923446844874	0.5715613640750979	0.5659449140899014	0.06274012796113974	0.062045803947279585	0.00044172652967366943	0.01865056206831639	0.0004374954714281287	0.01847191746395538
18.44918149093129	0.47614145081085146	0.4724220950753616	0.5076686866965566	0.5033204562195488	0.5241335743550543	0.5194575280684004	0.5405338826381129	0.5355319854158679	0.5715863458219083	0.5659698898078362	0.06270385556200406	0.06200993816779874	0.0004255802554133936	0.018077055045537804	0.0004214959396047213	0.0179035675693342
18.56034709026951	0.47621141318418037	0.4724911404755088	0.5077231591369137	0.5033743217942507	0.5241799895437628	0.5195034973536116	0.5405723082545419	0.5355701240487872	0.5716097720833673	0.5659933246832717	0.0626676900547455	0.061974178072995274	0.00040962852599557564	0.01750427366695817	0.00040568920748862425	0.017335937372962462
18.672182518265565	0.47627994029854015	0.4725587628951563	0.5077761581875633	0.5034267270143229	0.5242249113174073	0.5195479866552184	0.5406092203676335	0.5356067630080265	0.571631646288039	0.5660152220993098	0.06263163285689502	0.061938525064593936	0.00039387018325154344	0.016932247801747735	0.0003900741273539232	0.016769056484633893
18.784691810974078	0.47634703261366446	0.4726249628084857	0.5078276853277208	0.5034776733530427	0.5242683416861851	0.5195909979668889	0.5406446215150548	0.5356419048042393	0.5716519719673983	0.5660355855407952	0.06259568541137929	0.061902980569433	0.00037830407194672233	0.016361007481251022	0.00037464955436572467	0.016202954674341186
18.897879028768923	0.476412690642299	0.472689740742516	0.5078777421064102	0.503527162352987	0.5243102827388559	0.5196325333601692	0.5406785143217392	0.5356755520344879	0.5716707527566024	0.5660544185950732	0.06255984918698626	0.06186754603992072	0.00036292903977308555	0.01579058289838997	0.0003594143465974753	0.015637661872673903
19.01174825648978	0.4764769149502624	0.4727530972771715	0.5079263301427613	0.5035751956263296	0.5243507366431632	0.5196725949849046	0.5407109015004278	0.5357077073827816	0.5716879923952631	0.5660717249527539	0.06252412567883421	0.061832222954503545	0.0003477439373584801	0.01522100440749341	0.0003443673650398438	0.015073208170619523
19.126303603589555	0.4765397061565011	0.4728150330453396	0.5079734511263057	0.5036217748551364	0.5243897056462553	0.5197111850696554	0.5407417858522162	0.5357383736206173	0.5717036947282285	0.5660875084084839	0.0624885164088548	0.06179701281814129	0.00033274761827550847	0.014652302524496008	0.0003295074735953918	0.014509623818980799
19.241549204282624	0.4766010649331391	0.472875548732924	0.5080191068172708	0.5036669017916583	0.5244271920751067	0.5197483059221149	0.540771170267102	0.5357675536075197	0.5717178637063689	0.566101772861719	0.062453022926279786	0.06176191716278869	0.0003179389390535192	0.014084507926526157	0.00031483353909411704	0.013946939228560495
19.357489217694134	0.47666099200551887	0.4729346450788903	0.5080632990468711	0.5037105782586208	0.5244631983369389	0.5197839599295265	0.5407990577245347	0.5357952502915867	0.5717305033873695	0.5661145223175087	0.06241764680814214	0.06172693754789212	0.0003033167591772745	0.013517651451849133	0.00030034443130588784	0.013385184970204023
19.474127828010037	0.47671948815223547	0.4729923228753046	0.5081060297175943	0.503752806149511	0.5244977269196396	0.5198181495591017	0.5408254512939661	0.535821466710033	0.5717416179365283	0.5661257608872817	0.062382389659783655	0.061692075560889646	0.00028887994109938475	0.012951764099540242	0.0002860390229377785	0.012824391774259425
19.59146924462811	0.4767765542051644	0.47304858296736585	0.5081473008034882	0.5037935874288628	0.5245307803921828	0.519850877358434	0.5408503541354043	0.5358462059897385	0.5717512116275612	0.5661354927896413	0.06234725311537392	0.06165733281772577	0.0002746273502483021	0.012386877029669563	0.00027191618964295117	0.012264590530463693
19.709517702309874	0.47683219104948177	0.4731034262534292	0.5081871143504437	0.5038329241325386	0.5245623614050491	0.5198821459559171	0.5408737694999691	0.5358694713477974	0.5717592888434133	0.5661437223511635	0.062312238838436	0.06162271096337158	0.0002605578550376464	0.011823021563017733	0.00025797481003486666	0.01170581228805645
19.828277461333414	0.47688639962367624	0.47315685368502486	0.5082254724764724	0.5038708183680083	0.5245924726906436	0.519911958061159	0.540895700730449	0.5358912660920676	0.571765854077077	0.5661504540072053	0.06227734852238813	0.0615882116723552	0.0002466703268639847	0.011260229180550141	0.0002442137656908372	0.01114808825556679
19.94775280764713	0.47693918091955356	0.4732088662668661	0.5082623773719854	0.5039072723146255	0.5246211170637138	0.5199403164653984	0.5409161512618588	0.5359115936217265	0.5717709119324147	0.5661556923027169	0.06224258389108577	0.061553836649308614	0.0002329636401254831	0.010698531523743782	0.00023063194115868768	0.010591449800472219
20.067948053024427	0.476990535982234	0.4732594650568528	0.5082978313000666	0.5039422882239017	0.5246482974217698	0.5199672240419186	0.5409351246220042	0.5359304574278246	0.5717744671249918	0.5661594418930619	0.06220794669938712	0.0615195876295158	0.00021943667222634744	0.010137960394345669	0.00021722822395942032	0.010035928448942855
20.188867535219305	0.4770404659101411	0.4733086511660638	0.5083318365967425	0.503975868419775	0.5246740167454997	0.5199926837464612	0.5409526244320425	0.5359478610938418	0.571776524482914	0.5661617075448416	0.06217343873371785	0.061485466379476515	0.00020608830357948804	0.0095785477538044	0.0002040015046058663	0.009481555885969328
20.31051561812294	0.47708897185498195	0.47335642575874476	0.5083643956712512	0.5040080152988791	0.5246982780991879	0.5200166986176413	0.540968654407049	0.5359638082962489	0.5717770889476721	0.5661624941367317	0.06213906181265247	0.061451474697481474	0.00019291741761762182	0.009020325723454903	0.00019095067660934717	0.00892836395546226
20.432896691921076	0.47713605502171985	0.4734027900522851	0.508395511006306	0.5040387313308069	0.524721084631131	0.520039271777361	0.5409832183565852	0.5359783028050674	0.5717761655749953	0.5661618066603207	0.0621048177875067	0.06141761441419462	0.00017992290080171003	0.008463326584262632	0.00017807463646946076	0.008376384659044334
20.55601517325261	0.47718171666853887	0.4734477453171871	0.5084251851583574	0.504068019058371	0.5247424395740549	0.5200604064312195	0.5409963201852687	0.535991348484434	0.571773759535711	0.5661596502209577	0.062070708542937635	0.061383887393252325	0.00016710364263206046	0.007907582776823574	0.00016537228370072654	0.007825650156817687
20.679875505368887	0.4772259581067974	0.47349129287702907	0.5084534207578503	0.504095881097863	0.5247623462455305	0.5200801058689297	0.5410079638933446	0.5360029492931665	0.5717698761166112	0.5661560300386088	0.06203673599756034	0.061350295531867036	0.00015445853564566292	0.007353126900767393	0.00015284252083747063	0.007276192766994427
20.804482158294064	0.4772687807009763	0.4735334341084153	0.5084802205094795	0.5041223201393068	0.5247808080483881	0.5200983734647268	0.5410181535772627	0.5360131092853319	0.5717645207213294	0.5661509514487196	0.0620029021045735	0.06131684076144856	0.0001419864754268474	0.0067999917146295275	0.00014048425342894078	0.006728044965385038
20.92983962898646	0.4773101858686138	0.47357417044092065	0.50850558719244	0.50414733894671	0.524797828471132	0.5201152126777814	0.5410268934302513	0.5360218326108172	0.5717576988712212	0.566144419903084	0.06196920885239578	0.061283525048235414	0.00012968636062682393	0.006248210136220678	0.00012829639006506355	0.006181239385668391
21.055952441500814	0.4773501750802361	0.47361350335702573	0.5085295236606753	0.5041709403583129	0.5248134110883568	0.5201306270526108	0.5410341877429002	0.5360291235159031	0.5717494162062585	0.5661364409707257	0.061935658265319236	0.061250350393936386	0.00011755709295435679	0.005697815241774151	0.00011627784236756256	0.005635808818809096
21.18282514715158	0.4773887498592735	0.4736514343920405	0.5085520328431216	0.504193127286831	0.524827559561158	0.5201446202194885	0.54104004090374	0.5360349863438387	0.5717396784859261	0.5661270203387824	0.06190225240416829	0.06121731883638682	0.0001055975771944162	0.005148840266031129	0.00010442752500461339	0.005091786212958027
21.31046232467717	0.4774259117819712	0.473687965134021	0.5085731177439482	0.5042139027196968	0.5248402776375486	0.5201571958948542	0.5410444573998296	0.5360394255354199	0.5717284915901317	0.5661161638134014	0.06186899336698003	0.06118443245021729	9.380672121217515e-05	0.004601318602183824	9.274435570238992e-05	0.004549204673594431
21.438868580405217	0.47746166247728644	0.4737230972236755	0.5085927814427941	0.5042332697192977	0.5248515691528691	0.5201683578817254	0.5410474418173414	0.5360424456295716	0.571715861520121	0.5661038773206436	0.06183588328968978	0.06115169334753455	8.21834359596707e-05	0.004055283801406517	8.122725524639662e-05	0.004008097463042759
21.568048548418737	0.47749600362677913	0.4737568323542602	0.5086110270950014	0.5042512314232076	0.5248614380302017	0.5201781100701038	0.5410489988421531	0.536044051263929	0.5717017943994034	0.5660901669073944	0.061802924346835195	0.06111910367861629	7.072663548424174e-05	0.0035107695727418786	6.98751474879078e-05	0.003468498000003706
21.69800689072348	0.4775289369644891	0.4737891722714658	0.5086278579318437	0.504267791044418	0.5248698882807802	0.5201864564373854	0.541049133260439	0.5360442471754252	0.5716862964746868	0.5660750387422854	0.06177011875227154	0.06108666563261847	5.9435236939187064e-05	0.002967809782987274	5.868695935662416e-05	0.0029304398599236947
21.828748297416116	0.4775604642768053	0.4738201187732924	0.5086432772607528	0.5042829518715627	0.524876924004403	0.5201934010487674	0.541047849959268	0.5360430382008793	0.5716693741168203	0.5660584991166229	0.061737468759901964	0.06105438143829727	4.8308160583765414e-05	0.002426438456339497	4.766162086666803e-05	0.002393956774469075
21.960277486853503	0.4775905874023222	0.4738496737099164	0.5086572884655374	0.5042967172691406	0.5248825493898417	0.5201989480576573	0.5410451539272001	0.5360404292775899	0.5716510338217474	0.566040554445329	0.06170497666442241	0.06102225336474709	3.734432979984881e-05	0.0018866897743947675	3.679806512746353e-05	0.0018590826315971754
22.092599205822967	0.47761930823168747	0.4738778389835443	0.5086698950066032	0.5043090906777337	0.5248867687152533	0.5202031017060792	0.5410410502548901	0.5360364254439282	0.5716312822114692	0.566021211267889	0.061672644802079235	0.060990283722146675	2.6542671092366632e-05	0.0013485980757792504	2.6095228338407495e-05	0.001325851474831552
22.225718229713628	0.47764662870743607	0.47390461654825594	0.5086811004211634	0.5043200756142191	0.5248895863485878	0.5202058663250786	0.5410355441356904	0.5360310318399364	0.5716101260350159	0.5660004762493088	0.061640475551442704	0.06095847486252874	1.5902114102406273e-05	0.0008121978559927356	1.5552049810629853e-05	0.0007942975035177824
22.359639362688714	0.47767255082381516	0.4739300084098379	0.5086909083234489	0.5043296756719805	0.5248910067479994	0.5202072463351313	0.5410286408662611	0.5360242537079292	0.5715875721694301	0.5659783561810849	0.06160847133419762	0.06092682918055735	5.421591610099696e-06	0.00027752376719547556	5.167471970102255e-06	0.00026445507256767087
22.494367437858962	0.4776970766265957	0.47395401662560427	0.508699322404911	0.5043378945211127	0.5248910344622519	0.5202072462465461	0.5410203458471796	0.5360160963930973	0.5715636276207595	0.5659548579821816	0.06157663461594716	0.060895349114324246	-4.899960459603392e-06	-0.0002553893822181408	-5.05955963836513e-06	-0.00026364130798128826
22.629907317457054	0.47772020821287253	0.47397664330420536	0.5087063464344226	0.5043447359086223	0.5248896741311292	0.5202058706598717	0.5410106645835555	0.5360065653441144	0.5715382995250594	0.565929988700019	0.061544967907032185	0.06086403714615843	-1.5063603014286997e-05	-0.0007865066270795751	-1.5130096339133203e-05	-0.0007899569728095912
22.766263893012997	0.4777419477308538	0.4739978906054266	0.5087119842584736	0.5043502036586246	0.5248869304858428	0.5202031242662994	0.5409996026856492	0.535995666113749	0.571511595149409	0.5659037555114738	0.06151347376336778	0.06083289580345674	-2.507039381072218e-05	-0.001315792846796171	-2.5045186324179625e-05	-0.0013144571021115325
22.903442085530802	0.4777622973796343	0.47401776073997226	0.5087162398013597	0.5043543016725355	0.524882808349435	0.5201990118480675	0.540987165869491	0.5359834043594772	0.5714835218929333	0.5658761657238873	0.061482154787297384	0.06080192765952338	-3.4921387428665795e-05	-0.0018432127647685093	-3.48058746331148e-05	-0.0018371067209130842
23.041446845665973	0.47778125940896166	0.47403625596924004	0.5087191170653709	0.5043570339292591	0.5248773126371901	0.5201935382788658	0.5409733599575101	0.5359697858441018	0.5714540872878442	0.5658472267760889	0.06145101362846335	0.06077113533443336	-4.4617635267307776e-05	-0.00236873094860357	-4.4413203161175474e-05	-0.0023578707000808663
23.180283153904217	0.47779883611898294	0.4740533786050792	0.5087206201309704	0.5043584044853697	0.5248704483570358	0.5201867085242357	0.5409581908791581	0.5359548164363712	0.571423299000484	0.565816946239426	0.061420052984691026	0.060740521495907085	-5.416018554749158e-05	-0.0028923118110100177	-5.386821064679026e-05	-0.0028767137564216227
23.31995602074116	0.47781502985998375	0.4740691310095399	0.508720753156972	0.5043584174752904	0.5248622206099502	0.5201785276419739	0.5409416646715453	0.5359385021116068	0.5713911648323883	0.5657853318188104	0.06138927560289801	0.060710088860207886	-6.35500832864011e-05	-0.00341391960897397	-6.317193265625853e-05	-0.0033936004524264263
23.460470486863187	0.4778298430321112	0.47408351559460493	0.5087195203807117	0.5043570771114652	0.5248526345903675	0.5201690007825343	0.5409237874800747	0.5359208489523292	0.5713576927213575	0.5657523913537721	0.06135868428001242	0.06067984019305255	-7.278837030644247e-05	-0.0039335184449385	-7.232540158619294e-05	-0.0039084951969243775
23.60183162332936	0.4778432780850818	0.47409653482191194	0.5087169261182127	0.5043543876845276	0.5248416955865784	0.5201581331894276	0.5409045655590828	0.5359018631488928	0.5713228907425407	0.5657181328195294	0.061328281863917575	0.060649778310544	-8.18760852261402e-05	-0.004451072266817846	-8.132964665108489e-05	-0.004421362245082605
23.744044531754422	0.47785533751787773	0.47410819120245845	0.5087129747643461	0.5043503535634635	0.5248294089811363	0.5201459301996234	0.5408840052724835	0.53588155100012	0.5712867671095325	0.5656825643280678	0.061298071254413486	0.06061990608011756	-9.08142634381548e-05	-0.004966544867528455	-9.018569387775344e-05	-0.004932165698704694
23.887114344492932	0.47786602387842814	0.47411848729629524	0.508707670792988	0.5043449791957682	0.5248157802512597	0.5201323972439487	0.5408621130944159	0.5358599189139441	0.5712493301754851	0.5656456941292347	0.061268055404191064	0.060590226421514515	-9.960393711971882e-05	-0.0054798998860405845	-9.889456609712965e-05	-0.0054408695064154244
24.031046224824397	0.4778753397632735	0.47412742571220357	0.5087010187571679	0.504338269107599	0.524800814969233	0.5201175398474882	0.5408388956098975	0.5358369734080518	0.5712105884342297	0.5656075306118449	0.061238237319836734	0.06056074230776565	-0.00010824613521509541	-0.0059911008073640915	-0.00010745728293715118	-0.0059474374639307825
24.175845367139747	0.4778832878172177	0.4741350091073581	0.5086930232892142	0.5043302279039226	0.5247845188028096	0.5201013636299824	0.5408143595154808	0.5358127211105332	0.5711705505214146	0.5655680823048005	0.061208620062849876	0.060531456766201405	-0.00011674188343180347	-0.00650011096249159	-0.0001158748608192095	-0.00645183321428533
24.32151699712871	0.4778898707329629	0.4741412401869751	0.5086836891008927	0.5043208602686546	0.5247668975156118	0.5200838743062259	0.5407885116199139	0.5357871687605349	0.5711292252156559	0.5655273578782241	0.06117920675068139	0.06050237287948071	-0.00012509220423329026	-0.007006893529009517	-0.00012414831294393913	-0.006954020247846415
24.468066371968433	0.4778950912507293	0.4741461217039448	0.5086730209835396	0.5043101709647979	0.5247479569675317	0.5200650776864657	0.5407613588448069	0.5357603232089181	0.571086621439703	0.5654853661446073	0.06115000055779681	0.06047349378663855	-0.00013329811682960546	-0.007511411530998657	-0.00013227864928877509	-0.007453961902783135
24.61549878051318	0.47789895215785827	0.47414965645844814	0.508661023808189	0.5042981648345696	0.5247277031151312	0.5200449796767972	0.5407329082253026	0.5357321914189198	0.5710427482616186	0.5654421160599707	0.06112100471675817	0.060444822684157386	-0.00014136063717296032	-0.008013627839460469	-0.0001402668765995152	-0.00795162136505212
24.763819543485244	0.47790145628839953	0.4741518472975565	0.5086477025256937	0.5042848467995273	0.5247061420120408	0.5200235862795622	0.5407031669107517	0.5357027804668221	0.5709976148959733	0.565397616725042	0.06109222251932858	0.060416362827059526	-0.0001492807779515104	-0.008513505172658142	-0.00014811399838454697	-0.008446961668880704
24.91303401366693	0.4779026065226808	0.47415269711481645	0.5086330621668391	0.5042702218606856	0.5246832798093578	0.520000903593743	0.540672142165392	0.5356720975426215	0.5709512307050555	0.5653518773864462	0.061063657317599544	0.06038811753002061	-0.00015705954857625493	-0.00901100609591765	-0.0001558210149075201	-0.008939945696837981
25.063147576093755	0.47790240578686116	0.47415220884981646	0.508617107842455	0.5042542950986285	0.5246591227560462	0.5199769378153594	0.5406398413690362	0.5356401499507089	0.570903605200099	0.5653049074379137	0.061035312525140335	0.0603600901685091	-0.00016469795517792818	-0.009506093022096707	-0.0001633889231746899	-0.009430536179806381
25.214165648248784	0.47790085705246577	0.4741503854877363	0.508599844743514	0.5042370716736144	0.5246336771993322	0.519951695237863	0.5406062720177596	0.5356069451105486	0.5708547480425227	0.5652567164215019	0.061007191618171364	0.06033228417994365	-0.000172197000604557	-0.00999872821205372	-0.0001708187169426889	-0.009918695697891167
25.366093680258146	0.4778979633359024	0.4741472300588789	0.5085812781412292	0.5042185568256754	0.5246069495851019	0.5199251822525301	0.5405714417245984	0.535572490557368	0.5708046690451907	0.5652073140288344	0.06097929813676571	0.06030470306488028	-0.00017955768440680586	-0.010488873774519902	-0.00017811138669188153	-0.01040438667975252
25.518937155087716	0.4778937276979614	0.47414274563818576	0.5085614133871434	0.5041987558747106	0.5245789464582974	0.519897405348859	0.5405353582202501	0.5355367939428501	0.5707533781736875	0.5651567101023578	0.060951635686066395	0.06027735038821979	-0.0001867810028348682	-0.01097649166636927	-0.0001852679196336915	-0.010887571403387142
25.672701588741027	0.47788815324329376	0.4741369353447297	0.5085402559132098	0.5041776742205697	0.5245496744633131	0.5198683711149584	0.5404980293537799	0.5354998630358299	0.5707008855476106	0.5651049146366108	0.06092420793753665	0.06025022978044166	-0.0001938679488315831	-0.011461543693044973	-0.00019228929970194208	-0.011368211996455102
25.827392530458226	0.4778812431198723	0.4741298023411939	0.5085178112318683	0.5041553173431341	0.5245191403443895	0.5198380862379437	0.5404594630933347	0.5354617057230002	0.57064720144188	0.5650519377795175	0.06089701863023352	0.06022334493886301	-0.00020081951202621795	-0.011943991508729823	-0.0001991765075393115	-0.011846270435896145
25.983015562916506	0.4778730005184316	0.47412134983332765	0.5084940849361123	0.5041316908023878	0.5244873509460091	0.5198065575043275	0.5404196675268605	0.5354223300096215	0.5705923362880676	0.5649977898336933	0.060870071572106846	0.06019669962892519	-0.00020763667872403246	-0.012423796616232607	-0.00020593052049799887	-0.012321708548654442
26.139576302431465	0.47786342867188925	0.4741115810693835	0.5084690826995504	0.5041068002384825	0.5244543132132895	0.5197737918004111	0.5403786508628293	0.5353817440202363	0.5705363006757457	0.5649424812577708	0.060843370641327325	0.060170297685503735	-0.0002143204319058345	-0.012900920367783897	-0.00021255231262906626	-0.012794488011820704
26.297080399159835	0.4778525308547441	0.474100499339535	0.5084428102764584	0.5040806513717945	0.5244200341923767	0.5197397961126755	0.5403364214309676	0.535339955999392	0.57047910535385	0.5648860226677446	0.06081691978763994	0.06014414301424928	-0.00022087175121598968	-0.013375323964837094	-0.0002190428546786638	-0.013264570352731653
26.455533537303385	0.4778403103824555	0.4740881079752717	0.5084152735018257	0.504053250002975	0.5243845210308385	0.5197045775281717	0.5402929876829949	0.5352969743123683	0.5704207612320684	0.5648284248383344	0.060790723033745976	0.060118239592953635	-0.0002272916129579805	-0.01384696845836686	-0.00022540311407825975	-0.013731916949083711
26.614941435314055	0.4778267706107997	0.47407441034877623	0.5083864782913925	0.5040246020129934	0.524347780978056	0.5196681432349111	0.5402483581933686	0.535252807445914	0.570361279382245	0.5647696987043707	0.06076478447671643	0.06009259147294735	-0.0002335809900890773	-0.014315814749309652	-0.0002316340549406437	-0.014196489029487225
26.77530984610034	0.4778119149352037	0.47405940987227424	0.5083564306416788	0.5039947133631693	0.5243098213856153	0.5196305005222529	0.5402025416600336	0.5352074640089842	0.5703006710398076	0.5647098553621938	0.060739108289434164	0.06006720278052327	-0.0002397408522112343	-0.014781823588535303	-0.0002377366380543755	-0.01465824767343804
26.93664455723489	0.477795746790058	0.4740431099973685	0.508325136630007	0.5039635900952014	0.5242706497076987	0.519591656781295	0.5401555469051802	0.5351609527334927	0.5702389476052141	0.5646489060710828	0.060713698722062524	0.06004207771839342	-0.00024577216556975756	-0.015244955577301766	-0.00024371182087357113	-0.015117153811473827
27.098951391163432	0.47777826964800363	0.47402551421434513	0.5082926024145146	0.5039312383311856	0.524230273501474	0.5195516195052605	0.5401073828760091	0.5351132824750647	0.5701761206454218	0.5645868622546983	0.060688560103549796	0.06001722056717298	-0.0002516758930386498	-0.015705171167056164	-0.0002495605575136839	-0.015573168225429868
27.26223620541477	0.47775948701919785	0.47400662605145905	0.5082588342341583	0.5038976642736236	0.524188700427487	0.5195103962898866	0.5400580586455042	0.5350644622137998	0.5701122018953793	0.5645237355025501	0.0606636968431653	0.05999263568689994	-0.00025745299412482936	-0.01616243066042955	-0.00025528379874706353	-0.016026251548922232
27.426504892812353	0.47773940245055246	0.4739864490741941	0.5082238384087093	0.5038628742054253	0.5241459382500461	0.5194679948338097	0.5400075834132096	0.5350145010550403	0.5700472032595375	0.5644595375714859	0.06063911343206431	0.05996832751858214	-0.00026310442495280917	-0.016616694210611627	-0.00026088249199807123	-0.016476364267333565
27.59176338168682	0.47771801952495174	0.47396498688450045	0.5081876213387427	0.5038268744899016	0.5241019948376165	0.5194244229389534	0.5399559665060212	0.5349634082301511	0.5699811368133914	0.5643942803872041	0.060614814444889274	0.059944300585782984	-0.00026863113826314233	-0.01706792182200445	-0.00026635758133264353	-0.016923466717969404
27.758017636089992	0.4776953418604382	0.4739422431200041	0.5081501895056115	0.503789671570747	0.5240568781632031	0.5193796885109132	0.5399032173789771	0.5349111930973011	0.5699140148050349	0.5643279760457882	0.060590804541405	0.05992055949623468	-0.0002740340834124222	-0.017516073350876127	-0.0002717100074531853	-0.017367519090328187
27.925273656010095	0.4776713731093784	0.47391822145319484	0.5081115494714173	0.5037512719720164	0.5240105963047405	0.5193337995593433	0.5398493456160642	0.5348578651422596	0.5698458496567506	0.5642606368152683	0.0605670884681684	0.05989710894349123	-0.0002793142063504117	-0.017961108504394474	-0.0002769407076930186	-0.01780848142624336
28.09353747758831	0.47764611695759873	0.47389292559058327	0.5080717078789693	0.5037116822980877	0.5239631574454803	0.5192867641983401	0.5397943609310288	0.5348034339791953	0.5697766539666186	0.5641922751372028	0.06054367106023174	0.05987395370861437	-0.00028447244963425433	-0.018402986842133373	-0.00028205061601771497	-0.01824631362050866
28.2628151733366	0.4776195771234928	0.4738663592718338	0.5080306714517309	0.5036709092336188	0.5239145698743747	0.5192385906468259	0.5397382731681964	0.5347479093514854	0.5697064405101515	0.5641229036282885	0.06052055724288885	0.05985109866189527	-0.0002895097524124868	-0.01884166777576013	-0.00028704066300955233	-0.018680975420608092
28.43311285235687	0.4775917573571032	0.47383852626886946	0.5079884469937603	0.5036289595434935	0.5238648419864645	0.519189287228934	0.5396810923033003	0.5346913011325359	0.569635222241958	0.5640525350819965	0.06049775203345071	0.059828548764615845	-0.0002944270504168234	-0.01927711056900705	-0.0002919117758637402	-0.019112426426914908
28.604436660561465	0.4775626614391724	0.47380943038494766	0.507945041389639	0.5035858400727564	0.5238139822832631	0.5191388623743911	0.5396228284443212	0.5346336193266066	0.5695630122974317	0.5639811824702322	0.06047526054306765	0.05980630907084589	-0.0002992252759632663	-0.019709274338211458	-0.00029666487839019595	-0.019540626093387914
28.77679278089485	0.4775322931801649	0.4737790754537075	0.5079004616043888	0.5035415577465386	0.5237619993731413	0.5190873246188991	0.5395634918323325	0.5345748740696477	0.5694898239944683	0.5639088589450254	0.06045308797858425	0.05978438472928019	-0.0003039053579461104	-0.020138118052756226	-0.0003013008910017767	-0.01996553372750043
28.950187433556945	0.477500656419258	0.4737474653381876	0.5078547146833793	0.5034961195699726	0.5237089019717094	0.5190346826045176	0.5395030928423574	0.5345150756301456	0.5694156708352109	0.5638355778402468	0.06043123964443854	0.05976278098511586	-0.0003084682218306156	-0.020563600534927673	-0.00030582073070783977	-0.020387108490126593
29.124626876227456	0.47746775502330224	0.47371460392981196	0.5078078077522239	0.5034495326280962	0.5236546989022027	0.5189809450800459	0.5394416419842359	0.5344542344099773	0.5693405665078245	0.5637613526733531	0.06040972094460276	0.05974150318196947	-0.00031291478964567965	-0.02098568046012872	-0.0003102253111169073	-0.0208053093964935
29.30011740429177	0.47743359288575055	0.4736804951473465	0.5077597480166653	0.5034018040857455	0.5235993990958626	0.5189261209014017	0.5393791499035011	0.5343923609452756	0.5692645248883021	0.5636861971471617	0.06038853738456403	0.05972055676383742	-0.0003172459799851701	-0.021404316357561015	-0.0003145155424244539	-0.021220095315840126
29.476665351068124	0.47739817392555234	0.4736451429358222	0.5077105427624473	0.5033529411874362	0.5235430115923183	0.5188702190320037	0.5393156273822649	0.5343294659073042	0.5691875600422975	0.563610125151656	0.0603676945733513	0.0596999472771001	-0.0003214627079977106	-0.02181946660998335	-0.0003186923314086876	-0.021631424971687352
29.654277088036206	0.4773615020860158	0.47360855126542545	0.5076601993551761	0.5033029512572333	0.523485545539969	0.5188132485431495	0.5392510853401157	0.5342655601033423	0.5691096862269942	0.5635331507658203	0.0603471982256051	0.05967968037256813	-0.000325565885384016	-0.022231089454066932	-0.0003227565814316602	-0.02203925694234954
29.832959025067048	0.4773235813336363	0.4735707241303554	0.5076087252401713	0.5032518416986103	0.523427010196364	0.5187552186143952	0.5391855348350282	0.5342006544775812	0.5690309178930049	0.5634552882595094	0.060327054163694785	0.059659761807574374	-0.00032955642039467214	-0.02263914298110592	-0.0003267091924272769	-0.022443549660906115
30.0127176106544	0.4772844156568862	0.4735316655476455	0.5075561279422988	0.5031996199942929	0.5233674149285815	0.518696138533934	0.539118987064279	0.5341347601120314	0.5689512696863008	0.5633765520953463	0.06030726831988051	0.05964019744811487	-0.00033343521782414065	-0.023043585136747424	-0.00033055106090329467	-0.022844261415613687
30.193559332147448	0.47724400906497233	0.47349137955595055	0.5075024150657966	0.5031462937060935	0.5233067692136097	0.518636017698973	0.5390514533653797	0.5340678882274391	0.5688707564501818	0.5632969569306571	0.060287846738525636	0.05962099327103252	-0.00033720317899943453	-0.02344437372104835	-0.0003342830799322183	-0.023241350349934464
30.37549071598484	0.47720236558655427	0.47344987021429696	0.5074475942940856	0.5030918704747318	0.5232450826387252	0.518574865616112	0.53898294521702	0.5340000501842187	0.5687893932272763	0.5632165176194391	0.060268795578357987	0.05960215536625612	-0.00034086120178900003	-0.02384146638955542	-0.00033790613914841394	-0.023634774462962582
30.55851832793038	0.4771594892684236	0.47340714160079533	0.5073916733895646	0.5030363580196405	0.5231823649018688	0.5185126919017181	0.538913474240019	0.5339312574833912	0.5687071952615779	0.5631352492143632	0.06025012111477962	0.05958368993908191	-0.00034441018059272466	-0.02423482065299254	-0.0003414211247478871	-0.02402449160953779
30.742648773309874	0.4771153841741458	0.4733631978113148	0.5073346601933949	0.5029797641387598	0.523118625812025	0.5184495062823035	0.5388430521982943	0.5338615217675402	0.5686241780005201	0.5630531669688134	0.06023182974223038	0.05956560331251401	-0.00034785100633127897	-0.02462439387733184	-0.0003448289194791787	-0.024410459500657566
30.92788869724955	0.4770700543826605	0.47331804295811847	0.5072765626252679	0.5029220967083167	0.5230538752895985	0.5183853185948987	0.5387716909998409	0.5337908548217769	0.5685403570970892	0.562970286338963	0.06021392797660693	0.05954790192965162	-0.0003511845664538882	-0.02501014328456108	-0.0003481304026400345	-0.024792635703320798
31.114244784915854	0.47702350398684185	0.4732716811684582	0.5072173886831605	0.5028633636825914	0.5229881233667885	0.5183201387874303	0.538699402697724	0.5337192685747201	0.568455748411974	0.5628866229858907	0.060196422457731734	0.05953059235613269	-0.00035441174492878424	-0.025392025952896802	-0.00035132645007762697	-0.025170977641309378
31.30172376175672	0.4769757370920136	0.47322411658312635	0.5071571464430723	0.5028035730936657	0.5229213801879647	0.518253976919091	0.5386261994910831	0.533646775099487	0.5683703680157559	0.5628021927777315	0.0601793199518812	0.05951368128263575	-0.00035753342224187357	-0.025769998816784323	-0.0003544179341834486	-0.025545442595131362
31.4903323937443	0.4769267578144253	0.4731753533549682	0.5070958440587519	0.5027427330511615	0.5228536560100417	0.5181868431607167	0.5385520937261542	0.5335733866147003	0.5682842321911425	0.562717011791873	0.060162627354370474	0.05949717552743167	-0.0003605504753907418	-0.026144018667309865	-0.00035740572388909264	-0.02591598770236203
31.68007748761912	0.47687657027967845	0.47312539564734624	0.5070334897614024	0.5026808517419584	0.5227849612028524	0.5181187477951553	0.5384770978973018	0.5334991154855069	0.5681973574352397	0.5626310963171886	0.060146351692199077	0.05948108203900169	-0.00036346377788443185	-0.026514042152570028	-0.0003602906846673637	-0.026282569958084423
31.870965891135747	0.47682517862111096	0.47307424763256417	0.5069700918593747	0.5026179374299	0.5227153062495208	0.5180497012176417	0.5384012246480678	0.5334239742246121	0.5681097604618686	0.5625444628563163	0.06013050012675414	0.059465407898710285	-0.00036627419973944697	-0.026880025777870742	-0.00036307367851828865	-0.026645146214562487
32.063004493309954	0.4767725869781325	0.47302191349024103	0.5069056587378427	0.5025539984554814	0.5226447017468342	0.5179797139361678	0.5383244867722351	0.5333479754933286	0.568021458203928	0.5624571281279795	0.06011507995657732	0.05945016032354112	-0.00036898260747819656	-0.027241925906110964	-0.0003657555639786647	-0.027003673182122157
32.25620022466719	0.47671879949451085	0.47296839740563995	0.5068401988584592	0.502489043235521	0.5225731584056139	0.5179087965718531	0.5382468972149046	0.53327113210264	0.5679324678157992	0.5623691090693524	0.0601000986201973	0.059435346668896286	-0.000371589864128552	-0.02759969875835111	-0.0003683371961187287	-0.027358107429591882
32.45056005749291	0.4766638203166099	0.47291370356794626	0.5067737207589985	0.5024230802628131	0.5225006870510855	0.5178369598593126	0.5381684690735914	0.5331934570142793	0.567842806675801	0.5622804228384712	0.060085563699026054	0.05942097443146197	-0.000374096829215409	-0.027953300413471993	-0.0003708194265319431	-0.027708405383975787
32.64609100608406	0.4766076535915764	0.4728578361684986	0.5067062330529779	0.5023561181057672	0.5224272986232495	0.5177642146470288	0.538089215599334	0.533114963341825	0.5677524923886913	0.5621910868166943	0.0600714829203212	0.05940705125213557	-0.0003765043587624639	-0.028302686809098532	-0.00037320310333610607	-0.028054523331022096
32.84280012700226	0.47655030346547195	0.4728007993989649	0.506637744429261	0.5022881654080233	0.5223530041772482	0.517690571897717	0.5380091501978211	0.5330356643518114	0.5676615427882168	0.5621011186112076	0.060057864160220235	0.05939358491902957	-0.00037881330529443424	-0.028647813741883965	-0.0003754890711766823	-0.028396417415777364
33.040694519328454	0.47649177408135407	0.47274259744946834	0.5065682636516424	0.5022192308880545	0.522277814883734	0.5176160426886938	0.5379282864305374	0.5329555734648576	0.567569975939716	0.5620105360575841	0.060044715446847176	0.059380583370536234	-0.0003810245178275107	-0.02898863686760933	-0.0003776781712181432	-0.028734043642600682
33.239781324919136	0.4764320695772992	0.4726832345066575	0.506497799558413	0.5021493233387458	0.5222017420292367	0.5175406382122427	0.5378466380159228	0.5328747042568127	0.567477810142773	0.5619193572223897	0.06003204496348589	0.059368054698472644	-0.0003831388418744641	-0.02932511170183716	-0.00037977124114729754	-0.029067357875788957
33.44006772866406	0.47637119408437034	0.4726227147517206	0.5064263610619043	0.5020784516269555	0.5221247970165279	0.5174643697759801	0.5377642188305538	0.5327930704599192	0.5673850639339243	0.5618276004058462	0.06001986105183489	0.05935600715129545	-0.0003851571194417591	-0.02965719362022412	-0.0003817691151697389	-0.02939631583966218
33.64156095874556	0.47630915172452354	0.4725610423583427	0.506353957148012	0.5020066246930553	0.522046991364986	0.517387248803219	0.5376810429103406	0.5327106859639928	0.5672917560894215	0.5617352841445445	0.06000817221533688	0.059344449137391404	-0.00038708018902644525	-0.029984837858748392	-0.0003836726240094013	-0.02972087311907501
33.84426828689945	0.47624594660845826	0.47249822149060433	0.5062805968757002	0.5019338515504513	0.5219683367109605	0.5173092868333328	0.537597124451745	0.5326275648176256	0.5671979056280512	0.5616424272142171	0.05999698712258548	0.05933338922845054	-0.0003889088856194878	-0.030307999514434414	-0.00038548259490878145	-0.030040985159871525
34.04819702867729	0.47618158283339973	0.47243425630081726	0.5062062893764788	0.50186014128508	0.5218888448081327	0.5172304955221173	0.5375124778130161	0.5325437212294015	0.5671035318140109	0.5615490486325626	0.059986314610818575	0.05932283616291416	-0.0003906440407019929	-0.030626633545580262	-0.00038719985162782855	-0.030356607269212077
34.25335454371064	0.47611606448082366	0.4723691509273002	0.5061310438538656	0.5017855030548867	0.5218085275278789	0.5171508866421527	0.537427117515448	0.5324591695691381	0.567008654159848	0.5614551676621362	0.05997616368948726	0.05931279884950934	-0.0003922864822472061	-0.030940694772240818	-0.00038882521444305596	-0.0306676946158575
34.45974823597649	0.47604939561410975	0.4723029094920886	0.5060548695828171	0.5017099460892772	0.5217273968596283	0.517070472083163	0.5373410582446562	0.5323739243691444	0.566913292429457	0.5613608038132923	0.059966543543920274	0.05930328637086703	-0.0003938370347222886	-0.03125013787695252	-0.00039035950014776333	-0.03097420223078018
34.66738555406454	0.47598158027613113	0.4722355360985792	0.5059777759091416	0.5016334796885491	0.521645464911223	0.516989263852376	0.5372543148518765	0.5322880003255025	0.5668174666411414	0.5612659768471965	0.05995746353906805	0.05929430798722865	-0.0003952965190827662	-0.03155491740466232	-0.0003918035220544791	-0.031276085007661436
34.87627399144595	0.47591262248677313	0.4721670348291048	0.5058997722488842	0.5015561132232963	0.5215627439092757	0.5169072740748796	0.5371669023552853	0.5322014122993673	0.5667211970707416	0.5611707067788964	0.05994893322334382	0.05928587314024092	-0.00039666575278141103	-0.03185498776400664	-0.00039315808999473845	-0.03157329770334627
35.086421086743854	0.4758425262403798	0.472097409742441	0.5058208680876874	0.5014778561337905	0.5214792461995235	0.5168245149939794	0.5370788359413424	0.5321141753182911	0.5666245042548282	0.5610750138804592	0.05994096233255532	0.0592779914568439	-0.0003979455497638007	-0.03215030322726875	-0.0003944240103168628	-0.031865794938070735
35.29783442400536	0.4757712955031275	0.47202666487124034	0.5057410729801259	0.5013987179293378	0.5213949842471852	0.5167409989715542	0.5369901309661568	0.5320263045775702	0.5665274089939637	0.5609789186841805	0.05993356079393381	0.0592706727532537	-0.000399136720471871	-0.03244081793124565	-0.000395602085891511	-0.032153531196399854
35.51052163297529	0.47569893421032183	0.47195480421938973	0.5056603965490134	0.5013187081876054	0.5213099706373113	0.5166567384884082	0.5369008029568738	0.5319378154416128	0.5664299323560361	0.5608824419858551	0.05992673873025759	0.059263927039043894	-0.00040024007184547017	-0.032726485877773825	-0.00039669311611167934	-0.03243646082754026
35.72449038937153	0.47562544626361813	0.4718818317592959	0.5055788484846829	0.5012378365539267	0.5212242180751385	0.5165717461446253	0.5368108676130933	0.5318487234453352	0.5663320956796661	0.5607856048481275	0.05992050646408759	0.0592577645213261	-0.0004012564073216929	-0.03300726093404194	-0.0003976978968927014	-0.03271453804576652
35.93974841516195	0.4755508355281589	0.4718077514290875	0.5054964385442374	0.5011561127405727	0.5211377393864367	0.5164860346599183	0.5367203408083036	0.5317590442955767	0.5662339205776862	0.5606884286039088	0.05991487452209409	0.05925219560903448	-0.00040218652684509415	-0.033283096834225034	-0.0003986172206800198	-0.03298771693171432
36.15630347884324	0.4754751058296302	0.47173256712973866	0.5054131765507709	0.5010735465259984	0.5210505475178575	0.516399616873978	0.5366292385913474	0.5316687938725448	0.5661354289406988	0.5605909348598742	0.05990985363950056	0.0592472309173166	-0.0004030312268625824	-0.03355394717891613	-0.0003994518764451893	-0.03325595143208204
36.374163395721176	0.47539826095123233	0.47165628272210935	0.5053290723925603	0.5009901477540584	0.5209626555372815	0.516312505746822	0.5365375771879136	0.5315779882312839	0.5660366429407142	0.5604931455000357	0.05990545476463609	0.05924288127203432	-0.0004037913003280824	-0.03381976543666099	-0.0004002026496927602	-0.033519195361023435
36.59333602819267	0.4753203046305629	0.47157890202389774	0.505244136022225	0.5009059263331915	0.5208740766341607	0.5162247143591382	0.5364453730020536	0.5314866436031709	0.5659375850348679	0.5603950826893949	0.059901689063598905	0.05923915771437535	-0.00040446753671075086	-0.034080504944725476	-0.00040087032246050036	-0.03377740240037497
36.813829286029524	0.475241240556408	0.471500428806506	0.5051583774558537	0.5008208922355751	0.5207848241198612	0.5161362559126315	0.5363526426177275	0.53139477639744	0.5658382779692243	0.5602967688776803	0.05989856792504064	0.05923607150558374	-0.00040506072199253396	-0.034336118909280344	-0.00040145567332983134	-0.03403052610089219
37.03565112666392	0.4751610723654414	0.47142086679181217	0.5050718067720991	0.5007350554962433	0.5206949114280038	0.5160471437303609	0.5362594028003782	0.5313024032027318	0.5657387447826634	0.560198226803165	0.059896102965068886	0.05923363413180755	-0.00040557163867860346	-0.034586560407106504	-0.00040195947742116545	-0.03427851988261921
37.25880955547555	0.47507980363882746	0.47134021964885175	0.5049844341112371	0.5006484262121782	0.5206043521147994	0.5159573912570846	0.5361656704985355	0.5312095407886764	0.5656390088108607	0.5600994794965773	0.05989430603227571	0.05923185730906729	-0.0004060010657995772	-0.034831782385964516	-0.00040238250640300954	-0.03452133703576976
37.483312626080554	0.4749974378987238	0.471258490990398	0.5048962696741914	0.5005610145413587	0.5205131598593865	0.5158670120595926	0.5360714628454503	0.5311162061075033	0.5655390936903553	0.5600005502850963	0.059893189212892564	0.059230752988359135	-0.00040634977891262913	-0.03507173766537619	-0.00040272552850018073	-0.03475893072207725
37.70916844062219	0.47491397860468276	0.4711756843694446	0.5048073237215208	0.5004728307017793	0.5204213484641625	0.5157760198270442	0.5359767971607599	0.5310224162956811	0.5654390233627122	0.559901462796442	0.059892764836078666	0.05923033336087647	-0.00040661855011570047	-0.03530637893818778	-0.0004029893084926961	-0.034991253974951064
37.93638515006311	0.4748294291499479	0.47109180327558653	0.5047176065723694	0.5003838849704302	0.5203289318551141	0.5156844283712999	0.5358816909521852	0.5309281886755927	0.5653388220787844	0.5598022409630617	0.05989304547934196	0.05923061086337507	-0.0004068081480468333	-0.035535658771223666	-0.0004031746077239884	-0.03521825970108239
38.164970954479706	0.47474379285764046	0.47100685113129054	0.5046271286033767	0.5002941876822385	0.520235924082144	0.5155922516272514	0.5357861619172616	0.5308335407572388	0.5652385144030718	0.5597029090264116	0.05989404397410469	0.0592315981836723	-0.00040691933789460677	-0.03575952960646589	-0.00040328218410912164	-0.03543990068102687
38.39493410335793	0.47465707297683435	0.47092083128805956	0.5045359002475485	0.5002037492289709	0.5201423393193956	0.515499503653149	0.5356902279451035	0.5307384902399774	0.5651381252181839	0.5596034915413417	0.05989577341140951	0.059233308266290086	-0.0004069528814021339	-0.03597794376219099	-0.00040331279213945415	-0.03565612957072517
38.626282895891045	0.4745692726785171	0.47083374702248304	0.5044439319930867	0.5001125800580958	0.5200481918655739	0.5154061986309248	0.5355939071182023	0.5306430550142968	0.5650376797294099	0.5595040133805836	0.05989824714777111	0.059235754318242934	-0.0004069095368772757	-0.03619085343424899	-0.0004032671828926304	-0.035866898902341404
38.859025681279114	0.4744803950514287	0.4707456015321699	0.504351234382174	0.5000206906716037	0.5199534961442634	0.5153123508665156	0.5354972177142634	0.5305472531636232	0.5649372034693955	0.5594044997393459	0.05990147881118931	0.05923894981497724	-0.0004067900592001905	-0.03639821069745608	-0.0004031461040350237	-0.036072161085456855
39.09317085903034	0.47439044309778067	0.4706563979315618	0.5042578180097167	0.4999280916247836	0.5198582667042422	0.5152179747901793	0.5354001782080773	0.5304511029661664	0.5648367223029338	0.5593049761400194	0.059905482307311464	0.05924290850646892	-0.0004065951998319939	-0.0365999675066746	-0.00040295029983683506	-0.0362718684085479
39.328726879264174	0.4742994197288453	0.4705661392476226	0.5041636935220402	0.49983479352495574	0.5197625182197929	0.5151230849568104	0.5353028072734296	0.5303546228968022	0.5647362624318711	0.5592054684369965	0.059910271825760225	0.05924764442347867	-0.00040632570682364033	-0.03679607569857524	-0.00040268051117609005	-0.03646597304015131
39.56570224301631	0.47420732776041613	0.47047482841539845	0.5040688716155375	0.49974080703015666	0.519666265491009	0.5150276960462504	0.5352051237850508	0.5302578316289918	0.5646358504001324	0.559106002821607	0.05991586184662977	0.059253171883973034	-0.0004059823248272476	-0.036986486993029644	-0.0004023374755524056	-0.03665442703064059
39.80410550254544	0.4741141699081327	0.47038246827344693	0.5039733630352701	0.4996461428477781	0.5195695234440981	0.5149318228635942	0.5351071468206052	0.5301607480367426	0.5645355130988697	0.5590066058271755	0.05992226714715095	0.059259505499717154	-0.0004055657951056446	-0.03717115299460261	-0.0004019219270912089	-0.03683718231303601
40.04394526164196	0.4740199487826653	0.47028906155912925	0.503877178573516	0.4995508117331559	0.5194723071316801	0.5148354803394959	0.5350088956627225	0.5300633911966101	0.5644352777717373	0.5589073043342027	0.059929502808539425	0.05926666018304209	-0.0004050768555428075	-0.03735002519439945	-0.000401434596557948	-0.03701419070516465
40.28523017593832	0.4739246668847558	0.4701946109037611	0.5037803290682666	0.49945482448810746	0.5193746317330808	0.5147386835304638	0.5349103898010705	0.5299657803897393	0.5643351720202969	0.5588081255756739	0.05993758422302454	0.059274651153794815	-0.0004045162406571823	-0.03752305497178554	-0.0004008762113727471	-0.03718540391137992
40.52796895322162	0.4738283266001111	0.4700991188276183	0.5036828254016718	0.49935819195941733	0.5192765125546221	0.5146414476191581	0.5348116489344732	0.5298679351039525	0.5642352238095579	0.5587090971425023	0.05994652710106359	0.05928349394647432	-0.0004038846816125652	-0.03769019359619108	-0.00040024749561617945	-0.03735077352396843
40.77217035374772	0.4737309301941407	0.4700025877347925	0.5035846784984246	0.49926092503726793	0.5191779650299047	0.5145437879146774	0.5347126929730723	0.5297698750358779	0.5641354614736568	0.5586102469891048	0.0599563474787586	0.05929320441755879	-0.00040318290623542197	-0.037851392229484304	-0.0003995491700456988	-0.03751025102525318
41.017843190557436	0.4736324798065376	0.4699050199078913	0.5034858993240924	0.49916303465361334	0.5190790047200867	0.5144457198528462	0.5346135420405375	0.5296716200931284	0.5640359137216787	0.5585116034391228	0.05996706172547021	0.05930379875303822	-0.00040241163902265953	-0.03800660192743521	-0.0003987819521078517	-0.03766378778932733
41.26499632979458	0.47353297744569567	0.46980641750257784	0.5033864988833866	0.4990645317804961	0.5189796473141592	0.514347258996492	0.5345142164763218	0.529573190396523	0.5639366096436272	0.5584131951912821	0.05997868655163724	0.0593152934761434	-0.0004015716011604997	-0.038155773642415625	-0.000397946555954265	-0.037811335084739994
41.51363869102594	0.47343242498295535	0.4697067825419456	0.50328648821837	0.4989654274283023	0.51887990862921	0.5142484210357193	0.5344147368379685	0.5294746062823588	0.5638375787165459	0.5583150513254085	0.059991239016815856	0.059327705455292624	-0.00040066351054091065	-0.03829885822571555	-0.00039704369245385784	-0.03795284407604527
41.763779247563185	0.47333082414667677	0.4696061169107209	0.5031858784066011	0.4988657326439552	0.5187798046106867	0.5141492217881782	0.5343151239034677	0.5293758883047344	0.563738850810797	0.5582172013085921	0.060004736537936774	0.05934105191225772	-0.0003996880817744852	-0.03843580642976008	-0.00039607406920971755	-0.03808826582624647
42.0154270267867	0.4732281765161317	0.46950442234928974	0.5030846805592131	0.4987654585090441	0.5186793513326503	0.5140496771993252	0.5342153986736652	0.5292770572379214	0.5636404561965022	0.5581196750015138	0.060019196897789576	0.05935535043055052	-0.0003986460262088709	-0.038566568910852084	-0.000395038390577529	-0.03821755129975202
42.26859111047143	0.4731244835152084	0.46940170044754104	0.5029829058189222	0.4986646161378859	0.5185785649980231	0.5139498033426771	0.5341155823747249	0.5291781340787917	0.5635424255501492	0.5580225026649343	0.060034638253745276	0.059370618964048584	-0.0003975380519498639	-0.03869109623200018	-0.0003939373576791194	-0.038340651364279665
42.523280635114425	0.4730197464059227	0.46929795263852153	0.502880565357967	0.4985632166755186	0.5184774619388268	0.5138496164200618	0.5340156964606472	0.529079140049297	0.5634447899613724	0.5579257149663527	0.06005107914672229	0.05938687584585495	-0.0003963648638776185	-0.038809338865874565	-0.0003927716684255511	-0.03845751679422449
42.77950479226489	0.4729139662817313	0.46919318019189404	0.5027776703759735	0.4984612712956208	0.518376058616417	0.5137491327618545	0.5339157626158436	0.5289800965990066	0.5633475809399098	0.5578293429868385	0.06006853851040089	0.05940413979741473	-0.00039512716366374434	-0.038921247197350795	-0.0003915420175333306	-0.0385680982733021
43.03727282885567	0.4728071440606373	0.4690873842071958	0.5026742320977453	0.4983587911983606	0.5182743716217056	0.5136483688272143	0.5338158027577712	0.5288810254077013	0.5632508304227442	0.5577334182280462	0.060087035680700146	0.05942242993787856	-0.00039382564980083856	-0.039026771527559845	-0.00039024909654483686	-0.03867234639740502
43.29659404753705	0.4726992804780823	0.46898056560688656	0.5025702617709735	0.49825578760816436	0.5181724176753763	0.5135473412043063	0.5337158390396267	0.5287819483880281	0.5631545707814332	0.5576379726194131	0.06010659040552255	0.0594417657937389	-0.00039246101761503116	-0.039125862076630824	-0.00038889359384930433	-0.03877021167814121
43.55747780701245	0.47259037607961857	0.46887272512918027	0.5024657706638664	0.4981522717714081	0.5180702136280912	0.5134460666105191	0.5336158938531027	0.5286828876882154	0.5630588348296356	0.5575430385255505	0.06012722285477332	0.059462167308736366	-0.0003910339592951839	-0.0392184689875279	-0.00038747619470624883	-0.03886164454603147
43.81993352237618	0.4724804312133521	0.46876386332065473	0.5023607700626942	0.49804825495402494	0.517967776460687	0.5133445618926701	0.5335159898312085	0.5285838656948517	0.5629636558308381	0.5574486487538323	0.060148953630668474	0.059483654854049384	-0.0003895451639172043	-0.03930454233014302	-0.0003859975812696703	-0.03894659535444589
44.08397066545326	0.4723694460221501	0.46865398052862905	0.5022552712692469	0.4979437484390289	0.5178651232843605	0.5132428440272031	0.5334161498511579	0.5284849050357305	0.5628690675062915	0.5573548365621894	0.06017180377833746	0.059506249238777294	-0.0003879953174641404	-0.039384032104706534	-0.0003844584326113676	-0.039025014383213374
44.349598765141174	0.4722574204356029	0.4685430768933013	0.5021492855982003	0.4978387635239476	0.517762271340846	0.5131409301203746	0.5333163970373237	0.5283860285827593	0.5627751040431616	0.5572616356671125	0.06019579479673198	0.059529971720723523	-0.00038638510285737837	-0.03945688824633464	-0.00038285942474436396	-0.039096851842359115
44.6168274077539	0.4721443541617348	0.46843115233964033	0.5020428243743899	0.4977333115181665	0.5176592380025777	0.5130388374084315	0.5332167547642632	0.5282872594549421	0.5626818001029026	0.5571690802518766	0.06022094864984934	0.05955484401749405	-0.00038471519998495296	-0.03952306062970479	-0.0003812012306526613	-0.03916205787675153
44.88566623736761	0.4720302466784499	0.4683182065690196	0.501935898929985	0.49762740374017517	0.5175560407728431	0.5129365832577732	0.5331172466598163	0.5281886210214297	0.5625891908298593	0.5570772049749875	0.06024728777828499	0.05958088831791549	-0.0003829862857276378	-0.0395824990734468	-0.00037948452032066093	-0.03922058257062133
45.15612495616904	0.471915097224711	0.46820423905058656	0.5018285206015651	0.4975210515147164	0.517452697285922	0.5128341851651065	0.5330178966082781	0.528090136904645	0.5624973118601068	0.556986044978864	0.06027483511111955	0.05960812729378981	-0.0003811990339898097	-0.03963515334496037	-0.0003777099607584766	-0.03927237595186739
45.42821332480542	0.471798904791434	0.46808924901235727	0.5017207007270882	0.4974142661698335	0.5173492253072143	0.5127316607575839	0.5329187287536487	0.5279918309834848	0.5624061993305357	0.5568956358987578	0.060303614078158395	0.05963658411199261	-0.00037935411573575273	-0.03968097316629837	-0.00037587821603701776	-0.03931738799751372
45.701941162736816	0.47168166811209367	0.46797323543202574	0.501612450642752	0.49730705903380973	0.5172456427333493	0.5126290277929312	0.5328197675029606	0.5278937273965965	0.5623158898881886	0.5568060138719236	0.06033364862253005	0.059666282446927205	-0.0003774521990168589	-0.03971990821899851	-0.0003739899473153008	-0.03935556863854117
45.97731834859046	0.4715633856530287	0.4678561970274804	0.5015037816797443	0.49719944143199996	0.5171419675922876	0.5125263041595602	0.5327210375296922	0.5277958505457407	0.5622264206998602	0.5567172155470451	0.06036496321365952	0.059697246493353597	-0.00037549394900904254	-0.039751908150023496	-0.00037204581288041716	-0.03938686776585598
46.25435482051728	0.47144405560343294	0.46773813224701366	0.501394705160873	0.4970914246835466	0.5170382180433997	0.5124235078766649	0.5326225637772596	0.5276982250992318	0.5621378294619664	0.5566292780939268	0.06039758286062582	0.05972950097959195	-0.0003734800280532635	-0.03977692257856802	-0.0003700464681783977	-0.03941123523597412
46.533060576550575	0.4713236758650255	0.46761903925921633	0.5012852323970771	0.4969830200979782	0.5169344123775323	0.512320657094305	0.532524371462601	0.527600875995467	0.5620501544106918	0.5565422392134602	0.06043153312592591	0.059763071181127246	-0.00037141109568761266	-0.03979490110167205	-0.0003679925658512939	-0.03942862087697563
46.813445674966815	0.4712022440413864	0.4674989159425441	0.5011753746838122	0.4968742389716839	0.5168305690170577	0.5122177700934702	0.5324264860798479	0.5275038284465431	0.5619634343324301	0.5564561371478721	0.06046684013964395	0.05979798293462141	-0.0003692878086895002	-0.039805793301340486	-0.0003658847557782563	-0.03943897449543954
47.09552023464871	0.4710797574269428	0.46737775987454505	0.5010651432973043	0.49676509258426255	0.5167267065159026	0.5121148652861288	0.5323289334040886	0.5274071079419641	0.5618777085745174	0.556371010691269	0.060503530614054106	0.05983426265234705	-0.0003671108211201757	-0.039809548752089086	-0.00036372368511405906	-0.03944224588309453
47.37929443545016	0.47095621299559864	0.4672555683207343	0.5009545494906673	0.4966555921947366	0.5166228435595583	0.5120119612152564	0.5322317394952292	0.5273107402524437	0.5617930170562783	0.5562868992004809	0.06054163185866965	0.05987193733706413	-0.000364880784363697	-0.039806117028064136	-0.00036150999833206576	-0.03943838482415174
47.66477851856398	0.4708316073889903	0.4671323382231052	0.5008436044898829	0.49654574903763066	0.516518998965073	0.5119090765548461	0.5321349307019515	0.5272147514338039	0.5617094002803907	0.5562038426062222	0.060581171795743696	0.059911034597346854	-0.0003625983471757799	-0.039795447711227894	-0.0003592443372685272	-0.03942734110292179
47.951982786891236	0.47070593690435597	0.4670080661882614	0.5007323194896307	0.49643557431890684	0.5164151916810182	0.511806230109898	0.5320385336657731	0.5271191678309735	0.5616268993445804	0.5561218814245741	0.06062217897625251	0.05995158266338036	-0.0003602641557314268	-0.039777490400027204	-0.00035692734116865577	-0.039409064512028635
48.24091760541319	0.4705791974820035	0.4668827484751568	0.5006207056489683	0.49632507921175073	0.5163114407874364	0.5117034408163864	0.5319425753252115	0.5270240160820913	0.5615455559536561	0.5560410567688039	0.06066468259636779	0.05999361040324951	-0.0003578788536729993	-0.039752194717863176	-0.00035455964673269946	-0.039383504860609264
48.53159340156531	0.470451384692365	0.46675638098243094	0.5005087740868539	0.49621427485220604	0.5162077654957632	0.5116007277412065	0.5318470829200589	0.526929323122715	0.5614654124319014	0.5559614103615327	0.060708712514442396	0.06003714733972426	-0.00035544308216295395	-0.03971951032279719	-0.00035214188816923286	-0.039350611983635986
48.82402066561362	0.47032249372261853	0.4666289592353189	0.5003965358775048	0.4961031723346451	0.5161041851487244	0.5114981100820924	0.5317520839957657	0.52683511619014	0.5613865117358297	0.5558829845472587	0.060754299268519336	0.06008222366757637	-0.0003529574799412405	-0.039679386917484294	-0.00034967469724878075	-0.03931033575146614
49.11820995103327	0.47019251936286216	0.4665004783721262	0.5002840020455838	0.4959917827070775	0.5160007192202062	0.5113956071675151	0.5316576064079411	0.5267414228278325	0.5613088974673179	0.5558058223052559	0.060801474094396575	0.06012887027143068	-0.0003504226833760393	-0.039631774259206054	-0.0003471587033534451	-0.03926262607929232
49.41417187488941	0.470061455991827	0.4663709331302498	0.5001711835612126	0.4958801169662823	0.5158973873150998	0.5112932384565502	0.5315636783269728	0.5266482708899786	0.5612326138871351	0.5557299672628554	0.060850268944250954	0.06017711874418018	-0.0003478393265281543	-0.03957662217122504	-0.00034459453354052094	-0.039207432938383135
49.71191711822035	0.46992929756210516	0.4662403178317259	0.5000580913347971	0.4957681860527631	0.5157942091691129	0.5111910235387174	0.5314703282427692	0.5265556885461559	0.5611577059288726	0.555655463709126	0.060900716505859466	0.06022700140598401	-0.00034520804121407345	-0.03951388055457983	-0.00034198281260100494	-0.039144706366997184
50.01145642642306	0.4697960375848804	0.4661086263682906	0.4999447362116639	0.49565600084551475	0.515691204648552	0.5110889821337921	0.5313775849696272	0.5264637042861299	0.5610842192132972	0.5555823566089668	0.06095285022242142	0.060278551323867766	-0.00034252945706469973	-0.03944349939956737	-0.0003393241631176602	-0.039074396481566964
50.3128006096408	0.46966166911413953	0.46597585218593196	0.4998311289664979	0.4955435721565971	0.5155883937500743	0.5109871340915851	0.5312854776512352	0.5263723469247787	0.561012200063139	0.5555106916176279	0.06100670431302317	0.06033180233194704	-0.0003398042016002911	-0.039365428799499114	-0.00033661920553718083	-0.03899645348985814
50.61596054315354	0.46952618473034324	0.46584198826891476	0.4997172802975707	0.49543091072550527	0.5154857966003986	0.5108854993916873	0.5311940357658057	0.5262816456071516	0.5609416955183281	0.555440515095671	0.061062313793750586	0.06038678905230313	-0.0003370329002975181	-0.039279618963760754	-0.0003338685582371381	-0.03891082770371668
50.9209471677702	0.46938957652354174	0.4657070271232581	0.499603200820758	0.49531802721333146	0.5153834334559886	0.5107840981431807	0.531103289131354	0.5261916298136659	0.5608727533517002	0.5553718741243913	0.06111971449948816	0.06044354691652919	-0.00033421617666118397	-0.039186020231937846	-0.0003310728375945926	-0.03881746955258336
51.22777149022361	0.46925183607590465	0.4655709607596455	0.4994889010633294	0.49520493219670747	0.5152813247026902	0.5106829505843147	0.5310132679111152	0.5261023293654458	0.5608054220851842	0.5553048165217127	0.061178943106418554	0.060502112187974987	-0.00033135465230949013	-0.03908458308976037	-0.0003282326580638095	-0.038716329598329935
51.53644458356769	0.46911295444365053	0.4654337806757416	0.49937439145750656	0.49509163616151874	0.5151794908553314	0.5105820770821385	0.5309240026191155	0.526013774429807	0.5607397510064914	0.5552393908585731	0.06124003715526108	0.060562521984714617	-0.00032844894704775474	-0.038975258184251516	-0.0003253486322560839	-0.038607358550549975
51.84697758757708	0.4689729221383485	0.46529547783789815	0.49925968233378043	0.49497814949638397	0.5150779525572812	0.5104814981320979	0.5308355241258957	0.5259259955258961	0.5606757901863227	0.5551756464758226	0.06130303507526621	0.06062481430326739	-0.0003254996789554543	-0.038857996340738055	-0.00032242137101690105	-0.03849050728243242
52.15938170914916	0.46883172910756865	0.46515604266222094	0.4991447839139741	0.4948644824858861	0.51497673057996	0.5103812343575849	0.530747863664393	0.5258390235304842	0.5606135904961164	0.5551136335016476	0.061367976208998615	0.060689028043097275	-0.0003225074644760406	-0.038732748580713405	-0.0003194514835167528	-0.03836572684807038
52.47366822270851	0.46868936471485406	0.4650154649949741	0.49902970630404414	0.4947506453035483	0.5148758458223056	0.5102813065094437	0.5306610528359892	0.5257528896839245	0.5605532036263495	0.555053402869543	0.06143490083794237	0.06075520303192312	-0.00031947291850709103	-0.03859946614036858	-0.0003164395773372908	-0.038232968500309994
52.789848470613855	0.46854581771899045	0.46487373409229593	0.4989144594866079	0.49463664800454227	0.5147753193101873	0.5101817354654286	0.5305751236167293	0.5256676255962776	0.560494682105422	0.5549950063368524	0.06150385020895632	0.06082338005186789	-0.00031639665449822996	-0.03845810049007525	-0.00031338625856713875	-0.03809218370965084
53.107933863567155	0.46840107625254407	0.464730838599198	0.49879905331318747	0.49452250051811825	0.5146751721957692	0.5100825422296094	0.5304901083637152	0.5255832632536084	0.5604380793191371	0.554938496503897	0.06157486656160929	0.060893600866481705	-0.0003132792845529364	-0.03830860335565944	-0.00031029213189803784	-0.03794332418424062
53.42793588102576	0.46825512779963585	0.4645867665278203	0.4986834974961537	0.494408212639746	0.5145754257568147	0.5099837479317265	0.5304060398216811	0.525499835024466	0.5603834495308044	0.5548839268337146	0.061647993156438236	0.060965908248672894	-0.00031012141953445926	-0.03815092673984566	-0.0003071578007295406	-0.037786341891035136
53.74986607161648	0.46810795917292847	0.4644415052349107	0.49856780160036573	0.49429379402295237	0.5144761013959365	0.5098853738264852	0.5303229511297582	0.5254173736665446	0.5603308479019883	0.5548313516724308	0.061723274304152795	0.061040346009579104	-0.00030692366917373093	-0.03798502294529271	-0.00030398386727403803	-0.03762118907781087
54.073736053552395	0.46795955648978693	0.4642950413985	0.49845197503448474	0.49417925417084724	0.5143772206397819	0.5097874412927962	0.530240875828434	0.5253359123335404	0.5602803305139252	0.5547808262702904	0.06180075539583635	0.061116959028416566	-0.00030368664218893837	-0.037810844599349025	-0.00030077093266955846	-0.0374478182967124
54.399557515052166	0.46780990514758275	0.46414736099373743	0.4983360270419527	0.4940646024273179	0.514278805138153	0.5096899718329465	0.530159847866711	0.5252554845822027	0.5602319543896337	0.5547324068033652	0.06188048293417292	0.061195793283348676	-0.0003004109464033178	-0.03762834467926268	-0.0002975195970974509	-0.037266182429078754
54.727342214761876	0.46765898979810927	0.4639984492678556	0.4982199666916234	0.49394984796788494	0.5141808766630611	0.5095929870717112	0.5300799016094763	0.5251761243795947	0.5601857775167473	0.5546861503959746	0.061962504565743426	0.06127689588341124	-0.0002970971888747176	-0.03743747653956575	-0.00029423045990584207	-0.03707623471133559
55.057101982179326	0.4675067943210664	0.46384829071422534	0.49810380286802597	0.4938349997901998	0.5140834571077036	0.5094965087553888	0.5300010718450849	0.5250978661105622	0.5601418588710921	0.5546421151438348	0.062046869114436985	0.061360315101534536	-0.00029374597602749297	-0.0372381939405102	-0.00029090411973764496	-0.03687792876274898
55.38884871808102	0.46735330179658163	0.4636968690454679	0.49798754426124986	0.4937200667041724	0.5139865684853696	0.5094005587507681	0.5299233937931651	0.5250207445854242	0.5601002584410424	0.5546003601379744	0.06213362661601203	0.06144610040870838	-0.0002903579137891743	-0.03703045107810965	-0.00028754117466311957	-0.036671218614031886
55.722594394951685	0.4671984944767248	0.4635441671655817	0.49787119935643176	0.4936050573217097	0.513890232928261	0.5093051590440144	0.5298469031126565	0.5249447950478918	0.5600610372526806	0.5545609454894381	0.06222282835386856	0.06153430250934048	-0.0002869336077384599	-0.03681420261595747	-0.00028414222232420183	-0.036456058738494335
56.058351057416104	0.4670423537559771	0.46339016714104514	0.49775477642283034	0.49348998004605193	0.5137944726862311	0.5092103317394739	0.5297716359100855	0.5248700531832188	0.5600242573957949	0.5545239323548128	0.062314526896063926	0.06162497337784135	-0.00028347366325764956	-0.036589403718991775	-0.0002807078600801649	-0.03623240408407469
56.39613082267415	0.4668848601406075	0.46323485017085214	0.4976382835024669	0.493374843060685	0.5136993101254308	0.509116099058393	0.5296976287480867	0.5247965551265987	0.5599899820507436	0.5544893829626066	0.06240877613363308	0.061718166296504805	-0.0002799786856894082	-0.03635601008838307	-0.00027723868516038586	-0.03600021010733201
56.7359458809379	0.46672599321691666	0.46307819655543675	0.4975217283983183	0.4932596543178153	0.5136047677268635	0.5090224833375444	0.5296249186541832	0.5247243374718138	0.5599582755162251	0.5544573606405152	0.06250563132026338	0.06181393589472064	-0.00027644928050596373	-0.03611397799924987	-0.0002737352948297689	-0.035759432809683744
57.07780849587155	0.4665657316182932	0.46292018566443816	0.4974051186620362	0.49314442152638194	0.5135108680848357	0.5089295070277582	0.5295535431298255	0.5246534372801409	0.5599292032379812	0.5544279298436048	0.0626051491133741	0.06191233818958035	-0.0002728860534847444	-0.035863264339965895	-0.000270198286556389	-0.03551002877537712
57.42173100503407	0.46640405299104	0.4627607959032601	0.49728846158117784	0.49302915213959275	0.5134176339053065	0.5088371926923498	0.5294835401597112	0.5245838920895333	0.5599028318384782	0.5544011561834564	0.06270738761666951	0.06201343062793555	-0.0002692896108882348	-0.03560382665349948	-0.0002666282581881285	-0.0352519552114785
57.7677258203244	0.4662409339589142	0.4626000046783718	0.49717176416592374	0.49291385334195803	0.5133250880041224	0.508745563005442	0.5294149482213844	0.5245157399240774	0.5598792291475974	0.5543771064583007	0.06281240642421451	0.062117272129961223	-0.0002656605596599304	-0.03533562318155248	-0.00026302580814030474	-0.03498516999016488
58.115805428429454	0.4660763500863254	0.4624377883612971	0.4970550331352581	0.4927985320358005	0.5132332533051364	0.5086546407501725	0.5293478062951276	0.524449019303741	0.5598584642343789	0.554355848684187	0.06292026666610043	0.062223923134293695	-0.0002619995076241777	-0.03505861291087342	-0.00025939153559040307	-0.03470963169357333
58.465982391274686	0.4659102758401384	0.4622741222512362	0.496938274902592	0.4926831948272202	0.5131421528382014	0.5085644488167814	0.5292821538741619	0.5243837692544215	0.5598406074398597	0.554337452127226	0.06303103105577101	0.062333445644805495	-0.00025830706369633916	-0.034772755621887086	-0.00025572604068291316	-0.03442529966100949
58.818269346477535	0.46574268455001716	0.462108980536261	0.4968214955608007	0.49256784801148834	0.5130518097370355	0.5084750102005733	0.5292180309751586	0.5243200293183041	0.5598257304110474	0.5543219873369499	0.06314476393907036	0.06244590327908309	-0.0002545838381067256	-0.03447801194050726	-0.0002520299247431579	-0.034132134038500794
59.172679007803275	0.46557354836725023	0.46194233625302394	0.4967047008666512	0.49245249755784454	0.5129622472369445	0.5083863479997455	0.5291554781490792	0.5242578395645424	0.5598139061360774	0.554309526180833	0.06326153134509035	0.06256136131868317	-0.000250830442630523	-0.03417434339277747	-0.00024830379050333473	-0.03383009583190244
59.52922416562417	0.465402838221987	0.46177416124491205	0.49658789622459	0.4923371490936703	0.5128734886724031	0.5082984854130734	0.5290945364923524	0.5241972406002714	0.5598052089805998	0.554300141880019	0.06338140103889431	0.06267988676123966	-0.000247047490832486	-0.03386171246215497	-0.00024454824233832717	-0.03351914696210656
59.887917687380885	0.4652305237788219	0.46160442611858354	0.4964710866698641	0.49222180788801073	0.5127855574744778	0.5082114457374504	0.5290352476584007	0.5241382735819679	0.5597997147254451	0.5542939090463075	0.06350444257618813	0.06280154837450402	-0.00024323559832362118	-0.03354008265051789	-0.00024076388651339542	-0.03319925032383253
60.24877251804685	0.46505657339064915	0.4614331001988134	0.4963542768509453	0.4921064788344156	0.5126984771680897	0.5081252523652663	0.5289776538695343	0.5240809802271672	0.5597975006056232	0.5542909037204453	0.0636307273600373	0.06292641675239297	-0.00023939538302730767	-0.03320941854229886	-0.0002369513314443017	-0.03287036984788472
60.6118016805955	0.46488095405071367	0.461260151481572	0.49623747101122134	0.4919911664330653	0.5126122713691028	0.5080399287816229	0.5289217979292139	0.5240254028265507	0.559798645350704	0.5542912034117788	0.06376032869969755	0.06305456437313835	-0.00023552746546462444	-0.032869685872611853	-0.00023311118797075814	-0.03253247056653663
60.97701827647021	0.46470363134278	0.46108554658526346	0.4961206729699268	0.4918758747721534	0.512526963781232	0.5079554985613711	0.5288677232347101	0.5239715842564205	0.5598032292266434	0.5542948871393226	0.06389332187166863	0.06318606565962659	-0.00023163246904678303	-0.032520851598718536	-0.0002292440696430864	-0.032185518682993575
61.34443548605718	0.4645245693893326	0.4609092507000372	0.49600388610227175	0.49176060750848744	0.5124425781927576	0.5078719853659637	0.5288154737901635	0.5239195679915695	0.5598113340791078	0.5543020354743013	0.06402978418305727	0.06332099704201807	-0.00022771102038821045	-0.03216288397581479	-0.0002253505930229771	-0.0318294816443796
61.71406656916102	0.4643437307977231	0.4607312275350898	0.4958871133187364	0.4916453678472732	0.5123591384730383	0.5077894129401118	0.5287650942200645	0.5238693981185673	0.5598230433783629	0.5543127305842278	0.0641697950373499	0.06345943702275361	-0.0002237637496327327	-0.031795752637435726	-0.00022143137800045842	-0.03146432821939982
62.085924865483435	0.4641610766041681	0.46055143926386455	0.49577035704348815	0.49153015852104337	0.5122766685688059	0.5077078051082324	0.5287166297831672	0.5238211193494727	0.559838442265787	0.5543270562785757	0.06431343600270553	0.06360146624404488	-0.00021979129079674475	-0.03141942868001024	-0.00021748704812696307	-0.031090028580237572
62.46002379510434	0.4639765662155068	0.46036984646705753	0.495653619191884	0.4914149817676917	0.5121951925002375	0.5076271857706778	0.5286701263868546	0.5237747770359931	0.5598576176020835	0.5543450980561213	0.06446079088287288	0.06374716755796446	-0.00021579428212925578	-0.031033884752275753	-0.00021351823096504852	-0.030706554389055896
62.83637685896657	0.463790157348609	0.4601864080733268	0.4955369011470092	0.49129983930756943	0.5121147343567832	0.5075475788997311	0.5286256306019692	0.5237304171841015	0.5598806580172545	0.5543669431540157	0.06461194579085776	0.06389662609924286	-0.0002117733664944721	-0.03063909515063301	-0.00020952555845588083	-0.030313878889742796
63.21499763936286	0.46360180596733475	0.46000108129760237	0.4954202037352146	0.49118473231959836	0.5120353182927411	0.5074690085353576	0.5285831896781296	0.5236880864691345	0.5599076539624166	0.5543926805986648	0.0647669892254483	0.06404992936090094	-0.00020772919176603732	-0.0302350359185084	-0.00020550966730403797	-0.029911977004331902
63.59589980042612	0.4634114662169278	0.4598138215768887	0.49530352720059545	0.4910696614163566	0.5119569685225661	0.5073914987806967	0.5285428515595486	0.523647832251385	0.5599386977635336	0.5544224012584933	0.06492601215074198	0.06420716727283846	-0.0002036624112506935	-0.029821684953020622	-0.00020147119938673796	-0.029500825436002742
63.979097088622495	0.46321909035572606	0.45962458250343924	0.49518687117836835	0.4909546266180835	0.5118797093158887	0.5073150737972759	0.5285046649013716	0.5236097025922073	0.5599738836771454	0.554456197898669	0.06508910807879345	0.06436843228350997	-0.00019957368413003884	-0.0293990221172038	-0.00019741080218294016	-0.029080402777594827
64.36460333324754	0.46302462868406774	0.45943331575518703	0.49507023466708905	0.4908396273255543	0.5118035649922383	0.507239757799937	0.5284686790865567	0.5235737462706591	0.5600133079481827	0.5544941652378744	0.06525637315553703	0.06453381944483862	-0.00019546367592193636	-0.02896702935804285	-0.00019332912922087608	-0.028650689626047665
64.75243244692527	0.4628280294702588	0.45923997102330216	0.49495361599965565	0.49072466229177064	0.5117285599154454	0.5071655750514523	0.528434944243315	0.5235400128006943	0.5600570688699508	0.5545364000072108	0.06542790625012533	0.06470342650049642	-0.00019133305897445219	-0.02852569083312062	-0.00018922684055400207	-0.028211668704187787
65.14259842611021	0.4626292388734679	0.4590444959367398	0.49483701281303877	0.49060972959240523	0.511654718487705	0.5070925498568154	0.528403511263133	0.5235085524489317	0.56010526684638	0.5545830010113278	0.065603809047841	0.0648773539777224	-0.00018718251297888955	-0.028074993043077257	-0.0001851046032604886	-0.0277633249893654
65.53511535159264	0.4624282008634026	0.4588468359836399	0.4947204220166751	0.49049482659494265	0.5115820651432871	0.5070207065571865	0.5283744318193967	0.5234794162530187	0.5601580044566381	0.5546340691918715	0.06578418614674378	0.06505570528282911	-0.00018301272551490833	-0.027614924972866106	-0.00018096309197090932	-0.027305645850091764
65.92999738900669	0.4622248571366144	0.45864693442942955	0.4946038397594581	0.4903799499264517	0.5115106243418628	0.5069500695234701	0.5283477583866445	0.5234526560406149	0.5602153865222066	0.5546897076933566	0.06596914515823234	0.06523858680057254	-0.00017882439262129068	-0.027145478240882426	-0.00017680298942135408	-0.02683862119003777
66.32725878934137	0.46201914702927654	0.4584447322314708	0.49448726139525856	0.4902650954399197	0.511440420561437	0.5068806631495087	0.5283235442604687	0.5234283244490145	0.5602775201765309	0.5547500219315602	0.06615879681169143	0.06542610799756052	-0.00017461821939823707	-0.02666664725704493	-0.0001726249870380725	-0.026362243601255386
66.72691388945532	0.46181100742626013	0.4582401679500906	0.4943706814468982	0.49015025817907903	0.5113714782908503	0.5068125118448619	0.5283018435780921	0.5234064749454405	0.5603445149373516	0.5548151196645577	0.06635325506342571	0.06561838152989667	-0.00017039492064963024	-0.026178429391009672	-0.00016842978555686727	-0.025876508526494035
67.12897711259382	0.4616003726663367	0.4580331776558162	0.494254093568501	0.4900354323416476	0.5113038220218322	0.5067456400271513	0.5282827113396426	0.5233871618480227	0.5604164827818395	0.5548851110665045	0.06655263721007074	0.06581552335524413	-0.00016615522154750373	-0.025680825149223097	-0.00016421809566935508	-0.025381414430739824
67.53346296890952	0.46138717444331806	0.4578236948326394	0.4941374905061408	0.48992061124090835	0.5112374762405808	0.5066800721139461	0.5282662034301574	0.523370440347502	0.5604935382246545	0.5549601088042966	0.06675706400670071	0.06601765284953069	-0.00016189985834347276	-0.025173838363457435	-0.00015999063871263708	-0.024876962983796602
67.94038605598601	0.46117134170293583	0.45761165027710904	0.49402086405669676	0.4898057872655358	0.5111724654188315	0.5066158325141552	0.5282523766423396	0.523356366529673	0.5605757983990597	0.5550402281172271	0.0669666597898521	0.06622489292850861	-0.00015762957911580333	-0.024657476390885336	-0.00015574814739227616	-0.02436315925372412
68.3497610593647	0.4609528005352548	0.4573969719930559	0.49390420502482546	0.48969095183758793	0.5111088140043929	0.5065529456189027	0.5282412887000966	0.5233449973986032	0.5606633831412249	0.5551255868997801	0.06718155260569618	0.06643737017439902	-0.0001533451445583367	-0.024131750325722123	-0.0001514913665467965	-0.02384001191137486
68.7616027530747	0.46073147406240017	0.4571795850817317	0.49378750317795667	0.48957609536856506	0.5110465464111109	0.5064914357918533	0.5282329982828935	0.5233363909006565	0.5607564150778627	0.555216305787696	0.06740187434360859	0.06665521496787073	-0.00014904732881326765	-0.023596675224013097	-0.00014722105395437168	-0.02330753344840275
69.17592600016614	0.46050728232136884	0.45695941162713666	0.49367074719920456	0.4894612072134354	0.5109856870082319	0.5064313273589496	0.5282275650509471	0.5233306059493468	0.5608550197173473	0.5553125082474585	0.06762776087539586	0.06687856162560289	-0.00014473692035243957	-0.02305227034253221	-0.00014293798118836243	-0.02276574040817536
69.59274575324658	0.4602801421416803	0.45673637057630134	0.4935539246380922	0.48934627562252675	0.5109262601091205	0.5063726445975334	0.5282250496712994	0.5233277024510616	0.5609593255444723	0.5554143206693568	0.06785935220045704	0.06710754854370823	-0.00014041472290748924	-0.022498559391877393	-0.00013864293451648635	-0.022214653630683756
70.01207705502031	0.46004996701761014	0.4565103776142654	0.49343702185897065	0.4892312876911653	0.5108682899593012	0.5063154117248047	0.5282255138447941	0.523327741331681	0.5610694641190088	0.555521872464284	0.06809679259715828	0.06734231834729933	-0.00013608155645128406	-0.021935570805439397	-0.00013433671585494356	-0.021654298513254844
70.43393503883172	0.45981666697473644	0.4562813450334926	0.49332002398701486	0.4891162293069508	0.5108118007237744	0.5062596528855825	0.5282290203340042	0.5233307845641317	0.5611855701782458	0.5556352961644418	0.06834023078074242	0.06758301804649955	-0.0001317382582424198	-0.021363338025253142	-0.000130020143775611	-0.02108470528662565
70.85833492921113	0.4595801484305102	0.4560491815974402	0.493202914851666	0.48900108509453877	0.5107568164735643	0.5062053921393234	0.5282356329921322	0.52333689519691	0.5613077817436815	0.5557547275281309	0.06858982006807808	0.06782979919921697	-0.00012738568391978955	-0.020781899805271564	-0.00012569405457230065	-0.02050590930900853
71.2852920424243	0.4593403140485512	0.45581379239798725	0.49308567692738703	0.4888858383577988	0.510703361171454	0.506152653446348	0.5282454167929322	0.5233461373836099	0.5614362402320693	0.5558803056488142	0.06884571854960113	0.06808281808101573	-0.0001230247086716485	-0.02019130053417939	-0.00012135930338930123	-0.0199179513783605
71.71482178702524	0.4590970625863433	0.45557507870640823	0.4929682912715841	0.48877047101920945	0.5106514586568484	0.5061014606532298	0.5282584378616849	0.5233585764134974	0.5615710905710081	0.5560121730686484	0.06910808926880081	0.06834223586243898	-0.00011865622846463086	-0.019591590578073692	-0.00011701676541553407	-0.019320878064277736
72.14693966441222	0.4588502887359996	0.45533293781756257	0.49285073745954644	0.48865496355633886	0.5106011326297211	0.5060518374772903	0.52827476350727	0.5233742787431674	0.5617124813192956	0.5561504758966929	0.06937710040963113	0.0686082187941599	-0.00011428116134981625	-0.018982826645071782	-0.00011266733714754285	-0.01871474206072321
72.58166126938723	0.45859988295773346	0.4550872628869517	0.49273299351624	0.4885392949352574	0.5105524066335754	0.5060038074901468	0.5282944622553755	0.5233933120293296	0.5618605647922592	0.5562953639320138	0.0696529254922463	0.06888093840035167	-0.00010990044884684469	-0.01836507217342387	-0.00010831193773219727	-0.018099602561960637
73.01900229071879	0.4583457313056607	0.4548379427602712	0.492615035844783	0.4884234425407107	0.5105053040373653	0.5059573941002464	0.5283176038828866	0.523415745162759	0.5620154971923015	0.5564469907919073	0.06993574357748583	0.06916057168069617	-0.00010551505740541423	-0.017738397743784162	-0.0001039515103822275	-0.017475525661623692
73.45897851170821	0.4580877152455348	0.45458486179507085	0.4924968391514254	0.4883073821028814	0.5104598480163055	0.5059126205343312	0.5283442594535035	0.523441648303466	0.562177438744904	0.5566055140454899	0.07022573948055762	0.06944730132147468	-0.00010112597996148054	-0.017102881518539448	-9.958702388424001e-05	-0.01684258477807532
73.90160581075892	0.4578257114639892	0.45432789967410736	0.49237837636683635	0.4881910876205451	0.5104160615315001	0.5058695098177521	0.5283745013546275	0.5234710929171201	0.562346553840344	0.5567710953529011	0.07052310399438647	0.06974131591620386	-9.67342375822744e-05	-0.016458609709545158	-9.521947419455223e-05	-0.016200861107520836
74.34690016194996	0.45755959166884197	0.4540669312099513	0.4922596185634967	0.4880745312804286	0.5103739673083123	0.5058280847535717	0.5284084033355679	0.5235041518127871	0.5625230111813987	0.5569439006103915	0.07082803412313167	0.07004281019631209	-9.23408812143478e-05	-0.015805677075960034	-9.08498861287299e-05	-0.015550444105485894
74.79487763561212	0.45728922237998837	0.45380182614038783	0.4921405348689782	0.48795768337255035	0.5103335878133946	0.5057883679003633	0.5284460405471206	0.5235408991820183	0.5627069839373166	0.5571241001015679	0.07114073332640942	0.07035198527238092	-8.794699353742441e-05	-0.015144187454737335	-8.647931516347906e-05	-0.014891432001249427
75.24555439890803	0.45701446471037876	0.4535324489141177	0.4920210923748795	0.4878405122013257	0.5102949452302907	0.505750381548631	0.5284874895825638	0.5235814106393528	0.5628986499043593	0.5573118686550997	0.07146141177476752	0.0706690488865018	-8.355369093238085e-05	-0.014474254326103164	-8.21088493395683e-05	-0.0142239323448905
75.6989467164156	0.456735174136552	0.45325865846623953	0.49190125604117346	0.4877229839921909	0.5102580614335158	0.5057141476957541	0.5285328285201311	0.5236257632642776	0.563098191673228	0.5575073858091859	0.07179028661702097	0.07099421567633576	-7.91621255737951e-05	-0.013796001416437775	-7.773961129042828e-05	-0.01354806259105601
76.15507095071504	0.45645120025815883	0.4529803079829626	0.49178098859570424	0.4876050627934965	0.5102229579610118	0.5056796880193604	0.5285821369670114	0.5236740356447066	0.5633057968037034	0.5577108359831172	0.07212758226006616	0.07132770745149872	-7.477348765005942e-05	-0.013109563340947261	-7.337276039387497e-05	-0.01286395072168034
76.61394356297929	0.4561623865458794	0.45269724465496636	0.49166025042855654	0.48748671037339675	0.510189655984874	0.5056470238490219	0.5286354961049341	0.5237263079220299	0.563521658006851	0.5579224086562721	0.07247353066184821	0.07166975348292312	-7.038900772515788e-05	-0.012415086289536248	-6.900949506138954e-05	-0.01217173591003018
77.07558111356816	0.4558685700771013	0.4524093094187855	0.4915389994810043	0.4873678861114476	0.5101581762802284	0.5056161761361633	0.5286929887373978	0.5237826618377973	0.5637459733351597	0.5581422985549095	0.07282837163818165	0.0720205908059064	-6.600995924932462e-05	-0.011712728758638491	-6.465105516906267e-05	-0.011471569229328793
77.54000026262605	0.45556958125868535	0.452116336685564	0.49141719112872007	0.48724854688460756	0.5101285391921391	0.5055871654220593	0.5287546993386039	0.5238431807820895	0.5639789463809977	0.5583707058471393	0.07319235318418577	0.07238046453757002	-6.163766123057357e-05	-0.011002662332543878	-6.0298724647744883e-05	-0.010763614409597722
78.00721777068286	0.4552652435361065	0.4518181540564825	0.4912947780589139	0.4871286469473137	0.5101007646004083	0.5055600118037941	0.528820714104153	0.5239079498436449	0.5642207864837954	0.5586078363464707	0.07356573181111643	0.07274962820952904	-5.727348107786856e-05	-0.010285072518200877	-5.5953834235733524e-05	-0.010048048645913354
78.47725049925933	0.45495537308821116	0.4515145820241142	0.491171710141044	0.48700813780528623	0.5100748718821285	0.5055347348980423	0.5288911210035715	0.523977055861802	0.5644717089463857	0.5588539017243627	0.07394877289944986	0.07312834411659518	-5.2918837626036996e-05	-0.00956015963639345	-5.1617764413758316e-05	-0.009325063461943728
78.95011541147531	0.4546397785067895	0.4512054336589263	0.4910479342907182	0.48688696808268983	0.5100508798718322	0.5055113538025214	0.5289660098347317	0.5240505874803243	0.5647319352609521	0.5591091197322186	0.0743417510691125	0.07351688368240383	-4.8575204359413426e-05	-0.008828139774692545	-4.729194852559626e-05	-0.008594865632616688
79.42582957266194	0.4543182604601057	0.45089051428009064	0.4909233943263833	0.48676508338225855	0.5100288068190708	0.5054898870549583	0.5290454722802326	0.5241286352031751	0.5650016933450636	0.5593737144333005	0.07474495056780743	0.07391552784290277	-4.4244112850200246e-05	-0.008089245806957024	-4.297787610874071e-05	-0.007857678171291127
79.90441015097758	0.4539906113394773	0.4505696211097127	0.4907980308183653	0.48664242613795844	0.5100086703432455	0.5054703525893909	0.5291296019658075	0.5242112914523075	0.5652812177882959	0.5596479164450493	0.07515866567845661	0.07432456744870139	-3.9927156414654164e-05	-0.0073437284824962035	-3.867709644023165e-05	-0.007113741385282424
80.38587441802741	0.453656614887943	0.4502425429095397	0.4906717809298045	0.48651893545974456	0.5099904873855028	0.5054527676896273	0.5292184945208321	0.5242986506275477	0.5655707501099744	0.5599319631923401	0.07558320114682864	0.07474430368734608	-3.562599402207045e-05	-0.006591857592610495	-3.4391222321517034e-05	-0.006363314005213283
80.87023974948666	0.4533160458099859	0.44990905959913907	0.4905445782489893	0.48639454696992523	0.5099742741574781	0.5054371489396541	0.5293122476410016	0.5243908091686323	0.5658705390285927	0.560226099172219	0.07601887263050647	0.07517504852664404	-3.134235445911848e-05	-0.005833923219185522	-3.0121934115889815e-05	-0.005606674394812217
81.35752362572781	0.4529686693612251	0.44956894185448043	0.4904163526125629	0.48626919263062474	0.509960046086676	0.5054235121707827	0.5294109611532476	0.5244878656194832	0.5661808407434986	0.5605305762307017	0.07646600717040672	0.07561712518024766	-2.7078040779393575e-05	-0.005070237071720385	-2.5870984057263513e-05	-0.004844121845636096
81.8477436324513	0.45261424091690783	0.4492219506857862	0.4902870299190409	0.4861428005617954	0.5099478177582379	0.5054118724053022	0.5295147370829713	0.5245899206947877	0.5665019192294684	0.5608456538522466	0.07692494368615556	0.0760708685967722	-2.2834935050508598e-05	-0.004301133920080247	-2.164020085038132e-05	-0.004075977964731692
82.34091746132043	0.45225250551796964	0.4488678369934358	0.49015653193203845	0.48601529484919115	0.509937602852846	0.5054022437963847	0.5296236797236643	0.5246970773489616	0.5668340465448267	0.5611715994625496	0.07739603349670017	0.0765366259738145	-1.8615003429478527e-05	-0.00352697312959549	-1.7431494588882046e-05	-0.003302588162071629
82.83706291059936	0.4518831973933394	0.44850634110063786	0.490024776072564	0.48588659534167855	0.5099294140804796	0.5053946395639762	0.5297378957089932	0.5248094408475691	0.5671775031538026	0.5615086887453369	0.07787964086763091	0.077014757298318	-1.4420301585604811e-05	-0.002748140308284519	-1.3246862011540017e-05	-0.0025243232460354648
83.33619788579601	0.45150603945708634	0.44813719226149373	0.48989167519968924	0.48575661743720994	0.5099232631097264	0.5053890719263787	0.5298574940874209	0.5249271188412789	0.567532578263851	0.5618572059738804	0.07837614358678852	0.07750563591484814	-1.0252980502944986e-05	-0.0019650490732487924	-9.088392119882549e-06	-0.0017415811337997411
83.83834040030794	0.4511207427789115	0.4477601081429905	0.4897571373788615	0.4856252718567469	0.5099191604923193	0.5053855520272136	0.5299825863994424	0.525050221442432	0.5678995701787153	0.5622174443579944	0.0788859335698306	0.07800964912341246	-6.115292682018492e-06	-0.0011781429465429483	-4.958272189881097e-06	-0.0009547886883609635
84.34350857607244	0.45072700602638577	0.4473747942793576	0.4896210656370659	0.4854924644053568	0.5099171155825566	0.5053840898574198	0.5301132867575041	0.5251788613042949	0.5682787866680378	0.5625897064073073	0.07940941749754317	0.07852719880860225	-2.009598783714317e-06	-0.0003878973911071171	-8.587942087467937e-07	-0.0001644036906469637
84.85172064422062	0.4503245148772313	0.4469809434971259	0.48948335770399326	0.48535809571966515	0.5099171364512147	0.505384694171927	0.5302497119286872	0.5253131537030775	0.5686705453543824	0.5629743043116664	0.079947017486819	0.079058702101928	2.0616252555116787e-06	0.00040517800158568207	3.207638232416432e-06	0.0006290830418009818
85.36299494573534	0.4499129413998285	0.446578235309107	0.48934390573830466	0.48522206100077275	0.5099192297935533	0.5053873724005975	0.5303919814202174	0.525453216622787	0.5690751741185739	0.5633715603395565	0.08049917179732856	0.07960459207937003	6.0957806063410835e-06	0.001200537161395232	7.238502556405901e-06	0.0014251453777376355
85.87734993211305	0.4494919434000085	0.4461663352753978	0.4892025960380213	0.48508424973169634	0.5099234008309657	0.5053921305530182	0.5305402175678804	0.5255991708429937	0.5694930115243126	0.5637818072554872	0.08106633557608016	0.0801653184962822	1.009013737485187e-05	0.0019975950116162267	1.1231149284807174e-05	0.0022232194238540615
86.39480416602983	0.4490611637320555	0.44574489432938147	0.4890593087339928	0.4849445453783082	0.5099296532057922	0.5053989731166674	0.5306945456274019	0.5257511400295768	0.5699244072630761	0.5642053887573364	0.08164898164219217	0.08074134856195818	1.4041825838806421e-05	0.00279572474921963	1.5182793546564266e-05	0.0030227008902699026
86.91537632201124	0.4486202295717074	0.44531354806655965	0.48891391746532215	0.48480282507268535	0.5099379888687802	0.5054079029479587	0.5308550938688589	0.5259092508285157	0.570369722620373	0.5646426599347071	0.08224760131438108	0.08133316775630837	1.794782704866993e-05	0.003594254918411366	1.909050597165285e-05	0.00382294225555313
87.43908518710603	0.4481687516487876	0.4448719159939014	0.48876628903554453	0.484658959277693	0.5099484079586266	0.5054189211556158	0.5310219936741805	0.5260736329627944	0.5708293309644851	0.5650939877494103	0.08286270528383381	0.0819412806912903	2.180496273085364e-05	0.004392466258195782	2.295120290946029e-05	0.004623249712935262
87.9659496615646	0.4477063234369324	0.44441960073723097	0.48861628304825744	0.48451281143153774	0.5099609086729888	0.5054320269757826	0.5311953796377863	0.5262444193324703	0.5713036182588795	0.5655597515392446	0.0834948245353304	0.0825662120199046	2.5609884445554343e-05	0.005189588306478754	2.6761635925187655e-05	0.005422879881095355
88.4959887595208	0.4472325202977137	0.4439561872040111	0.48846375152081556	0.48436423757093605	0.5099754871303075	0.5054472176382331	0.5313753896704159	0.526421746117965	0.5717929835995622	0.5660403435463204	0.08414451131968946	0.08320850739578317	2.9359061935463338e-05	0.005984795739450988	3.0518380510546894e-05	0.006221036257699097
89.0292216096782	0.44674689857625244	0.4434812416986831	0.4883085384745834	0.4842130859314303	0.5099921372217162	0.5054644882229773	0.5315621651061765	0.526605752886613	0.5722978397786933	0.5665361694712338	0.08481234018082288	0.0838687344866093	3.304877059256972e-05	0.006777204422931504	3.42178239421953e-05	0.007016865394476213
89.56566745600044	0.44624899464522644	0.44299431098753417	0.48815047950013285	0.4840591965232863	0.5100108504522604	0.5054838315065127	0.5317558508128426	0.5267965827025115	0.5728186138758776	0.5670476490544836	0.085498909040939	0.08454748404484745	3.667507797849856e-05	0.007565867151583916	3.785615222462457e-05	0.007809452770374037
90.1053456584057	0.44573832389394735	0.4424949213098399	0.48798940129564317	0.4839024006812682	0.5100316157705747	0.505505237796896	0.5319565953054171	0.5269943822396836	0.5733557478786147	0.5675752166865915	0.08620484034768439	0.0852453710395165	4.0233829312563696e-05	0.008349769049232236	4.142933602963028e-05	0.008597818335317697
90.6482756934654	0.44521437965895	0.4419825773318034	0.48782512117662774	0.4837425205864691	0.5100544193861	0.5055286947567424	0.5321645508629589	0.5271993018985739	0.5739096993334792	0.568119322048479	0.08693078228730565	0.08596303585302105	4.372063183932795e-05	0.009127822598841817	4.4933115552703295e-05	0.009380911696098337
91.19447715510712	0.444676632092275	0.4414567610395565	0.48765744655495846	0.48357936875822033	0.5100792445728282	0.5055541872131772	0.5323798736486538	0.5274114959258629	0.57448094202969	0.568680430783734	0.08767741006821138	0.0867011455473513	4.7130837986020246e-05	0.009898862271498388	4.836298419647056e-05	0.010157606913438144
91.74396975532183	0.4441245269633603	0.44091693056722453	0.4874861743850077	0.48341274751395447	0.5101060714584928	0.505581696953686	0.5326027238330993	0.527631122537581	0.575069966716826	0.5692590252045002	0.08844542727965293	0.08746039520429319	5.0459527198343235e-05	0.01066163871774961	5.1714170974992424e-05	0.010926696875415587
92.29677332487483	0.4435574843901484	0.44036251895576256	0.48731109057454164	0.4832424483947221	0.5101348767980043	0.5056112025067073	0.5328332657207393	0.5278583440454756	0.5756772818585397	0.5698556050328218	0.08923556733060395	0.0882415093446464	5.3701486342427884e-05	0.011414812481106651	5.498162152978159e-05	0.011686887208114172
92.85290781402206	0.4429748974947014	0.4397929328379527	0.4871319693578156	0.48306825155387534	0.5101656337298381	0.5056426789057088	0.5330716678793672	0.5280933269865559	0.5763034144242289	0.5704706881793689	0.0900485949743124	0.0890452434318281	5.685118855164317e-05	0.012156947193247447	5.815997763569669e-05	0.012436789683548
93.41239329322968	0.4423761309782708	0.43920755104462245	0.486948572628113	0.48288992510623746	0.5101983115139624	0.505676097435382	0.5333181032725777	0.5283362422557246	0.5769489107207394	0.5711048115615955	0.09088530792441817	0.08987238546566764	5.9902770373765346e-05	0.012886502200714745	6.124355506648138e-05	0.01317491507801094
93.97524995389855	0.4417605196103917	0.43860572312677015	0.4867606492267411	0.48270722443484754	0.5102328752497529	0.505711425358454	0.5335727493950203	0.5285872652413597	0.5776143372662825	0.5717585319634879	0.0917465385690117	0.09072375767265263	6.285000707251243e-05	0.013601824573044041	6.422631966856995e-05	0.013899665430372465
94.54149810909283	0.4411273666261676	0.4379867677878897	0.48656793418525024	0.48251989145213425	0.5102692855722181	0.5057486256214861	0.5338357884102617	0.5288465759636737	0.5783002817088854	0.5724324269391827	0.09263315578950648	0.09160021829937978	6.568628591557824e-05	0.014301140434142212	6.710186148661812e-05	0.014609325645650983
95.11115819427312	0.4404759420254788	0.4373499712203619	0.4863701479173769	0.48232765381211085	0.5103074983246826	0.5057876565378727	0.5341074072910188	0.5291143592156422	0.5790073537918117	0.5731270957628735	0.09354606689174905	0.09250266351651867	6.840457726997595e-05	0.014982545554460103	6.986336676523264e-05	0.015302054382033248
95.68425076803395	0.43980548076737364	0.43669458533931976	0.4861669953569089	0.4821302240698949	0.5103474642059219	0.5058284714460892	0.5343877979614714	0.5293908047062325	0.5797361863685382	0.5738431604275515	0.0944862196574092	0.09343202944117891	7.099740330251958e-05	0.015643995134482225	7.250358762989073e-05	0.015975874154790404
96.26079651284576	0.4391151808523938	0.43601982590688804	0.4859581650373565	0.4819272987845414	0.5103891283895362	0.5058710183410527	0.5346771574413053	0.5296761072056109	0.5804874364700098	0.5745812666952743	0.0954546045243459	0.094389294286232	7.345680406400934e-05	0.01628329270197071	7.501480923860493e-05	0.016628660582753696
96.84081623580131	0.43840420128503343	0.43532487053916896	0.4857433281089549	0.48171855756083837	0.5104324301131513	0.5059152394762587	0.5349756879910593	0.5299704666919411	0.5812617864270541	0.5753420852018085	0.09645225690536698	0.09537548064583873	7.577430072103208e-05	0.016898078040682663	7.738881416607946e-05	0.017258130695282148
97.42433086936633	0.4376716599079408	0.4346088565877545	0.4855221372881396	0.48150366202533673	0.5104773022348043	0.5059610709341275	0.5352835972582797	0.530274088499306	0.5820599450509932	0.5761263126186507	0.0974802596556023	0.09639165792721403	7.794085566342757e-05	0.017485814055007154	7.961684376445177e-05	0.017861830209781715
98.01136147213543	0.43691663109882123	0.43387087888692	0.48529422573420994	0.4812822547314713	0.5105236707536053	0.5060084421617553	0.5356010984238848	0.5305871834662053	0.5828826488756655	0.5769346728755989	0.09853974569957707	0.09743894493952474	7.994682919415519e-05	0.018043772468857355	8.168955621667973e-05	0.01843711968029993
98.60192922959182	0.4361381433203126	0.43310998735696876	0.48505920584743706	0.4810539579881838	0.5105714542914992	0.5060572754689844	0.5359284103480471	0.5309099680839731	0.583730663464235	0.5777679184472243	0.09963190083002052	0.09851851265172629	8.178193248253862e-05	0.018569018244875224	8.359698096843671e-05	0.01898115940622347
99.1960554548718	0.435335176512349	0.4323251844534648	0.4848166679823548	0.48081837260595905	0.510620563532628	0.5061074854854081	0.536265757714773	0.5312426646443585	0.5846047847843684	0.5786268317067752	0.10075796669150539	0.09963158713220278	8.343517641579146e-05	0.019058392597102625	8.532846918973824e-05	0.019490892979419527
99.79376158953411	0.4345066593157159	0.43151542245128716	0.48456617906942034	0.4805750765536412	0.5106709006164523	0.5061589785725898	0.5366133711742362	0.5315855013853698	0.5855058406555411	0.5795122263512419	0.10191924396316208	0.10077945268417877	8.489481595913562e-05	0.019508494458236214	8.687263988799154e-05	0.019963029334704174
100.39506920433367	0.43365146611462463	0.4306796005515823	0.48430728113760824	0.48032362351880137	0.5107223584804104	0.5062116521874084	0.5369714874817526	0.5319387126343469	0.5864346922724426	0.5804249489015136	0.10311709575597991	0.10196345519213121	8.614828958580789e-05	0.019915660246510924	8.821732124686399e-05	0.020394023153798457
101.00000000000001	0.43276841388518145	0.4298165617987576	0.48403948972982863	0.4800635413637655	0.510774820147464	0.5062653941920247	0.5373403496321244	0.5323025389470545	0.5873922358086627	0.5813658802817647	0.10435295124162046	0.10318500569579701	8.672341932245355e-05	0.020108034107419067	8.883992185763457e-05	0.020598774734326523
