# Supplementary material for: White matter micro- and macrostructure brain charts for the human lifespan
Source: Nature. 2026 May 13;655(8124):979–89. doi: 10.1038/s41586-026-10454-2 (PMC13391363; doi:10.1038/s41586-026-10454-2)
Supplement: Supplementary file 12 — Centiles trajectories of brain charts. SDT.T9.1–5 contain the brain charts for the global metrics; SDT.T9.6–509 contain the brain charts for the tract-specific metrics (unnormalized); and SDT.T9.510–1157 contain the brain charts for the tract-specific macrostructural metrics (normalized). Included in each table are the male and female centile trajectories for the 2.5th, 25th, 50th, 75th and 97.5th percentiles; the interquartile range normalized by the 50th centile; and the derivatives of the 50th centiles with respect to both age and log(age). Charts are sampled in logarithmically spaced intervals. Age is reported in years, while centile trajectory values are reported in metric-specific units: diffusivities in mm2 s−1, volume in mm3, surface area in mm2, average length in mm, and FA is dimensionless (unitless). [file 41586_2026_10454_MOESM12_ESM.zip › plotted_curves/SDT.T9.135-FPT_right_md-mean_curve_metrics.csv]

ages	male_0.025th_percentile	female_0.025th_percentile	male_0.25th_percentile	female_0.25th_percentile	male_0.5th_percentile	female_0.5th_percentile	male_0.75th_percentile	female_0.75th_percentile	male_0.975th_percentile	female_0.975th_percentile	male_normalized_quantile_range	fwmale_normalized_quantile_range	male_median_centile_d_age	male_median_centile_d_log_age	female_median_centile_d_age	female_median_centile_d_log_age
0.25	0.000955406580547605	0.0009577387309605386	0.001010338675417845	0.0010123075766788508	0.001043380337858127	0.0010450890767589442	0.0010799052407864343	0.0010812904391577375	0.0011612279880835197	0.001161760859239646	0.06667421537902177	0.06600668212208095	-0.0003300767908959823	-0.00019057934672072214	-0.0003305185274796153	-0.00019083439606636956
0.25150637576242696	0.0009550094508235195	0.0009573402592526344	0.001009881037263869	0.0010118489567969738	0.0010428831181805815	0.0010445911916601158	0.0010793615138326778	0.0010807464918153075	0.001160570589377298	0.0011611046193991492	0.06662345507138392	0.06595645796020773	-0.00032922195965096046	-0.0001906554835921781	-0.0003296627075872194	-0.0001909107253444675
0.2530218281966045	0.0009546118732267221	0.0009569413389694085	0.0010094229771045627	0.001011389914126406	0.0010423855012223094	0.0010440929082765867	0.0010788174255729264	0.001080202181723117	0.001159912944185247	0.0011604481297174715	0.06657272994203324	0.06590626854299271	-0.000327510261962094	-0.0001908070413126628	-0.0003279490289804232	-0.00019106266693483254
0.25454641199404576	0.0009542138505276995	0.0009565419728926999	0.0010089644982999497	0.001010930452035018	0.0010418874907195022	0.0010435942303494707	0.001078272980173893	0.0010796575130489117	0.0011592550576691011	0.0011597913953466765	0.0665220405190588	0.06585611439311885	-0.0003258048152098847	-0.00019095716717901223	-0.00032624160600513985	-0.00019121317478196231
0.2560801821758082	0.0009538153855001556	0.0009561421638075501	0.0010085056042108981	0.0010104705738915223	0.001041389090407355	0.0010430951616188983	0.0010777281817988837	0.0010791124899570698	0.0011585969349803737	0.0011591344214287441	0.06647138732835015	0.06580599603109495	-0.00032410562124057796	-0.00019110586159773457	-0.0003245404405325947	-0.00019136224928684165
0.25762319409447826	0.0009534164809209075	0.0009557419145021027	0.0010080462981989992	0.0010100102830653541	0.001040890304019939	0.0010425957058238914	0.0010771830346076635	0.0010785671166084695	0.001157938581260211	0.0011584772130954304	0.06642077089358683	0.06575591397524476	-0.0003224126816412931	-0.00019125312502471514	-0.00032284553417394335	-0.00019150989089980475
0.2591755034361701	0.0009530171395697782	0.0009553412277674936	0.0010075865836264466	0.001009549582926549	0.0010403911352900705	0.0010420958667022304	0.0010766375427563176	0.0010780213971603497	0.0011572800016392453	0.0011578197754681145	0.06637019173622519	0.065705868741696	-0.00032072599774030097	-0.00019139895796396744	-0.0003211568882823812	-0.00019165610011984135
0.2607371662225343	0.0009526173642294987	0.0009549401063977525	0.0010071264638559212	0.0010090884768456279	0.0010398915879491905	0.0010415956479903335	0.001076091710397123	0.0010774753357661799	0.001156621201237455	0.0011571621136576625	0.06631965037548841	0.06565586084436739	-0.0003190455706080786	-0.00019154336096705027	-0.000319474503951922	-0.0001918008774931812
0.2623082388127803	0.0009522171576856034	0.0009545385531897009	0.0010066659422504744	0.0010086269681934816	0.0010393916657272374	0.001041095053423131	0.0010755455416784137	0.0010769289365755292	0.0011559621851640245	0.0011565042327642862	0.06626914732835186	0.06560589079495666	-0.0003173714010612505	-0.0001916863346340114	-0.0003177983820231156	-0.00019194422361507035
0.2638887779057103	0.0009518165227263276	0.000954136570942842	0.001006205022173408	0.0010081650603412447	0.001038891372352521	0.0010405940867339353	0.0010749990407444504	0.0010763822037339278	0.001155302958517201	0.0011558461378773956	0.06621868310953578	0.06555595910293237	-0.0003157034896631994	-0.0001918278796124162	-0.0003161285230823263	-0.00019208613912768957
0.26547884054176485	0.0009514154621425047	0.0009537341624592682	0.0010057437069881615	0.0010077027566601903	0.0010383907115516008	0.0010400927516543252	0.0010744522117352884	0.0010758351413827465	0.00115464352638416	0.001155187834075472	0.06616825823148995	0.06550606627551997	-0.00031404183672356645	-0.0001919679965961263	-0.00031446492746195487	-0.0001922266247200155
0.2670784841050822	0.000951013978727469	0.0009533313305435543	0.001005282000058196	0.0010072400605216098	0.001037889687049166	0.0010395910519140187	0.0010739050587866548	0.0010752877536590625	0.001153983893840871	0.0011545293264259267	0.0661178732043881	0.0654562128176924	-0.0003123864423026368	-0.00019210668632574368	-0.0003128075952451015	-0.00019236568112784846
0.26868776632556873	0.0009506120752769516	0.0009529280780026581	0.0010048199047468804	0.0010067769752966982	0.001037388302567912	0.0010390889912407547	0.0010733575860298152	0.0010747400446955333	0.0011533240659519616	0.001153870619984968	0.0660675285361125	0.06540639923215988	-0.00031073730621133944	-0.00019224394958794466	-0.00031115652626589885	-0.00019250330913378466
0.2703067452809827	0.0009502097545889838	0.0009525244076458178	0.00100435742441738	0.00100631350435644	0.0010368865618284226	0.001038586573360168	0.0010728097975914543	0.0010741920186202688	0.00115266404777059	0.0011532117197974678	0.0660172247322475	0.06535662601935965	-0.00030909442801535514	-0.00019237978721656224	-0.0003095117201105113	-0.0001926395095659117
0.2719354793990299	0.0009498070194637895	0.000952120322284456	0.001003894562432535	0.0010058496510714997	0.0010363844685490427	0.0010380838019956762	0.0010722616975935388	0.0010736436795567104	0.0011520038443383045	0.0011525526308968353	0.06596696229606674	0.0653068936774461	-0.00030745780703445025	-0.0001925142000902269	-0.00030787317612013254	-0.00019277428329836366
0.27357402745947257	0.0009494038727036953	0.000951715824732075	0.0010034313221547598	0.0010053854188121032	0.0010358820264457713	0.0010375806808683532	0.0010717132901532074	0.0010730950316234996	0.0011513434606849275	0.001151893358304882	0.06591674172852555	0.06525720270228062	-0.00030582744234269876	-0.00019264718913175605	-0.0003062408933931504	-0.00019290763125112687
0.2752224485962505	0.0009490003171130284	0.0009513109178041592	0.001002967706945927	0.0010049208109479293	0.001035379239232138	0.0010370772136968163	0.001071164579382642	0.0010725460789343597	0.0011506829018284243	0.0011512339070316978	0.0658665635282503	0.06520755358742286	-0.0003042033327758653	-0.00019277875531081845	-0.00030461487078331517	-0.0001930395543876251
0.27688080229961526	0.0009485963554980123	0.0009509056043180812	0.0010025037201672501	0.001004455830848004	0.001034876110619082	0.0010365734041971116	0.0010706155693889407	0.0010719968255979778	0.0011500221727747718	0.0011505742820755306	0.06581642819152995	0.06515794682412135	-0.0003025854769272418	-0.0001929088996400763	-0.00030299510690501297	-0.0001931700537165515
0.2785491484182772	0.000948191990666681	0.0009504998870929972	0.0010020393651791885	0.0010039904818805823	0.0010343726443148489	0.0010360692560825936	0.0010700662642740104	0.0010714472757178775	0.0011493612785178492	0.001149914488422656	0.06576633621230558	0.06510838290130448	-0.0003009738731514222	-0.0001930376231762121	-0.00030138160013476467	-0.0001932991302912579
0.28022754716156506	0.0009477872254287703	0.000950093768949752	0.001001574645341324	0.0010035247674130422	0.0010338688440248642	0.0010355647730638119	0.0010695166681344353	0.0010708974333923018	0.0011487002240393046	0.0011492545310472586	0.0657162880821634	0.06505886230557213	-0.00029936851956868793	-0.0001931649270209279	-0.000299774348611892	-0.00019342678520864465
0.2819160591015993	0.0009473820625956264	0.0009496872527107818	0.0010011095640122608	0.0010030586908117772	0.001033364713451625	0.0010350599588483972	0.001068966785061366	0.001070347302714096	0.0011480390143084403	0.0011485944149113116	0.06566628429032552	0.06500938552118635	-0.00029776941406284285	-0.00019329081231847511	-0.0002981733502399053	-0.00019355301960904958
0.28361474517547763	0.0009469765049801087	0.0009492803412000167	0.0010006441245495146	0.0010025922554420873	0.0010328602562945858	0.0010345548171409491	0.0010684166191404	0.0010697968877705897	0.0011473776542820953	0.00114793414496446	0.06561632532364162	0.06495995303006395	-0.000296176554284433	-0.00019341528025570986	-0.00029657860268877956	-0.00019367783467522104
0.2853236666874746	0.0009465705553964965	0.0009488730372427884	0.0010001783303094096	0.0010021254646680746	0.001032355476250051	0.0010340493516429268	0.0010678661744514693	0.0010692461926434856	0.001146716148904532	0.0011472737261439049	0.0655664116665806	0.0649105653117694	-0.000294589937652745	-0.00019353833206228743	-0.0002949901033971747	-0.00019380123163326157
0.2870428853112538	0.0009461642166603883	0.0009484653436657288	0.000999712184646969	0.0010016583218525332	0.0010318503770110588	0.001033543566052532	0.0010673154550687226	0.001068695221408737	0.0011460545031073163	0.0011466131633742864	0.06551654380122313	0.06486122284350467	-0.00029300956135835943	-0.00019365996901068994	-0.0002934078495744896	-0.0001939232117516565
0.28877246309209376	0.0009457574915886119	0.0009480572632966788	0.000999245690915811	0.0010011908303568472	0.0010313449622672737	0.0010330374640646046	0.0010667644650604142	0.0010681439781364405	0.00114539272180921	0.0011459524615675732	0.06546672220725468	0.0648119261001033	-0.00029143542236376163	-0.0001937801924147553	-0.00029183183820141734	-0.00019404377634069103
0.2905124624491269	0.0009453503829991278	0.0009476487989645924	0.0009987788524680455	0.0010007229935408836	0.001030839235704878	0.0010325310493705098	0.0010662132084887917	0.0010675924668907227	0.0011447308099160579	0.0011452916256229496	0.06541694736195722	0.06476267555402485	-0.0002898675174048404	-0.00019389900362962176	-0.0002902620660321653	-0.00019416292675183966
0.29226294617759224	0.0009449428937109374	0.0009472399534994451	0.0009983116726541706	0.001000254814762893	0.0010303332010064654	0.0010320243256580354	0.0010656616894099862	0.0010670406917296293	0.0011440687723206816	0.0011446306604267103	0.06536721974020222	0.06471347167534316	-0.00028830584299405215	-0.00019401640405189435	-0.000288698529596898	-0.0001942806643780437
0.294023977451102	0.0009445350265439871	0.0009468307297321351	0.0009978441548229681	0.0009997862973794005	0.0010298268618509309	0.001031517296611278	0.001065109911873901	0.0010664886567050135	0.0011434066139027694	0.0011439695708521467	0.06531753981444484	0.06466431493174409	-0.0002867503954212536	-0.00019413239511861802	-0.0002871412252031247	-0.0001943969906531562
0.29579561982392083	0.0009441267843190791	0.0009464211304943979	0.000997376302321405	0.0009993174447451097	0.0010293202219133694	0.0010310099659105439	0.001064557879924107	0.001065936365862432	0.0011427443395287732	0.0011433083617594484	0.06526790805471624	0.06461520578851752	-0.00028520117075558904	-0.00019424697830719428	-0.0002855901489373647	-0.00019451190705127575
0.29757793723326015	0.000943718169857777	0.0009460111586187061	0.0009969081184945294	0.000998848260212797	0.001028813284864967	0.001030502337232238	0.001064005597597731	0.0010653838232410318	0.001142081954051804	0.001142647037995592	0.06521832492861744	0.06456614470854923	-0.0002836581648480996	-0.00019436015513507598	-0.0002840452966669793	-0.00019462541508619147
0.29937099400158496	0.0009433091859823152	0.0009456008169381863	0.0009964396066853725	0.0009983787471332156	0.0010283060543729008	0.001029994414248767	0.0010634530689253552	0.0010648310328734525	0.0011414194623115318	0.0011419856043942472	0.06516879090131392	0.06451713215231779	-0.00028212137333272214	-0.0001944719271593509	-0.00028250666404255886	-0.00019473751631179925
0.3011748548389356	0.0009428998355155073	0.0009451901082865186	0.0009959707702348467	0.0009979089088549904	0.0010277985341002318	0.0010294862006284282	0.0010629002979309064	0.0010642779987857117	0.001140756869134082	0.0011413240657756672	0.0651193064355282	0.06446816857788634	-0.00028059079162784384	-0.00019458229597571486	-0.00028097424649931035	-0.00019484821232118588
0.30298958484526295	0.000942490121280659	0.0009447790354978539	0.0009955016124816522	0.000997438748724525	0.0010272907277058107	0.0010289777000353155	0.0010623472886315604	0.00106372472499711	0.0011400941793319427	0.0011406624269465974	0.0650698719915353	0.06441925444089783	-0.00027906641493902207	-0.00019469126321888797	-0.0002794480392585563	-0.0001949575047459906
0.30481524951277783	0.0009420800461014736	0.0009443676014067188	0.000995032136762174	0.0009969682700858994	0.0010267826388441687	0.0010284689161292123	0.001061794045037634	0.0010631712155201234	0.0011394313977038633	0.0011400006927001739	0.06502048802715714	0.0643703901945701	-0.0002775482382612049	-0.00019479883056244818	-0.00027792803733073246	-0.0001950653952565995
0.3066519147283146	0.0009416696128019664	0.0009439558088479299	0.000994562346410387	0.0009964974762807762	0.0010262742711654239	0.0010279598525654962	0.0010612405711524866	0.0010626174743603057	0.0011387685290347618	0.001139338867815831	0.06497115499775777	0.06432157628968947	-0.00027603625637911966	-0.00019490499971747122	-0.00027641423551583166	-0.00019517188556147924
0.3084996467757088	0.0009412588242063734	0.0009435436606565001	0.0009940922447577605	0.0009960263706483004	0.0010257656283151786	0.0010274505129950363	0.0010606868709724185	0.0010620635055161843	0.0011381055780956308	0.0011386769570592042	0.06492187335623606	0.06427281317460683	-0.0002745304638708812	-0.00019500977243341877	-0.00027490662840679025	-0.00019527697740670535
0.31035851233818973	0.0009408476831390644	0.000943131159667556	0.0009936218351331606	0.0009955549565250094	0.001025256713934423	0.0010269409010640988	0.0010601329484865734	0.0010615093129791664	0.0011374425496434443	0.001138014965182043	0.06487264355302429	0.06422410129523151	-0.00027303085510649305	-0.00019511315049497435	-0.00027340521038837773	-0.00019538067257487968
0.3122285785007863	0.0009404361924244623	0.0009427183087162499	0.0009931511208627663	0.0009950832372447372	0.0010247475316594466	0.0010264310204142516	0.00105957880767685	0.0010609549007334425	0.0011367794484210805	0.00113735289692212	0.06482346603608069	0.06417544109502897	-0.0002715374242536761	-0.0001952151357250964	-0.000271909975643414	-0.00019548297288651817
0.3141099127527488	0.0009400243548869433	0.0009423051106376653	0.0009926801052699593	0.0009946112161385156	0.0010242380851217276	0.0010259208746822613	0.0010590244525177884	0.0010604002727558823	0.0011361162791572134	0.0011366907570031371	0.06477434125088628	0.06412683301501425	-0.0002700501652802001	-0.00019531572998432445	-0.00027042091815304703	-0.00019558388019927375
0.31600258298998396	0.0009396121733507582	0.000941891568266737	0.0009922087916752415	0.0009941388965344848	0.0010237283779478469	0.0010254104675000025	0.001058469886976488	0.0010598454330159447	0.0011354530465662392	0.001136028550134642	0.06472526964044176	0.06407827749374892	-0.0002685690719504974	-0.00019541493516711528	-0.0002689380316953649	-0.00019568339640510524
0.3179066575175057	0.0009391996506399503	0.0009414776844381673	0.0009917371833961463	0.0009936662817578066	0.0010232184137593976	0.00102489980249437	0.0010579151150125145	0.001059290385475589	0.0011347897553481952	0.0011353662810119486	0.0646762516452616	0.06402977496733679	-0.00026709413783165825	-0.00019551275320414674	-0.0002674613098510026	-0.00019578152343233124
0.3198222050518999	0.0009387867895782625	0.0009410634619863346	0.0009912652837471387	0.0009931933751305651	0.0010227081961728863	0.0010243888832871756	0.0010573601405777996	0.001058735134089174	0.0011341264101886648	0.0011347039543160445	0.06462728770337123	0.06398132586942071	-0.0002656253562952626	-0.00019560918606195687	-0.0002659907460056399	-0.00019587826324585222
0.32174929472380437	0.0009383735929890594	0.0009406489037452103	0.0009907930960395331	0.000992720179971679	0.0010221977287996453	0.0010238777134950622	0.0010568049676165582	0.0010581796828033692	0.001133463015758708	0.0011340415747135132	0.06457837825030395	0.06393293063117929	-0.0002641627205178243	-0.00019570423574119533	-0.00026452633334755893	-0.00019597361784362555
0.32368799608040405	0.0009379600636952402	0.0009402340125482811	0.0009903206235814003	0.000992246699596818	0.001021687015245741	0.001023366296729416	0.0010562496000651937	0.0010576240355570702	0.0011327995767147759	0.0011333791468564596	0.06452952371909693	0.06388458968132142	-0.0002627062234833999	-0.0001957979042778446	-0.00026306806487325085	-0.0001960675892590802
0.3256383790879404	0.0009375462045191552	0.0009398187912284554	0.0009898478696774788	0.0009917729373183043	0.0010211760591118826	0.0010228546365962693	0.0010556940418522097	0.0010570681962813009	0.0011321360976986317	0.00113271667538242	0.06448072454028872	0.06383630344608711	-0.00026125585798608686	-0.00019589019374152694	-0.0002616159333893586	-0.00019616017956020082
0.32760051413423674	0.0009371320182825247	0.0009394032426179885	0.0009893748376290884	0.0009912988964450337	0.0010206648639933368	0.0010223427366962178	0.0010551382968981234	0.001056512168899133	0.0011314725833372783	0.0011320541649142955	0.06443198114191612	0.063788072349241	-0.000259811616629968	-0.00019598110623531007	-0.0002601699315121775	-0.00019625139084838983
0.3295744720312385	0.0009367175078063579	0.0009389873695483959	0.0009889015307340452	0.0009908245802823824	0.0010201534334798397	0.0010218306006243287	0.0010545823691153814	0.0010559559573255944	0.001130809038242883	0.0011313916200602703	0.06438329394951173	0.06373989681207166	-0.0002583734918321645	-0.0001960706438951243	-0.00025873005167109664	-0.00019634122525799547
0.33156032401756863	0.0009363026759108718	0.0009385711748503761	0.0009884279522865763	0.0009903499921321277	0.001019641771155512	0.0010213182319700608	0.0010540262624082733	0.0010553995654675895	0.0011301454670127056	0.0011307290454137457	0.06433466338610035	0.06369177725338858	-0.0002569414758263333	-0.00019615880889112258	-0.00025729628610965394	-0.00019642968495639512
0.33355814176109866	0.0009358875254154055	0.0009381546613537251	0.0009879541055772278	0.0009898751352923568	0.0010191298805987663	0.0010208056343171718	0.0010534699806728442	0.00105484299722381	0.0011294818742290207	0.0011300664455532595	0.06428608987219961	0.06364371408952009	-0.0002555155606620563	-0.00019624560342515474	-0.00025586862688870005	-0.00019651677214385654
0.33556799736153503	0.0009354720591383484	0.0009377378318872613	0.0009874799938927926	0.0009894000130573886	0.0010186177653822342	0.0010202928112436394	0.0010529135277968199	0.0010542862564846577	0.0011288182644590594	0.0011294038250424252	0.0642375738258143	0.06359570773431109	-0.00025409573820783793	-0.00019633102973123928	-0.0002544470658882858	-0.00019660248905339905
0.3375899633530214	0.0009350562798970518	0.0009373206892787372	0.0009870056205162146	0.0009889246287176805	0.0010181054290726713	0.0010197797663215697	0.0010523569076595152	0.0010537293471321524	0.0011281546422549282	0.0011287411884298507	0.06418911566243687	0.06354775859912176	-0.0002526820001530483	-0.00019641509007525815	-0.0002530315948077455	-0.00019668683794898945
0.3396241127067558	0.0009346401905077593	0.0009369032363547726	0.0009865309887265186	0.0009884489855597602	0.0010175928752308855	0.0010192665031171274	0.0010518001241317662	0.0010531722730398665	0.0011274910121535557	0.0011280785402490866	0.0641407157950456	0.06349986709282529	-0.000251274338009172	-0.00019649778675409624	-0.00025162220516908307	-0.0001967698211262081
0.3416705188336247	0.0009342237937855203	0.0009364854759407632	0.0009860561017987185	0.000987973086866129	0.0010170801074116476	0.0010187530251904396	0.001051243181075839	0.0010526150380728298	0.0011268273786766158	0.0011274158850185473	0.06409237463410261	0.06345203362180654	-0.0002498727431123615	-0.00019657912209558592	-0.00025021888831763817	-0.0001968514409110833
0.343729255586852	0.0009338070925441215	0.0009360674108608188	0.000985580963003747	0.0009874969359151995	0.0010165671291636187	0.0010182393360955342	0.0010506860823453637	0.0010520576460874708	0.0011261637463304784	0.001126753227241462	0.06404409258755192	0.06340425858996075	-0.00024847720662543593	-0.00019665909845825724	-0.0002488216354259998	-0.00019693169966092383
0.34580039726466444	0.0009333900895960008	0.000935649043937668	0.0009851055756083665	0.0009870205359811938	0.001016053944029263	0.0010177254393802378	0.0010501288317852477	0.001051500100931517	0.0011255001196061331	0.0011260905714057946	0.06399587006082072	0.06335654239869365	-0.00024708771954037867	-0.00019673771823172648	-0.0002474304374961156	-0.00019701059976459656
0.3478840186129729	0.0009329727877521756	0.0009352303779925933	0.0009846299428750939	0.0009865438903340804	0.0010155405555447728	0.0010172113385861134	0.0010495714332316038	0.0010509424064439354	0.0011248365029791366	0.0011254279219841954	0.06394770745681641	0.06330888544691857	-0.0002457042726772829	-0.00019681498383353202	-0.00024604528535615566	-0.00019708814363780802
0.34998019482807	0.0009325551898221705	0.000934811415845357	0.0009841540680621277	0.0009860670022394944	0.0010150269672399973	0.0010166970372483823	0.0010490138905116812	0.0010503845664548567	0.001124172900909559	0.0011247652834339436	0.06389960517592616	0.06326128813105739	-0.0002443268566899026	-0.00019689089771166013	-0.0002446661696691166	-0.0001971643337279061
0.352089001559344	0.0009321372986139348	0.0009343921603141158	0.0009836779544232616	0.000985589874958652	0.0010145131826383553	0.0010161825388958375	0.0010484562074437832	0.0010498265847854924	0.001123509317841916	0.0011241026601968788	0.06385156361601774	0.06321375084503876	-0.0002429554620656249	-0.00019696546234315715	-0.0002432930809307121	-0.00019723917251074363
0.3542105149120084	0.0009317191169337763	0.000933972614215358	0.000983201605207818	0.000985112511748285	0.001013999205256771	0.0010156678470507811	0.0010478983878372042	0.0010492684652480767	0.0011228457582051238	0.0011234400566993575	0.06380358317243773	0.06316627398030061	-0.00024159007912746833	-0.00019703868023315807	-0.00024192600947181564	-0.0001973126624903454
0.35634481144984936	0.0009313006475862813	0.000933552780363821	0.0009827250236605653	0.0009846349158605574	0.0010134850386055911	0.0010151529652289402	0.0010473404354921527	0.001048710211645782	0.0011221822264124385	0.0011227774773521892	0.06375566423801264	0.06311885792578484	-0.00024023069803694175	-0.00019711055391569143	-0.00024056494546184637	-0.00019738480619990728
0.35849196819798806	0.000930881893374245	0.0009331326615724227	0.0009822482130216472	0.000984157090542994	0.0010129706861885179	0.001014637896939399	0.0010467823541996846	0.0010481518277726583	0.0011215187268614074	0.0011221149265505893	0.06370780720304801	0.06307150306794287	-0.00023887730879496027	-0.00019718108595234707	-0.00023920987890926892	-0.0001974556062002697
0.36065206264566085	0.0009304628570985968	0.0009327122606521854	0.0009817711765265063	0.0009836790390384041	0.0010124561515025311	0.0010141226456845218	0.0010462241477416326	0.0010475933174135584	0.001120855263933815	0.0011214524086741234	0.06366001245532973	0.0630242097907328	-0.0002375299012428722	-0.00019725027893119362	-0.00023786079966309215	-0.00019752506507902945
0.3628251727490157	0.0009300435415583359	0.0009322915804121713	0.0009812939174058204	0.0009832007645848167	0.0010119414380378288	0.001013607214959891	0.0010456658198905477	0.0010470346843440795	0.001120191841995644	0.0011207899280866655	0.06361228038012304	0.0629769784756206	-0.0002361884650664836	-0.00019731813546836063	-0.0002365176974154226	-0.00019759318545101157
0.3650113769339257	0.0009296239495504486	0.0009318706236594033	0.000980816438885416	0.0009827222704153992	0.0010114265492777402	0.0010130916082542268	0.0010451073744096183	0.001046475932330488	0.0011195284653970118	0.0011201274891363409	0.06356461136017477	0.06292980950158106	-0.00023485298979758484	-0.00019738465820684503	-0.00023518056170512835	-0.0001976599699590742
0.36721075409881926	0.0009292040838698477	0.0009314493931987973	0.0009803387441862104	0.0009822435597583892	0.0010109114886986716	0.001012575829049321	0.0010445488150526193	0.001045917065129656	0.0011188651384721369	0.0011194650961554823	0.06351700577571381	0.0628827032450972	-0.0002335234648137008	-0.00019744984981490132	-0.0002338493819163956	-0.00019772542127108328
0.3694233836175272	0.0009287839473092989	0.0009310278918330939	0.0009798608365241355	0.0009817646358370275	0.0010103962597700295	0.0010120598808199732	0.0010439901455638406	0.001045358086489002	0.0011182018655392899	0.001118802753460587	0.06346946400445028	0.0628356600801634	-0.000232199879342615	-0.0001975137129875959	-0.0002325241472826145	-0.00019778954208118926
0.37164934534214805	0.0009283635426593519	0.0009306061223627879	0.0009793827191100692	0.0009812855018694851	0.0010098808659541577	0.0010115437670339174	0.0010434313696780274	0.001044799000146424	0.0011175386509007504	0.001118140465352271	0.06342198642158012	0.06278868037828485	-0.00023088222246281376	-0.00019757625044530824	-0.00023120484688859966	-0.00019785233510974387
0.3738887196059291	0.0009279428727082711	0.0009301840875860585	0.0009789043951497673	0.000980806161068795	0.0010093653107062675	0.0010110274911517578	0.001042872491120316	0.0010442398098302378	0.0011168754988427633	0.0011174782361152247	0.06337457339978263	0.06274176450847975	-0.0002295704831049572	-0.00019763746493289824	-0.0002298914696703125	-0.0001979138031010519
0.3761415872261661	0.0009275219402419733	0.0009297617902987066	0.0009784258678437999	0.0009803266166427897	0.0010088495974743803	0.0010105110566269089	0.0010423135136061808	0.0010436805192591215	0.0011162124136355062	0.0011168160700181797	0.06332722530922492	0.06269491283728011	-0.00022826465005493235	-0.00019769735922045562	-0.00022858400441919113	-0.00019797394882517527
0.3784080295071193	0.0009271007480439528	0.0009293392332940799	0.0009779471403874773	0.0009798468717940262	0.001008333729699253	0.001009994466905521	0.001041754440841365	0.0010431211321420485	0.00111554939953304	0.0011161539713138594	0.06327994251756199	0.06264812572873357	-0.00022696471195565726	-0.00019775593610268927	-0.00022728243978326068	-0.00019803277507673966
0.3806881282429484	0.0009266792988952219	0.0009289164193630132	0.0009774682159707918	0.000979366929719727	0.0010078177108143241	0.0010094777254264261	0.001041195276521832	0.001042561652178236	0.0011148864607732818	0.0011154919442389472	0.06323272538994015	0.06260140354440617	-0.00022567065730738634	-0.00019781319839773381	-0.0002259867642671054	-0.00019809028467321355
0.38298196572066395	0.0009262575955742402	0.0009284933512937604	0.0009769890977783479	0.0009788867936117139	0.0010073015442456459	0.0010089608356210731	0.0010406360243337019	0.001042002083057086	0.0011142236015779603	0.0011148299930140518	0.06318557428899638	0.06255474664338283	-0.00022438247447201243	-0.0001978691489479545	-0.00022469696623719781	-0.00019814648045710093
0.3852896247230969	0.0009258356408568524	0.000928070031871926	0.0009765097889892999	0.0009784064666563388	0.001006785233411825	0.0010084438009134618	0.0010400766879531992	0.0010414424284581254	0.001113560826152587	0.0011141681218436634	0.0631384895748638	0.06250815538227093	-0.00022310015167245623	-0.00019792379061842058	-0.00022341303392156564	-0.00019820136529424826
0.38761118853188686	0.0009254134375162236	0.0009276464638804043	0.0009760302927772898	0.0009779259520344258	0.0010062687817239645	0.0010079266247200874	0.0010395172710465973	0.0010408826920509547	0.001112898138686422	0.0011135063349161276	0.06309147160517091	0.062461630115200714	-0.00022182367699541405	-0.00019797712629665565	-0.0002221349554103469	-0.00019825494207176275
0.3899467409304866	0.0009249909883227779	0.0009272226500993175	0.0009755506123103866	0.0009774452529212104	0.0010057521925856034	0.0010074093104498845	0.0010389577772701684	0.0010403228774951985	0.0011122355433524442	0.0011128446364036143	0.06304452073504681	0.06241517119383027	-0.00022055303839479956	-0.0001980291588938865	-0.00022086271866081364	-0.0001983072137007047
0.39229636620718694	0.0009245682960441265	0.0009267985933059458	0.0009750707507510162	0.0009769643724862704	0.001005235469392654	0.0010068918615041586	0.0010383982102701215	0.0010397629884404426	0.0011115730443073124	0.0011121830304620787	0.06299763731712192	0.062368778967345766	-0.0002192882236913829	-0.00019807989134282278	-0.0002195963114975108	-0.00019835818311422782
0.3946601491581577	0.0009241453634450179	0.0009263742962746722	0.0009745907112559139	0.0009764833138934733	0.001004718615533353	0.001006374281276539	0.001037838573682563	0.0010392030285261936	0.0011109106456913503	0.0011115215212312408	0.0629508217015309	0.062322453782466786	-0.00021802922057451157	-0.00019812932659699078	-0.00021833572161303327	-0.000198407853266247
0.3970381750905084	0.0009237221932872689	0.0009259497617769172	0.000974110496976056	0.0009760020803009127	0.001004201634388201	0.0010058565731529178	0.0010372788711334416	0.0010386430013818208	0.0011102483516285092	0.0011108601128345524	0.062904074235918	0.06227619598344554	-0.00021677601660630152	-0.0001981774676326209	-0.00021708093657257788	-0.0001984562271334367
0.39943052982536675	0.000923298788329702	0.0009255249925810752	0.0009736301110566013	0.0009755206748608473	0.0010036845293299047	0.0010053387405113924	0.001036719106238495	0.0010380829106265083	0.0011095861662263427	0.0011101988093791693	0.06285739526543678	0.06223000591207398	-0.00021552859922199796	-0.00019822431744684343	-0.00021583194381374904	-0.000198503307713066
0.4018372997009759	0.0009228751513280894	0.0009250999914524584	0.000973149556636836	0.0009750391007196465	0.0010031673037233257	0.0010048207867222147	0.0010361592826032082	0.001037522759869209	0.0011089240935759851	0.0011095376149559283	0.06281078513275626	0.0621838839076845	-0.00021428695573055823	-0.00019826987905646742	-0.0002145887306481964	-0.00019854909802269338
0.40425857157581063	0.0009224512850350923	0.0009246747611532354	0.000972668836850116	0.000974557361017732	0.001002649960925429	0.0010043027151477371	0.0010355994038227635	0.0010369625527085963	0.0011082621377521272	0.0011088765336393232	0.06276424417806159	0.06213783030715421	-0.0002130510733187041	-0.00019831415549920184	-0.00021335128426486216	-0.0001985936011004441
0.4066944328317112	0.0009220271922002003	0.000924249304442371	0.0009721879548238092	0.0009740754588895204	0.001002132504285226	0.001003784529142358	0.0010350394734819962	0.0010364022927330171	0.0011076003028129926	0.0011082155694874807	0.06271777273906111	0.062091845444907735	-0.00021182093905131039	-0.00019835714983257313	-0.00021211959173042527	-0.00019863682000456628
0.4091449713770379	0.0009216028755696747	0.0009238236240755696	0.0009717069136792419	0.0009735933974633691	0.0010016149371437273	0.0010032662320524726	0.0010344794951553486	0.0010358419835204496	0.00110693859280032	0.0011075547265421406	0.0626713711509867	0.062045929652922625	-0.0002105965398737364	-0.00019839886513342564	-0.00021089363999191035	-0.00019867875781232058
0.411610275649843	0.0009211783378864907	0.0009233977228052167	0.0009712257165316429	0.0009731111798615212	0.001001097262833889	0.0010027478272164212	0.0010339194724068282	0.001035281628638457	0.0011062770117393399	0.0011068940088286344	0.06262503974660054	0.06200008326073149	-0.00020937786261354674	-0.0001984393044979771	-0.00020967341587832533	-0.00019871941762089618
0.41409043462106226	0.0009207535818902784	0.0009229716033803201	0.0009707443664900895	0.0009726288092000499	0.001000579484680566	0.001002229317964439	0.001033359408789961	0.0010347212316441435	0.001105615563638759	0.001106233420355866	0.06257877885619584	0.061954306595426084	-0.00020816489398217675	-0.00019847847104126348	-0.0002084589061024933	-0.00019875880254613398
0.41658553779772634	0.0009203286103172686	0.0009225452685464557	0.0009702628666574557	0.0009721462885888079	0.0010000616060004603	0.0010017107076186076	0.0010327993078477551	0.0010341607960841156	0.0011049542524907438	0.0011055729651162957	0.06253258880760457	0.06190859998166175	-0.00020695762057712508	-0.00019851636789694482	-0.00020725009726271781	-0.0001987969157223879
0.41909567522619073	0.0009199034259002358	0.0009221187210457097	0.000969781220130358	0.0009716636211313725	0.0009995436301020754	0.0010011919994928067	0.001032239173112656	0.0010336003254944384	0.001104293082270901	0.0011049126470859213	0.06248646992619992	0.061862963741662405	-0.00020575602888245337	-0.0001985529982158618	-0.00020604697584392095	-0.0001988337603017476
0.4216209374953856	0.0009194780313684461	0.0009216919636166273	0.0009692994299991096	0.0009711808099249991	0.0009990255602856722	0.001000673196892671	0.001031679008106512	0.0010330398234006017	0.0011036320569382712	0.0011042524702242693	0.062440422534899745	0.06181739819522459	-0.0002045601052724222	-0.00019858836516767342	-0.00020484952822052982	-0.00019886933945437169
0.42416141574008476	0.0009190524294475963	0.0009212649989941519	0.0009688174993476607	0.0009706978580605638	0.000998507399843215	0.001000154303115538	0.001031118816340528	0.0010324792933174708	0.0011029711804353053	0.0011035924384743714	0.06239444695417366	0.06177190365971962	-0.0002033698360119074	-0.00019862247193885851	-0.00020365774065778108	-0.00019890365636796026
0.4267172016441951	0.0009186266228597695	0.0009208378299095785	0.0009683354312535597	0.0009702147686225203	0.0009979891520583376	0.0009996353214504093	0.001030558601315239	0.0010319187387492607	0.0011023104566878642	0.0011029325557627631	0.06234854350204592	0.0617264804501023	-0.00020218520725828748	-0.00019865532173274358	-0.00020247159931319203	-0.00019893671424711656
0.42928838744406506	0.0009182006143233724	0.0009204104590904938	0.0009678532287878945	0.0009697315446888454	0.0009974708202062895	0.0009991162551779003	0.0010299983665204612	0.0010313581631894904	0.0011016498896051967	0.0011022728259994614	0.062302712494100104	0.06168112887891297	-0.0002010062050642747	-0.0001986869177701689	-0.0002012910902390863	-0.0001989685163135968
0.43187506593181346	0.0009177744065530893	0.0009199828892607288	0.0009673708950152501	0.000969248189330995	0.0009969524075538983	0.000998597107570202	0.0010294381154352663	0.0010307975701209521	0.0011009894830799386	0.001101613253077964	0.06225695424348593	0.061635849256282925	-0.00019983281537774844	-0.000198717263287157	-0.0002001161993830658	-0.00019899906580497784
0.4344773304586784	0.0009173480022598296	0.0009195551231403034	0.0009668884329936627	0.0009687647056138542	0.0009964339173595279	0.0009980778818910363	0.0010288778515279457	0.0010302369630156745	0.0011003292409881027	0.0011009538408752336	0.0622112690609229	0.06159064188993961	-0.00019866502404539133	-0.00019874636153668912	-0.00019894691259109143	-0.00019902836597535112
0.4370952749383861	0.0009169214041506717	0.0009191271634453769	0.0009664058457745658	0.0009682810965956916	0.000995915352873032	0.0009975585813956143	0.0010283175782559695	0.0010296763453348894	0.0010996691671890661	0.0011002945932516936	0.06216565725470527	0.06154550708521194	-0.00019750281681349402	-0.00019877421578712307	-0.00019778321560803835	-0.00019905642009401814
0.4397289938505404	0.0009164946149288202	0.0009186990128881986	0.000965923136402754	0.0009677973653281155	0.0009953967173357199	0.0009970392093305986	0.001027757299065965	0.0010291157205290016	0.0010990092655255744	0.0010996355140512233	0.0621201191307083	0.061500445145035616	-0.00019634617932853815	-0.00019880082932113852	-0.00019662509407972206	-0.00019908323144535167
0.4423785822440318	0.0009160676372935528	0.0009182706741770577	0.0009654403079163348	0.0009673135148560284	0.000994878013980317	0.0009965197689340624	0.0010271970173936808	0.0010285550920375558	0.0010983495398237315	0.0010989766071011508	0.062074654992393646	0.06145545636995746	-0.00019519509714141514	-0.00019882620543734686	-0.0001954725335555907	-0.00019910880332957293
0.4450441357404687	0.0009156404739401676	0.0009178421500162305	0.0009649573633466801	0.0009668295482175791	0.00099435924603092	0.000996000263435448	0.0010266367366639523	0.0010279944632892032	0.0010976899938929935	0.001098317876212246	0.06202926514081436	0.06141054105814328	-0.00019404955570789806	-0.00019885034744931973	-0.00019432551948958543	-0.00019913313906141927
0.44772575053762753	0.0009152131275599394	0.0009174134431059353	0.0009644743057183889	0.0009663454684441241	0.0009938404167029642	0.0009954806960555326	0.0010260764602906776	0.0010274338377016753	0.0010970306315261713	0.0010976593251787214	0.06198394987462081	0.0613656995053809	-0.00019290954038950203	-0.00019887325868409023	-0.00019318403724150057	-0.0001991562419696169
0.4504235234129248	0.0009147856008400699	0.0009169845561422833	0.0009639911380492419	0.0009658612785601824	0.0009933215292031862	0.0009949610700063889	0.001025516191676788	0.0010268732186817532	0.0010963714564994273	0.001097000957778228	0.061938709490067724	0.06132093200508742	-0.000191775036455899	-0.00019889494248268025	-0.00019204807207920394	-0.00019917811539696406
0.4531375517269096	0.0009143578964636408	0.0009165554918172328	0.0009635078633501619	0.0009653769815833969	0.0009928025867295875	0.0009944413884913515	0.0010249559342142187	0.001026312609625243	0.0010957124725722764	0.0010963427777718581	0.06189354428101784	0.06127623884831503	-0.0001906460290870271	-0.000198915402200045	-0.00019091760918013567	-0.0001991987626998315
0.4558679334267773	0.0009139300171095674	0.0009161262528185398	0.0009630244846251714	0.0009648925805244892	0.000992283592471399	0.0009939216547049795	0.0010243956912838852	0.0010257520139169442	0.0010950536834875857	0.0010956847889041412	0.06184845453895044	0.06123162032375636	-0.0001895225033739234	-0.00019893464120401827	-0.00018979263363258503	-0.00019921818724763507
0.45861476704990445	0.0009135019654525533	0.0009156968418297166	0.0009625410048713542	0.0009644080783872254	0.0009917645496090488	0.0009934018718330264	0.0010238354662556557	0.0010251914349306305	0.0010943950929715794	0.0010950269949030497	0.061803440552965515	0.06118707671775134	-0.000188404444320861	-0.00019895266287547897	-0.00018867313043849365	-0.0001992363924233076
0.4613781517274047	0.0009130737441630437	0.0009152672615299805	0.0009620574270788141	0.0009639234781683696	0.0009912454613141262	0.000992882043052399	0.0010232752624883264	0.0010246308760290172	0.0010937367047338387	0.001094369399479998	0.06175850260979126	0.06114260831429282	-0.00018729183684701445	-0.00019896947060821235	-0.00018755908451417724	-0.00019925338162249395
0.4641581871877068	0.0009126453559071813	0.0009148375145942135	0.0009615737542306383	0.0009634387828576514	0.0009907263307493508	0.0009923621715311323	0.0010227150833295989	0.0010240703405637434	0.001093078522467308	0.0010937120063298474	0.06171364099379027	0.06109821539503323	-0.00018618466578809723	-0.00019898506780802183	-0.0001864504806917966	-0.00019926915825244085
0.4669549737601532	0.0009122168033467632	0.0009144076036929173	0.0009610899893028586	0.0009629539954377251	0.0009902071610685403	0.000991842260428354	0.0010221549321160564	0.0010235098318753465	0.0010924205498483012	0.001093054819130913	0.06166885598696547	0.061053898239291346	-0.00018508291589733328	-0.00019899945789261797	-0.00018534730372168906	-0.00019928372573316255
0.46976861237862133	0.0009117880891391967	0.000913977531492169	0.0009606061352644155	0.0009624691188841342	0.000989687955416581	0.000991322312894254	0.0010215948121731439	0.00102294935329324	0.001091762790536507	0.0010923978415449667	0.061624147868968394	0.06100965712405717	-0.00018398657184784395	-0.00019901264429117438	-0.00018424953827317347	-0.0001992970874956368
0.4725992045851658	0.0009113592159374574	0.0009135473006535797	0.0009601221950771219	0.0009619841561652744	0.0009891687169293975	0.0009908023320700568	0.001021034726815145	0.0010223889081356938	0.001091105248174997	0.0010917410772172456	0.061579516917103276	0.06096549232400098	-0.00018289561823442435	-0.00019902463044468854	-0.0001831571689373812	-0.00019930924698291497
0.4754468525336833	0.0009109301863900444	0.0009131169138342498	0.0009596381716956252	0.0009614991102423565	0.0009886494487339203	0.0009902823210879866	0.0010204746793451617	0.0010218284997098113	0.0010904479263902328	0.0010910845297764581	0.06153496340633639	0.060921404111479206	-0.00018181003957398745	-0.00019903541980459405	-0.00018207018022725618	-0.00019932020764848457
0.47831165899359906	0.0009105010031409453	0.0009126863736867332	0.0009591540680673792	0.000961013984069378	0.0009881301539480648	0.000989762283071248	0.0010199146730551	0.0010212681313115158	0.0010897908287920812	0.0010904282028347985	0.06149048760930154	0.0608773927565397	-0.0001807298203082841	-0.0001990450158331214	-0.00018098855658033042	-0.00019932997295654675
0.4811937273535759	0.0009100716688295866	0.0009122556828589883	0.0009586698871326016	0.0009605287805930802	0.000987610835680696	0.0009892422211339887	0.0010193547112256438	0.0010207078062255234	0.0010891339589738163	0.0010897720999879477	0.06144608979630732	0.06083345852693065	-0.00017965494480526312	-0.00019905342200313147	-0.0001799122823603061	-0.0001993385463824049
0.4840931616252451	0.0009096421860908011	0.0009118248439943449	0.0009581856318242484	0.0009600435027529221	0.0009870914970316073	0.0009887221383812793	0.001018794797126246	0.0010201475277253338	0.0010884773205121383	0.0010891162248150932	0.06140177023534518	0.0607896016881073	-0.00017858539736026469	-0.00019906064179744942	-0.00017884134185780498	-0.00019934593141063273
0.4870100664469608	0.0009092125575547828	0.0009113938597314603	0.0009577013050679752	0.0009595581534810447	0.0009865721410914912	0.0009882020379090852	0.0010182349340151042	0.0010195872990732082	0.0010878209169671825	0.0010884605808789355	0.06135752919209523	0.060745822503238144	-0.000177521162197658	-0.00019906667870822625	-0.00017777571929272762	-0.00019935213153626785
0.4899445470875755	0.0009087827858470536	0.0009109627327042813	0.0009572169097821125	0.0009590727357022388	0.0009860527709419184	0.00098768192280424	0.0010176751251391532	0.0010190271235201546	0.0010871647518825357	0.001087805171725702	0.061313366929934686	0.06070212123321299	-0.00017646222347234009	-0.0001990715362371609	-0.000176715398814975	-0.0001993571502630076
0.49289670945023945	0.0009083528735884192	0.0009105314655420095	0.000956732448877629	0.0009585872523339191	0.00098553338965531	0.0009871617961444265	0.0010171153737340436	0.001018467004305918	0.0010865088287852487	0.0010871500008851661	0.06126928370994456	0.06065849813665011	-0.00017540856527201165	-0.0001990752178955002	-0.000175660364506669	-0.0001993609911040417
0.4958666600762229	0.0009079228233949354	0.0009101000608690575	0.0009562479252581041	0.0009581017062860868	0.0009850140002949151	0.0009866416609981467	0.0010165556830241313	0.001017906944658958	0.001085853151185852	0.0010864950718706536	0.061225279790917665	0.060614953469903796	-0.00017436017161759354	-0.00019907772720265116	-0.00017461060038392873	-0.00019936365758166374
0.4988545061487607	0.0009074926378778702	0.0009096685213050162	0.0009557633418196991	0.0009576161004613064	0.0009844946059147904	0.0009861215204247044	0.0010159960562224654	0.0010173469477964426	0.0010851977225783754	0.0010858403881790657	0.06118135542936594	0.06057148748707081	-0.0001733170264655859	-0.0001990790676867915	-0.0001735660903975922	-0.00019936515322657722
0.5018603554969207	0.0009070623196436654	0.0009092368494646163	0.0009552787014511258	0.0009571304377546719	0.000983975209559775	0.0009856013774741784	0.0010154364965307726	0.001016787016924231	0.0010845425464403602	0.0010851859532908922	0.06113751087952832	0.060528100439999726	-0.00017227911370951143	-0.00019907924288495304	-0.0001725268184353812	-0.00019936548157784006
0.5048843165994948	0.0009066318712939026	0.0009088050479576924	0.0009547940070336202	0.0009566447210537817	0.0009834558142654698	0.0009850812351874054	0.001014877007139448	0.0010162271552368648	0.0010838876262328821	0.0010845317706702287	0.06109374639337817	0.06048479257829731	-0.0001712464171803596	-0.00019907825634063459	-0.00017149276832242877	-0.0001993646461816989
0.5079264985889148	0.0009062012954252697	0.000908373119389151	0.0009543092614409187	0.0009561589532387127	0.0009829364230582234	0.0009845610965959605	0.0010143175912275485	0.001015667365917559	0.0010832329654005713	0.001083877843764801	0.06105006222063182	0.06044156414933706	-0.00017021892064961186	-0.00019907611160602245	-0.00017046392382422115	-0.00019936265059292135
0.5109870112551897	0.0009057705946295209	0.00090794106635893	0.0009538244675392236	0.0009556731371819894	0.0009824170389551021	0.0009840409647221312	0.0010137582519627747	0.001015107652138187	0.0010825785673716272	0.0010832241760059763	0.06100645860875597	0.06039841539826602	-0.00016919660783004664	-0.00019907281224063045	-0.000169440268647153	-0.00019935949837360245
0.5140659650498691	0.0009053397714934488	0.0009075088914619701	0.0009533396281871853	0.0009551872757485619	0.0009818976649638809	0.000983520842578906	0.0010131989925014696	0.001014548017059277	0.0010819244355578458	0.0010825707708087906	0.06096293580297513	0.06035534656801411	-0.00016817946237698833	-0.0001990683618106337	-0.0001684217864403592	-0.00019935519309260963
0.5171634710900281	0.0009049088285988438	0.0009070765972881759	0.0009528547462358694	0.0009547013717957763	0.0009813783040830174	0.0009830007331699498	0.0010126398159886049	0.0010139884638299974	0.0010812705733546353	0.0010819176315719635	0.0609194940462818	0.060312357899300756	-0.0001671674678896673	-0.00019906276388881317	-0.00016740846079638105	-0.0001993497383254994
0.5202796411622786	0.0009044777685224712	0.0009066441864223901	0.0009523698245287427	0.0009542154281733571	0.0009808589593016442	0.0009824806394895943	0.0010120807255577819	0.0010134289955881582	0.0010806169841410483	0.0010812647616779292	0.06087613357944181	0.060269449630644026	-0.00016616060791299625	-0.00019905602205427808	-0.0001664002752530258	-0.00019934313765368472
0.5234145877268029	0.0009040465938360295	0.0009062116614443573	0.0009518848659016384	0.0009537294477233795	0.0009803396335995433	0.0009819605645228161	0.0010115217243312161	0.0010128696154601993	0.0010799636712797963	0.0010806121644928546	0.060832854641005595	0.06022662199836813	-0.0001651588659396519	-0.00019904813989313208	-0.00016539721329619783	-0.00019933539466632233
0.5265684239214125	0.0009036153071061233	0.0009057790249286891	0.0009513998731827406	0.0009532434332802427	0.0009798203299471349	0.0009814405112452194	0.0010109628154197367	0.0010123103265611817	0.0010793106381172788	0.0010799598433666596	0.06078965746731316	0.06018387523661202	-0.00016416222541010272	-0.00019903912099658583	-0.00016439925835981528	-0.00019932651295795356
0.5297412635656308	0.0009031839108942324	0.0009053462794448373	0.0009509148491925588	0.000952757387670652	0.0009793010513054622	0.0009809204826230242	0.001010404001922782	0.0010117511319947868	0.0010786578879836103	0.0010793078016330467	0.0607465422925063	0.060141209577337956	-0.00016317066971494043	-0.00019902896896162314	-0.0001634063938264485	-0.0001993164961276439
0.5329332211648017	0.0009027524077566794	0.0009049134275570652	0.0009504297967439063	0.0009522713137135996	0.0009787818006261764	0.0009804004816130548	0.001009845286928392	0.0010111920348533135	0.0010780054241926419	0.0010786560426095293	0.06070350934853356	0.060098625250338114	-0.0001621841821961567	-0.00019901768739058467	-0.00016241860303076172	-0.00019930534778078712
0.5361444119142209	0.0009023208002446008	0.0009044804718244126	0.0009499447186418801	0.0009517852142203368	0.0009782625808515237	0.0009798805111627183	0.0010092866735132082	0.001010633038217671	0.0010773532500419924	0.0010780045695974515	0.06066055886516085	0.06005612248324622	-0.00016120274614825347	-0.00019900527989061279	-0.0001614358692598461	-0.00019929307152780074
0.5393749517032939	0.0009018890909039194	0.0009040474148006705	0.0009494596176838417	0.0009512990919943599	0.0009777433949143335	0.0009793605742100004	0.0010087281647424725	0.0010100741451573789	0.0010767013688130767	0.001077353385882021	0.060617691069980204	0.06001370150154326	-0.00016022634482015796	-0.00019899175007409564	-0.00016045817575466303	-0.00019927967098362642
0.5426249571197181	0.0009014572822753118	0.0009036142590343489	0.0009489744966593936	0.0009508129498313845	0.0009772242457380025	0.0009788406736834449	0.001008169763670019	0.0010095153587305614	0.0010760497837711297	0.001076702494732332	0.0605749061884164	0.05997136252856726	-0.0001592549614160832	-0.00019897710155758475	-0.00015948550571154296	-0.00019926514976803533
0.5458945454536906	0.0009010253768941837	0.0009031810070686525	0.0009484893583503646	0.0009503267905193322	0.000976705136236489	0.0009783208125021497	0.0010076114733382814	0.0010089566819839516	0.0010753984981652425	0.0010760518994013997	0.06053220444373864	0.059929105785522234	-0.00015828857909716554	-0.00019896133796179494	-0.00015851784228354537	-0.00019924951150490644
0.5491838347021408	0.0009005933772906397	0.000902747661441449	0.0009480042055307877	0.0009498406168383077	0.0009761860693142965	0.0009778009935757497	0.0010070532967782848	0.0010083981179528846	0.001074747515228386	0.001075401603126184	0.06048958605706701	0.05988693149148502	-0.000157327180982908	-0.0001989444629119097	-0.00015755516858168006	-0.00019923275982203226
0.5524929435729888	0.0009001612859894584	0.0009023142246852464	0.0009475190409668854	0.0009493544315605851	0.0009756670478664678	0.0009772812198044125	0.0010064952370096522	0.0010078396696613055	0.0010740968381774474	0.0010747516091276263	0.06044705124738246	0.05984483986341751	-0.00015637075015159652	-0.00019892648003566604	-0.00015659746767621163	-0.0001992148983509523
0.55582199148943	0.0008997291055100667	0.0009018806993271632	0.0009470338674170536	0.0009488682374505874	0.0009751480747785769	0.0009767614940788241	0.0010059372970406052	0.0010072813401217628	0.001073446470213262	0.001074101920610675	0.060404600231535675	0.059802831116171726	-0.00015541926964304786	-0.00019890739296493654	-0.00015564472259818607	-0.0001991959307263702
0.5591710985942444	0.0008992968383665106	0.0009014470878889061	0.0009465486876318409	0.0009483820372648738	0.000974629152926715	0.0009762418192801862	0.001005379479867962	0.001006723132335417	0.0010727964145206413	0.001073452540764324	0.06036223322425572	0.0597609054625011	-0.000154472722459692	-0.0001988872053355628	-0.00015469691634095728	-0.00019917586058687542
0.5625403857541326	0.0008988644870674303	0.000901013392886738	0.0009460635043539332	0.0009478958337521175	0.0009741102851774846	0.0009757221982801984	0.0010048217884771405	0.0010061650492920354	0.0010721466742684076	0.0010728034727616354	0.06031995043815949	0.05971906311306926	-0.00015353109156671096	-0.0001988659207851351	-0.00015375403186132508	-0.00019915469157399945
0.565929974564078	0.0008984320541160391	0.0009005796168314612	0.0009455783203181447	0.0009474096296530982	0.0009735914743879963	0.0009752026339410614	0.001004264225842167	0.0010056070939700019	0.0010714972526094323	0.0010721547197597829	0.06027775208376024	0.059677304276457656	-0.0001525943598939261	-0.0001988435429538249	-0.0001528160520798405	-0.0001991324273306616
0.569339987351735	0.000897999542010097	0.0009001457622283895	0.0009450931382513975	0.0009469234277006839	0.0009730727234058582	0.0009746831291154659	0.0010037067949256757	0.0010050492693363194	0.001070848152680668	0.0010715062849000825	0.06023563836947785	0.059635629159176265	-0.00015166251033804645	-0.00019882007548488456	-0.00015188295988394218	-0.0001991090715035837
0.5727705471818436	0.0008975669532418854	0.0008997118315773234	0.0009446079608727091	0.0009464372306198158	0.00097255403506917	0.0009741636866465841	0.0010031494986789135	0.001004491578346611	0.0010701993776031818	0.001070858171308024	0.06019360950164674	0.05959403796567161	-0.00015073552576244653	-0.00019879552202325956	-0.00015095473812795634	-0.00019908462774112512
0.5762217778606706	0.0008971342902981875	0.0008992778273725301	0.0009441227908931811	0.0009459510411274985	0.0009720354122065211	0.0009736443093680695	0.001002592340041749	0.00100393402394513	0.0010695509304821963	0.0010702103820933125	0.06015166568452683	0.05955253089833639	-0.000149813388999831	-0.00019876988621628233	-0.00015003136963476216	-0.00019905909969369917
0.5796938039404782	0.0008967015556602605	0.000898843752102717	0.0009436376310159819	0.000945464861932783	0.0009715168576369793	0.0009731250001040469	0.0010020353219426707	0.0010033766090647603	0.0010689028144071195	0.001069562920349898	0.06010980712031039	0.059511108157518644	-0.0001488960828523178	-0.00019874317171267308	-0.00014911283719712398	-0.00019903249101366205
0.5831867507240184	0.0008962687518038199	0.0008984096082510124	0.0009431524839363407	0.0009449786957367576	0.000970998374170095	0.0009726057616691115	0.0010014784472988042	0.001002819336627027	0.0010682550324515906	0.0010689157891560172	0.06006803400913442	0.05946976994153094	-0.0001479835900927151	-0.00019871538216156837	-0.000148199123578302	-0.0001990048053538418
0.5867007442690553	0.0008958358811990154	0.0008979753982949459	0.0009426673523415343	0.0009444925452325377	0.0009704799646058945	0.0009720865968683276	0.0010009217190159142	0.001002262209542105	0.0010676075876735144	0.001068268991574231	0.060026346549087777	0.059428516446660216	-0.00014707589346735217	-0.00019868652121513009	-0.00014729021151421717	-0.00019897604636917587
0.5902359113929144	0.0008954029463104054	0.0008975411247064225	0.0009421822389108702	0.0009440064131052512	0.0009699616317348722	0.0009715675084972197	0.0010003651399884076	0.0010017052307088215	0.0010669604831150953	0.001067622530651459	0.05998474493622137	0.05938734786717641	-0.00014617297569538557	-0.0001986565925252426	-0.00014638608371411732	-0.00019894621771510135
0.5937923796770596	0.0008949699495969459	0.0008971067899517074	0.0009416971463156873	0.0009435203020320326	0.0009694433783379984	0.0009710484993417772	0.0009998087130993541	0.0010011484030146701	0.0010663137218028878	0.0010669764094190242	0.05994322936455817	0.059346264395342324	-0.00014527481947060328	-0.00019862559974423433	-0.00014548672286190945	-0.00019891532304794346
0.597370277471697	0.0008945368935119617	0.0008966723964914017	0.0009412120772193365	0.0009430342146820088	0.0009689252071867095	0.0009705295721784467	0.0009992524412204848	0.0010005917293358152	0.001065667306747826	0.0010663306308926854	0.059901800026102625	0.059305266221422855	-0.00014438140746356187	-0.00019859354652598804	-0.00014459211161768626	-0.00019888336602483236
0.6009697339004076	0.0008941037805031315	0.0008962379467804246	0.000940727034277176	0.0009425481537162918	0.0009684071210429102	0.0009700107297741342	0.0009986963272122062	0.0010000352125371027	0.0010650212409452691	0.0010656851980726811	0.05986045711084936	0.0592643535336941	-0.00014349272232122567	-0.00019856043652333177	-0.00014370223261792048	-0.00019885035030220433
0.6045908788648067	0.0008936706130124709	0.0008958034432679984	0.0009402420201365655	0.0009420621217879749	0.0009678891226589765	0.0009694919748862078	0.0009981403739236145	0.0009994788554720778	0.0010643755273750464	0.0010650401139437745	0.059819200806794065	0.05922352651845523	-0.00014260874666927048	-0.0001985262733897597	-0.00014281706847790732	-0.00019881627953707848
0.6082338430492322	0.0008932373934763084	0.0008953688883976235	0.0009397570374368514	0.0009415761215421165	0.0009673712147777492	0.0009689733102624904	0.0009975845841924994	0.000998922660982983	0.0010637301690014907	0.001064395381475286	0.05977803129994284	0.05918278536003383	-0.00014172946311322154	-0.00019849106077884926	-0.00014193660179240286	-0.00019878115738677926
0.611898757925461	0.0008928041243252716	0.0008949342846070651	0.0009392720888093655	0.0009410901556157381	0.00096685340013254	0.0009684547386412669	0.0009970289608453615	0.0009983666319007798	0.0010630851687734879	0.0010637510036211404	0.059736948774321376	0.05914213024080005	-0.00014085485423878663	-0.0001984548023429289	-0.00014106081513617919	-0.00019874498750710456
0.6155857557574533	0.0008923708079842703	0.0008944996343283357	0.0009387871768774156	0.0009406042266378177	0.0009663356814471319	0.0009679362627512839	0.0009964735066974228	0.0009978107710451587	0.001062440529624518	0.001063106983319911	0.05969595341198554	0.05910156134117326	-0.00013998490261371566	-0.00019841750173396622	-0.00014018969106627255	-0.00019870777355390778
0.6192949696061266	0.0008919374468724763	0.0008940649399876758	0.0009383023042562793	0.0009401183372292805	0.0009658180614357808	0.0009674178853117503	0.0009959182245526394	0.0009972550812245488	0.001061796254472697	0.0010624633234948579	0.05965504539303045	0.05906107883963302	-0.00013911959078893865	-0.00019837916260326272	-0.0001393232121225385	-0.00019866951918212639
0.6230265333341571	0.0008915040434033101	0.0008936302040055402	0.0009378174735531989	0.0009396324900029957	0.0009653005428032172	0.0009668996090323414	0.0009953631172037155	0.0009966995652361344	0.0010611523462208242	0.0010618200270539745	0.059614224895600844	0.05902068291272819	-0.00013825890129906537	-0.00019833978860031576	-0.00013846136082806826	-0.0001986302280445884
0.6267805816108112	0.0008910705999844266	0.0008931954287965845	0.0009373326873673785	0.0009391466875637739	0.000964783128244654	0.0009663814366132054	0.0009948081874321206	0.0009961442258658712	0.0010605088077564277	0.0010611770968900357	0.05957349209590157	0.05898037373508713	-0.00013740281666396736	-0.00019829938337340147	-0.0001376041196920197	-0.0001985899037941774
0.6305572499168048	0.0008906371190176951	0.0008927606167696413	0.0009368479482899759	0.0009386609325083545	0.0009642658204457852	0.0009658633707449576	0.000994253438008099	0.0009955890658884933	0.0010598656419518054	0.0010605345358806319	0.05953284716820539	0.058940151479428056	-0.00013655131939038778	-0.0001982579505699078	-0.00013675147120947861	-0.00019854855008158423
0.634356674549194	0.0008902036028991872	0.000892325770327716	0.0009363632589040992	0.000938175227425411	0.0009637486220827914	0.0009653454141086962	0.0009936988716906883	0.0009950340880675367	0.0010592228516640746	0.0010598923468882263	0.05949229028486606	0.05890001631656729	-0.0001357043919722467	-0.00019821549383519654	-0.0001359033978626245	-0.00019850617055566788
0.6381789926262927	0.0008897700540191616	0.0008918908918679632	0.0009358786217848041	0.0009376895748955393	0.0009632315358223451	0.0009648275693759971	0.0009931444912277324	0.0009944792951553476	0.0010585804397352156	0.001059250532760191	0.059451821616324424	0.05885996841543105	-0.00013486201689170974	-0.0001981720168122425	-0.00013505988212209052	-0.00019846276886345549
0.642024342092622	0.0008893364747620521	0.0008914559837816816	0.0009353940394990923	0.0009372039774912634	0.0009627145643216187	0.0009643098392089285	0.0009925902993559034	0.000993924689893107	0.001057938408992123	0.0010586090963288627	0.0594114413311225	0.05882000794306363	-0.0001340241766203537	-0.00019812752314146698	-0.00013422090644769902	-0.00019841834864911534
0.6458928617238878	0.0008889028675064536	0.0008910210484542954	0.0009349095146059083	0.0009367184377770269	0.0009621977102282881	0.0009637922262600508	0.000992036298800715	0.0009933702750108413	0.00105729676224665	0.0010579680404115828	0.05937114959591104	0.058780135064638486	-0.0001331908536208598	-0.0001980820164617092	-0.00013338645329054322	-0.0001983729135558443
0.6497846911319898	0.0008884692346251078	0.0008905860882653401	0.000934425049656136	0.0009362329583091902	0.0009616809761805391	0.0009632747331724228	0.0009914824922765398	0.0009928160532274393	0.0010566555022956576	0.0010573273678107442	0.05933094657545998	0.0587403499434682	-0.00013236203034731886	-0.00019803550040875528	-0.00013255650509264028	-0.00019832646722317548
0.6536999707700591	0.0008880355784848924	0.0008901511055884546	0.0009339406471925993	0.0009357475416360341	0.0009611643648070755	0.000962757362579613	0.0009909288824866283	0.0009922620272506738	0.0010560146319210622	0.0010566870813138445	0.059290832432669006	0.05870065274101327	-0.00013153768924671627	-0.00019798797861581008	-0.0001317310442885966	-0.00019827901328767217
0.6576388419375281	0.000887601901446807	0.0008897161027913688	0.0009334563097500588	0.0009352621902977572	0.0009606478787271255	0.0009622401171057052	0.0009903754721231263	0.0009917081997772197	0.0010553741538898839	0.001056047183693532	0.05925080732857748	0.05866104361689352	-0.0001307178127593761	-0.00019793945471255348	-0.00013091005330677363	-0.0001982305553833441
0.661601446785229	0.0008871682058659668	0.0008892810822358891	0.0009329720398552167	0.000934776906826474	0.000960131520550453	0.0009617229993653054	0.000989822263867098	0.0009911545734926702	0.0010547340709543007	0.0010554076777076538	0.059210871422374106	0.058621522728896994	-0.00012990238332068194	-0.00019788993232580654	-0.00013009351457042573	-0.00019818109714120347
0.6655879283205246	0.0008867344940915849	0.0008888460462778897	0.0009324878400267099	0.0009342916937462152	0.0009596152928773618	0.0009612060119635511	0.00098926926038854	0.000990601151071558	0.0010540943858516917	0.0010547685660993048	0.05917102487140825	0.058582090232991754	-0.00012909138336202053	-0.00019783941507933722	-0.00012928141049839414	-0.00019813064218873744
0.6695984304124688	0.0008863007684669656	0.0008884109972673014	0.0009320037127751152	0.0009338065535729297	0.0009590991982987069	0.00096068915749612	0.0009887164643464046	0.000990047935177375	0.001053455101304691	0.0010541298515968777	0.05913126783119929	0.05854274628333401	-0.00012828479531083736	-0.00019778790659238932	-0.00012847372350563435	-0.0001980791941491311
0.6736330977969988	0.0008858670313294963	0.0008879759375481043	0.0009315196606029516	0.0009333214888144877	0.000958583239395907	0.0009601724385492438	0.000988163878388622	0.0009894949284625944	0.0010528162200212413	0.001053491536914117	0.05909160045544641	0.058503491032278566	-0.00012748260159263503	-0.00019773541048087595	-0.00012767043600508954	-0.00019802675664240543
0.6776920760821589	0.0008854332850106326	0.0008875408694583139	0.000931035686004677	0.000932836501970677	0.0009580674187409494	0.0009596558576997116	0.0009876115051521172	0.0009889421335686885	0.001052177744694639	0.0010528536247501638	0.05905202289603971	0.05846432463039022	-0.0001266847846318614	-0.00019768193035685222	-0.00012687153040855104	-0.0001979733332846123
0.6817755117533548	0.0008849995318358943	0.000887105795329976	0.0009305517914666956	0.0009323515955332107	0.0009575517388964052	0.0009591394175148857	0.0009870593472628367	0.0009883895531261535	0.001051539678003591	0.0010522161177896122	0.05901253530307098	0.05842524722645241	-0.00012589132685233984	-0.00019762746982793233	-0.00012607698912719956	-0.00019791892768772357
0.6858835521786408	0.000884565774124853	0.0008866707174891539	0.0009300679794673566	0.0009318667719857247	0.000957036202415437	0.0009586231205527087	0.0009865074073357658	0.000987837189754528	0.0010509020226122645	0.001051579018702555	0.058973137824842196	0.05838625896747889	-0.00012510221067889293	-0.00019757203249792799	-0.00012528679457268765	-0.00019786354345910362
0.6900163456140378	0.0008841320141911242	0.0008862356382559253	0.0009295842524769576	0.0009313820338037856	0.0009565208118418111	0.0009581069693617193	0.000985955687974952	0.0009872850460624185	0.0010502647811703374	0.0010509423301446417	0.058933830607876984	0.05834735999872211	-0.00012431741853714817	-0.0001975156219651275	-0.00012450092915783362	-0.00019780718420131516
0.6941740412088835	0.0008836982543423658	0.0008858005599443715	0.0009291006129577543	0.0009308973834548926	0.0009560055697099153	0.0009575909664810624	0.0009854041917735348	0.0009867331246475226	0.00104962795631306	0.0010503060547571292	0.05889461379693107	0.0583085504636851	-0.000123536932855689	-0.0001974582418234061	-0.00012371937529838395	-0.0001977498535127853
0.6983567890112157	0.0008832644968802601	0.0008853654848625694	0.0009286170633639545	0.0009304128233984786	0.000955490478544762	0.0009570751144404999	0.0009848529213137588	0.0009861814280966478	0.0010489915506612967	0.0010496701951669299	0.05885548753500204	0.05826983050413051	-0.00012276073606680427	-0.00019739989566250338	-0.00012294211541327704	-0.00019769155498691737
0.702564739973187	0.0008828307441005153	0.000884930415312587	0.0009281336061417303	0.0009299283560859194	0.0009549755408620083	0.0009565594157604265	0.000984301879167005	0.0009856299589857407	0.001048355566821587	0.0010490347539866718	0.05881645196333973	0.058231200260091195	-0.00012198881060646038	-0.0001973405870659417	-0.00012216913192539258	-0.00019763229221173018
0.7067980459565127	0.0008823969982928565	0.0008844953535904758	0.0009276502437292205	0.0009294439839605362	0.0009544607591679678	0.0009560438729518817	0.0009837510678938131	0.0009850787198799082	0.0010477200073861998	0.0010483997338147479	0.05877750722145703	0.05819265986988043	-0.00012122113891635533	-0.0001972803196129136	-0.0001214004072628283	-0.00019757206876999667
0.7110568597379514	0.000881963261741017	0.0008840603019862663	0.0009271669785565347	0.000928959709457602	0.0009539461359596216	0.0009555284885165657	0.0009832004900439052	0.000984527713333445	0.001047084874933183	0.0010477651372353728	0.05873865344714	0.058154209470102816	-0.00012045770344409901	-0.0001972190968768106	-0.00012063592386003796	-0.00019751088823960483
0.7153413350148182	0.000881529536722737	0.0008836252627839577	0.0009266838130457612	0.0009284755350043441	0.0009534316737246372	0.0009550132649468484	0.000982650148156213	0.0009839769418898533	0.0010464501720264224	0.0010471309668186309	0.05869989077645808	0.05811584919566346	-0.00011969848664417082	-0.00019715692242514016	-0.00011987566415819217	-0.00019744875419269725
0.7196516264105322	0.0008810958255097562	0.0008831902382615188	0.0009262007496109724	0.0009279914630199552	0.0009529173749413805	0.0009544982047257907	0.0009821000447589024	0.000983426408081874	0.0010458159012156965	0.0010464972251205391	0.058661219343774315	0.0580775791797787	-0.00011894347097868296	-0.00019709379981946995	-0.00011911961060563636	-0.0001973856701946164
0.7239878894801961	0.0008806621303678103	0.0008827552306908823	0.0009257177906582341	0.0009275074959156007	0.0009524032420789348	0.0009539833103271585	0.0009815501823694027	0.0009828761144315128	0.001045182065036734	0.0010458639146831003	0.058622639281756185	0.0580393995539859	-0.00011819263891917065	-0.0001970297326164827	-0.00011836774566029162	-0.00019732163980626383
0.7283502807162107	0.000880228453556622	0.0008823202423379347	0.0009252349385856049	0.0009270236360944172	0.0009518892775971077	0.0009534685842154321	0.000981000563494425	0.0009823260634500596	0.0010445486660112606	0.0010452310380343504	0.05858415072138596	0.058001310448155353	-0.00011744597294624515	-0.00019696472436600554	-0.00011762005178908574	-0.00019725666658176877
0.7327389575539218	0.0008797947973299052	0.000881885275462521	0.0009247521957831543	0.000926539885951532	0.0009513754839464589	0.0009529540288458322	0.0009804511906300014	0.0009817762576381259	0.0010439157066470688	0.0010445985976884264	0.0585457537919715	0.057963311990498936	-0.00011670345555056527	-0.00019689877861109317	-0.00011687651146886913	-0.00019719075406843256
0.7371540783773028	0.0008793611639353545	0.0008814503323184348	0.0009242695646329635	0.0009260562478740629	0.0009508618635683088	0.0009524396466643289	0.0009799020662615017	0.000981226699485663	0.001043283189438064	0.0010439665961456137	0.05850744862115466	0.05792540430758012	-0.00011596506923476635	-0.00019683189888961006	-0.00011613710718849646	-0.00019712390580847727
0.74159580252467	0.0008789275556146435	0.0008810154151534168	0.0009237870475091345	0.0009255727242411281	0.0009503484188947567	0.0009519254401076599	0.0009793531928636652	0.000980677391471993	0.0010426511168643248	0.0010433350358924041	0.05846923533492432	0.0578875875243262	-0.00011523079651307166	-0.00019676408873214868	-0.00011540182144824385	-0.000197056125336742
0.746064290294433	0.0008784939746034247	0.0008805805262091537	0.0009233046467778019	0.0009250893174238574	0.0009498351523487003	0.0009514114116033508	0.0009788045729006308	0.0009801283360658377	0.001042019491392161	0.001042703919401555	0.0584311140576254	0.05784986176403613	-0.0001145006199125137	-0.00019669535166233487	-0.00011467063676104394	-0.00019698741618104365
0.7505597029508803	0.0008780604231313253	0.0008801456677212758	0.0009228223647971404	0.0009246060297854008	0.0009493220663438526	0.0009508975635697308	0.0009782562088259635	0.0009795795357253484	0.001041388315474171	0.0010420732491321447	0.05839308491196968	0.05781222714839382	-0.00011377452197375293	-0.00019662569119713313	-0.00011394353565365167	-0.00019691778186284314
0.7550822027299987	0.0008776269034219448	0.0008797108419193526	0.0009223402039173742	0.000924122863680936	0.00094880916328476	0.000950383898415951	0.0009777081030826833	0.0009790309928981297	0.0010407575915492983	0.0010414430275296296	0.058355148019045754	0.05777468379747555	-0.00011305248525211864	-0.00019655511084681887	-0.00011322050066711609	-0.00019684722589655146
0.7596319528453285	0.0008771934176928534	0.0008792760510268933	0.0009218581664807864	0.0009236398214576804	0.0009482964455668187	0.0009498704185420021	0.0009771602581032939	0.0009784827100212722	0.0010401273220428892	0.0010408132570259006	0.05831730349832969	0.0577372318297611	-0.00011233449231791426	-0.00019648361411395143	-0.00011250151435759914	-0.00019677575178916884
0.7642091174938536	0.0008767599681555931	0.0008788412972613473	0.0009213762548217326	0.0009231569054549022	0.0009477839155762991	0.000949357126338736	0.000976612676309816	0.0009779346895213833	0.001039497509366755	0.0010401839400393448	0.05827955146769607	0.05769987136214543	-0.0001116205257571945	-0.00019641120449367944	-0.00011178655929702797	-0.00019670336304042357
0.7688138618619275	0.0008763265570156743	0.0008784065828340989	0.0009208944712666483	0.0009226741180039285	0.0009472715756903597	0.0009488440241878817	0.0009760653601138131	0.0009773869338146133	0.0010388681559192264	0.0010395550789748986	0.05824189204342689	0.05766260250994746	-0.00011091056817336131	-0.00019633788547451791	-0.0001110756180740663	-0.00019663006314243892
0.7734463521312342	0.000875893186472575	0.0008779719099504726	0.0009204128181340597	0.0009221914614281612	0.0009467594282770677	0.0009483311144620692	0.0009755183119164231	0.000976839445306691	0.001038239264085212	0.0010389266762241118	0.058204325340224475	0.05762542538692116	-0.00011020460218655326	-0.00019626366053632216	-0.00011036867329475286	-0.0001965558555799829
0.7781067554847866	0.0008754598587197452	0.0008775372808097279	0.0009199312977346009	0.0009217089380430824	0.0009462474756954243	0.0009478183995248446	0.0009749715341083923	0.0009762922263929475	0.0010376108362362636	0.0010382987341651991	0.058166851471218764	0.057588340105265444	-0.00010950261043549125	-0.00019618853315150897	-0.00010966570758350058	-0.00019648074383013525
0.7827952401129585	0.000875026575944601	0.0008771026976050628	0.0009194499123710184	0.0009212265501562717	0.0009457357202953772	0.000947305881730694	0.0009744250290701014	0.0009757452794583524	0.0010369828747306279	0.0010376712551631053	0.05812947054798021	0.05755134677563377	-0.00010880457557777001	-0.0001961125067847791	-0.00010896670358311045	-0.00019640473136151027
0.7875119752195561	0.000874593340328531	0.0008766681625236156	0.0009189686643381896	0.0009207443000674173	0.0009452241644178488	0.0009467935634250646	0.000973878799171602	0.0009751986068775459	0.0010363553819133116	0.0010370442415695632	0.05809218268052933	0.05751444550714713	-0.00010811048029066295	-0.00019603558489272865	-0.00010827164395635358	-0.00019632782163522822
0.792257131027923	0.0008741601540468917	0.0008762336777464609	0.0009184875559231301	0.0009202621900683256	0.0009447128103947507	0.000946281446944382	0.0009733328467726429	0.0009746522110148637	0.0010357283601161375	0.0010364176957231483	0.05805498797734691	0.05747763640740056	-0.00010742030727177443	-0.00019595777092382138	-0.00010758051138620717	-0.00019625001810411047
0.7970308787870847	0.0008737270192690144	0.0008757992454486177	0.0009180065894050119	0.0009197802224429394	0.000944201660549011	0.000945769534616077	0.000972787174222708	0.0009741060942243776	0.001035101811657809	0.0010357916199493454	0.058017886545384485	0.05744091958247638	-0.00010673403923967817	-0.00019587906831813884	-0.00010689328857660385	-0.00019617132421276273
0.8018333907779276	0.0008732939381582021	0.0008753648677990454	0.0009175257670551717	0.0009192983994673458	0.0009436907171945913	0.0009452578287586019	0.0009722417838610432	0.0009735602588499207	0.0010344757388439636	0.0010351660165606022	0.05798087849007516	0.05740429513695375	-0.00010605165893459723	-0.00019579948050688079	-0.00010620995825294521	-0.00019609174339660362
0.8066648403194178	0.0008728609128717379	0.0008749305469606526	0.0009170450911371325	0.0009188167234097978	0.0009431799826365155	0.0009447463316814604	0.000971696678016697	0.0009730147072251271	0.0010338501439672444	0.0010345408878563965	0.05794396391534348	0.057367763173917466	-0.00010537314911902851	-0.000195719010912615	-0.0001055305031629622	-0.0001960112790828361
0.8115254017748545	0.0008724279455608813	0.0008744962850902935	0.0009165645639066089	0.0009183351965307208	0.0009426694591708867	0.0009442350456852225	0.0009711518590085452	0.0009724694416734591	0.0010332250293073506	0.0010339162361232895	0.05790714292361597	0.05733132379497056	-0.00010469849257942199	-0.00019563766295083163	-0.0001048549060783388	-0.00019592993469141895
0.8164152505581643	0.0008719950383708699	0.0008740620843387698	0.0009160841876115232	0.0009178538210827266	0.0009421591490849062	0.0009437239730615464	0.0009706073291453252	0.0009719244645082379	0.001032600397131098	0.0010332920636349858	0.057870415615831894	0.05729497710024258	-0.00010402767212502884	-0.0001955554400263071	-0.00010418314979335208	-0.0001958477136313752
0.8213345631402307	0.0008715621934409329	0.0008736279468508448	0.0009156039644920286	0.0009173725993106392	0.0009416490546569116	0.0009432131160932137	0.0009700630907256788	0.0009713797780326898	0.0010319762496924932	0.001032668372652405	0.05783378209145257	0.057258723188401174	-0.00010336067058959453	-0.00019547234553521364	-0.00010351521712680112	-0.0001957646193034568
0.8262835170552626	0.0008711294129042815	0.0008731938747652324	0.0009151238967805123	0.0009168915334514955	0.0009411391781563829	0.0009427024770541379	0.0009695191460381735	0.0009708353845399644	0.0010313525892327784	0.0010320451654237273	0.05779724244847314	0.05722256215666121	-0.0001026974708323719	-0.00019538838286534133	-0.00010285109092296463	-0.00019568065509989463
0.8312622909072027	0.0008706966988881234	0.0008727598702146136	0.000914643986701621	0.0009164106257345732	0.0009406295218439799	0.0009421920582093998	0.0009689754973613482	0.0009702912863131824	0.001030729417980506	0.0010314224441844684	0.05776079678343228	0.057186494100796605	-0.00010203805573766322	-0.00019530355539421063	-0.0001021907540511291	-0.00019559582440276113
0.8362710643761712	0.0008702640535136606	0.0008723259353256326	0.0009141642364722712	0.0009159298783813988	0.0009401200879715592	0.0009416818618152653	0.00096843214696374	0.0009697474856254606	0.0010301067381515933	0.0010308002111575321	0.057724445191421656	0.05715051911514839	-0.00010138240821663813	-0.00019521786649132067	-0.00010153418940729575	-0.000195510130585691
0.8413100182249524	0.0008698314788960955	0.000871892072218905	0.0009136846483016659	0.0009154492936057665	0.0009396108787821989	0.0009411718901192118	0.0009678890971039215	0.0009692039847399506	0.0010294845519493855	0.0010301784685532733	0.05768818776609767	0.057114637292636695	-0.00010073051120711163	-0.00019513131951581775	-0.00010088137991422219	-0.00019542357701257673
0.8463793343055166	0.0008693989771446368	0.0008714582830090216	0.0009132052243913129	0.0009149688736137548	0.000939101896510227	0.0009406621453599524	0.0009673463500305369	0.0009686607859098735	0.001028862861564719	0.0010295572185695626	0.05765202459969094	0.057078848724770356	-0.0001000823476743351	-0.00019504391781741126	-0.00010023230852203302	-0.00019533616703773515
0.8514791955655843	0.0008689665503625031	0.0008710245698045542	0.0009127259669350395	0.0009144886206037427	0.0009385931433812429	0.0009401526297674615	0.0009668039079823361	0.0009681178913785546	0.001028241669175983	0.0010289364633918438	0.05761595578301703	0.05704315350165708	-9.943790061164859e-05	-0.00019495566473620718	-9.958695820884433e-05	-0.00019524790400562986
0.8566097860552276	0.0008685342006469307	0.0008705909347080614	0.0009122468781190125	0.0009140085367664279	0.0009380846216121465	0.0009396433455630011	0.0009662617731882125	0.0009675753033794597	0.001027620976949183	0.0010283162051932008	0.05757998140548623	0.05700755171201318	-9.879715304109138e-05	-0.0001948665636024305	-9.894531198137435e-05	-0.0001951587912508157
0.861771290933513	0.000868101930089177	0.0008701573798160949	0.0009117679601217525	0.0009135286242848445	0.0009375763334111598	0.0009391342949591458	0.000965719947867236	0.0009670330241362318	0.0010270007870380022	0.001027696446134417	0.057544101555114316	0.056972043443174344	-9.816008801429021e-05	-0.00019477661773692478	-9.830735287577608e-05	-0.00019506883209841064
0.8669638964751838	0.0008676697407745264	0.0008697239072192035	0.000911289215114152	0.0009130488853343779	0.0009370682809778545	0.0009386254801598074	0.0009651784342286894	0.0009664910558627239	0.0010263811015838625	0.0010270771883640355	0.0575083163185319	0.056936628781105655	-9.752668861226499e-05	-0.00019468583044990329	-9.767306395812303e-05	-0.00019497802986376267
0.8721877900773816	0.0008672376347822993	0.0008692905190019406	0.0009108106452594956	0.0009125693220827846	0.0009365604665031802	0.0009381169033602612	0.0009646372344721086	0.000965949400763037	0.0010257619227159915	0.0010264584340184235	0.057472625780996656	0.05690130781041165	-9.68969379462753e-05	-0.0001945942050410876	-9.704242832429821e-05	-0.00019488638785097878
0.877443160266411	0.0008668056141858595	0.0008688572172428756	0.0009103322527134795	0.0009120899366902148	0.000936052892169491	0.0009376085667471778	0.0009640963507873179	0.0009654080610315618	0.0010251432525514859	0.00102584018522184	0.05743703002640086	0.05686608061434663	-9.627081915922209e-05	-0.00019450174480120652	-9.641542910157619e-05	-0.00019479390935503438
0.8827301967045416	0.0008663736810526132	0.0008684240040145909	0.0009098540396242209	0.0009116107313092208	0.0009355455601505647	0.0009371004724986395	0.0009635557853544601	0.0009648670388530034	0.0010245250931953636	0.0010252224440864854	0.05740152913728392	0.05683094727482369	-9.564831542492602e-05	-0.00019440845300980336	-9.579204944844266e-05	-0.00019470059766005243
0.8880490901968541	0.0008659418374440298	0.0008679908813837021	0.000909376008132292	0.0009111317080847889	0.0009350384726116437	0.0009365926227841805	0.0009630155403440475	0.0009643263364024336	0.0010239074467406465	0.0010246052127125807	0.057366123194841016	0.05679590787242666	-9.502940994958464e-05	-0.00019431433293648492	-9.51722725554549e-05	-0.00019460645603988636
0.8934000326981257	0.0008655100854156326	0.0008675578514108527	0.0009088981603707205	0.0009106528691543454	0.0009345316317094445	0.0009360850197648006	0.0009624756179169806	0.0009637859558453134	0.0010232903152683995	0.0010239884931884144	0.057330812278934024	0.056760962486418334	-9.441408597152257e-05	-0.00019421938783964476	-9.45560816456581e-05	-0.0001945114877576759
0.8987832173197573	0.0008650784270170268	0.0008671249161507355	0.0009084204984650307	0.0009101742166477897	0.0009340250395922073	0.0009355776655930063	0.0009619360202246083	0.000963245899337545	0.0010226737008478216	0.001023372287590421	0.05729559646810142	0.05672611119475195	-9.380232676219069e-05	-0.00019412362096712932	-9.394345997516818e-05	-0.00019441569606629128
0.904198838336744	0.0008646468642918887	0.0008666920776520862	0.0009079430245332429	0.0009096957526874986	0.0009335186983997016	0.0009350705624128242	0.0009613967494087452	0.0009627061690254932	0.0010220576055362833	0.0010227565979832273	0.05726047583956937	0.056691354074080075	-9.319411562717927e-05	-0.00019402703555732037	-9.333439083371309e-05	-0.00019431908420800004
0.9096470911946843	0.0008642153992779862	0.0008662593379577067	0.0009074657406859066	0.0009092174793883623	0.0009330126102632701	0.0009345637123598432	0.0009608578076017215	0.0009621667670460399	0.001021442031379408	0.0010221414264197327	0.05722545046925907	0.05665669119976504	-9.25894359054269e-05	-0.00019392963483597092	-9.272885754459115e-05	-0.00019422165541296832
0.915128172516836	0.0008637840340071838	0.000865826699104464	0.0009069886490261156	0.0009087393988577937	0.0009325067773058495	0.0009340571175612339	0.000960319196926418	0.000961627695526612	0.0010208269804111278	0.001021526774941161	0.05719052043180033	0.05662212264588967	-9.198827097078865e-05	-0.00019383142201909176	-9.21268434662531e-05	-0.00019412341290211965
0.9206422801112097	0.000863352770505451	0.000865394163123303	0.0009065117516495288	0.0009082615131957528	0.000932001201642002	0.0009335507801357797	0.0009597809194963045	0.0009610889565852219	0.00102021245465375	0.0010209126455771266	0.05715568580053974	0.05658764848526574	-9.139060423227208e-05	-0.0001937324003116747	-9.152833199205235e-05	-0.00019402435988488675
0.9261896129777101	0.0008629216107928705	0.0008649617320392534	0.0009060350506443903	0.000907783824494765	0.0009314958853779406	0.0009330447021939037	0.0009592429774154764	0.0009605505523305046	0.0010195984561180173	0.001020299040345698	0.057120946647550415	0.05655326878944509	-9.079641913400938e-05	-0.00019363257290683222	-9.093330655038367e-05	-0.00019392449955876745
0.931770371315315	0.0008624905568836552	0.0008645294078714469	0.0009055585480915562	0.0009073063348399503	0.000930990830611566	0.0009325388858377048	0.0009587053727787009	0.000960012484861765	0.0010189849868031812	0.0010196859612534672	0.05708630304364299	0.056518983628729244	-9.020569915631216e-05	-0.00019353194298696308	-9.034175060590455e-05	-0.00019382383511068468
0.9373847565293029	0.0008620596107861476	0.0008640971926331167	0.0009050822460645067	0.000906829046309033	0.0009304860394324855	0.0009320333331609773	0.0009581681076714464	0.0009594747562690042	0.0010183720486970531	0.0010190734102956025	0.057051755058375064	0.0564847930721791	-8.961842781625429e-05	-0.0001934305137236969	-8.975364766002081e-05	-0.00019372236971695878
0.9430329712385201	0.0008616287745028362	0.0008636650883316146	0.0009046061466293736	0.0009063519609723709	0.00092998151392205	0.0009315280462492457	0.0009576311841699279	0.000958937368632967	0.001017759643776078	0.0010184613894559196	0.05701730276006193	0.056450697187625	-8.903458866725555e-05	-0.0001933282882763676	-8.916898125041484e-05	-0.00019362010654128126
0.9487152192826929	0.0008611980500303665	0.0008632330969684213	0.0009041302518449625	0.0009058750808929768	0.0009294772561533818	0.0009310230271797962	0.0009570946043411464	0.0009584003240251807	0.0010171477740053962	0.0010178499007069458	0.056982946215785354	0.05641669604167633	-8.845416530038619e-05	-0.00019322526979334564	-8.858773495236394e-05	-0.00019351704873654674
0.9544317057297852	0.000860767439359548	0.0008628012205391544	0.0009036545637627712	0.0009053984081265372	0.0009289732681914036	0.0009305182780217018	0.000956558370242925	0.0009578636245079912	0.0010165364413389057	0.00101723894600998	0.05694868549140384	0.056382789699731616	-8.787714134449176e-05	-0.00019312146141162168	-8.80098923790873e-05	-0.00019341319944440882
0.9601826368833979	0.0008603369444753678	0.0008623694610335808	0.0009031790844270144	0.000904921944721437	0.000928469552092869	0.0009300138008358555	0.0009560224839239523	0.0009573272721346055	0.0010159256477193282	0.0010166285273151589	0.05691452065156395	0.05634897822598865	-8.730350046656787e-05	-0.00019301686625625147	-8.743543718166269e-05	-0.00019330856179433642
0.9659682202902156	0.0008599065673570011	0.0008619378204356291	0.0009027038158746464	0.0009044456927187822	0.000927966109906394	0.0009295095976750009	0.0009554869474238208	0.000956791268949131	0.0010153153950782747	0.001016018646561521	0.05688045175970782	0.056315261683452994	-8.673322637214875e-05	-0.00019291148744068898	-8.68643530498453e-05	-0.00019320313890425211
0.9717886647474951	0.0008594763099778227	0.0008615063007233998	0.0009022287601353824	0.0009039696541524216	0.0009274629436724865	0.0009290056705837618	0.0009549517627730671	0.0009562556169866157	0.0010147056853363069	0.0010154093056770703	0.056846478878085215	0.05628164013394992	-8.616630280605664e-05	-0.00019280532806692507	-8.629662371270608e-05	-0.00019309693388072646
0.9776441803106027	0.0008590461743054174	0.0008610749038691761	0.0009017539192317215	0.0009034938310489697	0.0009269600554235758	0.0009285020215986712	0.0009544169319932114	0.000955720318273086	0.0010140965204030025	0.001014800506578839	0.05681260206776164	0.05624811363813093	-8.560271355219362e-05	-0.00019269839122459942	-8.573223293827092e-05	-0.00019298994981784
0.9835349783005937	0.0008586161623015961	0.0008606436318394409	0.0009012792951789729	0.0009030182254278327	0.0009264574471840488	0.0009279986527482085	0.0009538824570968014	0.0009551853748255933	0.0010134879021770234	0.0010141922511729558	0.05677882138862918	0.05621468225548709	-8.50424424345686e-05	-0.00019259067999180535	-8.517116453471418e-05	-0.000192882189798238
0.9894612713118381	0.000858186275922401	0.0008602124865948815	0.0009008048899852734	0.0009025428393012264	0.0009259551209702731	0.0009274955660528217	0.0009533483400874474	0.0009546507886522458	0.001012879832546174	0.0010135845413547034	0.056745136899416605	0.05618134604435594	-8.448547331731115e-05	-0.00019248219743447925	-8.461340235034476e-05	-0.00019277365689240877
0.9954232732196957	0.0008577565171181272	0.0008597814700904107	0.0009003307056516195	0.0009020676746742078	0.0009254530787906378	0.0009269927635249681	0.0009528145829598704	0.000954116561752259	0.001012272313387473	0.0010129773790085916	0.05671154865769725	0.05614810506193273	-8.393179010518503e-05	-0.0001923729466067059	-8.405893027407796e-05	-0.0001926643541589057
1.0014211991882311	0.0008573268878333241	0.0008593505842751695	0.0008998567441718796	0.0009015927335446885	0.0009249513226455741	0.0009264902471691363	0.0009522811876999331	0.0009535826961159857	0.0010116653465672074	0.0010123707660084093	0.05667805671990122	0.056114959364279335	-8.338137674390733e-05	-0.00019226293055002452	-8.350773223565755e-05	-0.0001925542846437367
1.0074552656779823	0.0008568973900068219	0.0008589198310925539	0.0008993830075328331	0.0009011180179034729	0.0009244498545276005	0.0009259880189818899	0.0009517481562846944	0.0009530491937249704	0.0010110589339410135	0.0010117647042173056	0.056644661141322994	0.056081909006333655	-8.283421722043993e-05	-0.00019215215229381744	-8.295979220622474e-05	-0.0001924434513807527
1.013525690453769	0.000856468025571731	0.0008584892124802125	0.0008989094977141789	0.0009006435297342669	0.0009239486764213408	0.0009254860809518861	0.0009512154906824364	0.0009525160565519756	0.0010104530773539233	0.001011159195487835	0.05661136197613291	0.05604895404191978	-8.229029556391931e-05	-0.00019204061485628143	-8.241509419901205e-05	-0.00019233185739267467
1.0196326925925556	0.0008560387964554643	0.000858058730370071	0.0008984362166885703	0.0009001692710137129	0.0009234477903035649	0.0009249844350599171	0.0009506831928527145	0.0009519832865610336	0.0010098477786404407	0.0010105542416620364	0.056578159277384917	0.05601609452375741	-8.174959584489327e-05	-0.00019192832124170778	-8.187362226867723e-05	-0.00019221950568831803
1.0257764924913542	0.0008556097045797485	0.0008576283866883431	0.0008979631664216367	0.0008996952437114124	0.00092294719814322	0.0009244830832789394	0.0009501512647463982	0.000951450885707485	0.0010092430396246037	0.00100994984457149	0.056545053097027925	0.05598333050347073	-8.121210217658381e-05	-0.0001918152744424806	-8.133536051256607e-05	-0.00019210639926464657
1.0319573118751795	0.0008551807518606385	0.0008571981833555437	0.0008974903488720091	0.0008992214497899501	0.0009224469019014621	0.0009239820275741078	0.0009496197083057112	0.0009509188559380207	0.0010086388621200492	0.001009346006037386	0.05651204348591407	0.055950662031599055	-8.067779871510916e-05	-0.00019170147743896582	-8.080029307079573e-05	-0.00019199254110627284
1.0381753738050519	0.0008547519402085284	0.0008567681222865026	0.0008970177659913422	0.0008987478912049176	0.0009219469035316863	0.000923481269902804	0.0009490885254642719	0.0009503871991907208	0.0010080352479300747	0.0010087427278705837	0.056479130493809405	0.05591808915760494	-8.014666965953932e-05	-0.00019158693319887288	-8.026840412658776e-05	-0.00019187793418554144
1.0444309026860459	0.0008543232715281695	0.0008563382053903799	0.0008965454197243434	0.0008982745699049406	0.0009214472049795637	0.0009229808122146741	0.0009485577181471375	0.0009498559173951	0.0010074321988477067	0.0010081400118716805	0.05644631416940232	0.05588561192988501	-7.961869925227072e-05	-0.00019147164467672728	-7.973967790632364e-05	-0.00019176258146136327
1.05072412427539	0.0008538947477186844	0.0008559084345706819	0.0008960733120087974	0.0008978014878317058	0.0009209478081830725	0.00092248065645166	0.0009480272882708469	0.0009493250124721485	0.001006829716655765	0.001007537859831075	0.056413594560313786	0.05585323039577754	-7.909387177963689e-05	-0.0001913556148154527	-7.921409868050233e-05	-0.0001916464858811029
1.057055265690613	0.0008534663706735769	0.0008554788117252708	0.0008956014447755874	0.0008973286469199803	0.0009204487150725281	0.0009219808045480284	0.0009474972377434568	0.0009487944863343709	0.0010062278031269221	0.0010069362735290273	0.05638097171310642	0.05582094460157445	-7.857217157181129e-05	-0.00019123884654442813	-7.86916507633656e-05	-0.0001915296503788022
1.0634245554177415	0.000853038142280754	0.0008550493387463865	0.0008951298199487283	0.0008968560490976461	0.0009199499275706228	0.0009214812584304119	0.0009469675684645927	0.0009482643408858338	0.0010056264600237757	0.00100633525473573	0.05634844567329446	0.055788754592527495	-7.805358300316811e-05	-0.00019112134278001514	-7.817231851325879e-05	-0.00019141207787498615
1.0698322233195456	0.0008526100644225374	0.0008546200175206589	0.000894658439445388	0.0008963836962857208	0.0009194514475924546	0.0009209820200178372	0.000946438282325486	0.0009477345780222053	0.0010050256890989098	0.001005734805211369	0.056316016485352643	0.05575666041286016	-7.75380904929901e-05	-0.0001910031064264739	-7.765608633358845e-05	-0.00019129377127849456
1.0762785006438331	0.0008521821389756786	0.000854190849929122	0.0008941873051759141	0.0008959115903983846	0.0009189532770455615	0.0009204830912217592	0.0009459093812090167	0.0009472051996307973	0.0010044254920949576	0.0010051349267061872	0.056283684192725524	0.055724662105775945	-7.702567850542685e-05	-0.00019088414037507495	-7.7142938672628e-05	-0.00019117473348520542
1.0827636200317978	0.0008517543678113731	0.0008537618378472297	0.0008937164190438592	0.0008954397333430056	0.0009184554178299547	0.000919984473946094	0.0009453808669897553	0.0009466762075906056	0.0010038258707446668	0.001004535620960548	0.05625144883783719	0.05569275971346687	-7.651633154982795e-05	-0.00019076444750412702	-7.663286002375369e-05	-0.00019105496737767402
1.089287815526412	0.0008513267527952799	0.0008533329831448739	0.0008932457829460099	0.0008949681270201688	0.0009179578718381535	0.0009194861700872549	0.0009448527415340084	0.0009461476037723575	0.0010032268267709653	0.0010039368897050021	0.05621931046210084	0.0556609532771243	-7.601003418077068e-05	-0.0001906440306782553	-7.612583492561109e-05	-0.00019093447582496648
1.0958513225808764	0.0008508992957875363	0.0008529042876864008	0.0008927753987724137	0.0008944967733237035	0.000917460640955221	0.0009189881815341872	0.0009443250066998605	0.0009456193900385525	0.0010026283618870275	0.0010033387346603526	0.056187269105926474	0.05562924283694633	-7.55067709989482e-05	-0.00019052289274998357	-7.562184796292004e-05	-0.00019081326168399193
1.1024543780671139	0.0008504719986427705	0.0008524757533306223	0.0008923052684064011	0.0008940256741407052	0.0009169637270587931	0.0009184905101683978	0.0009437976643372138	0.0009450915682435023	0.0010020304777963336	0.0010027411575377135	0.05615532480873282	0.055597628432148515	-7.500652665094754e-05	-0.00019040103655845741	-7.512088376634973e-05	-0.00019069132779833686
1.1090972202843215	0.0008500448632101222	0.0008520473819308388	0.0008918353937246179	0.000893554831351568	0.0009164671320191176	0.0009179931578639936	0.0009432707162878352	0.0009445641402333779	0.0010014331761927387	0.0010021441600385793	0.05612347760895408	0.05556611010097236	-7.450928582936056e-05	-0.00019027846492900014	-7.462292701267137e-05	-0.0001905686769978765
1.115780088967567	0.0008496178913332586	0.0008516191753348527	0.0008913657765970513	0.0008930842468300097	0.0009159708576990878	0.0009174961264877149	0.0009427441643853982	0.0009440371078462505	0.0010008364587605362	0.0010015477438548885	0.0560917275440499	0.05553468788069377	-7.401503327383874e-05	-0.00019015518067511117	-7.412796242557695e-05	-0.00019044531210041238
1.1225032252964444	0.0008491910848503856	0.0008511911353849814	0.0008908964188870511	0.0008926139224430958	0.000915474905954271	0.0009169994178989661	0.000942218010455521	0.0009435104729121313	0.0010002403271745165	0.0010009519106690813	0.05606007465051528	0.05550336180763338	-7.352375377048248e-05	-0.0001900311865961346	-7.363597477519357e-05	-0.00019032123590956296
1.1292668719037753	0.0008487644455942739	0.0008507632639180832	0.0008904273224513675	0.0008921438600512743	0.0009149792786329537	0.0009165030339498579	0.0009416922563158193	0.0009429842372530219	0.0009996447831000428	0.001000356662154174	0.05602851896388884	0.05547213191716406	-7.303543215214647e-05	-0.00018990648547745348	-7.314694887854134e-05	-0.0001901964512153187
1.1360712728843656	0.0008483379753922695	0.0008503355627655678	0.0008899584891401716	0.0008916740615083983	0.0009144839775761685	0.0009160069764852366	0.0009411669037759424	0.0009424584026829527	0.0009990498281931056	0.000999761999973816	0.055997060518761986	0.05544099824372128	-7.255005329954989e-05	-0.00018978108009301553	-7.266086960036611e-05	-0.00019007096079567964
1.1429166738038161	0.0008479116760663103	0.0008499080337534145	0.0008894899207970822	0.0008912045286617529	0.0009139890046177287	0.0009155112473427179	0.0009406419546376162	0.0009419329710080251	0.0009984554641003886	0.0009991679257823534	0.05596569934878827	0.05540996082081147	-7.206760214034658e-05	-0.0001896549732015862	-7.217772185258431e-05	-0.00018994476741426847
1.1498033217073829	0.0008474855494329503	0.0008494806787021913	0.0008890216192592007	0.0008907352633520864	0.0009134943615842703	0.0009150158483527264	0.0009401174106946934	0.000941407944026458	0.0009978616924593384	0.000998574441224896	0.05593443548669247	0.05537901968102089	-7.158806365011039e-05	-0.00018952816754941315	-7.169749059481034e-05	-0.00018981787382138515
1.1567314651288954	0.0008470595973033687	0.0008490534994270727	0.0008885535863571308	0.0008902662674136374	0.0009130000502952777	0.0009145207813385278	0.0009395932737331871	0.0009408833235286299	0.0009972685148982204	0.0009979815479373797	0.05590326896427813	0.05534817485602399	-7.111142285246008e-05	-0.00018940066586944915	-7.12201608347035e-05	-0.0001896902827541458
1.1637013540997225	0.000846633821483393	0.0008486264977378556	0.0008880858239150112	0.0008897975426741615	0.0009125060725631256	0.0009140260481162639	0.0009390695455313228	0.0009403591112971221	0.0009966759330361885	0.0009973892475466301	0.055872199812439655	0.05531742637659405	-7.063766481893441e-05	-0.0001892724708807969	-7.074571762810677e-05	-0.00018956199693631604
1.1707132401577995	0.000846208223773515	0.0008481996754389786	0.0008876183337505437	0.0008893290909549606	0.0009120124301931113	0.0009135316504949883	0.0009385462278595768	0.0009398353091067615	0.000996083948483347	0.000996797541670425	0.05584122806116747	0.055286774272609654	-7.016677466936683e-05	-0.00018914358528873687	-7.027414607883864e-05	-0.00018943301907731191
1.177767376356704	0.0008457828059689112	0.0008477730343295425	0.0008871511176750214	0.0008888609140709136	0.0009115191249834925	0.0009130375902767048	0.000938023322480724	0.0009393119187246676	0.0009954925628408164	0.000996206431917563	0.05581035373955971	0.05525621857306484	-6.969873757214917e-05	-0.00018901401178525457	-6.980543133966455e-05	-0.0001893033518737819
1.1848640172747877	0.0008453575698594582	0.0008473465762033229	0.0008866841774933567	0.0008883930138304998	0.0009110261587255199	0.0009125438692563961	0.0009375008311498788	0.0009387889419102907	0.0009949017777007955	0.0009956159198879187	0.05577957687582985	0.05522575930607809	-6.923353874456473e-05	-0.00018888375304920713	-6.933955861196384e-05	-0.00018917299800869092
1.1920034190243662	0.0008449325172297508	0.000846920302848795	0.0008862175150041082	0.0008879253920358329	0.0009105335332034732	0.0009120504892220661	0.0009369787556145369	0.0009382663804154606	0.0009943115946466224	0.0009950260071725139	0.055748897497315215	0.05519539649890012	-6.877116345270495e-05	-0.0001887528117453796	-6.887651314585463e-05	-0.0001890419601507931
1.1991858392609598	0.0008445076498591239	0.0008464942160491481	0.000885751131999513	0.0008874580504826865	0.0009100412501946983	0.0009115574519547724	0.000936457097614624	0.0009377442359844272	0.0009937220152528448	0.0009944366953535762	0.05571831563048672	0.05516513017792285	-6.831159701160827e-05	-0.0001886211905246793	-6.841628024081836e-05	-0.00018891024095574194
1.2064115371925936	0.000844082969521668	0.0008460683175823063	0.0008852850302655132	0.0008869909909605247	0.0009095493114696423	0.0009110647592286614	0.0009359358588825364	0.0009372225103539057	0.0009931330410852775	0.0009938479860046043	0.055687831300957245	0.055134960368688445	-6.785482478578048e-05	-0.00018848889202469077	-6.795884524543605e-05	-0.00018877784306525758
1.2136807735891502	0.0008436584779862499	0.0008456426092209472	0.0008848192115817855	0.0008865242152525304	0.0009090577187918884	0.0009105724128110065	0.0009354150411431854	0.0009367012052531197	0.0009925446737010695	0.0009932598806904314	0.05565744453348935	0.05510488709589729	-6.740083218906984e-05	-0.00018835591886928738	-6.750419355784631e-05	-0.00018864476910745998
1.2209938107917835	0.0008432341770165301	0.0008452170927325196	0.0008843536777217697	0.0008860577251356335	0.0009085664739181925	0.0009100804144622405	0.0009348946461140407	0.000936180322403845	0.0009919569146487645	0.0009926723809672855	0.055627155352005284	0.05507491038341772	-6.694960468462546e-05	-0.00018822227366754873	-6.705231062548167e-05	-0.00018851102169575862
1.2283509127223842	0.0008428100683709871	0.0008447917698792689	0.0008838884304527026	0.0008855915223805464	0.0009080755785985233	0.0009095887659359998	0.0009343746755051795	0.0009356598635204583	0.0009913697654683712	0.0009920854883828608	0.055596963779595124	0.055045030254292734	-6.650112778588263e-05	-0.00018808795901617548	-6.660318194596365e-05	-0.00018837660343101748
1.2357523448931043	0.000842386153802927	0.0008443666424182454	0.0008834234715356375	0.0008851256087517821	0.0009075850345760876	0.0009090974689791466	0.0009338551310193204	0.0009351398303099701	0.0009907832276914146	0.0009914992044763671	0.055566869838525275	0.05501524673074983	-6.605538705590358e-05	-0.0001879529774974631	-6.615679306674199e-05	-0.00018824151690000068
1.2431983744159416	0.0008419624350605133	0.000843941712101336	0.0008829588027254843	0.0008846599860076953	0.0009070948435873793	0.000908606525331819	0.0009333360143518776	0.000934620224472081	0.0009901973028410111	0.0009909135307786063	0.055536873550247015	0.054985559834209316	-6.561236810788407e-05	-0.00018781733167982928	-6.571312958524034e-05	-0.000188105764675095
1.2506892700123766	0.0008415389138867776	0.0008435169806752731	0.0008824944257710295	0.0008841946559005018	0.0009066050073622035	0.0009081159367274569	0.0009328173271909959	0.0009341010476992151	0.0009896119924319212	0.0009903284688120234	0.05550697493540494	0.05495596958529227	-6.517205660508396e-05	-0.00018768102411756415	-6.52721771490436e-05	-0.00018796934931486486
1.2582253020230734	0.000841115592019649	0.0008430924498816656	0.000882030342414977	0.0008837296201763195	0.0009061155276237259	0.0009076257048928478	0.000932299071217606	0.0009335823016765752	0.0009890272979706247	0.000989744020090782	0.055477174013845575	0.05492647600382937	-6.47344382611395e-05	-0.00018754405735105228	-6.483392145619632e-05	-0.0001878322733640525
1.2658067424176331	0.0008406924711919639	0.0008426681214570083	0.0008815665543939655	0.0008832648805751867	0.0009056264060884958	0.0009071358315481527	0.0009317812481054556	0.0009330639880821755	0.0009884432209553695	0.0009891601861208136	0.05544747080462582	0.054897079108869186	-6.429949884048658e-05	-0.00018740643390766087	-6.439834825541085e-05	-0.00018769453935404967
1.2734338648044117	0.0008402695531314929	0.0008422439971327087	0.0008811030634386072	0.0008828004388310999	0.0009051376444664912	0.000906646318406951	0.0009312638595211635	0.0009325461085868927	0.0009878597628762457	0.0009885769683998895	0.05541786532602153	0.0548677789186855	-6.386722415764601e-05	-0.00018726815629935278	-6.396544334565796e-05	-0.0001875561498011491
1.2811069444403917	0.0008398468395609597	0.0008418200786351063	0.0008806398712735155	0.0008823362966720419	0.000904649244461154	0.0009061571671762736	0.0009307469071242603	0.0009320286648545103	0.0009872769252152434	0.0009879943684176803	0.055388357595534905	0.054838575450788005	-6.343760007819499e-05	-0.00018712922702496249	-6.35351925769162e-05	-0.0001874171072084041
1.2888262582411194	0.0008394243321980586	0.0008413963676854911	0.0008801769796173327	0.0008818724558200098	0.0009041612077694233	0.0009056683795566389	0.0009302303925672316	0.000931511658541758	0.0009866947094463146	0.0009874123876558167	0.05535894762990481	0.05480946872192734	-6.301061251857282e-05	-0.00018698964856944666	-6.310758184999155e-05	-0.0001872774140646294
1.296592084790695	0.0008390020327554787	0.0008409728660001254	0.000879714390182763	0.0008814089179910476	0.0009036735360817747	0.000905179957242091	0.000929714317495563	0.0009309950912983601	0.0009861131170354376	0.0009868310275879544	0.05532963544511217	0.05478045874810578	-6.258624744606006e-05	-0.00018684942340316257	-6.268259711659369e-05	-0.0001871370728445121
1.3044047043518285	0.0008385799429409214	0.0008405495752902653	0.000879252104676601	0.0008809456848952764	0.0009031862310822568	0.000904691901920236	0.0009291986835477854	0.0009304789647670793	0.000985532149440679	0.0009862502896798343	0.055300421056391845	0.05475154554458481	-6.216449087888265e-05	-0.0001867085539823954	-6.226022437959972e-05	-0.00018699608600883377
1.312264398875954	0.0008381580644571247	0.0008401264972621794	0.0008787901247997651	0.0008804827582369227	0.0009026992944485286	0.0009042042152722771	0.0009286834923555192	0.0009299632805837573	0.0009849518081122572	0.0009856701753893444	0.05527130447823678	0.05472272912589203	-6.174532888682249e-05	-0.00018656704275002434	-6.184044969314434e-05	-0.0001868544560042762
1.320171452013404	0.000837736399001878	0.0008397036336171718	0.0008783284522473209	0.0008800201397143513	0.0009022127278518914	0.000903716898973054	0.0009281687455435142	0.0009294480403773639	0.000984372094492599	0.0009850906861665846	0.05524228572440975	0.054694009505831295	-6.132874759073176e-05	-0.00018642489213460678	-6.142325916250885e-05	-0.0001867121852631437
1.3281261491236485	0.0008373149482680502	0.0008392809860516025	0.00087786708870852	0.0008795578310200949	0.0009017265329573325	0.000903229954691078	0.0009276544447297011	0.0009289332457700382	0.000983793010016409	0.0009845118234539242	0.055213364807949944	0.05466538669748907	-6.0914733162602264e-05	-0.0001862821045496288	-6.100863894437786e-05	-0.00018656927620358532
1.3361287772855897	0.0008368937139436067	0.0008388585562569091	0.0008774060358668269	0.0008790958338408854	0.0009012407114235596	0.0009027433840885711	0.000927140591525231	0.0009284188983771343	0.0009832145561107287	0.000983933588686068	0.05518454174117993	0.054636860713242946	-6.050327182628018e-05	-0.00018613868239569786	-6.0596575247130746e-05	-0.00018642573123020534
1.3441796253079266	0.0008364726977116292	0.0008384363459196254	0.0008769452953999469	0.0008786341498576819	0.0009007552649030335	0.0009022571888214975	0.0009266271875345191	0.0009279049998072626	0.0009826367341949948	0.000983355983290113	0.05515581653571631	0.054608431564770195	-6.009434985705664e-05	-0.00018599462805887756	-6.0187054330612666e-05	-0.0001862815527329531
1.352278983739575	0.0008360519012503416	0.0008380143567214071	0.0008764848689798618	0.0008781727807457058	0.0009002701950420114	0.000901771370539608	0.0009261142343552922	0.0009273915516623386	0.0009820595456811064	0.0009827790086856145	0.05512718920247548	0.05458009926305482	-5.968795358161222e-05	-0.00018584994391041	-5.9780062506148424e-05	-0.0001861367430872618
1.3604271448801535	0.0008356313262331281	0.0008375925903390506	0.0008760247582728582	0.0008777117281744687	0.0008997855034805812	0.0009012859308864724	0.0009256017335786313	0.0009268785555376237	0.0009814829919734837	0.0009822026662846452	0.05509865975168271	0.054551863818395864	-5.928406937862063e-05	-0.00018570463230815903	-5.937558613709065e-05	-0.00018599130465518643
1.3686244027905345	0.0008352109743285542	0.0008371710484445144	0.0008755649649395574	0.0008772509938078035	0.0008993011918526967	0.0009008008714995162	0.0009250896867890147	0.0009263660130217705	0.0009809070744691286	0.0009816269574918553	0.05507022819288035	0.05452372524041608	-5.888268367841565e-05	-0.00018555869559538918	-5.8973611638368784e-05	-0.00018584523978373846
1.3768710533034536	0.0008347908472003927	0.0008367497327049442	0.0008751054906349501	0.0008767905793038984	0.0008988172617862186	0.0009003161940100623	0.0009245780955643659	0.0009258539256968684	0.0009803317945576903	0.000981051883704538	0.05504189453493461	0.054495683538067774	-5.848378296320622e-05	-0.0001854121361012928	-5.857412547691926e-05	-0.00018569855080619035
1.3851673940341884	0.000834370946507639	0.0008363286447826895	0.000874646337008422	0.0008763304863153228	0.0008983337149029475	0.0008998319000433613	0.0009240669614760923	0.0009253422951384842	0.0009797571536215202	0.0009804774463126845	0.05501365878604422	0.054467738719642646	-5.808735376716667e-05	-0.00018526495614082372	-5.817711417169247e-05	-0.00018555124004179802
1.3935137243912972	0.0008339512739045387	0.00083590778633533	0.0008741875057037895	0.0008758707164890631	0.0008978505528186642	0.0008993479912186347	0.0009235562860891344	0.0009248311229157103	0.000979183153035738	0.0009799036466990492	0.054985520953748056	0.05443989079277843	-5.7693382676332616e-05	-0.00018511715801447504	-5.778256429339601e-05	-0.00018540330979469055
1.4019103455874267	0.0008335318310406062	0.0008354871590156962	0.0008737289983593286	0.000875411271466552	0.0008973677771431653	0.0008988644691491095	0.0009230460709620086	0.0009243204105912065	0.0009786097941682907	0.0009793304862392093	0.05495748104493387	0.05441213976446666	-5.730185632882301e-05	-0.00018496874400847352	-5.7390462464994296e-05	-0.00018525476235536908
1.410357560650181	0.0008331126195606493	0.0008350667644718921	0.0008732708166078081	0.0008749521528837005	0.0008968853894803027	0.0008983813354420561	0.0009225363176468506	0.0009238101597212463	0.0009780370783800147	0.0009787579663016255	0.05492953906584351	0.054384485641061055	-5.691276141495116e-05	-0.00018481971639527917	-5.70007953616114e-05	-0.00018510560000015164
1.4188556744330574	0.0008326936411047868	0.0008346466043473142	0.0008728129620765158	0.0008744933623709265	0.0008964033914280148	0.0008978985916988232	0.0009220270276894585	0.0009233003718557563	0.0009774650070246927	0.0009781860882477004	0.054901695022084064	0.05435692842828385	-5.6526084677148425e-05	-0.0001846700774328358	-5.66135497104478e-05	-0.0001849558249907568
1.4274049936264492	0.0008322748973084767	0.0008342266802806803	0.0008723554363872972	0.000874034901553191	0.0008959217845783718	0.0008974162395148798	0.0009215182026293408	0.0009227910485383676	0.0009768935814491197	0.0009776148534318427	0.05487394891863246	0.05432946813123519	-5.6141812909700495e-05	-0.00018451982936393274	-5.6228712290745664e-05	-0.0001848054395741372
1.4360058267687137	0.0008318563898025363	0.0008338069939060474	0.000871898241156583	0.0008735767720500276	0.0008954405705176096	0.0008969342804798501	0.0009210098439997593	0.0009222821913064557	0.0009763228029931625	0.0009770442632015266	0.05484630075984535	0.05430210475439875	-5.575993295947601e-05	-0.0001843689744179533	-5.5846269934288484e-05	-0.00018465444598367298
1.4446584842573071	0.0008314381202131622	0.0008333875468528344	0.0008714413779954187	0.0008731189754755714	0.0008949597508261647	0.000896452716177549	0.0009205019533277697	0.0009217738016911838	0.0009757526729898145	0.0009764743188973483	0.05481875054946509	0.05427483830165109	-5.53804317256143e-05	-0.00018421751481020876	-5.546620952506798e-05	-0.00018450284643847792
1.453363278359986	0.0008310200901619557	0.0008329683407458466	0.0008709848485094996	0.0008726615134385938	0.0008944793270787139	0.000895971548186022	0.0009199945321342703	0.0009212658812175488	0.0009751831927652622	0.0009759050218530897	0.0547912982906287	0.05424766877626761	-5.5003296159372717e-05	-0.00018406545274121666	-5.508851799936043e-05	-0.00018435064314289984
1.4621205232260774	0.0008306023012659439	0.0008325493772052963	0.0008705286542991996	0.000872204387542532	0.000893999300844212	0.0008954907780775815	0.0009194875819340426	0.0009207584314044238	0.0009746143636389412	0.0009753363733957755	0.05476394398587401	0.05422059618093049	-5.4628513264376455e-05	-0.00018391279039700614	-5.471318234580996e-05	-0.00018419783828699243
1.470930534897817	0.0008301847551376039	0.0008321306578468289	0.0008700727969596058	0.0008717475993855234	0.0008935196736859286	0.0008950104074188452	0.0009189811042357988	0.0009202514537646056	0.0009740461869235994	0.0009747683748457373	0.05473668763714797	0.05419362051773716	-5.425607009652139e-05	-0.0001837595299492012	-5.4340189605296685e-05	-0.0001840444340461267
1.4797936313217521	0.0008297674533848862	0.0008317121842815444	0.0008696172780805488	0.0008712911505604364	0.0008930404471614871	0.0008945304377707744	0.0009184751005422252	0.0009197449498048564	0.000973478663925356	0.0009742010275166699	0.05470952924581432	0.054166741788205595	-5.388595376423777e-05	-0.0001836056735557423	-5.396952687131834e-05	-0.00018389043258210114
1.48871013236022	0.0008293503976112333	0.0008312939581160174	0.0008691620992466315	0.0008708350426548982	0.000892561622822897	0.0008940508706887068	0.0009179695723500224	0.0009192389210259455	0.0009729117959437574	0.0009736343327156887	0.054682468812660805	0.05413995999328394	-5.3518151428282035e-05	-0.00018345122335972075	-5.3601181289747446e-05	-0.00018373583604197607
1.4976803598028874	0.0008289335894156089	0.0008308759809523257	0.0008687072620372666	0.0008703792772513333	0.0008920832022165992	0.0008935717077224003	0.0009174645211499548	0.0009187333689226988	0.0009723455842718426	0.0009730682917433946	0.05465550633790531	0.054113275133356536	-5.315265030177152e-05	-0.00018329618149001692	-5.323514005887292e-05	-0.0001835806465585177
1.5067046373783677	0.000828517030392515	0.000830458254388068	0.0008682527680267023	0.000869923855926989	0.0008916051868834947	0.000893092950416064	0.0009169599484268899	0.0009182282949840359	0.0009717800301961963	0.0009725029058939265	0.054628641821205776	0.05408668720825013	-5.2789437650253845e-05	-0.0001831405500610228	-5.287139042926131e-05	-0.0001834248662494209
1.5157832907659001	0.0008281007221320204	0.0008300407800163948	0.0008677986187840599	0.0008694687802539756	0.0008911275783589913	0.0008926146003084054	0.0009164558556598468	0.0009177237006930241	0.0009712151349970148	0.0009719381764550299	0.05460187526166462	0.0540601962172432	-5.242850079153344e-05	-0.0001829843311722812	-5.250991970402741e-05	-0.0001832684972185583
1.5249166476071065	0.0008276846662197823	0.0008296235594260229	0.0008673448158733632	0.0008690140517992882	0.0008906503781730349	0.0008921366589326561	0.0009159522443220383	0.0009172195875269115	0.000970650899948162	0.0009713741047081057	0.054575206657838264	0.054033802159072795	-5.2069827096198895e-05	-0.00018282752691026194	-5.2150715239084044e-05	-0.00018311154155625786
1.5341050375178134	0.0008272688642370652	0.0008292065942012636	0.0008668913608535666	0.0008685596721248443	0.000890173587850146	0.0008916591278166157	0.0009154491158809109	0.0009167159569571754	0.000970087326317224	0.0009708106919282719	0.054548636007743075	0.05400750503194006	-5.171340398710256e-05	-0.0001826701393463359	-5.179376444233719e-05	-0.0001829540013371378
1.5433487920999491	0.0008268533177607714	0.0008287898859220476	0.0008664382552785937	0.000868105642787518	0.0008896972089094624	0.000891182008482691	0.0009149464717981947	0.0009162128104495698	0.000969524415365575	0.0009702479393844275	0.054522163308862684	0.05398130483351894	-5.1359218939263374e-05	-0.00018251217053674718	-5.143905477432431e-05	-0.00018279587862182756
1.5526482449535108	0.0008264380283634608	0.0008283734361639446	0.0008659855006973667	0.0008676519653391663	0.0008892212428647747	0.000890705302447929	0.0009144443135299461	0.0009157101494641624	0.000968962168348434	0.0009696858483393036	0.05449578855815592	0.053955201560962514	-5.100725948047058e-05	-0.00018235362252472243	-5.108657374805481e-05	-0.000182637175456829
1.5620037316886017	0.000826022997613373	0.0008279572464981911	0.0008655330986538351	0.0008671986413266666	0.0008887456912245598	0.0008902290112240582	0.0009139426425265868	0.0009152079754553845	0.0009684005865149191	0.0009691244200495275	0.054469511752063146	0.05392919521091027	-5.0657513190804915e-05	-0.0001821944973382228	-5.073630892887815e-05	-0.00018247789387362823
1.5714155899375468	0.0008256082270744563	0.0008275413184917127	0.0008650810506870144	0.0008667456722919463	0.0008882705554920259	0.0008897531363175249	0.0009134414602329547	0.0009147062898720718	0.0009678396711081123	0.0009685636557656786	0.05444333288651307	0.053903285779494964	-5.03099677025276e-05	-0.00018203479699060998	-5.0388247934678165e-05	-0.00018231803588980577
1.580884159367074	0.0008251937183063865	0.0008271256537071472	0.0008646293583310131	0.0008662930597720156	0.0008877958371651444	0.0008892776792295302	0.0009129407680883435	0.0009142050941575092	0.0009672794233651138	0.0009680035567323465	0.054417251956931256	0.053877473262349894	-4.996461070074648e-05	-0.0001818745234821728	-5.0042378435900814e-05	-0.0001821576035090644
1.5904097816905756	0.0008247794728645893	0.0008267102537028659	0.0008641780231150631	0.0008658408052989956	0.000887321537736686	0.0008888026414560649	0.0009124405675265427	0.0009137043897494696	0.0009667198445170968	0.0009674441241881846	0.05439126895824501	0.053851757654615376	-4.962142992250701e-05	-0.0001817136787974627	-4.9698688155096205e-05	-0.0001819965987197858
1.5999928006804371	0.000824365492300273	0.0008262951200330066	0.0008637270465635613	0.0008653889104001607	0.0008868476586942667	0.0008883280244879553	0.0009119408599758928	0.0009132041780802687	0.0009661609357893764	0.0009668853593659793	0.054365383884892	0.05382613895094595	-4.9280413157250236e-05	-0.00018155226490679244	-4.935716486724473e-05	-0.00018183502349583547
1.6096335621804478	0.0008239517781604426	0.0008258802542474874	0.0008632764301960908	0.0008649373765979597	0.0008863742015203762	0.0008878538298108917	0.0009114416468593159	0.0009127044605767964	0.0009656026984014556	0.0009663272634926953	0.054339596730825945	0.05380061714551687	-4.894154824702096e-05	-0.00018139028376709665	-4.901779639990972e-05	-0.000181672879797673
1.6193324141182788	0.0008235383319879292	0.0008254656578920368	0.0008628261755274593	0.0008644862054100548	0.0008859011676924193	0.0008873800589054713	0.0009109429295943683	0.0009122052386605678	0.0009650451335670883	0.0009657698377895396	0.05431390748952577	0.05377519223203134	-4.860482308579467e-05	-0.00018122773731982234	-4.868057063269621e-05	-0.00018151016957054789
1.6290897065180392	0.0008231251553214137	0.0008250513325082176	0.0008623762840677317	0.0008640353983493532	0.0008854285586827556	0.0008869067132472347	0.0009104447095932801	0.0009117065137477653	0.0009644882424943386	0.0009652130834720189	0.05428831615399828	0.0537498642037264	-4.8270225620032636e-05	-0.0001810646274925387	-4.83454754977089e-05	-0.00018134689474558208
1.6389057915129117	0.0008227122496954481	0.0008246372796334478	0.0008619267573222576	0.000863584956924036	0.0008849563759587312	0.0008864337943067015	0.000909946988262999	0.0009112082872492804	0.0009639320263856334	0.0009646570017499932	0.05426282271678982	0.0537246330533817	-4.793774384832111e-05	-0.00018090095619827107	-4.8012498979184415e-05	-0.00018118305723935357
1.6487810233578566	0.0008222996166404848	0.0008242235008010302	0.0008614775967917102	0.000863134882637596	0.0008844846209827237	0.000885961303549412	0.0009094497670052366	0.0009107105605707602	0.0009633764864378244	0.0009641015938277382	0.05423742716998967	0.053699498773323966	-4.7607365821447645e-05	-0.00018073672533583385	-4.7681629113623114e-05	-0.00018101865895425728
1.6587157584424002	0.0008218872576828953	0.0008238099975401715	0.0008610288039721124	0.000862685176988865	0.0008840132952121718	0.0008854892424359594	0.0009089530472165061	0.0009102133351126462	0.0009628216238422403	0.0009635468609039957	0.05421212950523712	0.05367446135543366	-4.727907964239414e-05	-0.00018057193678958083	-4.7352853989775234e-05	-0.0001808537017781442
1.6687103553034934	0.0008214751743449991	0.0008233967713760109	0.0008605803803548744	0.0008622358414720497	0.0008835424000996201	0.0008850176124220327	0.0009084568302881728	0.0009097166122702233	0.0009622674397847496	0.0009629928041720362	0.05418692971372995	0.0536495207911543	-4.695287346616339e-05	-0.00018040659242934964	-4.702616174846741e-05	-0.0001806881875846822
1.6787651746384535	0.0008210633681450842	0.0008229838238296418	0.0008601323274268213	0.000861786877576762	0.0008830719370927504	0.0008845464149584492	0.0009079611176064909	0.0009092203934336581	0.0009617139354458101	0.0009624394248197115	0.054161827786229466	0.05362467707149572	-4.66287354999248e-05	-0.00018024069411096133	-4.670154058264431e-05	-0.00018052211823288422
1.6888805793179813	0.0008206518405974363	0.0008225711564181389	0.0008596846466702302	0.0008613382867880537	0.0008826019076344241	0.0008840756514911968	0.000907465910552652	0.0009087246799880462	0.0009611611120005332	0.0009618867240295143	0.054136823713067474	0.05359993018704275	-4.6306654002799263e-05	-0.00018007424367555425	-4.6378978737313115e-05	-0.00018035549556749686
1.6990569343992543	0.000820240593212358	0.00082215877065458	0.0008592373395628576	0.0008608900705864458	0.0008821323131627157	0.0008836053234614673	0.0009069712105028241	0.000908229473313451	0.0009606089706187332	0.0009613347029786309	0.054111917484153595	0.05357528012796049	-4.598661728585224e-05	-0.0001799072429499171	-4.605846450947415e-05	-0.00018018832141880603
1.7092946071391046	0.0008198296274961986	0.0008217466680480747	0.0008587904075779782	0.0008604422304479656	0.0008816631551109544	0.0008831354323056982	0.0009064770188281986	0.000907734774784953	0.0009600575124649902	0.0009607833628390023	0.05408710908897987	0.05355072688400187	-4.5668613712072925e-05	-0.00017973969374648902	-4.573998624804454e-05	-0.00018002059760274802
1.7195939670072704	0.0008194189449513745	0.0008213348501037848	0.0008583438521844105	0.0008599947678441746	0.0008811944349077577	0.0008826659794556056	0.0009059833368950302	0.0009072405857726863	0.0009595067386987009	0.0009602327047773746	0.054062398516629875	0.05352627044451302	-4.535263169636039e-05	-0.00017957159786358146	-4.542353235393454e-05	-0.00017985232592107603
1.7299553856997325	0.0008190085470763974	0.0008209233183229533	0.0008578976748465548	0.000859547684242205	0.000880726153977071	0.0008821969663382258	0.0009054901660646828	0.0009067469076418877	0.0009589566504741387	0.0009596827299553602	0.05403778575578342	0.05350191079844064	-4.503865970538479e-05	-0.00017940295708507303	-4.510909127981855e-05	-0.00017968350816099932
1.7403792371521247	0.0008185984353658955	0.000820512074202925	0.0008574518770244218	0.0008591009811047879	0.0008802583137382036	0.0008817283943759489	0.0009049975076936697	0.0009062537417529338	0.0009584072489405052	0.0009591334395294879	0.054013270794723095	0.05347764793433772	-4.4726686257538784e-05	-0.00017923377318032618	-4.479665153021839e-05	-0.0001795141460954608
1.7508658975532332	0.0008181886113106419	0.0008201011192371754	0.0008570064601736677	0.0008586546598902907	0.0008797909156058684	0.0008812602649865601	0.0009045053631336988	0.0009057610894613894	0.0009578585352419905	0.0009585848346512643	0.05398885362134129	0.05345348184036999	-4.441669992279185e-05	-0.00017906404790407615	-4.448620166117717e-05	-0.00017934424148255412
1.76141574535857	0.0008177790763975795	0.0008196904549153355	0.0008565614257456277	0.000858208722052748	0.0008793239609902187	0.0008807925795832763	0.0009040137337317165	0.0009052689521180488	0.0009573105105178278	0.0009580369164672273	0.05396453422314582	0.0534294125043221	-4.410868932303025e-05	-0.00017889378299784653	-4.417773028075195e-05	-0.00017917379606710582
1.7720291613040315	0.0008173698321098381	0.0008192800827232105	0.0008561167751873408	0.0008577631690418889	0.00087885745129688	0.0008803253395747774	0.0009035226208299436	0.0009047773310689727	0.0009567631759023421	0.0009574896861189946	0.053940312587267294	0.053405439913604066	-4.380264313142562e-05	-0.00017872298018786759	-4.387122604826432e-05	-0.0001790028115786213
1.7827065284196406	0.0008169608799267734	0.0008188700041428164	0.0008556725099415953	0.0008573180023031816	0.0008783913879269982	0.0008798585463652564	0.00090303202576593	0.0009042862276555446	0.0009562165325250176	0.0009569431447433332	0.053916188700464225	0.05338156405525793	-4.34985500725113e-05	-0.00017855164118554812	-4.35666776746127e-05	-0.0001788312897323674
1.7934482320433673	0.0008165522213239804	0.0008184602206523936	0.0008552286314469507	0.0008568732232778529	0.0008779257722772684	0.0008793922013544428	0.0009025419498725878	0.000903795643214498	0.000955670581510544	0.0009563972934721993	0.05389216254913007	0.05335778491596252	-4.3196398922557e-05	-0.00017837976768944608	-4.326407392229309e-05	-0.0001786592322298719
1.8042546598350382	0.0008161438577733227	0.0008180507337264408	0.0008547851411377742	0.0008564288334029307	0.0008774606057399741	0.0008789263059376509	0.0009020523944782366	0.0009033055790779708	0.0009551253239788725	0.0009558521334328039	0.05386823411929857	0.05333410248204068	-4.289617850899291e-05	-0.00017820736138293714	-4.296340360496198e-05	-0.00017848664075748033
1.8151262017903238	0.0008157357907429586	0.0008176415448357356	0.0008543420404442738	0.0008559848341112717	0.0008769958897030262	0.000878460861505811	0.0009015633609066485	0.0009028160365735431	0.0009545807610452739	0.0009553076657476625	0.05384440339665112	0.05331051673946621	-4.259787771056234e-05	-0.0001780344239354914	-4.266465558785265e-05	-0.00017831351698849307
1.8260632502548164	0.0008153280216973623	0.0008172326554473586	0.0008538993307925277	0.0008555412268315927	0.0008765316255499968	0.0008779958694455066	0.0009010748504770856	0.0009023270170242768	0.0009540368938203877	0.0009547638915346475	0.05382067036652188	0.053287027673867546	-4.230148545705803e-05	-0.0001778609570016465	-4.2367818787122924e-05	-0.0001781398625804731
1.8370661999381863	0.0008149205520973563	0.0008168240670247255	0.0008534570136045234	0.0008550980129885103	0.0008760678146601637	0.0008775313311390179	0.0009005868645043509	0.0009018385217487667	0.0009534937234102852	0.0009542208119070508	0.05379703501390438	0.0532636352705357	-4.2006990729412386e-05	-0.00017768696222200675	-4.207288217018129e-05	-0.00017796567917743866
1.848135447928429	0.000814513383400129	0.000816415781027605	0.0008530150902981827	0.0008546551940025657	0.0008756044584085383	0.0008770672479643508	0.0009000994042988217	0.0009013505520611744	0.0009529512509165144	0.0009536784279736291	0.05377349732345744	0.05324033951442991	-4.1714382559787655e-05	-0.0001775124412236595	-4.17798347556661e-05	-0.000177790968409558
1.8592713937061955	0.0008141065170592636	0.0008160077989121475	0.0008525735622873979	0.0008542127712902609	0.0008751415581659081	0.0008766036212952789	0.0008996124711664956	0.0009008631092712747	0.0009524094774361596	0.0009531367408386616	0.053750057279510634	0.05321714039018315	-4.142365003088205e-05	-0.00017733739561787143	-4.148866561282105e-05	-0.00017761573189140067
1.8704744391592067	0.0008136999545247669	0.0008156001221309142	0.0008521324309820685	0.000853770746264095	0.0008746791152988774	0.0008761404525013833	0.0008991260664090395	0.0009003761946845008	0.000951868404061898	0.0009525957516020087	0.053726714866072084	0.053194037882107914	-4.113478227647793e-05	-0.00017716182700269756	-4.119936386205725e-05	-0.00017743997122438016
1.8817449885967616	0.0008132936972430866	0.0008151927521328943	0.0008516916977881246	0.0008533291203325885	0.0008742171311698944	0.0008756777429480818	0.0008986401913238183	0.0008998898096019788	0.0009513280318820448	0.0009520554613591558	0.053703470066831405	0.053171031974202955	-4.084776848119892e-05	-0.00017698573696228737	-4.09119186745438e-05	-0.00017726368799550474
1.8930834487643238	0.0008128877466571439	0.0008147856903635384	0.0008512513641075673	0.0008528878949003234	0.000873755607137298	0.0008752154939966742	0.0008981548472039489	0.0008994039553205776	0.0009507883619806157	0.0009515158712012747	0.05368032286516867	0.053148122650158405	-4.056259788006583e-05	-0.00017680912706538598	-4.0626319272013545e-05	-0.00017708688377685022
1.9044902288582053	0.0008124821042063565	0.0008143789382647809	0.0008508114313384988	0.0008524470713679737	0.0008732945445553505	0.0008747537070043752	0.0008976700353383381	0.0008989186331329483	0.0009502493954373767	0.0009509769822152762	0.05365727324415838	0.05312530989336194	-4.027925975882973e-05	-0.0001766319988672771	-4.034255492696426e-05	-0.0001769095601269477
1.9159657405403292	0.0008120767713266637	0.000813972497275065	0.0008503719008751544	0.0008520066511323362	0.000872833944774275	0.0008742923833243523	0.0008971857570117239	0.0008984338443275646	0.000949711133327897	0.0009504387954838599	0.05363432118657594	0.05310259368690446	-3.999774345370133e-05	-0.000176454353908978	-4.0060614962318664e-05	-0.00017673171858975656
1.9275103979530908	0.0008116717494505528	0.0008135663688293703	0.0008499327741079361	0.0008515666355863663	0.0008723738091402935	0.000873831524305764	0.0008967020135047192	0.0008979495901887681	0.0009491735767236043	0.0009499013120855712	0.05361146667490308	0.05307997401358551	-3.971803835126769e-05	-0.00017627619371718417	-3.978048875151463e-05	-0.00017655336069527516
1.9391246177343011	0.0008112670400070834	0.0008131605543592364	0.0008494940524234437	0.0008511270261192075	0.0008719141389956623	0.000873371131293794	0.0008962188060938529	0.0008974658719968069	0.0009486367266918358	0.000949364533094851	0.05358870969133529	0.053057450855919557	-3.944013388836043e-05	-0.0001760975198042969	-3.9502165718206805e-05	-0.0001763744879590412
1.9508088190322228	0.0008108626444219161	0.0008127550552927918	0.000849055737204511	0.0008506878241162278	0.0008714549356787115	0.0008729112056296932	0.0008957361360516125	0.0008969826910278816	0.0009481005842958938	0.0009488284595820926	0.05356605021778391	0.053035024196141464	-3.916401955202792e-05	-0.0001759183336688397	-3.922563533631518e-05	-0.0001761951018822705
1.9625634235206988	0.000810458564117334	0.000812349873054776	0.0008486178298302334	0.0008502490309590488	0.000870996200523879	0.0008724517486508116	0.0008952540046464851	0.0008965000485541829	0.0009475651505950957	0.0009482930926136901	0.053543488235886	0.05301269401621145	-3.8889684879403474e-05	-0.0001757386367949032	-3.8950887129941825e-05	-0.00017601520395252312
1.9743888554143678	0.000810054800512272	0.0008119450090665681	0.0008481803316760041	0.0008498106480255807	0.0008705379348617501	0.0008719927616906381	0.0008947724131429998	0.0008960179458439366	0.0009470304266448286	0.0009477584332520937	0.05352102372700737	0.05299046029782204	-3.861711945750412e-05	-0.00017555843065222843	-3.867791067307946e-05	-0.0001758347956424544
1.9862855414839768	0.0008096513550223419	0.000811540464746213	0.0008477432441135477	0.0008493726766900554	0.0008700801400190942	0.0008715342460788386	0.0008942913628017712	0.0008955363841614454	0.0009464964134966027	0.0009472244825558634	0.05349865667224861	0.052968323022402626	-3.834631292325835e-05	-0.00017537771669648428	-3.840669558968085e-05	-0.00017565387841067537
1.9982539110717792	0.0008092482290598574	0.0008111362415084456	0.0008473065685109496	0.0008489351183230582	0.0008696228173189005	0.0008710762031412907	0.0008938108548795389	0.000895055364767129	0.0009459631121981023	0.0009466912415797187	0.05347638705245199	0.052946282171124855	-3.807725496345754e-05	-0.00017519649636965617	-3.813723155361021e-05	-0.0001754724537023078
2.010294396107033	0.0008088454240338591	0.0008107323407647165	0.00084687030623269	0.0008484979742915589	0.0008691659680804143	0.00087061863420012	0.0008933308906292084	0.0008945748889175655	0.0009454305237932366	0.0009461587113745903	0.053454214848204805	0.05292433772490949	-3.7809935314478404e-05	-0.00017501477109943542	-3.78695082883726e-05	-0.00017529052294792957
2.0224074311215867	0.0008084429413501421	0.0008103287639232195	0.0008464344586396762	0.0008480612459589477	0.0008687095936191755	0.0008701615405737392	0.0008928514712998947	0.0008940949578655341	0.0009448986493221941	0.0009456268929876743	0.05343214003984711	0.052902489664429654	-3.754434376216503e-05	-0.00017483254229874734	-3.760351556696129e-05	-0.00017510808756346363
2.0345934532655616	0.0008080407824112826	0.0008099255123889187	0.0008459990270892774	0.0008476249346850669	0.0008682536952470561	0.0008697049235768857	0.0008923725981369641	0.0008936155728600582	0.0009443674898214957	0.0009450957874624852	0.05341016260747548	0.052880737970118524	-3.7280470141815014e-05	-0.0001746498113667505	-3.733924321187854e-05	-0.0001749251489508996
2.0468529023231294	0.0008076389486166627	0.0008095225875635727	0.0008455640129353556	0.0008471890418262437	0.0008677982742722958	0.0008692487845206565	0.0008918942723820756	0.0008931367351464444	0.0009438370463240449	0.0009445653958389045	0.0533882825309498	0.05285908262217283	-3.701830433813086e-05	-0.00017446657968875345	-3.707668109508011e-05	-0.00017474170849859916
2.059186220728381	0.0008072374413624956	0.0008091199908457607	0.0008451294175282978	0.0008467535687353216	0.0008673433319995379	0.0008687931247125446	0.0008914164952732203	0.0008926584459663251	0.0009433073198591786	0.0009440357191532341	0.053366499789897784	0.052837523600560155	-3.6757836285011836e-05	-0.0001742828486360204	-3.681581913778792e-05	-0.0001745577675808796
2.0715938535812968	0.0008068362620418518	0.0008087177236309078	0.0008446952422150477	0.0008463185167616931	0.0008668888697298667	0.0008683379454564763	0.000890939268044763	0.0008921807065576979	0.0009427783114527182	0.0009435067584382455	0.05334481436372058	0.05281606088502272	-3.6499055965408256e-05	-0.00017409861956552142	-3.655664731028879e-05	-0.0001743733275574033
2.084076248663807	0.0008064354120446869	0.0008083157873113147	0.0008442614883391419	0.0008458838872513345	0.000866434888760845	0.000867883248052849	0.000890462591927486	0.0008917035181549698	0.0009422500221270243	0.0009429785147232348	0.05332322623159816	0.05279469445508305	-3.624195341114106e-05	-0.0001739138938197382	-3.629915563178182e-05	-0.0001741883897735108
2.0966338564559543	0.0008060348927578684	0.000807914183276182	0.0008438281572407413	0.0008454496815468393	0.0008659813903865521	0.0008674290337985698	0.0008899864681486305	0.0008912268819889987	0.0009417224529010481	0.0009424509890340737	0.0533017353724949	0.05277342429004924	-3.598651870301284e-05	-0.00017372867272757997	-3.604333417049632e-05	-0.0001740029555609146
2.109267130152151	0.0008056347055651978	0.0008075129129116352	0.0008433952502566608	0.0008450159009874467	0.0008655283758976167	0.000866975303987087	0.0008895108979319335	0.0008907507992871314	0.000941195604790377	0.0009419241823932562	0.05328034176516438	0.05275225036902078	-3.573274197050946e-05	-0.0001735429576037728	-3.57891730434004e-05	-0.0001738170262373384
2.1219765256775314	0.000805234851847441	0.0008071119776007536	0.0008429627687204063	0.0008445825469090785	0.0008650758465812576	0.0008665220599084318	0.0008890358824976743	0.0008902752712732478	0.0009406694788072926	0.0009413980958199549	0.0532590453881552	0.05273117267089287	-3.548061339176539e-05	-0.00017335674974922055	-3.55366624162079e-05	-0.0001736306031064616
2.1347625017044103	0.0008048353329823512	0.0008067113787235931	0.0008425307139622027	0.0008441496206443682	0.0008646238037213154	0.0008660693028492499	0.0008885614230627101	0.0008898002991677988	0.0009401440759608151	0.0009408727303300664	0.05323784621981563	0.05271019117436217	-3.523012319336244e-05	-0.0001731700504504774	-3.528579250303837e-05	-0.00017344368745764172
2.147625519668832	0.0008044361503446989	0.0008063111176572172	0.0008420990873090321	0.0008437171235226985	0.0008641722485982958	0.0008656170340928448	0.0008880875208405232	0.0008893258841878521	0.0009396193972567603	0.0009403480869362681	0.053216744238298884	0.05268930585793174	-3.498126165023957e-05	-0.00017298286098021975	-3.5036553566417106e-05	-0.00017325628056621967
2.160566043787228	0.0008040373053062931	0.0008059111957757184	0.0008416678900846601	0.0008432850568702279	0.0008637211824893986	0.0008651652549192074	0.0008876141770412554	0.000888852027547127	0.0009390954436977845	0.0009398241666480621	0.05319573942156872	0.05266851669991574	-3.473401908557494e-05	-0.0001727951825970797	-3.478893591725429e-05	-0.0001730683836937419
2.1735845410731627	0.0008036387992360137	0.0008055116144502497	0.0008412371236096749	0.0008428534220099297	0.0008632706066685621	0.0008647139666050586	0.0008871413928717547	0.0008883787304560422	0.00093857221628344	0.0009393009704718326	0.05317483174740357	0.05264782367844574	-3.448838587060549e-05	-0.000172607016545423	-3.4542929914456455e-05	-0.00017287999808718313
2.1866814813541975	0.0008032406334998334	0.0008051123750490472	0.0008408067892015148	0.0008424222202616201	0.0008628205224064931	0.0008642631704238826	0.0008866691695356132	0.0008879059941217512	0.0009380497160102221	0.0009387784994108901	0.05315402119340364	0.052627226771474356	-3.424435242464774e-05	-0.00017241836405609834	-3.4298525965092974e-05	-0.00017269112498008443
2.199857337288837	0.0008028428094608459	0.0008047134789374592	0.0008403768881745042	0.0008419914529419939	0.0008623709309707071	0.0008638128676459635	0.000886197508233208	0.0008874338197481859	0.0009375279438716206	0.0009382567544655256	0.053133307736993124	0.05260672595678061	-3.4001909214841086e-05	-0.00017222922634574367	-3.40557145241116e-05	-0.00017250176559180375
2.213112584383593	0.0008024453284792905	0.0008043149274779703	0.0008399474218398829	0.0008415611213646544	0.0008619218336255622	0.0008633630595384228	0.0008857264101617417	0.0008869622085360958	0.0009370069008581684	0.000937735736633058	0.05311269135542774	0.05258632121197538	-3.376104675596042e-05	-0.0001720396046169803	-3.381448609419968e-05	-0.00017231192112787674
2.2264477010101436	0.0008020481919125826	0.0008039167220302287	0.0008395183915058429	0.0008411312268401473	0.0008614732316322992	0.0008629137473652546	0.0008852558765152852	0.0008864911616830887	0.0009364865879574949	0.000937215446907884	0.05309217202579821	0.05256601251450614	-3.35217556104786e-05	-0.00017184950005855182	-3.357483122568006e-05	-0.00017212159277957273
2.2398631684225956	0.0008016514011153346	0.0008035188639510752	0.0008390897984775566	0.0008407017706759957	0.0008610251262490733	0.0008624649323873642	0.0008847859084848146	0.0008860206803836739	0.0009359670061543711	0.0009366958862815312	0.05307174972503558	0.05254579984166114	-3.328402638835132e-05	-0.00017165891384576804	-3.3336740516400065e-05	-0.0001719307817244775
2.2533594707748548	0.0008012549574393856	0.0008031213545945653	0.0008386616440572114	0.0008402727541767271	0.0008605775187309925	0.0008620166158626009	0.0008843165072582539	0.0008855507658292978	0.0009354481564307609	0.0009361770557427016	0.05305142442991667	0.05252568317057551	-3.304784974664243e-05	-0.00017146784713867325	-3.310020461148172e-05	-0.00017173948912560522
2.2669370951380965	0.0008008588622338319	0.0008027241953120029	0.0008382339295440467	0.0008398441786439155	0.0008601304103301588	0.0008615687990458015	0.0008838476740205196	0.0008850814192083931	0.0009349300397658771	0.0009356589562773311	0.05303119611706807	0.052505662478235515	-3.2813216389725175e-05	-0.00017127630108412784	-3.286521420332866e-05	-0.00017154771613253628
2.2805965315183476	0.000800463116845044	0.0008023273874519585	0.0008378066562343774	0.0008394160453762029	0.0008596838022956958	0.0008611214831888169	0.0008833794099535526	0.000884612641706408	0.0009344126571362189	0.0009351415888686263	0.05301106476297206	0.052485737741483005	-3.258011706912603e-05	-0.0001710842768155585	-3.263176003154983e-05	-0.0001713554638810011
2.294338272874165	0.000800067722616703	0.000801930932360303	0.0008373798254216347	0.0008389883556693412	0.0008592376958737915	0.0008606746695405575	0.000882911716236366	0.0008841444345058561	0.0009338960095156325	0.0009346249544971242	0.052991030343970465	0.05246590893702023	-3.234854258319167e-05	-0.00017089177545204226	-3.239983288260556e-05	-0.00017116273349282451
2.308162815134429	0.0007996726808898185	0.0008015348313802276	0.0008369534383963921	0.000838561110816217	0.0008587920923077302	0.0008602283593470211	0.0008824445940450787	0.0008836767987863489	0.0009333800978753496	0.0009341090541407329	0.05297109283626913	0.0524461760414155	-3.211848377708201e-05	-0.0001706987980989727	-3.216942358986313e-05	-0.0001709695260758981
2.3220706572162446	0.0007992779930027622	0.000801139085852278	0.0008365274964464035	0.0008381343121068916	0.0008583469928379317	0.0008597825538513363	0.0008819780445529626	0.0008832097357246436	0.0009328649231840461	0.000933593888774788	0.052951252215944815	0.052426539031107056	-3.188993154244757e-05	-0.00017050534584703292	-3.194052303313877e-05	-0.00017077584272323643
2.336062301042938	0.0007988836602912934	0.0008007436971143779	0.0008361020008566352	0.0008377079608286308	0.0008579023987019896	0.0008593372542937982	0.0008815120689304807	0.0008827432464946798	0.0009323504864078882	0.0009330794593720989	0.0529315084589472	0.05240699788240754	-3.1662876817571683e-05	-0.00017031141977380537	-3.1713122139030714e-05	-0.00017058168451508648
2.3501382515621807	0.0007984896840885816	0.0008003486665018532	0.0008356769529092934	0.0008372820582659349	0.0008574583111347005	0.0008588924619118983	0.0008810466683453229	0.0008822773322676179	0.0009318367885105761	0.0009325657669029943	0.05291186154110558	0.05238755257150979	-3.1437310587131145e-05	-0.00017011702094310577	-3.14872118805376e-05	-0.00017038705251784525
2.3642990167642037	0.0007980960657252374	0.0007999539953474634	0.0008352523538838628	0.0008368566057005757	0.0008570147313681073	0.0008584481779403676	0.0008805818439624523	0.0008818119942118826	0.0009313238304534	0.0009320528123353749	0.052892311438132576	0.05236820307448971	-3.1213223881911695e-05	-0.0001699221504045667	-3.1262783276829464e-05	-0.00017019194778364333
2.378545107700138	0.0007977028065293369	0.0007995596849814239	0.0008348282050571349	0.0008364316044116243	0.0008565716606315294	0.0008580044036112073	0.0008801175969441399	0.0008813472334931989	0.0009308116131952822	0.0009315405966347585	0.052872858125628606	0.052348949367313	-3.0990607778867e-05	-0.00016972680919422056	-3.1039827393167935e-05	-0.00016999637135045598
2.392877038500453	0.00079730990782645	0.0007991657367314394	0.0008344045077032431	0.000836007055675491	0.0008561291001516038	0.0008575611401537324	0.0008796539284500089	0.0008808830512746392	0.0009303001376928305	0.0009310291207643337	0.05285350157908779	0.052329791425837546	-3.076945340077519e-05	-0.0001695309983338611	-3.081833534085421e-05	-0.000169800324242797
2.4072953263935135	0.0007969173709396671	0.0007987721519227227	0.0008339812630936947	0.0008355829607659486	0.0008556870511523182	0.0008571183887945983	0.0008791908396370723	0.000880419448716654	0.0009297894049003841	0.0009305183856850006	0.052834241773900496	0.05231072922582003	-3.05497519161764e-05	-0.000169334718831321	-3.0598298277024344e-05	-0.00016960380747146897
2.4218004917242455	0.0007965251971896271	0.0007983789318780294	0.000833558472497405	0.0008351593209541745	0.000855245514855051	0.0008566761507578457	0.0008787283316597759	0.0008799564269771206	0.0009292794157700646	0.0009300083923554272	0.05281507868536015	0.05229176274291872	-3.0331494539383164e-05	-0.00016913797168130462	-3.0379707404389056e-05	-0.00016940682203270274
2.436393057972914	0.0007961333878945387	0.0007979860779176801	0.0008331361371807239	0.0008347361375087768	0.0008548044924785989	0.0008562344272649313	0.0008782664056700305	0.0008794939872113773	0.0009287701712518171	0.0009294991417320908	0.05279601228866555	0.05227289195269853	-3.0114672530230646e-05	-0.00016894075786483276	-3.0162553971403716e-05	-0.00016920936891001714
2.4510735517740176	0.0007957419443702153	0.0007975935913595871	0.0008327142584074764	0.0008343134116958278	0.0008543639852392219	0.000855793219534764	0.0008778050628172614	0.0008790321305722633	0.0009282616722934663	0.0009289906347693276	0.05277704255892712	0.052254116830635786	-2.9899277193649876e-05	-0.00016874307834796598	-2.9946829271758346e-05	-0.00016901144907241483
2.46584250293529	0.0007953508679300972	0.0007972014735192864	0.000832292837438991	0.0008338911447789003	0.000853923994350676	0.0008553525287837449	0.0008773443042484427	0.000878570858210163	0.0009277539198407607	0.0009284828724193837	0.052758169471170395	0.052235437352122424	-2.9685299879952248e-05	-0.00016854493408363647	-2.973252464436374e-05	-0.0001688130634746876
2.4807004444568266	0.0007949601598852794	0.0007968097257099598	0.0008318718755341322	0.0008334693380190972	0.0008534845210242482	0.0008549123562257997	0.0008768841311081375	0.0008781101712730421	0.0009272469148374202	0.0009279758556324599	0.05273939300034062	0.05221685349246997	-2.9472731984593603e-05	-0.00016834632601178678	-2.951963147340697e-05	-0.000168614213059054
2.4956479125503126	0.0007945698215445365	0.0007964183492424621	0.0008314513739493315	0.000833047992675082	0.0008530455664687901	0.0008544727030724137	0.0008764245445385357	0.0008776500709064851	0.0009267406582251815	0.0009274695853567563	0.052720713121307265	0.05219836522691502	-2.926156494769891e-05	-0.00016814725505734374	-2.9308141187817105e-05	-0.0001684148987527445
2.510685446658382	0.0007941798542143564	0.0007960273454253544	0.000831031333938627	0.000832627110003119	0.0008526071318907629	0.0008540335705326743	0.0008759655456795009	0.000877190558253743	0.0009262351509438531	0.0009269640625385289	0.05270212980886834	0.052179972530621996	-2.9051790254235738e-05	-0.00016794772213155063	-2.90980452614005e-05	-0.00016821512146938944
2.5258135894740787	0.0007937902591989602	0.0007956367155649235	0.0008306117567536874	0.0008322066912570983	0.0008521692184942627	0.0008535949598132992	0.0008755071356686017	0.0008767316344557641	0.0009257303939313546	0.000926459288122128	0.0526836430377549	0.052161675378688384	-2.8843399433882422e-05	-0.00016774772813304972	-2.8889335212712447e-05	-0.00016801488210987925
2.54103288696045	0.0007934010378003318	0.0007952464609652125	0.0008301926436438485	0.0008317867376885703	0.000851731827481062	0.0008531568721186756	0.0008750493156411543	0.0008762733006512372	0.0009252263881237668	0.0009259552630500475	0.05266525278263501	0.05214347374614914	-2.8636384060604786e-05	-0.00016754727394538427	-2.8682002604626944e-05	-0.0001678141815598111
2.556343888370238	0.0007930121913182483	0.000794856582928051	0.0008297739958561488	0.0008313672505467834	0.0008512949600506465	0.0008527193086508992	0.0008745920867302653	0.0008758155579766345	0.0009247231344553827	0.0009254519882629776	0.05264695901811775	0.05212536760798049	-2.8430735752781044e-05	-0.00016734636043908013	-2.8476039044496304e-05	-0.00016761302069207007
2.571747146265715	0.0007926237210503009	0.0007944670827530765	0.0008293558146353543	0.0008309482310787083	0.0008508586174002461	0.0008522822706098032	0.0008741354500668648	0.0008753584075662437	0.0009242206338587475	0.0009249494646998439	0.05262876171875922	0.05210735693910436	-2.822644617290343e-05	-0.0001671449884710352	-2.8271436183849308e-05	-0.000167411400365719
2.5872432165386163	0.0007922356282919278	0.0007940779617377663	0.000828938101223999	0.0008305296805290776	0.0008504228007248757	0.0008518457591930007	0.0008736794067797507	0.0008749018505522135	0.0009237188872647118	0.0009244476932978596	0.052610660859063824	0.05208944171439205	-2.8023507027429007e-05	-0.00016694315888376998	-2.8068185718172628e-05	-0.0001672093214253323
2.602832658430207	0.0007918479143364387	0.0007936892211774634	0.0008285208568624132	0.0008301116001404159	0.0008499875112173685	0.0008514097755959179	0.0008732239579956266	0.0008744458880645913	0.0009232178956024755	0.0009239466749925711	0.052592656413491076	0.05207162190866908	-2.782191006671375e-05	-0.00016674087250675984	-2.7866279386955933e-05	-0.0001670067847025225
2.6185160345514573	0.0007914605804750415	0.0007933008623654022	0.0008281040827887559	0.0008296939911530703	0.0008495527500684116	0.0008509743210118282	0.00087276910483914	0.0008739905212313604	0.000922717659799634	0.0009234464107179026	0.05257474835645863	0.05205389749671948	-2.7621647084731527e-05	-0.0001665381301552138	-2.7665708973331066e-05	-0.0001668037910147746
2.6342939109033563	0.000791073627996873	0.0007929128865927404	0.0008276877802390509	0.0008292768548052482	0.0008491185184665841	0.0008505393966318926	0.0008723148484329244	0.0008735357511784834	0.0009222181807822286	0.0009229469014062077	0.0525569366623462	0.05203626845328854	-2.7422709919060206e-05	-0.00016633493263096266	-2.74664663040651e-05	-0.00016660034116589006
2.6501668568973313	0.0007906870581890214	0.0007925252951485809	0.0008272719504472142	0.0008288601923330445	0.0008486848175983891	0.0008501050036451898	0.0008718611898976344	0.000873081579029937	0.0009217194594747882	0.0009224481479883105	0.0525392213055007	0.05201873475308854	-2.722509045065616e-05	-0.00016613128072234806	-2.726854324938341e-05	-0.00016639643594637543
2.666135445375801	0.0007903008723365572	0.0007921380893200025	0.0008268565946450908	0.0008284440049704776	0.0008482516486482925	0.0008496711432387564	0.0008714081303519883	0.0008726280059077537	0.0009212214968003788	0.0009219501513935543	0.0525216022602388	0.05200129637080131	-2.7028780603618324e-05	-0.0001659271752031677	-2.707193172265046e-05	-0.0001661920761320268
2.6822002526328483	0.0007899150717225614	0.0007917512703920895	0.0008264417140624875	0.0008280282939495228	0.0008478190127987594	0.0008492378165976232	0.0008709556709128078	0.0008721750329320632	0.0009207242936806512	0.0009214529125498516	0.052504079500852396	0.05198395328108377	-2.6833772345195156e-05	-0.00016572261683450717	-2.6876623680473916e-05	-0.0001659872624858727
2.6983618584350144	0.0007895296576281478	0.0007913648396479528	0.0008260273099272003	0.0008276130605001404	0.0008473869112302849	0.0008488050249048449	0.000870503812695052	0.0008717226612211251	0.000920227851035882	0.0009209564323837219	0.052486653001611885	0.05196670545857046	-2.6640057685503593e-05	-0.00016551760636290824	-2.6682611122354205e-05	-0.00016578199575659203
2.71462084604223	0.0007891446313324981	0.0007909787983687654	0.0008256133834650552	0.0008271983058503155	0.0008469553451214381	0.0008483727693415455	0.0008700525568118646	0.0008712708918913762	0.0009197321697850281	0.0009204607118203484	0.0524693227367703	0.05194955287787842	-2.6447628677424978e-05	-0.0001653121445217287	-2.6489886090629022e-05	-0.0001655762766795965
2.730977802228858	0.000788759994112881	0.0007905931478337827	0.0008251999358999318	0.0008267840312260822	0.0008465243156488876	0.0008479410510869428	0.0008696019043746038	0.000870819726057461	0.0009192372508457633	0.0009199657517836143	0.0524520886805673	0.05193249551361052	-2.6256477416559953e-05	-0.00016510623203122576	-2.629844067035883e-05	-0.0001653701059769752
2.747433317304874	0.000788375747244686	0.000790207889320374	0.0008247869684538024	0.0008263702378515628	0.0008460938239874445	0.0008475098713183926	0.0008691518564928875	0.000870369164832277	0.0009187430951345304	0.0009194715531961539	0.05243495080723283	0.05191553334036004	-2.6066596040714984e-05	-0.00016489986959639102	-2.6108266988868895e-05	-0.00016516348435571815
2.763987985137163	0.0007879918920014505	0.0007898230241040527	0.0008243744823467641	0.0008259569269490004	0.0008456638713100986	0.0008470792312114243	0.0008687024142746334	0.0008699192093270134	0.0009182497035665895	0.0009189781169794014	0.05241790909099227	0.05189866633271334	-2.5877976730110525e-05	-0.0001646930579094208	-2.5919357215988675e-05	-0.0001649564125102143
2.780642403170963	0.0007876084296548839	0.0007894385534584975	0.0008239624787970685	0.0008255440997387863	0.0008452344587880486	0.0008466491319397698	0.000868253578826092	0.0008694698606511864	0.0009177570770560561	0.000918485444053629	0.05240096350606779	0.05188189446525635	-2.569061170718326e-05	-0.00016448579764946625	-2.5731703563701414e-05	-0.0001647488911209749
2.797397172451417	0.0007872253614748972	0.0007890544786555868	0.0008235509590211553	0.0008251317574395001	0.0008448055875907413	0.0008462195746754077	0.0008678053512518897	0.0008690211199126823	0.0009172652165159527	0.0009179935353380007	0.05238411402668547	0.05186521771257448	-2.550449323622528e-05	-0.00016427808948130118	-2.5545298286005352e-05	-0.00016454092085482763
2.8142528976452668	0.0007868426887296316	0.00078867080096542	0.0008231399242336862	0.0008247199012679337	0.0008443772588859064	0.0008457905605885902	0.0008673577326550667	0.0008685729882177909	0.0009167741228582527	0.0009175023917506099	0.05236736062707645	0.05184863604925976	-2.5319613623276532e-05	-0.00016406993405554404	-2.536013367870557e-05	-0.00016433250236483343
2.831210187062679	0.0007864604126854869	0.0007882875216563529	0.000822729375647579	0.0008243085324391338	0.0008439494738395955	0.0008453620908478888	0.0008669107241371186	0.0008681254666712524	0.0009162837969939285	0.0009170120142085342	0.05235070328148203	0.051832149449912816	-2.5135965216162987e-05	-0.00016386133201007347	-2.517620207931684e-05	-0.0001641236362900922
2.848269652679189	0.0007860785346071452	0.0007879046419950182	0.0008223193144740354	0.0008238976521664266	0.0008435222336162103	0.0008449341666202204	0.0008664643267980289	0.0008676785563762888	0.0009157942398329917	0.0009165224036278728	0.052334141964156915	0.05181575788914772	-2.4953540404187846e-05	-0.0001636522839688903	-2.4993495866952598e-05	-0.00016391432325668642
2.865431910157798	0.0007856970557576029	0.0007875221632463584	0.0008219097419225776	0.0008234872616614551	0.0008430955393785459	0.00084450678907089	0.0008660185417363137	0.0008672322584346466	0.0009153054522845438	0.0009160335609237968	0.05231767664937364	0.05179946134159432	-2.477233161791645e-05	-0.00016344279054197886	-2.4812007462012703e-05	-0.00016370456387618249
2.882697578871184	0.000785315977398197	0.0007871400866736527	0.0008215006592010806	0.0008230773621342109	0.0008426693922878215	0.000844079959363623	0.0008655733700490581	0.000866786573946636	0.0009148174352568197	0.0009155454870105933	0.0523013073114255	0.051783259781903554	-2.459233132908953e-05	-0.00016323285232566764	-2.463172932619384e-05	-0.00016349435874715712
2.900067281924058	0.0007849353007886342	0.0007867584135385429	0.0008210920675158055	0.0008226679547930657	0.0008422437935037201	0.000843653678660601	0.0008651288128319573	0.0008663415040111671	0.0009143301896572345	0.0009150581828017095	0.05228503392463086	0.051767153184750225	-2.441353205054342e-05	-0.0001630224699032401	-2.4452653962222376e-05	-0.00016328370845430928
2.9175416461756507	0.000784555027187014	0.000786377145101064	0.000820683968071427	0.0008222590408448057	0.0008418187441844178	0.0008432279481224989	0.0008646848711793483	0.0008658970497257901	0.0009138437163924222	0.0009145716492098004	0.052268856463336275	0.051751141524835884	-2.423592633583188e-05	-0.00016281164384335245	-2.4274773913639247e-05	-0.00016307261356807157
2.9351213022623317	0.0007841751578498675	0.0007859962826196727	0.0008202763620710774	0.0008218506214946659	0.0008413942454866302	0.0008428027689085215	0.0008642415461842621	0.0008654532121867371	0.0009133580163682957	0.0009140858871467732	0.0522527749019211	0.05173522477689425	-2.405950677933366e-05	-0.0001626003747018656	-2.4098081764879764e-05	-0.00016286107464619226
2.952806884620376	0.0007837956940321701	0.0007856158273512713	0.0008198692507163645	0.000821442697946357	0.0008409702985656332	0.0008423781421764335	0.0008637988389384447	0.0008650099924889537	0.0009128730904900712	0.0009136008975238293	0.052236789214799705	0.051719402915693956	-2.388426601597493e-05	-0.00016238866302101251	-2.392257014088156e-05	-0.0001626490922322088
2.970599031508854	0.0007834166369873835	0.0007852357805512412	0.0008194626352074176	0.0008210352714021061	0.0008405469045753125	0.0008419540690826034	0.000863356750532412	0.0008645673917261447	0.0009123889396623326	0.0009131166812515153	0.05222089937642678	0.05170367591604061	-2.3710196720816423e-05	-0.0001621765093278993	-2.3748231706879896e-05	-0.000162436666855309
2.9884983850326714	0.0007830379879674782	0.0007848561434734694	0.0008190565167429151	0.0008206283430626858	0.0008401240646681938	0.0008415305507820344	0.0008629152820554808	0.0008641254109908119	0.0009119055647890679	0.0009126332392397647	0.052205105361298756	0.05168804375278387	-2.353729160940038e-05	-0.0001619639141378637	-2.3575059168570722e-05	-0.0001622237990322739
3.006505591165733	0.0007826597482229585	0.0007844769173703732	0.0008186508965201141	0.0008202219141274443	0.000839701779995474	0.0008411075884283988	0.0008624744345958055	0.0008636840513742862	0.0009114229667737104	0.0009121505723979398	0.05218940714395967	0.05167250640081666	-2.336554343717115e-05	-0.00016175087795142207	-2.3403045271621487e-05	-0.00016201048926547945
3.0246212997742656	0.0007822819190028978	0.000784098103492935	0.0008182457757348904	0.0008198159857943448	0.0008392800517070669	0.0008406851831740784	0.0008620342092404243	0.0008632433139667761	0.0009109411465191934	0.0009116686816348842	0.05217380469900328	0.051657063835082326	-2.3194944999457845e-05	-0.00016153740125549043	-2.3232182801612156e-05	-0.00016179673804336825
3.0428461646402667	0.0007819045015549607	0.0007837197030907254	0.0008178411555817652	0.0008194105592599934	0.0008388588809516288	0.0008402633361701968	0.0008615946070752901	0.0008628031998573994	0.0009104601049279871	0.0009111875678589605	0.05215829800107693	0.05164171603057636	-2.3025489131436178e-05	-0.0001613234845241618	-2.306246458399011e-05	-0.00016158254584142107
3.0611808434850984	0.0007815274971254338	0.0007833417174119328	0.0008174370372539405	0.0008190056357196731	0.0008384382688765996	0.0008398420485666546	0.000861155629185313	0.0008623637101342233	0.0009099798429021456	0.0009107072319780982	0.05214288702488478	0.051626462962349615	-2.2857168707701714e-05	-0.0001611091282166799	-2.2893883483730143e-05	-0.00016136791312076904
3.079625997993227	0.0007811509069592551	0.0007829641477033941	0.0008170334219433332	0.0008186012163673792	0.000838018216628239	0.000839421321512169	0.0008607172766543993	0.0008619248458843052	0.0009095003613433546	0.0009102276748998391	0.05212757174519156	0.051611304605512096	-2.2689976642235182e-05	-0.00016089433277879928	-2.2726432405185265e-05	-0.00016115284032858224
3.0981822938360946	0.0007807747323000429	0.0007825869952106234	0.0008166303108406087	0.0008181973023958523	0.0008375987253516615	0.0008390011561543083	0.0008602795505654911	0.0008614866081937326	0.0009090216611529743	0.0009097488975313839	0.052112352136826016	0.05159624093523732	-2.2523905888412882e-05	-0.00016067909864342367	-2.256010429217345e-05	-0.00016093732789923543
3.116850400696155	0.0007803989743901189	0.0007822102611778341	0.0008162277051352079	0.0008177938949966049	0.0008371797961908676	0.000838581553639522	0.0008598424520005992	0.0008610489981476535	0.0009085437432320797	0.0009092709007796281	0.052097228174684186	0.05158127192676428	-2.2358949438593817e-05	-0.00016046342622924592	-2.2394892127540478e-05	-0.0001607213762530313
3.135630992291033	0.0007800236344705435	0.0007818339468479768	0.0008158256060153881	0.0008173909953599642	0.0008367614302887872	0.0008381625151131855	0.000859405982040849	0.0008606120168303262	0.0009080666084815133	0.000908793685551218	0.052082199833733	0.05156639755540171	-2.2195100324032963e-05	-0.00016024731594094233	-2.2230788933045448e-05	-0.00016050498579606165
3.1545247463978408	0.0007796487137811404	0.0007814580534627613	0.0008154240146682505	0.0008169886046750984	0.0008363436287873091	0.0008377440417196297	0.0008589701417665144	0.000860175665325149	0.0009075902578019236	0.0009083172527525873	0.052067267089013845	0.05155161779652984	-2.2032351614739015e-05	-0.00016003076816972772	-2.2067787769284447e-05	-0.0001602881569210679
3.1735323448776414	0.0007792742135605275	0.000781082582262689	0.000815022932279778	0.0008165867241300536	0.000835926392827322	0.0008373261346021805	0.000858534932257059	0.000859739944714706	0.0009071146920938131	0.0009078416032900065	0.05205242991564365	0.05153693262560688	-2.1870696419297453e-05	-0.00015981378329271712	-2.190588173545116e-05	-0.0001600708900066361
3.192654473700048	0.0007789001350461449	0.0007807075344870812	0.0008146223600348651	0.0008161853549117857	0.0008355097235487465	0.0008369087949031931	0.000858100354591175	0.0008593048560808016	0.0009066399122575826	0.0009073667380696259	0.05203768828882247	0.05152234201816891	-2.171012788482543e-05	-0.00015959636167431346	-2.1745063969316053e-05	-0.00015985318541855698
3.211891822967991	0.0007785264794742809	0.0007803329113741042	0.0008142222991173499	0.0008157844982061914	0.0008350936220905705	0.0008364920237640855	0.0008576664098468175	0.0008588704005044975	0.0009061659191935713	0.0009068926579975158	0.05202304218383295	0.051507845949834784	-2.1550639196652593e-05	-0.0001593785036644868	-2.1585327646893304e-05	-0.0001596350435081051
3.2312450869426166	0.0007781532480801048	0.0007799587141608033	0.0008138227507100512	0.0008153841551981458	0.000834678089590888	0.000836075822325379	0.0008572330991012485	0.0008584365790661565	0.0009056927138021069	0.0009064193639797185	0.05200849157604533	0.05149344439630956	-2.1392223578123315e-05	-0.00015916020959910737	-2.14266659823055e-05	-0.00015941646461264947
3.2507149640683446	0.0007777804420976947	0.0007795849440831299	0.0008134237159947995	0.0008149843270715334	0.0008342631271869345	0.0008356601917267316	0.0008568004234310735	0.0008580033928454785	0.0009052202969835478	0.0009059468569222879	0.05199403644092075	0.05147913733338713	-2.1234874290582822e-05	-0.00015894147980052842	-2.1269072227676072e-05	-0.0001591974490560144
3.2703021569980693	0.0007774080627600664	0.0007792116023759706	0.0008130251961524725	0.0008145850150092828	0.0008338487360151219	0.0008352451331069752	0.0008563683839122811	0.0008575708429215397	0.000904748669638329	0.0009054751377313359	0.05197967675401332	0.05146492473695318	-2.1078584633179437e-05	-0.00015872231457755848	-2.111253967297666e-05	-0.00015897799714811867
3.2900073726185273	0.0007770361112992012	0.0007788386902731761	0.0008126271923630249	0.0008141862201933986	0.0008334349172110743	0.0008348306476041502	0.0008559369816202799	0.0008571389303728314	0.0009042778326670036	0.0009050042073130763	0.05196541249097489	0.05145080658298927	-2.092334794268763e-05	-0.00015850271422535034	-2.095706164586056e-05	-0.00015875810918553057
3.3098313220758016	0.0007766645889460753	0.0007784662090075886	0.0008122297058055237	0.0008137879438049939	0.0008330216719096636	0.000834416736355541	0.0008555062176299373	0.0008567076562772964	0.000903807786970288	0.0009045340665738666	0.05195124362755684	0.05143678284757535	-2.076915759332762e-05	-0.00015828267902501247	-2.080263151145803e-05	-0.00015853778545063535
3.329774720800988	0.0007762934969306901	0.0007780941598110749	0.0008118327376581817	0.0008133901870243274	0.000832609001245047	0.0008340034004977149	0.0008550760930156202	0.0008562770217123719	0.000903338533449108	0.0009040647164202563	0.05193717013961457	0.051422853506892865	-2.0616006996515557e-05	-0.00015806220924347025	-2.0649242672188955e-05	-0.00015831702621174615
3.349838288536016	0.0007759228364821014	0.0007777225439145536	0.0008114362890983929	0.0008129929510308351	0.0008321969063507038	0.000833590641166556	0.0008546466088512335	0.0008558470277550267	0.0009028700730046434	0.0009035961577590311	0.05192319200310855	0.0514090185372283	-2.0463889600905172e-05	-0.00015784130513413208	-2.0496888567665683e-05	-0.0001580958317233816
3.370022749359618	0.0007755526088284489	0.0007773513625480253	0.0008110403613027633	0.0008125962370031648	0.0008317853883594686	0.0008331784594973036	0.0008542177662102585	0.0008554176754817995	0.0009024024065383712	0.0009031283914972549	0.051909309194110895	0.05139527791497513	-2.0312798892096334e-05	-0.00015761996693691716	-2.0345562674550788e-05	-0.00015787420222657111
3.390328831713469	0.0007751828151969824	0.000776980616940599	0.0008106449554471445	0.0008122000461192064	0.0008313744484035692	0.000832766856624584	0.0008537895661657895	0.0008549889659688372	0.000901935534952108	0.0009026614185423141	0.05189552168880412	0.051381631616639	-2.016272839246505e-05	-0.00015739819487725626	-2.01952585063489e-05	-0.00015765213794832755
3.4107572684284713	0.0007748134568140964	0.0007766103083205273	0.0008102500727066702	0.0008118043795561312	0.0008309640876146636	0.000832355833682452	0.0008533620097905769	0.000854560900291936	0.0009014694591480587	0.0009021952398019646	0.051881829463487725	0.05136807961883848	-2.0013671661073262e-05	-0.00015717598916728526	-2.004596961321589e-05	-0.00015742963910173047
3.431308796751202	0.0007744445349053534	0.0007762404379152293	0.0008098557142557853	0.0008114092384904196	0.0008305543071238726	0.0008319453918044221	0.0008529350981570608	0.0008541334795265764	0.0009010041800288556	0.0009017298561843723	0.05186823249457957	0.05135462189830921	-1.9865622293425977e-05	-0.00015695335000473487	-1.9897689581847844e-05	-0.0001572067058856208
3.4519841583705158	0.0007740760506955222	0.0007758710069513285	0.0008094618812682869	0.0008110146240979027	0.0008301451080618226	0.0008315355321235115	0.000852508832337418	0.0008537067047479693	0.0009005396984976105	0.000901265268598164	0.051854730758619794	0.051341258431907094	-1.9718573921356786e-05	-0.0001567302775737911	-1.9750412035307585e-05	-0.00015698333848543355
3.47278409944432	0.0007737080054085961	0.000775502016654672	0.0008090685749173483	0.0008106205375537861	0.0008297364915586736	0.0008311262557722674	0.0008520832134035894	0.0008532805770310844	0.0009000760154579478	0.0009008014779524613	0.05184132423227204	0.05132798919661054	-1.9572520212854383e-05	-0.00015650677204431807	-1.960413063287203e-05	-0.00015675953707233736
3.4937093706264992	0.0007733404002678356	0.0007751334682503719	0.0008086757963755648	0.0008102269800326948	0.0008293284587441651	0.0008307175638828134	0.0008516582424273326	0.0008528550974507015	0.0008996131318140628	0.000900338485156937	0.051828012892328836	0.05131481416952454	-1.9427454871920324e-05	-0.00015628283357269068	-1.9458839069768502e-05	-0.00015653530180312347
3.514760727094002	0.0007729732364957848	0.000774765362962827	0.0008082835468149743	0.0008098339527086996	0.0008289210107476415	0.0008303094575868788	0.000851233920480247	0.0008524302670814399	0.0008991510484707508	0.0008998762911218507	0.05181479671571337	0.05130173332788187	-1.9283371638381674e-05	-0.00015605846230098974	-1.931453107726147e-05	-0.00015631063282170454
3.535938928574102	0.0007726065153143148	0.0007743977020157545	0.0008078918274071053	0.0008094414567553524	0.0008285141486981008	0.0008299019380158361	0.0008508102486338264	0.0008520060869978004	0.0008986897663334668	0.0008994148967580955	0.05180167567948197	0.05128874664904781	-1.914026428773488e-05	-0.0001558336583573905	-1.9171200422243156e-05	-0.00015608553025728278
3.557244739371806	0.0007722402379446407	0.0007740304866322219	0.0008075006393229978	0.0008090494933457233	0.0008281078737242186	0.0008294950063007405	0.0008503872279594852	0.0008515825582742064	0.0008982292863083553	0.0008989543029772434	0.05178864976082787	0.05127585411052182	-1.8998126630982715e-05	-0.00015560842185602386	-1.9028840907070466e-05	-0.00015585999422437768
3.578678928397448	0.0007718744056073643	0.0007736637180346794	0.0008071099837332501	0.000808658063652435	0.0008277021869543976	0.0008290886635723674	0.0008499648595286104	0.0008511596819850437	0.0008977696093023093	0.0008984945106915925	0.05177571893708361	0.05126305568994069	-1.8856952514478137e-05	-0.00015538275289680992	-1.888744636964479e-05	-0.00015563402482446365
3.600242269194432	0.0007715090195224921	0.000773297397444982	0.000806719861808041	0.000808267168847691	0.0008272970895167916	0.0008286829109612416	0.0008495431444125885	0.0008507374592046941	0.0008973107362229998	0.0008980355208142031	0.051762883185724445	0.051250351365082554	-1.8716735819861857e-05	-0.0001551566515665681	-1.8747010683085874e-05	-0.00015540762214516501
3.6219355399671502	0.0007711440809094741	0.000772931526084427	0.000806330274717172	0.0008078768101033166	0.0008268925825393504	0.0008282777495976821	0.0008491220836828522	0.0008503158910075793	0.0008968526679789316	0.000897577334258949	0.05175014248437013	0.05123774111386736	-1.8577470463666812e-05	-0.00015493011793682454	-1.86075277554959e-05	-0.00015518078625886833
3.643759523609069	0.0007707795909872313	0.0007725661051737832	0.0008059412236301002	0.0008074869885907913	0.0008264886671498548	0.0008278731806118356	0.0008487016784109193	0.0008498949784682004	0.000896395405479483	0.0008971199519405609	0.051737496810789284	0.051225224914361434	-1.8439150397318166e-05	-0.00015470315206522756	-1.8468991529928258e-05	-0.00015495351722433215
3.6657150077309777	0.0007704155509741867	0.0007722011359333203	0.0008055527097159719	0.000807097705481283	0.0008260853444759536	0.0008274692051337143	0.0008482819296684307	0.0008494747226611765	0.0008959389496349519	0.0008966633747746706	0.051724946142901254	0.051212802744780815	-1.830176960695984e-05	-0.00015447575399527014	-1.833139598415856e-05	-0.00015472581508604866
3.6878027846894206	0.0007700519620882967	0.0007718366195828412	0.000805164734143659	0.0008067089619456844	0.0008256826156452007	0.0008270658242932334	0.0008478628385271907	0.000849055124661285	0.0008954833013566009	0.0008962076036778556	0.05171249045877853	0.05120047458349207	-1.8165322113388588e-05	-0.00015424792375723362	-1.819473513066036e-05	-0.00015449767987496532
3.710023651615288	0.000769688825547076	0.0007714725573417074	0.0008047772980817875	0.0008063207591546416	0.0008252804817850869	0.000826663039220243	0.000847444406059202	0.0008486361855434952	0.0008950284615566955	0.0008957526395676795	0.05170012973665069	0.051188240409015984	-1.802980197170359e-05	-0.00015401966136641132	-1.80590030162478e-05	-0.00015426911160718038
3.732378410442586	0.0007693261425676375	0.0007711089504288788	0.0008043904026987813	0.0008059330982785987	0.0008248789440230865	0.0008262608510445744	0.0008470266333367133	0.0008482179063830186	0.0008945744311485592	0.000895298483362745	0.05168786395490624	0.05117610020003088	-1.789520327117114e-05	-0.0001537909668232751	-1.792419372200621e-05	-0.00015404011028447018
3.7548678679373717	0.0007689639143667161	0.0007707458000629357	0.0008040040491628908	0.0008055459804878232	0.0008244780034866873	0.0008258592608960686	0.0008466095214322524	0.0008478002882553387	0.0008941212110466098	0.0008948451359827302	0.051675693092095465	0.05116405393537513	-1.7761520135245457e-05	-0.0001535618401152794	-1.7790301363136002e-05	-0.000153810675894539
3.777492835726878	0.0007686021421607032	0.0007703831074621187	0.0008036182386422294	0.0008051594069524502	0.0008240776613034298	0.0008254582699046213	0.0008461930714186693	0.0008473833322362591	0.0008936688021664086	0.0008943925983484413	0.05166361712693438	0.051152101594048704	-1.7628746721256444e-05	-0.00015333228121500175	-1.7657320088845102e-05	-0.00015358080841096355
3.8002541303288	0.000768240827165675	0.0007700208738443489	0.0008032329723048086	0.0008047733788425061	0.0008236779186009442	0.0008250578792002108	0.0008457772843691731	0.000846967039401933	0.000893217205424702	0.0008939408713818473	0.05165163603830492	0.05114024315521752	-1.7496877220236212e-05	-0.00015310229008039244	-1.7525244082095687e-05	-0.00015335050779288761
3.823152573180761	0.0007678799705974279	0.000769659100427271	0.0008028482513185748	0.0008043878973279567	0.0008232787765069909	0.0008246580899129463	0.0008453621613573768	0.0008465514108289151	0.0008927664217394704	0.0008934899560061365	0.05163974980526053	0.051128478598214414	-1.7365905856860098e-05	-0.00015287186665549624	-1.7394067559448056e-05	-0.0001531197739846335
3.8461889906699622	0.0007675195736715045	0.0007692977884282756	0.0008024640768514404	0.0008040029635787311	0.0008228802361494916	0.0008242589031730967	0.0008449477034573304	0.0008461364475941917	0.0008923164520299681	0.0008930398531457511	0.05162795840702646	0.05111680790254376	-1.723582688922462e-05	-0.00015264101086984172	-1.726378477097737e-05	-0.00015288860691653472
3.8693642141629967	0.0007671596376032303	0.0007689369390645369	0.0008020804500713244	0.000803618578764766	0.0008224822986565747	0.0008238603201111345	0.0008445339117435684	0.0008457221507752276	0.000891867297216774	0.0008925905637264403	0.05161626182300405	0.05110523104788207	-1.7106634608708704e-05	-0.00015240972263866337	-1.713439000010017e-05	-0.00015265700650457514
3.892679080035866	0.0007668001636077391	0.0007685765535530378	0.0008016973721461815	0.0008032347440560334	0.0008220849651566045	0.0008234623418577671	0.0008441207872911411	0.0008453085214499998	0.0008914189582218285	0.0008921420886752972	0.051604660032771796	0.05109374801408185	-1.697832333983143e-05	-0.00015217800186256847	-1.7005877563366217e-05	-0.0001524249726501392
3.9161344297041563	0.0007664411529000114	0.000768216633110609	0.0008013148442440446	0.0008028514606225828	0.0008216882367782276	0.0008230649695439816	0.0008437083311756649	0.0008448955606970446	0.0008909714359684885	0.000891694428920812	0.051593153016090014	0.05108235878117413	-1.68508874399953e-05	-0.0001519458484275371	-1.6878241810285022e-05	-0.0001521925052397899
3.9397311096534064	0.0007660826066949009	0.0007678571789539552	0.0008009328675330545	0.0008024687296345727	0.0008212921146504035	0.0008226682043010775	0.000843296544473354	0.0008444832695954925	0.0008905247313815644	0.0008912475853929112	0.05158174075290167	0.05107106332937043	-1.67243212995348e-05	-0.00015171326220556058	-1.6751477123325836e-05	-0.0001519596041461846
3.963469971469652	0.0007657245262071679	0.0007674981922996889	0.0008005514431814978	0.000802086552262307	0.0008208965999024462	0.000822272047260706	0.0008428854282610644	0.0008440716492251101	0.0008900788453873683	0.0008908015590230046	0.05157042322333593	0.051059861639065965	-1.6598619341258447e-05	-0.00015148024305303154	-1.6625577917466633e-05	-0.00015172626922621557
3.987351871870168	0.0007653669126515154	0.000767139674364366	0.0008001705723578474	0.0008017049296762762	0.0008205016936640655	0.0008218764995549133	0.000842474983616338	0.0008436607006663456	0.0008896337789137635	0.0008903563507440355	0.0515592004077094	0.05104875369084106	-1.6473776020656944e-05	-0.0001512467908129922	-1.6500538640423085e-05	-0.00015149250032372996
4.01137767273438	0.0007650097672426107	0.000766781626364508	0.000799790256230786	0.0008013238630471805	0.0008201073970653935	0.000821481562316166	0.0008420652116174318	0.0008432504250003573	0.0008891895328901982	0.0008899119614905126	0.05154807228653113	0.05103773946546639	-1.6349785825413993e-05	-0.00015101290531294165	-1.637635377212468e-05	-0.00015125829726661544
4.035548241134971	0.0007646530911951327	0.0007664240495166499	0.0007994104959692599	0.0008009433535459848	0.0008197137112370407	0.0008210872366774078	0.0008416561133433754	0.0008428408233090711	0.000888746108247768	0.0008894683921985755	0.051537038840502085	0.05102681894390119	-1.622664327543058e-05	-0.00015077858636586283	-1.6253017824770233e-05	-0.0001510236598684378
4.059864449369175	0.0007642968857237879	0.0007660669450373549	0.0007990312927424958	0.0008005634023439345	0.000819320637310115	0.0008206935237720782	0.0008412476898739937	0.0008424318966752031	0.0008883035059192424	0.000889025643806018	0.05152610005052136	0.05101599210729998	-1.6104342922693138e-05	-0.00015054383377050007	-1.6130525342678698e-05	-0.00015078858792849648
4.08432717499025	0.0007639411520433567	0.0007657103141432623	0.0007986526477200539	0.0008001840106126091	0.0008189281764162766	0.0008203004247341682	0.000840839942289962	0.0008420236461823164	0.0008878617268391267	0.0008885837172523535	0.05151525589768392	0.05100525893701219	-1.598287935090925e-05	-0.00015030864730961047	-1.6008870901942224e-05	-0.00015055308123002042
4.108937300839158	0.0007635858913687184	0.0007653541580511117	0.0007982745620718547	0.0007998051795239488	0.0008185363296877672	0.0008199079406982485	0.0008404328716728406	0.000841616072914853	0.0008874207719436993	0.0008881426134788482	0.05150450636328779	0.05099461941458609	-1.5862247175646438e-05	-0.0001500730267523509	-1.588804911051983e-05	-0.00015031713954263837
4.133695715076422	0.0007632311049148862	0.000764998477977778	0.0007978970369682182	0.0007994269102502941	0.0008181450982574516	0.0008195160727995121	0.0008400264791051157	0.0008412091779581769	0.0008869806421710582	0.0008877023334285718	0.05149385142883342	0.05098407352177038	-1.574244104392622e-05	-0.00014983697185225187	-1.576805460790434e-05	-0.00015008076262040815
4.15860331121418	0.0007628767938970401	0.0007646432751403054	0.0007975200735799013	0.0007990492039644231	0.0008177544832588577	0.0008191248221738133	0.0008396207656702434	0.0008408029623986173	0.0008865413384611698	0.0008872628780464427	0.051483291076027296	0.050973621240517485	-1.562345563420678e-05	-0.00014960048234805012	-1.5648882065032177e-05	-0.00014984395020231633
4.183660988148428	0.0007625229595305609	0.0007642885507559401	0.0007971436730781344	0.0007986720618395887	0.0008173644858262134	0.0008187341899577065	0.0008392157324526897	0.0008403974273235086	0.0008861028617559134	0.0008868242482792751	0.051472825286784686	0.05096326255298474	-1.5505285656247647e-05	-0.00014936355796416056	-1.553052618419315e-05	-0.0001496067020132219
4.208869650191461	0.0007621696030310584	0.0007639343060421602	0.0007967678366346542	0.0007982954850495508	0.0008169751070944845	0.0008183441772884821	0.0008388113805379679	0.0008399925738212287	0.0008856652129991235	0.0008863864450758197	0.05146245404323099	0.0509529974415384	-1.5387925850807865e-05	-0.0001491261984088721	-1.5412981698725153e-05	-0.00014936901776191336
4.2342302071045115	0.0007618167256144143	0.0007635805422167172	0.0007963925654217507	0.0007979194747686231	0.0008165863481994213	0.000817954785304214	0.0008384077110126899	0.000839588402981249	0.0008852283931366455	0.0008859494693868208	0.05145217732770442	0.050942825888754234	-1.5271370989611288e-05	-0.00014888840337581866	-1.529624337295865e-05	-0.00014913089714235772
4.259743574130585	0.0007614643284968054	0.0007632272604976604	0.0007960178606122929	0.0007975440321717	0.000816198210277588	0.0008175660151437894	0.0008380047249645978	0.0008391849158941662	0.0008847924031163719	0.00088551332216505	0.05144199512275978	0.05093274787742078	-1.5155615875225154e-05	-0.00014865017254386825	-1.5180306002095245e-05	-0.00014889233983356176
4.285410672027485	0.000761112412894746	0.0007628744621033784	0.0007956437233797757	0.0007971691584343027	0.0008158106944664107	0.0008171778679469568	0.0008376024234826132	0.0008387821136517536	0.0008843572438882965	0.0008850780043653649	0.05143190741116849	0.05092276339054259	-1.5040655340737424e-05	-0.00014841150557576288	-1.5065164411905835e-05	-0.00014865334549871156
4.311232427101037	0.000760760980025116	0.0007625221482526287	0.0007952701548983519	0.0007967948547326118	0.0008154238019042132	0.0008167903448543614	0.0008372008076568755	0.0008383799973469968	0.0008839229164045569	0.0008846435169447464	0.051421914175923365	0.05091287241134054	-1.4926484249843525e-05	-0.0001481724021200892	-1.4950813458817352e-05	-0.00014841391378667135
4.337209771238533	0.0007604100311051963	0.0007621703201645715	0.0007948971563428709	0.0007964211222435056	0.0008150375337302556	0.000816403447007584	0.0008367998785787833	0.000837978568074137	0.0008834894216194815	0.0008842098608623492	0.05141201540023871	0.05090307492325577	-1.481309749649419e-05	-0.00014793286180950216	-1.4837248029541533e-05	-0.0001481740443303181
4.363343641942354	0.0007600595673527049	0.0007618189790588073	0.0007945247288889186	0.0007960479621446007	0.0008146518910847782	0.000816017175549185	0.0008363996373410406	0.0008375778269287161	0.0008830567604896396	0.0008837770370795505	0.05140221106755417	0.05089337090995117	-1.4700490004779243e-05	-0.00014769288426078053	-1.4724463040937871e-05	-0.00014793373674640287
4.389634982363801	0.0007597095899858308	0.0007614681261554113	0.0007941528737128555	0.0007956753756142898	0.000814266875109041	0.0008156315316227451	0.0008360000850376973	0.0008371777750076191	0.0008826249339738861	0.0008833450465599965	0.051392501161536104	0.05088376035531378	-1.4588656728908508e-05	-0.00014745246907624243	-1.4612453440107295e-05	-0.00014769299063804864
4.416084741337141	0.0007593601002232642	0.0007611177626749596	0.0007937815919918501	0.0007953033638317729	0.0008138824869453592	0.0008152465163728958	0.000835601222764189	0.0008367784134091092	0.0008821939430334068	0.0008829138902696422	0.0513828856660808	0.05087424324345778	-1.44775926529013e-05	-0.00014721161584207998	-1.4501214203920323e-05	-0.00014745180559136428
4.442693873413836	0.0007590110992842398	0.0007607678898385793	0.0007934108849039249	0.0007949319279771095	0.000813498727737152	0.0008148621309453771	0.0008352030516173868	0.0008363797432328846	0.0008817637886317719	0.000882483569176814	0.05137336456531649	0.05086481955872545	-1.436729279048754e-05	-0.0001469703241288034	-1.4390740338958083e-05	-0.00014721018117647144
4.469463338897009	0.0007586625883885622	0.0007604185088679709	0.0007930407536279884	0.0007945610692312458	0.0008131155986289756	0.0008144783764870642	0.0008348055726956319	0.0008359817655801099	0.0008813344717349764	0.0008820540842522438	0.0513639378436039	0.050855489285690045	-1.4257752185034903e-05	-0.0001467285934919349	-1.4281026881595577e-05	-0.0001469681169494752
4.49639410387609	0.0007583145687566484	0.0007600696209854465	0.0007926711993438782	0.0007941907887760563	0.0008127331007665689	0.0008140952541460129	0.0008344087870987861	0.0008355844815534628	0.000880905993311494	0.0008816254364691216	0.05135460548554141	0.05084625240915891	-1.4148965909281663e-05	-0.0001464864234706209	-1.4172068897571471e-05	-0.00014672561244979954
4.523487140261684	0.0007579670416095582	0.0007597212274139679	0.0007923022232323964	0.0007938210877943847	0.0008123512352968925	0.0008137127650715014	0.0008340126959282698	0.0008351878922571779	0.0008804783543323199	0.0008811976268031431	0.051345367475965506	0.050837108914173486	-1.404092906521874e-05	-0.0001462438135881594	-1.4063861481868403e-05	-0.0001464826672006314
4.550743425820648	0.0007576200081690346	0.0007593733293771818	0.0007919338264753543	0.000793451967470085	0.0008119700033681727	0.0008133309104140742	0.0008336173002871109	0.0008347919987970937	0.0008800515557710247	0.0008807706562325614	0.051336223799952355	0.05082805878601388	-1.3933636784020306e-05	-0.0001460007633524718	-1.3956399758716445e-05	-0.0001462392807097812
4.578163944211368	0.0007572734696575337	0.000759025928099452	0.0007915660102556045	0.0007930834289880539	0.0008115894061299379	0.0008129496913255772	0.0008332226012799823	0.0008343968022806887	0.0008796255986037964	0.0008803445257382276	0.051327174442822227	0.05081910201019952	-1.3827084225800923e-05	-0.00014575727225540902	-1.3849678881320757e-05	-0.00014599545246909984
4.605749685019276	0.0007569274272982653	0.0007586790248059013	0.0007911987757570865	0.0007927154735342794	0.0008112094447330658	0.0008125691089592066	0.0008328286000132512	0.0008340023038171339	0.0008792004838094936	0.0008799192363036488	0.05131821939013946	0.050810238572491936	-1.3721266579483707e-05	-0.00014551333977239067	-1.3743694031755765e-05	-0.00014575118195417347
4.633501643792551	0.0007565818823152269	0.0007583326207224408	0.0007908321241648637	0.0007923481022958727	0.0008108301203298222	0.0008121891644695448	0.0008324352975950202	0.0008336085045173298	0.0008787762123696926	0.0008794947889150276	0.05130935862771542	0.050801468458896507	-1.3616179062708386e-05	-0.00014526896536321	-1.3638440420840267e-05	-0.0001455064686248786
4.6614208220780515	0.0007562368359332401	0.0007579867170758117	0.0007904660566651632	0.0007919813164611129	0.0008104514340739036	0.0008118098590126062	0.0008320426951351731	0.0008332154054939549	0.0008783527852687351	0.000879071184561317	0.051300592141612054	0.05079279165566489	-1.351181692158844e-05	-0.0001450241484709791	-1.3533913287868543e-05	-0.00014526131192402203
4.689508227457455	0.0007558922893779891	0.0007576413150936217	0.0007901005744454193	0.0007916151172194883	0.0008100733871204813	0.0008114311937458805	0.0008316507937454199	0.0008328230078615119	0.0008779302034937815	0.0008786484242342696	0.051291919918140666	0.050784208149297315	-1.3408175430719774e-05	-0.0001447788885234058	-1.3430107900683219e-05	-0.0001450157112792838
4.717764873583629	0.000755548243876052	0.000757296416004376	0.000789735678694306	0.0007912495057617295	0.0008096959806262382	0.0008110531698283688	0.0008312595945393371	0.0008324313127363645	0.0008775084680348518	0.0008782265089284803	0.05128334194386828	0.05077571792654439	-1.3305249892849383e-05	-0.00014453318493121148	-1.3327019555314443e-05	-0.00014476966610130204
4.746191780217212	0.0007552047006549462	0.000756952021037523	0.0007893713706017888	0.000790884483279861	0.0008093192157494207	0.0008106757884206359	0.0008308690986324205	0.0008320403212367933	0.0008770875798848862	0.0008778054396414459	0.05127485820561576	0.05076732097440878	-1.3203035638797295e-05	-0.0001442870370882976	-1.3224643575893147e-05	-0.00014452317578378393
4.774789973263409	0.0007548616609431582	0.0007566081314234855	0.0007890076513591565	0.0007905200509672333	0.000808943093649874	0.0008102990506848464	0.0008304793071421243	0.000831650034483033	0.0008766675400397861	0.000877385217373607	0.051266468690463335	0.050759017280148096	-1.31015280273733e-05	-0.00014404044437266172	-1.312297531458513e-05	-0.00014427623970467152
4.803560484809025	0.0007545191259701855	0.0007562647483937013	0.0007886445221590671	0.0007901562100185695	0.00080856761548909	0.0008099229577848112	0.000830090221187909	0.0008312604535973226	0.0008762483494984691	0.0008769658431284024	0.05125817338574968	0.050750806831276564	-1.3000722445239907e-05	-0.00014379340614620317	-1.3022010151424526e-05	-0.0001440288572255033
4.832504353159697	0.0007541770969665693	0.0007559218731806557	0.0007882819841955839	0.0007897929616299997	0.0008081927824302438	0.0008095475108860261	0.0008297018418912831	0.0008308715797039442	0.0008758300092629131	0.0008765473179123131	0.05124997227907587	0.050742689615567056	-1.2900614306617444e-05	-0.00014354592175319647	-1.2921743494065732e-05	-0.000143781027690415
4.861622622877388	0.0007538355751639404	0.0007555795070179296	0.0007879200386642261	0.0007894303069991137	0.0008078185956382489	0.0008091727111557246	0.0008293141703758583	0.0008304834139292807	0.0008754125203382168	0.0008761296427349235	0.051241865358307506	0.050734665621053596	-1.2801199053245893e-05	-0.00014329799052109626	-1.2822170777691475e-05	-0.0001435327504266115
4.890916344818065	0.000753494561795049	0.0007552376511402272	0.0007875586867620009	0.0007890682473249922	0.0008074450562797894	0.000808798559762913	0.0008289272077673846	0.0008300959574018502	0.0008749958837326401	0.0008757128186089611	0.05123385261157505	0.05072673483603216	-1.2702472154287742e-05	-0.00014304961176120345	-1.2723287464948621e-05	-0.0001432840247449496
4.9203865761696335	0.000753154058093809	0.000754896306783422	0.0007871979296874517	0.0007887067838082562	0.0008070721655233726	0.0008084250578784208	0.0008285409551938047	0.0008297092112523603	0.0008745801004576616	0.0008752968465503554	0.0512259340272784	0.05071889724906388	-1.2604429106040024e-05	-0.00014280078476688884	-1.2625089045707055e-05	-0.0001430348499389944
4.950034380490085	0.0007528140652953347	0.0007545554751845905	0.0007868377686407001	0.0007883459176511042	0.0008066999245393697	0.0008080522066749402	0.0008281554137852987	0.0008293231766137501	0.0008741651715280293	0.0008748817275782839	0.05121810959408629	0.050711152848976836	-1.2507065431951667e-05	-0.00014255150881531398	-1.252757103693651e-05	-0.00014278522528513027
4.979860827745887	0.0007524745846359782	0.0007542151575820564	0.0007864782048234843	0.0007879856500573605	0.0008063283345000601	0.000807680007327077	0.000827770584674328	0.0008289378546212421	0.0008737510979618076	0.0008744674627152284	0.051210379300940446	0.05070350162486768	-1.2410376682418789e-05	-0.00014230178316643194	-1.2430728982611161e-05	-0.00014253515004278294
5.009866994350591	0.0007521356173533697	0.0007538753552154228	0.0007861192394392047	0.0007876259822325107	0.0008059573965796759	0.0008073084610113871	0.0008273864689956838	0.000828553246412382	0.0008733378807804324	0.0008740540529870205	0.051202743137055445	0.05069594356610368	-1.2314358434562661e-05	-0.00014205160706232123	-1.233455845352574e-05	-0.00014228462345403092
5.040053963203681	0.0007517971646864595	0.0007535360693256202	0.0007857608736929698	0.0007872669153837535	0.000805587111954452	0.0008069375689064315	0.0008270030678865396	0.0008281693531270955	0.0008729255210087653	0.0008736414994229011	0.051195201091923166	0.050688478662324926	-1.2219006292203682e-05	-0.0001418009797281572	-1.2239055047142886e-05	-0.0001420336447435222
5.070422823729659	0.0007514592278755513	0.0007531973011549377	0.0007854031087916321	0.000786908450720035	0.0008052174818026632	0.0008065673321928122	0.0008266203824864893	0.0008277861759077263	0.0008725140196751389	0.000873229803055564	0.0511877531553127	0.05068110690344616	-1.2124315885608111e-05	-0.00014154990037087978	-1.214421438743181e-05	-0.00014178221311761385
5.100974671917351	0.0007511218081623531	0.0007528590519470738	0.0007850459459438433	0.000786550589452104	0.0008048485073046822	0.0008061977520532304	0.0008262384139376083	0.0008274037158990963	0.0008721033778114214	0.0008728189649212213	0.05118039931727338	0.05067382827965874	-1.203028287145684e-05	-0.00014129836818041475	-1.2050032124805848e-05	-0.00014153032776587082
5.131710610359471	0.0007507849067900043	0.0007525213229471648	0.0007846893863600851	0.0007861933327925433	0.0008044801896430116	0.0008058288296725179	0.0008258571633844875	0.0008270219742485401	0.0008716935964530547	0.0008724089860596415	0.051173139568136114	0.05066664278143183	-1.1936902932717028e-05	-0.00014104638232964595	-1.1956503936013177e-05	-0.00014127798786078838
5.1626317482924104	0.0007504485250031254	0.000752184115401833	0.0007843334312527218	0.0007858366819558222	0.0008041125300023394	0.0008054605662376936	0.0008254766319742912	0.0008266409521059632	0.0008712846766391183	0.0008719998675142115	0.05116597389851599	0.0506595503995159	-1.1844171778315968e-05	-0.0001407939419721116	-1.1863625523772514e-05	-0.00014102519255515533
5.193739201636265	0.000750112664047858	0.0007518474305592281	0.0007839780818360453	0.0007854806381583405	0.000803745529569585	0.0008050929629380097	0.0008250968208568059	0.0008262606506238905	0.0008708766194123807	0.0008715916103319913	0.05115890229931381	0.05065255112494377	-1.175208514321742e-05	-0.00014054104624444674	-1.1771392616856391e-05	-0.00014077194098485735
5.225034093035115	0.0007497773251719004	0.0007515112696690642	0.000783623339326313	0.0007851252026184707	0.0008033791895339416	0.0008047260209649942	0.000824717731184483	0.0008258810709575103	0.0008704694258193485	0.0008711842155637624	0.05115192476171769	0.05064564494903093	-1.166063878814752e-05	-0.00014028769426463472	-1.1679800969896861e-05	-0.00014051823226762794
5.256517551897525	0.0007494425096245586	0.0007511756339826658	0.0007832692049418036	0.0007847703765566064	0.000803013511086931	0.0008043597415125029	0.0008243393641124985	0.0008255022142647303	0.0008700630969103303	0.000870777684264087	0.05114504127720561	0.05063883186338059	-1.1569828499539275e-05	-0.0001400338851330618	-1.1588846363231112e-05	-0.00014026406550327053
5.288190714437326	0.0007491082186567757	0.0007508405247530039	0.0007829156799028495	0.000784416161195202	0.0008026484954224405	0.0008039941257767612	0.00082396172079879	0.0008251240817062199	0.0008696576337394776	0.0008703720174913557	0.05113825183754642	0.05063211185988317	-1.1479650089331328e-05	-0.000139779617931296	-1.1498524602708907e-05	-0.00014000943977240943
5.320054723714605	0.0007487744535211881	0.0007505059432347473	0.0007825627654318966	0.0007840625577588288	0.000802284143736784	0.0008036291749564221	0.0008235848024041216	0.0008247466744454712	0.000869253037364855	0.0008699672163078536	0.051131556434803056	0.05062548493071885	-1.1390099394808367e-05	-0.0001395248917221148	-1.1408831519600648e-05	-0.0001397543541373225
5.352110729676963	0.0007484412154721563	0.0007501718906842968	0.0007822104627535397	0.0007837095674742114	0.0008019204572287396	0.000803264890252604	0.0008232086100921223	0.0008243699936488394	0.000868849308848483	0.0008695632817798053	0.051124955061332626	0.05061895106835972	-1.1301172278630617e-05	-0.00013926970555092066	-1.1319762970559213e-05	-0.00013949880764260736
5.384359889201005	0.0007481085057658133	0.0007498383683598313	0.0007818587730945729	0.0007833571915702793	0.0008015574370996019	0.000802901272868945	0.0008228331450293428	0.0008239940404855985	0.0008684464492563993	0.0008691602149774334	0.05111844770979079	0.050612510265570565	-1.1212864628474747e-05	-0.00013901405844340964	-1.1231314837302497e-05	-0.00013924279931318284
5.41680336613411	0.0007477763256601072	0.0007495053775213523	0.0007815076976840384	0.0007830054312782131	0.0008011950845532334	0.0008025383240116516	0.0008224584083853059	0.0008236188161279934	0.0008680444596587151	0.0008687580169750178	0.05111203437312976	0.050606162515412355	-1.1125172357006122e-05	-0.0001387579494063762	-1.1143483026568313e-05	-0.00013898632815520506
5.44944233133642	0.0007474446764148446	0.0007491729194307259	0.0007811572377532709	0.0007826542878314914	0.0008008334007961109	0.0008021760448895477	0.0008220844013325584	0.0008232443217512897	0.0008676433411296694	0.0008683566888509486	0.051105715044604316	0.05059990781124251	-1.103809140181114e-05	-0.00013850137742854596	-1.1056263470029387e-05	-0.00013872939315634492
5.482277962723094	0.0007471135592917318	0.0007488409953517258	0.0007808073945359446	0.0007823037624659374	0.0008004723870373738	0.0008018144367141224	0.0008217111250467206	0.000822870558533825	0.0008672430947476855	0.0008679562316877827	0.05109948971777115	0.05059374614671754	-1.0951617725100601e-05	-0.00013824434147843845	-1.0969652124036625e-05	-0.00013847199328453907
5.515311445306831	0.0007467829755544243	0.0007485096065500815	0.0007804581692681254	0.0007819538564197702	0.0008001120444888809	0.0008014535006995847	0.0008213385807065436	0.0008224975276570656	0.0008668437215954313	0.000867556646572304	0.05109335838649078	0.050587677515794696	-1.0865747313664603e-05	-0.00013798684050547738	-1.0883644969546247e-05	-0.0001382141274881843
5.548543971240616	0.0007464529264685675	0.0007481787542935198	0.0007801095631883154	0.000781604570933651	0.0007997523743652536	0.0008010932380629108	0.0008209667694939581	0.0008221252303056552	0.0008664452227598749	0.0008671579345955793	0.05108732104493	0.050581701912733	-1.0780476178791007e-05	-0.00013772887344035145	-1.0798238012043465e-05	-0.00013795579469702557
5.581976739860765	0.000746123413301842	0.0007478484398518101	0.0007797615775375025	0.0007812559072507313	0.0007993933778839308	0.0008007336500238944	0.0008205956925941289	0.0008217536676674696	0.000866047599332341	0.0008667600968530149	0.051081377687563635	0.050575819332096136	-1.0695800356064211e-05	-0.00013747043919387636	-1.0713427281348192e-05	-0.0001376969938210737
5.615610957730194	0.0007457944373240083	0.0007475186644968091	0.000779414213559208	0.0007809078666167012	0.0007990350562652167	0.0008003747378051991	0.0008202253511955065	0.0008213828409336691	0.0008656508524085695	0.000866363134444415	0.05107552830917647	0.05057002976875439	-1.061171590518474e-05	-0.00013721153665666175	-1.0629208831399936e-05	-0.00013743772374971708
5.649447838681973	0.000745465999806957	0.000747189429502512	0.0007790674724995416	0.0007805604502798452	0.000798677410732339	0.0008000165026324138	0.0008198557464898866	0.0008210127512987575	0.0008652549830887794	0.0008659670484740462	0.051069772904863565	0.05056433321788485	-1.0528218909920672e-05	-0.00013695216469963856	-1.0545578740295963e-05	-0.00013717798335333153
5.6834886038631165	0.000745138102024749	0.0007468607361450897	0.0007787213556072445	0.0007802136594910828	0.0007983204425114935	0.0007996589457340967	0.0008194868796724584	0.0008206433999606275	0.0008648599924777216	0.0008655718400506865	0.05106411147003411	0.05055872967497369	-1.044530547800182e-05	-0.00013669232217453087	-1.0462533110064051e-05	-0.0001369177714821701
5.717734481778674	0.000744810745253664	0.0007465325857029437	0.000778375864133742	0.0007798674955040267	0.0007979641528318998	0.000799302068341836	0.0008191187519418612	0.000820274788120625	0.0008644658816847391	0.0008651775102876949	0.0510585440004122	0.05055321913581922	-1.0362971740816157e-05	-0.0001364320079113024	-1.0380068066456055e-05	-0.00013665708696528056
5.75218670833605	0.0007444839307722523	0.0007462049794567498	0.0007780309993331996	0.0007795219595750306	0.0007976085429258587	0.0007989458716902997	0.0008187513645002448	0.0008199069169836002	0.0008640726518238359	0.0008647840603030672	0.05105307049203753	0.05054780159653203	-1.0281213853487875e-05	-0.00013617122072070997	-1.0298179758998216e-05	-0.00013639592861244831
5.786846526889619	0.0007441576598613729	0.0007458779186895042	0.0007776867624625634	0.0007791770529632394	0.0007972536140287951	0.0007985903570172866	0.0008183847185533152	0.000819539787757962	0.0008636803040137233	0.0008643914912194951	0.05104769094126904	0.05054247705353763	-1.0200027994658814e-05	-0.0001359099593931934	-1.0216864360715339e-05	-0.00013613429521258658
5.821715188285586	0.000743831933804248	0.0007455514046865734	0.0007773431547816208	0.0007788327769306426	0.0007968993673793214	0.0007982355255637841	0.0008180188153103992	0.0008191734016557364	0.0008632888393778918	0.0008639998041644297	0.051042405344785394	0.0505372455035771	-1.0119410366262946e-05	-0.00013564822269715449	-1.0136118068021505e-05	-0.0001358721855331535
5.856793950907131	0.0007435067538865119	0.0007452254387357433	0.0007770001775530507	0.0007784891327421268	0.0007965458042192892	0.0007978813785740222	0.0008176536559845	0.0008188077598926244	0.0008628982590446717	0.0008636090002701444	0.05103721369958703	0.05053210694371039	-1.0039357193548926e-05	-0.00013538600938103884	-1.0055937100640275e-05	-0.00013560959832162323
5.892084080719833	0.000743182121396254	0.0007449000221272651	0.0007766578320424727	0.0007781461216655265	0.000796192925793841	0.0007975279172955247	0.0008172892417923502	0.0008184428636880552	0.0008625085641472899	0.0008632190806737925	0.051032116002997695	0.050527061371315865	-9.959864724892742e-06	-0.00013512331817241985	-9.976317701458973e-06	-0.00013534653230398708
5.927586851317345	0.0007428580376240726	0.0007445751561539066	0.0007763161195185023	0.0007778037449716779	0.0007958407333514683	0.0007971751429791686	0.000816925573954472	0.0008180787142652477	0.000862119755823936	0.0008628300465174744	0.05102711225266636	0.05052210878409478	-9.880929231634653e-06	-0.0001348601477771938	-9.897256136341334e-06	-0.00013508298618469805
5.963303543967366	0.000742534503863122	0.0007442508421110013	0.0007759750412528046	0.0007774620039344733	0.0007954892281440663	0.0007968230568792379	0.000816562653695236	0.0008177153128512665	0.0008617318352178253	0.0008624418989482977	0.05102220244656896	0.05051724918006951	-9.802547007973367e-06	-0.00013459649687966313	-9.818748694108426e-06	-0.00013481895864744797
5.999235447657878	0.000742211521409165	0.0007439270812964978	0.0007756345985201482	0.000777120899830913	0.0007951384114269912	0.0007964716602534783	0.0008162004822429192	0.0008173526606770802	0.0008613448034772628	0.0008620546391184408	0.05101738658300961	0.05051248255758836	-9.724714370841145e-06	-0.00013433236414273075	-9.740791686257619e-06	-0.00013455444835330788
6.035383859143656	0.0007418890915606208	0.0007436038750110139	0.0007752947925984587	0.0007767804339411642	0.0007947882844591156	0.0007961209543631601	0.0008158390608297633	0.0008169907589776253	0.0008609586617557058	0.0008616682681852224	0.051012664660622827	0.050507808915325574	-9.647427659808389e-06	-0.00013406774820770573	-9.663381446974734e-06	-0.00013428945394189373
6.071750082993084	0.000741567215618617	0.0007432812245578824	0.0007749556247688741	0.0007764406075486107	0.0007944388485028853	0.0007957709404731279	0.0008154783906920345	0.0008166296089918587	0.0008605734112118295	0.0008612827873111579	0.051008036678373996	0.050503228252282664	-9.57068323689629e-06	-0.0001338026476937204	-9.586514332986587e-06	-0.00013402397403144972
6.108335431635222	0.0007412458948870406	0.0007429591312432059	0.0007746170963157993	0.0007761014219399103	0.0007940901048243781	0.0007954216198518616	0.0008151184730700842	0.0008162692119628221	0.0008601890530095914	0.00086089819766403	0.05100350263556324	0.05049874056779172	-9.494477486471017e-06	-0.0001335370611974529	-9.510186723333744e-06	-0.00013375800721701636
6.145141225407182	0.0007409251306725918	0.0007426375963759094	0.0007742792085269647	0.0007757628784050538	0.0007937420546933625	0.0007950729937715367	0.0008147593092084106	0.0008159095691377033	0.0008598055883182999	0.0008605145004169549	0.0509990625318248	0.050494345861514175	-9.418806815118808e-06	-0.00013327098729315479	-9.434395019330619e-06	-0.00013349155207134644
6.182168792601758	0.0007406049242848347	0.0007423166212677908	0.0007739419626934798	0.0007754249782374172	0.0007933946993833555	0.0007947250635080809	0.0008144009003557181	0.0008155506817678962	0.000859423018312678	0.0008601316967484457	0.05099471636712961	0.05049004413344641	-9.343667651569645e-06	-0.0001330044245330675	-9.359135644452718e-06	-0.00013322460714512707
6.2194194695153895	0.0007402852770362488	0.0007419962072335748	0.0007736053601098901	0.0007750877227338203	0.0007930480401716804	0.0007943778303412319	0.0008140432477649786	0.0008151925511090608	0.0008590413441729289	0.0008597497878424804	0.050990464141787074	0.05048583538391687	-9.269056446466542e-06	-0.00013273737144578468	-9.284405044135413e-06	-0.00013295717096542536
6.256894600496366	0.0007399661902422874	0.0007416763555909689	0.0007732694020742384	0.0007747511131945871	0.0007927020783395315	0.0007940312955546033	0.0008136863526934987	0.0008148351784211913	0.00085866056708481	0.0008593687748885739	0.0509863058564467	0.05048171961359138	-9.194969672348188e-06	-0.00013246982653747352	-9.210199685716694e-06	-0.00013268924203663213
6.294595537993358	0.0007396476652214256	0.000741357067660712	0.0007729340898881172	0.0007744151509235982	0.0007923568151720272	0.0007936854604357365	0.0008133302164029748	0.0008144785649686718	0.0008582806882396927	0.0008589886590818373	0.0509822415120986	0.05047769682347279	-9.121403823449462e-06	-0.00013220178829070894	-9.136516058282779e-06	-0.00013242081883982348
6.332523642604218	0.0007393297032952207	0.0007410383447666365	0.0007725994248567332	0.0007740798372283568	0.00079201225195828	0.0007933403262761712	0.0008129748401595648	0.0008141227120203467	0.0008579017088346392	0.0008586094416230568	0.05097827111007668	0.050473767014902034	-9.048355415597342e-06	-0.00013193325516419607	-9.063350672529336e-06	-0.0001321518998321225
6.370680283125076	0.0007390123057883628	0.0007407201882357171	0.0007722654082889623	0.0007737451734200413	0.0007916683899914499	0.0007929958943714995	0.0008126202252339465	0.0008137676208495807	0.0008575236300724661	0.0008582311237187563	0.05097439465205891	0.05046993018956268	-8.975820986132851e-06	-0.00013166422559388047	-8.99070006068689e-06	-0.00013188248344744857
6.40906683659976	0.0007386954740287329	0.0007404025993981308	0.0007719320414974105	0.0007734111608135699	0.0007913252305688113	0.0007926521660214326	0.0008122663729013851	0.0008134132927343252	0.0008571464531618175	0.0008578537065812701	0.05097061214007036	0.05046618634947835	-8.903797093708088e-06	-0.00013139469799092196	-8.918560776357762e-06	-0.0001316125680954905
6.447684688369473	0.0007383792093474579	0.0007400855795873105	0.0007715993257984751	0.0007730778007276582	0.0007909827749918145	0.0007923091425298609	0.000811913284441797	0.0008130597289571829	0.0008567701793172348	0.0008574771914288133	0.05096692357648253	0.050462535497017666	-8.832280318239391e-06	-0.00013112467074255507	-8.846929394396366e-06	-0.00013134215216153988
6.486535232122802	0.0007380635130789696	0.0007397691301400049	0.0007712672625124061	0.0007727450944848831	0.0007906410245661493	0.0007919668252049215	0.0008115609611398184	0.0008127069308054758	0.00085639480975923	0.0008571015794855548	0.0509633289640172	0.05045897763489355	-8.761267260709582e-06	-0.00013085414221139513	-8.775802510775643e-06	-0.00013107123400629694
6.525619869945995	0.00073774838656106	0.0007394532523963342	0.0007709358529633664	0.0007724130434117421	0.0007902999806018099	0.0007916252153590579	0.0008112094042848694	0.0008123548995713103	0.0008560203457143551	0.0008567268719816876	0.050959828305746406	0.05045551276616644	-8.690754543148882e-06	-0.00013058311073582685	-8.705176742535015e-06	-0.00013079981196639778
6.564940012373588	0.000737433831134939	0.000739137947699848	0.0007706050984794939	0.0007720816488387168	0.0007899596444131562	0.0007912843143090873	0.0008108586151712216	0.0008120036365516445	0.0008556467884152764	0.0008563530701535017	0.05095642160509495	0.050452140894244435	-8.620738808390316e-06	-0.0001303115746287553	-8.63504872755487e-06	-0.00013052788435266582
6.604497078439295	0.0007371198481452972	0.0007388232173975868	0.0007702750003929677	0.0007717509121003371	0.0007896200173189859	0.0007909441233762669	0.0008105085950980695	0.0008116531430483585	0.0008552741391008505	0.0008559801752434609	0.050953108865841285	0.05044886202288551	-8.551216720029814e-06	-0.0001300395321778558	-8.565415124501055e-06	-0.00013025544945091672
6.644292495727218	0.0007368064389403604	0.0007385090628401384	0.0007699455600400679	0.0007714208345352428	0.0007892811006425935	0.0007906046438863586	0.0008101593453695949	0.0008113034203683213	0.0008549023990161943	0.0008556081885002732	0.050949890092119164	0.05044567615619932	-8.482184962325598e-06	-0.00012976698164601785	-8.496272612725994e-06	-0.0001299825055220416
6.684327700423376	0.0007364936048719512	0.0007381954853816993	0.0007696167787612407	0.000771091417486248	0.000788942895711841	0.0007902658771696944	0.0008098108672950382	0.00081095446982346	0.000854531569412762	0.0008552371111789675	0.05094676528841989	0.05044258329864863	-8.41364023998134e-06	-0.0001294939212695967	-8.427617892069195e-06	-0.00012970905080031403
6.724604137367524	0.0007361813472955519	0.0007378824863801373	0.000769288657901166	0.0007707626623004106	0.0007886054038592257	0.0007899278245612492	0.0008094631621887698	0.0008106062927308327	0.000854161651548424	0.0008548669445409723	0.0509437344595921	0.05043958345504855	-8.345579278135756e-06	-0.00012922034925957893	-8.359447682812146e-06	-0.00012943508349455568
6.76512326010531	0.0007358696675703616	0.0007375700671970483	0.0007689611988088183	0.0007704345703290899	0.0007882686264219448	0.000789590487400702	0.0008091162313703578	0.0008102588904126951	0.0008537926466875371	0.0008544976898541855	0.05094079761084548	0.050436676630572295	-8.277998822171784e-06	-0.00012894626380033358	-8.291758725525664e-06	-0.00012916060178708166
6.805886530940724	0.000735558567059363	0.0007372582291978245	0.0007686344028375389	0.000770107142928022	0.0007879325647419689	0.0007892538670325118	0.0008087700761646442	0.0008099122641965778	0.0008534245561010291	0.0008541293483930611	0.050937954747750494	0.050433862830748875	-8.21089563761597e-06	-0.00012867166304958433	-8.224547780936314e-06	-0.0001288856038333397
6.846895420988873	0.0007352480471293811	0.0007369469737517132	0.0007683082713450975	0.0007697803814573812	0.0007875972201661084	0.0007889179648059827	0.0008084246979018136	0.0008095664154153547	0.000853057381066472	0.00085376192143868	0.050935205876241244	0.05043114206146654	-8.144266510025713e-06	-0.0001283965451383262	-8.15781162984315e-06	-0.00012861008776218763
6.888151410229076	0.0007349381091511497	0.0007366363022318817	0.0007679828056937648	0.0007694542872818504	0.0007872625940460867	0.0007885827820753375	0.000808080097917468	0.000809221345407318	0.0008526911228681642	0.0008533954102788333	0.050932551002614936	0.050428514328973155	-8.07810824490253e-06	-0.0001281209081707424	-8.091547073003219e-06	-0.0001283340516753939
6.92965598755826	0.000734628754499371	0.0007363262160154798	0.0007676580072503755	0.0007691288617706871	0.0007869286877386063	0.0007882483201997847	0.0008077362775526988	0.0008088770555162504	0.0008523257827972066	0.000853029816208099	0.050929990133535566	0.05042597963987911	-8.012417667502963e-06	-0.00012784475022320496	-8.025750930989312e-06	-0.00012805749364730445
6.971410650844719	0.0007343199845527878	0.0007360167164837078	0.0007673338773864047	0.0007688041062977966	0.0007865955026054282	0.0007879145805435955	0.0008073932381541665	0.0008085335470915025	0.0008519613621515895	0.0008526651405279258	0.05092752327603432	0.05042353800115724	-7.947191622774408e-06	-0.00012756806934399734	-7.96042004404078e-06	-0.00012778041172367693
7.01341690698215	0.0007340118006942418	0.000735707805021882	0.0007670104174780319	0.0007684800222418019	0.0007862630400134385	0.0007875815644761757	0.0008070509810741712	0.0008081908214880694	0.0008515978622362685	0.0008523013845467162	0.05092515043751134	0.05042118942014508	-7.88242697526316e-06	-0.0001272908635544523	-7.895551272039253e-06	-0.00012750280392309632
7.055676271944047	0.0007337042043107428	0.0007353994830194969	0.0007666876289062134	0.00076815661098611	0.0007859313013347231	0.0007872492733721351	0.0008067095076707295	0.0008078488800666614	0.0008512352843632484	0.0008519385495799019	0.050922871625736485	0.050418933904545785	-7.818120608901052e-06	-0.0001270131308462319	-7.83114149431087e-06	-0.0001272246682351985
7.098190270838397	0.0007333971967935397	0.0007350917518703001	0.0007663655130567589	0.0007678338739189914	0.0007856002879466478	0.0007869177086113696	0.000806368819307658	0.0008075077241937902	0.0008508736298516725	0.0008515766369500383	0.05092068684885177	0.050416771462430315	-7.754269427014127e-06	-0.00012673486918332588	-7.767187609572512e-06	-0.000126946002621392
7.1409604379627405	0.0007330907795381791	0.0007347846129723505	0.0007660440713203944	0.0007675118124336435	0.000785270001231922	0.0007865868715791266	0.0008060289173546405	0.0008071673552418365	0.0008505129000278947	0.0008512156479868759	0.050918596115372236	0.050414702102238015	-7.69087035214222e-06	-0.00012645607650066393	-7.70368653577741e-06	-0.0001266668050139419
7.183988316859528	0.0007327849539445837	0.0007344780677280974	0.0007657233050928452	0.0007671904279282731	0.0007849404425786872	0.0007862567636660915	0.0008056898031873177	0.0008068277745891399	0.0008501530962255784	0.0008508555840274574	0.050916599434186985	0.050412725832779046	-7.6279203258724365e-06	-0.0001261767507028111	-7.640635209971158e-06	-0.0001263870733149708
7.227275460371831	0.0007324797214171172	0.0007341721175444433	0.0007654032157749051	0.0007668697218061653	0.0007846116133805866	0.000785927386268458	0.0008053514781873617	0.0008064889836200718	0.0008497942197857742	0.0008504964464161979	0.05091469681456162	0.05041084266323475	-7.565416308851283e-06	-0.00012589688966585522	-7.578030588270904e-06	-0.00012610680539767993
7.270823430699384	0.000732175083364654	0.0007338667638328171	0.0007650838047725118	0.0007665496954757606	0.0007842835150368444	0.0007855987407880089	0.0008050139437425576	0.0008061509837251191	0.0008494362720570095	0.0008501382365049733	0.05091288826613916	0.05040905260315939	-7.503355280569571e-06	-0.000125616491235242	-7.515869645664114e-06	-0.00012582599910487824
7.31463379945495	0.000731871041200653	0.0007335620080092455	0.0007647650734968244	0.0007662303503507311	0.0007839561489523462	0.0007852708286321949	0.0008046772012468858	0.000805813776300966	0.0008490792543953783	0.0008497809556532095	0.05091117379894092	0.050407355662481834	-7.441734239294756e-06	-0.00012533555322616352	-7.454149375960006e-06	-0.0001255446522492043
7.358708147721062	0.0007315675963432273	0.0007332578514944238	0.0007644470233642986	0.0007659116878500561	0.0007836295165377163	0.0007849436512142119	0.0008043412521006046	0.0008054773627505754	0.0008487231681646276	0.0008494246052279702	0.05090955342336939	0.0504057518515069	-7.380550201951247e-06	-0.00012505407342322528	-7.3928667916264845e-06	-0.00012526276261229374
7.403048066107065	0.000731264750215219	0.0007329542957137909	0.0007641296557967663	0.0007655937093981019	0.0007833036192094004	0.0007846172099530859	0.000804006097710334	0.0008051417444832749	0.0008483680147362503	0.0008490691866040489	0.05090802715020717	0.05040424118091643	-7.31980020397989e-06	-0.0001247720495793636	-7.332018923684319e-06	-0.0001249803279442241
7.447655154806527	0.000730962504244273	0.0007326513420976037	0.0007638129722215138	0.0007652764164247012	0.0007829784583897477	0.000784291506273753	0.0008036717394891417	0.0008048069229148419	0.0008480137954895766	0.000848714701164061	0.05090659499062133	0.050402823661770964	-7.259481299310214e-06	-0.0001244894794170115	-7.271602821665515e-06	-0.000124697345964625
7.49253102365499	0.0007306608598629083	0.0007323489920810073	0.0007634969740713583	0.000764959810365228	0.0007826540355070886	0.000783966541607138	0.0008033381788566243	0.0008044728994675838	0.0008476605118118615	0.000848361150298531	0.050905256956162645	0.05040149930551076	-7.199590560162672e-06	-0.0001242063606264887	-7.2116155534190235e-06	-0.0001244138143607354
7.537677292188054	0.0007303598185085977	0.0007320472471041167	0.0007631816627847332	0.0007646438926606843	0.0007823303519958237	0.0007836423173902451	0.0008030054172389985	0.0008041396755704323	0.0008473081650983852	0.0008480085354059924	0.050904013058767225	0.050400268123957884	-7.140125076944559e-06	-0.00012392269086511365	-7.152054205001451e-06	-0.0001241297307868483
7.583095589699846	0.0007300593816238443	0.0007317461086120919	0.0007628670398057682	0.0007643286647577803	0.0007820074092965077	0.0007833188350662391	0.0008026734560691895	0.0008038072526590283	0.0008469567567525453	0.0008476568578930808	0.05090286331075949	0.050399130129316495	-7.081081958168478e-06	-0.00012363846775795273	-7.092915880623288e-06	-0.00012384509286519907
7.628787555301809	0.0007297595506562574	0.0007314455780552145	0.0007625531065843719	0.0007640141281090159	0.0007816852088559335	0.000782996096084531	0.0008023422967869168	0.0008034756321758101	0.0008466062881859513	0.0008473061191746283	0.050901807724851277	0.050398085334175065	-7.022458330388157e-06	-0.00012335368889776488	-7.034197702527473e-06	-0.00012355989818527147
7.674754837981857	0.0007294603270586297	0.0007311456568889661	0.0007622398645763123	0.0007637002841727641	0.0007813637521272169	0.0007826741019008637	0.0008020119408387837	0.0008031448155701031	0.0008462567608185206	0.0008469563206737598	0.050900846314145265	0.050397133751507735	-6.964251338018035e-06	-0.00012306835184350273	-6.975896810857557e-06	-0.00012327414430271522
7.720999096663877	0.0007291617122890196	0.0007308463465741089	0.0007619273152433065	0.0007633871344133568	0.0007810430405698879	0.0007823528539774027	0.0008016823896783708	0.0008028148042982119	0.0008459081760785798	0.0008466074638219928	0.05089997909213428	0.050396275394674984	-6.906458143204897e-06	-0.00012278245411947997	-6.918010363511987e-06	-0.00012298782873873537
7.767522000267617	0.0007288637078108332	0.0007305476485767694	0.0007616154600531053	0.000763074680301174	0.0007807230756499805	0.0007820323537828256	0.0008013536447663296	0.0008024855998235156	0.0008455605354029643	0.0008462595500593394	0.050899206072704865	0.05039551027742552	-6.849075925801848e-06	-0.00012249599321664806	-6.860535536140633e-06	-0.00012270094898120254
7.814325227768903	0.0007285663150928997	0.000730249564368513	0.0007613043004795763	0.0007627629233127227	0.0007804038588401169	0.0007817126027924058	0.0008010257075704699	0.0008021572036165533	0.0008452138402371138	0.0008459125808343985	0.05089852727013669	0.05039483841389759	-6.7921018832572955e-06	-0.00012220896659179137	-6.8034695219609115e-06	-0.0001224135024830153
7.861410468260233	0.0007282695356095579	0.0007299520954264338	0.0007609938380027937	0.0007624518649307331	0.0007800853916196017	0.0007813936024881116	0.0008006985795658574	0.0008018296171551264	0.0008448680920351765	0.000845566557604467	0.05089794269910538	0.05039425981861989	-6.735533230387697e-06	-0.00012192137166489037	-6.746809531632883e-06	-0.00012212548666112877
7.908779421011744	0.0007279733708407443	0.0007296552432332365	0.0007606840741091334	0.0007621415066442447	0.0007797676754745191	0.0007810753543586948	0.0008003722622349144	0.0008015028419243922	0.0008445232922601187	0.0008452214818356385	0.05089745237468219	0.05039377450651392	-6.679367199405317e-06	-0.00012163320582159187	-6.69055279324017e-06	-0.00012183689889799787
7.956433795532517	0.0007276778222720676	0.0007293590092773171	0.0007603750102913515	0.0007618318499486936	0.0007794507118978158	0.000780757859899782	0.0008000467570675066	0.0008011768794169565	0.000844179442383817	0.0008448773550029052	0.05089705631233796	0.050393382492893775	-6.62360103978292e-06	-0.00012134446641171026	-6.634696552102609e-06	-0.00012154773653944018
8.004375311632296	0.0007273828913949037	0.000729063395052856	0.0007600666480486856	0.0007615228963460098	0.0007791345023894044	0.0007804411206139745	0.0007997220655610488	0.0008008517311329782	0.0008438365438871726	0.0008445341785902687	0.0508967545279413	0.05039308379346831	-6.568232018082029e-06	-0.00012105515074761763	-6.5792380706860415e-06	-0.00012125799689441386
8.052605699483543	0.0007270885797064785	0.0007287684020599011	0.0007597589888869431	0.0007612146473447063	0.0007788190484562556	0.0007801251380109407	0.0007993981892206021	0.0008005273985802656	0.0008434945982602174	0.000844191954090845	0.050896547037762196	0.05039287842434311	-6.513257417914767e-06	-0.00012076525610546507	-6.5241746285277236e-06	-0.00012096767723540625
8.101126699683881	0.0007267948887099569	0.0007284740318044561	0.0007594520343185949	0.0007609071044599732	0.0007785043516124954	0.0007798099136075139	0.0007990751295589736	0.0008002038832743766	0.0008431536070022182	0.0008438506830069711	0.05089643385847283	0.050392766402020645	-6.458674539824155e-06	-0.00012047477972373932	-6.469503522116629e-06	-0.00012067677479729588
8.149940063318896	0.0007265018199145318	0.0007281802857985712	0.0007591457858628715	0.0007606002692137738	0.0007781904133795033	0.0007794954489277909	0.0007987528880968186	0.0007998811867387218	0.0008428135716217908	0.0008435103668503167	0.0508964150071478	0.050392747743401904	-6.404480701159218e-06	-0.00012018371880306855	-6.415222064775489e-06	-0.00012038528677693616
8.199047552025359	0.000726209374835515	0.0007278871655604336	0.0007588402450458583	0.0007602941431349402	0.0007778772352860127	0.0007791817455032317	0.0007984314663627445	0.0007995593105046673	0.0008424744936370081	0.000843171007141995	0.05089649050126678	0.05039282246578784	-6.350673236010795e-06	-0.00011989207050594475	-6.361327586579257e-06	-0.00012009321033282228
8.248450938054788	0.0007259175549944279	0.0007275946726144584	0.0007585354134005921	0.0007599887277592705	0.0007775648188682096	0.0007788688048727604	0.0007981108658934137	0.0007992382561116387	0.0008421363745755132	0.000842832605412674	0.050896660358715706	0.05039299058688097	-6.297249495053683e-06	-0.00011959983195547474	-6.307817434215469e-06	-0.00011980054258423078
8.298152004337403	0.0007256263619190972	0.0007273028084913843	0.0007582312924671639	0.0007596840246296301	0.0007772531656698384	0.000778556628582868	0.0007977910882336529	0.0007989180251072301	0.0008417992159746366	0.0008424951632026934	0.0508969245977869	0.05039325212478624	-6.244206845481583e-06	-0.00011930700023543572	-6.254688970930462e-06	-0.00011950728061113636
8.348152544546481	0.0007253357971437457	0.0007270115747283652	0.0007579278837928135	0.0007593800352960494	0.000776942277242302	0.0007782452181877156	0.0007974721349365562	0.0007985986190473079	0.0008414630193815069	0.0008421586820621774	0.05089728323718211	0.05039360709801208	-6.191542670913423e-06	-0.00011901357239008092	-6.201939576394068e-06	-0.00011921342145365665
8.398454363163072	0.0007250458622090892	0.0007267209728690667	0.0007576251889320343	0.0007590767613158255	0.0007766321551447678	0.0007779345752492385	0.000797154007563596	0.0007982800394961204	0.0008411277863531695	0.0008418231635511519	0.05089773629601175	0.05039405552547239	-6.13925437124678e-06	-0.00011871954542264085	-6.14956664660507e-06	-0.0001189189621111364
8.449059275541144	0.0007247565586624352	0.0007264310044637651	0.0007573232094466769	0.0007587742042536277	0.000776322800944276	0.0007776247013372557	0.0007968367076847351	0.000797962288026411	0.000840793518456709	0.0008414886092396662	0.05089828379379844	0.05039459742648716	-6.087339362615372e-06	-0.00011842491629593388	-6.097567593771509e-06	-0.00011862389954170327
8.49996910797308	0.0007244678880577752	0.0007261416710694428	0.0007570219469060471	0.0007584723656815986	0.0007760142162158418	0.0007773155980295743	0.0007965202368785318	0.0007976453662195263	0.0008404602172693606	0.0008411550207079089	0.050898925750476845	0.050395232820784536	-6.0357950772346736e-06	-0.00011812968193083973	-6.0459398462603745e-06	-0.00011832823066237896
8.551185697755594	0.0007241798519558925	0.0007258529742498895	0.0007567214028870213	0.0007581712471794617	0.0007757064025425724	0.0007770072669121007	0.0007962045967322613	0.0007973292756655306	0.0008401278843786422	0.0008408223995463324	0.05089966218639411	0.050395961728500416	-5.984618963311705e-06	-0.0001178338392056888	-5.9946808484354075e-06	-0.0001180319523473583
8.602710893256043	0.0007238924519244558	0.0007255649155758039	0.0007564215789741446	0.0007578708503346291	0.0007753993615157714	0.0007766997095789522	0.0007958897888420253	0.000797014017963323	0.0008397965213824702	0.0008404907473557767	0.05090049312231458	0.05039678417018247	-5.933808484999935e-06	-0.00011753738495740018	-5.943788060622408e-06	-0.00011773506142906398
8.654546553979111	0.0007236056895381235	0.0007252774966248917	0.0007561224767597427	0.0007575711767423049	0.0007750930947350512	0.0007763929276325634	0.0007955758148128667	0.0007966995947207461	0.0008394661298892855	0.0008401600657475881	0.050901418579416234	0.050397700166788656	-5.883361122215394e-06	-0.00011724031597840079	-5.893258958930558e-06	-0.0001174375546954265
8.706694550633951	0.000723319566378651	0.0007249907189819789	0.0007558240978440341	0.0007572722280056068	0.0007747876038084525	0.0007760869226838124	0.0007952626762588943	0.0007963860075547172	0.0008391367115181858	0.0008398303563437595	0.05090243857929668	0.05039870973968961	-5.833274370575965e-06	-0.00011694262901743024	-5.843091035186501e-06	-0.00011713942889055029
8.759156765201672	0.0007230340840349893	0.0007247045842391068	0.0007555264438352369	0.0007569740057356653	0.0007744828903525526	0.000775781696352123	0.0007949503748033944	0.000796073258091335	0.0008388082678990463	0.0008395016207770446	0.05090355314397111	0.050399812910670624	-5.7835457413502045e-06	-0.00011664432077962417	-5.793281796912658e-06	-0.00011684068071518561
8.811935091003267	0.0007227492441033957	0.0007244190939956439	0.0007552295163496841	0.000756676511551743	0.0007741789559925846	0.0007754772502655884	0.0007946389120789553	0.0007957613479660061	0.0008384808006726532	0.0008391738606910945	0.05090476229587501	0.05040100970193158	-5.7341727612491775e-06	-0.00011634538792387739	-5.7438287670765614e-06	-0.0001165413068233978
8.865031432767935	0.0007224650481875435	0.0007241342498583961	0.0007549333170119415	0.0007563797470813512	0.0007738758023625599	0.0007751735860610916	0.0007943282897275931	0.000795450278823571	0.0008381543114908401	0.0008388470777405927	0.05090606605786483	0.05040230013608932	-5.685152972435999e-06	-0.00011604582706406519	-5.6947294841298846e-06	-0.00011624130382456577
8.918447706701835	0.0007221814978986246	0.0007238500534417098	0.0007546378474549157	0.0007560837139603595	0.0007735734311053802	0.0007748707053844182	0.000794018509400868	0.0007951400523184202	0.0008378288020166115	0.0008385212735913808	0.05090746445321973	0.05040368423617788	-5.6364839323757784e-06	-0.0001157456347677388	-5.64598150184191e-06	-0.00011594066828135574
8.972185840557227	0.0007218985948554687	0.0007235665063675904	0.00075434310931998	0.0007557884138331215	0.0007732718438729671	0.0007745686098903868	0.0007937095727600192	0.0007948306701146292	0.0008375042739242889	0.0008381964499206023	0.05090895750564308	0.05040516202565037	-5.588163213733274e-06	-0.00011544480755509845	-5.597582389205852e-06	-0.00011563939670905521
9.02624777370205	0.0007216163406846498	0.0007232836102658106	0.0007540491042570888	0.0007554938483525888	0.0007729710423263804	0.0007742673012429666	0.0007934014814760862	0.000794522133886081	0.0008371807288996413	0.0008378726084168343	0.050910545239262986	0.05040673352838011	-5.540188404296563e-06	-0.00011514334189888231	-5.549529730355593e-06	-0.00011533748557535084
9.080635457189915	0.000721334737020605	0.0007230013667740283	0.0007537558339249026	0.0007552000191804365	0.0007726710281359466	0.0007739667811154072	0.0007930942372300435	0.0007942144453165998	0.0008368581686400285	0.0008375497507802323	0.05091222767863317	0.05040839876866219	-5.492557106877294e-06	-0.00011484123422347836	-5.501821124469404e-06	-0.00011503493129969011
9.135350853830497	0.0007210537855057463	0.0007227197775378987	0.0007534632999909058	0.0007549069279871818	0.0007723718029813824	0.0007736670511903614	0.0007927878417129267	0.0007939076061000773	0.0008365365948545398	0.0008372278787226649	0.050914004848735706	0.05041015777121327	-5.445266939207473e-06	-0.00011453848090448027	-5.454454185675403e-06	-0.00011473173025244865
9.190395938260405	0.0007207734877905815	0.0007224388442111967	0.0007531715041315366	0.0007546145764523136	0.0007720733685519277	0.0007733681131600181	0.0007924822966259715	0.0007936016179406123	0.0008362160092641392	0.0008369069939678637	0.05091587677498153	0.050412010561174815	-5.398315533841451e-06	-0.00011423507826732737	-5.4074265429414e-06	-0.00011442787875401428
9.245772697014415	0.0007204938455338315	0.0007221585684559326	0.0007528804480323096	0.000754322966264415	0.0007717757265464718	0.0007730699687262301	0.0007921776036807437	0.0007932964825526416	0.0008358964136018096	0.0008365870982515644	0.05091784348321011	0.05041395716411328	-5.35170053806832e-06	-0.00011393102258736021	-5.360735839987293e-06	-0.0001141233730743707
9.301483128597186	0.0007202148604025528	0.0007218789519424766	0.0007525901333879461	0.0007540320991212952	0.0007714788786736902	0.0007727726196006495	0.0007918737645992809	0.0007929922016610804	0.0008355778096127013	0.0008362681933216571	0.05091990499969407	0.050415997606021286	-5.305419613826044e-06	-0.00011362631008879354	-5.314379735201803e-06	-0.0001138182094322926
9.357529243555355	0.0007199365340722578	0.0007215999963496786	0.0007523005619025026	0.0007537419767301169	0.0007711828266521742	0.0007724760675048595	0.0007915707811142282	0.0007926887770014582	0.0008352601990542797	0.000835950280938333	0.05092206135113742	0.050418131913318294	-5.259470437579163e-06	-0.00011332093694382817	-5.26835590152451e-06	-0.00011351238399459618
9.413913064550128	0.0007196588682270429	0.0007213217033649969	0.0007520117352895045	0.0007534526008075307	0.0007708875722105726	0.0007721803141705136	0.0007912686549689812	0.0007923862103200644	0.0008349435836964796	0.0008356333628742397	0.05092431256467759	0.0504203601128535	-5.213850700265012e-06	-0.00011301489927229014	-5.222662026392079e-06	-0.00011320589287569516
9.47063662643026	0.00071938186455971	0.0007210440746846192	0.0007517236552720767	0.0007531639730798058	0.0007705931170877234	0.0007718853613394703	0.0007909673879178267	0.0007920845033740857	0.0008346279653218544	0.0008353174409146292	0.050926658667887634	0.05042268223190575	-5.168558107148009e-06	-0.00011270819314032621	-5.177295811571725e-06	-0.00011289873213576884
9.527701976305488	0.000719105524771902	0.0007207671120135995	0.0007514363235830851	0.0007528760952829729	0.0007702994630328023	0.0007715912107639406	0.0007906669817260937	0.0007917836579317598	0.00083431334572574	0.0008350025168575237	0.050929099688776555	0.050425098298184444	-5.123590377775419e-06	-0.0001124008145601818	-5.132254973156877e-06	-0.00011259089778156706
9.585111173620431	0.0007188298505742223	0.0007204908170659781	0.0007511497419652659	0.0007525889691629517	0.0007700066118054553	0.0007712978642066196	0.0007903674381702908	0.0007914836757725123	0.0008339997267164021	0.000834688592513861	0.05093163565579011	0.050427608339832355	-5.078945245860257e-06	-0.00011209275948900754	-5.087537241414523e-06	-0.0001122823857644395
9.642866290228868	0.0007185548436863799	0.0007202151915649255	0.000750863912171376	0.0007523025964757037	0.0007697145651759536	0.0007710053234408443	0.0007900687590382681	0.0007911845586871186	0.0008336871101152091	0.0008343756697076695	0.05093426659781346	0.050430212385424736	-5.034620459179809e-06	-0.00011178402382802655	-5.043140360691534e-06	-0.00011197319197961408
9.700969410468568	0.0007182805058373108	0.0007199402372428649	0.0007505788359643242	0.0007520169789873617	0.0007694233249253303	0.0007707135902507284	0.000789770946129357	0.0007908863084778434	0.0008333754977567842	0.0008340637502762177	0.05093699254417094	0.05043291046397246	-4.990613779527059e-06	-0.00011147460342253446	-4.9990620893791e-06	-0.00011166331226647452
9.75942263123647	0.0007180068387653227	0.0007196659558416183	0.0007502945151173224	0.0007517321184743834	0.000769132892845536	0.000770422666431319	0.0007894740012545321	0.0007905889269586043	0.0008330648914891772	0.0008337528360701897	0.05093981352462863	0.05043570260492191	-4.9469229825632385e-06	-0.00011116449405981776	-4.955300199754875e-06	-0.00011135274240620108
9.818228062064373	0.0007177338442182284	0.0007193923491125388	0.0007500109514140282	0.0007514480167236921	0.0007688432707395857	0.0007701325537887435	0.0007891779262365627	0.0007902924159551223	0.0008327552931740292	0.0008334429289538465	0.05094272956939313	0.050438588838156856	-4.903545857757111e-06	-0.00011085369146907054	-4.911852477916187e-06	-0.00011104147812171505
9.877387825195074	0.0007174615239534885	0.0007191194188166543	0.0007497281466486955	0.0007511646755328295	0.0007685544604217147	0.0007698432541403665	0.0007888827229101752	0.0007899967773050842	0.0008324467046867453	0.0008331340308052004	0.05094574070911651	0.05044156919399909	-4.860480208292162e-06	-0.00011054219132045073	-4.86871672370718e-06	-0.00011072951507698492
9.936904055658934	0.0007171898797383517	0.0007188471667248076	0.0007494461026263221	0.0007508820967101021	0.0007682664637175314	0.000769554769314941	0.0007885883931222099	0.0007897020128583003	0.0008321391279166643	0.0008328261435161854	0.05094884697489444	0.05044464370321013	-4.8177238509763964e-06	-0.00011022998922416427	-4.8258907506051885e-06	-0.00011041684887580505
9.996778901350961	0.00071691891335	0.0007185755946178031	0.0007491648211628048	0.0007506002820747378	0.0007679792824641768	0.0007692671011527706	0.0007882949387317867	0.0007894081244768709	0.0008318325647672357	0.0008325192689928331	0.05095204839826798	0.05044781239699227	-4.775274616154734e-06	-0.00010991708072957684	-4.783372385643546e-06	-0.00011010347506093532
10.05701452310831	0.000716648626575694	0.0007183047042865516	0.000748884304085092	0.0007503192334570383	0.0007676929185104826	0.0007689802515058665	0.0007880023616104686	0.0007891151140353489	0.0008315270171561964	0.0008322134091554503	0.05095534501122593	0.050451075306990126	-4.733130347591916e-06	-0.00010960346132393717	-4.7411594693196404e-06	-0.00010978938911354597
10.117613094788254	0.0007163790212129245	0.0007180344975322203	0.0007486045532313441	0.0007500389526985378	0.0007674073737171371	0.0007686942222381112	0.0007877106636424334	0.0007888229834209094	0.0008312224870157537	0.0008319085659387993	0.05095873684620547	0.05045443246529029	-4.691288902432603e-06	-0.00010928912643221045	-4.699249855486497e-06	-0.00010947458645138575
10.178576803346665	0.0007161100990695596	0.0007177649761663861	0.0007483255704510901	0.0007497594416521655	0.0007671226499568447	0.000768409015225426	0.0007874198467246394	0.0007885317345335233	0.0008309189762927647	0.0008316047412922842	0.05096222393609238	0.05045788390442462	-4.649748151073878e-06	-0.00010897407141549631	-4.657641411285121e-06	-0.0001091590624286154
10.239907848916916	0.0007158418619640005	0.0007174961420111858	0.0007480473576053918	0.0007494807021824034	0.0007668387491144993	0.0007681246323559352	0.0007871299127670028	0.0007882413692861262	0.0008306164869489248	0.000831301937180132	0.050965806314223615	0.05046142965737067	-4.608505977083711e-06	-0.00010865829157036266	-4.616332017078582e-06	-0.0001088428123355023
10.301608444889292	0.0007155743117253349	0.0007172279968994719	0.0007477699165670051	0.0007492027361654528	0.0007665556730873477	0.0007678410755301356	0.0007868408636925687	0.0007879518896047945	0.0008303150209609541	0.0008310001555815827	0.05096948401438736	0.0504650697575515	-4.567560277128971e-06	-0.00010834178212767998	-4.575319566301091e-06	-0.00010852583139556171
10.363680817990868	0.0007153074501934991	0.0007169605426749761	0.0007474932492205532	0.0007489255454894045	0.0007662734237851691	0.0007675583466610754	0.0007865527014376965	0.0007876632974289291	0.0008300145803207934	0.0008306993984910854	0.050973257070825874	0.050468804238838816	-4.52690896085052e-06	-0.00010802453825148328	-4.534601965406823e-06	-0.00010820811476572323
10.426127208365882	0.0007150412792194336	0.0007166937811924642	0.0007472173574626893	0.0007486491320544052	0.0007659920031304442	0.0007672764476745219	0.000786265427952234	0.000787375594711432	0.0008297151670357936	0.0008303996679184866	0.05097712551823461	0.050472633135553474	-4.486549950838935e-06	-0.0001077065550387224	-4.4941771338014025e-06	-0.00010788965753563695
10.488949869656532	0.0007147758006652484	0.000716427714317903	0.0007469422432022732	0.0007483734977728314	0.0007657114130585361	0.0007669953805091454	0.000785979045199705	0.0007870887834188917	0.0008294167831289152	0.0008301009658892322	0.05098108939176482	0.05047655648246595	-4.446481182474905e-06	-0.00010738782751715248	-4.45404300372914e-06	-0.00010757045472611915
10.552151069084381	0.0007145110164043888	0.0007161623439286223	0.0007466679083605454	0.0007480986445694637	0.0007654316555178708	0.0007667151471166948	0.0007856935551574965	0.0007868028655317694	0.0008291194306389306	0.0008298032944445639	0.050985148727024344	0.05048057431479817	-4.406700603911025e-06	-0.0001070683506456116	-4.414197520187166e-06	-0.00010725050128820857
10.615733087532126	0.0007142469283217995	0.0007158976719134876	0.0007463943548713003	0.0007478245743816652	0.000765152732470116	0.0007664357494621857	0.0007854089598170424	0.0007865178430445901	0.0008288231116206205	0.0008295066556417262	0.05098930356007831	0.05048468666822538	-4.367206175932142e-06	-0.000106748119311606	-4.374638640833491e-06	-0.0001069297921016954
10.679698219625935	0.0007139835383141012	0.0007156337001730685	0.000746121584681074	0.0007475512891595632	0.0007648746458903746	0.0007661571895240842	0.0007851252611840249	0.000786233717966135	0.0008285278281449904	0.0008292110515541721	0.05099355392745112	0.050488893578875454	-4.327995871873831e-06	-0.00010642712833036638	-4.335364335918482e-06	-0.00010660832197448289
10.744048773818252	0.0007137208482897591	0.0007153704306198132	0.0007458495997493219	0.0007472787908662314	0.0007645973977673683	0.0007658794692944979	0.000784842461278564	0.000785950492319637	0.0008282335822994737	0.0008289164842717723	0.05099789986612776	0.050493195083331596	-4.289067677580756e-06	-0.00010610537244498675	-4.2963725881877204e-06	-0.00010628608564167141
10.808787072471103	0.0007134588601692602	0.0007151078651782238	0.0007455784020486056	0.0007470070814778754	0.0007643209901036303	0.0007656025907793654	0.0007845605621354161	0.0007856681681429784	0.0008279403761881453	0.0008286229559010282	0.05100234141355347	0.05049759121863331	-4.250419591289578e-06	-0.00010578284632428714	-4.257661392817816e-06	-0.00010596307776425395
10.87391545193992	0.0007131975758852915	0.0007148460057850351	0.0007453079935647817	0.0007467361629840228	0.0007640454249157006	0.0007653265559986531	0.0007842795658041771	0.0007853867474888933	0.0008276482119319391	0.0008283304685652885	0.051006878607636724	0.05050208202227666	-4.212049623522271e-06	-0.0001054595445613149	-4.219228757281097e-06	-0.00010563929292711771
10.93943626265785	0.0007129369973829238	0.0007145848543893997	0.0007450383762971963	0.0007464660373877166	0.0007637707042343258	0.0007650513669865553	0.0007839994743494882	0.0007851062324251745	0.0008273570916688689	0.0008280390244049702	0.0510115114867494	0.050506667532216776	-4.173955797067905e-06	-0.0001051354616736222	-4.181072701329135e-06	-0.00010531472563962696
11.00535186922059	0.0007126771266197889	0.0007143244129530656	0.0007447695522588716	0.0007461967067057046	0.0007634968301046528	0.0007647770257916885	0.0007837202898512371	0.0007848266250348751	0.0008270670175542443	0.0008277486255777758	0.05101624008972834	0.05051134778686801	-4.136136146821318e-06	-0.00010481059210026844	-4.143191256848755e-06	-0.00010498937033262545
11.071664650471687	0.0007124179655662779	0.0007140646834505737	0.0007445015234767159	0.0007459281729686469	0.0007632238045864452	0.0007645035344773066	0.0007834420144047801	0.0007845479274165296	0.0008267779917609094	0.0008274592742589306	0.0510210644558763	0.05051612282510522	-4.098588719742349e-06	-0.00010448493020182026	-4.1055824678004615e-06	-0.00010466322135824213
11.138376999588447	0.0007121595162057198	0.0007138056678694385	0.0007442342919917123	0.0007456604382213075	0.0007629516297542766	0.0007642308951214972	0.0007831646501211446	0.0007842701416843589	0.0008264900164794592	0.0008271709726414008	0.051025984624963175	0.050520992686265594	-4.061311574791657e-06	-0.00010415847025929681	-4.068244390158585e-06	-0.0001043362729887809
11.205491324168262	0.0007119017805345828	0.0007135473682103485	0.0007439678598591305	0.0007453935045227654	0.0007626803076977519	0.0007639591098174008	0.0007828881991272551	0.0007839932699684945	0.0008262030939184834	0.000826883722936136	0.05103100063722714	0.050525957410148696	-4.024302782776323e-06	-0.00010383120647125543	-4.031175091775974e-06	-0.00010400851941425038
11.273010046315514	0.0007116447605626668	0.0007132897864873602	0.0007437022291487317	0.0007451273739466193	0.0007624098405217167	0.000763688180673421	0.0007826126635661514	0.000783717314415198	0.0008259172263047991	0.0008265975273723027	0.05103611253337608	0.05053101703701913	-3.987560426338584e-06	-0.00010350313295454105	-3.99437265235017e-06	-0.00010367995474266922
11.340935602728974	0.0007113884583133031	0.0007130329247280976	0.0007434374019449785	0.0007448620485811988	0.0007621402303464741	0.0007634181098134431	0.0007823380455972127	0.0007834422771870852	0.0008256324158836919	0.0008263123881975253	0.0510413203545884	0.050536171607606	-3.951082599863015e-06	-0.00010317424374228779	-3.957835163326262e-06	-0.00010335057299803996
11.409270444789758	0.0007111328758235558	0.0007127767849739548	0.0007431733803472474	0.0007445975305297777	0.0007618714793080044	0.0007631488993770535	0.0007820643473963848	0.000783168160463354	0.0008253486649191597	0.0008260283076781305	0.05104662414251483	0.050541421163105726	-3.914867409362914e-06	-0.00010284453278219807	-3.921560727814487e-06	-0.00010302036811907223
11.478017038649782	0.0007108780151444286	0.000712521369280302	0.0007429101664700481	0.0007443338219107925	0.0007616035895581917	0.0007628805515197647	0.0007817915711564132	0.0007828949664400168	0.0008250659756941622	0.0008257452880993961	0.0510520239392783	0.05054676574518136	-3.878912972377947e-06	-0.00010251399393443328	-3.88554746045839e-06	-0.00010268933395671254
11.547177865320764	0.0007106238783410774	0.0007122666797167	0.0007426477624432469	0.0007440709248580669	0.000761336563265054	0.0007626130684132489	0.0007815197190870822	0.0007826226973301412	0.000824784350510878	0.0008254633317658096	0.051057519787477135	0.05055220539596586	-3.843217417968947e-06	-0.00010218262097211328	-3.8497934874365605e-06	-0.00010235746427461612
11.616755420763786	0.0007103704674930142	0.0007120127183671044	0.0007423861704122842	0.0007438088415210295	0.0007610704026129666	0.0007623464522455598	0.0007812487934154459	0.0007823513553640803	0.0008245037916909517	0.0008251824410013135	0.05106311173018359	0.05055774015806119	-3.8077788866042878e-06	-0.00010185040757954011	-3.8142969463576815e-06	-0.00010202475274748157
11.686752215979308	0.0007101177846943297	0.0007117594873300877	0.0007421253925384062	0.0007435475740649468	0.0007608051098029032	0.0007620807052213748	0.0007809787963860765	0.0007820809427897227	0.0008242243015757618	0.0008249026181495748	0.05106879981094737	0.05056337007454138	-3.7725955300384542e-06	-0.00010151734734914486	-3.7790559861243522e-06	-0.00010169119295799778
11.75717077709787	0.0007098658320539103	0.0007115069887190578	0.0007418654309988972	0.0007432871246711546	0.0007605406870526738	0.0007618158295622334	0.0007807097302613121	0.0007818114618727376	0.0008239458825266829	0.000824623865574247	0.051074584073796676	0.050569095188952015	-3.73766551127995e-06	-0.00010118343378157091	-3.7440687669226813e-06	-0.00010135677839714918
11.82801364547121	0.000709614611695659	0.0007112552246624796	0.0007416062879873114	0.0007430274955372913	0.0007602771365971652	0.0007615518275067763	0.0007804415973215019	0.0007815429148968249	0.0008236685369253532	0.0008243461856592379	0.05108046456323663	0.0505749155453126	-3.7029870045045613e-06	-0.0001008486602841474	-3.709333460114733e-06	-0.00010102150246224517
11.899283377763982	0.0007093641257587235	0.0007110041973041026	0.0007413479657137136	0.0007427686888775384	0.0007600144606885878	0.000761288701310996	0.0007801743998652658	0.0007812753041639705	0.0008233922671739497	0.0008240695808089838	0.05108644132425417	0.050580831188116654	-3.6685581949365276e-06	-0.00010051302016819696	-3.6748482481240366e-06	-0.00010068535845433879
11.970982546046038	0.0007091143763977281	0.0007107539088031937	0.0007410904664049243	0.000742510706922866	0.00075975266159673	0.0007610264532484884	0.0007799081402097534	0.0007810086319947081	0.0008231170756954669	0.0008237940534487295	0.05109251440231636	0.05058684216233398	-3.634377278827726e-06	-0.00010017650664889688	-3.6406113244121657e-06	-0.00010034833957811573
12.043113737885237	0.0007088653657830016	0.0007105043613347678	0.0007408337923047603	0.0007422535519212766	0.0007594917416092052	0.0007607650856107034	0.0007796428206909023	0.0007807429007283801	0.0008228429649339941	0.0008235196060248075	0.05109868384337359	0.050592948513411604	-3.6004424633310356e-06	-9.983911284300317e-05	-3.6066208933781263e-06	-0.00010001043894009021
12.115679556440844	0.0007086170961008208	0.0007102555570898276	0.0007405779456742926	0.0007419972261380574	0.0007592317030317186	0.0007605046007072071	0.0007793784436637113	0.0007804781127234042	0.0008225699373550076	0.0008232462410049246	0.05110494969385871	0.05059915028727341	-3.56675196642401e-06	-9.950083176663016e-05	-3.57287517025167e-06	-9.967164954585717e-05
12.188682620557461	0.0007083695695536495	0.000710007498275607	0.0007403229287920971	0.0007417417318560375	0.0007589725481883253	0.0007602450008659463	0.0007791150115025097	0.00078021427035755	0.0008222979954456601	0.0008229739608784577	0.051111312000690474	0.05060544753032362	-3.5333040168932656e-06	-9.916165633580554e-05	-3.539372381074213e-06	-9.933196430036983e-05
12.26212556485955	0.00070812278836038	0.0007097601871158114	0.0007400687439545104	0.0007414870713758417	0.0007587142794216943	0.0007599862884335088	0.0007788525266012282	0.0007799513760282079	0.000822027141715071	0.0008227027681567414	0.0511177708112724	0.050611840289446736	-3.5000968541792216e-06	-9.882157936280667e-05	-3.506110762573067e-06	-9.899137600502539e-05
12.336011039846525	0.0007078767547565875	0.0007095136258508732	0.0007398153934758984	0.0007412332470161598	0.0007584568990933863	0.0007597284657754035	0.0007785909913736874	0.0007796894321526756	0.000821757378694635	0.0008224326653733764	0.05112432617349651	0.050618328612007664	-3.4671287283136523e-06	-9.848059355441197e-05	-3.4730885620729707e-06	-9.864987735536124e-05
12.41034171198835	0.0007076314709947821	0.0007092678167382046	0.0007395628796889219	0.0007409802611140128	0.0007582004095841262	0.0007594715352763325	0.0007783304082538781	0.0007794284411684438	0.0008214887089383243	0.0008221636550845333	0.05113097813574153	0.050624912545855515	-3.4343978998537666e-06	-9.8138691511096e-05	-3.4403040374457808e-06	-9.83074609406942e-05
12.485120263821853	0.0007073869393446667	0.0007090227620524552	0.0007393112049448092	0.0007407281160250254	0.0007579448132940854	0.0007592154993404743	0.0007780707796962546	0.0007791684055334844	0.0008212211350230007	0.0008218957398692635	0.051137726746876694	0.050631592139322584	-3.401902639841442e-06	-9.779586572586374e-05	-3.407755457058431e-06	-9.796411924242743e-05
12.560349394047481	0.0007071431620933929	0.0007087784640857696	0.0007390603716136262	0.0007404768141236977	0.0007576901126431597	0.000758960360391762	0.0007778121081760206	0.0007789093277265406	0.0008209546595487244	0.000821628922329809	0.0511445720562607	0.0506383674412254	-3.3696412296635794e-06	-9.745210858105868e-05	-3.375441099639359e-06	-9.761984463119155e-05
12.63603181762671	0.0007069001415458367	0.0007085349251480633	0.0007388103820845669	0.0007402263578036958	0.0007574363100712697	0.0007587061208741845	0.0007775543961894406	0.0007786512102474371	0.0008206892851390857	0.0008213632050919343	0.05115151411374527	0.05064523850086773	-3.337611960989653e-06	-9.710741234678077e-05	-3.3433592542169224e-06	-9.727462936517939e-05
12.712170265880024	0.0007066578800248612	0.0007082921475672859	0.0007385612387662305	0.0007399767494781292	0.0007571834080386457	0.0007584527832520716	0.000777297646254134	0.0007783940556173752	0.0008204250144415221	0.0008210985908052425	0.051158552969674205	0.050652205368040736	-3.305813135737884e-06	-9.676176918035906e-05	-3.3115082200777662e-06	-9.692846558972956e-05
12.78876748658549	0.0007064163798715933	0.0007080501336896987	0.0007383129440869145	0.0007397279915798451	0.000756931409026131	0.0007582003500103971	0.0007770418609093881	0.0007781378663792455	0.0008201618501276527	0.0008208350821435117	0.05116568867488565	0.05065926809302282	-3.274243065948604e-06	-9.641517112282671e-05	-3.279886306649729e-06	-9.658134533363505e-05
12.865826244077915	0.0007061756434457055	0.0007078088858801572	0.0007380655004949106	0.0007394800865617238	0.0007566803155354856	0.0007579488236550847	0.0007767870427164732	0.0007778826450979438	0.0008198997948936155	0.0008205726818050316	0.05117292128071316	0.05066642672658294	-3.2429000737244085e-06	-9.606761009794962e-05	-3.248491833436791e-06	-9.623326050819947e-05
12.943349319348618	0.0007059356731256964	0.0007075684065223922	0.0007378189104588018	0.0007392330368969776	0.0007564301300896945	0.0007576982067133152	0.0007765331942589594	0.0007776283943606889	0.0008196388514604092	0.0008203113925129437	0.05118025083898637	0.05067368131998056	-3.2117824911633702e-06	-9.571907791014467e-05	-3.217323129954021e-06	-9.588420290518318e-05
13.0213395101458	0.0007056964713091818	0.0007073286980193014	0.0007375731764677689	0.0007389868450794573	0.0007561808552332822	0.0007574485017338423	0.0007762803181430429	0.0007773751167773487	0.0008193790225742403	0.0008200512170155925	0.051187677402032075	0.05068103192496713	-3.1808886602835776e-06	-9.536956624264792e-05	-3.1863785356451776e-06	-9.55341641949714e-05
13.099799631075467	0.0007054580404131858	0.0007070897627932418	0.0007373283010318985	0.0007387415136239604	0.0007559324935326304	0.0007571997112873107	0.000776028416997875	0.0007771228149807692	0.0008191203110068765	0.0008197921580868759	0.05119520102267705	0.05068847859378726	-3.150216932939001e-06	-9.501906665518312e-05	-3.155656399810719e-06	-9.518313592427052e-05
13.178732513703073	0.0007052203828744412	0.0007068516032863301	0.0007370842866824985	0.000738497045066548	0.0007556850475763046	0.0007569518379665833	0.0007757774934758979	0.000776871491627111	0.0008188627195560072	0.0008195342185266067	0.05120282175424724	0.050696021379179376	-3.119765670721482e-06	-9.466757058149144e-05	-3.1251550815028506e-06	-9.483110951361007e-05
13.258141006655675	0.0007049835011496935	0.0007066142219607475	0.0007368411359724198	0.0007382534419648667	0.0007554385199753854	0.0007567048843870724	0.0007755275502531868	0.0007766211493961935	0.0008186062510456103	0.0008192774011608798	0.051210539650569535	0.05070366033437776	-3.089533244937312e-06	-9.431506932838785e-05	-3.094872949498638e-06	-9.447807625628801e-05
13.338027975724735	0.0007047473977160061	0.0007063776212990462	0.0007365988514763781	0.0007380107068984712	0.0007551929133637989	0.0007564588531870721	0.0007752785900297944	0.0007763717909918368	0.0008183509083263201	0.0008190217088424404	0.05121835476597364	0.05071139551311317	-3.0595180365144276e-06	-9.396155407337403e-05	-3.0648083822098007e-06	-9.412402731609482e-05
13.418396303969553	0.0007045120750710748	0.0007061418038044649	0.0007363574357912864	0.000737768842469157	0.0007549482303986613	0.0007562137470281017	0.0007750306155301031	0.0007761234191422174	0.0008180966942758062	0.000818767144451063	0.05122626715529197	0.050719226969613826	-3.0297184358922535e-06	-9.36070158614466e-05	-3.034959767582099e-06	-9.376895372428806e-05
13.49924889182131	0.000704277535733549	0.0007059067720012493	0.0007361168915365919	0.0007375278513012989	0.000754704473760626	0.0007559695685952545	0.0007747836295031864	0.0007758760366002276	0.0008178436117991588	0.0008185137108939365	0.05123427687386227	0.050727154758606896	-3.000132842991346e-06	-9.325144560384802e-05	-3.00532550304676e-06	-9.34128463778161e-05
13.580588657187745	0.0007040437822433526	0.0007056725284349752	0.0007358772213546168	0.0007372877360421909	0.000754461646154234	0.000755726320597549	0.0007745376347231698	0.0007756296461438383	0.0008175916638292776	0.0008182614111060543	0.051242383977527804	0.05073517893531962	-2.970759667124921e-06	-9.28948340758462e-05	-2.9759039954432853e-06	-9.305569603770825e-05
13.662418535558457	0.0007038108171620144	0.0007054390756728792	0.0007356384279109053	0.0007370484993623961	0.000754219750308273	0.0007554840057682874	0.0007742926339896018	0.0007753842505764707	0.0008173408533272686	0.0008180102480506099	0.051250588522638536	0.05074329955548052	-2.9415973269025786e-06	-9.253717191351485e-05	-2.946693660929242e-06	-9.269749332560528e-05
13.744741480110864	0.0007035786430730065	0.0007052064163041976	0.0007354005138945811	0.0007368101439561021	0.000753978788976145	0.0007552426268654243	0.0007740486301278343	0.0007751398527273756	0.0008170911832828502	0.0008177602247194045	0.051258890566052796	0.050751516675320546	-2.912644250202545e-06	-9.217844961278976e-05	-2.9176929249325606e-06	-9.233822872245501e-05
13.827560461816718	0.0007033472625820782	0.0007049745529405017	0.000735163482018699	0.0007365726725414763	0.0007537387649362297	0.0007550021866719319	0.000773805625989398	0.000774896455452011	0.0008168426567147579	0.0008175113441332507	0.05126729016513882	0.05075983035157409	-2.8838988740814697e-06	-9.181865752677654e-05	-2.8889002220778073e-06	-9.19778925663195e-05
13.910878469549415	0.0007031166783176067	0.0007047434882160495	0.0007349273350206163	0.0007363360878610358	0.0007534996809922665	0.000754762687996181	0.0007735636244523965	0.0007746540616324359	0.0008165952766711644	0.0008172636093423945	0.051275787377774246	0.050768240641479535	-2.855359644656462e-06	-9.145778586164277e-05	-2.860313996067357e-06	-9.161647504823955e-05
13.9946985101918	0.0007028868929309517	0.0007045132247881396	0.0007346920756623649	0.0007361003926820206	0.0007532615399737391	0.0007545241336723265	0.0007733226284219039	0.0007744126741777084	0.0008163490462301074	0.0008170170234269416	0.0512843822623491	0.05077674760278236	-2.8270250170938163e-06	-9.109582467631272e-05	-2.831932699663177e-06	-9.125396621162407e-05
14.079023608744702	0.0007026579090968074	0.0007042837653374664	0.000734457706731024	0.0007358655897967681	0.0007530243447362591	0.0007542865265606928	0.0007730826408303617	0.0007741722960242837	0.0008161039684999132	0.0008167715894972816	0.05129307487776613	0.050785351293734515	-2.79889345551447e-06	-9.073276387933094e-05	-2.8037547945896843e-06	-9.089035594914141e-05
14.163856808436103	0.000702429729513572	0.0007040551125684884	0.0007342242310391089	0.0007356316820231017	0.0007527880981619672	0.0007540498695481742	0.0007728436646379926	0.0007739329301364275	0.0008158600466196408	0.0008165273106945338	0.05130186528344197	0.05079405177309542	-2.7709634329090016e-06	-9.036859322561486e-05	-2.775778751460886e-06	-9.052563399977731e-05
14.24920117083096	0.0007022023569037159	0.0007038272692097983	0.0007339916514249598	0.0007353986722047202	0.0007525528031599338	0.0007538141655486371	0.000772605702833215	0.000773694579506632	0.0008156172837595261	0.0008162841901909897	0.051310753539308654	0.050802849100135286	-2.743233431095997e-06	-9.000330231523357e-05	-2.748003049732675e-06	-9.015978994736384e-05
14.335059775941703	0.0007019757940141556	0.0007036002380144981	0.0007337599707531361	0.0007351665632115939	0.0007523184626665661	0.0007535794175033271	0.000772368758433063	0.0007734572471560352	0.0008153756831214314	0.0008160422311905633	0.051319739705814785	0.050811743334632994	-2.7157019406014865e-06	-8.963688058885588e-05	-2.720426177571858e-06	-8.979281321594423e-05
14.421435722339384	0.0007017500436166457	0.0007033740217605913	0.0007335291919148299	0.0007349353579403771	0.000752085079646033	0.0007533456283812959	0.000772132834483626	0.0007732209361348631	0.0008151352479393167	0.0008158014369292637	0.05132882384392581	0.050820734536881455	-2.688367460621649e-06	-8.926931732641807e-05	-2.6930466318379406e-06	-8.942469306863488e-05
14.50833212726552	0.0007015251085081578	0.0007031486232513635	0.0007332993178282644	0.0007347050593148111	0.0007518526570906788	0.0007531128011798139	0.000771897934060475	0.0007729856495228551	0.0008148959814796962	0.0008155618106756512	0.05133800601512714	0.05082982276768406	-2.661228498973371e-06	-8.890060164484792e-05	-2.6658629180232804e-06	-8.905541860565469e-05
14.595752126744532	0.0007013009915112836	0.000702924045315784	0.0007330703514391217	0.0007344756702861451	0.0007516211980214599	0.0007528809389248074	0.000771664060269116	0.0007727513904297153	0.0008146578870421232	0.0008153233557313193	0.05134728628142341	0.05083900808835973	-2.634283571981491e-06	-8.853072249434546e-05	-2.6388735501342575e-06	-8.868497875957893e-05
14.683698875697011	0.0007010776954746334	0.00070270029080891	0.0007328422957209593	0.0007342471938335645	0.0007513907054883784	0.000752650044671297	0.000771431216245435	0.0007725181619955664	0.000814420967959669	0.0008150860754313815	0.0513566647053403	0.05084829056074249	-2.6075312044094093e-06	-8.815966865505231e-05	-2.612077050619284e-06	-8.831336229264686e-05
14.772175548053516	0.0007008552232732524	0.0007024773626122998	0.0007326151536756524	0.0007340196329646243	0.0007511611825709356	0.0007524201215038468	0.0007711994051561688	0.0007722859673914119	0.0008141852275994244	0.0008148499731449657	0.05136614134992614	0.05085767024718246	-2.5809699293923016e-06	-8.778742873485901e-05	-2.585471950339313e-06	-8.794055779537402e-05
14.861185336869132	0.0007006335778090314	0.0007022552636344259	0.0007323889283338254	0.0007337929907156864	0.0007509326323785775	0.0007521911725370123	0.0007709686301993641	0.0007720548098196007	0.0008139506693629936	0.000814615052275711	0.0513757162787526	0.050867147210547185	-2.5545982884110988e-06	-8.741399116757309e-05	-2.559056788491512e-06	-8.756655368308275e-05
14.95073145443871	0.0007004127620111326	0.0007020339968111018	0.000732163622755301	0.0007335672701523683	0.0007507050580511577	0.0007519632009158057	0.0007707388946048569	0.0007718246925143056	0.000813717296687006	0.0008143813162622808	0.05138538955591682	0.05087672151422317	-2.528414831165851e-06	-8.70393442079509e-05	-2.5328301125103828e-06	-8.719133819218294e-05
15.040817132412794	0.0007001927788364218	0.000701813565105915	0.0007319392400295563	0.0007333424743700001	0.0007504784627594083	0.000751736209816165	0.0007705102016347569	0.000771595618742009	0.0008134851130436368	0.0008141487685788816	0.05139516124604086	0.05088639322211664	-2.5024181155176156e-06	-8.666347592961587e-05	-2.5067904780053107e-06	-8.681489937772957e-05
15.131445621914246	0.0006999736312699065	0.0007015939715106661	0.0007317157832761838	0.0007331186064940863	0.0007502528497054145	0.0007515102024454311	0.0007702825545839396	0.0007713675918019957	0.0008132541219411328	0.0008139174127357903	0.051405031414274514	0.05089616239865575	-2.476606707438149e-06	-8.628637422208874e-05	-2.48093644869031e-06	-8.643722510948137e-05
15.222620193655578	0.0006997553223251825	0.0007013752190458194	0.0007314932556453642	0.0007328956696807819	0.0007500282221231012	0.0007512851820428373	0.0007700559567805488	0.0007711406150268572	0.0008130243269243506	0.0008136872522798953	0.05141500012629578	0.050906029108790024	-2.4509791809170997e-06	-8.590802678709597e-05	-2.4552665963371856e-06	-8.605830307029105e-05
15.31434413805701	0.0006995378550448874	0.0007011573107609502	0.0007312716603183422	0.0007326736671173629	0.0007498045832787253	0.0007510611518799949	0.0007698304115865042	0.0007709146917829948	0.0008127957315753013	0.0008134582907952341	0.0514250674483121	0.05091599341799278	-2.4255341179117013e-06	-8.552842113568326e-05	-2.429779500691398e-06	-8.567812075171988e-05
15.406620765365147	0.0006993212325011621	0.0007009402497352155	0.0007310510005079151	0.0007324526020227232	0.0007495819364713784	0.0007508381152614058	0.0007696059223980216	0.0007706898254711475	0.0008125683395137062	0.0008132305319035572	0.05143523344706242	0.0509260553922624	-2.400270108270444e-06	-8.514754458532892e-05	-2.404473749375788e-06	-8.529666545067927e-05
15.499453405772549	0.0006991054577961211	0.0007007240390778207	0.0007308312794589276	0.0007322324776478654	0.0007493602850334959	0.0007506160755249666	0.0007693824926461382	0.0007704660195269135	0.0008123421543975608	0.000813003979264888	0.0514454981898158	0.05093621509812239	-2.375185749654146e-06	-8.476538425580826e-05	-2.3793479378680232e-06	-8.491392426687727e-05
15.592845409537835	0.0006988905340623284	0.0007005086819284986	0.0007306125004487735	0.0007320132972764061	0.0007491396323313769	0.0007503950360424916	0.0007691601257972501	0.0007702432774212901	0.0008121171799237092	0.0008127786365780995	0.05145586174437674	0.05094647260262429	-2.3502796474674306e-06	-8.43819270658075e-05	-2.3544006693835065e-06	-8.452988409832218e-05
15.686800147106629	0.000698676464463288	0.0007002941814579993	0.0007303946667879135	0.0007317950642250932	0.0007489199817657151	0.0007501750002202441	0.0007689388253536605	0.0007700216026612217	0.0008118934198284317	0.0008125545075815002	0.05146632417908265	0.050956827973346976	-2.3255504148248993e-06	-8.399715973078647e-05	-2.3296305548580268e-06	-8.414453163929636e-05
15.781321009233178	0.0006984632521939303	0.000700080540868581	0.0007301777818203878	0.0007315777818443208	0.0007487013367721286	0.0007499559714994674	0.0007687185948541273	0.0007698009987901496	0.0008116708778880318	0.0008123315960534243	0.051476885562807016	0.05096728127839962	-2.300996672421028e-06	-8.361106875764968e-05	-2.305036212840207e-06	-8.375785337572106e-05
15.87641140710273	0.0006982509004811256	0.0006998677633945185	0.0007299618489243566	0.0007313614535186673	0.0007484837008217174	0.0007497379533569405	0.0007684994378744382	0.0007695814693885838	0.0008114495579194513	0.0008121099058128416	0.051487545964960045	0.050977832586421544	-2.2766170485032794e-06	-8.322364044185959e-05	-2.280616269413876e-06	-8.336983558115962e-05
15.972074772454643	0.0006980394125841861	0.0006996558523026154	0.0007297468715126309	0.000731146082667434	0.0007482670774216094	0.0007495209493055313	0.0007682813580279758	0.000769363018074676	0.0008112294637808754	0.0008118894407199719	0.051498305455490015	0.05098848196658399	-2.252410178805748e-06	-8.283486086463343e-05	-2.2563693581677084e-06	-8.298046431451378e-05
16.06831455770623	0.000697828791795393	0.0006994448108927245	0.000729532853033227	0.0007309316727451935	0.0007480514701155329	0.0007493049628947632	0.0007680643589663079	0.0007691456485048043	0.0008110105993723656	0.0008116702046769097	0.051509164104884216	0.050999229488591744	-2.228374706458522e-06	-8.244471588808588e-05	-2.232294120113696e-06	-8.258972541569376e-05
16.165134236077357	0.0006976190414405213	0.000699234642498278	0.0007293197969699203	0.000730718227242349	0.0007478368824843871	0.000749089997711391	0.0007678484443797779	0.0007689293643741664	0.0008107929686364912	0.00081145220162826	0.051520121984170796	0.0510100752226829	-2.2045092819321724e-06	-8.205319115170417e-05	-2.208389203600409e-06	-8.219760450148272e-05
16.262537301715792	0.000697410164879383	0.0006990253504868308	0.0007291077068428178	0.0007305057496857063	0.000747623318146833	0.0007488760573799896	0.0007676336179981138	0.0007687141694173905	0.0008105765755589819	0.000811235435561791	0.05153117916491948	0.05102101923963195	-2.1808125629575216e-06	-8.1660272068379e-05	-2.184653264254016e-06	-8.180408696167873e-05
16.36052726982327	0.0006972021655063726	0.000698816938260607	0.0007288965862089332	0.0007302942436390495	0.0007474107807598847	0.0007486631455635494	0.0007674198835910403	0.0007685000674091465	0.0008103614241693827	0.0008110199105090889	0.051542335719242396	0.051032061610750044	-2.157283214493551e-06	-8.126594382185104e-05	-2.1610849649288458e-06	-8.140915795618042e-05
16.459107676782416	0.0006969950467510232	0.0006986094092570588	0.0007286864386627734	0.0007300837127037309	0.0007471992740195149	0.0007484512659640811	0.0007672072449689039	0.0007682870621647737	0.0008101475185417242	0.0008108056305462285	0.051553591719796586	0.051043202407885714	-2.133919908599898e-06	-8.087019135999407e-05	-2.137682975603735e-06	-8.101280240915831e-05
16.55828208028434	0.0006967888120785809	0.0006984027669494397	0.0007284772678369431	0.000729874160519274	0.0007469888016612788	0.0007482404223232398	0.0007669957059833164	0.0007680751575409232	0.0008099348627952108	0.0008105925997944619	0.05156494723978401	0.0510544417034267	-2.1107213244169094e-06	-8.047299939312191e-05	-2.1144459733443005e-06	-8.06150050066401e-05
16.658054059457015	0.000696583464990572	0.0006981970148473765	0.0007282690774027446	0.0007296655907639764	0.0007467793674609308	0.0007480306184229447	0.000766785270527794	0.0007678643574361992	0.0008097234610949048	0.0008103808224209033	0.051576402352953965	0.05106577957030203	-2.0876861480832384e-06	-8.007435238877036e-05	-2.09137264221837e-06	-8.021575019137583e-05
16.758427214994473	0.0006963790090254011	0.0006979921564974657	0.0007280618710708066	0.0007294580071555389	0.0007465709752350738	0.0007478218580860283	0.0007665759425384252	0.0007676546657918276	0.000809513317652443	0.0008101703026392449	0.05158795713360212	0.05107721608198119	-2.064813072668193e-06	-7.967423456786693e-05	-2.0684616732422056e-06	-7.9815022159202e-05
16.859405169286727	0.000696175447758938	0.0006977881954838639	0.0007278556525917035	0.0007292514134516862	0.0007463636288417973	0.0007476141451768755	0.0007663677259945316	0.0007674460865923175	0.0008093044367267433	0.0008099610447104659	0.05159961165657414	0.05108875131247679	-2.04210079810278e-06	-7.927262990009565e-05	-2.045711764300708e-06	-7.941280485418423e-05
16.960991566550526	0.0006959727848051372	0.0006975851354289068	0.0007276504257566082	0.0007290458134508216	0.0007461573321813504	0.0007474074836020981	0.0007661606249193639	0.0007672386238661575	0.0008090968226247494	0.0008097530529435747	0.051611365997266574	0.051100385336345984	-2.01954803109557e-06	-7.886952209906761e-05	-2.023121620067618e-06	-7.900908196414869e-05
17.063190072960847	0.0006957710238166471	0.0006973829799937225	0.0007274461943979352	0.0007288412109926702	0.000745952089196804	0.000747201877311198	0.0007659546433807838	0.0007670322816864994	0.0008088904797021616	0.0008095463316963434	0.05162322023162655	0.05111211822869014	-1.9971534851162195e-06	-7.846489461957318e-05	-2.000689951987735e-06	-7.860383691743467e-05
17.166004376783235	0.0006955701684854444	0.0006971817328788651	0.0007272429623900085	0.0007286376099589484	0.0007457479038747402	0.0007469973302972576	0.0007657497854919773	0.0007668270641718722	0.0008086854123642013	0.0008093408853760695	0.051635174436154445	0.051123950065158595	-1.97491588027187e-06	-7.805873065089286e-05	-1.9784154781481156e-06	-7.819705287642753e-05
17.26943818850684	0.0006953702225434746	0.0006969813978249577	0.0007270407336497369	0.0007284350142740422	0.0007455447802459478	0.000746793846597637	0.0007655460554121733	0.0007666229754869015	0.000808481625066379	0.0008091367184403469	0.05164722868790514	0.05113588092194681	-1.9528339432529386e-06	-7.765101311302258e-05	-1.9562969232360047e-06	-7.77887127339505e-05
17.37349524097843	0.0006951711897633046	0.0006967819786133469	0.0007268395121373024	0.0007282334279056938	0.0007453427223861321	0.0007465914302946837	0.0007653434573473756	0.0007664200198430425	0.0008082791223152785	0.0008089338353978494	0.05165938306448762	0.05114791087580022	-1.9309064073014595e-06	-7.72417246528434e-05	-1.9343330184972037e-06	-7.737879910912904e-05
17.478179289537028	0.0006949730739587817	0.0006965834790667627	0.0007266393018568541	0.0007280328548656999	0.0007451417344166301	0.0007463900855164505	0.0007651419955511033	0.0007662182014993212	0.0008080779086693505	0.000808732240809124	0.051671637644068874	0.05116004000401431	-1.9091320121026635e-06	-7.6830847637821e-05	-1.9125225016319858e-06	-7.696729434136795e-05
17.583494112149474	0.0006947758789857165	0.0006963859030500028	0.0007264401068572294	0.0007278332992106319	0.0007449418205051533	0.0007461898164374378	0.0007649416743251564	0.0007660175247631013	0.0008078779887397312	0.0008085319392874112	0.05168399250537258	0.05117226838443575	-1.887509503723829e-06	-7.641836415150927e-05	-1.8908641167309122e-06	-7.65541804856329e-05
17.689443509546752	0.0006945796087425629	0.0006961892544706152	0.0007262419312326692	0.0007276347650425533	0.0007447429848665266	0.0007459906272793352	0.0007647424980203798	0.0007658179939908483	0.0008076793671910611	0.0008083329354994633	0.05169644772768251	0.05118459609546455	-1.8660376345895624e-06	-7.600425598996985e-05	-1.8693566142397033e-06	-7.613943930845357e-05
17.79603130536116	0.0006943842671711188	0.000695993537279602	0.0007260447791235578	0.0007274372565097645	0.000744545231763449	0.0007457925223117851	0.0007645444710374493	0.0007656196135889204	0.0008074820487423257	0.0008081352341663885	0.051709003390842126	0.051197023216053884	-1.8447151633460557e-06	-7.55885046541116e-05	-1.8479987508542885e-06	-7.572305228156773e-05
17.90326134626431	0.0006941898582572434	0.0006957987554721324	0.0007258486547171782	0.0007272407778075517	0.0007443485655072732	0.000745595505853157	0.000764347597827676	0.000765422388014366	0.0008072860381677181	0.0008079388400645072	0.0517216595752566	0.05120954982571202	-1.82354085484027e-06	-7.517109134633215e-05	-1.8267892894761363e-06	-7.530500057734146e-05
18.011137502105942	0.0006939963860315734	0.0006956049130882682	0.000725653562248468	0.0007270453331789518	0.0007441529904587841	0.0007453995822713359	0.0007641518828938117	0.0007652263217757383	0.0008070913402974999	0.0008077437580262207	0.05173441636189458	0.051222176004504405	-1.8025134800587865e-06	-7.475199696543866e-05	-1.8057269991433e-06	-7.488526506374549e-05
18.119663666053608	0.0006938038545702635	0.0006954120142137017	0.0007254595060007992	0.0007268509269155301	0.0007439585110290039	0.0007452047559845215	0.0007639573307908783	0.0007650314194339222	0.0008068979600188902	0.0008075499929408969	0.05174727383228796	0.051234901833054146	-1.7816318160341314e-06	-7.433120209995869e-05	-1.7848106549588592e-06	-7.446382629827664e-05
18.228843754733095	0.0006936122679957373	0.0006952200629805088	0.00072526649030677	0.0007266575633581743	0.0007437651316800062	0.0007450110314620492	0.0007637639461270115	0.0007648376856029788	0.0008067059022769683	0.0008073575497557736	0.051760232068534764	0.0512477273925432	-1.760894645788831e-06	-7.39086870234773e-05	-1.7640390380184966e-06	-7.404066452279534e-05
18.338681708369887	0.000693421630477449	0.000695029063567914	0.0007250745195490079	0.0007264652468978994	0.0007435728569257452	0.0007448184132252169	0.0007635717335643152	0.0007646451249510017	0.0008065151720755891	0.000807166433476876	0.05177329115329946	0.051260652764712894	-1.7403007582582168e-06	-7.348443168839203e-05	-1.7434109353502147e-06	-7.361575965789124e-05
18.44918149093129	0.0006932319462326619	0.0006948390202030693	0.0007248835981609902	0.0007262739819766696	0.0007433816913329023	0.0007446269058481337	0.0007633806978197362	0.0007644537422009925	0.000806325774478319	0.000806976649169951	0.05178645116981517	0.05127367803186746	-1.7198489482544294e-06	-7.305841572144423e-05	-1.7229251398570913e-06	-7.31890912973876e-05
18.56034709026951	0.0006930432195272365	0.0006946499371618447	0.0007246937306278744	0.00072608377308823	0.0007431916395217394	0.0007444365139585764	0.0007631908436659464	0.0007642635421317447	0.0008061377146093808	0.0008067882019614144	0.05179971220188348	0.05128680327687308	-1.6995380163818512e-06	-7.263061841736307e-05	-1.7025804502452876e-06	-7.27606387028179e-05
18.672182518265565	0.0006928554546764359	0.0006944618187696362	0.0007245049214873483	0.0007258946247789593	0.0007430027061669774	0.0007442472422388674	0.0007630021759322496	0.0007640745295787511	0.0008059509976546245	0.0008066010970393212	0.05181307433387692	0.051300028583159844	-1.6793667689477682e-06	-7.220101873173235e-05	-1.6823756709360115e-06	-7.233038079604293e-05
18.784691810974078	0.0006926686560457477	0.0006942746694021887	0.0007243171753304954	0.0007257065416487355	0.0007428148959986875	0.0007440590954267683	0.0007628146995055019	0.000763886709435126	0.0008057656288625127	0.000806415339654352	0.05182653765074005	0.05131335403472424	-1.6593340179281088e-06	-7.176959527674387e-05	-1.6623096120225826e-06	-7.18982961548098e-05
18.897879028768923	0.0006924828280517133	0.0006940884934864272	0.0007241304968026692	0.0007255195283518132	0.000742628213803192	0.0007438720783163827	0.000762628419331043	0.0007637000866525365	0.0008055816135451175	0.00080623093512081	0.051840102237990515	0.051326779716127896	-1.6394385808915501e-06	-7.133632631414755e-05	-1.6423810892001768e-06	-7.146436300595194e-05
19.01174825648978	0.0006922979751627803	0.0006939032955013127	0.0007239448906043923	0.0007253335895977238	0.0007424426644239916	0.0007436861957590842	0.0007624433404136532	0.0007635146662421623	0.0008053989570791456	0.0008060478888176473	0.051853768181720945	0.05134030571250133	-1.6196792809244909e-06	-7.090118974914517e-05	-1.622588923694268e-06	-7.10285592193105e-05
19.126303603589555	0.0006921141019001623	0.0006937190799787022	0.0007237603614922624	0.000725148730152183	0.0007422582527626989	0.0007435014526644512	0.0007622594678185176	0.0007633304532756608	0.0008052176649069701	0.0008058662061894966	0.05186753556859869	0.05135393210954438	-1.6000549465876833e-06	-7.046416312467274e-05	-1.602931942210322e-06	-7.05908623016005e-05
19.241549204282624	0.0006919312128387191	0.0006935358515042328	0.0007235769142798803	0.0007249649548380211	0.0007420749837799951	0.0007433178540012264	0.000762076806672215	0.0007631474528861558	0.0008050377425376902	0.0008056858927477317	0.05188140448586916	0.051367658993526265	-1.5805644118143183e-06	-7.002522361357344e-05	-1.5834089768292786e-06	-7.01512493889167e-05
19.357489217694134	0.0006917493126078537	0.0006933536147182191	0.0007233945538387948	0.0007247822685361301	0.0007418928624966045	0.0007431354047982921	0.0007618953621637233	0.0007629656702692471	0.0008048591955482061	0.0008055069540715433	0.05189537502135587	0.05138148645128959	-1.5612065158623206e-06	-6.958434801276892e-05	-1.5640188649719902e-06	-6.970969724087728e-05
19.474127828010037	0.0006915684058924204	0.0006931723743165649	0.0007232132850994615	0.0007246006761864231	0.0007417118939942816	0.0007429541101456585	0.0007617151395454406	0.0007627851106840293	0.0008046820295843132	0.0008053293958090334	0.05190944726346251	0.051395414570248536	-1.5419801032575363e-06	-6.914151273706981e-05	-1.5447604493328687e-06	-6.92661822344065e-05
19.59146924462811	0.0006913884974336517	0.0006929921350516915	0.0007230331130522186	0.0007244201827888129	0.0007415320834168179	0.0007427739751954732	0.0007615361441342232	0.0007626057794541346	0.0008045062503618145	0.0008051532236783276	0.05192362130117282	0.05140944343839257	-1.5228840237182725e-06	-6.869669381157073e-05	-1.5256325778018227e-06	-6.88206803558522e-05
19.709517702309874	0.0006912095920301032	0.0006928129017334854	0.0007228540427482832	0.0007242407934042105	0.0007413534359710681	0.0007425950051630485	0.0007613583813124477	0.0007624276819687941	0.0008043318636676555	0.0008049784434687128	0.05193789722405385	0.051423573144286215	-1.503917132079837e-06	-6.824986686476686e-05	-1.5066341033996393e-06	-6.837316719454645e-05
19.828277461333414	0.0006910316945386124	0.000692634679230259	0.0007226760793007625	0.0007240625131555371	0.0007411759569279937	0.0007424172053279066	0.0007611818565290872	0.0007622508236839163	0.0008041588753610778	0.0008048050610417893	0.051952275122256364	0.05143780377707229	-1.485078288225583e-06	-6.780100712111548e-05	-1.4877638841994875e-06	-6.792361793506174e-05
19.94775280764713	0.0006908548098752805	0.0006924574724697347	0.0007224992278856885	0.0007238853472287624	0.0007409996516237283	0.0007422405810348466	0.0007610065753008122	0.0007620752101231893	0.0008039872913747979	0.0008046330823326505	0.051966755086515645	0.051452135426470286	-1.4663663570587196e-06	-6.735008939537379e-05	-1.4690207833026325e-06	-6.747200735149339e-05
20.067948053024427	0.0006906789430164584	0.0006922812864400343	0.0007223234937430579	0.0007237093008739447	0.0007408245254606491	0.0007420651376950187	0.0007608325432130983	0.0007619008468791893	0.0008038171177161927	0.0008044625133510702	0.051981337208153656	0.05146656818277989	-1.447780208382616e-06	-6.689708808305106e-05	-1.4504036687161374e-06	-6.70183097980781e-05
20.188867535219305	0.0006905040989997732	0.0006921061261907063	0.000722148882177913	0.0007235343794063156	0.0007406505839084934	0.000741890880787041	0.0007606597659213775	0.000761727739614535	0.0008036483604685325	0.0008042933601827354	0.051996021579080426	0.051481102136882576	-1.429318716856566e-06	-6.644197715385824e-05	-1.43191141331123e-06	-6.656249920247714e-05
20.31051561812294	0.0006903302829251467	0.000691931996833748	0.0007219753985614168	0.000723360588207356	0.0007404778325054641	0.0007417178158581087	0.000760488249152182	0.0007615558940630312	0.0008034810257922053	0.0008041256289904713	0.05201080829179453	0.05149573738024109	-1.4109807619498184e-06	-6.598473014499118e-05	-1.413542894776465e-06	-6.610454905922603e-05
20.432896691921076	0.0006901574999558539	0.0006917589035446663	0.0007218030483319682	0.0007231879327259141	0.0007403062768593807	0.000741545948525145	0.0007603179987043321	0.0007613853160308592	0.0008033151199259894	0.0008039593260155144	0.05202569743938514	0.05151047400490229	-1.3927652278379263e-06	-6.552532015155488e-05	-1.3952969955140747e-06	-6.564443242007556e-05
20.55601517325261	0.0006899857553195869	0.0006915868515635441	0.0007216318369963241	0.000723016418479329	0.0007401359226488358	0.0007413752844759606	0.0007601490204501303	0.0007612160113977724	0.0008031506491883312	0.0008037944575787921	0.05204068911553301	0.0515253121034978	-1.3746710033619818e-06	-6.506371981992998e-05	-1.3771726025974679e-06	-6.518212188724726e-05
20.679875505368887	0.0006898150543095456	0.0006914158461961336	0.000721461770130748	0.0007228460510545827	0.0007399667756243788	0.0007412058294704398	0.0007599813203365862	0.0007610479861183221	0.0008029876199786566	0.0008036310300822328	0.05205578341451304	0.05154025176924616	-1.3566969819414458e-06	-6.459990133880766e-05	-1.3591686076866623e-06	-6.471758960441276e-05
20.804482158294064	0.0006896454022855448	0.0006912458928149667	0.0007212928533821793	0.0007226768361094705	0.0007397988416097218	0.0007410375893417468	0.0007598149043866585	0.0007608812462231023	0.0008028260387787018	0.0008034690500100996	0.05207098043119319	0.051555293095952394	-1.3388420615277445e-06	-6.413383643169568e-05	-1.341283906975809e-06	-6.425080724936638e-05
20.92983962898646	0.0006894768046751414	0.0006910769968604829	0.000721125092469419	0.0007225087793737898	0.0007396321265029601	0.0007408705699975507	0.0007596497787005197	0.0007607157978200152	0.0008026659121538667	0.0008033085239303429	0.052086280261037954	0.05157043617801112	-1.321105144524038e-06	-6.366549634809204e-05	-1.323517401123804e-06	-6.378174602525433e-05
21.055952441500814	0.0006893092669747831	0.0006909091638421837	0.0007209584931843429	0.0007223418866505547	0.0007394666362778254	0.0007407047774212775	0.0007594859494568476	0.0007605516470955642	0.0008025072467545976	0.0008031494584959845	0.052101683000109734	0.051585681110407754	-1.3034851377166992e-06	-6.319485185468654e-05	-1.3058679951766586e-06	-6.331037665144312e-05
21.18282514715158	0.000689142794750976	0.0006907423993398006	0.000720793061393132	0.0007221761638172299	0.0007393023769849521	0.0007405402176733817	0.0007593234229141342	0.0007603888003161658	0.0008023500493177895	0.0008029918604465208	0.05211718874506806	0.051601027988718615	-1.2859809522150316e-06	-6.272187322717282e-05	-1.288334598507218e-06	-6.283666935552601e-05
21.31046232467717	0.0006889773936414761	0.0006905767090044909	0.0007206288030375276	0.0007220116168269879	0.0007391393547531726	0.0007403768968926412	0.0007591622054120239	0.0007602272638294881	0.0008021943266682185	0.0008028357366093548	0.052132797593173956	0.0516164769091137	-1.2685915033818808e-06	-6.22465302410613e-05	-1.2709161247531457e-06	-6.236059386430237e-05
21.438868580405217	0.0006888130693564997	0.0006904120985600498	0.0007204657241361093	0.0007218482517099884	0.0007389775757908319	0.0007402148212974757	0.0007590023033726725	0.0007600670440658122	0.0008020400857199965	0.0008026810939012531	0.05214850964228862	0.05163202796835717	-1.2513157107568729e-06	-6.176879216224229e-05	-1.2536114917249819e-06	-6.188211939359145e-05
21.568048548418737	0.000688649827679959	0.0006902485738041509	0.0007203038307855955	0.0007216860745746841	0.0007388170463871323	0.0007400539971872937	0.0007588437233021336	0.000759908147539421	0.0008018873334780565	0.0008025279393298323	0.052164324990876816	0.05164768126380863	-1.2341524979922296e-06	-6.128862773815968e-05	-1.2364196213675467e-06	-6.140121464059956e-05
21.69800689072348	0.0006884876744707157	0.000690086140609599	0.0007201431291621673	0.0007215250916091416	0.0007386577729134948	0.0007398944309438531	0.0007586864717917671	0.0007597505808500064	0.0008017360770396605	0.0008023762799950631	0.05218024373800723	0.051663436893425674	-1.2171007928120023e-06	-6.080600518931778e-05	-1.2193394396931533e-06	-6.091784777442766e-05
21.828748297416116	0.0006883266156638569	0.0006899248049256147	0.0007199836255228121	0.0007213653090823959	0.0007384997618249457	0.0007397361290326553	0.0007585305555196704	0.0007595943506841094	0.0008015863235959328	0.0008022261230908129	0.05219626598335375	0.05167929495576371	-1.2001595268910752e-06	-6.032089219740189e-05	-1.2023698766645136e-06	-6.043198642394221e-05
21.960277486853503	0.0006881666572720071	0.0006897645727791451	0.0007198253262067077	0.0007212067333458299	0.0007383430196615426	0.0007395790980043697	0.0007583759812521524	0.0007594394638165883	0.0008014380804334364	0.0008020774759064153	0.05221239182719755	0.051695255549978454	-1.1833276358243737e-06	-5.983325589728472e-05	-1.1855098661838967e-06	-5.9943597671141546e-05
22.092599205822967	0.0006880078053866411	0.0006896054502761809	0.0007196682376366058	0.0007210493708345634	0.0007381875530498014	0.0007394233444962635	0.000758222755845207	0.0007592859271120978	0.0008012913549357529	0.0008019303458282542	0.05222862137042844	0.05171131877582686	-1.166604059060078e-06	-5.934306286697888e-05	-1.1687583460102957e-06	-5.9452648040025924e-05
22.225718229713628	0.0006878500661794434	0.0006894474436031196	0.0007195123663202666	0.0007208932280688905	0.000738033368704175	0.000739268875233683	0.0007580708862460397	0.000759133747526617	0.0008011461545851163	0.0008017847403413977	0.05224495471454548	0.0517274847336684	-1.149987739806381e-06	-5.885027911659013e-05	-1.1521142576553442e-06	-5.8959103485134445e-05
22.359639362688714	0.0006876934459036765	0.0006892905590281383	0.0007193577188518999	0.0007207383116557253	0.000737880473428538	0.0007391156970315442	0.0007579203794946031	0.0007589829321089902	0.0008010024869640577	0.0008016406670312467	0.05226139196165883	0.05174375352446711	-1.1334776249742433e-06	-5.835487007824214e-05	-1.1355765463516576e-06	-5.8462929382802065e-05
22.494367437858962	0.0006875379508955869	0.0006891348029025996	0.0007192043019136489	0.0007205846282900833	0.0007377288741177178	0.0007389638167958591	0.0007577712427251773	0.0007588334880025012	0.0008008603597570972	0.0008014981335852205	0.05227793321449192	0.05176012524979193	-1.1170726651218814e-06	-5.785680059638976e-05	-1.1191441609860464e-06	-5.796409052066798e-05
22.629907317457054	0.0006873835875758197	0.0006889801816624727	0.000719052122277081	0.0007204321847565805	0.0007375785777590299	0.0007388132415252806	0.0007576234831679566	0.0007586854224464704	0.0008007197807524434	0.0008013571477944648	0.052294578576381916	0.05177660001181907	-1.1007718143741033e-06	-5.7356034916328236e-05	-1.1028160540049736e-06	-5.746255108585174e-05
22.766263893012997	0.0006872303624508809	0.0006888267018297983	0.0007189011868047299	0.0007202809879309758	0.0007374295914338688	0.000738663978312692	0.0007574771081506919	0.0007585387427778955	0.0008005807578437523	0.0008012177175556077	0.05231132815128072	0.05179317791333321	-1.0845740303364396e-06	-5.685253667267465e-05	-1.0865911813499364e-06	-5.695827465396208e-05
22.903442085530802	0.0006870782821146061	0.0006886743700141608	0.0007187515024516444	0.0007201310447817237	0.0007372819223193043	0.0007385160343468082	0.0007573321251003411	0.0007583934564331043	0.0008004432990318948	0.0008010798508725287	0.05232818204375839	0.05180985905772832	-1.0684782740548113e-06	-5.634626887957017e-05	-1.0704685024054243e-06	-5.6451224179160375e-05
23.041446845665973	0.0006869273532496707	0.0006885231929142016	0.0007186030762669802	0.0007199823623715687	0.0007371355776897223	0.0007383694169138166	0.0007571885415447629	0.0007582495709494516	0.0008003074124267707	0.0008009435558581739	0.05234514035900224	0.051826643549010176	-1.0524835099305282e-06	-5.583719391835662e-05	-1.0544469799143516e-06	-5.594136198175392e-05
23.180283153904217	0.0006867775826291165	0.0006883731773191507	0.0007184559153956107	0.0007198349478591599	0.0007369905649184857	0.0007382241333990442	0.0007570463651144335	0.0007581070939670372	0.0008001731062491464	0.000800808840736395	0.05236220320282001	0.05184353149179621	-1.0365887056530687e-06	-5.5325273526474206e-05	-1.038525579914306e-06	-5.5428649736843916e-05
23.31995602074116	0.0006866289771179166	0.000688224330110394	0.000718310027079776	0.000719688808500702	0.0007368468914796341	0.0007380801912886567	0.0007569056035442021	0.0007579660332304646	0.0008000403888325361	0.000800675713843831	0.052379370681640246	0.051860522991319206	-1.0207928321155114e-06	-5.481046878472173e-05	-1.0227032716547159e-06	-5.491304846236278e-05
23.460470486863187	0.0006864815436745623	0.0006880766582630644	0.000718165418660757	0.0007195439516516336	0.0007367045649496099	0.0007379375981713891	0.0007567662646750744	0.0007578263965906253	0.0007999092686251111	0.0008005441836318182	0.052396642902514994	0.05187761815342613	-1.0050948633685657e-06	-5.429274010634866e-05	-1.0069790275400378e-06	-5.439451850713928e-05
23.60183162332936	0.000686335289352679	0.0006879301688476626	0.0007180220975805796	0.000719400384768335	0.0007365635930090155	0.0007377963617403061	0.0007566283564560263	0.0007576881920065178	0.0007997797541916437	0.000800414258668336	0.05241401997311888	0.051894817084581484	-9.894937765329674e-07	-5.377204722431528e-05	-9.913518230525616e-07	-5.3873019538547284e-05
23.744044531754422	0.0006861902213026772	0.0006877848690317104	0.0007178800713837544	0.0007192581154098701	0.0007364239834444061	0.0007376564897945973	0.0007564918869458593	0.0007575514275471016	0.0007996518542154916	0.0008002859476399922	0.052431502001753755	0.05191211989186787	-9.73988551737897e-07	-5.324834917888599e-05	-9.758206366882252e-07	-5.3348510530348836e-05
23.887114344492932	0.0006860463467734258	0.0006876407660814296	0.0007177393477190429	0.0007191171512397576	0.0007362857441501111	0.0007375179902414018	0.0007563568643150794	0.0007574161113931818	0.0007995255775006132	0.0008001592593540389	0.052449089097348155	0.051929526682987504	-9.585781720372784e-07	-5.2721604304362124e-05	-9.603844498746496e-07	-5.282094974951024e-05
24.031046224824397	0.0006859036731139655	0.0006874978673634571	0.0007175999343412634	0.000718977500027777	0.0007361488831300966	0.0007373808710976711	0.000756223296847821	0.0007572822518393328	0.0007994009329736271	0.0008000342027404312	0.05246678136945825	0.05194703756626481	-9.432616233425589e-07	-5.219177021670296e-05	-9.450422468956776e-07	-5.229029474279612e-05
24.175845367139747	0.0006857622077752447	0.0006873561803465894	0.0007174618391131216	0.0007188391696518089	0.0007360134084998509	0.000737245140492065	0.0007560911929437978	0.0007571498572958561	0.000799277929685901	0.0007999107868539235	0.05248457892827105	0.05196465265064649	-9.280378943663306e-07	-5.165880380042509e-05	-9.297930148358634e-07	-5.175650232425166e-05
24.32151699712871	0.0006856219583118941	0.0006872157126035568	0.0007173250700070825	0.0007187021680997046	0.0007358793284883161	0.0007371108066668778	0.0007559605611202959	0.0007570189362907699	0.0007991565768156872	0.0007997890208761995	0.05250248188460544	0.05198237204570215	-9.129059765256194e-07	-5.112266119433606e-05	-9.146357435019757e-07	-5.1219528561879946e-05
24.468066371968433	0.000685482932384029	0.0006870764718128328	0.0007171896351072714	0.0007185665034711934	0.0007357466514398474	0.0007369778779800061	0.0007558314100141982	0.0007568894974718413	0.0007990368836702918	0.0007996689141180439	0.052520490349912276	0.05200019586162894	-8.978648638768329e-07	-5.058329777793413e-05	-8.995694253332263e-07	-5.067932876243186e-05
24.61549878051318	0.0006853451377590922	0.0006869384657604802	0.0007170555426114158	0.0007184321839798283	0.0007356153858162155	0.0007368463629069524	0.0007557037483840539	0.0007567615496086562	0.0007989188596882898	0.0007995504760215621	0.05253860443627782	0.05201812420924996	-8.82913553058081e-07	-5.004066815841868e-05	-8.845930553592028e-07	-5.0135857459221445e-05
24.763819543485244	0.0006852085823137175	0.0006868017023420198	0.0007169228008328132	0.0007182992179549568	0.0007354855401986347	0.0007367162700428578	0.000755577585112174	0.0007566351015947174	0.0007988025144417706	0.0007994337161624233	0.05255682425642412	0.05203615720001747	-8.680510431955009e-07	-4.949472615500827e-05	-8.697056310983872e-07	-4.958906839641619e-05
24.91303401366693	0.0006850732740356463	0.0006866661895643514	0.0007167914182023506	0.0007181676138437448	0.0007353571232898457	0.0007365876081045869	0.0007554529292067826	0.0007565101624495995	0.0007986878576386428	0.000799318644252168	0.05257514992371031	0.05205429494601336	-8.532763358347351e-07	-4.8945424784951896e-05	-8.549061524935377e-07	-4.9038914514715204e-05
25.063147576093755	0.0006849392210256601	0.000686531935547691	0.0007166614032705435	0.0007180373802132201	0.0007352301439162184	0.0007364603859328349	0.0007553297898041892	0.0007563867413211242	0.0007985748991249606	0.0007992052701405353	0.05259358155213508	0.052072537559951775	-8.38588434879349e-07	-4.839271624912378e-05	-8.401936218462025e-07	-4.848534793711057e-05
25.214165648248784	0.0006848064314995655	0.0006863989485275602	0.0007165327647096289	0.0007179085257523682	0.0007351046110299082	0.0007363346124942882	0.0007552081761710181	0.0007562648474875918	0.0007984636488873125	0.0007990936038178529	0.05261211925633763	0.052090885155179484	-8.239863464936867e-07	-4.7836551915730885e-05	-8.2556704372478e-07	-4.792831995273361e-05
25.366093680258146	0.0006846749137902044	0.0006862672368568017	0.000716405511315686	0.0007177810592742583	0.0007349805337110446	0.0007362102968838142	0.0007550880977064679	0.000756144490360044	0.0007983541170552412	0.0007989836554174587	0.05263076315159913	0.05210933784567816	-8.09469079052997e-07	-4.727688230629634e-05	-8.110254249142114e-07	-4.7367781002616294e-05
25.518937155087716	0.0006845446763495055	0.0006861368090076356	0.0007162796520108	0.0007176549897182102	0.000734857921169961	0.0007360874483266969	0.0007549695639446159	0.0007560256794845712	0.0007982463139037134	0.0007988754352181709	0.05264951335384408	0.0521278957460648	-7.950356430536619e-07	-4.67136570790061e-05	-7.965677743144994e-07	-4.6803680662760305e-05
25.672701588741027	0.0006844157277505762	0.0006860076735737566	0.0007161551958452681	0.0007175303261520065	0.0007347367827494693	0.0007359660761809154	0.0007548525845567697	0.0007559084245446681	0.0007981402498556373	0.0007987689536468085	0.052668369979643026	0.052146558971595126	-7.806850510277616e-07	-4.6146825012277626e-05	-7.821931028717533e-07	-4.623596762817761e-05
25.827392530458226	0.000684288076689831	0.0006858798392724672	0.0007160321519998448	0.0007174070777741393	0.0007346171279271761	0.0007358461899394617	0.0007547371693538576	0.0007557927353636257	0.0007980359354844264	0.0007986642212807543	0.05268733314621225	0.0521653276381636	-7.664163174910324e-07	-4.557633398963312e-05	-7.67900423518774e-07	-4.566458969762488e-05
25.983015562916506	0.000684161731989157	0.000685753314946848	0.0007159105297880264	0.0007172852539161018	0.0007344989663178365	0.0007357277992327007	0.0007546233282888632	0.0007556786219069704	0.0007979333815166046	0.0007985612488505632	0.052706402971416454	0.05218420186230497	-7.522284588535287e-07	-4.500213098218575e-05	-7.536887510792116e-07	-4.5089493755590127e-05
26.139576302431465	0.0006840367025981258	0.000685628109567976	0.0007157903386583831	0.0007171648640447236	0.0007343823076757603	0.0007356109138307793	0.0007545110714593107	0.000755566094284952	0.0007978325988344715	0.0007984600472426279	0.0527255795737706	0.05220318176119691	-7.381204933419941e-07	-4.44241620320418e-05	-7.395571022025121e-07	-4.451062575641651e-05
26.297080399159835	0.0006839129975962376	0.0006855042322371737	0.0007156715881969274	0.0007170459177645442	0.000734267161897254	0.0007354955436460721	0.0007544004091097883	0.0007554551627550691	0.0007977335984788036	0.0007983606275018821	0.0527448630724414	0.052222267452660245	-7.240914409161608e-07	-4.38423722341208e-05	-7.25504495270677e-07	-4.392793070551182e-05
26.455533537303385	0.0006837906261952217	0.0006853816921883144	0.0007155542881295404	0.0007169284248202434	0.0007341535390231211	0.0007353816987356868	0.0007542913516345309	0.0007553458377246587	0.0007976363916516252	0.000798263000834572	0.05276425358724659	0.052241459055161255	-7.101403232054326e-07	-4.3256705719529887e-05	-7.115299503358125e-07	-4.334135264280614e-05
26.614941435314055	0.0006836695977413598	0.000685260498790152	0.0007154384483244216	0.0007168123950990967	0.000734041449241191	0.0007352693893039962	0.0007541839095800346	0.0007552381297535101	0.0007975409897190054	0.000798167178611056	0.05278375123866068	0.052260756687813534	-6.962661634230156e-07	-4.266710563727294e-05	-6.976324890385979e-07	-4.275083462459972e-05
26.77530984610034	0.0006835499217178733	0.0006851406615487141	0.000715324078794609	0.0007166978386335001	0.0007339309028889145	0.0007351586257052394	0.0007540780936477384	0.0007551320495565527	0.0007974474042139354	0.0007980731723686819	0.05280335614781307	0.05228016047037821	-6.824679862826519e-07	-4.207351413532123e-05	-6.838111345185138e-07	-4.215631870441161e-05
26.93664455723489	0.0006834316077473377	0.0006850221901097221	0.0007152111897005249	0.0007165847656035202	0.0007338219104559917	0.0007350494184461528	0.0007539739146967383	0.0007550276080065733	0.0007973556468392338	0.0007979809938146964	0.05282306843649093	0.052299670523267394	-6.687448179318323e-07	-4.147587234287764e-05	-6.700649113618e-07	-4.155774591582673e-05
27.098951391163432	0.0006833146655941552	0.0006849050942610671	0.0007150997913525846	0.0007164731863395067	0.0007337144825870604	0.0007349417781886609	0.0007538713837465671	0.0007549248161369962	0.0007972657294705275	0.0007978906548292225	0.05284288822714091	0.05231928696754391	-6.550956858563869e-07	-4.087412035017057e-05	-6.563928454795913e-07	-4.0955056251068545e-05
27.26223620541477	0.0006831991051670651	0.0006847893839353332	0.0007149898942138452	0.0007163631113247521	0.0007336086300844283	0.0007348357157526196	0.0007537705119800169	0.000754823685144717	0.000797177664159275	0.0007978021674682923	0.05286281564287027	0.05233900992492386	-6.415196188024226e-07	-4.026819718946917e-05	-6.427939640515391e-07	-4.0348188642819194e-05
27.426504892812353	0.0006830849365217075	0.0006846750692123597	0.0007148815089027098	0.0007162545511981934	0.0007335043639108617	0.0007347312421186016	0.0007536713107460206	0.0007547242263929796	0.0007970914631358551	0.0007977155439669285	0.05288285080744894	0.0523588395177789	-6.28015646716041e-07	-3.965804081598745e-05	-6.292672954603257e-07	-3.973708094517914e-05
27.59176338168682	0.0006829721698632269	0.0006845621603218553	0.0007147746461956744	0.0007161475167571696	0.000733401695192417	0.0007346283684307388	0.0007535737915625795	0.0007546264514143124	0.0007970071388127033	0.0007976307967422895	0.052902993845311004	0.05237877586913609	-6.1458280063275e-07	-3.9043588086346004e-05	-6.158118691784731e-07	-3.912166991168475e-05
27.758017636089992	0.0006828608155489361	0.0006844506676460675	0.0007146693170301386	0.0007160420189602362	0.0007333006352213416	0.000734527105999623	0.0007534779661197582	0.0007545303719135257	0.0007969247037875227	0.0007975479383968776	0.05292324488155597	0.05239881910268022	-6.012201126063405e-07	-3.842477473836592e-05	-6.02426715699822e-07	-3.850189117537983e-05
27.925273656010095	0.0006827508840910173	0.0006843406017224903	0.0007145655325072559	0.0007159380689300204	0.0007332011954590104	0.0007344274663052513	0.0007533838462827228	0.0007544359997707535	0.0007968441708465386	0.0007974669817217973	0.05294360404195092	0.052418969342756264	-5.879266156368947e-07	-3.780153537069619e-05	-5.891108664601678e-07	-3.787767922802665e-05
28.09353747758831	0.0006826423861592853	0.0006842319732466336	0.0007144633038948477	0.0007158356779561423	0.0007331033875389336	0.0007343294610000364	0.000753291444094846	0.0007543433470445641	0.0007967655529678285	0.0007973879397000861	0.0529640714529316	0.05243922671436959	-5.747013435667032e-07	-3.71738034202207e-05	-5.758633537448869e-07	-3.724896739790151e-05
28.2628151733366	0.000682535332583995	0.0006841247930748379	0.000714362642630367	0.000715734857498183	0.0007330072232698116	0.0007342331019118669	0.0007532007717808661	0.0007542524259751218	0.000796688863324705	0.0007973108255101003	0.05298464724160468	0.052459591343189255	-5.615433310195497e-07	-3.6541511141463534e-05	-5.626832106152106e-07	-3.661568782881153e-05
28.43311285235687	0.0006824297343587039	0.0006840190722271442	0.000714263560323918	0.000715635619188711	0.0007329127146386492	0.000734138401047228	0.0007531118417501053	0.0007541632489874101	0.0007966141152891679	0.0007972356525289679	0.05300533153574876	0.05248006335554781	-5.484516132979282e-07	-3.590458958319109e-05	-5.495694708180197e-07	-3.597777145708525e-05
28.604436660561465	0.0006823256026431911	0.0006839148218902184	0.0007141660687613363	0.0007155379748363668	0.0007328198738139327	0.0007340453705943815	0.0007530246665997519	0.0007540758286945177	0.0007965413224354209	0.0007971624343361069	0.05302612446381611	0.05250064287844428	-5.354252262989093e-07	-3.526296856579125e-05	-5.365211686930368e-07	-3.533514798842452e-05
28.77679278089485	0.0006822229487664282	0.000683812053420332	0.0007140701799073235	0.0007154419364290067	0.0007327287131488628	0.0007339540229266063	0.0007529392591182032	0.0007539901779009863	0.0007964704985434549	0.0007970911847168117	0.05304702615493514	0.052521330039544324	-5.224632064378121e-07	-3.461657665865259e-05	-5.235373390934626e-07	-3.468774587547796e-05
28.950187433556945	0.000682121784229607	0.0006837107783463941	0.0007139759059086424	0.0007153475161369007	0.0007326392451846493	0.0007338643706054977	0.0007528556322884696	0.0007539063096062186	0.0007964016576026964	0.0007970219176659027	0.053068036738911264	0.05254212496718412	-5.095645905545294e-07	-3.3965341156017015e-05	-5.106170173083471e-07	-3.403549229380465e-05
29.124626876227456	0.0006820221207092254	0.000683611008373047	0.000713883259097373	0.0007152547263159966	0.0007325514826538703	0.0007337764263843302	0.0007527737992916455	0.0007538242370079545	0.0007963348138157303	0.0007969546473914499	0.053089156346228114	0.05256302779036998	-4.96728415830261e-07	-3.330918805319327e-05	-4.977592389585062e-07	-3.337831311775452e-05
29.30011740429177	0.0006819239700602297	0.0006835127553838154	0.0007137922519942286	0.000715163579511243	0.0007324654384838909	0.0007336902032114857	0.0007526937735104453	0.000753743973505811	0.0007962699816020875	0.0007968893883185649	0.053110385108050676	0.052584038638781146	-4.839537196899349e-07	-3.264804202121607e-05	-4.849630399119537e-07	-3.271613289518305e-05
29.476665351068124	0.0006818273443192206	0.00068341603144432	0.0007137028973119391	0.000715074088459978	0.0007323811258003539	0.0007336057142339469	0.0007526155685328087	0.0007536655327048919	0.0007962071756021117	0.0007968261550932674	0.05313172315622606	0.05260515764277033	-4.7123953972154353e-07	-3.1981826382310174e-05	-4.7222745620063497e-07	-3.20488748231651e-05
29.654277088036206	0.0006817322557077131	0.0006833208488055453	0.0007136152079586914	0.0007149862660953767	0.0007322985579307276	0.0007335229728008513	0.0007525391981555687	0.0007535889284194618	0.0007961464106808914	0.0007967649625864203	0.053153170623284625	0.05262638493336675	-4.585849135872386e-07	-3.131046308438301e-05	-4.595515239293538e-07	-3.1376460722043475e-05
29.832959025067048	0.0006816387166354657	0.0006832272199071769	0.0007135291970416421	0.0007149001255499709	0.0007322177484079292	0.000733441992467122	0.0007524646763881963	0.000753514174676695	0.0007960877019322745	0.0007967058258977468	0.05317472764244265	0.052647720642277095	-4.459888789248856e-07	-3.0633872674518114e-05	-4.4693427917906134e-07	-3.0698811008977867e-05
30.0127176106544	0.000681546739703866	0.0006831351573809954	0.0007134448778704907	0.0007148156801592297	0.0007321387109740109	0.000733362786997158	0.0007523920174566112	0.0007534412857204907	0.000796031064682953	0.0007966487603599159	0.053196394347604675	0.05266916490188735	-4.3345047326826674e-07	-2.9951974272635074e-05	-4.343747579244571e-07	-3.0015844671715808e-05
30.193559332147448	0.0006814563377093855	0.0006830446740543397	0.0007133622639611273	0.0007147329434652127	0.0007320614595839203	0.0007332853703686026	0.0007523212358070674	0.000753370276015364	0.000795976514496631	0.0007965937815427135	0.05321817087336227	0.05269071784526321	-4.2096873393735953e-07	-2.9264685543678448e-05	-4.218719959247011e-07	-2.9327479240531806e-05
30.37549071598484	0.0006813675236471006	0.000682955782953636	0.0007132813690393458	0.0007146519292202924	0.0007319860084093324	0.0007332097567761806	0.0007522523461101158	0.0007533011602504151	0.000795924067178271	0.000796540905257291	0.05324005735499955	0.05271237960615518	-4.0854269795984055e-07	-2.857192267075037e-05	-4.094250286505556e-07	-2.8633630761443207e-05
30.55851832793038	0.0006812803107142732	0.0006828684973079875	0.0007132022070446258	0.000714572651390942	0.0007319123718425502	0.0007331359606356055	0.0007521853632646345	0.0007532339533433616	0.000795873738778417	0.0007964901475604894	0.05326205392849233	0.05273415031899608	-3.961714019817472e-07	-2.787360032663333e-05	-3.970328911872406e-07	-2.7934213767899507e-05
30.742648773309874	0.0006811947123140079	0.0006827828305528401	0.0007131247921339908	0.0007144951241616014	0.0007318405645004838	0.0007330639965875646	0.0007521203024019422	0.0007531686704446602	0.0007958255455976049	0.0007964415247592535	0.05328416073051073	0.05275603011890558	-3.8385388214387875e-07	-2.716963164375863e-05	-3.8469461811256947e-07	-2.722914125025122e-05
30.92788869724955	0.0006811107420589792	0.0006826987963337193	0.0007130491386859432	0.0007144193619386208	0.0007317706012287099	0.0007329938795017864	0.000752057178889995	0.0007531053269417082	0.0007957795041908621	0.0007963950534151328	0.05330637789842036	0.05277801914169072	-3.715891740210808e-07	-2.6459928186672865e-05	-3.7240924343926937e-07	-2.6518324628299617e-05
31.114244784915854	0.0006810284137752173	0.0006826164085100242	0.0007129752613044601	0.0007143453793542629	0.000731702497105593	0.000732925624481168	0.0007519960083376468	0.0007530439384631089	0.0007957356313722764	0.0007963507503488535	0.053328705570285274	0.052800117523848895	-3.593763125042844e-07	-2.5744399920785144e-05	-3.6017580049224965e-07	-2.580167372015496e-05
31.30172376175672	0.0006809477415059865	0.0006825356811589161	0.0007129031748230864	0.0007142731912708045	0.0007316362674465088	0.0007328592468660048	0.0007519368065990133	0.0007529845208830409	0.0007956939442196771	0.0007963086326450006	0.05335114388486858	0.05282232540256709	-3.4721433170336116e-07	-2.5022955181530637e-05	-3.479933218175288e-07	-2.5079096711511095e-05
31.4903323937443	0.000680868739515717	0.0006824566285792595	0.0007128328943090866	0.0007142028127846968	0.0007315719278081253	0.0007327947622382797	0.0007518795897778997	0.0007529270903256936	0.0007956544600793814	0.0007962687176567685	0.05337369298163417	0.05284464291572674	-3.351022648608211e-07	-2.429550064422803e-05	-3.35860839087692e-07	-2.435050012494777e-05
31.68007748761912	0.0006807914222940288	0.0006823792652956556	0.0007127644350676907	0.0007141342592308192	0.0007315094939927847	0.0007327321864260513	0.0007518243742323293	0.0007528716631697988	0.0007956171965710526	0.0007962310230108201	0.05339635300074975	0.05286707020190263	-3.230391442379712e-07	-2.3561941291133648e-05	-3.237773829954226e-07	-2.3615788787262337e-05
31.870965891135747	0.0006807158045598209	0.0006823036060625416	0.0007126978126464124	0.0007140675461868055	0.000731448982052956	0.0007326715355079143	0.0007517711765791466	0.0007528182560532431	0.0007955821715926368	0.0007961955666122274	0.05341912408308661	0.052889607400366946	-3.1102400101668676e-07	-2.2822180379189483e-05	-3.117419831500691e-07	-2.2874865797051225e-05
32.063004493309954	0.0006806419012654487	0.000682229665868378	0.0007126330428394576	0.0007140026894774616	0.0007313904082957848	0.0007326128258175571	0.0007517200136987216	0.0007527668858777744	0.000795549403325407	0.0007961623666495167	0.0534420063702239	0.05291225465108947	-2.9905586520985634e-07	-2.207611940732712e-05	-2.9975366799047526e-07	-2.212763249220817e-05
32.25620022466719	0.0006805697276009692	0.0006821574599399045	0.0007125701416922072	0.0007139397051792567	0.0007313337892877163	0.0007325560739483912	0.000751670902739728	0.0007527175698137902	0.0007955189102390906	0.0007961314415998003	0.053465000004448135	0.05293501209474021	-2.871337655423363e-07	-2.1323658081995323e-05	-2.8781146466420014e-07	-2.1373988414952194e-05
32.45056005749291	0.0006804992989984846	0.000682087003746494	0.0007125091255058022	0.0007138786096249175	0.0007312791418592264	0.0007325012967582922	0.0007516238611240348	0.000752670325305233	0.0007954907110971145	0.0007961028102340227	0.05348810512875575	0.0529578798726903	-2.7525672935012e-07	-2.056469428243779e-05	-2.7591439893015664e-07	-2.0613831277549455e-05
32.64609100608406	0.0006804306311365519	0.0006820183130045722	0.0007124500108417988	0.0007138194194080922	0.0007312264831096242	0.0007324485113744066	0.0007515789065516717	0.0007526251700745631	0.0007954648249619317	0.0007960764916222908	0.053511321886856096	0.05298085812701514	-2.6342378248622907e-07	-1.979912402652606e-05	-2.6406149505929857e-07	-1.98470569276743e-05
32.84280012700226	0.0006803637399446916	0.0006819514036821383	0.0007123928145269294	0.0007137621513881202	0.0007311758304119626	0.0007323977351980748	0.0007515360570059059	0.0007525821221278416	0.0007954412712004673	0.0007960525051393222	0.05353465042317145	0.0530039470004951	-2.5163394919537965e-07	-1.90268414331507e-05	-2.5225177570885327e-07	-1.9073559310717192e-05
33.040694519328454	0.0006802986416079757	0.0006818862920033633	0.0007123375536579452	0.000713706822694886	0.0007311272014180361	0.0007323489859098344	0.0007514953307584086	0.0007525411997599044	0.0007954200694896611	0.0007960308704699915	0.05355809088283975	0.05302714663661678	-2.39886252026162e-07	-1.8247738687027226e-05	-2.404842618433916e-07	-1.829323043531228e-05
33.239781324919136	0.0006802353525717044	0.000681822994453278	0.0007122842456065556	0.0007136534507337651	0.0007310806140634756	0.0007323022814745228	0.0007514567463745233	0.0007525024215596356	0.0007954012398221188	0.0007960116076149823	0.053581643411716326	0.05305045717957671	-2.2817971171112776e-07	-1.746170600064323e-05	-2.2875797260038695e-07	-1.750596033378571e-05
33.44006772866406	0.0006801738895461767	0.0006817615277825575	0.0007122329080244642	0.0007136020531906741	0.0007310360865729448	0.0007322576401464863	0.0007514203227186379	0.0007524658064153505	0.0007953848025118764	0.0007959947368965586	0.053605308156375674	0.05307387877428197	-2.1651334704687712e-07	-1.6668631575039727e-05	-2.1707192518331288e-07	-1.671163702435252e-05
33.64156095874556	0.0006801142695115553	0.0006817019090123929	0.000712183558848506	0.0007135526480372124	0.0007309936374654395	0.0007322150804748817	0.0007513860789596645	0.0007524313735202766	0.0007953707782002778	0.0007959802789644395	0.05362908526411342	0.05309741156635173	-2.0488617480298593e-07	-1.586840156228564e-05	-2.054251347673175e-07	-1.5910146473008258e-05
33.84426828689945	0.0006800565097228146	0.0006816441554394559	0.0007121362163058715	0.0007135052535359018	0.0007309532855596795	0.0007321746213090821	0.0007513540345766137	0.0007523991423781397	0.0007953591878619568	0.0007959682548017889	0.053652974882948554	0.053121055702119356	-1.93297209600575e-07	-1.5060900025232193e-05	-1.9381661436825189e-07	-1.5101372552450698e-05
34.04819702867729	0.0006800006277147987	0.0006815882846409676	0.0007120908989194492	0.0007134598882455356	0.0007309150499796185	0.0007321362818041942	0.000751324209364292	0.0007523691328088674	0.0007953500528109504	0.0007959586857313294	0.053676977161623465	0.0531448113286345	-1.8174546378437427e-07	-1.4246008895796303e-05	-1.8224537472600992e-07	-1.428519700147346e-05
34.25335454371064	0.0006799466413073704	0.0006815343144798585	0.0007120476255132602	0.0007134165710266255	0.0007308789501600536	0.0007321000814266766	0.0007512966234391024	0.0007523413649543965	0.0007953433947069216	0.0007959515934215693	0.053701092249608694	0.05316867859366499	-1.7022994733576977e-07	-1.3423607935270088e-05	-1.7071042420803428e-07	-1.3461499384137543e-05
34.45974823597649	0.0006798945686106559	0.0006814822631100304	0.0007120064152179994	0.0007133753210469553	0.0007308450058523412	0.0007320660399600676	0.000751271297244954	0.0007523158592845935	0.0007953392355615015	0.0007959469998931502	0.05372532029710229	0.053192657645698575	-1.5874966772925526e-07	-1.259357469052258e-05	-1.5921076867899536e-07	-1.263015704719428e-05
34.66738555406454	0.0006798444280304045	0.0006814321489817218	0.0007119672874766937	0.0007133361577872445	0.0007308132371302367	0.0007320341775108282	0.0007512482515593008	0.0007522926366032945	0.0007953375977447697	0.0007959449275253233	0.05374966145503315	0.053216748633944426	-1.4730362981815737e-07	-1.1755784450701023e-05	-1.4774541137632484e-07	-1.179104507573192e-05
34.87627399144595	0.0006797962382734409	0.0006813839908469801	0.0007119302620504611	0.0007132991010469242	0.0007307836643958355	0.0007320045145143006	0.0007512275074992849	0.0007522717180544634	0.0007953385039918466	0.0007959453990625526	0.05377411587506161	0.05324095170833517	-1.3589083572881737e-07	-1.0910110204265244e-05	-1.3631335279529026e-07	-1.094403624971041e-05
35.086421086743854	0.0006797500183532301	0.000681337807765237	0.0007118953590243862	0.0007132641709500223	0.0007307563083856367	0.0007319770717407775	0.0007512090865280084	0.0007522531251284681	0.0007953419774096229	0.0007959484376212449	0.053798683709584065	0.05326526701952946	-1.245102847283186e-07	-1.0056422593301972e-05	-1.2491359057927379e-07	-1.0089000999691233e-05
35.29783442400536	0.0006797057875955454	0.000681293619108991	0.0007118625988135085	0.0007132313879511621	0.0007307311901767227	0.0007319518703016916	0.0007511930104609196	0.0007522368796684761	0.0007953480414836168	0.0007959540666966094	0.053823365111730484	0.05328969471891217	-1.1316097310132105e-07	-9.194589867311809e-06	-1.13545119377308e-07	-9.225807359347638e-06
35.51052163297529	0.000679663565644257	0.0006812514445696094	0.0007118320021689339	0.000713200772841688	0.0007307083311930641	0.0007319289316559337	0.0007511793014723387	0.0007522230038769881	0.0007953567200849738	0.0007959623101696623	0.05384816023537116	0.05331423495859812	-1.0184189402190867e-07	-8.324477836080257e-06	-1.0220693072611475e-07	-8.354320918696478e-06
35.72449038937153	0.0006796233724672239	0.000681211304163235	0.0007118035901840594	0.0007131723467558999	0.0007306877532119453	0.0007319082776162851	0.0007511679821020969	0.0007522115203224872	0.0007953680374775956	0.0007959731923143592	0.053873069235114625	0.05333888789143355	-9.055203743974817e-08	-7.445949822909581e-06	-9.089801292954183e-08	-7.474404776997012e-06
35.93974841516195	0.0006795852283623063	0.0006811732182368128	0.0007117773843009221	0.000713146131177416	0.0007306694783705136	0.0007318899303559814	0.0007511590752623143	0.0007522024519462227	0.0007953820183254136	0.0007959867378048708	0.05389809226631237	0.05336365367099697	-7.929038993697429e-08	-6.558866614242431e-06	-7.961735091978513e-08	-6.585919492985148e-06
36.15630347884324	0.0006795491539634973	0.0006811372074742373	0.0007117534063166768	0.0007131221479456632	0.0007306535291724666	0.000731873912415407	0.0007511526042443115	0.000752195822069134	0.000795398687699809	0.0007960029717230087	0.05392322948505843	0.05338853245160195	-6.805593460437395e-08	-5.663086410256923e-06	-6.836392613335587e-08	-5.688723034441567e-06
36.374163395721176	0.0006795151702471714	0.0006811032929026151	0.0007117316783901953	0.0007131004192624885	0.0007306399284948606	0.0007318602467089177	0.0007511485927256541	0.0007521916543989021	0.0007954180710871731	0.0007960219195657878	0.05394848104819402	0.053413524388299397	-5.684765091822086e-08	-4.758464774767823e-06	-5.713671638184377e-08	-4.782670728536997e-06
36.59333602819267	0.0006794832985384569	0.0006810714958986538	0.0007117122230487988	0.000713080967698904	0.0007306286995950582	0.0007318489565317987	0.0007511470647773368	0.0007521899730371427	0.0007954401943966214	0.0007960436072531449	0.053973847113306994	0.05343862963687839	-4.5664514585668295e-08	-3.844854581297463e-06	-4.593469570468231e-08	-3.867615207847619e-06
36.813829286029524	0.0006794535605177399	0.0006810418381951809	0.0007116950631951268	0.0007130638162019711	0.000730619866117819	0.000731840065567366	0.0007511480448711159	0.00075219080248675	0.0007954650839678638	0.0007960680611358123	0.05399932783873548	0.05346384835386858	-3.450549743329312e-08	-2.92210596158915e-06	-3.4756834254223365e-08	-2.943406358563161e-06
37.03565112666392	0.0006794259782272832	0.0006810143418877797	0.0007116802221141306	0.0007130489881018058	0.0007306134521025153	0.0007318335978941953	0.000751151557886974	0.0007521941676593699	0.0007954927665792193	0.0007960953080033373	0.054024923383569144	0.05348918069654342	-2.3369567253789594e-08	-1.990066250429079e-06	-2.3602098138744698e-08	-2.0098912653088163e-06
37.25880955547555	0.000679400574077995	0.0006809890294415734	0.0007116677234802223	0.0007130365071187423	0.0007306094819905108	0.0007318295779935125	0.00075115762912075	0.0007522000938830399	0.0007955232694558083	0.0007961253750922773	0.05405063390765111	0.053514626822919624	-1.2255687665023093e-08	-1.0485799298298737e-06	-1.2469449290177306e-08	-1.0669141554953132e-06
37.483312626080554	0.0006793773708563126	0.0006809659236981262	0.0007116575913645483	0.0007130263973706203	0.0007306079806326676	0.0007318280307567116	0.0007511662842919042	0.0007522086069099644	0.0007955566202778889	0.0007961582900945414	0.05407645957157958	0.053540186891761495	-1.1628179849131753e-09	-9.748857379698883e-08	-1.357845329230667e-09	-1.1431634353020748e-07
37.70916844062219	0.0006793563917312349	0.0006809450478824936	0.0007116498502424185	0.0007130186833802295	0.0007306089732970133	0.000731828981493037	0.0007511775495514494	0.0007522197329244557	0.0007955928471893735	0.0007961940811659097	0.054102400536711885	0.05356586106258093	9.910086931630424e-09	8.633692114290437e-07	9.733760592900778e-09	8.480638288010933e-07
37.93638515006311	0.0006793376602614927	0.0006809264256104081	0.0007116445250008812	0.0007130133900828984	0.0007306124856765591	0.0007318324559374119	0.0007511914514900357	0.0007522334985510304	0.0007956319788065096	0.00079623277693472	0.054128456965163135	0.05359164949564113	2.096407682563098e-08	1.8341578447989004e-06	2.0806419929629213e-08	1.8203910498726383e-06
38.164970954479706	0.0006793212004028552	0.0006809100808956053	0.0007116416409464426	0.000713010542834229	0.0007306185438972682	0.0007318384802584216	0.0007512080171461941	0.0007522499308626616	0.0007956740442267325	0.0007962744065107234	0.05415462901981171	0.053617552351957	3.2000206176292095e-08	2.815044830933866e-06	3.186118887948605e-08	2.8028330987805994e-06
38.39493410335793	0.0006793070365155871	0.0006808960381572986	0.0007116412238129466	0.0007130101674179924	0.0007306271745261873	0.0007318470810664572	0.0007512272740147475	0.0007522690573892032	0.0007957190730376977	0.0007963189994941217	0.054180916864298705	0.05364356979329919	4.3019534374470064e-08	3.806200823297523e-06	4.289912855937744e-08	3.7955609084872055e-06
38.626282895891045	0.0006792951933720584	0.0006808843222278068	0.0007116432997696148	0.0007130122900541833	0.0007306384045797461	0.0007318582854220293	0.0007512492500553944	0.0007522909061259831	0.0007957670953264987	0.0007963665859847893	0.0542073206630309	0.05366970198219404	5.4023125856030724e-08	4.8077996859796635e-06	5.392130514227794e-08	4.798748627965477e-06
38.859025681279114	0.0006792856961644953	0.0006808749583603255	0.0007116478954292357	0.0007130169374072271	0.0007306522615322107	0.0007318721208442346	0.0007512739737014548	0.0007523155055425603	0.0007958181416890598	0.0007964171965916714	0.05423384058118345	0.05369594908192607	6.501205025797457e-08	5.820018557645135e-06	6.492879000706726e-08	5.812573685981537e-06
39.09317085903034	0.0006792785705128968	0.0006808679722368602	0.0007116550378565303	0.0007130241365943587	0.0007306687733243171	0.0007318886153194036	0.0007513014738688004	0.0007523428845916668	0.0007958722432397283	0.0007964708624423783	0.05426047678470117	0.05372231125654137	7.59873825767303e-08	6.843037917647621e-06	7.592265990896685e-08	6.837216858124329e-06
39.328726879264174	0.0006792738424731	0.0006808633899763159	0.0007116647545766749	0.0007130339151941676	0.0007306879683720693	0.0007319077973099167	0.0007513317799649562	0.0007523730727183242	0.0007959294316210486	0.0007965276151929707	0.054287229440300115	0.05374878867084803	8.695020333382084e-08	7.877041653808758e-06	8.690399713132818e-08	7.872862333280217e-06
39.56570224301631	0.0006792715385450192	0.0006808612381427497	0.000711677073584007	0.0007130463012553125	0.0007307098755757259	0.0007319296957631984	0.0007513649218983964	0.0007524060998691443	0.0007959897390137493	0.0007965874870379409	0.05431409871547083	0.05377538149041822	9.79015987328559e-08	8.922217130058474e-06	9.787388964544418e-08	8.91969778207824e-06
39.80410550254544	0.0006792716856810357	0.0006808615437537875	0.0007116920233508915	0.000713061323305412	0.0007307345243289527	0.000731954340120891	0.0007514009300880132	0.0007524419965018175	0.0007960531981469123	0.0007966505107203973	0.05434108477847969	0.053802089881591963	1.0884266082389696e-07	9.978755257045169e-06	1.0883343128423838e-07	9.977914428110912e-06
40.04394526164196	0.0006792743112945733	0.0006808643342892145	0.0007117096328367831	0.0007130790103601196	0.0007307619445281762	0.0007319817603282196	0.0007514398354727945	0.0007524807935947974	0.0007961198423083694	0.000796716719542458	0.05436818779837196	0.053828914011477755	1.197744876680392e-07	1.1046850562801414e-05	1.1978372190316056e-07	1.1047707118405636e-05
40.28523017593832	0.0006792794432688255	0.0006808696376997299	0.0007117299314974493	0.0007130993919323698	0.000730792166582106	0.0007320119868435349	0.0007514816695216725	0.0007525225226571682	0.0007961897053552833	0.0007967861473758443	0.05439540794497147	0.05385585404795423	1.3069818350719756e-07	1.2126701266851336e-05	1.3072586754737069e-07	1.2129274397282286e-05
40.52796895322162	0.0006792871099656825	0.0006808774824158902	0.0007117529492944049	0.0007131224980418263	0.0007308252214214738	0.0007320450506480623	0.0007515264642436022	0.0007525672157387295	0.0007962628217249734	0.0007968588286727046	0.05442274538888631	0.05388291015967357	1.416148589540589e-07	1.3218509355261698e-05	1.4166098063995644e-07	1.3222818581820617e-05
40.77217035374772	0.0006792973402348204	0.0006808878973572236	0.0007117787167045185	0.0007131483592245093	0.0007308611405089491	0.0007320809832558389	0.0007515742521978188	0.000752614905440272	0.0007963392264459376	0.0007969347984766462	0.054450200301507275	0.053910082516062795	1.525256311401841e-07	1.4322480655554193e-05	1.5259018013654042e-07	1.4328545836661544e-05
41.017843190557436	0.0006793101634229819	0.0006809009119415316	0.0007118072647298207	0.0007131770065426225	0.0007308999558492672	0.0007321198167238537	0.0007516250665043162	0.0007526656249240659	0.0007964189551491093	0.0007970140924339949	0.05447777285501309	0.053937371287325696	1.6343162391268228e-07	1.5438824915919858e-05	1.635145917174008e-07	1.5446666253693397e-05
41.26499632979458	0.0006793256093834448	0.0006809165560943825	0.0007118386249075128	0.0007132084715945814	0.0007309416999995599	0.000732161583662399	0.0007516789408545356	0.0007527194079245665	0.0007965020440793436	0.0007970967468052884	0.05450546322237033	0.05396477664444583	1.7433396800659896e-07	1.6567755884155932e-05	1.7443534796744882e-07	1.6577393931294093e-05
41.51363869102594	0.0006793437084856804	0.0006809348602587904	0.0007118728293201746	0.0007132427865252404	0.0007309864060798942	0.0007322063172456246	0.0007517359095222708	0.0007527762887593307	0.0007965885301071328	0.000797182798476996	0.05453327157733666	0.05399229875918761	1.8523380123725355e-07	1.7709491389877874e-05	1.8535358855555593e-07	1.7720947055682723e-05
41.763779247563185	0.0006793644916252119	0.0006809558554051013	0.0007119099106061853	0.0007132799840363353	0.0007310341077840327	0.0007322540512223149	0.0007517960073747994	0.0007528363023401646	0.00079667845074057	0.0007972722849734888	0.054561198094463664	0.05401993780409946	1.961322686830358e-07	1.886425342773057e-05	1.9627046043101115e-07	1.8877547985352017e-05
42.0154270267867	0.000679387990233671	0.0006809795730410708	0.0007119499019703539	0.0007133200973971327	0.0007310848393904063	0.000732304819926882	0.0007518592698842378	0.000752899484184492	0.0007967718441375498	0.0007973652444692469	0.054589242949096256	0.0540476939525144	2.0703052287557484e-07	2.003226824179305e-05	2.0718711800848597e-07	2.0047423335362025e-05
42.26859111047143	0.0006794142362890602	0.0006810060452221534	0.0007119928371947666	0.0007133631604552998	0.0007311386357733146	0.0007323586582905829	0.0007519257331391313	0.0007529658704269598	0.0007968687491182255	0.000797461715801319	0.0546174063173782	0.05407556737855415	2.1792972399272727e-07	2.1213766413230584e-05	2.1810472336145602e-07	2.123080406471467e-05
42.523280635114425	0.0006794432623262238	0.000681035304561999	0.0007120387506498567	0.0007134092076479956	0.0007311955324143567	0.0007324156018529691	0.0007519954338562799	0.0007530354978312785	0.0007969692051777161	0.0007975617384820399	0.054645688376252735	0.054103558257129744	2.2883104006392492e-07	2.24089829494456e-05	2.2902444642429638e-07	2.2427925565782214e-05
42.77950479226489	0.0006794751014475384	0.000681067384243168	0.0007120876773057055	0.0007134582740131931	0.0007312555654140965	0.0007324756867735713	0.0007520684093928107	0.0007531084038023117	0.0007970732524990842	0.0007976653527120111	0.054674089303463826	0.05413166676394483	2.397356471607777e-07	2.3618157374366566e-05	2.3994746519112424e-07	2.363902775504023e-05
43.03727282885567	0.000679509787333814	0.0006811023180280609	0.0007121396527435663	0.0007135103952012273	0.0007313187715039638	0.00073253894984382	0.0007521446977584934	0.0007531846263984049	0.0007971809319665701	0.0007977725993933428	0.05470260927756078	0.05415989307549621	2.506447296089266e-07	2.484153382201204e-05	2.508749659211468e-07	2.4864355166603902e-05
43.29659404753705	0.00067954735425543	0.0006811401402700794	0.0007121947131676381	0.0007135656074865897	0.0007313851880584096	0.0007326054284992205	0.0007522243376283167	0.0007532642043439809	0.0007972922851791126	0.0007978835201431805	0.054731248477897496	0.05418823736907848	2.615594801938254e-07	2.607936113119269e-05	2.6180814334812903e-07	2.610415704712432e-05
43.55747780701245	0.0006795878370836877	0.0006811808859250086	0.0007122528954170681	0.0007136239477799559	0.0007314548531072998	0.0007326751608317671	0.0007523073683553168	0.0007533471770423815	0.0007974073544641364	0.000797998157307498	0.054760007084638095	0.05421669982278364	2.724811003645706e-07	2.7331892942211722e-05	2.7274820088552497e-07	2.7358687452572195e-05
43.81993352237618	0.000679631271302408	0.000681224590562642	0.0007123142369782129	0.0007136854536404704	0.0007315278053485754	0.0007327481856026244	0.000752393829983676	0.0007534335845889871	0.0007975261828916346	0.0007981165539751888	0.054788885278755854	0.0542452806155053	2.8341080046982367e-07	2.8599387797978437e-05	2.836963508571957e-07	2.862820534940691e-05
44.08397066545326	0.0006796776930197664	0.0006812712903786445	0.0007123787759971519	0.0007137501632882833	0.0007316040841611742	0.000732824542255069	0.0007524837632620968	0.0007535234677846036	0.0007976488142885446	0.0007982387539924455	0.05481788324203738	0.05427397992693959	2.9434979995882245e-07	2.988210924376178e-05	2.94653814704492e-07	2.991297471480192e-05
44.349598765141174	0.0006797271389803648	0.0006813210222066555	0.0007124465512924522	0.0007138181156173413	0.0007316837296182113	0.0007329042709276929	0.0007525772096574423	0.0007536168681491233	0.0007977752932534138	0.0007983648019774345	0.054847001157084734	0.054302797937588285	3.052993276077623e-07	3.1180325931634556e-05	3.0562182321328644e-07	3.1213264641227756e-05
44.6168274077539	0.000679779646577566	0.0006813738235306523	0.0007125176023682092	0.0007138893502084537	0.0007317667825004461	0.000732987412467892	0.0007526742113686722	0.0007537138279354781	0.0007979056651713825	0.0007984947433352855	0.054876239207316706	0.05433173482875999	3.1626062175441755e-07	3.249431172711037e-05	3.166016167431736e-07	3.2529349442866895e-05
44.88566623736761	0.0006798352538660729	0.0006814297324975602	0.0007125919694273492	0.0007139639073426201	0.0007318532843100183	0.0007330740084456249	0.0007527748113410612	0.0007538143901438757	0.0007980399762294706	0.0007986286242733846	0.05490559757697313	0.05436079078257413	3.2723493052885973e-07	3.38243458178622e-05	3.275944454629587e-07	3.3861508764804205e-05
45.15612495616904	0.0006798939995747813	0.0006814887879301366	0.0007126696933852207	0.000714041828014648	0.0007319432772844834	0.0007331641011674698	0.0007528790532807225	0.0007539185985363414	0.0007981782734321945	0.0007987664918169987	0.05493507645111366	0.054389965981960636	3.382235120859105e-07	3.5170712824467154e-05	3.3860156958376124e-07	3.521002769410475e-05
45.42821332480542	0.0006799559231198878	0.0006815510293401114	0.000712750815883454	0.0007141231539470409	0.0007320368044111261	0.0007332577336909641	0.0007529869816694243	0.000754026497651555	0.0007983206046174986	0.0007989083938252144	0.05496467601562416	0.054419260610664995	3.4922763484626813e-07	3.6533702914148813e-05	3.4962425959992466e-07	3.6575196873583904e-05
45.701941162736816	0.0006800210646182844	0.0006816164969416132	0.0007128353793041273	0.0007142079276041906	0.0007321339094415884	0.0007333549498392547	0.0007530986417797296	0.0007541381328200085	0.0007984670184730359	0.0007990543790072259	0.05499439645721624	0.054448674853248356	3.6024857774804263e-07	3.79136119175727e-05	3.606637965390333e-07	3.79573126186028e-05
45.97731834859046	0.000680089464901222	0.0006816852316648679	0.0007129234267842165	0.0007142961922068561	0.0007322346369067937	0.0007334557942160468	0.0007532140796904418	0.0007542535501794729	0.0007986175645527784	0.0007992044969389533	0.05502423796343016	0.05447820889509117	3.7128763048896625e-07	3.9310741447168285e-05	3.717214722045569e-07	3.9356677035695675e-05
46.25435482051728	0.0006801611655282703	0.0006817572751701906	0.0007130150022303582	0.0007143879917469541	0.0007323390321321922	0.0007335603122208734	0.0007533333423023863	0.0007543727966907985	0.0007987722932939888	0.000799358798080021	0.05505420072263803	0.054507862922394665	3.8234609379028846e-07	4.0725399019725383e-05	3.8279858944473277e-07	4.077359814552706e-05
46.533060576550575	0.0006802362088015652	0.0006818326698622695	0.0007131101503339176	0.0007144833710026579	0.0007324471412533237	0.0007336685500646855	0.000753456477354518	0.0007544959201540444	0.0007989312560345438	0.0007995173337910909	0.055084284924045115	0.0545376371221838	3.9342527964440765e-07	4.2157898179434605e-05	3.938964623965112e-07	4.2208390006265306e-05
46.813445674966815	0.0006803146377803551	0.0006819114589047472	0.0007132089165863742	0.000714582375553812	0.0007325590112317059	0.0007337805547857656	0.0007535835334403686	0.0007546229692249464	0.0007990945050306255	0.0007996801563515595	0.055114490757692834	0.05456753168230891	4.0452651159351115e-07	4.360855862706181e-05	4.050164167646291e-07	4.366137284239624e-05
47.09552023464871	0.0006803964962958639	0.0006819936862351193	0.000713311347295041	0.000714685051797682	0.0007326746898710714	0.0007338963742659899	0.0007537145600248527	0.0007547539934317438	0.0007992620934747953	0.0007998473189776421	0.055144818414460894	0.05459754679144856	4.1565112499281943e-07	4.5077706349400115e-05	4.1615979008593866e-07	4.513287317473025e-05
47.37929443545016	0.0006804818289664529	0.0006820793965799344	0.000713417489599102	0.0007147914469650237	0.00073279422583393	0.0007340160572474202	0.0007538496074614123	0.0007548890431923477	0.0007994340755144388	0.0008000188758408239	0.05517526808606885	0.05462768263911158	4.268004672866241e-07	4.656567375257992e-05	4.2732793200804704e-07	4.662322395421192e-05
47.66477851856398	0.0006805706812131222	0.0006821686354703327	0.0007135273914860073	0.0007149016091365105	0.0007329176686585038	0.0007341396533492644	0.0007539887270095484	0.000755028169831893	0.0007996105062706214	0.0008001948820867264	0.05520583996508032	0.054657939415639276	4.379758982947339e-07	4.807279979940349e-05	4.3852220457120915e-07	4.813276469886607e-05
47.951982786891236	0.0006806630992753234	0.0006822614492578981	0.0007136411018082014	0.0007150155872594931	0.0007330450687760038	0.0007342672130851828	0.0007541319708527052	0.0007551714256006467	0.0007997914418573295	0.0008003753938543551	0.05523653424490408	0.054688317312208655	4.491787904878624e-07	4.9599430147706514e-05	4.4974398249043694e-07	4.966184163299192e-05
48.24091760541319	0.0006807591302271223	0.0006823578851308588	0.0007137586703002179	0.0007151334311651287	0.0007331764775282878	0.0007343987878809747	0.000754279392116549	0.0007553188636923106	0.0007999769394011346	0.000800560468295774	0.05526735111979606	0.05471881652083396	4.6041052929489054e-07	5.114591729510343e-05	4.609946534597266e-07	5.121080783168641e-05
48.53159340156531	0.0006808588219937012	0.000682457991130632	0.0007138801475961375	0.0007152551915858727	0.0007333119471858926	0.0007345344300926398	0.0007544310448876376	0.0007554705382627126	0.0008001670570612772	0.0008007501635961981	0.05529829078486369	0.05474943723436877	4.716725133938667e-07	5.271262072417682e-05	4.7227561844154047e-07	5.2780023366449935e-05
48.82402066561362	0.0006809622233682123	0.0006825618161687171	0.0007140055852474163	0.0007153809201733413	0.0007334515309664493	0.0007346741930248234	0.0007545869842324824	0.0007556265044488957	0.00080036185405018	0.0008009445389945153	0.0553293534360657	0.054780179646509636	4.829661550136317e-07	5.4299907052468566e-05	4.83588291972769e-07	5.436985545534401e-05
49.11820995103327	0.0006810693840289946	0.0006826694100439551	0.0007141350357410996	0.0007155106695165617	0.0007335952830534977	0.000734818130949662	0.0007547472662170284	0.000755786818388621	0.0008005613906544033	0.0008011436548042514	0.055360539270216565	0.05481104395179711	4.94292880253008e-07	5.590815018624573e-05	4.949341024837028e-07	5.598067861739553e-05
49.41417187488941	0.0006811803545571623	0.0006827808234601599	0.0007142685525184288	0.0007156444931606142	0.000733743258615705	0.0007349662991260339	0.0007549119479265519	0.0007559515372402917	0.0008007657282560578	0.0008013475724349929	0.05539184848498876	0.054842030345619304	5.056541293930496e-07	5.753773147748609e-05	5.063144926102832e-07	5.761287482933253e-05
49.71191711822035	0.0006812951864545665	0.0006828961080441246	0.000714406189993845	0.0007157824456256738	0.0007338955138264981	0.0007351187538192227	0.0007550810874859842	0.0007561207192033024	0.0008009749293546739	0.000801556354414265	0.055423281278914084	0.054873139024213174	5.170513572270736e-07	5.918903988491597e-05	5.177309195223984e-07	5.926683368698282e-05
50.01145642642306	0.0006814139321621507	0.0006830153163640215	0.0007145480035744086	0.0007159245824264679	0.0007340521058841232	0.0007352755523210106	0.0007552547440806819	0.0007562944235388368	0.0008011890575895522	0.0008017700644098941	0.055454837851387	0.054904370184667935	5.28486033385487e-07	6.086247213804574e-05	5.291848552500117e-07	6.0942952569476017e-05
50.3128006096408	0.0006815366450786965	0.0006831385019481908	0.0007146940496796322	0.0007160709600921442	0.0007342130930321339	0.0007354367529701975	0.0007554329779776387	0.0007564727105911039	0.000801408177762593	0.0008019887672528429	0.055486518402666794	0.05493572402492765	5.39959642674925e-07	6.255843290586816e-05	5.40677787028588e-07	6.264163680899659e-05
50.61596054315354	0.0006816633795799808	0.0006832657193043521	0.0007148443857617518	0.0007162216361865892	0.0007343785345803322	0.0007356024151735812	0.0007556158505471685	0.0007566556418090538	0.0008016323558616298	0.0008022125289605615	0.05551832313388066	0.054967200743792216	5.514736854308339e-07	6.427733497060828e-05	5.522112176479903e-07	6.436329986406197e-05
50.9209471677702	0.0006817941910383489	0.000683397023939217	0.0007149990703264345	0.0007163766693291683	0.0007345484909261606	0.0007357725994273801	0.0007558034242850542	0.00075684327976855	0.0008018616590842698	0.0008024414167608311	0.05555025224702498	0.05499880054092139	5.6302967786203e-07	6.601959940316648e-05	5.637866657914013e-07	6.610836349507654e-05
51.22777149022361	0.0006819291358427083	0.0006835324723785372	0.0007151581629539368	0.0007165361192159298	0.0007347230235765613	0.0007359473673391297	0.0007559957628351827	0.0007570356881950347	0.0008020961558622547	0.0008026754991161397	0.05558230594497003	0.055030523616836836	5.746291524132575e-07	6.77856557448342e-05	5.754056664089395e-07	6.787725794688004e-05
51.53644458356769	0.0006820682714189656	0.0006836721221875889	0.0007153217243207288	0.0007167000466412699	0.0007349021951703151	0.0007361267816500579	0.0007561929310126736	0.000757232931986688	0.0008023359158863576	0.0008029148457485887	0.0556144844314593	0.0550623701729232	5.86273658138587e-07	6.957594219314522e-05	5.87069771085854e-07	6.967042213473773e-05
51.84697758757708	0.000682211656250908	0.0006838160319921068	0.0007154898162215907	0.0007168685135200722	0.0007350860695008701	0.0007363109062579513	0.0007563949948275207	0.0007574350772380992	0.0008025810101318312	0.0008031595276653522	0.055646787911114916	0.055094340411433844	5.979647610743818e-07	7.13909057916684e-05	5.987805484189597e-07	7.148830383449378e-05
52.15938170914916	0.0006823593499015411	0.0006839642614996734	0.0007156625015921939	0.0007170415829103336	0.000735274711539672	0.0007364998062405235	0.0007566020215087489	0.0007576421912644527	0.0008028315108844108	0.0008034096171846916	0.055679216589439355	0.055126434535489814	6.097040446200689e-07	7.323100262435212e-05	6.105395843945902e-07	7.333135987699912e-05
52.47366822270851	0.0006825114130348973	0.0006841168715215812	0.0007158398445321787	0.0007172193190362864	0.0007354681874600061	0.0007366935478792958	0.0007568140795291027	0.0007578543426262518	0.0008030874917668954	0.0008036651879625486	0.05571177067281664	0.05515865274908485	6.214931099395114e-07	7.509669801541996e-05	6.22348482791921e-07	7.520005634858995e-05
52.789848470613855	0.0006826679074383268	0.0006842739239951781	0.0007160219103287451	0.0007174017873120356	0.0007356665646613712	0.0007368921986840115	0.0007570312386302886	0.0007580716011545886	0.0008033490277663202	0.0008039263150197289	0.055744450368517474	0.05519099525708612	6.333335763602111e-07	7.698846673437343e-05	6.342088655867262e-07	7.709486879625693e-05
53.107933863567155	0.0006828288960452789	0.0006844354820067044	0.0007162087654807624	0.0007175890543657148	0.0007358699117943903	0.0007370958274175866	0.0007572535698487688	0.0007582940379769748	0.00080361619526173	0.0008041930747696877	0.05577725588469874	0.0552234622652388	6.452270817766323e-07	7.890679320340932e-05	6.461223733488473e-07	7.901628243564551e-05
53.42793588102576	0.0006829944429585837	0.0006846016098146316	0.00071640047772341	0.0007177811880641757	0.0007360782987862682	0.0007373045041216103	0.0007574811455421283	0.0007585217255437393	0.0008038890720525664	0.0008044655450469298	0.05581018743040906	0.05525605398016653	6.57175283084099e-07	8.085217171469039e-05	6.580906656804275e-07	8.096479236816001e-05
53.74986607161648	0.000683164613474266	0.0006847723728735347	0.0007165971160533807	0.0007179782575382401	0.0007362917968668346	0.0007375183001424283	0.0007577140394160425	0.0007587547376550312	0.0008041677373877056	0.0008047438051360593	0.05584324521558974	0.0552887706093753	6.691798566001161e-07	8.282510664867071e-05	6.701154216383169e-07	8.294090380017716e-05
54.073736053552395	0.000683339474105867	0.0006849478378584738	0.0007167987507546233	0.0007181803332084936	0.0007365104785951418	0.0007377372881577868	0.0007579523265518241	0.0007589931494884027	0.0008044522719951219	0.0008050279358014563	0.05587642945107749	0.05532161236125574	6.812424985047725e-07	8.482611269960971e-05	6.821983401751261e-07	8.4945132269032e-05
54.399557515052166	0.0006835190926093329	0.0006851280726899431	0.0007170054534246863	0.0007183874868116793	0.0007367344178866845	0.0007379615422040956	0.0007581960834346132	0.0007592370376270339	0.0008047427581122428	0.0008053180193176448	0.055909740348607344	0.05535457944508576	6.933649252952381e-07	8.685571510763657e-05	6.94341140591772e-07	8.697800387469368e-05
54.727342214761876	0.0006837035380084395	0.0006853131465593581	0.0007172172970016283	0.0007185997914276622	0.0007369636900412076	0.0007381911377042803	0.0007584453879821772	0.0007594864800885697	0.0008050392795169635	0.0008056141395003211	0.055943178120815666	0.05538767207103301	7.055488742350579e-07	8.891444989420072e-05	7.065455629895901e-07	8.904005551615968e-05
55.057101982179326	0.0006838928806208027	0.00068550312995513	0.000717434355791551	0.0007188173215070151	0.0007371983717711555	0.0007384261514962793	0.0007587003195743752	0.0007597415563546215	0.0008053419215593803	0.0008059163817380997	0.05597674298124209	0.05542089045015715	7.177961038420423e-07	9.100286410687608e-05	7.188133687599605e-07	9.113183513687062e-05
55.38884871808102	0.0006840871920844687	0.0006856980946893212	0.0007176567054967458	0.0007190401528992197	0.0007374385412307569	0.0007386666618621764	0.0007589609590832823	0.0007600023474009305	0.0008056507711942327	0.0008062248330249704	0.056010435144332626	0.05545423479441356	7.301083943549082e-07	9.312151606666319e-05	7.311463410496471e-07	9.325390197181815e-05
55.722594394951685	0.0006842865453851012	0.0006858981139248983	0.0007178844232444725	0.0007192683628815027	0.0007376842780457643	0.0007389127485579875	0.0007592273889039917	0.0007602689357282076	0.0008059659170140791	0.0008065395819934876	0.056044254825442286	0.05548770531665456	7.424875482283256e-07	9.527097562367359e-05	7.435462852593139e-07	9.54068268041175e-05
56.058351057416104	0.0006844910148837893	0.0006861032622036093	0.0007181175876163978	0.0007195020301883308	0.000737935663343873	0.0007391644928441316	0.0007594996929861221	0.0007605414053936826	0.0008062874492832342	0.0008068607189487226	0.056078202240837524	0.05552130223063328	7.549353906502985e-07	9.745182442025269e-05	7.5601502955722e-07	9.759119222826906e-05
56.39613082267415	0.0006847006763454865	0.0006863136154744914	0.0007183562786787007	0.0007197412350415749	0.0007381927797858344	0.0007394219775165914	0.0007597779568660428	0.0007608198420433689	0.0008066154599724805	0.0008071883359029886	0.05611227760769939	0.05555502575100589	7.674537700452354e-07	9.966465615807163e-05	7.685544253868432e-07	9.980759291774999e-05
56.7359458809379	0.00068491560696809	0.0006865292511230227	0.0007186005780128586	0.0007199860591813564	0.0007384557115972675	0.000739685286938781	0.0007600622676998268	0.0007611043329450585	0.0008069500427945641	0.0008075225266113529	0.05614648114412602	0.05558887609333409	7.800445586080267e-07	0.00010191007687421205	7.811663480026924e-07	0.00010205663590193148
57.07780849587155	0.0006851358854121941	0.000686750248000948	0.0007188505687471456	0.0007202365858976075	0.0007387245446012136	0.0007399545070741504	0.0007603527142969684	0.0007613949670220842	0.0008072912932405191	0.0008078633866079768	0.05618081306913526	0.055622853474088324	7.927096528457123e-07	0.00010418870522349577	7.938526970078554e-07	0.00010433894084815876
57.42173100503407	0.0006853615918315129	0.0006869766864567753	0.0007191063355888424	0.0007204929000623434	0.0007389993662514207	0.0007402297255195258	0.0007606493871548642	0.0007616918348878415	0.000807639308616812	0.0008082110132432742	0.056215273602667974	0.055656958110649794	8.054509741293406e-07	0.00010650117276808646	8.06615396913013e-07	0.00010665514035235191
57.7677258203244	0.0006855928079040131	0.0006872086483669861	0.0007193679648571981	0.0007207550881626882	0.0007392802656664092	0.0007405110315392307	0.000760952378494098	0.0007619950288811205	0.0008079941880833575	0.0008085655057219451	0.05624986296558922	0.05569119022131338	8.182704692698967e-07	0.00010884812427572332	8.194563977080311e-07	0.00010900588023762814
58.115805428429454	0.0006858296168637536	0.0006874462171679537	0.0007196355445171418	0.000721023238334653	0.0007395673336643127	0.0007407985160999839	0.0007612617822945338	0.000762304643102244	0.0008083560326924053	0.000808926965141877	0.05628458137969354	0.05572555002529097	8.311701110953144e-07	0.00011123021802414423	8.323776754430925e-07	0.00011139181985908575
58.465982391274686	0.0006860721035334689	0.0006876894778886048	0.0007199091642137807	0.0007212974403977009	0.0007398606627985318	0.000741092271906611	0.0007615776943322483	0.0007626207734500466	0.0008087249454283315	0.000809295494533955	0.05631942906770564	0.05576003774271319	8.441518990398491e-07	0.00011364812611330821	8.453812328174191e-07	0.00011381363241660947
58.818269346477535	0.0006863203543578956	0.0006879385171838289	0.0007201889153076891	0.000721577785890105	0.0007401603473942055	0.000741392393438575	0.0007619002122173139	0.0007629435176597063	0.0008091010312483521	0.0008096711989027906	0.05635440625328384	0.05579465359463322	8.572178597653253e-07	0.00011610253478788746	8.584690998018202e-07	0.0001162720052779731
59.172679007803275	0.0006865744574378875	0.0006881934233686771	0.0007204748909110311	0.0007218643681051413	0.0007404664835855454	0.0007416989769873729	0.000762229435432475	0.0007632729753414691	0.0008094843971241966	0.0008100541852684135	0.05638951316102358	0.055829397803029125	8.703700477921423e-07	0.00011859414476761421	8.716433342738188e-07	0.00011876764030974152
59.52922416562417	0.0006868345025653164	0.0006884542864533487	0.0007207671859245169	0.0007221572821281182	0.0007407791693540324	0.0007420121206947941	0.0007625654653727182	0.0007636092480202698	0.0008098751520847508	0.0008104445627089323	0.0564247500164589	0.05586427059080576	8.836105461218231e-07	0.0001211236715830677	8.849060226343453e-07	0.00012130125421322413
59.887917687380885	0.0006871005812587838	0.0006887211981789899	0.0007210658970752195	0.0007224566248742653	0.000741098504567503	0.0007423319245920694	0.0007629084053857654	0.0007639524391762767	0.0008102734072596926	0.0008108424424041878	0.05646011704606632	0.055899272181799776	8.969414669031481e-07	0.00012369184592433968	8.982592804808107e-07	0.0001238735788742229
60.24877251804685	0.0006873727868001818	0.0006889942520543451	0.00072137112295529	0.0007227624951275258	0.0007414245910201652	0.000742658490639954	0.0007632583608135312	0.0007643026542863999	0.0008106792759241712	0.0008112479376804516	0.05649561447726786	0.05593440280077945	9.103649521225755e-07	0.00012629941399955324	9.117052532979595e-07	0.00012648536172191194
60.6118016805955	0.0006876512142721098	0.0006892735433932656	0.0007216829640615829	0.0007230749935802585	0.0007417575324735547	0.0007429919227697495	0.0007636154390345546	0.0007646600008667798	0.0008110928735445385	0.0008116611640561752	0.056531242538432454	0.05596966267345045	9.238831742699408e-07	0.00012894713789782242	9.252461171207517e-07	0.0001291373660920747
60.97701827647021	0.0006879359605961623	0.0006895591693530903	0.000722001522836202	0.0007233942228738623	0.0007420974346984459	0.0007433323269252829	0.0007639797495074206	0.0007650245885162597	0.0008115143178251471	0.0008120822392888085	0.05656700145888068	0.05600505202645645	9.374983370594517e-07	0.00013163579596642272	9.388840792633798e-07	0.00013183037160577338
61.34443548605718	0.0006882271245721411	0.0006898512289739577	0.0007223269037080285	0.0007237202876403888	0.0007424444055177757	0.0007436798111059035	0.0007643514038152329	0.0007653965289609206	0.0008119437287562861	0.0008125112834227571	0.05660289146888627	0.05604057108738287	9.512126761593558e-07	0.00013436618319759286	9.526213790432992e-07	0.00013456517455578965
61.71406656916102	0.0006885248069181831	0.0006901498232190261	0.0007226592131352193	0.0007240532945451163	0.0007427985548505725	0.0007440344854104783	0.000764730515711129	0.0007657759360996459	0.0008123812286632409	0.0008129484188384555	0.05663891279967976	0.056076220084760715	9.650284599318007e-07	0.0001371391116239684	9.664602885226057e-07	0.00013734258830289114
62.085924865483435	0.000688829110311853	0.000690455055015673	0.0007229985596487276	0.0007243933523301634	0.0007431599947569441	0.0007443964620824575	0.0007651172011648906	0.0007661629260507981	0.0008128269422565366	0.0008133937703026396	0.056675065683451056	0.056111999248067264	9.789479901993643e-07	0.00013995541072611695	9.804031132836736e-07	0.00014016344368480982
62.46002379510434	0.00068914013943221	0.0006907670292976629	0.0007233450538968577	0.0007247405718591261	0.000743528839484132	0.0007447658555560034	0.0007655115784106641	0.000766557617199996	0.0008132809966833799	0.0008138474650198045	0.05671135035335271	0.05614790880773059	9.929736030248135e-07	0.00014281592785012065	9.94452193202192e-07	0.0001430285894337413
62.83637685896657	0.000689458001002889	0.0006910858530483346	0.0007236988086908946	0.0007250950661627979	0.0007439052055136799	0.0007451427825032346	0.0007659137679958337	0.0007669601302490506	0.0008137435215803458	0.0008143096326849142	0.05674776704350248	0.056183948995132266	1.0071076695253398e-06	0.00014572152863848165	1.008609903264436e-06	0.00014593889260811066
63.21499763936286	0.0006897828038362154	0.0006914116353448239	0.0007240599390518289	0.0007254569504859856	0.0007442892116097351	0.0007455273618826074	0.0007663238928310697	0.0007673705882660759	0.0008142146491273338	0.0008147804055373795	0.0567843159889864	0.05622012004260972	1.0213525966891804e-06	0.00014867309747043644	1.022878654387575e-06	0.00014889523903371948
63.59589980042612	0.0006901146588783805	0.0006917444874033517	0.0007244285622582081	0.0007258263423354547	0.0007446809788685152	0.000745919714988462	0.0007667420782415843	0.0007677891167368115	0.0008146945141028284	0.0008152599184163423	0.056820997425861774	0.056256422183459526	1.035710828227801e-06	0.00015167153791614818	1.0372608942687102e-06	0.00015189853375813245
63.979097088622495	0.0006904536792557189	0.000692084522625611	0.0007248047978951544	0.0007262033615290405	0.000745080630768979	0.0007463199655017761	0.00076716845201964	0.0007682158436171931	0.0008151832539405117	0.0008157483088173068	0.05685781159116046	0.05629285565194039	1.0501848454447758e-06	0.0001547177732026117	1.0517591082625372e-06	0.00015494970151866405
64.36460333324754	0.0006907999803220991	0.0006924318566462813	0.0007251887679045651	0.0007265881302459515	0.0007454882932247248	0.0007467282395421512	0.0007676031444783261	0.0007686508993872034	0.0008156810087872467	0.000816245716950154	0.056894758722891556	0.056329420683276	1.0647771681249413e-06	0.00015781274669227074	1.0663758202669217e-06	0.00015804968722071822
64.75243244692527	0.0006911536797074762	0.0006927866073816942	0.0007255805966365432	0.0007269807730782955	0.0007459040946371585	0.0007471446657210626	0.0007680462885066538	0.0007690944171060318	0.0008161879215624844	0.0008167522857985657	0.056931839060044044	0.0563661175136582	1.0794903554562935e-06	0.00016095742237609567	1.0811135936432794e-06	0.00016119945643125466
65.14259842611021	0.0006915148973676311	0.0006931488950796967	0.0007259804109020873	0.0007273814170838745	0.0007463281659499646	0.0007475693751964222	0.0007684980196260048	0.0007695465324685947	0.0008167041380191324	0.0008172681611809206	0.05696905284259087	0.05640294638024915	1.0943270069674977e-06	0.0001641527853791236	1.0959750321609153e-06	0.0001643999958862441
65.53511535159264	0.0006918837556351248	0.0006935188423707323	0.0007263883400270701	0.0007277901918402685	0.0007467606407049125	0.0007480025017284744	0.00076895847604796	0.0007700073838634392	0.0008172298068059156	0.0008177934918126804	0.05700640031149119	0.05643990752118576	1.109289763493262e-06	0.00016739984248070883	1.110962780964458e-06	0.0001676523140114461
65.92999738900669	0.0006922603792715132	0.0006938965743201833	0.0007268045159075535	0.000728207229500259	0.0007472016550990423	0.0007484441817370772	0.0007694277987335632	0.0007704771124320809	0.000817765079531286	0.0008183284293703241	0.05704388170869337	0.0564770011755813	1.1243813081694178e-06	0.00017069962265003902	1.1260795275674224e-06	0.00017095744145845249
66.32725878934137	0.0006926448955208492	0.0006942822184820038	0.0007272290730664677	0.0007286326648486181	0.0007476513480432637	0.0007488945543603949	0.0007699061314540485	0.0007709558621298074	0.0008183101108289134	0.0008188731285568665	0.057081497277138876	0.05651422758352948	1.1396043674521787e-06	0.00017405317759558447	1.1413280028719011e-06	0.000174316431655136
66.72691388945532	0.0006930374341645108	0.0006946759049536841	0.0007276621487116991	0.0007290666353603097	0.0007481098612224125	0.0007493537615150522	0.0007703936208530777	0.0007714437797879949	0.0008188650584248089	0.0008194277471690072	0.05711924726076367	0.05655158698610735	1.1549617121598419e-06	0.0001774615823309511	1.1567109822163387e-06	0.00017773036137258558
67.12897711259382	0.0006934381275773922	0.0006950777664325788	0.0007281038827956202	0.0007295092812601371	0.0007485773391567981	0.000749821947957784	0.0007708904165105277	0.0007719410151779753	0.0008194300832061213	0.0008199924461659544	0.057157131904503694	0.0565890796253768	1.1704561585555804e-06	0.0001809259357568871	1.1722312864577812e-06	0.0001812003313081123
67.53346296890952	0.0006938471107855029	0.0006954879382736483	0.000728554418076116	0.0007299607455838866	0.0007490539292652992	0.0007502992613486325	0.0007713966710078804	0.0007724477210765089	0.0008200053492916647	0.0008205673897399821	0.05719515145429607	0.05662670574439021	1.1860905694483425e-06	0.00018444736125966532	1.1878917830744021e-06	0.00018472746668443674
67.94038605598601	0.0006942645215250032	0.0006959065585486401	0.0007290139001791314	0.0007304211742409992	0.0007495397819300333	0.0007507858523157228	0.0007719125399952464	0.0007729640533328936	0.0008205910241042127	0.0008211527453887517	0.05723330615708323	0.05666446558719127	1.2018678553268186e-06	0.00018802700732609146	1.203695387301312e-06	0.0001883129178656684
68.3497610593647	0.0006946905003027277	0.00069633376810676	0.000729482477662798	0.0007308907160788209	0.000750035050562661	0.0007512818745216747	0.000772438182260083	0.0007734901709377681	0.0008211872784446225	0.0008217486839894663	0.057271596260815336	0.056702359398820026	1.217790975530271e-06	0.00019166604817769106	1.219645063304099e-06	0.0001919578609925754
68.7616027530747	0.0006951251904582379	0.0006967697106368785	0.0007299603020831818	0.0007313695229484795	0.000750539891672365	0.0007517874847316939	0.000772973759797651	0.0007740262360936583	0.0008217942865678361	0.0008223553798749009	0.05731002201445412	0.05674038742531425	1.233862939445168e-06	0.0001953656844217444	1.235743825375897e-06	0.00019566349863484045
69.17592600016614	0.0006955687382274414	0.0006972145327313062	0.0007304475280616929	0.0007318577497724266	0.0007510544649355518	0.0007523028428833849	0.000773519437883256	0.0007745724142873093	0.000822412226260812	0.0008229730109113665	0.0573485836679756	0.05677854991371331	1.2500868077437765e-06	0.00019912714372311013	1.2519947391799891e-06	0.00019943106046374504
69.59274575324658	0.0006960212928078393	0.0006976683839512016	0.0007309443133542212	0.0007323555546137072	0.0007515789332673354	0.0007528281121583545	0.0007740753851463401	0.0007751288743638704	0.0008230412789224539	0.0008236017585786688	0.0573872814723736	0.05681684711206156	1.2664656936440047e-06	0.00020295168149300769	1.2684009230113855e-06	0.00020326180394222848
70.01207705502031	0.0006964830064254201	0.0006981314168936306	0.0007314508189220203	0.0007328630987469835	0.0007521134628948336	0.0007533634590556248	0.000774641773646451	0.0007756957886029608	0.00082368162964557	0.0008242418080521012	0.05742611567966311	0.05685527926941132	1.283002764216625e-06	0.00020684058159978203	1.284965549103287e-06	0.00020715701503673523
70.43393503883172	0.0006969540344032877	0.0006986037872603628	0.0007319672090044281	0.000733380546731396	0.0007526582234323611	0.0007539090534669505	0.0007752187789511809	0.0007762733327967052	0.0008243334673009594	0.0008248933482865633	0.05746508654288259	0.056893846635825696	1.299701241727299e-06	0.00021079515710115126	1.3016918449744235e-06	0.00021111800895051713
70.85833492921113	0.0006974345352320383	0.0006990856539284213	0.0007324936511934434	0.0007339080664852866	0.0007532133879585453	0.0007544650687540589	0.0007758065802160981	0.0007768616863297671	0.000824996984623652	0.0008255565721028339	0.057504194316098003	0.056932549462382825	1.3165644050147076e-06	0.00021481675099652153	1.3185830948092428e-06	0.00021514613087753043
71.2852920424243	0.000697924670641964	0.0006995771790224654	0.0007330303165102409	0.0007344458293628641	0.000753779133095446	0.0007550316818279011	0.0007764053602667579	0.0007774610322614626	0.0008256723783013945	0.0008262316762760946	0.057543439254406484	0.05697138800117692	1.3335955909074939e-06	0.00021890673700245	1.3356426408761557e-06	0.0002192427567789812
71.71482178702524	0.0006984246056771178	0.0007000785279890372	0.0007335773794836591	0.0007349940102328432	0.0007543556390897172	0.0007556090732299432	0.0007770153056828304	0.0007780715574099943	0.0008263598490654264	0.000826918861626737	0.05758282161393789	0.057010362505324194	1.350798195683383e-06	0.00022306652035089525	1.3528738849887152e-06	0.0002234092941826582
72.14693966441222	0.0006989345087713127	0.0007005898696727483	0.0007341350182307399	0.0007355527875591438	0.0007549430898958916	0.0007561974272155891	0.0007776366068844322	0.0007786934524388913	0.000827059601783634	0.0008276183331135569	0.05762234165186056	0.05704947322896439	1.368175676571561e-06	0.000227297538611837	1.3702802900107062e-06	0.0002276471830070792
72.58166126938723	0.0006994545518260984	0.0007011113763944476	0.000734703414539366	0.0007361223434836881	0.000755541673261836	0.0007567969318397722	0.0007782694582207062	0.0007793269119457002	0.0008277718455561364	0.0008283302999293753	0.05766199962638225	0.057088720427264206	1.385731553293218e-06	0.00023160126253968238	1.3878653813991816e-06	0.00023195789640936826
73.01900229071879	0.0006999849102907849	0.0007016432240314434	0.0007352827539530694	0.0007367028639113757	0.0007561515808164512	0.0007574077790448016	0.0007789140580607338	0.000779972134553012	0.0008284967938133911	0.0008290549755991826	0.057701795796754954	0.057128104356420815	1.403469409657493e-06	0.00023597919694662295	1.4056327488058294e-06	0.000236342941660167
73.45897851170821	0.0007005257632445715	0.000702185592099835	0.0007358732258580737	0.0007372945385972963	0.0007567730081596849	0.0007580301647505201	0.0007795706088868433	0.0007806293230018889	0.0008292346644168893	0.0008297925780808731	0.05774173042327788	0.05716762527366545	1.4213928951916808e-06	0.00024043288160116583	1.4235860477040344e-06	0.00024080386104285978
73.90160581075892	0.0007010772934808413	0.0007027386638390132	0.0007364750235726313	0.0007378975612362405	0.00075740615495492	0.0007586642889468413	0.0007802393173903818	0.0007812986842477545	0.0008299856797625135	0.0008305433298686424	0.05778180376730023	0.0572072834372663	1.4395057268309615e-06	0.00024496389215494796	1.4417290010855467e-06	0.00024534223278271927
74.34690016194996	0.0007016396875937	0.0007033026262984135	0.0007370883444387432	0.0007385121295545996	0.0007580512250238243	0.0007593103557887573	0.0007809203945700435	0.0007819804295588469	0.000830750066886657	0.0008313074580991483	0.0578220160912249	0.057247079106531165	1.4578116906436905e-06	0.0002495738410959736	1.46006540118935e-06	0.0002499596720016428
74.79487763561212	0.0007022131360667996	0.0007038776704265593	0.0007377133899163022	0.0007391384454046925	0.0007587084264437119	0.0007599685736938568	0.0007816140558327999	0.000782674774617276	0.0008315280575751575	0.0008320851946604859	0.057862367658512645	0.057287012541812815	1.4763146436215253e-06	0.00025426437873374286	1.4785991112907038e-06	0.00025465783170433576
75.24555439890803	0.0007027978333645614	0.000704463991162509	0.0007383503656797798	0.0007397767148616418	0.0007593779716475341	0.0007606391554424782	0.000782320521097559	0.0007833819396228119	0.0008323198884751775	0.0008328767763041109	0.05790285873368468	0.05732708400450952	1.4950185155227858e-06	0.00025903719421399574	1.4973340675505757e-06	0.0002594384037949704
75.6989467164156	0.0007033939780258251	0.0007050617875297352	0.0007389994817174875	0.0007404271483228284	0.0007600600775265346	0.000761322318280534	0.0007830400149015879	0.0007841021493994425	0.0008331258012100738	0.0008336824447597535	0.05794348958232575	0.057367293757071565	1.5139273107543042e-06	0.0002638940165625714	1.5162742808990087e-06	0.00026430312012290513
76.15507095071504	0.0007040017727600333	0.0007056712627325478	0.0007396609524335277	0.0007410899606100424	0.000760754965535688	0.0007620182840251188	0.0007837727665098228	0.0007848356335048187	0.0008339460424973853	0.0008345024468534518	0.05798426047108824	0.05740764206300111	1.5330451103285183e-06	0.00026883661576451723	1.5354238389991533e-06	0.0002692537535638473
76.61394356297929	0.0007046214245460114	0.0007062926242551188	0.000740334996752498	0.0007417653710743931	0.0007614628618019861	0.0007627272791729762	0.0007845190100271329	0.0007855826263426641	0.0008347808642700159	0.0008353370346287821	0.05802517166769549	0.057448129186859466	1.5523760738708715e-06	0.00027386680387575524	1.5547869082506568e-06	0.0002742921191321579
77.07558111356816	0.0007052531447334372	0.0007069260839631965	0.0007410218382270461	0.0007424536037040706	0.0007621839972356762	0.0007634495350119111	0.0007852789845136457	0.000786343367278237	0.000835630523800724	0.0008361864654713913	0.058066223440945294	0.05748875539426673	1.5719244416891216e-06	0.00027898643616938723	1.574367735866669e-06	0.00027942007512984923
77.54000026262605	0.0007058971491470697	0.0007075718582085974	0.0007417217051483558	0.0007431548872350509	0.0007629186076445298	0.0007641852877352511	0.0007860529341032162	0.0007871181007569562	0.0008364952838300129	0.0008370510022369412	0.05810741606071278	0.057529520951908414	1.591694536901304e-06	0.0002841974123177493	1.594170652010154e-06	0.00028463952433138706
78.00721777068286	0.0007065536581938383	0.0007082301679365575	0.0007424348306596638	0.0007438694552648345	0.0007636669338512471	0.0007649347785594411	0.0007868411081251516	0.000787907076426274	0.0008373754126975363	0.0008379309133825623	0.05814874979795516	0.05757042612753609	1.611690767641216e-06	0.00028950167761337964	1.6142000719934118e-06	0.0002899524152048527
78.47725049925933	0.000707222896972876	0.0007089012387960356	0.0007431614528729015	0.0007445975463693144	0.0007644292218140988	0.0007656982538448782	0.0007876437612292876	0.0007887105492609111	0.0008382711844771303	0.0008388264731019365	0.058190224924713464	0.05761147118997285	1.6319176293154002e-06	0.0002949012242266513	1.634460498542976e-06	0.0002953607431726013
78.95011541147531	0.0007079050953885866	0.0007095853012530605	0.0007439018149885534	0.0007453394042228695	0.000765205722750892	0.0007664759652200823	0.0007884611535145206	0.0007895287796915491	0.0008391828791155785	0.0008397379614641143	0.05823184171411805	0.05765265640911687	1.6523797069413352e-06	0.00030039809250512195	1.6549565241443095e-06	0.000300866551912915
79.42582957266194	0.000708600488266855	0.000710282590707228	0.0007446561654188523	0.0007460952777218015	0.0007659966932663913	0.0007672681697093244	0.0007892935506609184	0.0007903620337371074	0.0008401107825752461	0.0008406656645562051	0.058273600440390504	0.05769398205594283	1.6730816775526293e-06	0.00030599437231323967	1.6756928334488424e-06	0.0003064719347018463
79.90441015097758	0.0007093093154744828	0.0007109933476114324	0.0007454247579143936	0.0007468654211111974	0.0007668023954832762	0.0007680751298637985	0.0007901412240655028	0.0007912105831406979	0.0008410551869806839	0.0008416098746300359	0.058315501378848236	0.05773544840250737	1.6940283126804347e-06	0.00031169220441604195	1.6966742057561435e-06	0.00031217903579827677
80.38587441802741	0.0007100318220419759	0.0007117178175949531	0.0007462078516943073	0.0007476500941153515	0.0007676230971767821	0.0007688971138964772	0.0007910044509818508	0.0007920747055093965	0.0008420163907693593	0.0008425708902529351	0.0583575448059074	0.057777055721952256	1.715224480914766e-06	0.00031749378190773503	1.7179055175823958e-06	0.0003179900518755219
80.87023974948666	0.00071076825828977	0.0007124562515899956	0.0007470057115800758	0.0007484495620718498	0.0007684590719131116	0.0007697343958207533	0.0007918835146636098	0.0007929546844579422	0.0008429946988466172	0.0008435490164627578	0.05839973099908723	0.05781880428850709	1.7366751505341243e-06	0.00032340135168384965	1.7393917452978268e-06	0.0003239072334964843
81.35752362572781	0.0007115188799580177	0.0007132089059617971	0.0007478186081331308	0.0007492640960694336	0.0007693105991917578	0.0007705872555929932	0.0007927787045120678	0.0007938508097564917	0.0008439904227450273	0.0008445445649272897	0.05844206023701262	0.057860694377494123	1.7583853922333503e-06	0.00032941721596516094	1.761137967853368e-06	0.0003299328866391005
81.8477436324513	0.0007122839483400555	0.0007139760426424252	0.0007486468177963543	0.0007500939730897795	0.0007701779645918668	0.0007714559792591382	0.0007936903162279172	0.0007947633774825736	0.0008450038807882625	0.0008455578541081887	0.0584845327994191	0.05790272626533016	1.780360381935936e-06	0.0003355437338702083	1.783149369597196e-06	0.00033606937427119177
82.34091746132043	0.0007130637304196672	0.0007147579292683744	0.0007494906230396061	0.0007509394761533057	0.0007710614599227668	0.0007723408591054755	0.0007946186519673376	0.0007956926901773635	0.0008460353982596479	0.0008465892094295927	0.05852714896715461	0.05794490022953189	1.8026054036826642e-06	0.00034178332303777537	1.8054312431720456e-06	0.00034231911797652503
82.83706291059936	0.0007138584990122615	0.000715554839322098	0.0007503503125094047	0.0007518008944691519	0.0007719613833787962	0.0007732421938137229	0.0007955640205025415	0.0007966390570064349	0.000847085307575532	0.0008476389634515613	0.058569909022185784	0.05798721654871907	1.825125852618478e-06	0.000348138461303521	1.8279889925073905e-06	0.00034868459963391385
83.33619788579601	0.0007146685329101055	0.0007163670522775979	0.0007512261811829113	0.0007526785235894607	0.000772878039698582	0.0007741602886205644	0.0007965267373869345	0.0007976027939251244	0.0008481539484636509	0.0008487074560485037	0.05861281324759879	0.05802967550261703	1.847927238082022e-06	0.0003546116884337036	1.850828135909529e-06	0.00035516836315346856
83.83834040030794	0.0007154941170317427	0.0007171948537502114	0.0007521185305263519	0.0007535726655681112	0.0007738117403289143	0.000775095455481791	0.0007975071251250445	0.000798584223848674	0.0008492416681466436	0.0008497950345927624	0.05865586192760509	0.05807227737206136	1.8710151867872352e-06	0.0003612056079154158	1.8739543092507636e-06	0.00036177301626966196
84.34350857607244	0.0007163355425757346	0.0007180385356507317	0.0007530276686580277	0.000754483629124047	0.0007747628035933653	0.0007760480132411951	0.0007985055133473731	0.0007995836768273012	0.0008503488215308933	0.0008509020541435245	0.05869905534754414	0.05811502243900096	1.8943954461105418e-06	0.0003679228888067432	1.897373269261907e-06	0.00036850123239468013
84.85172064422062	0.0007171931071788725	0.0007188983963440119	0.0007539539105160673	0.0007554117298093563	0.0007757315548658183	0.0007770182878043811	0.0007995222389903401	0.0008006014902263687	0.0008514757714008702	0.0008520288776412377	0.05874239379388783	0.0581579109865033	1.918073887475515e-06	0.0003747662676478192	1.9210908969230153e-06	0.000375355752532891
85.36299494573534	0.0007180671150790027	0.000719774740812191	0.0007548975780310739	0.0007563572901822576	0.0007767183267490596	0.0007780066123176491	0.0008005576464814811	0.0008016380089118141	0.0008526228886191581	0.0008531758761077113	0.05878587755424365	0.05820094329875573	1.9420565098608126e-06	0.00038173855043821536	1.945113200976854e-06	0.0003823393872611214
85.87734993211305	0.0007189578772826363	0.0007206678808227175	0.0007558590003038483	0.0007573206399851694	0.0007777234592586241	0.0007790133273521392	0.0008016120879300953	0.0008026935854410361	0.0008537905523323725	0.0008543434288521083	0.058829506917358255	0.05824411966107054	1.9663494434201106e-06	0.00038884261468152825	1.969446321552085e-06	0.00038945501877624134
86.39480416602983	0.0007198657117374903	0.0007215781351013179	0.0007568385137883432	0.0007583021163280227	0.0007787473000120561	0.0007800387810933992	0.0008026859233235103	0.0008037685802594048	0.0008549791501831495	0.0008555319236830149	0.058873282173122654	0.058287440359889114	1.9909589532095913e-06	0.0003960814114965794	1.9940965339007273e-06	0.00039670560301049984
86.91537632201124	0.0007207909435101331	0.0007225058295100792	0.0007578364624800349	0.0007593020638770007	0.0007797902044237722	0.0007810833295365668	0.000803779520729161	0.0008048633619025934	0.000856189078528424	0.0008567417571267984	0.05891720361257404	0.058330905682784366	2.015891443049654e-06	0.00040345796780358323	2.019070252263339e-06	0.0004040941718206348
87.43908518710603	0.0007217339049689133	0.0007234512972308305	0.0007588531981098983	0.0007603208350488931	0.0007808525359057272	0.0007821473366873595	0.0008048932565026858	0.0008059783072049352	0.0008574207426642128	0.000857973334652473	0.05896127152790091	0.05837451591846603	2.0411534595070812e-06	0.00041097538858314575	2.0443740338606155e-06	0.00041162383525117363
87.9659496615646	0.0007226949359723435	0.0007244148789539921	0.0007598890803441708	0.0007613587902112511	0.0007819346660740669	0.0007832311747690674	0.0008060275155022384	0.0008071138015140021	0.0008586745570571176	0.0008592270709032881	0.059005486212446875	0.05841827135678263	2.0667516960156578e-06	0.0004186368592150602	2.0700145830165016e-06	0.0004192977838765044
88.4959887595208	0.0007236743840631427	0.0007253969230730965	0.0007609444769901195	0.0007624162978885563	0.0007830369749619966	0.0007843352244357637	0.000807182691309243	0.0008082702389116374	0.000859950945582796	0.0008605033899352866	0.05904984796071413	0.05846217228872711	2.092692997137627e-06	0.00042644564789837136	2.0959987554294065e-06	0.0004271192912247146
89.0292216096782	0.0007246726046681196	0.0007263977858851668	0.0007620197642080061	0.0007634937349746	0.0007841598512390614	0.0007854598749919449	0.0008083591864558051	0.0008094480224416494	0.0008612503417716296	0.0008618027254630635	0.05909435706836754	0.05850621900643956	2.1189843629457108e-06	0.00043440510815101474	2.1223335625611623e-06	0.0004350917162820045
89.56566745600044	0.0007256899613040975	0.0007274178317971483	0.0007631153267294602	0.0007645914869512846	0.0007853036924370589	0.0007866055246188094	0.0008095574126590029	0.0008106475643443968	0.0008625731890618304	0.0008631255211129643	0.0591390138322379	0.058550411803211036	2.1456329535787105e-06	0.0004425186814019655	2.1490261761999974e-06	0.00044321850608858293
90.1053456584057	0.000726726825790114	0.0007284574335386353	0.0007642315580825128	0.0007657099481140969	0.000786468905182844	0.0007877725806074433	0.0008107777910623294	0.0008118692862985328	0.0008639199410602799	0.0008644722306840214	0.05918381855032806	0.05859475097348897	2.1726460939407643e-06	0.0004507898996726767	2.1760839331651065e-06	0.000451503198424269
90.6482756934654	0.0007277835784660883	0.0007295169723810733	0.0007653688608234901	0.0007668495218044519	0.000787655905438234	0.0007889614595991115	0.0008120207524844982	0.000813113619670118	0.0008652910618113338	0.0008658433184168507	0.0592287715218133	0.05863923681287798	2.2000312785526097e-06	0.00045922238835102713	2.203514340169406e-06	0.0004599494245874358
91.19447715510712	0.0007288606084182025	0.0007305968383637056	0.0007665276467760322	0.0007680106206491859	0.0007888651187472879	0.0007901725878329448	0.0008132867376759035	0.0008143810057694083	0.0008666870260738978	0.0008672392592708387	0.0592738730470482	0.05868386961814707	2.2277961765830405e-06	0.00046781986906618833	2.231325078858471e-06	0.0004685609122745127
91.74396975532183	0.0007299583137112328	0.0007316974305264706	0.0007677083372774841	0.0007691936668074232	0.0007900969804912124	0.0007914064014012569	0.0008145761975829924	0.0008156718961155501	0.0008681083196070649	0.0008686605392098749	0.0593191234275696	0.058728649687231356	2.2559486370360557e-06	0.0004765861626632173	2.2595240110027818e-06	0.0004773414885588523
92.29677332487483	0.0007310771016280642	0.0007328191571501123	0.000768911363432912	0.0007703990922250917	0.0007913519361511617	0.0007926633465127726	0.000815889593620826	0.0008169867527094849	0.0008695554394646054	0.0008701076554969515	0.05936452296610085	0.05877357731923658	2.284496694128827e-06	0.0004855251922852577	2.288119183887832e-06	0.0004862950829784829
92.85290781402206	0.0007322173889166674	0.0007339624360037675	0.0007701371663770341	0.0007716273388973653	0.0007926304415792284	0.0007939438797640596	0.0008172273979541383	0.0008183260483153605	0.0008710288942986462	0.0008715811169979546	0.05941007196655502	0.05881865281444429	2.3134485728513792e-06	0.0004946409865664303	2.3171188358803163e-06	0.0004954257307338006
93.41239329322968	0.0007333796020447875	0.0007351276946002818	0.0007713861975443352	0.0007728788591393074	0.0007939329632779018	0.000795248468419441	0.0008185900937871832	0.0008196902667507364	0.000872529204672856	0.0008730814444949591	0.05945577073404017	0.05886387647431353	2.3428126947105856e-06	0.0005039376829376052	2.34653140218546e-06	0.0005047375759992256
93.97524995389855	0.0007345641774626279	0.0007363153704595457	0.000772658918947666	0.0007741541158650146	0.0007952599786883085	0.0007965775906997062	0.0008199781756626912	0.0008210799031859167	0.0008740569033854783	0.0008746091710093832	0.05950161957486276	0.05890924860148646	2.372597683688942e-06	0.0005134195310544376	2.376365520811649e-06	0.0005142348753565396
94.54149810909283	0.000735771561873828	0.0007375259113801398	0.0007739558034656416	0.0007754535828755775	0.0007966119764875597	0.0007979317360799399	0.0008213921497702743	0.0008224954644527393	0.0008756125358025871	0.0008761648421353598	0.05954761879653153	0.0589547694997921	2.402812372402619e-06	0.0005230908963490544	2.4066300387388896e-06	0.0005239220013519008
95.11115819427312	0.0007370022125150241	0.0007387597757195872	0.0007752773351391469	0.0007767777451561652	0.0007979894568955222	0.0007993114055967934	0.000822832534264611	0.0008239374693631566	0.0008771966602019144	0.0008777490163836914	0.05959376870776163	0.05900043947425016	2.4334658084718e-06	0.0005329562637096663	2.4373340183007474e-06	0.0005338034461820629
95.68425076803395	0.0007382565974443097	0.0007400174326835279	0.0007766240094772876	0.0007781270991825759	0.000799392931991367	0.000800717112165547	0.0008242998595937735	0.0008254064490379736	0.0008788098481276497	0.0008793622655367753	0.05964006961847983	0.05904625883107487	2.4645672611214127e-06	0.0005430202412966267	2.468486743796138e-06	0.0005438838255165668
96.26079651284576	0.0007395351958389312	0.0007412993626241491	0.0007779963337731374	0.000779502153237601	0.0008008229260402536	0.0008021493809073268	0.0008257946688380725	0.0008269029472461166	0.000880452684756615	0.0008810051750149106	0.05968652183982625	0.05909222787767986	2.4961262280175653e-06	0.0005532875644998214	2.5000977283354134e-06	0.0005541678824612373
96.84081623580131	0.0007408384983025495	0.0007426060573482073	0.0007793948274296394	0.0007809034277375641	0.0008022799758305259	0.000803608749486848	0.0008273175180598107	0.0008284275207548192	0.0008821257692762329	0.0008826783442544029	0.05973312568416201	0.059138346922681044	2.528152442340557e-06	0.0005637631000407484	2.532176720925405e-06	0.000564660491667035
97.42433086936633	0.0007421670071824239	0.000743938020434996	0.0007808200222960343	0.0007823314555694065	0.0008037646310218018	0.0008050957684610711	0.0008288689766643331	0.0008299807396911275	0.0008838297152747195	0.0008843823870978956	0.0597798814650698	0.059184616275902116	2.5606558801112653e-06	0.0005744518502270035	2.5647337138076307e-06	0.0005753666635915644
98.01136147213543	0.0007435212368968933	0.0007452957675646368	0.0007822724630152146	0.000783786782438722	0.0008052774545043695	0.0008066110016391821	0.0008304496277728178	0.0008315631879151525	0.000885565151143969	0.000886117932197401	0.05982678949736052	0.059231036248377604	2.59364676778544e-06	0.0005853589573674434	2.5977789500659237e-06	0.0005862915489213694
98.60192922959182	0.0007449017142735354	0.0007466798268570744	0.0007837527073824122	0.0007852699672291451	0.0008068190227703164	0.0008081550264543252	0.0008320600686072318	0.0008331754634055075	0.0008873327204956017	0.0008878856234304928	0.059873850097076436	0.05927760715235724	2.6271355901169883e-06	0.0005964897083510778	2.631322931501319e-06	0.0005974404431583202
99.1960554548718	0.0007463089788984004	0.0007480907392221748	0.0007852613267156358	0.0007867815823735136	0.000808389926296815	0.0008097284343475129	0.000833700910887908	0.0008348181786573801	0.0008891330825906562	0.0008896861203301567	0.059921063581495904	0.059324329301310534	2.661133098303477e-06	0.000607849539398797	2.66537642679024e-06	0.000608818791378779
99.79376158953411	0.0007477435834767494	0.0007495290587213544	0.0007867989062383174	0.0007883222142372633	0.0008099907699420482	0.0008113318311641927	0.0008353727812442317	0.000836491961093731	0.0008909669127834675	0.0008915200985288234	0.05996843026913699	0.059371203009930276	2.6956503184321755e-06	0.0006194440409953428	2.6999504799459385e-06	0.0006204321931738976
100.39506920433367	0.0007492060942057193	0.0007509953529411676	0.0007883660454746146	0.0007898924635145028	0.0008116221733542305	0.0008129658375639357	0.0008370763216389196	0.0008381974534901018	0.0008928349029802425	0.0008933882502171074	0.06001595047976279	0.05941822859413825	2.73069856023152e-06	0.0006312789630084081	2.7350564190829676e-06	0.0006322864077769608
101.00000000000001	0.0007506970911593812	0.000752490203379317	0.0007899633586578649	0.0007914929456372681	0.0008132847713942434	0.0008146310894437573	0.0008388121898064218	0.0008399353144135627	0.0008947377621129142	0.0008952912846178311	0.06006362453438488	0.059465406371087236	2.748410317218919e-06	0.0006372572579770479	2.7527973311184193e-06	0.0006382744483255151
