# Supplementary material for: White matter micro- and macrostructure brain charts for the human lifespan
Source: Nature. 2026 May 13;655(8124):979–89. doi: 10.1038/s41586-026-10454-2 (PMC13391363; doi:10.1038/s41586-026-10454-2)
Supplement: Supplementary file 12 — Centiles trajectories of brain charts. SDT.T9.1–5 contain the brain charts for the global metrics; SDT.T9.6–509 contain the brain charts for the tract-specific metrics (unnormalized); and SDT.T9.510–1157 contain the brain charts for the tract-specific macrostructural metrics (normalized). Included in each table are the male and female centile trajectories for the 2.5th, 25th, 50th, 75th and 97.5th percentiles; the interquartile range normalized by the 50th centile; and the derivatives of the 50th centiles with respect to both age and log(age). Charts are sampled in logarithmically spaced intervals. Age is reported in years, while centile trajectory values are reported in metric-specific units: diffusivities in mm2 s−1, volume in mm3, surface area in mm2, average length in mm, and FA is dimensionless (unitless). [file 41586_2026_10454_MOESM12_ESM.zip › plotted_curves/SDT.T9.136-FPT_right_rd-mean_curve_metrics.csv]

ages	male_0.025th_percentile	female_0.025th_percentile	male_0.25th_percentile	female_0.25th_percentile	male_0.5th_percentile	female_0.5th_percentile	male_0.75th_percentile	female_0.75th_percentile	male_0.975th_percentile	female_0.975th_percentile	male_normalized_quantile_range	fwmale_normalized_quantile_range	male_median_centile_d_age	male_median_centile_d_log_age	female_median_centile_d_age	female_median_centile_d_log_age
0.25	0.0007704991462740826	0.0007772651884672317	0.0008248241771222597	0.0008310834838947716	0.0008554363740866338	0.0008613723205207279	0.0008876189102049078	0.0008931865468247862	0.0009536699504034272	0.0009583939521908656	0.07340666703551771	0.07209781583470345	-0.00042473579515959554	-0.00024523345052736767	-0.00042768307331612156	-0.00024693514649984214
0.25150637576242696	0.0007699228621586131	0.0007766838437850364	0.0008242072613720271	0.000830461886583393	0.0008547965623793703	0.0008607280691050842	0.0008869550280282683	0.0008925185004118396	0.0009529566662937921	0.0009576771348295194	0.07340666705722307	0.07209781585602071	-0.00042361989542866185	-0.0002453221460987365	-0.00042655943026120857	-0.0002470244575374092
0.2530218281966045	0.000769346161184142	0.0007761020785832493	0.0008235898993718335	0.000829839839635618	0.0008541562878603263	0.0008600833516661692	0.0008862906656284501	0.0008918499707634859	0.0009522428662260573	0.0009569597989542684	0.07340666707925655	0.07209781587765961	-0.0004213854208960921	-0.0002454985273731003	-0.0004243094505181344	-0.00024720206273670664
0.25454641199404576	0.0007687690480969265	0.0007755198976498053	0.0008229720962025799	0.0008292173481709047	0.0008535155557989752	0.0008594381735100214	0.0008856258284731718	0.0008911809633817409	0.0009515285560748215	0.0009562419504688107	0.07340666710162276	0.07209781589962584	-0.000419159070360553	-0.0002456728890154469	-0.0004220676511452748	-0.0002473776342895584
0.2560801821758082	0.0007681915276427296	0.0007749373057721445	0.0008223538569446413	0.0008285944173081817	0.0008528743714642448	0.0008587925399421301	0.0008849605220295874	0.0008905114837680509	0.0009508137417140732	0.0009555235952762322	0.07340666712432778	0.0720978159219239	-0.00041694084771842777	-0.0002458452312713577	-0.0004198340360658803	-0.00024755117244332214
0.25762319409447826	0.0007676136045666569	0.0007743543077370377	0.0008217351866776825	0.0008279710521656609	0.0008522327401243265	0.0008581464562672436	0.0008842947517640855	0.0008898415374230934	0.0009500984290169798	0.0009548047392787912	0.07340666714737647	0.07209781594456036	-0.0004147307565165459	-0.00024601555445610823	-0.0004176086088515385	-0.0002477226775153274
0.2591755034361701	0.0007670352836129881	0.000773770908330429	0.0008211160904804923	0.0008273472578606731	0.0008515906670465036	0.0008574999277891946	0.0008836285231421131	0.0008891711298465969	0.0009493826238556978	0.0009540853883777329	0.07340666717077475	0.07209781596753956	-0.0004125287999537375	-0.00024618385895347483	-0.00041539137272317284	-0.00024789214989223707
0.2607371662225343	0.0007664565695250231	0.0007731871123372703	0.0008204965734308047	0.000826723039509485	0.0008509481574969644	0.0008568529598107145	0.0008829618416279808	0.0008885002665371479	0.0009486663321011617	0.0009533655484730737	0.07340666719452758	0.07209781599086729	-0.0004103349808852186	-0.0002463501452174277	-0.0004131823305558724	-0.00024805959003090794
0.2623082388127803	0.000765877467044912	0.0007726029245413528	0.0008198766406051244	0.0008260984022271257	0.0008503052167406237	0.0008562055576332516	0.000882294712684678	0.0008878289529920024	0.0009479495596228874	0.0009526452254634033	0.07340666721864134	0.07209781601454923	-0.00040814930182359044	-0.00024651441377041006	-0.00041098148487983543	-0.00024822499845764123
0.2638887779057103	0.000765297980913496	0.0007720183497251518	0.0008192562970785565	0.0008254733511272126	0.0008496618500409436	0.0008555577265567914	0.0008816271417736869	0.0008871571947068998	0.0009472323122887706	0.0009519244252456833	0.07340666724312135	0.07209781603859161	-0.0004059717649404493	-0.00024667666520272746	-0.00040878883788136866	-0.0002483883757666838
0.26547884054176485	0.0007647181158701515	0.0007714333926696585	0.0008186355479246359	0.000824847891321783	0.0008490180626597587	0.0008549094718796813	0.0008809591343548007	0.0008864849971758802	0.0009465145959648926	0.0009512031537150542	0.07340666726797403	0.07209781606299938	-0.00040380237206738556	-0.0002468369001720483	-0.0004066043914049411	-0.000248549722620256
0.2670784841050822	0.0007641378766526285	0.000770848058154231	0.0008180143982151587	0.0008242220279211205	0.0008483738598570996	0.0008542607988984514	0.0008802906958859409	0.0008858123658910999	0.0009457964165153243	0.0009504814167646334	0.07340666729320498	0.07209781608777864	-0.0004016411247000362	-0.0002469951194032649	-0.0004044281469568478	-0.0002487090397484404
0.26868776632556873	0.0007635572679968972	0.0007702623509564243	0.0008173928530200126	0.0008235957660335867	0.0008477292468910181	0.0008536117129076395	0.000879621831822976	0.0008851393063426497	0.0009450777798019322	0.0009497592202853231	0.07340666731882069	0.07209781611293559	-0.000399488023999639	-0.0002471513236884382	-0.0004022601057059316	-0.00024886632794868246
0.2703067452809827	0.0007629762946369837	0.0007696762758518382	0.0008167709174070085	0.0008229691107654506	0.0008470842290174121	0.0008529622191996147	0.0008789525476195388	0.0008844658240183712	0.0009443586916841766	0.0009490365701656107	0.07340666734482684	0.07209781613847632	-0.0003973430707953085	-0.0002473055138861313	-0.0004001002684872468	-0.0002490215880854574
0.2719354793990299	0.0007623949613048231	0.0007690898376139576	0.0008161485964417147	0.000822342067220721	0.0008464388114898532	0.0008523123230644038	0.0008782828487268496	0.0008837919244036771	0.000943639158018931	0.0009483134722913784	0.07340666737122997	0.07209781616440707	-0.00039520626558453564	-0.00024745769091982783	-0.0003979486358017814	-0.0002491748210888267
0.27357402745947257	0.0007618132727301012	0.0007685030410140063	0.0008155258951872954	0.0008217146405009847	0.0008457929995594206	0.0008516620297895232	0.0008776127405935416	0.000883117612981377	0.0009429191846602865	0.0009475899325457163	0.07340666739803677	0.07209781619073385	-0.00039307760853724005	-0.000247607855779014	-0.0003958052078207319	-0.00024932602795502135
0.2752224485962505	0.0007612312336401016	0.0007679158908207776	0.0008149028187043405	0.0008210868357052351	0.0008451467984745231	0.0008510113446598011	0.0008769422286654774	0.0008824428952314936	0.0009421987774593559	0.0009468659568087235	0.07340666742525334	0.07209781621746315	-0.0003909570994975464	-0.0002477560095180409	-0.0003936699843867797	-0.00024947520974563653
0.27688080229961526	0.0007606488487595576	0.0007673283918004924	0.0008142793720507099	0.0008204586579297142	0.0008445002134807381	0.0008503602729572148	0.000876271318385582	0.0008817677766310929	0.0009414779422640999	0.0009461415509573265	0.07340666745288636	0.07209781624460174	-0.00038884473798445063	-0.0002479021532549308	-0.0003915429650158675	-0.00024962236758654943
0.2785491484182772	0.0007600661228104947	0.0007667405487166461	0.0008136555602813675	0.0008198301122677463	0.0008438532498206403	0.0008497088199607172	0.0008756000151936641	0.0008810922626541048	0.0009407566849191293	0.0009454167208650849	0.0734066674809427	0.07209781627215628	-0.0003867405231966492	-0.00024804628817268193	-0.00038942414890114074	-0.0002497675026690571
0.28022754716156506	0.0007594830605120859	0.0007661523663298515	0.0008130313884482215	0.0008192012038095776	0.0008432059127336347	0.0008490569909460699	0.0008749283245262445	0.0008804163587711508	0.0009400350112655207	0.0009446914724020115	0.07340666750942958	0.0720978163001327	-0.0003846444540123728	-0.00024818841551696447	-0.00038731353491305853	-0.00024991061624729527
0.2819160591015993	0.000758899666580505	0.0007655638493976941	0.0008124068615999691	0.000818571937642217	0.000842558207455796	0.0008484047911856816	0.0008742562518163876	0.0008797400704493747	0.0009393129271406403	0.0009439658114343868	0.0734066675383533	0.07209781632853886	-0.0003825565289918842	-0.0002483285365960375	-0.0003852111216016696	-0.0002500517096386823
0.28361474517547763	0.0007583159457287752	0.0007649750026745876	0.0008117819847819356	0.0008179423188492778	0.0008419101392197025	0.0008477522259484397	0.0008735838024935302	0.0008790634031522694	0.0009385904383779533	0.0009432397438245737	0.07340666756772125	0.07209781635738102	-0.0003804767463811698	-0.00024846665278119295	-0.0003831169072010254	-0.0002501907842240858
0.2853236666874746	0.0007577319026666223	0.0007643858309116157	0.0008111567630359189	0.0008173123525108182	0.0008412617132542738	0.0008470993004995475	0.0008729109819833131	0.0008783863623395083	0.0009378675508068512	0.0009425132754308366	0.07340666759754085	0.07209781638666661	-0.0003784051041136327	-0.0002486027655057843	-0.0003810308896301795	-0.00025032784144674025
0.2870428853112538	0.0007571475421003349	0.0007637963388563918	0.0008105312014000326	0.0008166820437031841	0.0008406129347846088	0.0008464460201003612	0.0008722377957074117	0.000877708953466775	0.0009371442702524603	0.0009417864121071573	0.07340666762781888	0.07209781641640312	-0.0003763415998119246	-0.0002487368762646158	-0.0003789530664950469	-0.00025046288281171947
0.28877246309209376	0.0007565628687326156	0.0007632065312529169	0.0008099053049085543	0.0008160513974988569	0.0008399638090318276	0.0008457923900082315	0.0008715642490833745	0.0008770311819855991	0.0009364206025354754	0.0009410591597030647	0.07340666765856314	0.07209781644659721	-0.0003742862307893058	-0.00024886898661255485	-0.0003768834350904582	-0.00025059590988485425
0.2905124624491269	0.0007559778872624415	0.0007626164128414312	0.0008092790785917742	0.0008154204189662997	0.0008393143412129153	0.0008451384154763436	0.0008708903475244582	0.0008763530533431922	0.0009356965534719803	0.0009403315240634502	0.07340666768978107	0.07209781647725626	-0.0003722389940531978	-0.0002489990981652812	-0.0003748219924029905	-0.0002507269242929544
0.29226294617759224	0.0007553926023849215	0.0007620259883582732	0.0008086525274758405	0.000814789113169803	0.0008386645365405617	0.0008444841017535595	0.0008702160964394632	0.0008756745729822823	0.0009349721288732701	0.0009396035110283979	0.07340666772148077	0.07209781650838838	-0.00037019988630834777	-0.00024912721259912063	-0.0003727687351146036	-0.000250855927724003
0.294023977451102	0.0007548070187911555	0.0007614352625357386	0.0008080256565826094	0.0008141574851693315	0.0008380144002230048	0.0008438294540842568	0.0008695415012325702	0.0008749957463409476	0.0009342473345456786	0.0009388751264329993	0.0734066677536696	0.07209781654000123	-0.00036816890395743873	-0.0002492533316493517	-0.0003707236596028618	-0.0002509829219252413
0.29579561982392083	0.000754221141168097	0.0007608442401019363	0.0008073984709294994	0.0008135255400203797	0.0008373639374638798	0.0008431744777081802	0.0008688665673031852	0.000874316578852462	0.0009335221762904066	0.0009381463761071936	0.07340666778635575	0.07209781657210206	-0.0003661460431032826	-0.000249377457109734	-0.0003686867619436818	-0.0002511079087030299
0.29757793723326015	0.000753634974198414	0.0007602529257806575	0.0008067709755293408	0.0008128932827738182	0.0008367131534620649	0.000842519177860282	0.0008681913000457766	0.0008736370759451311	0.0009327966599033512	0.0009374172658755877	0.07340666781954731	0.07209781660469955	-0.00036413129955226164	-0.0002494995908327302	-0.00036665803791446905	-0.000251230889922599
0.29937099400158496	0.000753048522560354	0.0007596613242912287	0.0008061431753902319	0.0008122607184757503	0.0008360620534115292	0.0008418635597705737	0.0008675157048497204	0.0008729572430421361	0.0009320707911749402	0.0009366878015572911	0.07340666785325263	0.07209781663780156	-0.00036212466881704874	-0.00024961973472925614	-0.00036463748299633836	-0.0002513518675080484
0.3011748548389356	0.0007524617909276022	0.0007590694403483792	0.0008055150755153891	0.0008116278521673602	0.0008354106425011796	0.0008412076286639683	0.000866839787099139	0.0008722770855613715	0.0009313445758899543	0.0009359579889657409	0.07340666788747943	0.07209781667141596	-0.00036012614611707905	-0.00024973789076679354	-0.0003626250923759733	-0.00025147084344068205
0.30298958484526295	0.0007518747839691607	0.0007584772786621085	0.0008048866809030109	0.000810994688884776	0.0008347589259147191	0.0008405513897601386	0.000866163552172756	0.0008715966089152989	0.0009306180198273749	0.000935227833908542	0.07340666792223699	0.0720978167055513	-0.0003581357263820195	-0.00024985406096986185	-0.0003606208609477357	-0.0002515878197589527
0.30481524951277783	0.0007512875063492	0.0007578848439375475	0.0008042579965461283	0.0008103612336589189	0.0008341069088304908	0.0008398948482733606	0.0008654870054437333	0.0008709158185107834	0.0009298911287602071	0.0009344973421872979	0.07340666795753406	0.07209781674021629	-0.0003561534042550718	-0.0002499682474197684	-0.0003586247833174683	-0.0002517027985585174
0.3066519147283146	0.0007506999627269381	0.0007572921408748277	0.0008036290274324687	0.0008097274915153667	0.0008334545964213374	0.0008392380094123725	0.0008648101522795251	0.0008702347197489476	0.0009291639084553255	0.0009337665195974482	0.07340666799337853	0.07209781677541938	-0.0003541791740938327	-0.0002500804522534983	-0.00035663685380366017	-0.0002518157819913214
0.3084996467757088	0.0007501121577565032	0.0007566991741689463	0.0008029997785443102	0.0008090934674742064	0.000832801993854451	0.0008385808783802215	0.0008641329980417226	0.0008695533180250131	0.0009284363646733057	0.0009330353719281014	0.07340666802977984	0.07209781681116945	-0.0003522130299731252	-0.0002501906776631313	-0.0003546570664403337	-0.0002519267722647933
0.31035851233818973	0.0007495240960868096	0.0007561059485096436	0.0008023702548583513	0.0008084591665499032	0.0008321491062912362	0.0008379234603741276	0.0008634555480859128	0.0008688716187281595	0.000927708503168268	0.0009323039049618849	0.07340666806674764	0.07209781684747503	-0.0003502549656868026	-0.00025029892589514824	-0.00035268541497801564	-0.00025203577164070734
0.3122285785007863	0.0007489357823614262	0.0007555124685812651	0.0008017404613455682	0.0008078245937511557	0.0008314959388871631	0.0008372657605853353	0.0008627778077615234	0.00086818962724137	0.0009269803296877195	0.0009315721244747752	0.07340666810429022	0.07209781688434606	-0.0003483049747522726	-0.0002504051992512357	-0.0003507218928890943	-0.00025214278243693156
0.3141099127527488	0.0007483472212184518	0.0007549187390626362	0.0008011104029710782	0.0008071897540807602	0.0008308424967916262	0.0008366077841989709	0.0008620997824116791	0.0008675073489412829	0.0009262518499723952	0.0009308400362359401	0.07340666814241802	0.07209781692179103	-0.00034636305041085835	-0.0002505095000863711	-0.00034876649336809673	-0.00025224780702470806
0.31600258298998396	0.0007477584172903855	0.0007543247646269396	0.000800480084694009	0.0008065546525354778	0.0008301887851478072	0.0008359495363939055	0.0008614214773730577	0.0008668247891980518	0.0009255230697561027	0.0009301076460075918	0.07340666818113985	0.07209781695981979	-0.0003444291856300741	-0.0002506118308083505	-0.0003468192093337985	-0.0002523508478285419
0.3179066575175057	0.0007471693752040094	0.0007537305499415831	0.0007998495114673641	0.0008059192941058982	0.0008295348090925368	0.0008352910223426141	0.0008607428979757468	0.000866141953375197	0.0009247939947655682	0.0009293749595448234	0.07340666822046511	0.07209781699844142	-0.00034250337310862133	-0.00025071219387881594	-0.0003448800334340807	-0.00025245190732714473
0.3198222050518999	0.0007465800995802534	0.0007531360996680781	0.0007992186882378854	0.000805283683776303	0.000828880573756152	0.0008346322472110344	0.0008600640495430974	0.0008654588468294606	0.000924064630720281	0.0009286419825954565	0.073406668260405	0.07209781703766645	-0.0003405856052752787	-0.0002508105918103687	-0.00034294895804523606	-0.0002525509880505761
0.32174929472380437	0.0007459905950340891	0.0007525414184619204	0.0007985876199459347	0.0008046478265245444	0.0008282260842623728	0.0008339732161584394	0.0008593849373915929	0.0008647754749106731	0.0009233349833323517	0.0009279087208998938	0.07340666830096877	0.07209781707750385	-0.00033867587429298185	-0.00025090702716723534	-0.00034102597527579936	-0.00025264809258079834
0.32368799608040405	0.0007454008661743965	0.0007519465109724631	0.000797956311525353	0.000804011727321905	0.0008275713457281561	0.000833313934337294	0.0008587055668307002	0.0008640918429616065	0.0009226050583063532	0.0009271751801909676	0.07340666834216654	0.07209781711796424	-0.0003367741720631534	-0.00025100150256615605	-0.00033911107697107146	-0.00025274322355281487
0.3256383790879404	0.0007448109176038477	0.0007513513818427964	0.0007973247679033366	0.0008033753911329714	0.0008269163632635676	0.000832654406893122	0.000858025943162736	0.0008634079563178352	0.0009218748613391743	0.0009264413661937872	0.07340666838400892	0.07209781715905748	-0.0003348804902247038	-0.00025109402067305386	-0.00033720425471203685	-0.0002528363836510339
0.32760051413423674	0.0007442207539187921	0.000750756035709632	0.0007966929940003127	0.0008027388229155109	0.0008262611419716537	0.0008319946389643809	0.0008573460716827327	0.0008627238203076058	0.000921144398119882	0.0009257072846255959	0.07340666842650673	0.07209781720079447	-0.0003329948201581945	-0.0002511845842042282	-0.000335305499819194	-0.0002529275756105176
0.3295744720312385	0.000743630379709137	0.0007501604772031808	0.0007960609947298118	0.0008021020276203402	0.0008256056869483065	0.0008313346356823236	0.0008566659576783003	0.0008620394402516948	0.000920413674329562	0.0009249729411956241	0.07340666846967006	0.07209781724318574	-0.00033111715298905775	-0.0002512731959258552	-0.0003334148033565243	-0.00025301680221667677
0.33156032401756863	0.0007430397995582291	0.000749564710947042	0.0007954287749983432	0.000801465010191204	0.0008249500032821383	0.0008306744021708726	0.0008559856064294947	0.0008613548214632774	0.0009196826956411889	0.0009242383416049466	0.0734066685135107	0.07209781728624146	-0.0003292474795886513	-0.00025135985865290533	-0.0003315321561319917	-0.0002531040663040218
0.33355814176109866	0.0007424490180427451	0.0007489687415580786	0.0007947963397052743	0.0008008277755646479	0.000824294096054353	0.0008300139435464907	0.0008553050232086848	0.0008606699692477933	0.0009189514677194777	0.0009235034915463365	0.07340666855803926	0.07209781732997302	-0.0003273857905774502	-0.0002514445752489769	-0.00032965754870115105	-0.00025318937075605175
0.33556799736153503	0.0007418580397325751	0.0007483725736463127	0.0007941636937427075	0.0008001903286698999	0.0008236379703386205	0.0008293532649180544	0.0008546242132804224	0.0008599848889028171	0.0009182199962207428	0.0009227683967041283	0.07340666860326747	0.07209781737439147	-0.0003255320763267122	-0.00025152734862501913	-0.0003277909713682581	-0.0002532727185038386
0.3375899633530214	0.0007412668691907117	0.0007477762118148054	0.0007935308419953639	0.000799552674428749	0.0008229816312009558	0.0008286923713867323	0.000853943181901316	0.0008592995857179289	0.000917488286792766	0.0009220330627540791	0.07340666864920652	0.07209781741950821	-0.0003236863269624468	-0.00025160818174005395	-0.0003259324141909603	-0.0002533541125270822
0.3396241127067558	0.000740675510973139	0.0007471796606595489	0.0007928977893404584	0.0007989148177554214	0.0008223250836995883	0.0008280312680458528	0.0008532619343198959	0.0008586140649745807	0.0009167563450746503	0.000921297495363225	0.07340666869586782	0.07209781746533442	-0.0003218485323666642	-0.00025168707759973263	-0.0003240818669807133	-0.0002534335558520284
0.3416705188336247	0.0007400839696287232	0.0007465829247693563	0.00079226454064759	0.0007982767635564707	0.0008216683328848496	0.0008273699599807934	0.0008525804757764982	0.0008579283319459794	0.0009160241766966943	0.0009205617001897537	0.07340666874326415	0.07209781751188243	-0.0003200186821798179	-0.00025176403925594726	-0.0003222393193065276	-0.00025351105155202447
0.343729255586852	0.0007394922496991032	0.0007459860087257467	0.0007916311007786175	0.0007976385167306503	0.0008210113837990445	0.0008267084522688462	0.0008518988115031285	0.0008572423918969478	0.0009152917872802446	0.0009198256828828578	0.07340666879140671	0.07209781755916324	-0.0003181967658044127	-0.00025183906980671966	-0.00032040476049724487	-0.0002535866027465472
0.34580039726466444	0.0007389003557185873	0.000745388917102846	0.0007909974745875538	0.0007970000821688086	0.000820354241476339	0.0008260467499791112	0.0008512169467233499	0.0008565562500838143	0.0009145591824375801	0.0009190894490826148	0.07340666884030851	0.07209781760718956	-0.00031638277240578216	-0.0002519121723948414	-0.00031857817964262014	-0.0002536602125998433
0.3478840186129729	0.0007383082922140416	0.0007447916544672739	0.0007903636669204458	0.0007963614647537677	0.0008196969109426392	0.0008253848581723693	0.0008505348866521531	0.0008558699117542811	0.0009138263677717681	0.0009183530044198476	0.07340666888998185	0.07209781765597398	-0.0003145766909160852	-0.0002519833502083457	-0.0003167595655987343	-0.00025373188432262217
0.34998019482807	0.0007377160637047893	0.0007441942253780375	0.0007897296826152652	0.0007957226693602126	0.0008190393972154758	0.0008247227819009673	0.0008498526364958387	0.0008551833821473048	0.0009130933488765386	0.0009176163545159951	0.07340666894043943	0.07209781770552848	-0.00031277851003541635	-0.00025205260647861993	-0.0003149489069868283	-0.0002538016211683647
0.352089001559344	0.0007371236747025111	0.0007435966343864393	0.0007890955265018016	0.0007950837008545854	0.0008183817053038936	0.0008240605262087094	0.0008491702014519028	0.0008544966664929838	0.0009123601313361628	0.0009168795049829893	0.07340666899169421	0.07209781775586574	-0.0003109882182357748	-0.0002521199444815714	-0.0003131461921987433	-0.0002538694264356822
0.3542105149120084	0.0007365311297111324	0.0007429988860359535	0.0007884612034015451	0.0007944445640949642	0.0008177238402083297	0.0008233980961307306	0.00084848758670891	0.0008538097700124273	0.0009116267207253174	0.0009161424614231197	0.07340666904375936	0.07209781780699882	-0.0003092058037632017	-0.00025218536753643384	-0.00031135140939933525	-0.0002539353034670122
0.35634481144984936	0.0007359384332267337	0.0007424009848621433	0.0007878267181275845	0.0007938052639309629	0.000817065806920509	0.0008227354966933938	0.0008478047974463844	0.0008531226979176486	0.000910893122608964	0.0009154052294289143	0.07340666909664854	0.07209781785894105	-0.00030743125463886245	-0.0002522488790044075	-0.0003095645465265029	-0.00025399925564678627
0.35849196819798806	0.0007353455897374426	0.0007418029353925498	0.0007871920754844985	0.0007931658052036207	0.0008164076104233304	0.0008220727329141745	0.0008471218388346923	0.0008524354554114454	0.0009101593425422259	0.0009146678145830141	0.07340666915037522	0.07209781791170614	-0.0003056645586631823	-0.0002523104822891864	-0.000307785591296017	-0.00025406128640229064
0.36065206264566085	0.0007347526037233425	0.0007412047421465953	0.0007865572802682517	0.000792526192745297	0.0008157492556907581	0.000821409809801552	0.0008464387160349295	0.0008517480476872868	0.0009094253860702663	0.0009139302224580487	0.0734066692049527	0.072097817965307	-0.00030390570341690126	-0.00025237018083540397	-0.0003060145312023532	-0.0002541213992020286
0.3628251727490157	0.0007341594796563729	0.0007406064096354901	0.0007859223372660915	0.0007918864313795684	0.000815090747687717	0.0008207467323549032	0.000845755434198813	0.0008510604799292034	0.0009086912587281711	0.0009131924586165213	0.07340666926039649	0.07209781801975829	-0.0003021546762649041	-0.00025242797812927154	-0.0003042513535227165	-0.0002541795975565253
0.3650113769339257	0.0007335662220002289	0.0007400079423621276	0.0007852872512564422	0.0007912465259211207	0.0008144320913699801	0.0008200835055643897	0.0008450719984685625	0.0008503727573116703	0.0009079569660408235	0.0009124545286106851	0.07340666931671938	0.07209781807507311	-0.00030041146435810795	-0.00025248387769752356	-0.00030249604531906726	-0.0002542358850169957
0.36721075409881926	0.0007329728352102756	0.0007394093448209974	0.0007846520270088071	0.0007906064811756517	0.0008137732916840697	0.0008194201344108577	0.0008443884139768001	0.0008496848849995037	0.0009072225135227929	0.0009117164379824231	0.07340666937393703	0.07209781813126644	-0.0002986760546354328	-0.00025253788310652947	-0.00030074859343956484	-0.0002542902651744561
0.3694233836175272	0.0007323793237334474	0.0007388106214980832	0.0007840166692836673	0.0007899663019397681	0.0008131143535671505	0.0008187566238657317	0.0008437046858464373	0.0008489968681477491	0.0009064879066782194	0.000910978192263141	0.07340666943206366	0.07209781818835265	-0.00029694843382735425	-0.0002525899979624602	-0.0002990089845225363	-0.00025434274166005744
0.37164934534214805	0.0007317856920081591	0.0007382117768707766	0.0007833811828323827	0.000789325993000886	0.0008124552819469272	0.0008180929788909099	0.0008430208191905712	0.0008483087119015754	0.000905753151000696	0.0009102397969736432	0.07340666949111468	0.07209781824634708	-0.00029522858845712485	-0.00025264022591006685	-0.0002972772049978645	-0.0002543933181440028
0.3738887196059291	0.0007311919444642158	0.0007376128154077809	0.0007827455723970957	0.0007886855591371349	0.0008117960817415461	0.0008174292044386661	0.0008423368191123795	0.0008476204213961702	0.0009050182519731585	0.0009095012576240237	0.07340666955110542	0.07209781830526381	-0.00029351650484410463	-0.0002526885706324866	-0.00029555324108992975	-0.0002544419983349089
0.3761415872261661	0.0007305980855227205	0.0007370137415690247	0.0007821098427106357	0.0007880450051172598	0.0008111367578594939	0.0008167653054515473	0.0008416526907050184	0.0008469320017566365	0.0009042832150677752	0.0009087625797135604	0.07340666961205178	0.0720978183651191	-0.0002918121691060649	-0.000252735035850965	-0.00029383707881996957	-0.00025448878597975066
0.3784080295071193	0.0007300041195959875	0.0007364145598055686	0.0007814739984964228	0.0007874043357005254	0.0008104773151994991	0.0008161012868622753	0.0008409684390515178	0.0008462434580978882	0.0009035480457458365	0.0009080237687305925	0.07340666967396915	0.07209781842592829	-0.00029011556716157516	-0.00025277962532399556	-0.00029212870400915913	-0.0002545336848632229
0.3806881282429484	0.0007294100510874562	0.0007358152745595211	0.0007808380444683753	0.0007867635556366225	0.0008098177586504366	0.0008154371535936486	0.0008402840692246833	0.0008455547955245499	0.0009028127494576469	0.0009072848301524239	0.07340666973687383	0.072097818487707	-0.0002884266847323069	-0.0002528223428469034	-0.0002904281022799715	-0.00025457669880704636
0.38298196572066395	0.0007288158843916044	0.0007352158902639464	0.0007802019853308187	0.0007861226696655758	0.0008091580930912313	0.0008147729105584474	0.0008395995862869974	0.0008448660191308581	0.0009020773316424192	0.000906545769445209	0.07340666980078231	0.07209781855047132	-0.0002867455073453373	-0.00025286319225092946	-0.0002887352590589809	-0.0002546178316688852
0.3852896247230969	0.000728221623893863	0.000734616411342789	0.0007795658257783954	0.000785481682517654	0.0008084983233907665	0.0008141085626593409	0.0008389149952905225	0.0008441771340005653	0.0009013417977281727	0.0009058065920638546	0.0734066698657113	0.07209781861423813	-0.00028507202033639656	-0.0002529021774037299	-0.0002870501595801933	-0.0002546570873432352
0.38761118853188686	0.0007276272739705319	0.0007340168422107772	0.0007789295704959712	0.000784840598913275	0.000807838454407786	0.0008134441147887881	0.0008382303012768003	0.0008434881452068361	0.0009006061531316202	0.0009050673034519065	0.07340666993167776	0.07209781867902391	-0.00028340620885150547	-0.00025293930220784966	-0.00028537278888662865	-0.00025469446975992516
0.3899467409304866	0.0007270328389886995	0.0007334171872733499	0.0007782932241585528	0.0007841994235629225	0.0008071784909908092	0.0008127795718289526	0.000837545509276763	0.0008427990578121596	0.000899870403258079	0.0009043279090414544	0.073406669998699	0.07209781874484555	-0.00028174805784908497	-0.0002529745706000841	-0.0002837031318323191	-0.0002547299828828953
0.39229636620718694	0.0007264383233061632	0.0007328174509265721	0.0007776567914311999	0.0007835581611670577	0.0008065184379780384	0.0008121149386516093	0.0008368606243106389	0.0008421098768682532	0.0008991345535013644	0.0009035884142530344	0.07340667006679286	0.07209781881172078	-0.00028009755210381404	-0.0002530079865522561	-0.00028204117308611165	-0.00025476363071147423
0.3946601491581577	0.0007258437312713445	0.0007322176375570499	0.0007770202769689361	0.0007829168164160299	0.0008058583001972677	0.0008114502201180531	0.0008361756513878557	0.0008414206074159663	0.0008983986092436896	0.0009028488244955165	0.07340667013597664	0.07209781887966595	-0.00027845467620826736	-0.0002530395540699115	-0.00028038689713399956	-0.00025479541727918553
0.3970381750905084	0.0007252490672232137	0.0007316177515418563	0.0007763836854166667	0.0007822753939899927	0.0008051980824657986	0.0008107854210790125	0.0008354905955069539	0.0008407312544851932	0.000897662575855567	0.0009021091451660178	0.0734066702062691	0.07209781894870043	-0.0002768194145744973	-0.0002530692771910148	-0.00027874028827956643	-0.0002548253466519157
0.39943052982536675	0.0007246543354912152	0.0007310177972484538	0.0007757470214090997	0.0007816338985588255	0.0008045377895903554	0.0008101205463745668	0.0008348054616554993	0.0008400418230947841	0.0008969264586957198	0.0009013693816498056	0.0734066702776886	0.07209781901884155	-0.0002751917514370872	-0.0002530971599862264	-0.0002771013306481218	-0.0002548534229285526
0.4018372997009759	0.0007240595403951849	0.000730417779034615	0.0007751102895706602	0.0007809923347820469	0.0008038774263669987	0.0008094556008340564	0.0008341202548099928	0.0008393523182524551	0.0008961902631109855	0.0009006295393202009	0.07340667035025372	0.07209781909010768	-0.000273571670856676	-0.0002531232065592359	-0.00027547000818967105	-0.0002548796502412354
0.40425857157581063	0.000723464686245282	0.0007298177012483456	0.0007744734945154086	0.0007803507073087321	0.0008032169975810401	0.0008087905892759989	0.000833434979935782	0.0008386627449546997	0.0008954539944362155	0.0008998896235384829	0.0734066704239841	0.07209781916251838	-0.0002719591567207358	-0.00025314742104462495	-0.0002738463046799422	-0.0002549040327533836
0.4066944328317112	0.0007228697773419084	0.000729217568227814	0.0007738366408469675	0.0007797090207774386	0.0008025565080069657	0.0008081255165080103	0.0008327496419869815	0.0008379731081867065	0.0008947176579941928	0.0008991496396537984	0.07340667049889864	0.07209781923609186	-0.0002703541927465969	-0.00025316980760844987	-0.00027223020372327267	-0.00025492657465989166
0.4091449713770379	0.0007222748179756438	0.0007286173843012734	0.0007731997331584372	0.0007790672798161229	0.0008018959624083487	0.0008074603873267196	0.0008320642459063837	0.0008372834129222724	0.0008939812590955372	0.0008984095930030751	0.07340667057501775	0.07209781931084842	-0.0002687567624843623	-0.0002531903704476035	-0.000270621688755468	-0.0002549472801866015
0.411610275649843	0.0007216798124271645	0.000728017153786995	0.0007725627760323248	0.0007784254890420664	0.0008012353655377763	0.000806795206517692	0.0008313787966253805	0.0008365936641237208	0.0008932448030386187	0.0008976694889109277	0.07340667065236102	0.07209781938680725	-0.000267166849317213	-0.00025320911378776123	-0.0002690207430446623	-0.0002549661535888592
0.41409043462106226	0.0007210847649671875	0.0007274168809931965	0.0007719257740404689	0.0007777836530618022	0.0008005747221367719	0.0008061299788553524	0.000830693299063884	0.0008359038667418247	0.0008925082951094757	0.0008969293326895766	0.0734066707309491	0.07209781946398905	-0.00026558443646690355	-0.0002532260418858512	-0.0002674273496959534	-0.00025498319915281953
0.41658553779772634	0.0007204896798563849	0.0007268165702179658	0.0007712887317439592	0.0007771417764710332	0.0007999140369357102	0.0008054647091029007	0.0008300077581302398	0.0008352140257157167	0.0008917717405817159	0.0008961891296387535	0.07340667081080347	0.07209781954241352	-0.0002640095069942894	-0.00025324115902752853	-0.0002658414916527352	-0.0002549984211940026
0.41909567522619073	0.0007198945613453291	0.0007262162257492005	0.0007706516536930723	0.0007764998638545658	0.0007992533146537521	0.0008047994020122441	0.000829322178721156	0.0008345241459728204	0.0008910351447164467	0.0008954488850456258	0.07340667089194437	0.07209781962210234	-0.00026244204380110325	-0.00025325446952623176	-0.0002642631516981131	-0.00025501182405579526
0.4216209374953856	0.0007192994136744189	0.0007256158518645364	0.0007700145444271949	0.0007758579197862355	0.0007985925599987649	0.0008041340623239181	0.0008286365657216232	0.0008338342324287674	0.0008902985127621871	0.0008947086041847099	0.07340667097439393	0.072097819703076	-0.0002608820296334524	-0.00025326597772409865	-0.00026269231245848457	-0.0002550234121103667
0.42416141574008476	0.0007187042410738179	0.0007250154528312851	0.0007693774084747575	0.0007752159488288367	0.0007979317776672524	0.000803468694767016	0.0008279509240048415	0.0008331442899873247	0.0008895618499547842	0.0008939682923177901	0.073406671058174	0.0720978197853566	-0.00025932944708439987	-0.0002532756879911058	-0.00026112895640603706	-0.00025503318975811373
0.4267172016441951	0.0007181090477633884	0.0007244150329063637	0.0007687402503531598	0.0007745739555340514	0.0007972709723442792	0.0008028033040591128	0.0008272652584321409	0.0008324543235403156	0.0008888251615173371	0.0008932279546938342	0.07340667114330697	0.07209781986896543	-0.0002577842785952966	-0.0002532836047242637	-0.00025957306586044115	-0.00025504116142657796
0.42928838744406506	0.0007175138379526252	0.0007238145963362352	0.0007681030745687099	0.0007739319444423832	0.0007966101487034058	0.0008021378949061985	0.0008265795738529152	0.0008317643379675511	0.0008880884526601161	0.0008924875965489254	0.07340667122981538	0.07209781995392552	-0.00025624650645814095	-0.0002532897323464789	-0.00025802462299065465	-0.00025504733156930803
0.43187506593181346	0.0007169186158406043	0.0007232141473568455	0.0007674658856165544	0.0007732899200830917	0.000795949311406618	0.0008014724720026094	0.0008258938751045477	0.0008310743381367574	0.0008873517285804913	0.0008917472231061752	0.07340667131772265	0.07209782004025912	-0.0002547161128190478	-0.00025329407530788606	-0.0002564836098189749	-0.0002550517046672751
0.4344773304586784	0.0007163233856159046	0.0007226136901935601	0.0007668286879806114	0.000772647886974122	0.0007952884651042559	0.0008008070400309542	0.000825208167012338	0.0008303843289035014	0.0008866149944628487	0.0008910068395756506	0.0734066714070517	0.07209782012798953	-0.0002531930796790538	-0.0002532966380832946	-0.00025495000822148284	-0.0002550542852264581
0.4370952749383861	0.0007157281514565698	0.000722013229061108	0.0007661914861335132	0.0007720058496220477	0.0007946276144349554	0.0008001416036620573	0.0008245224543894418	0.0008296943151111288	0.0008858782554785267	0.000890266451154307	0.07340667149782695	0.07209782021713995	-0.0002516773888971702	-0.00025329742517296583	-0.00025342379993137376	-0.0002550550777781213
0.4397289938505404	0.0007151329175300293	0.0007214127681635171	0.0007655542845365357	0.0007713638125220004	0.0007939667640255746	0.0007994761675548826	0.0008238367420367939	0.0008290043015906885	0.0008851415167857343	0.0008895260630259014	0.07340667159007278	0.07209782030773439	-0.00025016902219363035	-0.0002532964411025018	-0.00025190496654206584	-0.00025505408687956366
0.4423785822440318	0.0007145376879930537	0.0007208123116940585	0.0007649170876395418	0.0007707217801576106	0.0007933059184911348	0.0007988107363564753	0.0008231510347430467	0.0008283142931608696	0.0008844047835294827	0.0008887856803609337	0.07340667168381353	0.0720978203997973	-0.00024866796115002865	-0.0002532936904207639	-0.0002503934895073112	-0.00025505131711106577
0.4450441357404687	0.0007139424669916939	0.0007202118638351941	0.0007642798998809203	0.0007700797570009497	0.0007926450824347583	0.0007981453147018993	0.0008224653372845062	0.000827624294627938	0.0008836680608415221	0.0008880453083165707	0.07340667177907467	0.07209782049335312	-0.00024717418721326156	-0.00025328917770076065	-0.00024888935014519276	-0.0002550467730773054
0.44772575053762753	0.0007133472586612269	0.0007196114287585134	0.0007636427256875263	0.0007694377475124659	0.0007919842604476045	0.0007974799072141725	0.0008217796544250661	0.000826934310785669	0.0008829313538402625	0.0008873049520365779	0.07340667187588136	0.07209782058842738	-0.0002456876816970266	-0.0002532829075385379	-0.0002473925296398449	-0.000255040459406386
0.4504235234129248	0.000712752067126103	0.0007190110106246834	0.000763005569474624	0.0007687957561409299	0.0007913234571088133	0.0007968145185042095	0.0008210939909161482	0.0008262443464152871	0.0008821946676307174	0.0008865646166512543	0.07340667197426022	0.07209782068504537	-0.0002442084257846533	-0.00025327488455331726	-0.0002459030090439518	-0.0002550323807493926
0.4531375517269096	0.000712156896499887	0.0007184106135833957	0.000762368435645828	0.0007681537873233741	0.0007906626769854417	0.0007961491531707591	0.000820408351496637	0.0008255544062854021	0.0008814580073044291	0.0008858243072773632	0.07340667207423739	0.07209782078323286	-0.00024273640053057433	-0.0002532651133860253	-0.0002444207692804401	-0.00025502254177953154
0.4558679334267773	0.0007115617508852182	0.0007178102417733147	0.0007617313285930528	0.0007675118454850415	0.000790001924632413	0.000795483815800351	0.0008197227408928272	0.0008248644951519541	0.0008807213779394137	0.0008850840290180751	0.07340667217584021	0.072097820883017	-0.00024127158686332306	-0.00025325359869990405	-0.00024294579114575443	-0.0002550109471925466
0.45861476704990445	0.0007109666343737443	0.0007172098993220186	0.0007610942526964503	0.0007668699350393238	0.0007893412045924514	0.0007948185109672318	0.0008190371638183548	0.0008241746177581457	0.0008799847846000877	0.0008843437869628912	0.07340667227909549	0.07209782098442397	-0.00023981396558692136	-0.00025324034517890115	-0.0002414780553104956	-0.00025499760170472063
0.4613781517274047	0.000710371551046087	0.0007166095903459637	0.0007604572123243685	0.0007662280603877192	0.0007886805213960397	0.0007941532432333219	0.0008183516249741545	0.0008234847788343982	0.0008792482323372207	0.0008836035861875997	0.07340667238403126	0.07209782108748121	-0.0002383635173835441	-0.00025322535752811404	-0.0002400175423228068	-0.00025498251005376393
0.4641581871877068	0.0007097765049717822	0.0007160093189504227	0.0007598202118332869	0.0007655862259197668	0.0007880198795613509	0.0007934880171481463	0.0008176661290483893	0.0008227949830982811	0.0008785117261878596	0.000882863431754198	0.07340667249067637	0.07209782119221758	-0.00023692022281718295	-0.0002532086404740397	-0.0002385642326117876	-0.00025496567699909156
0.4669549737601532	0.0007091815002092374	0.0007154090892294405	0.0007591832555677733	0.000764944436013004	0.0007873592835942048	0.0007928228372487908	0.0008169806807164027	0.0008221052352544642	0.0008777752711752811	0.0008821233287108452	0.07340667259905889	0.0720978212986604	-0.00023548406233239727	-0.00025319019876166027	-0.0002371181064864114	-0.0002549471073185483
0.46976861237862133	0.0007085865408056858	0.0007148089052657915	0.0007585463478604332	0.0007643026950329152	0.0007866987379880156	0.00079215770805985	0.0008162952846406671	0.000821415539994665	0.0008770388723089305	0.0008813832820917993	0.07340667270920889	0.07209782140683874	-0.00023405501625900493	-0.0002531700371555534	-0.00023567914413985536	-0.00025492680580990745
0.4725992045851658	0.00070799163079714	0.0007142087711309321	0.0007579094930318619	0.0007636610073328835	0.0007860382472237411	0.0007914926340933752	0.00081560994547073	0.0008207259019975954	0.0008763025345843684	0.0008806432969173667	0.07340667282115601	0.07209782151678211	-0.0002326330648141639	-0.00025314816044011423	-0.00023424732565224815	-0.000254904777290621
0.4754468525336833	0.0007073967742083476	0.0007136086908849514	0.0007572726953905935	0.0007630193772541393	0.0007853778157698311	0.0007908276198488231	0.0008149246678431599	0.0008200363259289067	0.0008755662629832097	0.0008799033781938376	0.07340667293493078	0.07209782162851996	-0.00023121818810406536	-0.00025312457341822303	-0.00023282263099147493	-0.00025488102659682044
0.47831165899359906	0.0007068019750527477	0.0007130086685765335	0.0007566359592330588	0.000762377809125717	0.0007847174480821819	0.0007901626698130104	0.0008142394563815002	0.000819346816441144	0.0008748300624730766	0.0008791635309134411	0.07340667305056364	0.07209782174208317	-0.00022981036612565453	-0.00025309928091024614	-0.00023140504001575857	-0.00025485555858245634
0.4811937273535759	0.0007062072373324318	0.0007124087082429122	0.000755999288843539	0.0007617363072644104	0.0007840571486040906	0.0007894977884600661	0.0008135543156962213	0.0008186573781736963	0.0008740939380075453	0.0008784237600542902	0.07340667316808654	0.07209782185750241	-0.00022840957876940626	-0.0002530722877547298	-0.00022999453247607438	-0.00025482837811963144
0.4840931616252451	0.0007056125650380963	0.0007118088139098313	0.0007553626884941201	0.000761094875974725	0.0007833969217662062	0.0007888329802513839	0.0008128692503846694	0.0008179680157527473	0.0008733578945260915	0.0008776840705803277	0.07340667328753091	0.072097821974809	-0.00022701580582087932	-0.00025304359880706784	-0.00022859108801775996	-0.00025479949009749037
0.4870100664469608	0.0007050179621490141	0.0007112089895915043	0.0007547261624446548	0.0007604535195488403	0.0007827367719864905	0.0007881682496355821	0.0008121842650310272	0.0008172787337912333	0.0008726219369540491	0.0008769444674412827	0.07340667340892994	0.07209782209403488	-0.000225629026963714	-0.0002530132189398626	-0.00022719468618329075	-0.00025476889942230296
0.4899445470875755	0.0007044234326329796	0.0007106092392905708	0.0007540897149427133	0.0007598122422665598	0.0007820767036701672	0.0007875036010484529	0.0008114993642062594	0.0008165895368887909	0.0008718860702025481	0.0008762049555726149	0.07340667353231631	0.07209782221521259	-0.00022424922178054807	-0.00025298115304164814	-0.00022580530641377883	-0.00025473661101660383
0.49289670945023945	0.0007038289804462857	0.0007100095669980655	0.0007534533502235525	0.0007591710483952804	0.0007814167212096898	0.0007868390389129292	0.0008108145524680806	0.0008159004296317228	0.000871150299168487	0.0008754655398954752	0.07340667365772365	0.0720978223383754	-0.00022287636975582004	-0.00025294740601689014	-0.00022442292805133213	-0.0002547026298189148
0.4958666600762229	0.0007032346095336793	0.0007094099766933767	0.0007528170725100663	0.0007585299421899426	0.0007807568289846909	0.000786174567639034	0.0008101298343609022	0.0008152114165929452	0.0008704146287344679	0.0008747262253166543	0.07340667378518657	0.07209782246355681	-0.00022151045027837823	-0.00025291198278609706	-0.00022304753034171898	-0.0002546669607839114
0.4988545061487607	0.0007026403238283266	0.0007088104723442081	0.0007521808860127552	0.000757888927892999	0.0007800970313619483	0.0007855101916238471	0.0008094452144157984	0.0008145225023319534	0.0008696790637687651	0.0008739870167285383	0.0734066739147399	0.07209782259079112	-0.00022015144264200814	-0.00025287488828401594	-0.00022167909243497874	-0.0002546296088804523
0.5018603554969207	0.0007020461272517802	0.0007082110579065499	0.0007515447949296855	0.0007572480097343733	0.0007794373326953458	0.0007848459152514635	0.0008087606971504626	0.000813833691394778	0.000868943609125278	0.000873247919009071	0.07340667404641855	0.07209782272011284	-0.00021879932604831898	-0.00025283612746002104	-0.0002203175933885304	-0.0002545905790923564
0.5048843165994948	0.0007014520237139425	0.0007076117373246409	0.0007509088034464549	0.0007566071919314271	0.0007787777373258352	0.0007841817428929582	0.0008080762870691718	0.0008131449883139494	0.0008682082696434892	0.0008725089370217067	0.07340667418025906	0.0720978228515577	-0.00021745407960946372	-0.00025279570527814155	-0.00021896301216939307	-0.0002545498764180698
0.5079264985889148	0.0007008580171130349	0.0007070125145309334	0.000750272915736154	0.0007559664786889189	0.0007781182495813979	0.0007835176789063439	0.0008073919886627439	0.0008124563976084535	0.0008674730501484224	0.0008717700756153671	0.07340667431629844	0.07209782298516203	-0.0002161156823490551	-0.00025275362671603463	-0.00021761532765590674	-0.0002545075058698887
0.5109870112551897	0.0007002641113355663	0.0007064133934460656	0.0007496371359593363	0.0007553258741989757	0.0007774588737770128	0.0007828537276365416	0.0008067078064085047	0.0008117679237837006	0.0008667379554506071	0.0008710313396244119	0.07340667445457333	0.07209782312096165	-0.0002147841132044137	-0.0002527098967641528	-0.0002162745186390369	-0.0002544634724728212
0.5140659650498691	0.0006996703102563021	0.0007058143779788294	0.000749001468263984	0.0007546853826410571	0.0007767996142146209	0.0007821898934153439	0.0008060237447702531	0.0008110795713314887	0.0008660029903460367	0.0008702927338685896	0.07340667459512208	0.07209782325899491	-0.00021345935102948244	-0.00025266452042679854	-0.00021494056382589943	-0.00025441778126572556
0.5171634710900281	0.0006990766177382285	0.0007052154720261344	0.0007483659167854729	0.0007540450081819215	0.0007761404751830888	0.0007815261805613789	0.0008053398081982214	0.0008103913447299643	0.0008652681596161313	0.0008695542631530052	0.07340667473798293	0.0720978233992989	-0.00021214137459497906	-0.0002526175027196542	-0.00021361344184009368	-0.0002543704372992561
0.5202796411622786	0.000698483037632539	0.000704616679472992	0.0007477304856465489	0.0007534047549756008	0.000775481460958186	0.000780862593380085	0.0008046560011290525	0.0008097032484435983	0.0008645334680277085	0.0008688159322680875	0.07340667488319634	0.07209782354191253	-0.00021083016259179632	-0.0002525688486705868	-0.00021229313122465843	-0.0002543214456363352
0.5234145877268029	0.0006978895737785876	0.0007040180041924728	0.0007470951789572903	0.0007527646271633637	0.0007748225758025432	0.0007801991361636721	0.0008039723279857557	0.0008090152869231444	0.0008637989203329424	0.0008680777459895489	0.07340667503080084	0.07209782368687505	-0.0002095256936335832	-0.0002525185633205085	-0.00021097961044466707	-0.00025427081135251384
0.5265684239214125	0.0006972962300038736	0.0007034194500456874	0.000746460000815082	0.0007521246288736885	0.0007741638239656272	0.0007795358131910945	0.0008032887931776824	0.0008083274646056108	0.00086306452126933	0.0008673397090783519	0.07340667518083824	0.07209782383422678	-0.00020822794625662	-0.00025246665172012905	-0.0002096728578875745	-0.00025421853953372375
0.5297412635656308	0.0006967030101240144	0.0007028210208817604	0.0007458249553045897	0.0007514847642222386	0.0007735052096837138	0.0007788726287280238	0.0008026054011004963	0.0008076397859142335	0.000862330275559661	0.0008666018262806834	0.0734066753333492	0.07209782398400828	-0.00020693689892249678	-0.00025241311893078877	-0.00020837285186550702	-0.000254164635276416
0.5329332211648017	0.0006961099179427202	0.0007022227205378022	0.0007451900464977331	0.0007508450373118342	0.0007728467371798602	0.000778209587026821	0.0008019221561361456	0.0008069522552584458	0.0008615961879119952	0.0008658641023279183	0.07340667548837634	0.07209782413626045	-0.0002056525300211387	-0.00025235797002495786	-0.00020707957061845417	-0.0002541091036883103
0.5361444119142209	0.0006955169572517657	0.0007016245528388886	0.0007445552784536561	0.0007502054522324229	0.0007721884106638737	0.0007775466923265059	0.0008012390626528307	0.0008062648770338477	0.0008608622630196156	0.0008651265419365912	0.07340667564596284	0.07209782429102582	-0.0002043748178722632	-0.0002523012100857369	-0.0002057929923156704	-0.0002540519498877847
0.5393749517032939	0.0006949241318309698	0.000701026521598029	0.000743920655218704	0.0007495660130610563	0.000771530234332288	0.0007768839488527319	0.0008005561250049781	0.0008055776556221791	0.0008601285055610117	0.0008643891498083648	0.07340667580615115	0.07209782444834695	-0.00020310374072589343	-0.00025224284420455323	-0.00020451309505616078	-0.0002539931790014327
0.5426249571197181	0.0006943314454481798	0.0007004286306161566	0.0007432861808264042	0.0007489267238618716	0.0007708722123683436	0.0007762213608177681	0.0007998733475332232	0.0008048905953913021	0.0008593949201998535	0.0008636519306300083	0.07340667596898684	0.07209782460826787	-0.0002018392767656335	-0.00025218287748271506	-0.00020323985687230317	-0.000253932796166062
0.5458945454536906	0.0006937389018592361	0.0006998308836820968	0.0007426518592974356	0.0007482875886860588	0.0007702143489419559	0.0007755589324204644	0.0007991907345643734	0.0008042037006951631	0.0008586615115849568	0.0008629148890733648	0.07340667613451408	0.07209782477083214	-0.00020058140411022274	-0.00025212131503005164	-0.00020197325573101388	-0.00025387080652711225
0.5491838347021408	0.0006931465048079665	0.0006992332845725537	0.0007420176946396157	0.0007476486115718498	0.000769556648209702	0.0007748966678462408	0.0007985082904113969	0.0008035169758737841	0.0008579282843502663	0.0008621780297953329	0.07340667630277914	0.07209782493608563	-0.00019933010081533975	-0.0002520581619652462	-0.00020071326953545465	-0.00025380721523843297
0.5524929435729888	0.0006925542580261579	0.0006986358370520826	0.0007413836908478699	0.0007470097965444868	0.0007688991143147883	0.0007742345712670548	0.0007978260193733892	0.0008028304252532264	0.0008571952431148245	0.000861441357437834	0.07340667647382906	0.07209782510407374	-0.00019808534487540663	-0.0002519934234150034	-0.0001994598761275307	-0.000253742027462589
0.55582199148943	0.0006919621652335392	0.0006980385448730808	0.0007407498519042217	0.0007463711476162112	0.0007682417513870407	0.0007735726468413882	0.0007971439257355613	0.0008021440531455797	0.0008564623924827541	0.0008607048766277964	0.07340667664771085	0.0720978252748434	-0.00019684711422501833	-0.000251927104513161	-0.00019821305328879268	-0.0002536752483690008
0.5591710985942444	0.0006913702301377669	0.0006974414117757601	0.0007401161817777662	0.0007457326687862386	0.0007675845635428777	0.0007729108987142243	0.0007964620137692129	0.000801457863848935	0.0008557297370432362	0.0008599685919771313	0.07340667682447372	0.0720978254484418	-0.00019561538674130186	-0.0002518592104011341	-0.0001969727787427128	-0.0002536068831346938
0.5625403857541326	0.0006907784564344074	0.0006968444414881427	0.0007394826844246583	0.0007450943640407461	0.000766927554885297	0.0007722493310170316	0.0007957802877317178	0.0008007718616473714	0.0008549972813704852	0.000859232508082714	0.07340667700416569	0.07209782562491777	-0.000194390140245998	-0.0002517897462277763	-0.00019573903015718264	-0.0002535369369443541
0.565929974564078	0.0006901868478069135	0.0006962476377260265	0.0007388493637880877	0.000744456237352847	0.0007662707295038506	0.0007715879478677398	0.0007950987518664998	0.0008000860508109281	0.0008542650300237314	0.0008584966295263549	0.07340667718683803	0.07209782580432011	-0.00019317135250629391	-0.00025171871714818606	-0.0001945117851451239	-0.0002534654149886628
0.569339987351735	0.0006895954079266236	0.0006956510041929899	0.0007382162237982726	0.0007438182926825848	0.0007656140914746373	0.0007709267533707322	0.0007944174104030222	0.0007994004355955986	0.0008535329875472054	0.0008577609608747943	0.07340667737254065	0.07209782598669887	-0.0001919590012364608	-0.0002516461283224303	-0.00019329102126612596	-0.0002533923224636858
0.5727705471818436	0.0006890041404527379	0.0006950545445803675	0.0007375832683724399	0.0007431805339769134	0.0007649576448602833	0.0007702657516168261	0.00079373626755677	0.0007987150202433092	0.0008528011584701213	0.0008570255066796792	0.0734066775613259	0.072097826172105	-0.00019075306410140658	-0.0002515719849184028	-0.00019207671603013732	-0.0002533176645729829
0.5762217778606706	0.0006884130490323033	0.0006944582625672334	0.000736950501414807	0.000742542965169678	0.0007643013937099223	0.0007696049466832521	0.0007930553275292285	0.0007980298089818985	0.000852069547306648	0.0008562902714775409	0.0734066777532466	0.07209782636059034	-0.00018955351871664805	-0.00025149629210841074	-0.000190868846897424	-0.0002532414465249988
0.5796938039404782	0.0006878221373002111	0.0006938621618203964	0.0007363179268165761	0.0007419055901816102	0.0007636453420591906	0.0007689443426336501	0.0007923745945078775	0.0007973448060251125	0.0008513381585559135	0.0008555552597897911	0.07340667794835633	0.07209782655220769	-0.000188360342650018	-0.0002514190550693407	-0.00018966739128001286	-0.0002531636735323417
0.5831867507240184	0.0006872314088791758	0.0006932662459943865	0.0007356855484559185	0.0007412684129203117	0.0007629894939302098	0.0007682839435180517	0.000791694072666174	0.000796660015572586	0.0008506069967019757	0.0008548204761226983	0.07340667814670923	0.0720978267470103	-0.00018717351342482924	-0.00025134027898382483	-0.0001884723265453414	-0.0002530843508136704
0.5867007442690553	0.0006866408673797273	0.000692670518731439	0.0007350533701979606	0.0007406314372802403	0.0007623338533315727	0.0007676237533728655	0.0007910137661635385	0.0007959754418098293	0.0008498760662138136	0.0008540859249673773	0.07340667834836169	0.0720978269450531	-0.00018599300851974976	-0.00025125996903777037	-0.00018728363001581372	-0.0002530034835909467
0.5902359113929144	0.0006860505164002084	0.000692074983661496	0.0007344213958947817	0.0007399946671427072	0.0007616784242583412	0.0007669637762208754	0.0007903336791453505	0.0007952910889082232	0.0008491453715453209	0.0008533516107997841	0.07340667855336917	0.07209782714639101	-0.00018481880537193907	-0.0002511781304218308	-0.00018610127897197848	-0.000252921077090712
0.5937923796770596	0.0006854603595267504	0.0006914796444021805	0.000733789629385392	0.0007393581063758562	0.0007610232106920236	0.0007663040160712179	0.0007896538157429273	0.000794606961024999	0.0008484149171352829	0.0008526175380806898	0.07340667876178984	0.07209782735108107	-0.00018365088137842212	-0.0002510947683305731	-0.0001849252506540694	-0.00025283713654378204
0.597370277471697	0.0006848704003332802	0.0006908845045588037	0.0007331580744957345	0.0007387217588346645	0.0007603682166005763	0.0007656444769193827	0.0007889741800735242	0.0007939230623032372	0.0008476847074073786	0.0008518837112556838	0.07340667897368221	0.07209782755918062	-0.00018248921389679706	-0.00025100988796106227	-0.00018375552226249092	-0.00025275166718302655
0.6009697339004076	0.0006842806423815031	0.0006902895677243504	0.000732526735038672	0.0007380856283609292	0.0007597134459383895	0.0007649851627472008	0.000788294776240321	0.0007932393968718546	0.0008469547467701636	0.00085115013475516	0.07340667918910518	0.072097827770748	-0.00018133378024780267	-0.00025092349451366625	-0.00018259207096057994	-0.00025266467424492345
0.6045908788648067	0.0006836910892209027	0.0006896948374794734	0.0007318956148139823	0.0007374497187832643	0.0007590589026462845	0.0007643260775228387	0.000787615608332418	0.0007925559688455998	0.0008462250396170673	0.0008504168129943073	0.0734066794081208	0.0720978279858427	-0.00018018455771694197	-0.00025083559319155624	-0.00018143487387640989	-0.00025257616296914254
0.6082338430492322	0.0006831017443887285	0.0006891003173924832	0.000731264717608348	0.0007368140339170877	0.0007584045906515005	0.0007636672252007867	0.0007869366804248222	0.0007918727823250407	0.0008454955903263773	0.0008496837503731014	0.07340667963078877	0.07209782820452547	-0.00017904152355535663	-0.00025074618919992964	-0.0001802839081030405	-0.0002524861385964361
0.611898757925461	0.0006825126114099998	0.000688506011019356	0.0007306340471953592	0.0007361785775646271	0.0007577505138676995	0.0007630086097218648	0.0007862579965784537	0.0007911898413965691	0.0008447664032612477	0.0008489509512763078	0.07340667985717289	0.07209782842685748	-0.00017790465498160324	-0.00025065528774520507	-0.00017913915070114084	-0.0002523946063697491
0.6155857557574533	0.0006819236937974928	0.0006879119219037165	0.0007300036073355023	0.0007355433535149054	0.000757096676194953	0.000762350235013206	0.0007855795608401313	0.0007905071501323869	0.0008440374827696819	0.0008482184200734657	0.07340668008733685	0.07209782865290175	-0.00017677392918470647	-0.0002505628940371596	-0.0001780005787013761	-0.0002523015715349408
0.6192949696061266	0.0006813349950517405	0.0006873180535768363	0.000729373401776155	0.0007349083655437389	0.0007564430815197382	0.0007616921049882577	0.000784901377242568	0.0007898247125905023	0.0008433088331845303	0.000847486161118886	0.07340668032134566	0.07209782888272159	-0.00017564932332379823	-0.0002504690132859866	-0.00017686816910426895	-0.00025220703933814814
0.6230265333341571	0.000680746518661031	0.0006867244095576378	0.000728743434251589	0.0007342736174137376	0.0007557897337149405	0.0007610342235467783	0.0007842234498043736	0.0007891425328147318	0.000842580458823488	0.0008467541787516534	0.07340668055926494	0.07209782911638227	-0.00017453081452993569	-0.00025037365070193496	-0.0001757418988823506	-0.00025211101502606303
0.6267805816108112	0.0006801582681014067	0.0006861309933526892	0.0007281137084829679	0.0007336391128743035	0.0007551366366398497	0.000760376594574838	0.0007835457825300526	0.0007884606148346976	0.0008418523639890993	0.0008460224772956199	0.07340668080116221	0.07209782935394986	-0.00017341837990848818	-0.00025027681149683567	-0.00017462174498200644	-0.00025201350384645993
0.6305572499168048	0.0006795702468366591	0.0006855378084561982	0.0007274842281783408	0.0007330048556616259	0.0007544837941401564	0.0007597192219448132	0.0007828683794099976	0.000787778962665822	0.0008411245529687457	0.000845291061059406	0.07340668104710589	0.07209782959549099	-0.00017231199654066387	-0.00025017850088293603	-0.00017350768432548846	-0.0002519145110478349
0.634356674549194	0.0006789824583183335	0.00068494485835002	0.0007268549970326457	0.0007323708494986819	0.0007538312100479526	0.0007590621095153865	0.0007821912444204921	0.0007870975803093294	0.0008403970300346517	0.0008445599343363945	0.07340668129716518	0.07209782984107467	-0.00017121164148402312	-0.0002500787240719837	-0.00017239969381115106	-0.0002518140418782122
0.6381789926262927	0.0006783949059857234	0.0006843521465036531	0.0007262260187277097	0.0007317370980952398	0.0007531788881817343	0.0007584052611315508	0.0007815143815237123	0.0007864164717522481	0.0008396697994438834	0.0008438291014047392	0.07340668155141142	0.0720978300907696	-0.00017011729177464352	-0.00024997748627547667	-0.00017129775031565764	-0.0002517121015850332
0.642024342092622	0.0006778075932658782	0.0006837596763742395	0.0007255972969322495	0.000731103605147857	0.0007525268323463999	0.0007577486806246076	0.000780837794667726	0.0007857356409674105	0.0008389428654383509	0.0008430985665273614	0.07340668180991634	0.07209783034464755	-0.00016902892442870188	-0.00024987479270441315	-0.00017020183069572925	-0.00025160869541557274
0.6458928617238878	0.0006772205235735995	0.0006831674514065708	0.0007249688353018743	0.0007304703743398841	0.0007518750463332544	0.0007570923718121695	0.0007801614877864961	0.0007850550919134546	0.0008382162322448118	0.0008423683339519526	0.07340668207275322	0.07209783060277976	-0.0001679465164435151	-0.00024977064856868125	-0.00016911191178910212	-0.0002515038286159399
0.6497846911319898	0.000676633700311449	0.0006825754750330869	0.0007243406374790874	0.0007298374093414666	0.0007512235339200116	0.000756436338498164	0.0007794854647998833	0.0007843748285348284	0.0008374899040748708	0.0008416384079109791	0.0734066823399965	0.07209783086523963	-0.00016687004479933043	-0.0002496650590770588	-0.0001680279704163179	-0.0002513975064310503
0.6536999707700591	0.000676047126869745	0.0006819837506738799	0.0007237127070932903	0.0007292047138095485	0.0007505722988707966	0.0007557805844728359	0.0007788097296136494	0.0007836948547617919	0.0008367638851249873	0.0008409087926216849	0.07340668261172198	0.07209783113210137	-0.00016579948646086584	-0.0002495580294370192	-0.00016694998338211142	-0.00025128973410432076
0.6576388419375281	0.0006754608066265721	0.0006813922817366999	0.0007230850477607858	0.0007285722913878761	0.000749921344936151	0.0007551251135127525	0.0007781342861194621	0.0007830151745104232	0.0008360381795764756	0.0008401794922860976	0.0734066828880077	0.0720978314034416	-0.00016473481837793458	-0.00024944956485348224	-0.00016587792747645158	-0.0002511805168769199
0.661601446785229	0.000674874742947787	0.0006808010716169598	0.0007224576630847869	0.0007279401457070061	0.0007492706758530408	0.0007544699293808101	0.0007774591381949021	0.000782335791682625	0.0008353127915955207	0.0008394505110910342	0.0734066831689314	0.07209783167933706	-0.00016367601748756844	-0.0002493396705292583	-0.0001648117794763454	-0.0002510698599878791
0.6655879283205246	0.0006742889391870159	0.0006802101236977389	0.0007218305566554194	0.000727308280384309	0.0007486202953448591	0.0007538150358262395	0.0007767842897034688	0.0007816567101661295	0.000834587725333174	0.0008387218532081094	0.0734066834545735	0.07209783195986597	-0.00016262306071589128	-0.00024922835166577006	-0.00016375151614772543	-0.0002509577686744813
0.6695984304124688	0.0006737033986856682	0.0006796194413497866	0.000721203732049726	0.0007266766990239727	0.0007479702071214313	0.0007531604365846081	0.0007761097444945821	0.0007809779338345025	0.0008338629849253652	0.0008379935227937372	0.07340668374501476	0.0720978322451086	-0.00016157592497807738	-0.00024911561346060984	-0.00016269711424565791	-0.00025084424817048423
0.6736330977969988	0.0006731181247729433	0.0006790290279315409	0.000720577192831681	0.0007260454052170179	0.0007473204148790297	0.0007525061353778375	0.0007754355064036007	0.0007802994665471593	0.0008331385744929142	0.000837265523989149	0.07340668404033862	0.07209783253514633	-0.0001605345871807523	-0.00024900146110853894	-0.00016164855051649385	-0.0002507293037068148
0.6776920760821589	0.0006725331207658287	0.0006784388867891182	0.0007199509425521896	0.0007254144025412966	0.0007466709223003729	0.0007518521359142006	0.0007747615792518195	0.0007796213121493635	0.0008324144981415336	0.0008365378609203913	0.07340668434062907	0.07209783283006178	-0.00015949902422321416	-0.0002488858998012933	-0.000160605801699229	-0.0002506129405110413
0.6817755117533548	0.0006719483899691235	0.0006778490212563378	0.0007193249847491055	0.0007247836945615103	0.0007460217330546436	0.0007511984418883409	0.000774087966846489	0.0007789434744722461	0.0008316907599618464	0.0008358105376983498	0.0734066846459716	0.07209783312993907	-0.00015846921299836336	-0.00024876893472650097	-0.00015956884452639208	-0.00025049516380684644
0.6858835521786408	0.0006713639356754316	0.0006772594346547205	0.0007186993229472317	0.0007241532848292115	0.000745372850797491	0.0007505450569812745	0.000773414672980817	0.0007782659573328075	0.0008309673640293883	0.000835083558418748	0.07340668495645375	0.07209783343486346	-0.00015744513039481212	-0.0002486505710687925	-0.0001585376557262791	-0.00025037597881497065
0.6900163456140378	0.0006707797611651821	0.000676670130293501	0.0007180739606583358	0.0007235231768828174	0.0007447242791710442	0.0007498919848604036	0.0007727417014339839	0.0007775887645339329	0.0008302443144046267	0.0008343569271621625	0.07340668527216403	0.07209783374492267	-0.00015642675329714806	-0.0002485308140079967	-0.0001575122120231337	-0.0002502553907511307
0.6941740412088835	0.000670195869706634	0.0006760811114696399	0.00071744890138116	0.0007228933742476213	0.000744076021803925	0.0007492392291795284	0.0007720690559711546	0.0007769118998644033	0.0008295216151329707	0.00083363064799404	0.07340668559319305	0.07209783406020553	-0.00015541405858757185	-0.0002484096687187798	-0.0001564924901385767	-0.00025013340482576973
0.6983567890112157	0.0006696122645558906	0.000675492381467835	0.000716824148601435	0.0007222638804358066	0.0007434280823112605	0.0007485867935788629	0.0007713967403434922	0.0007762353670989106	0.0008287992702447853	0.0008329047249647098	0.0734066859196322	0.07209783438080139	-0.00015440702314820087	-0.00024828714037278266	-0.0001554784667943676	-0.00025001002624649993
0.702564739973187	0.0006690289489569037	0.0006749039435605267	0.0007161997057918824	0.0007216346989464484	0.0007427804642946872	0.0007479346816850345	0.0007707247582881621	0.0007755591699980614	0.0008280772837554004	0.0008321791621093872	0.0734066862515754	0.07209783470680306	-0.000153405623860986	-0.0002481632341358453	-0.00015447011871211336	-0.0002498852602149937
0.7067980459565127	0.0006684459261414961	0.0006743158010079176	0.0007155755764122415	0.0007210058332655417	0.0007421331713423772	0.0007472828971111147	0.0007700531135283597	0.0007748833123084044	0.0008273556596651347	0.0008314539634482062	0.07340668658911818	0.07209783503830353	-0.0001524098376089189	-0.00024803795516756266	-0.00015346742261433677	-0.00024975911192667843
0.7110568597379514	0.0006678631993293665	0.0006737279570579813	0.0007149517639092737	0.0007203772868660037	0.0007414862070290438	0.0007466314434566215	0.000769381809773315	0.0007742077977624351	0.0008266344019593054	0.0008307291329862228	0.07340668693235616	0.07209783537539807	-0.00015141964127902974	-0.00024791130862408806	-0.00015247035522771013	-0.00024963158657351214
0.7153413350148182	0.0006672807717281015	0.0006731404149464728	0.0007143282717167755	0.0007197490632076904	0.0007408395749159549	0.0007459803243075347	0.0007687108507183079	0.000773532630078612	0.0008259135146082408	0.0008300046747134304	0.0734066872813887	0.07209783571818308	-0.00015043501176151275	-0.0002477832996543028	-0.00015147889328200048	-0.00024950268934004205
0.7196516264105322	0.0006666986465331993	0.0006725531778969529	0.0007137051032556016	0.0007191211657374157	0.0007401932785509567	0.0007453295432363195	0.0007680402400446923	0.0007728578129613792	0.000825193001567309	0.0008292805926047869	0.07340668763631607	0.07209783606675751	-0.00014945592595172474	-0.00024765393340098196	-0.00015049301351233169	-0.0002493724254047647
0.7239878894801961	0.0006661168269280735	0.0006719662491207915	0.0007130822619336733	0.0007184935978889634	0.0007395473214684821	0.0007446791038019344	0.0007673699814199047	0.0007721833501011769	0.0008244728667769249	0.0008285568906202272	0.07340668799724001	0.07209783642122111	-0.00014848236075212795	-0.00024752321500173813	-0.0001495126926608359	-0.00024924079994093074
0.7283502807162107	0.0006655353160840718	0.0006713796318171851	0.0007124597511459954	0.0007178663630831024	0.0007389017071895696	0.0007440290095498505	0.0007667000784974832	0.0007715092451744594	0.0008237531141625764	0.0008278335727046778	0.07340668836426459	0.07209783678167576	-0.00014751429307241493	-0.0002473911495869119	-0.00014853790747700046	-0.00024910781811449123
0.7327389575539218	0.0006649541171604943	0.0006707933291731799	0.0007118375742746763	0.0007172394647276067	0.0007382564392218822	0.0007433792640120706	0.0007660305349170884	0.0007708355018437172	0.0008230337476348369	0.0008271106427880834	0.07340668873749497	0.07209783714822614	-0.0001465516998310351	-0.0002472577422801825	-0.00014756863471912518	-0.0002489734850846803
0.7371540783773028	0.0006643732333046058	0.000670207344363678	0.000711215734688941	0.0007166129062172704	0.000737611521059723	0.0007427298707071451	0.0007653613543045188	0.0007701621237574903	0.0008223147710893905	0.0008263881047854219	0.0734066891170395	0.07209783752097679	-0.00014559455795651322	-0.00024712299819815153	-0.0001466048511555712	-0.0002488378060035712
0.74159580252467	0.0006637926676516542	0.0006696216805514614	0.000710594235745154	0.0007159866909339284	0.0007369669561840566	0.0007420808331401932	0.000764692540271733	0.0007694891145503932	0.0008215961884070523	0.000825665962596731	0.07340668950300674	0.07209783790003531	-0.00014464284438826802	-0.00024698692245006537	-0.00014564653356577417	-0.00024870078601588186
0.746064290294433	0.0006632124233248904	0.000669036340887208	0.0007099730807868337	0.0007153608222464726	0.000736322748062526	0.0007414321548029206	0.0007640240964168681	0.0007688164778431318	0.0008208780034537886	0.0008249442201071236	0.07340668989550829	0.07209783828551138	-0.0001436965360783471	-0.00024684952013823147	-0.00014469365874190954	-0.00024856243025936364
0.7505597029508803	0.0006626325034355788	0.0006684513285095066	0.0007093522731446721	0.0007147353035108706	0.0007356789001494722	0.0007407838391736374	0.0007633560263242588	0.0007681442172425225	0.0008201602200807375	0.0008242228811868126	0.07340669029465766	0.07209783867751601	-0.0001427556099919125	-0.0002467107963569082	-0.00014374620348919787	-0.00024842274386355223
0.7550822027299987	0.0006620529110830246	0.0006678666465448778	0.0007087318161365562	0.000714110138070189	0.000735035415885957	0.0007401358897172837	0.0007626883335644615	0.000767472336341518	0.0008194428421242332	0.000823501949691135	0.07340669070057002	0.07209783907616238	-0.0001418200431081984	-0.0002465707561917774	-0.00014280414462720936	-0.00024828173194946235
0.7596319528453285	0.0006614736493545866	0.0006672822981077945	0.0007081117130675891	0.000713485329254612	0.0007343922986997836	0.0007394883098854483	0.000762021021694276	0.0007668008387192276	0.0008187258734058347	0.0008227814294605734	0.07340669111336202	0.07209783948156606	-0.00014088981242235676	-0.00024642940472088815	-0.00014186745899147368	-0.00024813939963047593
0.7642091174938536	0.0006608947213257	0.0006666982863007007	0.0007074919672301079	0.0007128608803814619	0.0007337495520055168	0.0007388411031163897	0.0007613540942567668	0.0007661297279409385	0.0008180093177323419	0.0008220613243207854	0.07340669153315389	0.07209783989384402	-0.00013996489494615127	-0.00024628674701407394	-0.0001409361234341322	-0.0002479957520114262
0.7688138618619275	0.0006603161300598958	0.0006661146142140287	0.0007068725819037069	0.0007122367947552215	0.0007331071792045059	0.0007381942728350596	0.0007606875547812857	0.0007654590075581399	0.000817293178895823	0.0008213416380826216	0.07340669196006708	0.07209784031311534	-0.00013904526770901204	-0.0002461427881324807	-0.00014001011482532577	-0.0002478507941886532
0.7734463521312342	0.0006597378786088171	0.0006655312849262229	0.0007062535603552583	0.0007116130756675545	0.0007324651836849064	0.000737547822453124	0.0007600214067834954	0.0007647886811085459	0.0008165774606736432	0.0008206223745421517	0.07340669239422454	0.07209784073950146	-0.00013813090775886827	-0.00024599753312801176	-0.00013908941005368047	-0.00024770453124914327
0.7781067554847866	0.0006591599700122479	0.0006649483015037628	0.0007056349058389378	0.0007109897263973321	0.0007318235688217071	0.0007369017553689911	0.0007593556537653967	0.0007641187521161236	0.0008158621668284855	0.0008199035374806986	0.07340669283575202	0.0720978411731262	-0.0001372217921632446	-0.00024585098704302255	-0.00013817398602754272	-0.00024755696827025164
0.7827952401129585	0.0006585824072981306	0.0006643656670011803	0.0007050166215962463	0.0007103667502106544	0.0007311823379767522	0.000736256074967833	0.0007586902992153531	0.0007634492240911154	0.0008151473011083874	0.0008191851306648598	0.07340669328477868	0.07209784161411527	-0.0001363178980108154	-0.0002457031549116806	-0.00013726381967665846	-0.00024740811032095134
0.7875119752195561	0.0006580051934825859	0.000663783384461084	0.0007043987108560311	0.000709744150360872	0.0007305414944987628	0.0007356107846216081	0.000758025346608111	0.0007627801005300632	0.0008144328672467534	0.000818467157846534	0.07340669374143358	0.07209784206259633	-0.00013541920241180727	-0.0002455540417579116	-0.00013635888795247852	-0.00024725796246027887
0.792257131027923	0.0006574283315699405	0.0006632014569141841	0.0007037811768345143	0.0007091219300886143	0.0007299010417233681	0.0007349658876890908	0.0007573607994048329	0.0007621113849158388	0.0008137188689623969	0.0008177496227629501	0.07340669420585	0.07209784251869987	-0.00013452568249916474	-0.0002454036525958436	-0.00013545916782918554	-0.00024710652973702896
0.7970308787870847	0.0006568518245527454	0.0006626198873793134	0.0007031640227353149	0.000708500092621812	0.0007292609829731254	0.0007343213875158948	0.0007566966610531196	0.0007614430807176671	0.0008130053099595617	0.0008170325291366995	0.07340669467816235	0.0720978429825581	-0.00013363731542970214	-0.00024525199243013995	-0.00013456463630502624	-0.0002469538171904484
0.8018333907779276	0.000656275675411803	0.0006620386788634506	0.000702547251749474	0.000707878641175723	0.0007286213215575499	0.0007336772874345001	0.0007560329349870387	0.0007607751913911555	0.0008122921939279524	0.0008163158806757625	0.07340669515850848	0.07209784345430613	-0.00013275407838506115	-0.0002450990662552499	-0.00013367527040342164	-0.00024679982984981974
0.8066648403194178	0.0006556998871161876	0.0006614578343617445	0.0007019308670554805	0.0007072575789529567	0.000727982060773138	0.0007330335907642771	0.0007553696246271501	0.0007601077203783182	0.0008115795245427638	0.0008155996810735328	0.07340669564702751	0.07209784393408045	-0.00013187594857204388	-0.00024494487905446505	-0.00013279104717298096	-0.0002466445727329347
0.8115254017748545	0.0006551244626232767	0.0006608773568575438	0.0007013148718193029	0.0007066369091435082	0.0007273432039034022	0.0007323903008115236	0.0007547067333805426	0.0007594406711076151	0.0008108673054647164	0.0008148839340088635	0.07340669614386135	0.07209784442202179	-0.00013100290322420882	-0.00024478943580080736	-0.0001319119436892502	-0.0002464880508473988
0.8164152505581643	0.0006545494048787681	0.0006602972493224174	0.0007006992691944072	0.0007060166349247741	0.0007267047542188893	0.0007317474208694801	0.0007540442646408522	0.0007587740469939669	0.0008101555403400809	0.0008141686431460837	0.07340669664915547	0.0720978449182714	-0.00013013491960317536	-0.0002446327414574456	-0.00013103793705612765	-0.00024633026919076983
0.8213345631402307	0.00065397471681671	0.0006597175147161785	0.0007000840623217899	0.0007053967594615883	0.0007260667149772148	0.0007311049542183674	0.0007533822217882977	0.0007581078514387947	0.0008094442328007121	0.0008134538121350359	0.07340669716305673	0.07209784542297415	-0.00012927197499838783	-0.0002444748009754194	-0.00013016900440539214	-0.0002461712327484211
0.8262835170552626	0.0006534004013595266	0.0006591381559869156	0.0006994692543300053	0.0007047772859062469	0.0007254290894230906	0.0007304629041254125	0.0007527206081897098	0.0007574420878300464	0.000808733386464083	0.0008127394446111091	0.07340669768571523	0.07209784593627705	-0.00012841404672911394	-0.0002443156192954432	-0.00012930512289895113	-0.0002460109464953453
0.8312622909072027	0.0006528264614180413	0.0006585591760710166	0.0006988548483351912	0.0007041582173985357	0.0007247918807883518	0.0007298212738448764	0.0007520594271985587	0.0007567767595422263	0.0008080230049333153	0.0008120255441952694	0.07340669821728293	0.07209784645832994	-0.0001275611121444864	-0.0002441552013461856	-0.00012844626972878526	-0.0002458494153945723
0.8362710643761712	0.0006522528998915095	0.0006579805778931989	0.0006982408474411019	0.0007035395570657633	0.0007241550922919922	0.0007291800666180897	0.0007513986821549905	0.0007561118699364311	0.0008073130917972143	0.0008113121144940962	0.07340669875791524	0.0720978469892852	-0.0001267131486248213	-0.0002439935520450187	-0.00012759242211825284	-0.0002456866443973915
0.8413100182249524	0.000651679719667641	0.0006574023643665305	0.0006976272547391342	0.0007029213080227862	0.000723518727140189	0.0007285392856734772	0.0007507383763858547	0.0007554474223603763	0.000806603650630301	0.0008105991590998145	0.07340669930777018	0.07209784752929804	-0.00012587013358283938	-0.00024383067629801802	-0.00012674355732329723	-0.00024552263844399014
0.8463793343055166	0.0006511069236226286	0.0006568245383924639	0.0006970140733083566	0.0007023034733720402	0.0007228827885263355	0.0007278989342265916	0.0007500785132047354	0.0007547834201484301	0.0008058946849928476	0.000809886681590329	0.07340669986700836	0.07209784807852622	-0.00012503204446370764	-0.00024366657899885236	-0.0001258996526325995	-0.0002453574024620375
0.8514791955655843	0.0006505345146211781	0.0006562471028608635	0.0006964013062155433	0.0007016860562035726	0.000722247279631074	0.0007272590154801458	0.0007494190959119881	0.0007541198666216483	0.0008051861984309143	0.0008091746855292617	0.07340670043579314	0.07209784863712995	-0.00012419885874613568	-0.00024350126502872826	-0.00012506068536863313	-0.0002451909413666298
0.8566097860552276	0.0006499624955165364	0.0006556700606500334	0.0006957889565152025	0.0007010690595950721	0.0007216122036223279	0.0007266195326240453	0.0007487601277947706	0.0007534567650878066	0.0008044781944763834	0.0008084631744659864	0.07340670101429139	0.07209784920527322	-0.00012337055394390228	-0.00024333473925752802	-0.00012422663288905178	-0.00024502326006128894
0.861771290933513	0.000649390869150518	0.0006550934146267457	0.0006951770272496046	0.0007004524866118969	0.0007209775636553284	0.0007259804888354162	0.0007481016121270729	0.0007527941188414303	0.0008037706766469921	0.0008077521519356623	0.07340670160267217	0.0720978497831221	-0.0001225471076059803	-0.00024316700654242185	-0.00012339747258710565	-0.00024485436343696376
0.8669638964751838	0.0006488196383535374	0.000654517167646272	0.0006945655214488198	0.0006998363403071115	0.0007203433628726545	0.0007253418872786437	0.000747443552169757	0.0007521319311638343	0.000803063648446373	0.0008070416214592738	0.07340670220110741	0.07209785037084608	-0.00012172849731706403	-0.000242998071727063	-0.00012257318189194677	-0.0002446842563711138
0.8721877900773816	0.0006482488059446382	0.000653941322552413	0.0006939544421307461	0.0006992206237215171	0.0007197096044042628	0.000724703731105403	0.0007467859511705894	0.0007514702053231551	0.0008023571133640917	0.0008063315865436686	0.0734067028097734	0.072097850968617	-0.00012091470069927612	-0.00024282793964341964	-0.00012175373827041924	-0.0002445129437289584
0.877443160266411	0.000647678374731523	0.0006533658821775287	0.0006933437923011412	0.0006986053398836816	0.0007190762913675199	0.0007240660234546927	0.0007461288123642727	0.0007508089445743847	0.0008016510748756817	0.0008056220506815923	0.0734067034288482	0.07209785157661065	-0.00012010569541229255	-0.00024265661510980419	-0.00012093911922714251	-0.0002443404303624497
0.8827301967045416	0.0006471083475105844	0.0006527908493425709	0.0006927335749536591	0.0006979904918099777	0.0007184434268672397	0.0007234287674528708	0.0007454721389724868	0.0007501481521594096	0.0008009455364426824	0.000804913017351729	0.07340670405851345	0.0720978521950052	-0.00011930145915441115	-0.00024248410293192801	-0.00012012930230564933	-0.00024416672111049476
0.8880490901968541	0.000646538727066933	0.0006522162268571105	0.0006921237930698781	0.0006973760825046109	0.0007178110139957134	0.0007227919662136867	0.0007448159342039181	0.0007494878313070419	0.0008002405015126798	0.0008042044900187361	0.07340670469895393	0.07209785282398215	-0.00011850196966307902	-0.00024231040790179126	-0.00011932426508895477	-0.00024399182079837267
0.8934000326981257	0.0006459695161744374	0.0006516420175193731	0.0006915144496193397	0.000696762114959658	0.0007171790558327502	0.0007221556228383197	0.0007441602012543022	0.000748827985233061	0.0007995359735193442	0.0008034964721332896	0.07340670535035784	0.07209785346372613	-0.00011770720471558638	-0.00024213553479757177	-0.00011852398520015295	-0.00024381573423756797
0.8987832173197573	0.0006454007175957448	0.0006510682241162727	0.0006909055475595798	0.0006961485921550996	0.0007165475554457084	0.0007215197404154133	0.0007435049433064574	0.0007481686171402485	0.0007988319558824702	0.000802788967132122	0.07340670601291721	0.07209785411442586	-0.00011691714213042659	-0.00024195948838479087	-0.00011772844030379093	-0.00024363846622654783
0.904198838336744	0.0006448323340823199	0.0006504948494234362	0.0006902970898361624	0.0006955355170588534	0.0007159165158895312	0.0007208843220211085	0.0007428501635303196	0.0007475097302184228	0.0007981284520080138	0.0008020819784380546	0.07340670668682599	0.07209785477627231	-0.00011613175976718515	-0.00024178227341439817	-0.00011693760810577158	-0.00024346002154915225
0.9096470911946843	0.0006442643683744782	0.0006499218962052455	0.0006896890793827179	0.0006949228926268134	0.0007152859402067868	0.0007202493707190869	0.0007421958650829859	0.0007468513276444827	0.0007974254652881406	0.0008013755094600535	0.07340670737228311	0.07209785544946001	-0.00011535103552780257	-0.00024160389462363208	-0.00011615146635476914	-0.00024328040497559322
0.915128172516836	0.0006436968232014153	0.0006493493672148638	0.0006890815191209734	0.0006943107218028794	0.000714655831427699	0.0007196148895605982	0.0007415420511087456	0.0007461934125824388	0.0007967229991012542	0.0008006695635932532	0.07340670806949054	0.07209785613418784	-0.0001145749473572405	-0.00024142435673599194	-0.00011536999284268712	-0.00024309962126223272
0.9206422801112097	0.0006431297012812396	0.0006487772651942731	0.0006884744119607935	0.0006936990075189986	0.0007140261925701892	0.0007189808815845057	0.000740888724739124	0.0007455359881834574	0.0007960210568120503	0.0007999641442190115	0.07340670877865323	0.07209785683065638	-0.00011380347324373152	-0.00024124366446001688	-0.0001145931654050053	-0.0002429176751501394
0.9261896129777101	0.0006425630053210123	0.0006482055928743066	0.0006878677608002129	0.000693087752695199	0.000713397026639912	0.0007183473498173203	0.0007402358890929186	0.0007448790575858984	0.0007953196417715507	0.000799259254704945	0.07340670949998039	0.07209785753907247	-0.00011303659122002818	-0.00024106182249039598	-0.00011382096192200097	-0.00024273457136655963
0.931770371315315	0.000641996738016773	0.0006476343529746841	0.0006872615685254735	0.0006924769602396268	0.0007127683366302921	0.0007177142972732386	0.0007395835472762388	0.0007442226239153524	0.000794618757317146	0.0007985548984049739	0.07340671023368465	0.07209785825964359	-0.0001122742793638748	-0.00024087883550741318	-0.00011305336031937341	-0.00024255031462436238
0.9373847565293029	0.0006414309020535797	0.0006470635482040433	0.0006866558380110614	0.0006918666330485811	0.0007121401255225626	0.0007170817269541799	0.0007389317023825447	0.0007435666902846819	0.0007939184067726393	0.0007978510786593599	0.07340671097998264	0.07209785899258368	-0.00011151651579829891	-0.00024069470817594807	-0.00011229033856831327	-0.00024236490962079027
0.9430329712385201	0.0006408655001055434	0.00064649318125998	0.0006860505721197452	0.0006912567740065578	0.0007115123962858067	0.0007164496418498305	0.00073828035749269	0.0007429112597940644	0.0007932185934482945	0.0007971477987947598	0.0734067117390947	0.07209785973810776	-0.00011076327869267294	-0.00024050944514619754	-0.00011153187468672388	-0.0002421783610382644
0.9487152192826929	0.0006403005348358599	0.00064592325482908	0.000685445773702612	0.00069064738598628	0.0007108851518769926	0.0007158180449376767	0.0007376295156749595	0.0007422563355310289	0.0007925193206408699	0.0007964450621242576	0.07340671251124554	0.07209786049643702	-0.00011001454626360235	-0.00024032305105434193	-0.00011077794674001912	-0.00024199067354521708
0.9544317057297852	0.0006397360088968444	0.0006453537715869525	0.0006848414455991041	0.0006900384718487384	0.0007102583952410126	0.000715186939183046	0.0007369791799851087	0.0007416019205704969	0.0007918205916336665	0.0007957428719474152	0.0734067132966624	0.07209786126779551	-0.00010927029677486322	-0.0002401355305205466	-0.00011002853284115821	-0.00024180185179370484
0.9601826368833979	0.0006391719249299736	0.0006447847341982723	0.0006842375906370608	0.0006894300344432331	0.0007096321293107269	0.0007145563275391495	0.0007363293534664097	0.0007409480179748283	0.0007911224096965759	0.0007950412315503158	0.07340671409557809	0.07209786205241125	-0.00010853050853838753	-0.00023994688814987786	-0.0001092836111515963	-0.00024161190042087943
0.9659682202902156	0.0006386082855659137	0.0006442161453168103	0.0006836342116327518	0.0006888220766074066	0.0007090063570069984	0.0007139262129471181	0.0007356800391496868	0.0007402946307938563	0.0007904247780861175	0.0007943401442056053	0.07340671490822932	0.07209786285051624	-0.00010779515991485994	-0.0002397571285321365	-0.00010854315988182567	-0.00024142082404834952
0.9717886647474951	0.0006380450934245638	0.0006436480075854738	0.0006830313113909226	0.0006882146011672897	0.000708381081238738	0.0007132965983360479	0.0007350312400533646	0.000739641762064938	0.0007897277000454911	0.0007936396131725445	0.07340671573485609	0.07209786366234709	-0.00010706422931432841	-0.00023956625624144134	-0.00010780715729211826	-0.00024122862728206962
0.9776441803106027	0.000637482351115084	0.0006430803236363404	0.0006824288927048263	0.0006876076109373338	0.0007077563049029403	0.0007126674866230356	0.0007343829591835038	0.0007389894148129875	0.0007890311788046157	0.000792939641697047	0.07340671657570373	0.07209786448814376	-0.00010633769519667602	-0.00023937427583656246	-0.00010707558169289338	-0.00024103531471231232
0.9835349783005937	0.0006369200612359442	0.0006425130960906975	0.0006818269583562704	0.0006870011087204576	0.0007071320308847295	0.0007120388807132256	0.0007337351995338498	0.0007383375920505274	0.0007883352175801813	0.0007922402330117317	0.07340671743102115	0.07209786532815139	-0.00010561553607235652	-0.00023918119186025488	-0.00010634841144543244	-0.00024084089091341854
0.9894612713118381	0.0006363582263749474	0.0006419463275590788	0.0006812255111156495	0.0006863950973080804	0.0007065082620573956	0.0007114107834998456	0.0007330879640858697	0.0007376862967777243	0.0007876398195756892	0.0007915413903359627	0.07340671830106212	0.07209786618261885	-0.0001048977305028731	-0.00023898700883973056	-0.00010562562496251038	-0.00024064536044401952
0.9954232732196957	0.0006357968491092779	0.0006413800206413026	0.0006806245537419914	0.0006857895794801683	0.0007058850012824405	0.0007107831978642535	0.0007324412558088005	0.0007370355319824385	0.0007869449879815025	0.0007908431168759019	0.07340671918608462	0.07209786705179999	-0.00010418425710115309	-0.00023879173128571463	-0.00010490720070865933	-0.0002404487278460654
1.0014211991882311	0.0006352359320055342	0.0006408141779265077	0.0006800240889829936	0.0006851845580052718	0.0007052622514096168	0.0007101561266759767	0.0007317950776596894	0.0007363853006402637	0.0007862507259748905	0.0007901454158245525	0.07340672008635146	0.07209786793595213	-0.0001034750945324292	-0.0002385953636930005	-0.00010419311720105684	-0.0002402509976456857
1.0074552656779823	0.0006346754776197666	0.0006402488019931959	0.0006794241195750664	0.0006845800356405675	0.0007046400152769725	0.0007095295727927561	0.0007311494325834395	0.0007357356057145734	0.0007855570367200776	0.0007894482903618078	0.07340672100212965	0.07209786883533852	-0.00010277022151456566	-0.00023839791054031112	-0.00010348335300990746	-0.00024005217435260628
1.013525690453769	0.0006341154884975185	0.0006396838954092653	0.0006788246482433714	0.0006839760151318988	0.0007040182957108909	0.0007089035390605875	0.0007305043235128525	0.0007350864501565634	0.0007848639233682913	0.0007887517436544985	0.07340672193369194	0.07209786975022625	-0.00010206961681859944	-0.00023819937628977161	-0.0001027778867589077	-0.00023985226245984426
1.0196326925925556	0.0006335559671738644	0.0006391194607320541	0.0006782256777018667	0.0006833724992138199	0.0007033970955261364	0.0007082780283137671	0.0007298597533686752	0.0007344378369052995	0.0007841713890578064	0.0007880557788564413	0.07340672288131433	0.07209787068088697	-0.00010137325926926066	-0.00023799976538710355	-0.00010207669712583578	-0.0002396512664440409
1.0257764924913542	0.0006329969161734432	0.0006385555005083778	0.0006776272106533432	0.0006827694906096345	0.0007027764175258946	0.0007076530433749319	0.0007292157250596415	0.0007337897688877591	0.000783479436913999	0.0007873603991084848	0.07340672384527973	0.07209787162759766	-0.00010068112774549304	-0.00023779908226134738	-0.00010137976284312761	-0.00023944919076504534
1.0319573118751795	0.0006324383380105058	0.0006379920172745677	0.0006770292497894724	0.0006821669920314408	0.0007021562645018194	0.000707028587055107	0.0007285722414825213	0.0007331422490188801	0.0007827880700493895	0.0007866656075385651	0.0734067248258743	0.07209787259063986	-9.999320118079386e-05	-0.00023759733132452943	-0.0001006870626980641	-0.00023924603986541504
1.0381753738050519	0.0006318802351889491	0.0006374290135565122	0.0006764317977908449	0.0006815650061801729	0.0007015366392340742	0.0007064046621537474	0.0007279293055221632	0.0007324952802016046	0.0007820972915636958	0.0007859714072617479	0.07340672582339024	0.07209787357030056	-9.93094585643034e-05	-0.00023739451697304959	-9.999857553399938e-05	-0.00023904181817197
1.0444309026860459	0.0006313226102023545	0.000636866491869693	0.0006758348573270101	0.0006809635357456399	0.0007009175444913731	0.0007057812714587794	0.0007272869200515373	0.0007318488653269222	0.0007814071045438767	0.0007852778013802756	0.07340672683812448	0.07209787456687164	-9.862987894036779e-05	-0.00023719064358501685	-9.931428024986116e-05	-0.00023883653009340589
1.05072412427539	0.0006307654655340348	0.0006363044547192345	0.0006752384310565278	0.0006803625834065776	0.0007002989830310339	0.000705158417746654	0.0007266450879317904	0.0007312030072739239	0.0007807175120641891	0.0007845847929836309	0.07340672787037943	0.07209787558065003	-9.795444140937165e-05	-0.0002369857155216648	-9.86341558010112e-05	-0.0002386301800210433
1.057055265690613	0.0006302088036570644	0.0006357429045999323	0.0006746425216270028	0.0006797621518306843	0.0006996809575990146	0.0007045361037823834	0.0007260038120122838	0.0007305577089098419	0.0007800285171862332	0.0007838923851485707	0.07340672892046327	0.07209787661193771	-9.728312512884835e-05	-0.00023677973712823985	-9.795818120035549e-05	-0.00023842277233035447
1.0634245554177415	0.0006296526270343276	0.0006351818439963008	0.0006740471316751293	0.0006791622436746645	0.0006990634709299592	0.0007039143323195873	0.0007253630951306404	0.0007299129730900966	0.0007793401229589992	0.0007832005809391843	0.07340672998868868	0.07209787766104253	-9.661590931293179e-05	-0.00023657271273175295	-9.72863355178169e-05	-0.00023821431137846516
1.0698322233195456	0.0006290969381185558	0.0006346212753826146	0.000673452263826739	0.0006785628615842775	0.0006984465257472473	0.0007032931061005425	0.000724722940112797	0.0007292688026583478	0.0007786523324189275	0.0007825093834069441	0.07340673107537467	0.07209787872827719	-9.595277323313361e-05	-0.00023636464664172907	-9.661859788102217e-05	-0.0002380048015045988
1.0762785006438331	0.0006285417393523692	0.0006340612012229464	0.000672857920696841	0.0006779640081943787	0.0006978301247630364	0.000702672427856227	0.0007240833497730476	0.0007286252004465412	0.0007779651485899493	0.0007818187955907579	0.07340673218084598	0.07209787981396103	-9.529369621905093e-05	-0.00023615554315079001	-9.595494747613453e-05	-0.0002377942470312422
1.0827636200317978	0.0006279870331683158	0.0006335016239712116	0.0006722641048896661	0.0006773656861289629	0.0006972142706783068	0.000702052300306363	0.0007234443269140903	0.0007279821692749527	0.0007772785744835446	0.0007811288205170143	0.07340673330543264	0.0720978809184184	-9.463865765860224e-05	-0.0002359454065339328	-9.529536354812435e-05	-0.0002375826522632296
1.089287815526412	0.0006274328219889161	0.0006329425460712057	0.000671670818998712	0.0006767678980012101	0.0006965989661829094	0.0007014327261594656	0.0007228058743270768	0.0007273397119522388	0.0007765926130987881	0.0007804394611996374	0.07340673444947081	0.07209788204197881	-9.398763699831197e-05	-0.00023573424104830765	-9.463982540083848e-05	-0.0002373700214871044
1.0958513225808764	0.0006268791082267021	0.0006323839699566514	0.0006710780656067872	0.0006761706464135307	0.0006959842139556105	0.0007008137081128896	0.0007221679947916589	0.0007266978312754853	0.0007759072674224052	0.0007797507206401402	0.0734067356133025	0.07209788318497831	-9.334061374388636e-05	-0.0002355220509335787	-9.398831239774974e-05	-0.00023715635897195164
1.1024543780671139	0.0006263258942842596	0.0006318258980512363	0.0006704858472860557	0.0006755739339576094	0.0006953700166641388	0.0007001952488528751	0.0007215306910760377	0.0007260565300302545	0.0007752225404288206	0.0007790626018276764	0.07340673679727618	0.07209788434775917	-9.26975674604702e-05	-0.00023530884041145228	-9.334080396226213e-05	-0.00023694166896884306
1.1090972202843215	0.0006257731825542694	0.0006312683327686573	0.000669894166598082	0.0006749777632144511	0.0006947563769652316	0.0006995773510545941	0.0007208939659370108	0.000725415810990634	0.0007745384350802127	0.0007783751077390883	0.07340673800174573	0.07209788553066926	-9.20584777730285e-05	-0.00023509461368548257	-9.269727957788437e-05	-0.00023672595571030963
1.115780088967567	0.0006252209754195529	0.0006307112765126646	0.0006693030260938781	0.0006743821367544282	0.0006941432975046839	0.0006989600173822017	0.0007202578221200244	0.0007247756769192887	0.0007738549543265649	0.0007776882413389679	0.07340673922707205	0.07209788673406284	-9.142332436701955e-05	-0.00023487937494179323	-9.205771878913888e-05	-0.00023650922341172942
1.1225032252964444	0.0006246692752531072	0.0006301547316770978	0.0006687124283139429	0.0006737870571373199	0.0006935307809173896	0.0006983432504888742	0.0007196222623592144	0.0007241361305675021	0.0007731721011057158	0.0007770020055796968	0.07340674047362235	0.07209788795830056	-9.079208698844349e-05	-0.00023466312834832803	-9.142210120154093e-05	-0.00023629147626993974
1.1292668719037753	0.0006241180844181552	0.0006295987006459369	0.0006681223757883149	0.0006731925269123664	0.0006929188298273954	0.0006977270530168674	0.0007189872893774643	0.000723497174675235	0.0007724898783434171	0.0007763164034015141	0.07340674174177043	0.07209788920374936	-9.016474544399494e-05	-0.00023444587805401818	-9.079040648157094e-05	-0.00023607271846262656
1.1360712728843656	0.0006235674052681858	0.0006290431857933431	0.0006675328710366154	0.000672598548618311	0.0006923074468479461	0.000697111427597559	0.0007183529058864507	0.0007228588119711705	0.0007718082889533851	0.0007756314377325592	0.07340674303189616	0.07209789047078229	-8.954127960216635e-05	-0.00023422762819091947	-9.016261435805528e-05	-0.00023585295415043395
1.1429166738038161	0.0006230172401469926	0.0006284881894836954	0.0006669439165680903	0.0006720051247834431	0.0006916966345815278	0.000696496376851494	0.000717719114586689	0.0007222210451727608	0.0007711273358373453	0.0007749471114889262	0.07340674434438639	0.07209789175977971	-8.892166939279689e-05	-0.00023400838287174208	-8.953870462161811e-05	-0.00023563218747479908
1.1498033217073829	0.0006224675913887243	0.0006279337140716446	0.0006663555148816643	0.0006714122579256524	0.0006910863956199249	0.0006958819033884406	0.0007170859181675922	0.0007215838769862857	0.0007704470218851028	0.0007742634275747259	0.07340674567963565	0.07209789307112865	-8.83058948077109e-05	-0.00023378814619093302	-8.891865712518099e-05	-0.0002354104225584519
1.1567314651288954	0.0006219184613179224	0.000627379761902149	0.0006657676684659802	0.0006708199505524694	0.0006904767325442591	0.0006952680098074317	0.0007164533193075122	0.0007209473101068948	0.0007697673499745801	0.0007735803888821311	0.0734067470380446	0.07209789440522243	-8.769393590119662e-05	-0.00023356692222459285	-8.830245178464285e-05	-0.0002351876635057759
1.1637013540997225	0.0006213698522495676	0.0006268263353105255	0.0006651803797994504	0.0006702282051611157	0.000689867647925045	0.0006946546986968182	0.0007158213206737956	0.0007203113472186635	0.000769088322971882	0.0007728979982914333	0.07340674842002078	0.07209789576246226	-8.708577279024216e-05	-0.00023334471503067	-8.769006857906048e-05	-0.00023496391440300246
1.1707132401577995	0.0006208217664891187	0.0006262734366224811	0.0006645936513502972	0.0006696370242385462	0.000689259144322231	0.0006940419726343119	0.0007151899249228284	0.0007196759909946373	0.0007684099437313413	0.0007722162586710969	0.07340674982598028	0.07209789714325592	-8.648138565470892e-05	-0.00023312152864818358	-8.708148755073863e-05	-0.00023473917931701727
1.177767376356704	0.0006202742063325632	0.0006257210681541717	0.0006640074855766079	0.0006690464102615036	0.0006886512242852558	0.0006934298341870419	0.0007145591347000938	0.0007190412440968902	0.0007677322150955795	0.0007715351728778179	0.07340675125634596	0.07209789854801849	-8.588075473745654e-05	-0.0002328973670966683	-8.64766888054036e-05	-0.0002345134622953604
1.1848640172747877	0.0006197271740664603	0.0006251692322122388	0.0006634218849263779	0.000668456365696562	0.0006880438903530937	0.0006928182859116008	0.0007139289526402186	0.0007184071091765728	0.0007670551398955619	0.0007708547437565737	0.07340675271154758	0.07209789997717271	-8.528386034515473e-05	-0.0002326722343778398	-8.587565251307744e-05	-0.0002342867673673643
1.1920034190243662	0.0006191806719679772	0.0006246179310938548	0.0006628368518375565	0.0006678668930001736	0.0006874371450543027	0.0006922073303540923	0.0007132993813670238	0.0007177735888739612	0.0007663787209506453	0.0007701749741406809	0.07340675419202304	0.07209790143114819	-8.469068284834569e-05	-0.00023244613447448437	-8.527835890816127e-05	-0.00023405909854370965
1.1991858392609598	0.0006186347023049421	0.0006240671670867651	0.0006622523887380961	0.0006672779946187175	0.0006868309909070751	0.0006915969700501816	0.0007126704234935772	0.0007171406858185107	0.0007657029610686399	0.0007694958668518481	0.07340675569821872	0.07209790291038316	-8.410120268146498e-05	-0.00023221907135007047	-8.468478828928261e-05	-0.00023383045981520412
1.2064115371925936	0.0006180892673358857	0.0006235169424693408	0.0006616684980460013	0.0006666896729885495	0.0006862254304192874	0.0006909872075251482	0.0007120420816222448	0.0007165084026289089	0.000765027863045863	0.0007688174247002365	0.07340675723058682	0.07209790441532343	-8.351540034351457e-05	-0.00023199104894963685	-8.409492102011418e-05	-0.00023360085515422568
1.2136807735891502	0.0006175443693100827	0.0006229672595106139	0.0006610851821693717	0.0006661019305360457	0.0006856204660885471	0.0006903780452939296	0.0007114143583447403	0.0007158767419131218	0.0007643534296671911	0.0007681396504845076	0.07340675878959062	0.07209790594642161	-8.29332563978269e-05	-0.00023176207119821046	-8.35087375291102e-05	-0.00023337028851316832
1.2209938107917835	0.0006170000104676042	0.0006224181204703316	0.000660502443506459	0.0006655147696776595	0.0006850161004022494	0.0006897694858611819	0.0007107872562421831	0.0007152457062684571	0.0007636796637061225	0.0007674625469918912	0.07340676037569967	0.07209790750413993	-8.235475147275878e-05	-0.00023153214200227756	-8.292621831021418e-05	-0.0002331387638255522
1.2283509127223842	0.0006164561930393554	0.0006218695275989954	0.0006599202844457042	0.000664928192819959	0.0006844123358376182	0.0006891615317213174	0.00071016077788514	0.0007146152982816026	0.0007630065679248263	0.0007667861169982264	0.07340676198939192	0.0720979090889479	-8.177986626204531e-05	-0.00023130126524986694	-8.234734392325443e-05	-0.0002329062850064123
1.2357523448931043	0.0006159129192471214	0.0006213214831379053	0.0006593387073657934	0.0006643422023596826	0.0006838091748617615	0.0006885541853585636	0.0007095349258336856	0.0007139855205286872	0.0007623341450741998	0.0007661103632680293	0.07340676363115459	0.07209791070132403	-8.120858152442512e-05	-0.00023106944480857927	-8.177209499331262e-05	-0.00023267285595007792
1.2431983744159416	0.0006153701913036157	0.0006207739893192148	0.0006587577146357034	0.0006637568006837882	0.0006832066199317212	0.0006879474492470125	0.000708909702637451	0.0007133563755753329	0.000761662397893927	0.0007654352885545476	0.07340676530148335	0.07209791234175454	-8.064087808427878e-05	-0.0002308366845270582	-8.120045221183397e-05	-0.0002324384805320323
1.2506892700123766	0.0006148280114125252	0.0006202270483659654	0.0006581773086147523	0.000663171990169499	0.0006826046734945239	0.0006873413258506692	0.0007082851108356781	0.0007127278659767051	0.0007609913291125354	0.0007647608955998128	0.07340676700088228	0.07209791401073498	-8.007673683189248e-05	-0.0002306029882347127	-8.063239633645386e-05	-0.00023220316260824658
1.2582253020230734	0.000614286381768552	0.0006196806624921411	0.0006575974916526459	0.0006625877731843544	0.0006820033379872293	0.0006867358176235053	0.0007076611529572702	0.0007120999942775667	0.0007603209414474503	0.0007640871871347006	0.07340676872986468	0.07209791570876944	-7.951613872358987e-05	-0.0002303683597416617	-8.006790819134468e-05	-0.00023196690601523517
1.2658067424176331	0.0006137453045574636	0.0006191348339027068	0.0006570182660895269	0.0006620041520862582	0.0006814026158369828	0.0006861309270095071	0.0007070378315208451	0.0007114727630123307	0.0007596512376050506	0.0007634141658789873	0.07340677048895386	0.07209791743637156	-7.895906478203735e-05	-0.00023013280283878945	-7.950696866752122e-05	-0.0002317297145702224
1.2734338648044117	0.0006132047819561334	0.0006185895647936588	0.0006564396342560242	0.0006614211292235272	0.0006808025094610637	0.000685526656442728	0.0007064151490347868	0.0007108461747051114	0.000758982220280728	0.0007627418345414049	0.07340677227868067	0.07209791919406328	-7.840549609606368e-05	-0.0002298963212966354	-7.894955872254916e-05	-0.0002314915920699212
1.2811069444403917	0.0006126648161325926	0.0006180448573520747	0.0006558615984733046	0.000660838706934946	0.0006802030212669426	0.0006849230083473433	0.0007057931079973036	0.0007102202318697841	0.0007583138921589436	0.0007620701958197041	0.07340677409958692	0.07209792098237619	-7.785541382120814e-05	-0.00022965891886636558	-7.839565938121823e-05	-0.00023125254229153236
1.2888262582411194	0.0006121254092460719	0.000617500713756152	0.0006552841610531184	0.00066025688754981	0.0006796041536523254	0.000684319985137697	0.0007051717108964754	0.0007095949370100319	0.0007576462559132865	0.0007613992524007036	0.07340677595222377	0.0720979228018515	-7.730879918005362e-05	-0.00022942059928016123	-7.784525173581275e-05	-0.00023101256899302203
1.296592084790695	0.0006115865634470485	0.000616957136175259	0.0006547073242978503	0.0006596756733879782	0.0006790059090052081	0.0006837175892183547	0.0007045509602103091	0.0007089702926194014	0.0007569793142065259	0.0007607290069603558	0.07340677783715206	0.07209792465304025	-7.676563346195597e-05	-0.00022918136624991425	-7.729831694588268e-05	-0.00023077167591217806
1.3044047043518285	0.0006110482808772939	0.0006164141267699818	0.0006541310905005702	0.0006590950667599243	0.0006784082897039284	0.0006831158229841577	0.0007039308584067933	0.0007083463011813588	0.0007563130696906762	0.000760059462163798	0.0734067797549419	0.07209792653650297	-7.622589802356444e-05	-0.00022894122346794887	-7.675483623865303e-05	-0.00023052986676688758
1.312264398875954	0.0006105105636699167	0.0006158716876921671	0.0006535554619450795	0.0006585150699667834	0.0006778112981172152	0.0006825146888202713	0.0007033114079439492	0.0007077229651693392	0.0007556475250070463	0.0007593906206654132	0.07340678170617525	0.07209792845281009	-7.568957428887024e-05	-0.00022870017460674408	-7.621479090925282e-05	-0.0002302871452552202
1.320171452013404	0.0006099734139494135	0.0006153298210849764	0.0006529804409059659	0.0006579356853004066	0.0006772149366042436	0.0006819141891022404	0.000702692611269888	0.0007071002870468061	0.0007549826827863072	0.0007587224851088926	0.07340678369144318	0.0720979304025425	-7.515664374933839e-05	-0.00022845822331910015	-7.5678162320722e-05	-0.00023004351505517828
1.3281261491236485	0.0006094368338317121	0.0006147885290829234	0.0006524060296486472	0.0006573569150434058	0.0006766192075146824	0.0006813143261960383	0.0007020744708228592	0.0007064782692672998	0.000754318545648539	0.0007580550581272818	0.07340678571134752	0.07209793238629189	-7.462708796423384e-05	-0.00022821537323802765	-7.514493190432375e-05	-0.00022979897982508546
1.3361287772855897	0.0006089008254242182	0.0006142478138119286	0.0006518322304294265	0.0006567787614692094	0.0006760241131887493	0.0006807151024581213	0.00070145698903131	0.0007058569142744957	0.0007536551162032973	0.0007573883423430521	0.07340678776650093	0.07209793440465884	-7.41008885604133e-05	-0.00022797162797622006	-7.461508115946813e-05	-0.00022955354320255972
1.3441796253079266	0.0006083653908258658	0.0006137076773893646	0.0006512590454955403	0.0006562012268421099	0.0006754296559572628	0.0006801165202354812	0.000700840168313937	0.0007052362245022582	0.0007529923970496668	0.0007567223403681528	0.07340678985752717	0.07209793645825655	-7.35780272328318e-05	-0.0002277269911264146	-7.40885916540382e-05	-0.00022930720880542932
1.352278983739575	0.000607830532127159	0.0006131681219241012	0.000650686477085209	0.0006556243134173154	0.000674835838141693	0.000679518581865697	0.0007002240110797408	0.0007046162023746945	0.000752330390776324	0.0007560570548040686	0.0734067919850613	0.07209793854770863	-7.305848574459123e-05	-0.0002274814662618918	-7.356544502464674e-05	-0.00022905998023170504
1.3604271448801535	0.000607296251410223	0.0006126291495165545	0.0006501145274276856	0.0006550480234409987	0.0006742426620542137	0.0006789212896769856	0.0006996085197280781	0.0007039968503062075	0.0007516690999615897	0.000755392488241881	0.07340679414974896	0.07209794067364939	-7.254224592694036e-05	-0.0002272350569353654	-7.304562297641426e-05	-0.00022881186105880302
1.3686244027905345	0.0006067625507488495	0.0006120907622587352	0.00064954319874331	0.0006544723591503521	0.0006736501299977567	0.0006783246459882596	0.0006989936966487204	0.0007033781707015549	0.000751008527173494	0.0007547286432623289	0.07340679635224753	0.07209794283672444	-7.202928967951772e-05	-0.00022698776667975928	-7.252910728343387e-05	-0.00022856285484412764
1.3768710533034536	0.0006062294322085401	0.0006115529622342917	0.0006489724932435536	0.0006538973227736316	0.0006730582442660611	0.0006777286531091734	0.0006983795442219035	0.0007027601659558979	0.0007503486749698267	0.0007540655224358594	0.07340679859322728	0.0720979450375918	-7.151959897036542e-05	-0.00022673959900748608	-7.201587978857699e-05	-0.0002283129651244331
1.3851673940341884	0.0006056968978465637	0.0006110157515185665	0.0006484024131310784	0.0006533229165302181	0.0006724670071437312	0.0006771333133401846	0.0006977660648183886	0.0007021428384548647	0.000749689545898209	0.0007534031283227003	0.07340680087336889	0.07209794727691976	-7.101315583622758e-05	-0.00022649055741122415	-7.150592240395826e-05	-0.00022806219541668393
1.3935137243912972	0.0006051649497119906	0.0006104791321786312	0.000647832960599777	0.0006527491426306549	0.0006718764209062811	0.0006765386289725962	0.0006971532607995076	0.0007015261905745941	0.000749031142496136	0.0007527414634729027	0.07340680319336608	0.07209794955539044	-7.050994238245317e-05	-0.00022624064536316824	-7.099921711076901e-05	-0.00022781054921724997
1.4019103455874267	0.0006046335898457532	0.0006099431062733488	0.0006472641378348348	0.0006521760032767143	0.0006712864878201972	0.0006759446022886221	0.0006965411345172291	0.0007009102246818039	0.0007483734672910521	0.0007520805304264174	0.07340680555392474	0.07209795187369593	-7.000994078312783e-05	-0.00022598986631519602	-7.049574595938135e-05	-0.00022755803000182317
1.410357560650181	0.0006041028202806827	0.0006094076758534101	0.000646695947012772	0.0006516035006614351	0.0006706972101429824	0.0006753512355614291	0.0006959296883142041	0.0007002949431338342	0.0007477165228003966	0.0007514203317131403	0.07340680795576328	0.07209795423254275	-6.951313328146941e-05	-0.00022573822369945096	-6.999549106979225e-05	-0.00022730464122638905
1.4188556744330574	0.0006035726430415594	0.0006088728429613867	0.0006461283903014984	0.0006510316369691825	0.0006701085901232134	0.0006747585310551974	0.0006953189245238251	0.0006996803482787101	0.0007470603115316703	0.0007507608698529807	0.073406810399613	0.07209795663264895	-6.901950218940467e-05	-0.0002254857209270933	-6.949843463119332e-05	-0.0002270503863258111
1.4274049936264492	0.0006030430601451662	0.0006083386096317784	0.0006455614698603645	0.0006504604143756971	0.0006695206300005942	0.0006741664910251713	0.0006947088454702815	0.0006990664424551945	0.000746404835982495	0.0007501021473559171	0.0734068128862189	0.07209795907474517	-6.852902988805504e-05	-0.00022523236138935476	-6.900455890246349e-05	-0.00022679526871494105
1.4360058267687137	0.0006025140736003284	0.0006078049778910598	0.0006449951878402118	0.0006498898350481448	0.0006689333320060062	0.0006735751177177124	0.0006940994534686125	0.0006984532279928437	0.0007457500986406679	0.0007494441667220571	0.07340681541633777	0.07209796155957653	-6.804169882764638e-05	-0.00022497814845692798	-6.85138462120094e-05	-0.00022653929178764742
1.4446584842573071	0.0006019856854079667	0.0006072719497577332	0.0006444295463834251	0.0006493199011451721	0.0006683466983615647	0.0006729844133703552	0.0006934907508247656	0.0006978407072120642	0.0007450961019842277	0.0007487869304416984	0.07340681799074163	0.07209796408789966	-6.755749152764084e-05	-0.00022472308548016073	-6.802627895804297e-05	-0.00022628245891773147
1.453363278359986	0.0006014578975611412	0.0006067395272423691	0.0006438645476239818	0.0006487506148169536	0.0006677607312806695	0.0006723943802118573	0.0006928827398356481	0.0006972288824241661	0.0007444428484815079	0.0007481304409953876	0.07340682061021524	0.07209796666048589	-6.707639057670911e-05	-0.0002244671757888339	-6.754183960840099e-05	-0.00022602477345803895
1.4621205232260774	0.0006009307120451039	0.0006062077123476616	0.0006433001936875066	0.000648181978205248	0.0006671754329680611	0.0006718050204622583	0.0006922754227891868	0.0006966177559314225	0.0007437903405912022	0.0007474747008539819	0.0734068232755577	0.07209796927811969	-6.659837863291079e-05	-0.00022421042269227254	-6.706051070079488e-05	-0.00022576623874079327
1.470930534897817	0.0006004041308373425	0.0006056765070684746	0.0006427364866913193	0.0006476139934434461	0.0006665908056198712	0.0006712163363329281	0.0006916688019643797	0.0006960073300271215	0.0007431385807624201	0.0007468197124787068	0.07340682598758261	0.07209797194160061	-6.612343842385404e-05	-0.00022395282947992867	-6.658227484299811e-05	-0.0002255068580783448
1.4797936313217521	0.0005998781559076289	0.0006051459133918863	0.0006421734287444876	0.0006470466626566241	0.0006660068514236762	0.0006706283300266225	0.0006910628796313521	0.000695397606995623	0.0007424875714347453	0.0007461654783212183	0.07340682874711717	0.07209797465174109	-6.565155274633472e-05	-0.00022369439941982705	-6.610711471238817e-05	-0.00022524663476131135
1.48871013236022	0.0005993527892180702	0.0006046159332972448	0.000641611021947881	0.0006464799879615982	0.0006654235725585549	0.000670041003737541	0.0006904576580514165	0.0006947885891124184	0.0007418373150383044	0.000745512000823662	0.07340683155500514	0.07209797740936898	-6.518270446681518e-05	-0.00022343513575998064	-6.56350130565711e-05	-0.0002249855720603544
1.4976803598028874	0.0005988280327231532	0.000604086568756209	0.0006410492683942173	0.0006459139714669709	0.000664840971195136	0.0006694543596513737	0.0006898531394771209	0.00069418027864418	0.0007411878139938166	0.0007448592824187314	0.07340683441210369	0.07209798021532687	-6.471687652120223e-05	-0.00022317504172750247	-6.516595269305536e-05	-0.0002247236732249025
1.5067046373783677	0.0005983038883697979	0.0006035578217328069	0.0006404881701681227	0.0006453486152731907	0.0006642590494956594	0.0006688683999453636	0.0006892493261523141	0.0006935726778488252	0.0007405390707126612	0.000744207325529737	0.073406837319286	0.07209798307047195	-6.425405191501365e-05	-0.0002229141205291052	-6.46999165094253e-05	-0.00022446094148403928
1.5157832907659001	0.0005977803580973964	0.0006030296941834707	0.0006399277293461724	0.0006447839214725958	0.0006636778096140207	0.0006682831267883523	0.0006886462203121907	0.0006929657889755644	0.0007398910875969313	0.0007435561325706516	0.07340684027744095	0.07209798597567754	-6.379421372351701e-05	-0.0002226523753512677	-6.423688746348688e-05	-0.00022419738004622602
1.5249166476071065	0.0005972574438378722	0.0006025021880571015	0.0006393679479969523	0.0006442198921494737	0.0006630972536958331	0.0006676985423408407	0.0006880438241833562	0.0006923596142649635	0.000739243867039501	0.0007429057059461874	0.07340684328747323	0.07209798893183125	-6.333734509134797e-05	-0.00022238980935909702	-6.377684858294153e-05	-0.00022393299209857997
1.5341050375178134	0.0005967351475157207	0.0006019753052951033	0.0006388088281811055	0.0006436565293801087	0.000662517383878477	0.0006671146487550405	0.0006874421399838779	0.0006917541559489978	0.00073859741142408	0.0007422560480518449	0.07340684635030345	0.0720979919398385	-6.28834292329683e-05	-0.00022212642569738317	-6.331978296574697e-05	-0.000223667780807707
1.5433487920999491	0.000596213471048061	0.0006014490478314426	0.0006382503719513867	0.0006430938352328371	0.0006619382022911559	0.0006665314481749291	0.0006868411699233438	0.0006911494162511088	0.0007379517231252789	0.0007416071612739786	0.07340684946686954	0.07209799500061959	-6.243244943246462e-05	-0.00022186222749012718	-6.28656737799993e-05	-0.00022340174931934076
1.5526482449535108	0.0005956924163446834	0.0006009234175926911	0.0006376925813527129	0.000642531811768098	0.000661359711054949	0.0006659489427363036	0.0006862409162029163	0.0006905453973862601	0.0007373068045086646	0.000740959047989856	0.07340685263812487	0.07209799811511089	-6.198438904372189e-05	-0.0002215972178412906	-6.241450426411332e-05	-0.00022313490075889786
1.5620037316886017	0.0005951719853080962	0.0006003984164980758	0.0006371354584222134	0.0006419704610384844	0.0006607819122828639	0.0006653671345668333	0.0006856413810153878	0.0006899421015609928	0.0007366626579308228	0.0007403117105677181	0.07340685586504106	0.0720980012842668	-6.153923149014584e-05	-0.0002213313998330746	-6.196625772642711e-05	-0.00022286723823009003
1.5714155899375468	0.0005946521798335794	0.0005998740464595316	0.0006365790051892883	0.0006414097850888003	0.0006602048080798965	0.0006647860257861203	0.0006850425665452419	0.0006893395309734867	0.0007360192857394233	0.0007396651513668461	0.07340685914860626	0.07209800450905796	-6.109696026486422e-05	-0.00022106477652739098	-6.152091754554195e-05	-0.0002225987648159511
1.580884159367074	0.0005941330018092282	0.0005993503093817446	0.000636023223675653	0.0006408497859561082	0.0006596284005430774	0.0006642056185057464	0.0006844444749687036	0.0006887376878136111	0.0007353766902732699	0.0007390193727376104	0.07340686248982758	0.07209800779047247	-6.065755893086555e-05	-0.00022079735096575126	-6.107846717039872e-05	-0.0002223294835791978
1.5904097816905756	0.000593614453116002	0.0005988272071622041	0.0006354681158953956	0.0006402904656697843	0.0006590526917615323	0.0006636259148293326	0.000683847108453799	0.0006881365742629851	0.0007347348738623746	0.0007383743770215443	0.0734068658897285	0.07209801112951664	-6.022101112060363e-05	-0.00022052912616815634	-6.063889011987539e-05	-0.00022205939756084203
1.5999928006804371	0.0005930965356277764	0.0005983047416912549	0.0006349136838550276	0.0006397318262515711	0.0006584776838165332	0.0006630469168525927	0.0006832504691604115	0.000687536192495034	0.0007340938388280052	0.0007377301665513974	0.07340686934935164	0.07209801452721432	-5.978730053637221e-05	-0.0002202601051345121	-6.020216998314787e-05	-0.00022178850978141207
1.6096335621804478	0.0005925792512113885	0.0005977829148521385	0.0006343599295535348	0.0006391738697156288	0.0006579033787815526	0.0006624686266633868	0.0006826545592403368	0.0006869365446750439	0.0007334535874827568	0.0007370867436511972	0.07340687286975849	0.07209801798460751	-5.935641095014543e-05	-0.0002199902908436857	-5.9768290419578984e-05	-0.00022151682324053623
1.6193324141182788	0.0005920626017266864	0.0005972617285210487	0.0006338068549824309	0.0006386165980685886	0.0006573297787223183	0.0006618910463417765	0.0006820593808373399	0.0006863376329602207	0.0007328141221306035	0.0007364441106363143	0.07340687645202937	0.07209802150275746	-5.8928326203404324e-05	-0.00021971968625353333	-5.933723515855194e-05	-0.00022124434091663758
1.6290897065180392	0.0005915465890265803	0.0005967411845671788	0.0006332544621258108	0.0006380600133096061	0.0006567568856968697	0.0006613141779600809	0.0006814649360872134	0.0006857394594997464	0.0007321754450669676	0.0007358022698135183	0.07340688009726395	0.07209802508274424	-5.850303020733805e-05	-0.00021944829430117774	-5.890898799964378e-05	-0.00022097106576735026
1.6389057915129117	0.000591031214957087	0.0005962212848527699	0.0006327027529603996	0.0006375041174304125	0.0006561847017556079	0.0006607380235829285	0.0006808712271178299	0.0006851420264348346	0.0007315375585787753	0.0007351612234810438	0.07340688380658149	0.0720980287256665	-5.808050694276756e-05	-0.00021917611790295277	-5.848353281245888e-05	-0.00022069700072896437
1.6487810233578566	0.0005905164813573831	0.0005957020312331625	0.0006321517294556097	0.0006369489124153703	0.000655613228941355	0.0006601625852673164	0.0006802782560492037	0.0006845453358987911	0.0007309004649445193	0.0007345209739286504	0.07340688758112138	0.07209803243264366	-5.766074046002073e-05	-0.00021890315995440335	-5.8060853536663626e-05	-0.00022042214871731414
1.6587157584424002	0.0005900023900598494	0.0005951834255568417	0.0006316013935735883	0.0006363944002415206	0.0006550424692894038	0.0006595878650626594	0.0006796860249935425	0.0006839493900170646	0.0007302641664343182	0.0007338815234376793	0.07340689142204299	0.07209803620481474	-5.7243714879008645e-05	-0.00021862942333003565	-5.764093418200028e-05	-0.00022014651262686202
1.6687103553034934	0.0005894889428901231	0.0005946654696654918	0.0006310517472692737	0.0006358405828786429	0.0006544724248275766	0.0006590138650108506	0.000679094536055308	0.000683354190907311	0.0007296286653099817	0.0007332428742811209	0.07340689533052729	0.0720980400433393	-5.6829414389003574e-05	-0.0002183549108832339	-5.722375882800945e-05	-0.00021987009533067092
1.6787651746384535	0.0005889761416671477	0.0005941481653940414	0.0006305027924904465	0.0006352874622893036	0.0006539030975762777	0.0006584405871463132	0.0006785037913312715	0.0006827597406794452	0.0007289939638250671	0.0007326050287236772	0.07340689930777641	0.07209804394939687	-5.64178232489998e-05	-0.00021807962544737047	-5.680931162444641e-05	-0.00021959289968184748
1.6888805793179813	0.0005884639882032153	0.0005936315145707112	0.0006299545311777792	0.0006347350404289075	0.0006533344895485449	0.000657868033496053	0.0006779137929105658	0.0006821660414356982	0.000728360064224941	0.0007319679890218111	0.07340690335501267	0.07209804792418945	-5.600892578718625e-05	-0.00021780356983414073	-5.63975767907815e-05	-0.00021931492851165468
1.6990569343992543	0.0005879524843040228	0.0005931155190170717	0.0006294069652648945	0.0006341833192457557	0.000652766602750111	0.0006572962060797198	0.0006773245428747506	0.0006815730952706784	0.0007277269687468449	0.000731331757423825	0.07340690747348122	0.07209805196893997	-5.56027064010714e-05	-0.00021752674683420126	-5.5988538616248695e-05	-0.00021903618463009478
1.7092946071391046	0.0005874416317687178	0.0005926001805480818	0.0006288600966784124	0.0006336323006810948	0.0006521994391794521	0.000656725106909657	0.0006767360432978628	0.0006809809042714245	0.0007270946796199508	0.0007306963361699101	0.07340691166445085	0.07209805608489292	-5.5199149557615124e-05	-0.00021724915921789156	-5.558218146000521e-05	-0.00021875667082665862
1.7195939670072704	0.0005869314323899473	0.0005920855009721459	0.0006283139273380066	0.0006330819866691709	0.0006516330008278458	0.0006561547379909586	0.0006761482962464754	0.0006803894705174645	0.0007264631990654257	0.0007300617274922127	0.07340691592921034	0.07209806027331536	-5.4798239792923364e-05	-0.00021697080973417937	-5.517848975087475e-05	-0.00021847638986946527
1.7299553856997325	0.0005864218879539063	0.0005915714820911621	0.0006277684591564546	0.0006325323791372829	0.0006510672896794239	0.0006555851013215241	0.000675561303779754	0.0006797987960808726	0.000725832529296493	0.0007294279336148935	0.07340692026907376	0.07209806453549718	-5.439996171239733e-05	-0.00021669170111157654	-5.4777447987409966e-05	-0.00021819534450592815
1.7403792371521247	0.0005859130002403871	0.0005910581257005644	0.00062722369403969	0.0006319834800058331	0.0006505023077112265	0.0006550161988921116	0.0006749750679495121	0.0006792088830263241	0.0007252026725184885	0.000728794956754189	0.07340692468537728	0.072098068872751	-5.4004299990327576e-05	-0.00021641183605672354	-5.437904073757674e-05	-0.0002179135374615615
1.7508658975532332	0.0005854047710228313	0.0005905454335893857	0.0006266796338868601	0.0006314352911883866	0.0006499380568932624	0.0006544480326863987	0.0006743895908002743	0.0006786197334111599	0.000724573630928933	0.0007281627991184825	0.07340692917948258	0.07209807328641378	-5.361123937029644e-05	-0.00021613121725637396	-5.3983252639094176e-05	-0.00021763097144167354
1.76141574535857	0.000584897202068372	0.0005900334075402915	0.0006261362805903688	0.0006308878145917137	0.0006493745391885524	0.0006538806046810275	0.0006738048743693213	0.0006780313492854315	0.0007239454067175792	0.0007275314629083453	0.07340693375277445	0.07209807777784605	-5.3220764664806824e-05	-0.0002158498473759235	-5.359006839903216e-05	-0.00021734764913006188
1.7720291613040315	0.0005843902951378905	0.0005895220493296437	0.0006255936360359408	0.0006303410521158556	0.0006488117565531973	0.0006533139168456716	0.00067322092068676	0.0006774437326919713	0.0007233180020664875	0.0007269009503166223	0.07340693840666264	0.07209808234843185	-5.2832860755046285e-05	-0.0002155677290590352	-5.319947279374196e-05	-0.0002170635731890136
1.7827065284196406	0.0005838840519860583	0.0005890113607275394	0.0006250517021026651	0.0006297950056541665	0.000648249710936423	0.0006527479711430813	0.0006726377317755711	0.0006768568856664408	0.0007226914191500749	0.0007262712635284748	0.07340694314258324	0.07209808699958159	-5.2447512591351914e-05	-0.00021528486492970733	-5.2811450669085214e-05	-0.00021677874626060967
1.7934482320433673	0.0005833784743613924	0.0005885013434978651	0.0006245104806630523	0.0006292496770933734	0.0006476884042806384	0.0006521827695291438	0.0006720553096516698	0.0006762708102373912	0.0007220656601351835	0.0007256424047214538	0.0734069479619967	0.0720980917327295	-5.206470519262055e-05	-0.00021500125759031652	-5.242598694001066e-05	-0.0002164931709651985
1.8042546598350382	0.0005828735640062983	0.0005879919993983466	0.0006239699735830853	0.000628705068313625	0.0006471278385214906	0.0006516183139529364	0.0006714736563239616	0.0006756855084263201	0.0007214407271811407	0.0007250143760655527	0.07340695286639057	0.07209809654933726	-5.168442364640244e-05	-0.00021471690962199252	-5.204306659058189e-05	-0.0002162068499019093
1.8151262017903238	0.0005823693226571249	0.0005874833301805975	0.0006234301827222735	0.0006281611811885492	0.0006465680155879199	0.0006510546063567842	0.0006708927737944004	0.0006751009822477304	0.0007208166224398216	0.0007243871797232803	0.07340695785727887	0.07209810145089078	-5.130665310883534e-05	-0.0002144318235852427	-5.1662674673935705e-05	-0.00021591978564899916
1.8260632502548164	0.000581865752044208	0.000586975337590165	0.0006228911099337048	0.0006276180175853016	0.0006460089374022128	0.0006504916486763113	0.0006703126640580446	0.0006745172337091845	0.0007201933480557064	0.0007237608178497107	0.07340696293620251	0.07209810643890406	-5.093137880463061e-05	-0.00021414600201984102	-5.128479631228214e-05	-0.0002156319807639362
1.8370661999381863	0.0005813628538919229	0.0005864680233665872	0.0006223527570640962	0.0006270755793646203	0.0006454506058800571	0.0006499294428404979	0.0006697333291031123	0.000673934264811363	0.0007195709061659438	0.000723135292592552	0.07340696810473026	0.07209811151491785	-5.055858602670202e-05	-0.00021385944744385654	-5.090941669646035e-05	-0.00021534343778221998
1.848135447928429	0.0005808606299187337	0.0005859613892434349	0.0006218151259538515	0.0006265338683808823	0.0006448930229306001	0.000649367990771738	0.0006691547709110436	0.0006733520775481248	0.0007189492989004184	0.0007225106060922081	0.07340697336445917	0.07209811668049992	-5.0188260136391216e-05	-0.0002135721623549719	-5.053652108623005e-05	-0.00021505415921883875
1.8592713937061955	0.0005803590818372375	0.0005854554369483647	0.0006212782184371073	0.0006259928864821493	0.0006443361904564967	0.0006488072943858883	0.0006685769914565498	0.0006727706739065589	0.0007183285283818004	0.0007218867604818361	0.07340697871701486	0.07209812193724771	-4.982038656320409e-05	-0.0002132841492298171	-5.016609481000439e-05	-0.00021476414756764484
1.8704744391592067	0.0005798582113542205	0.0005849501682031698	0.0006207420363417925	0.0006254526355102283	0.0006437801103539713	0.0006482473555923302	0.0006679999927076782	0.0006721900558670459	0.0007177085967256194	0.0007212637578874122	0.07340698416405207	0.07209812728678507	-4.945495080458523e-05	-0.00021299541052334503	-4.979812326458277e-05	-0.00021447340530064696
1.8817449885967616	0.000579358020170702	0.0005844455847238257	0.000620206581489677	0.0006249131173007213	0.0006432247845128688	0.0006476881762940216	0.0006674237766258645	0.0006716102254033163	0.0007170895060403168	0.0007206416004277951	0.07340698970725502	0.07209813273076746	-4.9091938426150394e-05	-0.0002127059486704691	-4.9432591915431895e-05	-0.00021418193486964776
1.8930834487643238	0.0005788585099819839	0.000583941688220542	0.0006196718556964235	0.0006243743336830764	0.0006426702148167083	0.0006471297583875502	0.0006668483451659892	0.0006710311844825019	0.0007164712584273114	0.0007200202902147793	0.07340699534833832	0.07209813827087795	-4.873133506135344e-05	-0.00021241576608489743	-4.906948629629371e-05	-0.0002138897387050781
1.9044902288582053	0.0005783596824777003	0.0005834384803978093	0.0006191378607716432	0.0006238362864806444	0.00064211640314274	0.0006465721037631921	0.0006662737002764376	0.0006704529350651988	0.0007158538559810605	0.0007193998293531671	0.07340700108904764	0.07209814390883111	-4.837312641120875e-05	-0.00021212486515853612	-4.8708792008980706e-05	-0.00021359681921551132
1.9159657405403292	0.0005778615393418703	0.0005829359629544564	0.0006186045985189479	0.0006232989775107318	0.0006415633513620019	0.0006460152143049672	0.0006656998438991562	0.0006698754791055245	0.0007152373007891224	0.000718780219940825	0.07340700693115947	0.07209814964637218	-4.801729824453066e-05	-0.00021183324826302974	-4.8350494723566756e-05	-0.00021330317878907878
1.9275103979530908	0.0005773640822529381	0.000582434137583688	0.0006180720707360006	0.0006227624085846502	0.0006410110613393694	0.0006454590918906903	0.0006651267779697077	0.0006692988185511708	0.0007146215949322153	0.0007181614640687436	0.07340701287648294	0.07209815548527687	-4.766383639774607e-05	-0.00021154091774938655	-4.799458017816505e-05	-0.00021300881979295638
1.9391246177343011	0.0005768673128838304	0.0005819330059731416	0.0006175402792145688	0.0006222265815077728	0.0006404595349336128	0.0006449037383920291	0.0006645545044173275	0.0006687229553434652	0.0007140067404842803	0.0007175435638211066	0.07340701892685854	0.07209816142735366	-4.731272677447815e-05	-0.00021124787594674344	-4.764103417859156e-05	-0.00021271374457257353
1.9508088190322228	0.000576371232902003	0.0005814325698049363	0.00061700922574058	0.0006216914980795871	0.0006399087739974539	0.0006443491556745605	0.0006639830251649857	0.0006681478914174275	0.000713392739512544	0.0007169265212753459	0.07340702508416073	0.07209816747444305	-4.696395534570935e-05	-0.00021095412516362877	-4.72898425985073e-05	-0.00021241795545248743
1.9625634235206988	0.0005758758439694852	0.0005809328307557213	0.0006164789120941701	0.0006211571600937456	0.0006393587803776175	0.0006437953455978225	0.0006634123421294379	0.0006675736287018252	0.0007127795940775782	0.0007163103385022055	0.07340703135029758	0.07209817362841868	-4.6617508149549014e-05	-0.00021065966768739341	-4.6940991379119945e-05	-0.00021212145473593902
1.9743888554143678	0.0005753811477429376	0.0005804337904967253	0.0006159493400497412	0.0006206235693381235	0.0006388095559148897	0.0006432423100153735	0.0006628424572212881	0.0006670001691192353	0.0007121673062333643	0.0007156950175658071	0.07340703772721065	0.07209817989118814	-4.6273371291212506e-05	-0.00021036450578482135	-4.659446652922547e-05	-0.00021182424470535255
1.9862855414839768	0.0005748871458736913	0.0005799354506938028	0.0006154205113760073	0.0006200907275948655	0.0006382611024441675	0.0006426900507748421	0.000662273372345039	0.0006664275145860949	0.0007115558780273511	0.0007150805605237036	0.07340704421687713	0.07209818626469267	-4.59315309427992e-05	-0.00021006864170158845	-4.625025412496181e-05	-0.0002115263276220164
1.9982539110717792	0.0005743938400078036	0.0005794378130074909	0.0006148924278360534	0.0006195586366404447	0.0006377134217945191	0.0006421385697179875	0.000661705089399155	0.000665855667012765	0.0007109453115005182	0.0007144669694269519	0.0734070508213098	0.07209819275090884	-4.5591973343066944e-05	-0.00020977207766202655	-4.5908340309621515e-05	-0.00021122770572583327
2.010294396107033	0.000573901231786105	0.0005789408790930513	0.000614365091187385	0.0006190272982457112	0.0006371665157892349	0.0006415878686807504	0.0006611376102761158	0.0006652846283035837	0.0007103356086874375	0.0007138542463201641	0.07340705754255683	0.07209819935184873	-4.525468479746331e-05	-0.0002094748158697063	-4.556871129362053e-05	-0.00021092838123555613
2.0224074311215867	0.000573409322844247	0.0005784446506005225	0.0006138385031819816	0.0006184967141759488	0.0006366203862458848	0.0006410379494933122	0.0006605709368624749	0.0006647144003569258	0.0007097267716163381	0.0007132423932415769	0.07340706438270372	0.07209820606956002	-4.4919651677969435e-05	-0.00020917685850736778	-4.523135335433859e-05	-0.0002106283563490241
2.0345934532655616	0.0005729181148127519	0.0005779491291747696	0.0006133126655663482	0.0006179668861909249	0.00063607503497637	0.0006404888139801458	0.0006600050710389153	0.0006641449850652588	0.0007091188023091599	0.0007126314122231094	0.07340707134387325	0.07209821290612801	-4.458686042285373e-05	-0.00020887820773653198	-4.489625283598739e-05	-0.0002103276332429127
2.0468529023231294	0.0005724276093170621	0.0005774543164555342	0.0006127875800815704	0.0006174378160449457	0.0006355304637869815	0.0006399404639600747	0.0006594400146803085	0.0006635763843152011	0.0007085117027816242	0.0007120213052904291	0.07340707842822644	0.07209821986367466	-4.425629753657123e-05	-0.00020857886569768114	-4.456339614936078e-05	-0.0002100262140725534
2.059186220728381	0.0005719378079775881	0.0005769602140774808	0.0006122632484633638	0.0006169095054869085	0.0006349866744784514	0.0006393929012463251	0.0006588757696557688	0.000663008599987579	0.0007079054750432881	0.0007114120744630084	0.07340708563796298	0.07209822694436029	-4.392794958976362e-05	-0.00020827883451082774	-4.423276977189722e-05	-0.00020972410097255811
2.0715938535812968	0.0005714487124097564	0.000576466823670248	0.0006117396724421283	0.0006163819562603533	0.0006344436688460086	0.0006388461276465822	0.0006583123378287119	0.000662441633957483	0.0007073001210976115	0.0007108037217541895	0.07340709297532247	0.07209823415038455	-4.360180321887064e-05	-0.00020797811627455698	-4.390436024730854e-05	-0.00020942129605612536
2.084076248663807	0.0005709603242240626	0.000575974146858499	0.0006112168537430011	0.0006158551701035183	0.0006339014486794347	0.0006383001449630459	0.0006577497210569124	0.0006618754880943275	0.0007066956429420152	0.000710196249171248	0.07340710044258482	0.07209824148398633	-4.327784512618213e-05	-0.00020767671306677615	-4.357815418563199e-05	-0.00020911780141563696
2.0966338564559543	0.0005704726450261122	0.000575482185261966	0.0006106947940859071	0.0006153291487493896	0.0006333600157631164	0.0006377549549924829	0.0006571879211925572	0.0006613101642619036	0.0007060920425679403	0.0007095896587154485	0.07340710804206972	0.07209824894744399	-4.2956062079501506e-05	-0.00020737462694388198	-4.3254138262834724e-05	-0.00020881361912172824
2.109267130152151	0.0005699856764166804	0.0005749909404955083	0.0006101734951856168	0.0006148038939257603	0.0006328193718761048	0.0006372105595262887	0.0006566269400823102	0.0006607456643184448	0.0007054893219609216	0.0007089839523821167	0.07340711577613995	0.0720982565430778	-4.26364409121284e-05	-0.00020707185994166266	-4.293229922086236e-05	-0.00020850875122437051
2.1219765256775314	0.0005694994199917498	0.0005745004141691515	0.000609652958751791	0.0006142794073552746	0.000632279518792164	0.0006366669603505336	0.0006560667795673592	0.0006601819901166739	0.0007048874831006318	0.0007083791321606923	0.07340712364719955	0.07209826427324954	-4.231896852285866e-05	-0.0002067684140756032	-4.261262386759043e-05	-0.0002082031997530237
2.1347625017044103	0.0005690138773425663	0.0005740106078881402	0.000609133186489038	0.0006137556907554872	0.0006317404582798282	0.0006361241592460231	0.0006555074414834796	0.0006596191435038666	0.0007042865279609562	0.0007077752000347915	0.07340713165769772	0.07209827214036305	-4.2003631875415365e-05	-0.0002064642913393172	-4.2295099076269244e-05	-0.00020789696671502655
2.147625519668832	0.0005685290500556847	0.0005735215232529937	0.0006086141800969673	0.0006132327458389152	0.0006312021921024591	0.0006355821579883533	0.0006549489276610897	0.0006590571263219089	0.0007036864585100504	0.0007071721579822756	0.0734071398101246	0.07209828014686565	-4.1690417998545976e-05	-0.00020615949370561548	-4.1979711785676554e-05	-0.00020759005409706766
2.160566043787228	0.0005680449397130191	0.000573033161859544	0.0006080959412702385	0.0006127105743130887	0.0006306647220182967	0.0006350409583479632	0.0006543912399253072	0.000658495940407351	0.0007030872767103994	0.0007065700079753061	0.07340714810701839	0.07209828829524849	-4.137931398597028e-05	-0.00020585402312690848	-4.166644899995797e-05	-0.00020728246386506055
2.1735845410731627	0.0005675615478918895	0.0005725455252989921	0.0006075784716986157	0.0006121891778806052	0.0006301280497805151	0.0006345005620901909	0.0006538343800960054	0.0006579355875914669	0.000702488984518882	0.0007059687519804091	0.07340715655096047	0.07209829658804799	-4.1070306995998757e-05	-0.00020554788153435977	-4.135529778829389e-05	-0.0002069741979634776
2.1866814813541975	0.0005670788761650725	0.0005720586151579564	0.0006070617730670198	0.0006116685582391825	0.0006295921771372775	0.0006339609709753291	0.0006532783499878716	0.000657376069700311	0.0007018915838868327	0.0007053683919585365	0.07340716514457996	0.07209830502784571	-4.076338425140422e-05	-0.00020524107083789989	-4.1046245284826616e-05	-0.00020666525831566918
2.199857337288837	0.0005665969261008498	0.0005715724330185201	0.0006065458470555812	0.0006111487170817122	0.0006290571058317919	0.0006334221867586799	0.0006527231514104632	0.0006568173885547761	0.0007012950767600998	0.0007047689298651318	0.07340717389055246	0.07209831361726941	-4.045853303934546e-05	-0.00020493359292686475	-4.0739278688483455e-05	-0.00020635564682397467
2.213112584383593	0.0005661156992630546	0.0005710869804582812	0.0006060306953396914	0.0006106296560963109	0.0006285228376023632	0.0006328842111906097	0.000652168786168265	0.0006562595459706496	0.0007006994650791133	0.0007041703676501843	0.07340718279160277	0.07209832235899485	-4.0155740711228516e-05	-0.00020462544966985685	-4.043438526289689e-05	-0.00020604536537001394
2.2264477010101436	0.000565635197211123	0.000570602259050399	0.0006055163195900554	0.0006101113769663726	0.0006279893741824488	0.0006323470460166022	0.000651615256060744	0.0006557025437586697	0.0007001047507789374	0.0007035727072582972	0.07340719185050341	0.07209833125574543	-3.985499468238743e-05	-0.0002043166429143567	-4.0131552336092335e-05	-0.00020573441581417384
2.2398631684225956	0.000565155421500139	0.0005701182703636482	0.000605002721472745	0.0006095938813706242	0.0006274567173007136	0.0006318106929773165	0.0006510625628824092	0.0006551463837245851	0.000699510935789341	0.0007029759506287463	0.07340720107007732	0.0720983403102934	-3.955628243199061e-05	-0.00020400717448681993	-3.9830767300342435e-05	-0.00020542279999544166
2.2533594707748548	0.0005646763736808893	0.0005696350159624642	0.0006044899026492511	0.0006090771709831766	0.0006269248686810848	0.0006312751538086403	0.0006505107084228671	0.0006545910676692109	0.0006989180220348549	0.0007023800996955467	0.0734072104531982	0.07209834952546067	-3.925959150288122e-05	-0.00020369704619287166	-3.953201761204908e-05	-0.00020511051973204353
2.2669370951380965	0.0005641980552999037	0.000569152497406993	0.0006039778647765345	0.000608561247473577	0.0006263938300428054	0.0006307404302417454	0.0006499596944668779	0.0006540365973884859	0.0006983260114348326	0.0007017851563875056	0.0734072200027915	0.07209835890412077	-3.8964909501469636e-05	-0.00020338625981765335	-3.9235290791628935e-05	-0.00020479757682155542
2.2805965315183476	0.0005637204678995096	0.0005686707162531368	0.0006034666095070787	0.0006080461125068606	0.0006258636031004877	0.0006302065240031398	0.0006494095227944119	0.0006534829746735275	0.000697734905903512	0.0007011911226282921	0.07340722972183558	0.07209836844919826	-3.867222409738302e-05	-0.0002030748171248653	-3.8940574423138724e-05	-0.00020448397303986232
2.294338272874165	0.0005632436130178789	0.0005681896740526097	0.0006029561384889451	0.000607531767743608	0.0006253341895641717	0.0006296734368147286	0.0006488601951807096	0.0006529302013106945	0.000697144707350082	0.0007005980003364975	0.0734072396133617	0.07209837816367072	-3.838152302340983e-05	-0.00020276271985755767	-3.864785615426483e-05	-0.00020416971014222685
2.308162815134429	0.0005627674921890734	0.0005677093723529825	0.0006024464533658206	0.0006070182148399916	0.0006248055911393748	0.0006291411703938612	0.0006483117133963334	0.0006523782790816371	0.0006965554176787363	0.0007000057914256936	0.07340724968045573	0.0720983880505687	-3.809279407536795e-05	-0.0002024499697381582	-3.835712369613595e-05	-0.00020385478986305328
2.3220706572162446	0.0005622921069430988	0.0005672298126977291	0.0006019375557770727	0.0006065054554478321	0.0006242778095271492	0.000628609726453392	0.0006477640792072281	0.0006518272097633585	0.0006959670387887395	0.0006994144978044974	0.07340725992625964	0.07209839811297719	-3.7806025111736946e-05	-0.00020213656846773675	-3.806836482295184e-05	-0.00020353921391501328
2.336062301042938	0.0005618174588059501	0.0005667509966262817	0.0006014294473578023	0.0006059934912146519	0.0006237508464241362	0.0006280791067017344	0.0006472172943747773	0.0006512769951282729	0.0006953795725744892	0.0006988241213766342	0.07340727035397138	0.07209840835403779	-3.752120405367196e-05	-0.00020182251772679627	-3.7781567372077024e-05	-0.00020322298399046146
2.3501382515621807	0.000561343549299657	0.0005662729256740738	0.0006009221297388931	0.000605482323783724	0.000623224703522619	0.0006275493128429118	0.0006466713606558576	0.0006507276369442579	0.0006947930209255733	0.0006982346640409961	0.07340728096684661	0.07209841877694756	-3.723831888476428e-05	-0.00020150781917509242	-3.7496719243707705e-05	-0.00020290610176064428
2.3642990167642037	0.0005608703799423384	0.0005657956013725913	0.000600415604547067	0.000604971954794128	0.0006226993825105785	0.000627020346576617	0.000646126279802899	0.0006501791369747165	0.0006942073857268383	0.0006976461276917039	0.0734072917681999	0.07209842938496173	-3.695735765077077e-05	-0.00020119247445141153	-3.721380840067054e-05	-0.00020258856887574173
2.378545107700138	0.0005603979522482453	0.0005653190252494209	0.0005999098734049333	0.0006044623858808006	0.0006221748850717468	0.0006264922095982629	0.0006455820535639373	0.00064963149697863	0.0006936226688584429	0.0006970585142181731	0.07340730276140488	0.07209844018139361	-3.6678308459537484e-05	-0.00020087648517365386	-3.6932822868287335e-05	-0.0002022703869648812
2.392877038500453	0.0005599262677278122	0.0005648431988283008	0.0005994049379310438	0.0006039536186745896	0.0006216512128856626	0.0006259649035990414	0.0006450386836826754	0.0006490847187106185	0.000693038872195926	0.0006964718255051725	0.07340731394989615	0.07209845116961612	-3.640115948072911e-05	-0.00020055985293879197	-3.665375073411484e-05	-0.00020195155763610972
2.4072953263935135	0.0005594553278877042	0.0005643681236291649	0.0005989007997399423	0.0006034456548023057	0.0006211283676277248	0.000625438430265975	0.0006444961718985362	0.0006485388039209961	0.000692455997610264	0.0006958860634328838	0.07340732533717033	0.07209846235306337	-3.612589894579424e-05	-0.0002002425793235646	-3.637658014793432e-05	-0.00020163208247710174
2.4218004917242455	0.0005589851342308655	0.0005638938011681962	0.0005983974604422173	0.0006029384958867734	0.000620606350969245	0.0006249127912819708	0.0006439545199467203	0.0006479937543558263	0.0006918740469679334	0.0006953012298769671	0.07340733692678668	0.07209847373523078	-3.585251514748658e-05	-0.00019992466588300561	-3.6101299321297103e-05	-0.00020131196305381294
2.436393057972914	0.0005585156882565675	0.0005634202329578733	0.0005978949216445573	0.0006024321435468884	0.0006200851645775077	0.0006243879883258802	0.0006434137295582656	0.0006474495717569847	0.0006912930221309764	0.0006947173267086244	0.07340734872236838	0.07209848531967718	-3.558099644000029e-05	-0.00019960611415201224	-3.5827896527569625e-05	-0.00020099120091177092
2.4510735517740176	0.0005580469914604561	0.0005629474205070155	0.0005973931849497959	0.0006019265993976628	0.0006195648101158157	0.000623864023072546	0.0006428738024600974	0.0006469062578622072	0.0006907129249570539	0.0006941343557946543	0.07340736072760447	0.07209849711002479	-3.531133123858138e-05	-0.0001992869256445956	-3.5556360101583057e-05	-0.00020066979757535353
2.46584250293529	0.0005575790453346031	0.0005624753653208409	0.0005968922519569726	0.0006014218650502854	0.0006190452892435533	0.0006233408971928655	0.0006423347403750931	0.0006463638144051572	0.0006901337572995158	0.0006935523189975198	0.0734073729462497	0.07209850910996214	-3.504350801935424e-05	-0.00019896710185357547	-3.5286678439532676e-05	-0.00020034775454789988
2.4807004444568266	0.0005571118513675482	0.000562004068901003	0.0005963921242613762	0.0006009179421121666	0.0006185266036162336	0.0006228186123538364	0.000641796545022131	0.000645822243115472	0.0006895555210074559	0.0006929712181754087	0.07340738538212668	0.07209852132324256	-3.477751531918635e-05	-0.00019864664425135736	-3.501883999873848e-05	-0.00020002507331204344
2.4956479125503126	0.000556645411044355	0.0005615335327456496	0.0005958928034546047	0.000600414832186998	0.0006180087548855582	0.0006222971702186204	0.0006412592181161544	0.0006452815457188302	0.0006889782179257788	0.0006923910551822951	0.07340739803912741	0.07209853375368877	-3.4513341735431524e-05	-0.00019832555428939136	-3.4752833297412716e-05	-0.00019970175532918466
2.510685446658382	0.0005561797258466505	0.0005610637583494644	0.0005953942911246108	0.0005999125368747983	0.0006174917446994667	0.0006217765724465895	0.0006407227613682212	0.0006447417239369992	0.0006884018498952548	0.0006918118318679999	0.07340741092121285	0.07209854640519084	-3.425097592585011e-05	-0.000198003833398519	-3.448864691462869e-05	-0.000199377802040282
2.5258135894740787	0.0005557147972526801	0.0005605947472037189	0.0005948965888557579	0.0005994110577719707	0.0006169755747021941	0.0006212568206933862	0.0006401871764855652	0.0006442027794878991	0.0006878264187525895	0.0006912335500782548	0.07340742403241557	0.07209855928170941	-3.3990406608248175e-05	-0.0001976814829887652	-3.422626948989399e-05	-0.00019905321486503313
2.54103288696045	0.0005552506267373522	0.0005601265007963179	0.000594399698228869	0.0005989103964713511	0.0006164602465343229	0.0006207379166109747	0.00063965246517165	0.0006436647140856546	0.0006872519263304779	0.0006906562116547611	0.0734074373768421	0.07209857238727639	-3.373162256036996e-05	-0.00019735850444912995	-3.396568972310887e-05	-0.00019872799520223583
2.556343888370238	0.0005547872157722882	0.0005596590206118532	0.0005939036208212833	0.0005984105545622644	0.0006159457618328401	0.0006202198618476988	0.0006391186291262285	0.0006431275294406566	0.000686678374457671	0.0006900798184352558	0.07340745095867059	0.07209858572599678	-3.3474612619741745e-05	-0.00019703489914824068	-3.3706896374295636e-05	-0.00019840214442985726
2.571747146265715	0.0005543245658258647	0.0005591923081316455	0.0005934083582069012	0.0005979115336305729	0.0006154321222311869	0.0006197026580483322	0.0006385856700453949	0.0006425912272596141	0.0006861057649590331	0.000689504372253569	0.07340746478215651	0.07209859930204868	-3.321936568335612e-05	-0.00019671066843378326	-3.3449878263442506e-05	-0.0001980756639050757
2.5872432165386163	0.0005538626783632715	0.0005587263648337964	0.0005929139119562434	0.0005974133352587319	0.000614919329359318	0.000619186306854137	0.0006380535896216467	0.0006420558092456155	0.0006855340996556076	0.0006889298749396877	0.0734074788516311	0.072098613119686	-3.296587070756446e-05	-0.0001963858136325991	-3.3194624270253825e-05	-0.00019774855496389188
2.602832658430207	0.0005534015548465498	0.0005582611921932365	0.0005924202836364977	0.0005969159610258397	0.0006144073848437514	0.0006186708099029159	0.0006375223895439366	0.0006415212770981829	0.0006849633803646759	0.0006883563283198195	0.07340749317150325	0.07209862718323952	-3.2714116707861784e-05	-0.00019606033605103212	-3.2941123333986994e-05	-0.00019742081892168417
2.6185160345514573	0.0005529411967346452	0.0005577967916817743	0.0005919274748115729	0.0005964194125076914	0.0006138962903076249	0.0006181561688290673	0.0006369920714977312	0.0006409876325133293	0.0006843936088998185	0.0006877837342164499	0.07340750774626173	0.07209864149711658	-3.2464092758584945e-05	-0.0001957342369742071	-3.268936445319573e-05	-0.00019709245707265344
2.6342939109033563	0.0005524816054834558	0.0005573331647681426	0.0005914354870421511	0.0005959236912768305	0.0006133860473707509	0.0006176423852636405	0.0006364626371650689	0.0006404548771836176	0.0006838247870709795	0.0006872120944484082	0.07340752258047677	0.07209865606580564	-3.2215787992947303e-05	-0.00019540751766733422	-3.2439336685691905e-05	-0.00019676347069084998
2.6501668568973313	0.0005520227825458748	0.0005568703129180449	0.0005909443218857359	0.0005954287989025986	0.0006128766576496656	0.0006171294608343864	0.0006359340882246103	0.0006399230127982117	0.0006832569166845222	0.0006866414108309256	0.0734075376787994	0.07209867089387524	-3.1969191602546077e-05	-0.0001950801793742657	-3.219102914803554e-05	-0.0001964338610284666
2.666135445375801	0.0005515647293718469	0.0005564082375942117	0.0005904539808967112	0.0005949347369511941	0.0006123681227576909	0.0006166173971658201	0.0006354064263517048	0.0006393920410429426	0.0006826899995433	0.0006860716851757028	0.07340755304596573	0.0720986859859764	-3.1724292837355395e-05	-0.00019475222331825914	-3.1944431015625e-05	-0.00019610362931749004
2.6822002526328483	0.0005511074474084051	0.0005559469402564366	0.0005899644656263838	0.0005944415069857149	0.0006118604443049797	0.0006161061958792639	0.0006348796532184355	0.000638861963600354	0.0006821240374467067	0.0006855029192909635	0.07340756868679658	0.0720987013468438	-3.148108100542446e-05	-0.0001944236507019914	-3.169953152232924e-05	-0.00019577277676893767
2.6983618584350144	0.0005506509380997311	0.0005554864223616376	0.000589475777623045	0.0005939491105662217	0.000611353623898579	0.0006155958585929141	0.0006343537704936868	0.000638332782149771	0.0006815590321907487	0.0006849351149815241	0.0734075846061999	0.07209871698129731	-3.1239545472721425e-05	-0.00019409446270717	-3.145631996031087e-05	-0.00019544130457273268
2.71462084604223	0.0005501952028871894	0.0005550266853638933	0.0005889879184320122	0.0005934575492497786	0.0006108476631424749	0.000615086386921884	0.0006338287798431905	0.0006378044983673452	0.0006809949855680966	0.0006843682740488504	0.07340760080917183	0.07209873289424405	-3.09996756629391e-05	-0.00019376466049528251	-3.1214785679887364e-05	-0.00019510921389845337
2.730977802228858	0.0005497402432093877	0.0005545677307145001	0.0005885008895956898	0.000592966824590515	0.0006103425636376543	0.0006145777824782669	0.0006333046829295917	0.0006372771139261213	0.0006804318993681556	0.0006838023982911225	0.07340761730079964	0.07209874909067865	-3.0761461057161876e-05	-0.00019343424520641694	-3.097491808914596e-05	-0.0001947765058940426
2.747433317304874	0.0005492860605022151	0.0005541095598620137	0.0005880146926536154	0.0005924769381396718	0.0006098383269821542	0.0006140700468711861	0.0006327814814124982	0.0006367506304960884	0.0006798697753771221	0.0006832374895032945	0.0734076340862597	0.07209876557568674	-3.052489119391086e-05	-0.00019310321796078833	-3.073670665400957e-05	-0.00019444318168763963
2.763987985137163	0.000548832656198893	0.0005536521742523006	0.0005875293291425114	0.0005919878914456538	0.000609334954771116	0.0006135631817068486	0.0006322591769485394	0.0006362250497442372	0.0006793086153780459	0.0006826735494771559	0.07340765117082423	0.0720987823544458	-3.028995566864423e-05	-0.00019277157985732318	-3.0500140897744138e-05	-0.00019410924238567884
2.780642403170963	0.0005483800317300258	0.0005531955753285862	0.0005870448005963399	0.0005914996860540858	0.0006088324485968427	0.000613057188588604	0.0006317377711914247	0.0006357003733346195	0.0006787484211508918	0.0006821105800013981	0.07340766855985964	0.07209879943222532	-3.0056644133701765e-05	-0.00019243933197429786	-3.0265210400885756e-05	-0.00019377468907394446
2.797397172451417	0.0005479281885236423	0.0005527397645315017	0.0005865611085463522	0.0005910123235078604	0.0006083308100488495	0.0006125520691169939	0.0006312172657919971	0.0006351766029284026	0.0006781891944726033	0.000681548582861671	0.07340768625882844	0.07209881681439086	-2.982494629814869e-05	-0.00019210647536965775	-3.0031904801105375e-05	-0.00019343952281790366
2.8142528976452668	0.0005474771280052475	0.0005522847432991308	0.00058607825452114	0.0005905258053471908	0.0006078300407139187	0.0006120478248898083	0.0006306976623982905	0.0006346537401839258	0.00067763093711716	0.0006809875598406453	0.07340770427329207	0.07209883450640424	-2.9594851927407934e-05	-0.00019177301108035116	-2.9800213792778585e-05	-0.0001931037446615269
2.831210187062679	0.0005470268515978698	0.0005518305130670608	0.0005855962400466883	0.0005900401331096653	0.0006073301421761549	0.0006115444575021412	0.0006301789626555871	0.0006341317867567598	0.000677073650855645	0.0006804275127180795	0.07340772260891282	0.07209885251382576	-2.93663508431595e-05	-0.0001914389401226485	-2.957012712698215e-05	-0.00019276735562831493
2.848269652679189	0.0005465773607221068	0.0005513770752684285	0.0005851150666464266	0.0005895553083302965	0.0006068311160170374	0.0006110419685464424	0.000629661168206473	0.0006336107442997609	0.0006765173374563015	0.0006798684432708751	0.0734077412714539	0.07209887084231589	-2.913943292314966e-05	-0.00019110426349253085	-2.9341634611219913e-05	-0.00019243035672107667
2.865431910157798	0.000546128656796173	0.000550924431333967	0.0005846347358412789	0.0005890713325415737	0.0006063329638154739	0.0006105403596125728	0.0006291442806908934	0.0006330906144631286	0.0006759619986845951	0.0006793103532731431	0.0734077602667833	0.07209888949763767	-2.8914088100909924e-05	-0.00019076898216517646	-2.9114726109162603e-05	-0.000192092748921735
2.882697578871184	0.0005456807412359479	0.0005504725826920553	0.0005841552491497173	0.0005885882072735155	0.0006058356871478554	0.0006100396322878588	0.0006286283017462112	0.0006325713988944619	0.0006754076363032777	0.0006787532444962643	0.07340777960087422	0.07209890848565731	-2.8690306365510704e-05	-0.00019043309709461387	-2.8889391540425774e-05	-0.00019175453319113245
2.900067281924058	0.0005452336154550231	0.0005500215307687661	0.0005836766080878134	0.0005881059340537223	0.0006053392875881112	0.0006095397881571477	0.0006281132330072634	0.000632053099238818	0.0006748542520724496	0.000678197118708951	0.0734077992798079	0.07209892781234747	-2.846807776144683e-05	-0.0001900966092146239	-2.866562088041369e-05	-0.00019141571046939199
2.9175416461756507	0.0005447872808647503	0.0005495712769879124	0.0005831988141692882	0.0005876245144074272	0.0006048437667077599	0.0006090408288028601	0.0006275990761064154	0.0006315357171387669	0.0006743018477496169	0.0006776419776773105	0.07340781930977534	0.07209894748378735	-2.8247392388394688e-05	-0.0001897595194384205	-2.8443404160107683e-05	-0.00019107628167615298
2.9351213022623317	0.0005443417388742875	0.0005491218227710976	0.0005827218689055657	0.0005871439498575479	0.0006043491260759658	0.0006085427558050449	0.0006270858326736197	0.0006310192542344493	0.0006737504250897604	0.0006770878231649059	0.07340783969707859	0.07209896750616719	-2.8028240400948534e-05	-0.00018942182865822055	-2.8222731465795542e-05	-0.00019073624770990505
2.952806884620376	0.0005438969908906465	0.0005486731695377585	0.000582245773805823	0.0005866642419247394	0.0006038553672595918	0.0006080455707414343	0.0006265735043364715	0.0006305037121636332	0.0006731999858453883	0.0006765346569328184	0.07340786044813345	0.07209898788578809	-2.7810612008506014e-05	-0.00018908353774596542	-2.8003592938922323e-05	-0.0001903956094485293
2.970599031508854	0.0005434530383187415	0.0005482253187052191	0.0005817705303770407	0.0005861853921274447	0.0006033624918232526	0.0006075492751874963	0.0006260620927202638	0.00062998909256177	0.0006726505317666051	0.000675982480739708	0.07340788156947244	0.07209900862906464	-2.7594497474938556e-05	-0.00018874464755272435	-2.7785978775809322e-05	-0.00019005436774914564
2.9884983850326714	0.000543009882561433	0.0005477782716887323	0.0005812961401240573	0.0005857074019819477	0.0006028705013293701	0.000607053870716491	0.0006255515994480461	0.0006294753970620524	0.000672102064601172	0.0006754312963418791	0.07340790306774424	0.07209902974252744	-2.737988711844566e-05	-0.0001884051589088609	-2.7569879227463262e-05	-0.00018971252344780754
3.006505591165733	0.0005425675250195794	0.0005473320299015328	0.0005808226045496186	0.0005852302730024245	0.000602379397338226	0.0006065593588995233	0.00062504202614068	0.0006289626272954707	0.0006715545860945658	0.0006748811054933386	0.0734079249497189	0.07209905123282494	-2.7166771311343263e-05	-0.00018806507262439376	-2.735528459941322e-05	-0.00018937007736025135
3.0246212997742656	0.0005421259670920809	0.0005468865947548807	0.0005803499251544288	0.000584754006700995	0.000601889181408016	0.0006060657413055975	0.0006245333744168943	0.0006284507848908687	0.0006710080979900438	0.0006743319099458612	0.07340794722228755	0.07209907310672496	-2.695514047978617e-05	-0.00018772438948821968	-2.7142185251367162e-05	-0.00018902703028086942
3.0428461646402667	0.0005416852101759275	0.0005464419676581116	0.0005798781034372045	0.0005842786045877761	0.000601399855094905	0.0006055730195016729	0.000624025645893345	0.0006279398714750033	0.0006704626020287053	0.0006737837114490494	0.07340796989246662	0.07209909537111817	-2.6744985103636237e-05	-0.00018738311026895993	-2.6930571597128666e-05	-0.00018868338298358434
3.0611808434850984	0.000541245255666247	0.0005459981500186817	0.0005794071408947221	0.0005838040681709313	0.0006009114199530782	0.0006050811950527158	0.0006235188421846666	0.0006274298886725971	0.0006699180999495511	0.0006732365117503953	0.07340799296739768	0.07209911803301873	-2.6536295716195202e-05	-0.00018704123571444686	-2.6720434104312435e-05	-0.00018833913622148812
3.079625997993227	0.0005408061049563512	0.0005455551432422195	0.0005789370390218736	0.0005833303989567247	0.000600423877534798	0.0006045902695217555	0.0006230129649035341	0.0006269208381063997	0.0006693745934895489	0.0006726903125953484	0.07340801645435234	0.07209914109956816	-2.6329062903989592e-05	-0.00018669876655186268	-2.6511763294139595e-05	-0.00018799429072687002
3.0981822938360946	0.0005403677594377843	0.0005451129487325686	0.0005784677993117143	0.0005828575984495716	0.0005999372293904557	0.0006041002444699376	0.0006225080156607154	0.0006264127213972411	0.0006688320843836941	0.0006721451157273693	0.07340804036073328	0.07209916457803556	-2.6123277306607656e-05	-0.0001863557034879615	-2.6304549741219124e-05	-0.00018764884721132746
3.116850400696155	0.0005399302205003657	0.0005446715678918379	0.0005779994232555159	0.0005823856681520894	0.0005994514770686256	0.0006036111214565782	0.0006220039960651289	0.0006259055401640898	0.0006682905743650687	0.0006716009228879968	0.07340806469407594	0.0720991884758226	-2.5918929616383646e-05	-0.00018601204720844478	-2.6098784073308456e-05	-0.00018730280636536367
3.135630992291033	0.000539493489532244	0.0005442310021204478	0.0005775319123428187	0.0005819146095651523	0.000598966622116121	0.0006031229020392197	0.0006215009077239021	0.0006253992960241109	0.0006677500651649098	0.0006710577358169115	0.07340808946205207	0.0720992128004633	-2.5716010578255566e-05	-0.00018566779837851655	-2.5894456971129604e-05	-0.00018695616885888722
3.1545247463978408	0.0005390575679199377	0.0005437912528171795	0.0005770652680614813	0.00058144442418794	0.0005984826660780453	0.0006026355877736827	0.0006209987522424254	0.0006248939905927211	0.0006672105585126656	0.0006705155562519961	0.07340811467247223	0.07209923755962855	-2.551451098955354e-05	-0.00018532295764292495	-2.569155916815752e-05	-0.000186608935341101
3.1735323448776414	0.0005386224570483856	0.000543352321379221	0.0005765994918977325	0.000580975113517991	0.0005979996104978474	0.0006021491802141222	0.0006204975312244101	0.0006243896254836466	0.0006666720561360615	0.0006699743859293972	0.07340814033328802	0.07209926276112766	-2.531442169975695e-05	-0.00018497752562567082	-2.5490081450377233e-05	-0.00018626110644040517
3.192654473700048	0.0005381881583009919	0.0005429142092022121	0.0005761345853362227	0.0005805066790512537	0.0005975174569173745	0.0006016636809130797	0.0006199972462719433	0.0006238862023089782	0.0006661345597611576	0.000669434226583588	0.07340816645259289	0.07209928841290894	-2.5115733610253307e-05	-0.00018463150292985508	-2.529001465603059e-05	-0.0001859126827640778
3.211891822967991	0.0005377546730596762	0.0005424769176802998	0.0005756705498600769	0.0005800391222821403	0.000597036206876929	0.0006011790914215416	0.000619497898985549	0.0006233837226792338	0.0006655980711124198	0.0006688950799474343	0.07340819303862843	0.07209931452306709	-2.4918437674154373e-05	-0.00018428489013806726	-2.509134967546879e-05	-0.00018556366489880238
3.2312450869426166	0.0005373220027049166	0.0005420404482061741	0.0005752073869509421	0.0005795724447035744	0.0005965558619153178	0.0006006954132889879	0.0006189994909642382	0.0006228821882034066	0.0006650625919127708	0.0006683569477522513	0.07340822009978416	0.07209934109984012	-2.4722524896138298e-05	-0.0001839376878126353	-2.4894077450940758e-05	-0.0001852140534107788
3.2507149640683446	0.0005368901486157968	0.000541604802171125	0.0005747450980890427	0.0005791066478070465	0.0005960764235699093	0.0006002126480634506	0.0006185020238055704	0.0006223816004890302	0.0006645281238836603	0.0006678198317278709	0.0734082476446005	0.07209936815161708	-2.452798633209574e-05	-0.00018358989649468194	-2.4698188976272212e-05	-0.00018486384884500162
3.2703021569980693	0.000536459112170058	0.0005411699809650849	0.0005742836847532295	0.0005786417330826634	0.0005955978933766864	0.000599730797291566	0.0006180054991057082	0.0006218819611422302	0.0006639946687451252	0.0006672837336027011	0.07340827568177245	0.07209939568693684	-2.4334813089022314e-05	-0.00018324151670497113	-2.450367529676159e-05	-0.0001845130517258431
3.2900073726185273	0.0005360288947441392	0.0005407359859766776	0.0005738231484210313	0.0005781777020192015	0.0005951202728703008	0.0005992498625186299	0.0006175099184594741	0.0006213832717677835	0.0006634622282158518	0.0006667486551037908	0.07340830422015175	0.0720994237144924	-2.414299632472021e-05	-0.0001828925489432559	-2.4310527508857385e-05	-0.00018416166255660893
3.3098313220758016	0.0005355994977132274	0.0005403028185932653	0.0005733634905687086	0.0005777145561041586	0.0005946435635841273	0.0005987698452886524	0.0006170152834604095	0.0006208855339691769	0.0006629308040132393	0.0006662145979568926	0.07340833326875022	0.07209945224313458	-2.3952527247645544e-05	-0.00018254299368875015	-2.4118736759995082e-05	-0.0001838096818197743
3.329774720800988	0.000535170922451305	0.0005398704802009964	0.0005729047126713016	0.0005772522968238044	0.0005941677670503171	0.0005982907471444118	0.0006165215957008282	0.0006203887493486606	0.0006624003978534606	0.0006656815638865254	0.07340836283674217	0.07209948128187292	-2.376339711671928e-05	-0.00018219285140037844	-2.3928294248444504e-05	-0.0001834571099775112
3.349838288536016	0.0005347431703311954	0.0005394389721848493	0.0005724468162026827	0.0005767909256632321	0.0005936928847998504	0.0005978125696275065	0.000616028856771874	0.0006198929195073075	0.0006618710114515246	0.0006651495546160345	0.07340839293346747	0.07209951083988067	-2.357559724102884e-05	-0.000181842122516096	-2.3739191222999292e-05	-0.0001831039474708418
3.370022749359618	0.0005343162427246086	0.0005390082959286843	0.0005719898026356082	0.0005763304441064117	0.0005932189183625931	0.0005973353142784134	0.000615537068263578	0.0006193980460450694	0.0006613426465213423	0.0006646185718676588	0.07340842356843454	0.07209954092649581	-2.3389118979604342e-05	-0.0001814908074529581	-2.3551418982727113e-05	-0.00018275019471979126
3.390328831713469	0.0005338901410021906	0.0005385784528152898	0.0005715336734417707	0.0005758708536362409	0.0005927458692673494	0.0005968589826365395	0.0006150462317649166	0.0006189041305608357	0.0006608153047757856	0.0006640886173625902	0.07340845475132303	0.07209957155122533	-2.3203953741295427e-05	-0.0001811389066076058	-2.3364968876862097e-05	-0.00018239585212380394
3.4107572684284713	0.0005334648665335679	0.0005381494442264269	0.0005710784300918476	0.0005754121557345963	0.0005922737390419153	0.0005963835762402773	0.0006145563488638657	0.0006184111746524881	0.0006602889879267526	0.0006635596928210406	0.07340848649198872	0.07209960272374759	-2.3020092984453802e-05	-0.00018078642035580794	-2.3179832304482187e-05	-0.0001820409200612022
3.431308796751202	0.000533040420687396	0.0005377212715428778	0.000570624074055556	0.0005749543518823868	0.0005918025292131344	0.0005959090966270598	0.0006140674211474604	0.0006179191799169609	0.0006597636976852294	0.0006630317999623003	0.07340851880046374	0.07209963445391565	-2.283752821679967e-05	-0.00018043334905271102	-2.2996000714384235e-05	-0.0001816853988897138
3.4519841583705158	0.0005326168048314035	0.0005372939361444928	0.0005701706068017002	0.0005744974435596026	0.0005913322413069493	0.0005954355453334127	0.0006135794502018484	0.0006174281479502945	0.0006592394357613523	0.0006625049405048043	0.07340855168696189	0.07209966675176074	-2.2656250995175403e-05	-0.00018007969303301952	-2.2813465604828997e-05	-0.0001813292889464163
3.47278409944432	0.0005321940203324411	0.00053686743941024	0.0005697180297982258	0.0005740414322453694	0.0005908628768484575	0.0005949629238950104	0.0006130924376123504	0.0006169380803476959	0.000658716203864472	0.0006619791161661941	0.07340858516188199	0.072099699627495	-2.2476252925274914e-05	-0.00017972545261023265	-2.2632218523249703e-05	-0.00018097259054689063
3.4937093706264992	0.0005317720685565282	0.0005364417827182482	0.0005692663445122711	0.0005735863194179999	0.0005903944373619656	0.0005944912338467316	0.0006126063849635157	0.0006164489787035946	0.0006581940037032177	0.0006614543286633835	0.07340861923580978	0.07209973309151489	-2.2297525661466727e-05	-0.000179370628077144	-2.245225106610807e-05	-0.0001806153039860814
3.514760727094002	0.000531350950868899	0.0005360169674458575	0.000568815552410217	0.0005731321065550448	0.0005899269243710432	0.0005940204767227119	0.0006121212938391791	0.0006159608446117011	0.000657672836985557	0.0006609305797126181	0.0734086539195222	0.07209976715440526	-2.2120060906634376e-05	-0.0001790152197061884	-2.2273554878736446e-05	-0.00018025742953851898
3.535938928574102	0.0005309306686340459	0.0005355929949696618	0.0005683656549577385	0.0005726787951333437	0.0005894603393985754	0.0005935506540563975	0.000611637165822517	0.0006154736796650611	0.000657152705418862	0.0006604078710295417	0.07340868922399144	0.07209980182694084	-2.194385041189885e-05	-0.00017865922774901177	-2.209612165498913e-05	-0.00017989896745733425
3.557244739371806	0.0005305112232157732	0.0005351698666655629	0.0005679166536198571	0.0005722263866290792	0.0005889946839668187	0.0005930817673806028	0.0006111540024961068	0.000614987485456117	0.000656633610709971	0.0006598862043292578	0.07340872516038771	0.07209983712009208	-2.176888597636359e-05	-0.0001783026524361242	-2.19199431370741e-05	-0.0001795399179748136
3.578678928397448	0.0005300926159772379	0.0005347475839088106	0.0005674685498609923	0.0005717748825178273	0.0005885299595974557	0.0005926138182275626	0.0006106718054419821	0.0006145022635767632	0.0006561155545652522	0.0006593655813263969	0.07340876174008226	0.07209987304502692	-2.1595159446980913e-05	-0.0001779454939774966	-2.1745011115381283e-05	-0.00017918028130251007
3.600242269194432	0.0005296748482809963	0.0005343261480740532	0.0005670213451450112	0.0005713242842746089	0.0005880661678116469	0.0005921468081289869	0.0006101905762416905	0.0006140180156184034	0.0006555985386906665	0.0006588460037351741	0.07340879897465216	0.07209990961311509	-2.1422662718340382e-05	-0.0001775877525627273	-2.1571317428239686e-05	-0.00017882005763125708
3.6219355399671502	0.0005292579214890532	0.0005339055605353826	0.0005665750409352805	0.0005708745933739408	0.0005876033101300856	0.0005916807386161149	0.0006097103164763492	0.0006135347431720078	0.0006550825647918318	0.0006583274732694568	0.07340883687588365	0.07209994683593221	-2.125138773230971e-05	-0.00017722942835972366	-2.1398853961606887e-05	-0.00017845924713016936
3.643759523609069	0.0005288418369629108	0.0005334858226663855	0.0005661296386947217	0.000570425811289893	0.0005871413880730563	0.0005912156112197742	0.0006092310277267082	0.000613052447828175	0.0006545676345740902	0.0006578099916428323	0.07340887545577603	0.07209998472526187	-2.1081326477970577e-05	-0.00017687052151600657	-2.122761264898923e-05	-0.00017809784994794742
3.6657150077309777	0.0005284265960636067	0.0005330669358401863	0.0005656851398858566	0.0005699779394961322	0.0005866804031604826	0.000590751427470428	0.0006087527115731992	0.0006125711311771832	0.0006540537497425624	0.0006572935605686628	0.07340891472654444	0.07210002329310175	-2.091247099142088e-05	-0.00017651103215887698	-2.1057585471224993e-05	-0.00017773586621278037
3.6878027846894206	0.0005280122001517679	0.000532648901429492	0.0005652415459708618	0.0005695309794659793	0.0005862203569119846	0.0005902881888982351	0.0006082753695959983	0.0006120907948090512	0.0006535409120022223	0.0006567781817601557	0.07340895470062561	0.07210006255166514	-2.0744813355455527e-05	-0.00017615096039443057	-2.088876445614958e-05	-0.0001773732960314578
3.710023651615288	0.0005275986505876536	0.0005322317208066454	0.0005647988584116192	0.0005690849326724582	0.0005857612508469323	0.0005898258970331014	0.0006077990033750808	0.0006116114403135953	0.0006530291230579489	0.0006562638569304249	0.07340899539068044	0.0721001025133871	-2.057834569931319e-05	-0.0001757903063072802	-2.0721141678399502e-05	-0.00017701013948924482
3.732378410442586	0.0005271859487312061	0.0005318153953436697	0.0005643570786697711	0.0005686398005883538	0.0005853030864845044	0.0005893645534047409	0.000607323614490284	0.0006111330692804915	0.0006525183846146057	0.0006557505877925599	0.07340903680959888	0.07210014319092566	-2.0413060198612096e-05	-0.00017542906996187435	-2.0554709259299614e-05	-0.0001766463966510895
3.7548678679373717	0.0005267740959420892	0.0005313999264123097	0.0005639162082067652	0.0005681955846862533	0.0005848458653437345	0.0005889041595427203	0.000606849204521356	0.0006106556832993246	0.0006520086983770895	0.0006552383760596827	0.07340907897050375	0.07210018459716984	-2.0248949075065553e-05	-0.00017506725140183088	-2.0389459366611587e-05	-0.00017628206756113707
3.777492835726878	0.0005263630935797446	0.0005309853153840894	0.0005634762484839123	0.0005677522864386093	0.0005843895889435738	0.0005884447169765236	0.0006063757750480213	0.0006101792839596546	0.0006515000660504044	0.0006547272234450192	0.07340912188675429	0.0721002267452389	-2.0086004596239077e-05	-0.00017470485064963182	-2.022538421421992e-05	-0.0001759171522418973
3.8002541303288	0.0005259529430034291	0.0005305715636303481	0.000563037200962433	0.0005673099073177825	0.0005839342588029384	0.0005879862272356	0.0006059033276500326	0.0006097038728510684	0.0006509924893397197	0.0006542171316619555	0.07340916557195147	0.07210026964849134	-1.992421907537345e-05	-0.00017434186770701188	-2.006247606203479e-05	-0.00017555165069513268
3.823152573180761	0.0005255436455722677	0.0005301586725222955	0.0005625990671035134	0.0005668684487961012	0.0005834798764407707	0.0005875286918494241	0.0006054318639072336	0.0006092294515632432	0.0006504859699504416	0.0006537081024241147	0.07340921003994254	0.07210031332052552	-1.9763584871173093e-05	-0.0001739783025549585	-1.990072721573359e-05	-0.000175185562901789
3.8461889906699622	0.0005251352026452948	0.0005297466434310525	0.0005621618483683514	0.000566427912345906	0.0005830264433760859	0.0005870721123475447	0.00060496138539961	0.0006087560216859984	0.000649980509588268	0.0006532001374454063	0.07340925530482399	0.07210035777518646	-1.9604094387519824e-05	-0.00017361415515294853	-1.9740130026500713e-05	-0.00017481888882120433
3.8693642141629967	0.0005247276155815084	0.0005293354777277038	0.0005617255462182173	0.0005659882994396103	0.0005825739611280377	0.0005866164902596485	0.000604491893707358	0.0006082835848093622	0.0006494761099592665	0.0006526932384401068	0.07340930138094787	0.07210040302656882	-1.94457400733844e-05	-0.00017324942544021116	-1.9580676890911322e-05	-0.0001744516283921499
3.892679080035866	0.0005243208857399038	0.0005289251767833372	0.0005612901621144922	0.0005655496115497423	0.0005821224312159588	0.0005861618271156037	0.0006040233904109276	0.0006078121425236192	0.0006489727727699216	0.0006521874071229115	0.07340934828292514	0.07210044908902233	-1.9288514422533334e-05	-0.00017288411333479803	-1.942236025063125e-05	-0.00017408378153209447
3.9161344297041563	0.0005239150144795341	0.0005285157419691002	0.0005608556975187338	0.0005651118501490077	0.0005816718551594301	0.0005857081244455279	0.0006035558770910958	0.0006073416964193797	0.0006484704997272177	0.00065168264520901	0.07340939602563083	0.07210049597715536	-1.9132409973275644e-05	-0.0001725182187334029	-1.9265172592212304e-05	-0.00017371534813721834
3.9397311096534064	0.000523510003159546	0.0005281071746562372	0.000560422153892717	0.0005646750167103315	0.0005812222344783235	0.0005852553837798309	0.0006030893553290122	0.0006068722480876279	0.000647969292538689	0.0006511789544141405	0.07340944462420845	0.07210054370584082	-1.8977419308407323e-05	-0.00017215174151249957	-1.9109106446976026e-05	-0.00017334632808314876
3.963469971469652	0.0005231058531392321	0.0005276994762161422	0.0005599895326984918	0.0005642391127069186	0.0005807735706928644	0.000584803606649279	0.0006026238267062651	0.0006064037991197889	0.0006474691529124954	0.0006506763364546666	0.07340949409407618	0.07210059229022087	-1.8823535054770732e-05	-0.00017178468152662107	-1.895415439060605e-05	-0.00017297672122341956
3.987351871870168	0.0005227025657780741	0.0005272926480204044	0.0005595578353984333	0.0005638041396123013	0.000580325865323684	0.0005843527945850467	0.0006021592928049369	0.0006059363511077821	0.0006469700825574809	0.0006501747930476344	0.07340954445093033	0.0721006417457098	-1.867074988331878e-05	-0.00017141703861031643	-1.880030904319145e-05	-0.0001726065273914973
4.01137767273438	0.0005223001424357897	0.0005268866914408532	0.0005591270634552912	0.0005633700989003905	0.0005798791198918707	0.0005839029491187692	0.0006016957552076591	0.0006054699056440795	0.0006464720831832405	0.0006496743259108414	0.07340959571075013	0.0721006920880025	-1.8519056508660425e-05	-0.0001710488125765408	-1.8647563068798292e-05	-0.000172235746399102
4.035548241134971	0.0005218985844723801	0.0005264816078496072	0.0005586972183322458	0.0005629369920455323	0.0005794333359190318	0.0005834540717826033	0.0006012332154976765	0.0006050044643217676	0.0006459751565001887	0.0006491749367629013	0.07340964788980418	0.07210074333307549	-1.8368447688901085e-05	-0.0001706800032166278	-1.8495909175283987e-05	-0.000171864378036235
4.059864449369175	0.000521497893248178	0.0005260773986191208	0.0005582683014929577	0.0005625048205225579	0.0005789885149273445	0.0005830061641092798	0.0006007716752589036	0.0006045400287346054	0.0006454793042196228	0.0006486766273233123	0.07340970100465567	0.07210079549719532	-1.8218916225595794e-05	-0.00017031061030188532	-1.8345340114241798e-05	-0.00017149242207255277
4.08432717499025	0.0005210980701238858	0.0005256740651222283	0.0005578403144016171	0.0005620735858068333	0.0005785446584396094	0.0005825592276321576	0.0006003111360759794	0.0006040766004770799	0.0006449845280537869	0.0006481793993125177	0.0734097550721671	0.07210084859692294	-1.8070454963393587e-05	-0.0001699406335823328	-1.8195848680679916e-05	-0.00017111987825650654
4.108937300839158	0.0005206991164606321	0.0005252716087321931	0.000557413258523	0.0005616432893743149	0.0005781017679793083	0.0005821132638852804	0.0005998515995343299	0.0006036141811444676	0.000644490829715939	0.000647683254451977	0.07340981010950469	0.07210090264911766	-1.792305678975821e-05	-0.0001695700727859656	-1.804742771271614e-05	-0.00017074674631428755
4.133695715076422	0.0005203010336200131	0.0005248700308227557	0.0005569871353225184	0.0005612139327016027	0.0005776598450706609	0.0005816682744034352	0.0005993930672202273	0.0006031527723328957	0.0006439982109204212	0.0006471881944642316	0.07340986613414624	0.07210095767094385	-1.7776714634955976e-05	-0.00016919892762054523	-1.7900070091539724e-05	-0.00017037302595150627
4.15860331121418	0.0005199038229641366	0.0005244693327681757	0.0005565619462662706	0.0005607855172659885	0.0005772188912386739	0.0005812242607222023	0.0005989355407208443	0.0006026923756393954	0.0006435066733827177	0.0006466942210729683	0.07340992316388445	0.07210101367987534	-1.763142147174525e-05	-0.000168827197772628	-1.7753768741165035e-05	-0.00016999871685279
4.183660988148428	0.0005195074858556736	0.0005240695159432834	0.0005561376928210951	0.0005603580445455104	0.0005767789080092026	0.0005807812243780142	0.000598479021624317	0.0006022329926619656	0.0006430162188195273	0.0006462013360030861	0.07340998121683444	0.07210107069370417	-1.7487170315083275e-05	-0.00016845488290687105	-1.760851662809329e-05	-0.0001696238186805893
4.208869650191461	0.000519112023657901	0.0005236705817235243	0.0005557143764546232	0.0005599315160190073	0.0005763398969090035	0.0005803391669082122	0.0005980235115198037	0.000601774624999632	0.0006425268489488301	0.0006457095409807688	0.0734100403114388	0.07210112873054236	-1.7343954222110575e-05	-0.0001680819826675728	-1.7464306761257042e-05	-0.00016924833107651027
4.2342302071045115	0.0005187174377347466	0.000523272531485005	0.0005552919986353271	0.0005595059331661672	0.000575901859465788	0.0005798980898510995	0.0005975690119975395	0.0006013172742525027	0.000642038565489948	0.0006452188377335427	0.07341010046647359	0.0721011878088293	-1.720176629178491e-05	-0.00016770849667728516	-1.732113219174783e-05	-0.00016887225366080116
4.259743574130585	0.0005183237294508409	0.0005228753666045421	0.0005548705608325772	0.0005590812974675837	0.000575464797208282	0.0005794579947459985	0.0005971155246489012	0.0006008609420218322	0.0006415513701636186	0.0006447292279903509	0.07341016170105369	0.07210124794733806	-1.7060599664719955e-05	-0.0001673344245373548	-1.717898601259933e-05	-0.00016849558603215797
4.285410672027485	0.0005179309001715572	0.0005224790884597067	0.0005544500645166901	0.0005586576104048044	0.0005750287116662771	0.0005790188831333064	0.0005966630510664619	0.0006004056299100774	0.0006410652646920572	0.0006442407134816167	0.07341022403463998	0.07210130916518201	-1.69204475230101e-05	-0.0001669597658279509	-1.703786135856533e-05	-0.00016811832776764124
4.311232427101037	0.0005175389512630614	0.0005220836984288743	0.0005540305111589838	0.0005582348734603888	0.00057459360437069	0.0005785807565545527	0.0005962115928440539	0.0005999513395209601	0.0006405802507990282	0.000643753295939312	0.07341028748704567	0.0721013714818184	-1.6781303090004918e-05	-0.00016658452010792635	-1.6897751405989606e-05	-0.00016774047842330053
4.337209771238533	0.000517147884092357	0.0005216891978912664	0.0005536119022318263	0.0005578130881179542	0.0005741594768536141	0.0005781436165524512	0.0005957611515768239	0.0005994980724595233	0.0006400963302099063	0.0006432669770970252	0.07341035207844145	0.0721014349170579	-1.664315963006112e-05	-0.00016620868691455404	-1.6758649372500614e-05	-0.0001673620375332585
4.363343641942354	0.0005167577000273326	0.0005212955882270028	0.0005531942392086929	0.0005573922558622358	0.0005737263306483805	0.0005777074646709619	0.0005953117288612983	0.0005990458303321956	0.0006396135046517518	0.0006427817586900299	0.07341041782936389	0.07210149949106841	-1.6506010448417638e-05	-0.00016583226576397103	-1.6620548516869255e-05	-0.00016698300461032156
4.389634982363801	0.0005163684004368058	0.0005209028708171426	0.0005527775235642124	0.000556972378179132	0.0005732941672896075	0.000577272302455341	0.0005948633262954357	0.0005985946147468458	0.0006391317758533702	0.0006422976424553475	0.07341048476071976	0.07210156522438353	-1.6369848890975328e-05	-0.00016545525615122014	-1.6483442138830184e-05	-0.00016660337914613244
4.416084741337141	0.0005159799866905697	0.0005205110470437363	0.000552361756774224	0.000556553456555762	0.000572862988313261	0.0005768381314522012	0.0005944159454786919	0.0005981444273128467	0.0006386511455453849	0.0006418146301318226	0.07341055289379458	0.07210163213790764	-1.6234668343996853e-05	-0.00016507765754929238	-1.6347323578752224e-05	-0.00016622316061006004
4.442693873413836	0.0005155924601594433	0.0005201201182898697	0.0005519469403158278	0.0005561354924805182	0.0005724327952567094	0.0005764049532095676	0.0005939695880120778	0.0005976952696411342	0.0006381716154603053	0.0006413327234601854	0.07341062225025874	0.07210170025292233	-1.6100462234016483e-05	-0.00016469946941004288	-1.6212186217562027e-05	-0.00016584234845025414
4.469463338897009	0.0005152058222153108	0.0005197300859397092	0.000551533075667438	0.0005557184874431168	0.0005720035896587787	0.0005759727692769321	0.0005935242554982195	0.0005972471433442673	0.0006376931873325905	0.0006408519241831228	0.0734106928521738	0.07210176959109546	-1.596722402757121e-05	-0.0001643206911636358	-1.607802347646306e-05	-0.00016546094209302087
4.49639410387609	0.0005148200742311742	0.0005193409513785535	0.0005511201643088351	0.0005553024429346531	0.0005715753730598105	0.0005755415812053135	0.0005930799495414193	0.0005968000500364898	0.0006372158628987254	0.0006403722340453497	0.07341076472200186	0.07210184017448644	-1.5834947231063712e-05	-0.00016394132221912716	-1.5944828816800288e-05	-0.0001650789409433917
4.523487140261684	0.0005144352175811952	0.0005189527159928721	0.000550708207721216	0.0005548873604476508	0.0005711481470017146	0.0005751113905473084	0.0005926366717477124	0.0005963539913337865	0.0006367396438972802	0.0006398936547936677	0.07341083788261069	0.07210191202555345	-1.5703625390496925e-05	-0.00016356136196377102	-1.5812595739794766e-05	-0.0001646963443844851
4.550743425820648	0.0005140512536407432	0.0005185653811703611	0.0005502972073872517	0.0005544732414761204	0.0005707219130280298	0.0005746821988571542	0.0005921944237249321	0.0005959089688539502	0.000636264532068986	0.0006394161881770466	0.07341091235728084	0.0721019851671606	-1.557325209125722e-05	-0.00016318080976290839	-1.5681317786316387e-05	-0.00016431315177720118
4.578163944211368	0.000513668183786443	0.0005181789482999843	0.0005498871647911361	0.0005540600875156086	0.0005702966726839774	0.0005742540076907824	0.0005917532070827672	0.0005954649842166385	0.0006357905291568012	0.0006389398359466873	0.07341098816971453	0.0721020596225863	-1.5443820958010307e-05	-0.00016279966496084153	-1.555098853680062e-05	-0.00016392936246152623
4.605749685019276	0.0005132860093962152	0.0005177934187720203	0.0005494780814186384	0.0005536479000632505	0.0005698724275165179	0.0005738268186058746	0.0005913130234328223	0.0005950220390434341	0.0006353176369059808	0.0006384645998560902	0.07341106534404374	0.07210213541553018	-1.5315325654423687e-05	-0.00016241792688011236	-1.5421601610951866e-05	-0.0001635449757552837
4.633501643792551	0.0005129047318493302	0.0005174087939781102	0.0005490699587571573	0.0005532366806178255	0.0005694491790744074	0.0005734006331619215	0.000590873874388679	0.0005945801349579071	0.0006348458570641454	0.0006379904816611262	0.07341114390483529	0.07210221257011887	-1.5187759882979296e-05	-0.00016203559482136365	-1.5293150667542235e-05	-0.00016315999095434242
4.6614208220780515	0.000512524352526448	0.0005170250753113035	0.0005486627982957742	0.0005528264306798087	0.0005690269289082556	0.0005729754529202791	0.0005904357615659576	0.0005941392735856767	0.0006343751913813497	0.0006375174831201073	0.07341122387710133	0.07210229111091788	-1.5061117384765343e-05	-0.00016165266806357492	-1.5165629404246747e-05	-0.00016277440733282467
4.689508227457455	0.0005121448728096679	0.0005166422641661058	0.000548256601525304	0.0005524171517514252	0.0005686056785705809	0.0005725512794442254	0.0005899986865823766	0.0005936994565544711	0.0006339056416101561	0.0006370456059938555	0.07341130528630688	0.07210237106293546	-1.4935391939316714e-05	-0.0001612691458640486	-1.5039031557429958e-05	-0.0001623882241429675
4.717764873583629	0.0005117662940825729	0.0005162603619385255	0.0005478513699383499	0.0005520088453367025	0.0005681854296158685	0.0005721281142990186	0.0005895626510578146	0.00059326068549419	0.0006334372095057012	0.0006365748520457744	0.07341138815837692	0.07210245245163309	-1.4810577364368638e-05	-0.00016088502745816025	-1.491335090192912e-05	-0.00016200144061488675
4.746191780217212	0.0005113886177302772	0.0005158793700261192	0.0005474471050293558	0.0005516015129415247	0.0005677661836006265	0.0005717059590519537	0.0005891276566143715	0.000592822962036965	0.0006329698968257684	0.0006361052230419185	0.07341147251970596	0.07210253530293224	-1.4686667515712709e-05	-0.0001605003120597609	-1.4788581250913674e-05	-0.00016161405595714606
4.774789973263409	0.0005110118451394704	0.0005154992898280375	0.0005470438082946579	0.0005511951560736846	0.0005673479420834421	0.0005712848152724187	0.0005886937048764282	0.0005923862878172215	0.0006325037053308538	0.0006356367207510629	0.07341155839716562	0.07210261964322448	-1.4563656286931473e-05	-0.00016011499886038616	-1.4664716455583399e-05	-0.00016122606935572992
4.803560484809025	0.0005106359776984676	0.0005151201227450759	0.0005466414812325406	0.0005507897762429399	0.000566930706625042	0.0005708646845319561	0.0005882607974707116	0.0005919506644717428	0.0006320386367842448	0.0006351693469447787	0.0734116458181145	0.07210270549937779	-1.4441537609249239e-05	-0.000159729087029839	-1.4541750405053927e-05	-0.000160837479974682
4.832504353159697	0.0005102610167972501	0.0005147418701797172	0.0005462401253432878	0.0005503853749610636	0.0005665144787883456	0.0005704455684043158	0.000587828936026353	0.0005915160936397284	0.0006315746929520841	0.000634703103397498	0.0734117348104057	0.07210279289874763	-1.4320305451391568e-05	-0.00015934257571662003	-1.4419677026211025e-05	-0.0001604482869568269
4.861622622877388	0.0005098869638275145	0.0005143645335361771	0.0005458397421292332	0.0005499819537418979	0.0005660992601385225	0.0005700274684655133	0.000587398122174948	0.0005910825769628559	0.0006311118756034429	0.0006342379918865876	0.07341182540239617	0.07210288186918239	-1.41999538192418e-05	-0.0001589554640462898	-1.4298490283335893e-05	-0.00016005848942168832
4.890916344818065	0.0005095138201827206	0.0005139881142204578	0.000545440333094821	0.0005495795141014119	0.0005656850522430548	0.0005696103862938925	0.000586968357550626	0.0005906501160853491	0.0006306501865103944	0.0006337740141924239	0.0734119176229565	0.0721029724390361	-1.4080476755743906e-05	-0.00015856775112266241	-1.4178184178046185e-05	-0.00015966808646700192
4.9203865761696335	0.0005091415872581329	0.0005136126136403868	0.0005450418997466517	0.0005491780575577492	0.0005652718566717885	0.000569194323470177	0.0005865396437901038	0.0005902187126540331	0.0006301896274480831	0.000633311172098462	0.07341201150147968	0.07210306463717603	-1.3961868340725547e-05	-0.00015817943602776385	-1.405875274909478e-05	-0.00015927707716849315
4.950034380490085	0.0005087702664508725	0.0005132380332056679	0.0005446444435935405	0.000548777585631288	0.0005648596749969958	0.0005687792815775336	0.0005861119825327538	0.0005897883683184024	0.0006297302001947982	0.0006328494673913072	0.07341210706789042	0.07210315849299091	-1.3844122690665622e-05	-0.00015779051782140174	-1.394019007213039e-05	-0.00015888546057959974
4.979860827745887	0.0005083998591599562	0.0005128643743279273	0.0005442479661465668	0.0005483780998446887	0.0005644485087934285	0.0005683652622016251	0.0005856853754206611	0.0005893590847306787	0.0006292719065320432	0.0006323889018607871	0.07341220435265453	0.07210325403640191	-1.3727233958524265e-05	-0.0001574009955414013	-1.3822490259539702e-05	-0.00015849323573154106
5.009866994350591	0.000508030366786349	0.0005124916384207571	0.0005438524689191308	0.000547979601722953	0.0005640383596383793	0.0005679522669306732	0.0005852598240986911	0.0005889308635458777	0.0006288147482446115	0.0006319294773000275	0.07341230338679036	0.07210335129787125	-1.3611196333470493e-05	-0.00015701086820271715	-1.3705647460180229e-05	-0.00015810040163252714
5.040053963203681	0.0005076617907330082	0.0005121198268997682	0.0005434579534270066	0.0005475820927934764	0.00056362922911174	0.000567540297355516	0.0005848353302145503	0.0005885037064218719	0.0006283587271206609	0.0006314711955055239	0.07341240420187746	0.07210345030841332	-1.3496004040833634e-05	-0.0001566201347988766	-1.358965585930745e-05	-0.00015770695726920192
5.070422823729659	0.0005072941324049267	0.0005117489411826294	0.0005430644211883938	0.0005471855745860996	0.0005632211187960552	0.0005671293550696628	0.0005844118954188464	0.00058807761501945	0.0006279038449517787	0.0006310140582772119	0.07341250683006563	0.07210355109960315	-1.3381651341782402e-05	-0.0001562287943005919	-1.347450967827818e-05	-0.00015731290160533873
5.100974671917351	0.0005069273932091843	0.0005113789826891212	0.000542671873723975	0.000546790048633168	0.0005628140302765872	0.0005667194416693586	0.0005839895213651571	0.0005876525910023858	0.0006274501035330657	0.0006305580674185457	0.07341261130408769	0.07210365370358736	-1.3268132533210408e-05	-0.0001558368456564957	-1.3360203174415247e-05	-0.00015691823358236767
5.131710610359471	0.0005065615745549877	0.0005110099528411765	0.000542280312556964	0.0005463955164695799	0.0005624079651413671	0.0005663105587536364	0.0005835682097100868	0.0005872286360374961	0.000626997504663198	0.0006301032247365674	0.07341271765726962	0.07210375815309486	-1.3155441947545338e-05	-0.00015544428779307173	-1.3246730640799342e-05	-0.00015652295211929235
5.1626317482924104	0.000506196677853721	0.0005106418530629307	0.0005418897392131652	0.0005460019796328454	0.0005620029249812584	0.000565902707924382	0.0005831479621133342	0.0005868057517947087	0.0006265460501445119	0.0006296495320419835	0.0734128259235392	0.07210386448144655	-1.3043573952471396e-05	-0.00015505111961372497	-1.3134086406055637e-05	-0.00015612705611213473
5.193739201636265	0.0005058327045189925	0.0005102746847807674	0.0005415001552210255	0.0005456094396631393	0.0005615989113900143	0.0005654958907863887	0.0005827287802377558	0.0005863839399471249	0.0006260957417830733	0.0006291969911492393	0.07341293613743895	0.0721039727225672	-1.2932522950847777e-05	-0.00015465733999978082	-1.3022264834213274e-05	-0.0001557305444347401
5.225034093035115	0.0005054696559666763	0.0005099084494233644	0.0005411115621116867	0.0005452178981033547	0.0005611959259643355	0.0005650901089474185	0.0005823106657494275	0.0005859632021710827	0.0006256465813887488	0.0006287456038765933	0.0734130483341376	0.07210408291099532	-1.2822283380484883e-05	-0.00015426294781009653	-1.291126032447118e-05	-0.0001553334159379166
5.256517551897525	0.0005051075336149622	0.0005095431484217413	0.0005407239614190426	0.0005448273564991595	0.0005607939703039296	0.0005646853640182614	0.0005818936203177104	0.0005855435401462228	0.0006251985707752874	0.000628295372046191	0.07341316254943926	0.07210419508189439	-1.2712849713936158e-05	-0.00015386794188092245	-1.2801067311033268e-05	-0.00015493566945008752
5.288190714437326	0.0005047463388844005	0.0005091787832093058	0.0005403373546797904	0.0005444378163990487	0.0005603930460115701	0.0005642816576127927	0.000581477645615313	0.0005851249555555503	0.0006247517117603912	0.0006278462974841423	0.07341327881979676	0.07210430927106429	-1.2604216458338494e-05	-0.0001534723210259159	-1.2691680262933228e-05	-0.00015453730377675
5.320054723714605	0.0005043860731979467	0.0005088153552218983	0.0005399517434334863	0.0005440492793544004	0.0005599931546931544	0.0005638789913480349	0.0005810627433183571	0.0005847074500855027	0.0006243060061657907	0.0006273983820205958	0.07341339718232333	0.07210442551495488	-1.2496378155202326e-05	-0.00015307608403596074	-1.2583093683798605e-05	-0.00015413831770054454
5.352110729676963	0.000504026737981011	0.0005084528658978419	0.0005395671292226006	0.0005436617469195312	0.0005595942979577654	0.0005634773668442158	0.0005806489151064422	0.0005842910254260119	0.0006238614558173234	0.0006269516274898135	0.0734135176748034	0.07210454385067336	-1.2389329380226022e-05	-0.0001526792296790147	-1.2475302111703349e-05	-0.00015373870998111605
5.384359889201005	0.0005036683346615009	0.0005080913166779878	0.0005391835135925708	0.0005432752206517506	0.0005591964774177292	0.0005630767857248297	0.0005802361626627098	0.0005838756832705723	0.0006234180625450069	0.0006265060357302517	0.07341364033570628	0.07210466431600092	-1.2283064743139754e-05	-0.00015228175670060906	-1.2368300118961381e-05	-0.00015333847935526668
5.41680336613411	0.0005033108646698698	0.0005077307090057604	0.0005388008980918568	0.0005428897021114153	0.0005587996946886748	0.0005626772496166964	0.0005798244876739086	0.0005834614253163024	0.0006229758281831191	0.0006260616085846329	0.07341376520419773	0.07210478694940156	-1.2177578887512946e-05	-0.00015188366382339058	-1.2262082311986083e-05	-0.00015293762453699733
5.44944233133642	0.0005029543294391609	0.0005073710443272046	0.0005384192842719954	0.0005425051928619843	0.0005584039513895932	0.0005622787601500199	0.000579413891830458	0.0005830482532640127	0.0006225347545702693	0.0006256183479000239	0.07341389232015123	0.07210491179003674	-1.2072866490540901e-05	-0.00015148494974688564	-1.2156643331049169e-05	-0.00015253614421704975
5.482277962723094	0.0005025987304050539	0.0005070123240910348	0.0005380386736876547	0.0005421216944700756	0.000558009249142899	0.0005618813189584519	0.0005790043768265164	0.000582636168818271	0.0006220948435494817	0.0006251762555279151	0.07341402172416486	0.0721050388777762	-1.1968922262900819e-05	-0.00015108561314799984	-1.2051977850103743e-05	-0.0001521340370630453
5.515311445306831	0.0005022440690059122	0.0005066545497486752	0.0005376590678966889	0.00054173920850552	0.0005576155895744876	0.0005614849276791487	0.0005785959443600439	0.0005822251736874675	0.000621656096968267	0.0006247353333242952	0.07341415345757037	0.07210516825321191	-1.1865740948541897e-05	-0.0001506856526803796	-1.1948080576647258e-05	-0.00015173130171962368
5.548543971240616	0.0005018903466828284	0.0005062977227543153	0.0005372804684601939	0.0005413577365414162	0.0005572229743137985	0.0005610895879528342	0.0005781885961328697	0.0005818152695838817	0.0006212185166787057	0.000624295583149732	0.07341428756244804	0.07210529995767158	-1.1763317324510122e-05	-0.00015028506697466193	-1.1844946251487326e-05	-0.00015132793680805445
5.581976739860765	0.0005015375648796685	0.0005059418445649475	0.0005369028769425616	0.0005409772801541873	0.0005568314049938727	0.0005606953014238591	0.000577782333850757	0.000581406458223748	0.0006207821045375211	0.0006238570068694485	0.07341442408163978	0.07210543403323119	-1.1661646200776532e-05	-0.00014988385463833576	-1.1742569648573453e-05	-0.00015092394092618144
5.615610957730194	0.0005011857250431199	0.0005055869166404215	0.0005365262949115356	0.0005405978409236369	0.0005564408832514155	0.0005603020697402635	0.0005773771592234714	0.0005809987413273236	0.0006203468624061639	0.0006234196063534045	0.07341456305876487	0.07210557052272745	-1.1560722420053335e-05	-0.0001494820142558667	-1.1640945574849584e-05	-0.0001505193126489779
5.649447838681973	0.0005008348286227378	0.0005052329404434836	0.0005361507239382644	0.0005402194204330018	0.0005560514107268542	0.000559909894553834	0.0005769730739648433	0.0005805921206189524	0.0006199127921508841	0.0006229833834763709	0.07341470453823172	0.07210570946977421	-1.1460540857608295e-05	-0.00014907954438829474	-1.1540068870019918e-05	-0.00015011405052760274
5.6834886038631165	0.0005004848770709904	0.0005048799174398285	0.0005357761655973605	0.0005398420202690114	0.0005556629890644028	0.0005595187775201705	0.0005765700797928391	0.0005801865978271362	0.0006194798956428162	0.0006225483401180161	0.07341484856525227	0.07210585091877526	-1.1361096421101669e-05	-0.00014867644357356713	-1.1439934406403188e-05	-0.00014970815308992802
5.717734481778674	0.0005001358718433012	0.0005045278490981437	0.0005354026214669506	0.0005394656420219401	0.0005552756199121173	0.0005591287202987415	0.0005761681784296237	0.000579782174684597	0.0006190481747580551	0.0006221144781629785	0.07341499518585913	0.07210599491493812	-1.12623840503763e-05	-0.00014827271032603895	-1.1340537088734906e-05	-0.00014930161884019189
5.75218670833605	0.0004997878143981029	0.0005041767368901579	0.0005350300931287366	0.0005390902872856669	0.0005548893049219639	0.0005587397245529514	0.0005757673716016323	0.0005793788529283498	0.0006186176313777403	0.0006216817995009531	0.07341514444691759	0.07210614150428948	-1.1164398717301502e-05	-0.00014786834313662567	-1.1241871854011237e-05	-0.00014889444625908188
5.786846526889619	0.000499440706196876	0.0005038265822906823	0.0005346585821680463	0.0005387159576577273	0.000554504045749873	0.0005583517919501967	0.0005753676610396328	0.0005789766342997647	0.0006181882673881321	0.0006212503060267672	0.07341529639614135	0.0721062907336895	-1.1067135425625596e-05	-0.000147463340473164	-1.1143933671298178e-05	-0.0001484866338038876
5.821715188285586	0.0004990945487041982	0.0005034773867776631	0.0005342880901738915	0.0005383426547393723	0.0005541198440558053	0.0005579649241619315	0.0005749690484787968	0.000578575520544639	0.0006177600846806942	0.0006208199996404657	0.0734154510821097	0.07210644265084723	-1.0970589210731324e-05	-0.00014705770077941271	-1.104671754154421e-05	-0.00014807817990776517
5.856793950907131	0.0004987493433877903	0.0005031291518322258	0.0005339186187390242	0.0005379703801356246	0.0005537367015038121	0.0005575791228637281	0.0005745715356587671	0.0005781755134132645	0.0006173330851521766	0.0006203908822473884	0.07341560855428152	0.07210659730433626	-1.0874755139500536e-05	-0.00014665142247556606	-1.0950218497405087e-05	-0.00014766908298025072
5.892084080719833	0.0004984050917185616	0.0005027818789387204	0.0005335501694599915	0.0005375991354553334	0.000553354619762097	0.0005571943897353396	0.000574175124323725	0.0005777766146604954	0.0006169072707046968	0.0006199629557582573	0.07341576886301109	0.07210675474361067	-1.0779628310162402e-05	-0.00014624450395857302	-1.0854431603084247e-05	-0.0001472593414070661
5.927586851317345	0.0004980617951706541	0.0005024355695847693	0.0005331827439371907	0.0005372289223112318	0.0005529736005030764	0.0005568107264607615	0.0005737798162224579	0.0005773788260458157	0.0006164826432458183	0.0006195362220892541	0.07341593205956545	0.07210691501901811	-1.0685203852098257e-05	-0.00014583694360148503	-1.075935195417755e-05	-0.00014684895355031313
5.963303543967366	0.0004977194552214905	0.0005020902252613118	0.0005328163437749261	0.0005368597423199917	0.0005525936454034432	0.0005564281347282935	0.0005733856131084285	0.00057698214933341	0.0006160592046886377	0.0006191106831621028	0.07341609819614044	0.07210707818182169	-1.0591476925606545e-05	-0.00014542873975292858	-1.0664974677414805e-05	-0.00014643791774744674
5.999235447657878	0.0004973780733518209	0.0005017458474626551	0.0005324509705814673	0.000536491597102285	0.0005522147561442304	0.0005560466162306062	0.0005729925167398464	0.000576586586292234	0.0006156369569518689	0.0006186863409041605	0.07341626732587755	0.07210724428421053	-1.0498442721816083e-05	-0.000145019890738049	-1.0571294930547884e-05	-0.00014602623231203815
6.035383859143656	0.0004970376510457652	0.000501402437686516	0.0005320866259691026	0.0005361244882828352	0.0005518369344108706	0.0005556661726647991	0.0005726005288797333	0.000576192138696081	0.0006152159019599219	0.0006182631972484924	0.07341643950288057	0.07210741337932094	-1.0406096462543812e-05	-0.00014461039485869076	-1.0478307902234488e-05	-0.00014561389553424675
6.071750082993084	0.0004966981897908605	0.0005010599974340655	0.000531723311554194	0.0005357584174904751	0.0005514601818932575	0.0005552868057324648	0.0005722096512959922	0.0005757988083236512	0.0006147960416429879	0.0006178412541339556	0.07341661478223445	0.07210758552125104	-1.0314433399991225e-05	-0.0001442002503918155	-1.038600881175019e-05	-0.0001452009056794462
6.108335431635222	0.0004963596910781084	0.0005007185282099833	0.0005313610289572388	0.0005353933863582064	0.0005510845002858146	0.0005549085171397539	0.0005718198857614814	0.0005754065969586253	0.0006143773779371266	0.0006174205135052931	0.07341679322002168	0.07210776076508046	-1.0223448816635075e-05	-0.00014378945559005707	-1.0294392908840114e-05	-0.000144787260988391
6.145141225407182	0.0004960221564020197	0.0005003780315224969	0.0005309997798029227	0.000535029396523256	0.0005507098912875532	0.0005545313085974387	0.0005714312340540815	0.0005750155063897331	0.0006139599127843505	0.0006170009773132112	0.07341697487334123	0.0721079391668848	-1.0133138025113751e-05	-0.00014337800868248485	-1.020345547360791e-05	-0.0001443729596778548
6.182168792601758	0.0004956855872606596	0.0005000385088834307	0.0005306395657201772	0.0005346664496271319	0.0005503363566021375	0.0005541551818209746	0.000571043697956766	0.0005746255384108241	0.0006135436481327092	0.0006165826475144669	0.07341715980032691	0.07210812078375799	-1.004349636801044e-05	-0.00014296590787389596	-1.0113191816332745e-05	-0.00014395799994053327
6.2194194695153895	0.0004953499851556921	0.0004996999618082517	0.000530280388342235	0.0005343045473156801	0.0005499638979379463	0.0005537801385305645	0.0005706572792576703	0.0005742366948209364	0.0006131285859363721	0.0006161655260719523	0.07341734806016495	0.07210830567382713	-9.954519217660572e-06	-0.0001425531513444822	-1.0023597277239449e-05	-0.0001435423799441421
6.256894600496366	0.0004950153515924294	0.0004993623918161164	0.0005299222493066905	0.0005339436912391447	0.0005495925170081394	0.0005534061804512248	0.0005702719797501668	0.0005738489774243719	0.0006127147281557235	0.0006157496149547866	0.07341753971311568	0.0721084938962734	-9.86620197601911e-06	-0.00014213973724998274	-9.93466722637882e-06	-0.00014312609783180552
6.294595537993358	0.0004946816880798746	0.0004990258004299162	0.000529565150255553	0.0005335838830522227	0.000549222215530719	0.0005530333093128472	0.0005698878012329314	0.000573462388030764	0.0006123020767574409	0.0006153349161383965	0.07341773482053023	0.07210868551135013	-9.778540074504433e-06	-0.00014172566372212814	-9.846397063476703e-06	-0.00014270915172255594
6.332523642604218	0.0004943489961307675	0.0004986901891763218	0.0005292090928353053	0.0005332251244141226	0.0005488529952285933	0.000552661526850263	0.000569504745510017	0.0005730769284551514	0.0006118906337145866	0.0006149214316046068	0.0734179334448723	0.07210888058040296	-9.691528973784086e-06	-0.00014131092886754404	-9.75878221770067e-06	-0.00014229153971005715
6.370680283125076	0.0004940172772616309	0.000498355559585835	0.0005288540786969621	0.0005328674169886229	0.0005484848578296441	0.0005522908348033113	0.0005691228143909259	0.0005726926005180498	0.0006114804010066958	0.0006145091633417307	0.07341813564973759	0.0721090791658889	-9.605164163612595e-06	-0.00014089553076808425	-9.67181814751951e-06	-0.00014187325986310395
6.40906683659976	0.0004936865329928175	0.0004980219131928307	0.0005285001094961268	0.0005325107624441305	0.0005481178050667889	0.0005519212349169003	0.000568742009690682	0.0005723094060455257	0.000611071380619864	0.0006140981133446558	0.07341834149987456	0.07210928133139755	-9.519441162743857e-06	-0.00014047946748142748	-9.585500340590462e-06	-0.00014145431022614952
6.447684688369473	0.0004933567648485519	0.0004976892515356011	0.000528147186893048	0.0005321551624537358	0.0005477518386780441	0.000551552728941073	0.0005683623332299007	0.0005719273468692653	0.0006106635745468364	0.0006136882836149311	0.07341855106120464	0.07210948714167033	-9.434355518695217e-06	-0.00014006273704034178	-9.499824313540656e-06	-0.0001410346888185282
6.486535232122802	0.000493027974356979	0.0004973575761564067	0.0005277953125526767	0.0005318006186952732	0.000547386960406592	0.000551185318631073	0.0005679837868348629	0.0005715464248266511	0.0006102569847870966	0.000613279676160863	0.07341876440084481	0.07210969666262304	-9.349902807568797e-06	-0.0001396453374523099	-9.414785611777145e-06	-0.00014061439363405315
6.525619869945995	0.0004927001630502084	0.0004970268886015193	0.0005274444881447279	0.00053144713285138	0.0005470231720008463	0.0005508190057474111	0.0005676063723375905	0.0005711666417608348	0.0006098516133469609	0.0006128722929975999	0.07341898158712806	0.0721099099613658	-9.266078633948273e-06	-0.0001392272667001121	-9.330379809388903e-06	-0.00014019342264179335
6.564940012373588	0.0004923733324643594	0.0004966971904212688	0.0005270947153437332	0.0005310947066095523	0.000546660475214515	0.0005504537920559286	0.0005672300915759153	0.0005707879995208089	0.0006094474622396611	0.0006124661361472251	0.07341920268962661	0.07211012710622508	-9.18287863069505e-06	-0.00013880852274142375	-9.246602508942992e-06	-0.0001397717737855464
6.604497078439295	0.0004920474841396085	0.0004963684831700879	0.0005267459958291031	0.0005307433416622066	0.0005462988718066686	0.0005500896793278654	0.0005668549463935567	0.0005704104999614834	0.0006090445334854461	0.0006120612076388497	0.07341942777917339	0.07211034816676548	-9.100298458803412e-06	-0.00013838910350873201	-9.163449341327567e-06	-0.00013934944498372737
6.644292495727218	0.00049172261962023	0.0004960407684065613	0.0005263983312851819	0.0005303930397067344	0.0005459383635418033	0.0005497266693399244	0.0005664809386401927	0.0005700341449437577	0.0006086428291116621	0.0006116575095087013	0.07341965692788614	0.072110573213815	-9.018333807247862e-06	-0.00013796900690959957	-9.080915965602697e-06	-0.00013892643412950767
6.684327700423376	0.0004913987404546455	0.0004957140476934663	0.0005260517234013078	0.0005300438024455651	0.0005455789521899079	0.000549364763874339	0.000566108070171535	0.0005696589363345966	0.0006082423511528566	0.0006112550438002195	0.07341989020918868	0.07211080231948222	-8.93698039277236e-06	-0.00013754823082566536	-8.998998068799127e-06	-0.00013850273909012112
6.724604137367524	0.0004910758481954699	0.0004953883225978258	0.0005257061738718718	0.0005296956315862227	0.000545220639526532	0.0005490039647189407	0.0005657363428494064	0.0005692848760071064	0.0006078431016508633	0.0006108538125641473	0.07342012769783746	0.07211103555718601	-8.8562339597845e-06	-0.00013712677311338017	-8.917691365797724e-06	-0.00013807835770746069
6.76512326010531	0.0004907539443995522	0.0004950635946909463	0.0005253616843963749	0.0005293485288413858	0.0005448634273328499	0.0005486442736672242	0.0005653657585418124	0.0005689119658406088	0.0006074450826549008	0.0006104538178586268	0.07342036946994353	0.07211127300167518	-8.77609028019765e-06	-0.0001367046316040066	-8.836991599181152e-06	-0.00013765328779799524
6.805886530940724	0.0004904330306280229	0.0004947398655484705	0.0005250182566794861	0.0005290024959289451	0.0005445073173957272	0.0005482856925184144	0.0005649963191230174	0.0005685402077207156	0.0006070482962216621	0.0006100550617492916	0.07342061560299804	0.07211151472905263	-8.696545153235799e-06	-0.00013628180410296675	-8.756894539023105e-06	-0.0001372275271521034
6.846895420988873	0.00049011310844634	0.0004944171367504173	0.0005246758924311038	0.0005286575345720652	0.0005441523115077896	0.0005479282230775357	0.0005646280264736221	0.0005681696035394085	0.000606652744415415	0.000609657546309363	0.07342086617589674	0.0721117608168034	-8.617594405282633e-06	-0.00013585828838971747	-8.677395982752134e-06	-0.00013680107353415683
6.888151410229076	0.0004897941794243333	0.0004940954098812317	0.0005243345933664125	0.0005283136464992419	0.0005437984114674894	0.0005475718671554783	0.0005642608824806385	0.0005678001551951122	0.0006062584293080945	0.0006092612736197462	0.07342112126896666	0.07211201134381587	-8.539233889771382e-06	-0.00013543408221859676	-8.598491755046692e-06	-0.0001363739246833251
6.92965598755826	0.0004894762451362462	0.000493774686529827	0.0005239943612059409	0.0005279708334443614	0.0005434456190791701	0.0005472166265690639	0.0005638948890375643	0.0005674318645927708	0.0006058653529793975	0.0006088662457691224	0.07342138096399048	0.07211226639040927	-8.461459486954967e-06	-0.00013500918331744993	-8.520177707560181e-06	-0.0001359460783117994
6.971410650844719	0.0004891593071607879	0.0004934549682896344	0.0005236551976756254	0.0005276290971467642	0.0005430939361531403	0.0005468625031411205	0.000563530048044466	0.0005670647336439308	0.0006054735175168852	0.0006084724648540543	0.07342164534423529	0.07211252603835966	-8.384267103803654e-06	-0.00013458358938829573	-8.442449718870648e-06	-0.00013551753210595818
7.01341690698215	0.0004888433670811693	0.0004931362567586435	0.0005233171045068638	0.0005272884393512984	0.000542743364505734	0.0005465094987005419	0.0005631663614080485	0.0005666987642668103	0.0006050829250160745	0.0006080799329790746	0.07342191449447685	0.07211279037092584	-8.307652673846325e-06	-0.0001341572981073541	-8.36530369429777e-06	-0.00013508828372624238
7.055676271944047	0.0004885284264851542	0.0004928185535394528	0.0005229800834365795	0.0005269488618083858	0.0005423939059593853	0.0005461576150823641	0.0005628038310417386	0.0005663339583863846	0.0006046935775805412	0.0006076886522567911	0.07342218850102852	0.07211305947287633	-8.231612156972719e-06	-0.00013373030712421352	-8.288735565701623e-06	-0.0001346583308062116
7.098190270838397	0.0004882144869651024	0.0004925018602393099	0.000522644136207278	0.0005266103662740782	0.0005420455623426928	0.0005458068541278288	0.0005624424588657606	0.0005659703179344595	0.000604305477322016	0.0006072986248079826	0.07342246745176971	0.0721133334305164	-8.156141539331953e-06	-0.00013330261406238608	-8.212741291387278e-06	-0.00013422767095325194
7.1409604379627405	0.0004879015501180141	0.0004921861784701627	0.000522309264567109	0.0005262729545101199	0.0005416983354904909	0.0005454572176844567	0.0005620822468072156	0.0005656078448497544	0.0006039186263604871	0.0006069098527616989	0.07342275143617236	0.07211361233171816	-8.081236833172925e-06	-0.00013287421651933529	-8.137316855931324e-06	-0.000133796301748354
7.183988316859528	0.0004875896175455701	0.000491871509848697	0.000521975470269922	0.0005259366282840046	0.0005413522272439147	0.0005451087076061118	0.0005617231968001582	0.0005652465410779755	0.0006035330268242963	0.0006065223382553604	0.07342304054533282	0.07211389626594575	-8.0068940766587e-06	-0.00013244511206569887	-8.062458270017073e-06	-0.00013336422074575194
7.227275460371831	0.00048727869085418474	0.0004915578559963888	0.0005216427550753321	0.0005256013893690408	0.0005410072394504749	0.0005447613257530768	0.0005613653107856796	0.0005648864085719027	0.0006031486808502432	0.0006061360834348624	0.07342333487199812	0.07211418532428737	-7.933109333720795e-06	-0.00013201529824527491	-7.988161570269756e-06	-0.00013293142547252113
7.270823430699384	0.0004869687716550442	0.000491245218539546	0.000521311120748776	0.000525267239544409	0.0005406633739641228	0.0005444150739921194	0.000561008590711985	0.0005645274492914644	0.0006027655905836879	0.0006057510904546752	0.07342363451059883	0.07211447959948239	-7.859878693956823e-06	-0.00013158477257584067	-7.914422819145506e-06	-0.00013249791342932749
7.31463379945495	0.00048665986156415077	0.0004909335991093533	0.0005209805690615729	0.0005249341805952237	0.0005403206326453217	0.0005440699541965638	0.0005606530385344726	0.0005641696652038201	0.0006023837581786513	0.0006053673614779449	0.0734239395572769	0.07211477918595234	-7.787198272418e-06	-0.00013115353254786188	-7.841238104757016e-06	-0.00013206368208977526
7.358708147721062	0.00048635196220237094	0.0004906229993419172	0.0005206511017909867	0.0005246022143125942	0.0005399790173611175	0.0005437259682463604	0.0005602986562158181	0.0005638130582834413	0.0006020031857979203	0.0006049848986766003	0.0734242501099198	0.07211508417983213	-7.71506420948944e-06	-0.00013072157562493691	-7.768603540711343e-06	-0.00013162872890018495
7.403048066107065	0.00048604507519547495	0.0004903134208783119	0.0005203227207202843	0.0005242713424936861	0.0005396385299852081	0.0005433831180281581	0.0005599454457260515	0.0005634576305121927	0.0006016238756131499	0.0006046037042314556	0.07342456626818941	0.07211539467900059	-7.643472670764394e-06	-0.00013028889924410203	-7.69651526599021e-06	-0.00013119305127998193
7.447655154806527	0.00048573920217418365	0.0004900048653646226	0.0005199954276387964	0.0005239415669417808	0.0005392991723980132	0.0005430414054353731	0.0005595934090426403	0.0005631033838794125	0.0006012458298049699	0.0006042237803323138	0.07342488813355678	0.07211571078311141	-7.572419846843884e-06	-0.00012985550081481834	-7.624969444780874e-06	-0.0001307566466212523
7.49253102365499	0.00048543434477421095	0.0004896973344519906	0.0005196692243419811	0.0005236128894663398	0.0005389609464867479	0.0005427008323682623	0.0005592425481505726	0.0005627503203819975	0.0006008690505630918	0.0006038451291780747	0.07342521580933234	0.07211603259362628	-7.501901953212674e-06	-0.00012942137771936035	-7.553962266306988e-06	-0.0001303195122883266
7.537677292188054	0.00048513050463630975	0.0004893908297966584	0.0005193441126314812	0.0005232853118830634	0.0005386238541454913	0.0005423614007339945	0.0005588928650424375	0.0005623984420244835	0.0006004935400864123	0.0006034677529768417	0.07342554940070199	0.07211636021384839	-7.431915230118706e-06	-0.0001289865273128299	-7.483489944729721e-06	-0.0001298816456182933
7.583095589699846	0.0004848276834063122	0.000489085353060013	0.0005190200943151877	0.0005229588360139548	0.0005382878972752594	0.000542023112446722	0.0005585443617185094	0.0005620477508191302	0.000600119300583123	0.0006030916539460271	0.07342588901475992	0.07211669374895446	-7.3624559423710045e-06	-0.00012855094692254543	-7.41354871895087e-06	-0.0001294430439203742
7.628787555301809	0.0004845258827351769	0.000488780905908632	0.0005186971712073013	0.0005226334636873811	0.0005379530777840774	0.0005416859694276537	0.0005581970401868313	0.000561698248786004	0.0005997463342708199	0.0006027168343124644	0.07342623476054233	0.07211703330602924	-7.293520379272021e-06	-0.00012811463384883315	-7.344134852528723e-06	-0.00012900370447652132
7.674754837981857	0.000484225104279028	0.0004884774900143238	0.0005183753451283898	0.0005223091967381326	0.0005376193975870481	0.0005413499736051247	0.0005578509024632951	0.0005613499379530604	0.0005993746433766067	0.0006023432963125099	0.07342658674906473	0.07211737899410187	-7.225104854392123e-06	-0.00012767758536383345	-7.275244633460354e-06	-0.00012856362454032044
7.720999096663877	0.00048392534969920526	0.0004881751070541784	0.0005180546179054566	0.0005219860370074905	0.0005372868586064305	0.0005410151269146747	0.0005575059505717332	0.000561002820356233	0.0005990042301372131	0.0006019710421921621	0.07342694509335694	0.07211773092417804	-7.157205705464638e-06	-0.00012723979871186175	-7.206874374073198e-06	-0.00012812280133742138
7.767522000267617	0.0004836266206622989	0.00048787375871060383	0.0005177349913719954	0.0005216639863432839	0.0005369554627717067	0.0005406814312991154	0.0005571621865439955	0.0005606568980395138	0.0005986350967990982	0.0006016000742071656	0.07342730990849985	0.07211808920927845	-7.089819294271368e-06	-0.00012680127110988038	-7.139020410904494e-06	-0.00012768123206573223
7.814325227768903	0.00048332891884019825	0.00048757344667137506	0.0005174164673680556	0.0005213430465999542	0.0005366252120196575	0.0005403488887086076	0.0005568196124200381	0.0005603121730550413	0.0005982672456185676	0.000601230394623125	0.07342768131166207	0.07211845396447528	-7.022942006420542e-06	-0.00012636199974604134	-7.071679104494848e-06	-0.00012723891389442021
7.861410468260233	0.0004830322459101342	0.00048727417262967677	0.0005170990477403053	0.0005210232196386198	0.000536296108294437	0.0005400175011007344	0.0005564782302480111	0.0005599686474631875	0.0005979006788618835	0.0006008620057156194	0.0734280594221389	0.07211882530692813	-6.956570251290435e-06	-0.000125921981780866	-7.004846839315376e-06	-0.00012679584396475818
7.908779421011744	0.0004827366035547201	0.00048697593828414456	0.0005167827343420898	0.000520704507327134	0.0005359681535476425	0.0005396872704405732	0.00055613804208434	0.0005596263233326407	0.0005975353988053777	0.0006004949097703126	0.07342844436139041	0.07211920335592314	-6.890700461836818e-06	-0.00012548121434648174	-6.938520023569948e-06	-0.00012635201938929197
7.956433795532517	0.0004824419934619964	0.00048667874533891086	0.0005164675290334969	0.000520386911540153	0.0005356413497383927	0.0005393581987007738	0.0005557990499938168	0.0005592852027404975	0.0005971714077355692	0.0006001291090830701	0.07342883625308132	0.07211958823291126	-6.825329094442903e-06	-0.00012503969454617792	-6.872695089062478e-06	-0.0001259074372516461
8.004375311632296	0.0004821484173254717	0.0004863825955036493	0.0005161534336814192	0.0005200704341591967	0.0005353156988333998	0.0005390302878616313	0.000555461256049686	0.0005589452877723477	0.0005968087079492775	0.0005997646059600751	0.07342923522312049	0.07211998006154724	-6.760452628847349e-06	-0.00012459741945537728	-6.807368491110188e-06	-0.00012546209460741198
8.052605699483543	0.00048185587684416466	0.00048608749049361324	0.0005158404501596138	0.0005197550770727101	0.0005349912028070426	0.0005387035399111592	0.0005551246623337301	0.0005586065805223609	0.0005964473017537377	0.000599401402717941	0.07342964139970179	0.07212037896773062	-6.6960675679256926e-06	-0.00012415438612041474	-6.742536708331109e-06	-0.00012501598848296824
8.101126699683881	0.00048156437372264867	0.0004857934320296832	0.0005155285803487691	0.0005194408421761298	0.0005346678636414457	0.000538377956845169	0.0005547892709363621	0.0005582690830933796	0.0005960871914667223	0.0005990395016838343	0.0734300549133465	0.07212078507964696	-6.632170437581922e-06	-0.00012371059155873165	-6.678196242530451e-06	-0.00012456911587539754
8.149940063318896	0.0004812739096710921	0.0004855004218384083	0.0005152178261365641	0.000519127731371946	0.0005343456833265511	0.0005380535406673435	0.0005544550839567109	0.0005579327975970046	0.0005957283794166554	0.0005986789051955882	0.07343047589694471	0.07212119852780649	-6.568757786648734e-06	-0.00012326603275929215	-6.614343618592186e-06	-0.00012412147375326366
8.199047552025359	0.0004809844864052994	0.0004852084616520476	0.0005149081894177336	0.0005188157465697652	0.0005340246638601946	0.000537730293389312	0.0005541221035027123	0.0005575977261536862	0.000595370867942734	0.0005983196156018238	0.07343090448579866	0.07212161944509088	-6.505826186675896e-06	-0.0001228207066815562	-6.5509753842969e-06	-0.00012367305905547354
8.248450938054788	0.00048069610564675536	0.00048491755320861484	0.0005145996720941308	0.0005185048896863769	0.0005337048072481837	0.00053740821703073	0.0005537903316911993	0.0005572638708928152	0.0005950146593950503	0.000597961635262072	0.07343134081766674	0.07212204796679171	-6.4433722318461145e-06	-0.00012237461025586815	-6.488088110188223e-06	-0.00012322386869138835
8.298152004337403	0.00048040876912266474	0.0004846276982519202	0.0005142922760747906	0.0005181951626458148	0.0005333861155043716	0.0005370873136193539	0.0005534597706479924	0.0005569312339528133	0.0005946597561347087	0.0005976049665468942	0.0734317850328086	0.07212248423065822	-6.381392538854468e-06	-0.00012192774038372045	-6.425678389495627e-06	-0.00012277389954161444
8.348152544546481	0.00048012247856599313	0.0004843388985316094	0.0005139860032759914	0.0005178865673794202	0.000533068590650734	0.000536767585191116	0.0005531304225079885	0.0005565998174812219	0.0005943061605339511	0.0005972496118380018	0.07343223727402944	0.07212292837693961	-6.319883746700242e-06	-0.00012148009393643522	-6.363742837908054e-06	-0.00012232314845628256
8.398454363163072	0.00047983723571550955	0.0004840511558032112	0.0005136808556213228	0.0005175791058259113	0.0005327522347174491	0.0005364490337902085	0.0005528022894152582	0.0005562696236348012	0.0005939538749762854	0.0005968955735283851	0.07343269768672835	0.0721233805484321	-6.258842516608867e-06	-0.0001210316677558998	-6.3022780934863035e-06	-0.0001218716122557556
8.449059275541144	0.00047955304231582936	0.0004837644718281757	0.0005133768350417459	0.000517272779931442	0.0005324370497429718	0.0005361316614691553	0.0005524753735231322	0.0005559406545796152	0.0005936029018566004	0.0005965428540224335	0.07343316641894233	0.07212384089052332	-6.198265531913091e-06	-0.00012058245865476103	-6.241280816559822e-06	-0.00012141928773122534
8.49996910797308	0.0004792699001174482	0.0004834788483739152	0.0005130739434756568	0.0005169675916496685	0.0005321230377741118	0.0005358154702888918	0.0005521496769942973	0.0005556129124911288	0.0005932532435812985	0.0005961914557360629	0.07343364362139912	0.07212430955124191	-6.138149497859555e-06	-0.00012013246341525952	-6.1807476895176655e-06	-0.0001209661716430055
8.551185697755594	0.00047898781087679046	0.000483194287213848	0.0005127721828689548	0.0005166635429418161	0.0005318102008661142	0.0005355004623188468	0.0005518252020008901	0.0005552863995543026	0.0005929049025684229	0.0005958413810968442	0.07343412944756043	0.07212478668130409	-6.0784911415272605e-06	-0.00011968167878979863	-6.120675416739982e-06	-0.00012051226072161414
8.602710893256043	0.0004787067763562438	0.00048291079012743887	0.0005124715551751009	0.0005163606357767398	0.0005314985410827346	0.0005351866396370157	0.0005515019507245888	0.0005549611179636831	0.0005925578812477824	0.000595492632544129	0.07343462405367607	0.0721252724341616	-6.019287211673184e-06	-0.00011923010150069469	-6.061060724425402e-06	-0.00012005755166707988
8.654546553979111	0.0004784267983242033	0.00048262835890023817	0.0005121720623551876	0.000516058872130994	0.000531188060496321	0.0005348740043300462	0.0005511799253567115	0.0005546370699235036	0.0005922121820610836	0.0005951452125291803	0.07343512759883279	0.07212576696605506	-5.960534478593495e-06	-0.0001187777282396496	-6.001900360471345e-06	-0.00011960204114873363
8.706694550633951	0.000478147878555109	0.0004823469953239266	0.0005118737063780003	0.0005157582539888948	0.0005308787611878918	0.0005345625584933135	0.0005508591280983092	0.0005543142576477756	0.0005918678074620596	0.000594799123515302	0.07343564024500682	0.07212627043605994	-5.902229734015135e-06	-0.00011832455566815336	-5.943191094351721e-06	-0.00011914572580548621
8.759156765201672	0.00047787001882948683	0.00048206670119635203	0.0005115764892200823	0.0005154587833425859	0.000530570645247215	0.0005342523042310032	0.0005505395611602625	0.0005539926833603869	0.0005915247599166039	0.000594454367977972	0.0734361621571161	0.07212678300614224	-5.844369790976127e-06	-0.00011787058041740073	-5.88492971698943e-06	-0.00011868860224563405
8.811935091003267	0.00047759322093398406	0.00048178747832156894	0.0005112804128657993	0.0005151604621921032	0.0005302637147728875	0.0005339432436561883	0.0005502212267633765	0.0005536723492951971	0.0005911830419029008	0.000594110948404971	0.07343669350307243	0.07212730484120906	-5.7869514836338815e-06	-0.00011741579908716715	-5.827113040594162e-06	-0.00011823066704608198
8.865031432767935	0.00047731748666141684	0.00048150932850988523	0.0005109854793074071	0.0005148632925454442	0.0005299579718724194	0.000533635378890916	0.0005499041271384832	0.0005533532576961392	0.0005908426559115626	0.0005937688672965238	0.0734372344538394	0.07212783610916282	-5.729971667188874e-06	-0.00011696020824648878	-5.769737898548774e-06	-0.00011777191675260701
8.918447706701835	0.0004770428178108007	0.000481232253577894	0.0005106916905451136	0.0005145672764186289	0.0005296534186623107	0.0005333287120662837	0.0005495882645265341	0.0005530354108173132	0.0005905036044457628	0.0005934281271654278	0.07343778518348366	0.07212837698095534	-5.673427217758875e-06	-0.0001165038044335931	-5.712801145299137e-06	-0.00011731234787994149
8.972185840557227	0.0004767692161873953	0.0004809562553485182	0.0005103990485871457	0.0005142724158357701	0.0005293500572681347	0.0005330232453225243	0.0005492736411787028	0.0005527188109230893	0.0005901658900213754	0.0005930887305371949	0.07343834586923577	0.07212892763064375	-5.617315032239306e-06	-0.00011604658415544089	-5.656299656222295e-06	-0.0001168519569115789
9.02624777370205	0.00047649668360273564	0.00048068133565104667	0.0005101075554498132	0.0005139787128291348	0.000529047889824618	0.0005327189808090844	0.0005489602593564804	0.000552403460288203	0.000589829515167109	0.0005927506799501826	0.07343891669154395	0.07212948823544701	-5.5616320281661955e-06	-0.00011558854388758755	-5.60023032747034e-06	-0.00011639074029913543
9.080635457189915	0.0004762252218746787	0.00048040749632117624	0.0005098172131575768	0.0005136861694392161	0.0005287469184757245	0.0005324159206847123	0.0005486481213317804	0.0005520893611978611	0.000589494482424651	0.0005924139779557426	0.07343949783413514	0.07213005897580345	-5.506375143591279e-06	-0.00011512968007390545	-5.544590075858523e-06	-0.00011592869446243326
9.135350853830497	0.0004759548328274365	0.0004801347392010484	0.0005095280237431118	0.0005133947877147946	0.0005284471453747366	0.0005321140671175358	0.0005483372293870361	0.0005517765159478373	0.0005891607943488055	0.0005920786271183512	0.07344008948407436	0.07213064003542838	-5.451541336978782e-06	-0.0001146699891267089	-5.4893758387568325e-06	-0.00011546581578969484
9.190395938260405	0.00047568551829161134	0.00047986306613928824	0.0005092399892473749	0.0005131045697130083	0.0005281485726843385	0.0005318134222851497	0.0005480275858153033	0.0005514649268445795	0.000588828453507636	0.0005917446300157609	0.07344069183182435	0.0721312316013772	-5.397127587060575e-06	-0.00011420946742650429	-5.434584573937341e-06	-0.00011500210063680738
9.245772697014415	0.0004754172801042388	0.0004795924789910431	0.0005089531117196691	0.0005128155174994178	0.0005278512025766993	0.0005315139883746963	0.0005477191929203618	0.0005511545962053074	0.0005884974624826091	0.0005914119892391355	0.07344130507130886	0.07213183386410166	-5.343130892717339e-06	-0.00011374811132175422	-5.380213259467519e-06	-0.00011453754532769755
9.301483128597186	0.00047515012010882065	0.000479322979618019	0.0005086673932177116	0.0005125276331480735	0.0005275550372335566	0.0005312157675829523	0.0005474120530168198	0.0005508455263581188	0.0005881678238687402	0.0005910807073932007	0.0734419293999753	0.07213244701751387	-5.289548272845862e-06	-0.00011328591712851666	-5.32625889356278e-06	-0.00011407214615334615
9.357529243555355	0.0004748840401553631	0.0004790545698885212	0.0005083828358077002	0.0005122409187415837	0.0005272600788463024	0.0005309187621164135	0.0005471061684302181	0.0005505377196420942	0.0005878395402747403	0.0005907507870963894	0.07344256501885828	0.07213307125905112	-5.236376766241946e-06	-0.00011282288113052819	-5.2727184944928104e-06	-0.00011360589937270404
9.413913064550128	0.0004746190421004121	0.0004787872516774871	0.0005080994415643778	0.0005119553763711803	0.0005269663296160657	0.0005306229741913774	0.0005468015414971322	0.0005502311784073992	0.0005875126143231631	0.0005904222309809848	0.07344321213264568	0.0721337067897367	-5.183613431513669e-06	-0.00011235899957955098	-5.2195891004566675e-06	-0.00011313880121209541
9.47063662643026	0.0004743551278070883	0.0004785210268665271	0.0005078172125710993	0.0005116710081367863	0.0005266737917537967	0.0005303284060340308	0.0005464981745652778	0.0005499259050153911	0.0005871870486505519	0.0005900950416932751	0.07344387094974451	0.0721343538142478	-5.131255346902709e-06	-0.00011189426869429031	-5.166867769430122e-06	-0.00011267084786466264
9.527701976305488	0.0004740922991451249	0.0004782558973439581	0.0005075361509199004	0.0005113878161470835	0.000526382467480355	0.0005300350598805353	0.0005461960699936197	0.0005496219018387257	0.0005868628459075959	0.0005897692218937001	0.07344454168235019	0.07213501254098133	-5.079299610175926e-06	-0.00011142868466028355	-5.114551579053772e-06	-0.00011220203549025531
9.585111173620431	0.0004738305579909017	0.0004779918650048414	0.0005072562587115631	0.0005111058025195821	0.0005260923590265948	0.0005297429379771153	0.0005458952301524767	0.0005493191712614653	0.0005865400087592784	0.0005894447742570077	0.0734452245465142	0.0721356831821211	-5.0277433385351525e-06	-0.00011096224363035811	-5.062637626535027e-06	-0.00011173236021579103
9.642866290228868	0.0004735699062274802	0.0004777289317510192	0.0005069775380556825	0.0005108249693806854	0.00052580346863345	0.0005294520425801423	0.0005455956574236285	0.0005490177156791843	0.0005862185398850341	0.0005891217014724022	0.07344591976221368	0.07213636595370707	-4.976583668480153e-06	-0.0001104949417243678	-5.011123028516272e-06	-0.00011126181813495006
9.700969410468568	0.00047331034574463605	0.00047746709949114674	0.000506699991070734	0.0005105453188657593	0.0005255157985520215	0.0005291623759562238	0.0005452973542004255	0.0005487175374990795	0.0005858984419788999	0.000588800006243703	0.07344662755342583	0.07213706107570685	-4.925817755673315e-06	-0.00011002677502824909	-4.960004920930017e-06	-0.00011079040530730111
9.75942263123647	0.00047305187843889643	0.00047720637014073174	0.0005064236198841423	0.0005102668531192009	0.0005252293510436666	0.0005288739403822926	0.0005450003228878987	0.0005484186391400811	0.000585579717749679	0.0005884796912895026	0.07344734814819835	0.07213776877208665	-4.875442774851177e-06	-0.00010955773959479831	-4.9092804589199665e-06	-0.00011031811775900902
9.818228062064373	0.00047279450621356994	0.0004769467456221647	0.0005061484266323459	0.0005099895742945049	0.0005249441283800826	0.000528586738145691	0.0005447045659028668	0.0005481210230329585	0.0005852623699210924	0.0005881607593433195	0.07344808177872329	0.07213848927088225	-4.825455919683919e-06	-0.00010908783144294998	-4.858946816697039e-06	-0.00010984495148229356
9.877387825195074	0.00047253823097878384	0.00047668822786475627	0.0005058744134608672	0.0005097134845543349	0.0005246601328433998	0.0005283007715442647	0.000544410085674051	0.0005478246916204376	0.0005849464012319458	0.0005878432131537658	0.07344882868141592	0.07213922280427619	-4.775854402655662e-06	-0.000108617046557416	-4.809001187410129e-06	-0.00010937090243479108
9.936904055658934	0.000472283054651513	0.0004764308188047699	0.0005056015825243797	0.0005094385860705888	0.0005243773667262674	0.000528016042886449	0.0005441168846421846	0.0005475296473573085	0.0005846318144362868	0.0005875270554847039	0.07344958909698789	0.07213996960867204	-4.726635454975134e-06	-0.00010814538088929626	-4.7594407830654425e-06	-0.00010889596654024836
9.996778901350961	0.0004720289791556154	0.0004761745203854563	0.0005053299359867753	0.0005091648810244698	0.0005240958323319431	0.0005277325544913593	0.0005438249652601259	0.0005472358927105407	0.0005843186123035732	0.0005872122891154109	0.07345036327052734	0.07214072992477133	-4.67779632643342e-06	-0.00010767283035505171	-4.710262834382514e-06	-0.0001084201396877732
10.05701452310831	0.0004717760064218605	0.0004759193345570844	0.0005050594760212322	0.0005088923716065542	0.0005238155319743833	0.0005274503086888817	0.0005435343299929721	0.0005469434301593954	0.0005840067976188358	0.0005868989168407454	0.07345115145157916	0.07214150399765112	-4.629334285293808e-06	-0.00010719939083678187	-4.661464590681452e-06	-0.00010794341773176508
10.117613094788254	0.0004715241383879639	0.0004756652632769734	0.0005047902048102835	0.0005086210600168592	0.0005235364679783331	0.0005271693078197629	0.0005432449813181738	0.0005466522621955413	0.0005836963731828452	0.0005865869414713127	0.07345195389422565	0.07214229207684607	-4.581246618188574e-06	-0.00010672505818193345	-4.613043319774517e-06	-0.00010746579649165144
10.178576803346665	0.0004712733769986164	0.0004754123085095295	0.0005045221245458856	0.000508350948464915	0.0005232586426794169	0.0005268895542357033	0.0005429569217256502	0.000546362391323171	0.000583387341812286	0.0005862763658336342	0.0734527708571691	0.07214309441642808	-4.533530629985405e-06	-0.00010624982820293949	-4.564996307840352e-06	-0.00010698727175173506
10.239907848916916	0.000471023724205515	0.00047516047222627184	0.0005042552374294863	0.0005080820391698315	0.0005229820584242303	0.0005266110502994471	0.0005426701537179055	0.0005460738200591159	0.0005830797063399211	0.0005859671927703196	0.07345360260381606	0.07214391127508828	-4.486183643682452e-06	-0.00010577369667716385	-4.517320859315568e-06	-0.00010650783926111074
10.301608444889292	0.000470775181967394	0.000474909756405867	0.0005039895456720939	0.0005078143343603686	0.0005227067175704315	0.0005263337983848758	0.0005423846798101472	0.000545786550932965	0.0005827734696147712	0.0005856594251402365	0.07345444940236451	0.0721447429162237	-4.439203000319858e-06	-0.00010529665934704002	-4.470014296800197e-06	-0.00010602749473354045
10.363680817990868	0.00047052775225004924	0.00047466016303415726	0.0005037250514943434	0.0005075478362750046	0.0005224326224868318	0.000526057800877099	0.0005421005025304011	0.000545500586487182	0.0005824686345022838	0.0005853530658186876	0.07345531152588954	0.07214558960802152	-4.392586058814957e-06	-0.00010481871191915515	-4.423073960894627e-06	-0.00010554623384670392
10.426127208365882	0.0004702814370263761	0.00047441169410419317	0.0005034617571265702	0.0005072825471620086	0.0005221597755534926	0.0005257830601725522	0.0005418176244196353	0.0005452159292772279	0.0005821652038845151	0.0005850481176975855	0.07345618925243277	0.07214645162354659	-4.346330195902429e-06	-0.0001043398500646664	-4.376497210146699e-06	-0.00010506405224282311
10.488949869656532	0.00047003623827638697	0.0004741643516162587	0.0005031996648088722	0.0005070184692795049	0.0005218881791618127	0.0005255095786790836	0.0005415360480318744	0.0005449325818716752	0.000581863180660305	0.0005847445836856292	0.0734570828650938	0.07214732924083113	-4.300432805988581e-06	-0.00010386006941873194	-4.330281420893839e-06	-0.00010458094552777408
10.552151069084381	0.0004697921579872502	0.00047391813757790803	0.0005029387767911868	0.0005067556048955511	0.0005216178357146296	0.0005252373588160573	0.0005412557759343279	0.0005446505468523385	0.0005815625677454614	0.000584442466708489	0.0734579926521221	0.07214822274296481	-4.254891301049869e-06	-0.00010337936558044158	-4.2844239871624515e-06	-0.00010409690927094817
10.615733087532126	0.00046954919815330625	0.0004736730540039841	0.000502679095333352	0.000506493956288199	0.0005213487476263056	0.0005249664030144402	0.0005409768107075041	0.0005443698268143868	0.0005812633680729376	0.0005841417697089849	0.07345891890701024	0.0721491324181862	-4.209703110541821e-06	-0.00010289773411283065	-4.238922320586383e-06	-0.00010361193900572385
10.679698219625935	0.0004693073607761032	0.0004734291029166538	0.0005024206227051822	0.0005062335257455717	0.0005210809173228303	0.0005246967137169031	0.000540699154945341	0.0005440904243664752	0.0005809655845930255	0.0005838424956472713	0.07345986192859134	0.07215005855997987	-4.164865681253321e-06	-0.00010241517054206117	-4.193773850255135e-06	-0.00010312603022841205
10.744048773818252	0.0004690666478644169	0.00047318628634543196	0.000502163361186533	0.0005059743155659293	0.0005208143472419103	0.0005244282933779133	0.0005404228112553243	0.0005438123421308636	0.0005806692202735325	0.0005835446475010243	0.07346082202113463	0.0721510014671683	-4.120376477231152e-06	-0.00010193167035800477	-4.148976022622791e-06	-0.0001026391783984365
10.808787072471103	0.00046882706143428166	0.0004729446063272087	0.0005019073130673736	0.0005057163280577429	0.0005205490398330691	0.0005241611444638342	0.000540147782258617	0.0005435355827435466	0.0005803742780999807	0.0005832482282656304	0.0734617994944462	0.07215196144401191	-4.076232979657694e-06	-0.00010144722901343772	-4.104526301410005e-06	-0.00010215137893813953
10.87391545193992	0.00046858860350900626	0.0004727040649062744	0.0005016524806478539	0.0005054595655397613	0.0005202849975577407	0.000523895269453019	0.0005398740705901821	0.0005432601488543757	0.0005800807610757889	0.0005829532409543744	0.07346279466396961	0.07215293880030779	-4.032432686739036e-06	-0.00010096184192399937	-4.060422167477366e-06	-0.00010166262723261543
10.93943626265785	0.0004683512761192088	0.0004724646641343463	0.0005013988662383769	0.0005052040303410848	0.0005200222228893695	0.0005236306708359117	0.0005396016788989132	0.0005429860431271905	0.0005797886722224734	0.0005826596885986373	0.07346380785088799	0.07215393385148999	-3.988973113595688e-06	-0.00010047550446788678	-4.016661118717846e-06	-0.00010117291862898892
11.00535186922059	0.0004681150813028326	0.0004722264060705935	0.0005011464721596662	0.0005049497248012343	0.0005197607183135061	0.0005233673511151442	0.0005393306098477611	0.0005427132682399463	0.0005794980145798394	0.0005823675742480859	0.0734648393822313	0.0721549469187347	-3.945851792181484e-06	-9.99882119859935e-05	-3.973240669969194e-06	-0.00010068224843702567
11.071664650471687	0.00046788002110517083	0.0004719892927816584	0.0005008953007428367	0.0005046966512702221	0.0005195004863279059	0.000523105312805634	0.0005390608661138629	0.0005424418268848421	0.0005792087912061803	0.0005820769009708727	0.0734658895909797	0.07215597832906102	-3.903066271147403e-06	-9.949995978141002e-05	-3.930158352889908e-06	-0.0001001906119284246
11.138376999588447	0.00046764609757888833	0.00047175332634168305	0.0005006453543294642	0.0005044448121086223	0.0005192415294426281	0.0005228445584346852	0.0005387924503886737	0.0005421717217684537	0.0005789210051784779	0.0005817876718538349	0.07346695881617545	0.0721570284154433	-3.860614115747899e-06	-9.9010743119049e-05	-3.887411715849075e-06	-9.96980043362905e-05
11.205491324168262	0.00046741331278404424	0.0004715185088323287	0.0005003966352716562	0.000504194209687644	0.0005189838501801357	0.0005225850905420888	0.0005385253653780985	0.0005419029556118659	0.0005786346595926041	0.0005814998900026973	0.07346804740303212	0.07215809751691506	-3.818492907743318e-06	-9.852055722572861e-05	-3.844998323841806e-06	-9.920442085566139e-05
11.273010046315514	0.00046718166878810985	0.0004712848423427994	0.000500149145932121	0.000503944846389199	0.000518727451075394	0.0005223269116802212	0.0005382596138026239	0.0005416355311508026	0.0005783497575635282	0.0005812135585422735	0.0734691557030472	0.07215918597868202	-3.776700245265892e-06	-9.802939728942306e-05	-3.802915758352194e-06	-9.870985664238441e-05
11.340935602728974	0.00046695116766599226	0.00047105232896986493	0.0004999028886842403	0.0005036967246059775	0.0005184723346759752	0.00052207002441415	0.0005379951983974554	0.0005413694511357671	0.000578066302225524	0.0005809286806166791	0.0734702840741179	0.07216029415223496	-3.7352337427633622e-06	-9.753725845992878e-05	-3.761161617289125e-06	-9.821430681386523e-05
11.409270444789758	0.0004667218115000478	0.00047082097081787585	0.0004996578659121352	0.0005034498467415134	0.0005182185035421529	0.0005218144313217289	0.0005377321219126469	0.0005411047183321693	0.0005777842967323758	0.00058064525938953	0.07347143288065686	0.0721614223954636	-3.694091030874945e-06	-9.704413584825378e-05	-3.7197335148609484e-06	-9.771776644837415e-05
11.478017038649782	0.0004664936023801052	0.00047059076999878766	0.0004994140800107398	0.0005032042152102608	0.00051796596024701	0.000521560134993707	0.0005374703871132429	0.0005408413355204704	0.0005775037442575947	0.0005803632980441645	0.07347260249371339	0.07216257107277516	-3.6532697562929872e-06	-9.65500245253964e-05	-3.678629081443636e-06	-9.722023058399143e-05
11.547177865320764	0.0004662665424034813	0.0004703617286321788	0.0004991715333858719	0.0005029598324376638	0.0005177147073765394	0.0005213071380338292	0.0005372099967794144	0.0005405793054963171	0.0005772246479946345	0.0005800827997838536	0.07347379329109291	0.07216374055521182	-3.6127675817209e-06	-9.605491952373313e-05	-3.6378459635456536e-06	-9.67216942201754e-05
11.616755420763786	0.0004660406336749941	0.0004701338488452643	0.000498930228454301	0.0005027167008602255	0.000517464747529745	0.0005210554430589374	0.0005369509537065955	0.0005403186310706789	0.0005769470111571042	0.0005798037678320135	0.07347500565747998	0.07216493122057305	-3.5725821857326458e-06	-9.555881583571402e-05	-3.5973818236427306e-06	-9.62221523157919e-05
11.686752215979308	0.00046581587830698553	0.00046990713277292106	0.0004986901676438222	0.0005024748229255851	0.0005172160833187491	0.0005208050526990809	0.0005366932607056281	0.0005400593150699949	0.0005766708369789955	0.0005795262054324332	0.07347623998456634	0.0721661434535389	-3.53271126269164e-06	-9.506170841407091e-05	-3.557234340111938e-06	-9.572159978996075e-05
11.75717077709787	0.00046559227841932717	0.0004696815825576918	0.000498451353393322	0.0005022342010925821	0.0005169687173688921	0.0005205559695976138	0.0005364369206028979	0.0005398013603363067	0.0005763961287148958	0.0005792501158494871	0.07347749667117794	0.07216737764579623	-3.4931525226319232e-06	-9.456359217123456e-05	-3.517401207117632e-06	-9.522003152126479e-05
11.82801364547121	0.00046536983613944255	0.0004694572003498155	0.0004982137881528548	0.0005019948378313356	0.0005167226523188431	0.0005203081964113086	0.0005361819362404834	0.0005395447697274104	0.0005761228896402256	0.0005789755023683689	0.07347877612340561	0.07216863419616623	-3.453903691166653e-06	-9.406446197919582e-05	-3.477880134506936e-06	-9.471744234759716e-05
11.899283377763982	0.00046514855360231365	0.00046923398830722577	0.0004979774743837082	0.0005017567356233093	0.0005164778908207004	0.0005200617358104553	0.0005359283104762941	0.0005392895461169931	0.0005758511230514568	0.0005787023682953098	0.07348007875473757	0.07216991351073589	-3.4149625093974657e-06	-9.356431266950571e-05	-3.438668847722138e-06	-9.421382706600867e-05
11.970982546046038	0.00046492843295049705	0.00046901194859557955	0.0004977424145584798	0.0005015198969613904	0.000516234435540102	0.000519816590478975	0.0005356760461842215	0.0005390356923947861	0.0005755808322663519	0.0005784307169578194	0.0734814049861944	0.0721712160029896	-3.3763267338073576e-06	-9.306313903277574e-05	-3.399765087690968e-06	-9.370918043241638e-05
12.043113737885237	0.0004647094763341304	0.0004687910833882552	0.00049750861116114	0.0005012843243499534	0.0005159922891563286	0.0005195727631145216	0.00053542514625428	0.0005387832114667043	0.000575312020624189	0.0005781605517049072	0.07348275524646963	0.07217254209394648	-3.337994136163539e-06	-9.256093581853919e-05	-3.3611666107398637e-06	-9.320349716160359e-05
12.115679556440844	0.0004644916859109481	0.0004685713948663743	0.0004972760666871112	0.0005010500203049389	0.000515751454362415	0.0005193302564285944	0.000535175613592761	0.0005385321062550004	0.0005750446914860099	0.0005778918759073272	0.07348412997206599	0.07217389221229627	-3.2999625034194242e-06	-9.205769773489025e-05	-3.3228711884838134e-06	-9.269677192637327e-05
12.188682620557461	0.00046427506384628286	0.00046835288521880777	0.0004970447836433322	0.0005008169873539207	0.0005155119338652552	0.0005190890731466442	0.0005349274511223768	0.000538282379698411	0.0005747788482348502	0.0005776246929578119	0.07348552960744148	0.07217526679454152	-3.2622296376166177e-06	-9.155341944810935e-05	-3.2848766077261775e-06	-9.218899935760361e-05
12.26212556485955	0.00046405961231308154	0.0004681355566421856	0.0004968147645483339	0.0005005852280361826	0.0005152737303857149	0.0005188492160081863	0.000534680661782418	0.0005380340347523114	0.000574514494275989	0.000577359006271319	0.07348695460515539	0.07217666628513894	-3.2247933557981792e-06	-9.104809558295457e-05	-3.247180670380191e-06	-9.168017404433126e-05
12.336011039846525	0.00046384533349190407	0.00046791941134090374	0.0004965860119323053	0.0005003547449027839	0.0005150368466587362	0.0005186106877669059	0.0005344352485288982	0.000537787074388863	0.000574251633037191	0.0005770948192852697	0.0734884054260137	0.07217809113664726	-3.1876514899028055e-06	-9.054172072182898e-05	-3.2097811933596773e-06	-9.117029053307135e-05
12.41034171198835	0.00046363222957093394	0.00046770445152713414	0.0004963585283371694	0.0005001255405166379	0.0005148012854334537	0.0005183734911907746	0.0005341912143347147	0.0005375415015971723	0.0005739902679689577	0.0005768321354598021	0.07348988253922266	0.07217954180987318	-3.1508018866555423e-06	-9.003428940435043e-05	-3.1726760084632537e-06	-9.06593433270958e-05
12.485120263821853	0.00046342030274598245	0.00046749067942083024	0.0004961323163166512	0.0004998976174525805	0.0005145670494733019	0.0005181376290621594	0.0005339485621898009	0.0005372973193834447	0.0005737304025447809	0.0005765709582780218	0.07349138642254202	0.07218101877402427	-3.114242407510539e-06	-8.95257961278928e-05	-3.1358629623253267e-06	-9.014732688740479e-05
12.560349394047481	0.0004632095552204894	0.0004672780972497281	0.0004959073784363487	0.0004996709782974421	0.0005143341415561276	0.0005179031041779341	0.0005337072951012823	0.0005370545307711394	0.0005734720402613953	0.000576311291246254	0.07349291756244142	0.07218252250686179	-3.077970928525714e-06	-8.901623534665615e-05	-3.0993399162838192e-06	-8.96342356313945e-05
12.63603181762671	0.0004629999892055259	0.00046706670724935584	0.0004956837172738054	0.0004994456256501211	0.0005141025644743032	0.0005176699193495956	0.0005334674160936368	0.0005368131388011319	0.0005732151846390393	0.0005760531378943016	0.07349447645426013	0.07218405349485946	-3.041985340279923e-06	-8.850560147161124e-05	-3.063104746299939e-06	-8.912006393305139e-05
12.712170265880024	0.0004627916069197966	0.00046685651166303126	0.0004954613354185786	0.0004992215621216546	0.0005138723210348393	0.0005174380774033743	0.0005332289282088529	0.0005365731465318699	0.0005729598392217173	0.0005757965017757084	0.0734960636023705	0.07218561223336009	-3.0062835477749454e-06	-8.799388887005544e-05	-3.0271553428575654e-06	-8.86048061224387e-05
12.78876748658549	0.00046258441058963834	0.0004666475127418655	0.0004952402354723135	0.000498998790335292	0.0005136434140594994	0.0005172075811803529	0.0005329918345065932	0.0005363345570395384	0.0005727060075774656	0.0005755413864680225	0.07349767952034253	0.07218719922673997	-2.970863470347883e-06	-8.748109186550168e-05	-2.991489610866538e-06	-8.808845648526631e-05
12.865826244077915	0.00046237840244901904	0.00046643971274476335	0.0004950204200488122	0.0004987773129265655	0.0005134158463849138	0.0005169784335365785	0.0005327561380643555	0.0005360973734182213	0.0005724536932986217	0.0005752877955730618	0.0734993247311116	0.07218881498857585	-2.9357230415826864e-06	-8.696720473759523e-05	-2.956105469599339e-06	-8.757100926352901e-05
12.943349319348618	0.00046217358473953156	0.00046623311393841966	0.0004948018917741031	0.0004985571325433623	0.000513189620862695	0.000516750637343179	0.0005325218419776379	0.0005358615987800647	0.0005722029000020946	0.0005750357327171878	0.07350099976715391	0.07219046004180958	-2.9008602092056406e-06	-8.645222172128098e-05	-2.9210008525627253e-06	-8.705245865417433e-05
13.0213395101458	0.00046196995971039433	0.00046602771859731906	0.0004945846532865151	0.0004983382518459969	0.0005129647403595549	0.0005165241954864818	0.0005322889493601061	0.0005356272362554463	0.0005719536313296455	0.0005747852015515802	0.07350270517065692	0.07219213491892516	-2.8662729350055656e-06	-8.593613700698388e-05	-2.8861737074166276e-06	-8.653279880901921e-05
13.099799631075467	0.0004617675296184413	0.0004658235290037303	0.0004943687072367451	0.0004981206735072838	0.0005127412077574205	0.0005162991108681304	0.00053205746334376	0.0005353942889931417	0.0005717058909481639	0.0005745362057525145	0.07350444149370101	0.0721938401621189	-2.8319591947392753e-06	-8.541894474010936e-05	-2.8516219958913194e-06	-8.60120238349027e-05
13.178732513703073	0.0004615662967281171	0.00046562054744770195	0.000494154056287931	0.0004979044002126074	0.0005125190259535528	0.000516075386405203	0.0005318273870791048	0.0005351627601604944	0.0005714596825499522	0.0005742887490216445	0.07350620929843864	0.07219557632348143	-2.7979169780283607e-06	-8.490063902043266e-05	-2.817343693684634e-06	-8.549012779278387e-05
13.258141006655675	0.0004613662633114669	0.0004654187762270549	0.0004939407031157218	0.0004976894346599965	0.000512298197860666	0.0005158530250303326	0.0005315987237353221	0.0005349326529435885	0.0005712150098530174	0.0005740428350862894	0.07350800915728083	0.07219734396517705	-2.7641442883006434e-06	-8.438121390270947e-05	-2.783336790384769e-06	-8.496710469801938e-05
13.338027975724735	0.0004611674316481275	0.00046521821764737537	0.0004937286504083462	0.000497475779560193	0.0005120787264070435	0.000515632029691825	0.000531371476500441	0.000534703970547419	0.0005709718766013538	0.000573798467699721	0.07350984165308411	0.07219914365962864	-2.7306391426800206e-06	-8.386066339563514e-05	-2.749599289375744e-06	-8.444294851985001e-05
13.418396303969553	0.00046096980402531436	0.00046501887402200146	0.0004935179008666857	0.0004972634376367261	0.0005118606145366616	0.0005154124033537817	0.0005311456485815163	0.0005344767161960704	0.0005707302865652467	0.0005735556506414598	0.07351170737934472	0.0722009759897085	-2.6973995718958255e-06	-8.333898146169194e-05	-2.7161292077497977e-06	-8.391765318109534e-05
13.49924889182131	0.00046077338273780834	0.0004648207476720153	0.0004933084572043423	0.0004970524116259813	0.0005116438652093076	0.0005151941489962194	0.0005309212432048014	0.0005342508931328894	0.0005704902435415672	0.0005733143877175694	0.07351360694039029	0.07220284154892644	-2.6644236201960915e-06	-8.281616201663566e-05	-2.682924576202436e-06	-8.339121255739046e-05
13.580588657187745	0.0004605781700879437	0.0004646238409262299	0.0004931003221477118	0.000496842704277276	0.0005114284814007054	0.0005149772696151961	0.0005306982636159312	0.0005340265046206682	0.0005702517513540758	0.0005730746827609626	0.07351554095158279	0.07220474094162818	-2.6317093452681885e-06	-8.229219892966211e-05	-2.649983438963912e-06	-8.286362047757456e-05
13.662418535558457	0.000460384168385586	0.00046442815612117113	0.0004928934984360511	0.0004966343183529253	0.0005112144661026325	0.0005147617682229294	0.000530476713080098	0.0005338035539418203	0.0005700148138537317	0.0005728365396317027	0.07351751003951755	0.072206674783194	-2.599254818148617e-06	-8.176708602283811e-05	-2.6173038537085844e-06	-8.233487072312196e-05
13.744741480110864	0.00046019137994812026	0.00046423369560106897	0.0004926879888215503	0.0004964272566283194	0.0005110018223230491	0.0005145476478479258	0.0005302565948822378	0.0005335820443985667	0.0005697794349190025	0.000572599962217316	0.07351951484223297	0.07220864370023979	-2.5670581231336705e-06	-8.12408170706852e-05	-2.58488389145951e-06	-8.180495702760082e-05
13.827560461816718	0.0004599998071004247	0.00046404046171782736	0.0004924837960694	0.0004962215218919887	0.0005107905530862171	0.0005143349115351006	0.00053003791232721	0.0005333619793131158	0.0005695456184561798	0.0005723649544331036	0.07352155600941816	0.0722106483308249	-2.5351173576922646e-06	-8.071338580008247e-05	-2.552721636509079e-06	-8.12738730766871e-05
13.910878469549415	0.0004598094521748561	0.0004638484568310196	0.000492280922957865	0.000496017116945681	0.0005105806614328303	0.0005141235623459089	0.0005298206687399888	0.0005331433620278554	0.0005693133683997044	0.0005721315202224634	0.0735236342026291	0.07221268932466364	-2.5034306323800694e-06	-8.018478588950329e-05	-2.5208151863270745e-06	-8.074161250748446e-05
13.9946985101918	0.00045962031751121924	0.000463657683307853	0.0004920793722783492	0.0004958140446044264	0.0005103721504201355	0.000513913603358467	0.000529604867465846	0.0005329261959055336	0.0005690826887124823	0.0005718996635572076	0.07352575009550597	0.07221476734333615	-2.471996070768385e-06	-7.965501096948713e-05	-2.4891626514826105e-06	-8.020816890863536e-05
14.079023608744702	0.0004594324054567465	0.0004634681435231554	0.0004918791468354692	0.0004956123076966127	0.0005101650231220625	0.0005137050376676844	0.0005293905118705453	0.0005327104843294552	0.0005688535833862225	0.0005716693884378957	0.07352790437399531	0.0722168830605107	-2.4408118093361547e-06	-7.91240546215155e-05	-2.4577621555491556e-06	-7.967353581958547e-05
14.163856808436103	0.00045924571836606775	0.0004632798398593439	0.0004916802494471201	0.0004954119090640534	0.0005099592826293497	0.0005134978683853887	0.0005291776053405302	0.0005324962307036694	0.000568626056441764	0.0005714406988941604	0.07353009773657582	0.07221903716216332	-2.409875997409685e-06	-7.859191037822011e-05	-2.426611835035144e-06	-7.913770673052822e-05
14.24920117083096	0.0004590602586011834	0.0004630927747064023	0.0004914826829445462	0.0004952128515620586	0.0005097549320496736	0.0005132920986404572	0.0005289661512831218	0.000532283438453166	0.0005684001119294191	0.0005712135989850495	0.07353233089449154	0.07222123034680493	-2.3791867970550905e-06	-7.805857172250852e-05	-2.3957098392755546e-06	-7.860067508178026e-05
14.335059775941703	0.00045887602853143165	0.00046290695046184965	0.0004912864501724107	0.0004950151380595059	0.0005095519745077787	0.0005130877315789457	0.0005287561531267135	0.0005320721110240707	0.000568175753929314	0.0005709880927993611	0.0735346045719832	0.07222346332571201	-2.348742383011509e-06	-7.752403208764747e-05	-2.3650543303742333e-06	-7.806243426376758e-05
14.421435722339384	0.00045869303053345644	0.00046272236953070805	0.0004910915539888622	0.0004948187714389101	0.0005093504131456066	0.0005128847703642205	0.0005285476143209689	0.0005318622518838444	0.000567952986551738	0.0005707641844559957	0.07353691950653077	0.07222573682316252	-2.3185409426026288e-06	-7.698828485674936e-05	-2.3346434830946033e-06	-7.752297761615123e-05
14.50833212726552	0.0004585112669911713	0.00046253903432547485	0.0004908979972656055	0.0004946237545964933	0.0005091502511224284	0.0005126832181770906	0.0005283405383370233	0.0005316538645214839	0.000567731813937497	0.0005705418781043035	0.07353927644909374	0.07222805157667499	-2.288580675664266e-06	-7.64513233628139e-05	-2.3044754848080586e-06	-7.698229842835469e-05
14.595752126744532	0.0004583307402957217	0.0004623569472660793	0.0004907057828879662	0.0004944300904422526	0.0005089514916149742	0.0005124830782159381	0.0005281349286676848	0.0005314469524477209	0.0005675122402582684	0.0005703211779244379	0.0735416761643644	0.07223040833725065	-2.2588597944524225e-06	-7.591314088778445e-05	-2.274548535393349e-06	-7.644038993864788e-05
14.683698875697011	0.00045815145284544643	0.00046217611077985373	0.0004905149137549627	0.0004942377819000323	0.0005087541378175697	0.0005122843536968547	0.0005279307888276414	0.0005312415191952317	0.0005672942697169684	0.0005701020881277214	0.07354411943101549	0.07223280786962412	-2.2293765235470095e-06	-7.537373066210384e-05	-2.2448608471364005e-06	-7.58972453332174e-05
14.772175548053516	0.00045797340704583646	0.0004619965273014898	0.0004903253927793716	0.0004940468319075919	0.0005085581929422684	0.0005120870478537764	0.0005277281223536664	0.0005310375683188421	0.0005670779065481186	0.000569884612957009	0.07354660704196084	0.07223525095251522	-2.200129099807612e-06	-7.483308586517246e-05	-2.21541064468608e-06	-7.535285774701306e-05
14.861185336869132	0.0004577966053094888	0.0004618181992729956	0.0004901372228877952	0.0004938572434166736	0.0005083636602189857	0.0005118911639386171	0.0005275269328048288	0.0005308351033957359	0.0005668631550182181	0.0005696687566870581	0.07354913980461811	0.0722377383788879	-2.1711157722741764e-06	-7.429119962466812e-05	-2.1861961649622536e-06	-7.480722026298459e-05
14.95073145443871	0.0004576210500560603	0.0004616411291436541	0.0004899504070207275	0.0004936690193930719	0.0005081705428956349	0.0005116967052214058	0.000527327223762703	0.0005306341280256663	0.0005666500194261243	0.0005694545236249051	0.07355171854117429	0.07224027095621041	-2.1423348020750688e-06	-7.374806501542208e-05	-2.157215657049103e-06	-7.426032591074938e-05
15.040817132412794	0.0004574467437122227	0.00046146531936997625	0.000489764948132625	0.0004934821628167035	0.0005079788442382666	0.0005115036749904273	0.0005271289988315876	0.0005304346458311745	0.000566438504103438	0.0005692419181102522	0.0735543440888595	0.07224284950672655	-2.113784462352917e-06	-7.32036750596965e-05	-2.128467382137445e-06	-7.371216766728639e-05
15.131445621914246	0.0004572736887116065	0.00046129077241565335	0.0004895808491919688	0.0004932966766816731	0.000507788567531204	0.0005113120765523569	0.0005269322616387178	0.0005302366604578005	0.0005662286134148936	0.0005690309445158483	0.07355701730022449	0.07224547486772474	-2.085463038217772e-06	-7.265802272744815e-05	-2.099949613466618e-06	-7.316273845690835e-05
15.222620193655578	0.0004571018874947484	0.0004611174907515003	0.0004893981131813314	0.0004931125639963402	0.0005075997160771804	0.0005111219132324002	0.0005267370158344842	0.0005300401755743035	0.0005660203517587501	0.0005688216072478853	0.07355973904342258	0.07224814789181791	-2.0573688266274127e-06	-7.211110093484352e-05	-2.0716606362030515e-06	-7.261203114972137e-05
15.31434413805701	0.0004569313425090363	0.00046094547685540975	0.0004892167430974439	0.0004929298277833891	0.000507412293197482	0.000510933188374436	0.0005265432650926572	0.0005298451948728849	0.0005658137235671993	0.0005686139107463959	0.07356251020249921	0.07225086944722509	-2.0295001363196917e-06	-7.156290254391184e-05	-2.0435987473778165e-06	-7.206003856147225e-05
15.406620765365147	0.0004567620562086513	0.00046077473321228993	0.0004890367419512617	0.0004927484710798948	0.0005072263022320878	0.0005107459053411574	0.00052635101311061	0.0005296517220694117	0.00056560873330677	0.0005684078594856617	0.07356533167768321	0.07225364041806069	-2.001855287750518e-06	-7.10134203631696e-05	-2.0157622558207057e-06	-7.150675345392321e-05
15.499453405772549	0.00045659403105450245	0.0004606052623140083	0.0004888581127680268	0.0004925684969373888	0.0005070417465398096	0.0005105600675142121	0.0005261602636095434	0.0005294597609036411	0.0005654053854787428	0.0005682034579746178	0.07356820438568734	0.0722564617046268	-1.9744326130040867e-06	-7.046264714637152e-05	-1.988149482069594e-06	-7.095216853393593e-05
15.592845409537835	0.00045642726951416573	0.00046043706665932884	0.0004886808585873354	0.0004923899084219261	0.0005068586294984369	0.0005103756782943485	0.0005259710203347175	0.0005292693151394515	0.0005652036846195683	0.0005680007107572752	0.0735711292600122	0.07225933422371271	-1.9472304557143806e-06	-6.991057559221914e-05	-1.9607587583010504e-06	-7.039627645311075e-05
15.686800147106629	0.000456261774061816	0.0004602701487538461	0.0004885049824631994	0.0004922127086141498	0.0005066769545048793	0.0005101927411015583	0.0005257832870556815	0.0005290803885650725	0.0005650036353012939	0.0005677996224131384	0.07357410725125663	0.07226225890890102	-1.920247170997518e-06	-6.935719834415266e-05	-1.933588428242733e-06	-6.983906980720378e-05
15.781321009233178	0.00045609754717815514	0.00046010451110992334	0.0004883304874641131	0.0004920369006093593	0.0005064967249753128	0.0005100112593752251	0.0005255970675665107	0.0005288929849933218	0.0005648052421319966	0.0005676001975576407	0.07357713932743407	0.07226523671087584	-1.8934811253680517e-06	-6.880250799001786e-05	-1.9066368471053023e-06	-6.928054113605753e-05
15.87641140710273	0.0004559345913503435	0.00045994015624661324	0.0004881573766731126	0.0004918624875175715	0.0005063179443453237	0.0005098312365742674	0.0005254123656860405	0.0005287071082618386	0.00056460850975622	0.0005674024408425755	0.07358022647429409	0.07226826859774012	-1.8669306966808547e-06	-6.824649706167751e-05	-1.8799023815169354e-06	-6.872068292336497e-05
15.972074772454643	0.0004557729090719163	0.0004597770866895946	0.00048798565318784113	0.0004916894724635871	0.0005061406160700563	0.0005096526761772888	0.0005252291852581087	0.0005285227622333261	0.0005644134428554217	0.0005672063569565378	0.07358336969565103	0.07227135555533905	-1.8405942740253034e-06	-6.768915803413711e-05	-1.8533834094235785e-06	-6.815948759562873e-05
16.06831455770623	0.0004556125028427129	0.0004596153049710871	0.00048781532012061177	0.0004915178585870549	0.0005059647436243623	0.0005094755816827264	0.0005250475301517984	0.0005283399507957926	0.0005642200461484246	0.0005670119506253757	0.07358657001371721	0.072274498587586	-1.8144702576728018e-06	-6.713048332535054e-05	-1.8270783200269314e-06	-6.759694752196677e-05
16.165134236077357	0.00045545337516879065	0.00045945481362977915	0.0004876463805984673	0.0004913476490425355	0.000505790330502949	0.0005092999566090014	0.0005248674042616833	0.0005281586778627991	0.0005640283243918768	0.000566819226612646	0.0735898284694452	0.07227769871679791	-1.788557059006525e-06	-6.657046529638666e-05	-1.8009855137198286e-06	-6.703305501419565e-05
16.262537301715792	0.0004552955285623371	0.0004592956152107401	0.0004874788377632416	0.0004911788469995615	0.000505617380220528	0.0005091258044946675	0.0005246888115080754	0.0005279789473737041	0.0005638382823807134	0.0005666281897200721	0.0735931461228735	0.07228095698403764	-1.7628531004364179e-06	-6.60090962502774e-05	-1.7751034019960338e-06	-6.646780232577587e-05
16.36052726982327	0.00045513896554158647	0.0004591377122653382	0.00048731269477162185	0.0004910114556427039	0.000505445896311969	0.0005089531288985673	0.0005245117558372788	0.0005278007632939188	0.0005636499249486367	0.0005664388447880204	0.07359652405348072	0.07228427444945897	-1.7373568153172293e-06	-6.544636843142104e-05	-1.7494304073747795e-06	-6.590118165138159e-05
16.459107676782416	0.00045498368863072347	0.00045898110735114914	0.00048714795479520823	0.0004908454781716319	0.0005052758823324523	0.000508781933399983	0.0005243362412218439	0.0005276241296151599	0.0005634632569685908	0.0005662511966959726	0.07359996336054517	0.07228765219266188	-1.7120666479120833e-06	-6.488227402644264e-05	-1.7239649633547967e-06	-6.533318512733088e-05
16.55828208028434	0.00045482970035978885	0.00045882580303186165	0.0004869846210205696	0.0004906809178011716	0.0005051073418576176	0.0005086122215987892	0.0005241622716608212	0.0005274490503557038	0.0005632782833532477	0.0005660652503630075	0.07360346516351265	0.07229109131305178	-1.6869810532779868e-06	-6.431680516225113e-05	-1.6987055143080632e-06	-6.476380482998978e-05
16.658054059457015	0.00045467700326458084	0.00045867180187718874	0.00048682269664930886	0.000490517777761373	0.0005049402784837269	0.0005084439971156135	0.0005239898511800302	0.0005272755295606541	0.000563095009055513	0.0005658810107482991	0.07360703060237084	0.07229459293020803	-1.6620984972224619e-06	-6.374995390645566e-05	-1.6736505154320985e-06	-6.419303277627186e-05
16.758427214994473	0.0004545255998865503	0.00045851910646275745	0.00048666218489811327	0.0004903560612975612	0.0005047746958278109	0.0005082772635919864	0.0005238189838323131	0.0005271035713021962	0.0005629134390690121	0.0005656984828516068	0.07361066083802828	0.07229815818425764	-1.6374174562168095e-06	-6.318171226667169e-05	-1.6487984326614934e-06	-6.362086092254193e-05
16.859405169286727	0.00045437549277269816	0.00045836771937001424	0.0004865030889988205	0.0004901957716704051	0.0005046105975278358	0.0005081120246905068	0.0005236496736978131	0.0005269331796798738	0.000562733578428618	0.0005655176717137917	0.07361435705270429	0.07230178823625671	-1.6129364173219501e-06	-6.26120721895912e-05	-1.6241477425959182e-06	-6.304728116403313e-05
16.960991566550526	0.0004542266844754612	0.0004582176431861147	0.00048634541219846834	0.00049003691215597	0.0005044479872428541	0.0005079482840949957	0.000523481924884237	0.0005267643588208518	0.0005625554322109591	0.0005653385824173242	0.07361812045032548	0.0723054842685778	-1.5886538781506934e-06	-6.204102556219004e-05	-1.5996969324554543e-06	-6.247228533569349e-05
17.063190072960847	0.0004540791775525991	0.0004580688805038099	0.0004861891577593524	0.0004898794860457754	0.0005042868686531658	0.0005077860455106573	0.0005233157415271306	0.0005265971128801912	0.0005623790055349482	0.0005651612200868066	0.07362195225692625	0.07230924748530758	-1.5645683467541138e-06	-6.146856420910507e-05	-1.5754444999747756e-06	-6.189586521000712e-05
17.166004376783235	0.00045393297456707796	0.00045792143392133785	0.0004860343289590844	0.0004897234966468564	0.0005041272454604823	0.0005076253126642435	0.0005231511277901593	0.0005264314460411294	0.0005622043035623191	0.0005649855898895104	0.07362585372106109	0.07231307911264978	-1.540678341573412e-06	-6.089467989334185e-05	-1.551388953356745e-06	-6.131801249757707e-05
17.26943818850684	0.0004537880780869453	0.00045777530604229925	0.00048588092909064237	0.0004895689472818155	0.000503969121388084	0.0005074660893042122	0.0005229880878653855	0.0005262673625153553	0.0005620313314981683	0.0005648116970359061	0.07362982611422449	0.07231698039933475	-1.516982391369659e-06	-6.0319364315844504e-05	-1.5275288111900147e-06	-6.0738718846459205e-05
17.37349524097843	0.00045364449068520645	0.00045763049947553596	0.0004857289614624277	0.0004894158412888816	0.0005038125001809865	0.000507308379200896	0.0005228266259735547	0.000526104866543298	0.0005618600945915092	0.0005646395467802185	0.07363387073127453	0.07232095261704186	-1.4934790351652481e-06	-5.974260911507934e-05	-1.5038626023939489e-06	-6.0157975841704237e-05
17.478179289537028	0.0004535022149396894	0.00045748701683500265	0.00048557842939831353	0.0004892641820219614	0.0005036573856061008	0.0005071521861466614	0.0005226667463643801	0.0005259439623944079	0.0005616905981358298	0.0005644691444209766	0.0736379888908698	0.07232499706082159	-1.4701668221497877e-06	-5.916440586574423e-05	-1.480388866134056e-06	-5.957577500466382e-05
17.583494112149474	0.0004533612534329185	0.00045734486073964074	0.0004854293362377034	0.0004891139728506979	0.0005035037814524054	0.0005069975139560828	0.0005225084533168405	0.0005257846543674557	0.0005615228474696656	0.0005643004953015858	0.0736421819359109	0.07232911504953508	-1.4470443116211193e-06	-5.8584746078768624e-05	-1.4571061517491303e-06	-5.899210779228281e-05
17.689443509546752	0.0004532216087519646	0.00045720403381323494	0.00048528168533557497	0.0004889652171605191	0.0005033516915311069	0.0005068443664661041	0.0005223517511394689	0.0005256269467908193	0.0005613568479771763	0.0005641336048108938	0.0736464512339937	0.07233330792629417	-1.424110072942384e-06	-5.8003621201521693e-05	-1.4340130187126543e-06	-5.840696559757108e-05
17.79603130536116	0.0004530832834883079	0.0004570645386842785	0.00048513548006253517	0.0004888179183526927	0.0005032011196758116	0.0005066927475362107	0.0005221966441706548	0.0005254708440227864	0.0005611926050887343	0.0005639684783837821	0.07365079817786647	0.07233757705891444	-1.4013626854414082e-06	-5.742102261627191e-05	-1.4111080365395573e-06	-5.7820339748285154e-05
17.90326134626431	0.0004529462802376874	0.0004569263779858247	0.0004849907238048661	0.000488672079844376	0.0005030520697426932	0.000506542661048598	0.0005220431367789458	0.0005253163504518549	0.0005610301242815209	0.0005638051215017502	0.0736552241859013	0.0723419238403756	-1.3788007383642997e-06	-5.6836941640173166e-05	-1.3883897847255001e-06	-5.723222150663676e-05
18.011137502105942	0.00045281060159994607	0.00045678955435533766	0.00048484741996457505	0.0004885277050686669	0.0005029045456106648	0.0005063941109083452	0.0005218912333633552	0.0005251634704970393	0.0005608694110801377	0.0005636435396935231	0.07365973070257058	0.07234634968929032	-1.3564228307952168e-06	-5.625136952465415e-05	-1.3658568526735831e-06	-5.6642602068598946e-05
18.119663666053608	0.0004526762501788752	0.0004566540704345421	0.00048470557195944095	0.0004883847974746527	0.0005027585511815501	0.000506247101043587	0.0005217409383536716	0.0005250122086081807	0.0005607104710572175	0.0005634837385356626	0.07366431919893268	0.07235085605038238	-1.334227571602592e-06	-5.566429745487711e-05	-1.343507839644039e-06	-5.6051472563808935e-05
18.228843754733095	0.000452543228582049	0.0004565199288692565	0.00048456518322305945	0.00048824336052745844	0.0005026140903802577	0.0005061016354056878	0.000521592256210774	0.0005248625692662605	0.0005605533098340567	0.0005633257236531862	0.07366899117313122	0.07235544439497482	-1.312213579368008e-06	-5.507571654943255e-05	-1.3213413546766042e-06	-5.545882405488811e-05
18.338681708369887	0.0004524115394206575	0.00045638713230923415	0.00048442625720488894	0.00048810339770829423	0.0005024711671549544	0.0005059577179694177	0.0005214451914269507	0.0005247145569837181	0.0005603979330812504	0.000563169500720201	0.07367374815089782	0.07236011622148389	-1.290379482317243e-06	-5.4485617859617586e-05	-1.299356016520696e-06	-5.486464753659548e-05
18.44918149093129	0.0004522811853093305	0.0004562556834079915	0.00048428879737029396	0.00048796491251450023	0.0005023297854772431	0.0005058153527331298	0.0005212997485262218	0.000524568176304773	0.0005602443465193375	0.000563015075460547	0.07367859168606788	0.0723648730559287	-1.2687239182669272e-06	-5.389399236893633e-05	-1.2775504535864068e-06	-5.426893393585541e-05
18.56034709026951	0.00045215216886596244	0.0004561255848226323	0.00048415280720058655	0.00048782790845959203	0.0005021899493423381	0.0005056745437189375	0.0005211559320646659	0.0005244234318057505	0.0005600925559194643	0.0005628624536484448	0.07368352336110714	0.07236971645244401	-1.2472455345417105e-06	-5.33008309924754e-05	-1.2559233038555995e-06	-5.367167411052254e-05
18.672182518265565	0.000452024492711524	0.00045599683921366976	0.00048401829019307043	0.0004876923890733068	0.0005020516627692477	0.0005055352949728977	0.000521013746630754	0.000524280328095416	0.0005599425671040492	0.0005627116411091658	0.07368854478764551	0.07237464799380765	-1.225942987926991e-06	-5.27061245764876e-05	-1.2344732148363707e-06	-5.307285884938173e-05
18.784691810974078	0.0004518981594698758	0.00045586944924483775	0.0004838852498610775	0.0004875583579016409	0.0005019149298009501	0.0005053976105651875	0.0005208731968456822	0.0005241388698153038	0.0005597943859474657	0.0005625626437196996	0.0736936576070239	0.07237966929197553	-1.2048149446073318e-06	-5.210986389828087e-05	-1.2131988435101423e-06	-5.2472478872064854e-05
18.897879028768923	0.0004517731717675675	0.0004557434175828998	0.000483753689734008	0.000487425818506893	0.0005017797545045771	0.0005052614945902884	0.0005207342873637121	0.0005239990616400595	0.00055964801837673	0.0005624154674094427	0.07369886349084803	0.07238478198862829	-1.183860080081027e-06	-5.151203966470563e-05	-1.1920988562288785e-06	-5.1870524827205e-05
19.01174825648978	0.0004516495322336409	0.0004556187468974532	0.00048362361335736894	0.0004872947744677065	0.0005016461409715989	0.0005051269511671732	0.0005205970228725192	0.000523860908277786	0.000559503470372208	0.0005622701181608968	0.07370416414155885	0.0723899877557273	-1.1630770791154314e-06	-5.091264251221028e-05	-1.1711719286808253e-06	-5.126698729265855e-05
19.126303603589555	0.00045152724349941943	0.0004554954398607231	0.0004834950242928087	0.0004871652293791041	0.0005015140933180059	0.0005049939844394877	0.0005204614080935392	0.0005237244144703882	0.000559360747968329	0.0005621266020103716	0.07370956129300711	0.07239528829608241	-1.142464635686246e-06	-5.0311663006383234e-05	-1.1504167458267593e-06	-5.066185677510271e-05
19.241549204282624	0.0004514063081982957	0.00045537349914735536	0.0004833679261181521	0.0004870371868525273	0.0005013836156844967	0.0005048625985757406	0.0005203274477823224	0.0005235895849939285	0.0005592198572543095	0.0005619849250487122	0.07371505671104266	0.07240068534393025	-1.122021452900756e-06	-4.9709091640967595e-05	-1.1298320018253948e-06	-5.005512370900855e-05
19.357489217694134	0.0004512867289655106	0.0004552529274341994	0.00048324232242743376	0.0004869106505158715	0.0005012547122366654	0.0005047327977694908	0.0005201951467288949	0.0005234564246589844	0.0005590808043748982	0.0005618450934220242	0.07372065219411639	0.07240618066552346	-1.1017462429492586e-06	-4.910491883759749e-05	-1.1094163999817754e-06	-4.9446778456474494e-05
19.474127828010037	0.00045116850843792685	0.000455133727400087	0.0004831182168309292	0.0004867856240135192	0.0005011273871651902	0.000504604586239537	0.0005200645097581199	0.00052332493831101	0.0005589435955311178	0.0005617071133324229	0.07372634957388964	0.07241177605973144	-1.081637727035241e-06	-4.8499134945076405e-05	-1.0891686526761507e-06	-4.883681130624096e-05
19.59146924462811	0.0004510516492537962	0.0004550159017256024	0.0004829956129551853	0.0004866621110063747	0.0005010016446860251	0.0005044779682301115	0.0005199355417300692	0.0005231951308307064	0.0005588082369810398	0.0005615709910387894	0.07373215071586037	0.07241747335865338	-1.0616946353250722e-06	-4.7891730239071895e-05	-1.0690874813119346e-06	-4.822521247345446e-05
19.709517702309874	0.00045093615405251736	0.0004548994530928485	0.00048287451444304746	0.00048654011517189165	0.0005008774890405895	0.0005043529480110699	0.0005198082475403936	0.0005230670071343903	0.0005586747350405523	0.0005614367328575368	0.07373805751999604	0.07242327442824212	-1.041915706871243e-06	-4.728269492094983e-05	-1.0491716162467496e-06	-4.7611972098821065e-05
19.828277461333414	0.00045082202547439313	0.00045478438418520347	0.0004827549249536891	0.00048641964020410726	0.0005007549244959667	0.0005042295298780903	0.0005196826321207073	0.0005229405721743773	0.0005585430960841565	0.0005613043451633985	0.07374407192138475	0.07242918116894072	-1.0222996895611902e-06	-4.66720191174691e-05	-1.0294197967334467e-06	-4.6997080248092904e-05
19.94775280764713	0.0004507092661603741	0.00045467069768707425	0.0004826368481626333	0.0004863006898136655	0.0005006339553450944	0.0005041077181528652	0.0005195587004389667	0.0005228158309393597	0.0005584133265457668	0.0005611738343902226	0.07375019589089325	0.0724351955163308	-1.002845340063955e-06	-4.605969288058731e-05	-1.0098307708671962e-06	-4.638052691162409e-05
20.067948053024427	0.00045059787875179606	0.0004545583962836352	0.00048252028776177855	0.00048618326772784576	0.0005005145859069643	0.0005039875171833026	0.0005194364574998641	0.0005226927884547985	0.0005582854329195294	0.0005610452070317788	0.07375643143584143	0.07244131944179488	-9.83551423758191e-07	-4.544570618618404e-05	-9.90403295512629e-07	-4.5762302003413136e-05
20.188867535219305	0.0004504878658901142	0.000454447482660571	0.00048240524745941883	0.00048606737769058613	0.0005003968205268202	0.0005038689313437236	0.0005193159083452212	0.0005225714497833158	0.0005581594217606532	0.0005609184696425846	0.07376278060068939	0.07244755495319034	-9.644167146775212e-07	-4.483004893379716e-05	-9.711361362535302e-07	-4.514239536072828e-05
20.31051561812294	0.00045037923021662673	0.0004543379595038	0.00048229173098026366	0.00048595302346250615	0.0005002806635763577	0.0005037519650350651	0.0005191970580543903	0.0005224518200250947	0.0005580352996862591	0.0005607936288387448	0.07376924546773689	0.07245390409553619	-9.454399954515573e-07	-4.421271094566526e-05	-9.520280673273526e-07	-4.452079674324705e-05
20.432896691921076	0.00045027197437219043	0.0004542298294992007	0.0004821797420654567	0.0004858402088209276	0.0005001661194539276	0.0005036366226850819	0.0005190799117446617	0.0005223339043182837	0.0005579130733762337	0.0005606706912988012	0.07377582815783676	0.07246036895171383	-9.266200572573269e-07	-4.359368196707458e-05	-9.330778715805482e-07	-4.389749583315339e-05
20.55601517325261	0.00045016610099692594	0.00045412309533231937	0.00048206928447258737	0.0004857289375598903	0.000500053192584735	0.0005035229087485495	0.0005189644745716719	0.0005222177078394062	0.0005577927495741107	0.0005605496637645976	0.07378253083112267	0.07246695164318283	-9.079556997407777e-07	-4.297295166424964e-05	-9.142843403896379e-07	-4.327248223341684e-05
20.679875505368887	0.0004500616127299251	0.0004540177596880803	0.00048196036197571077	0.00048561921349017314	0.0004999418874210517	0.0005034108277074738	0.0005188507517298281	0.0005221032358037806	0.0005576743350879595	0.0005604305530421684	0.07378935568775051	0.07247365433070875	-8.894457309660368e-07	-4.235050962436704e-05	-8.956462736043995e-07	-4.264574546736233e-05
20.804482158294064	0.0004499585122089368	0.00045391382525048363	0.00048185297836535434	0.00048551104043930647	0.0004998322084424169	0.0005033003840712975	0.0005187387484527276	0.0005219904934659405	0.0005575578367912925	0.0005603133660026318	0.07379630496865557	0.07248047921510495	-8.710889673763794e-07	-4.172634535565267e-05	-8.771624795188109e-07	-4.201727497916974e-05
20.92983962898646	0.0004498568020700513	0.00045381129470228805	0.00048174713744852823	0.0004854044222515813	0.0004997241601558482	0.0005031915823771066	0.0005186284700135884	0.0005218794861200603	0.000557443261623984	0.0005601981095831018	0.07380338095632209	0.07248742853799071	-8.528842337070588e-07	-4.1100448285313895e-05	-8.588317747734719e-07	-4.138706013151472e-05
21.055952441500814	0.000449756484947379	0.0004537101707246984	0.0004816428430487339	0.0004852993627880668	0.0004996177470960535	0.000503084427189849	0.0005185199217256886	0.0005217702191003975	0.0005573306165932141	0.0005600847907876227	0.07381058597557161	0.07249450458256322	-8.348303629601532e-07	-4.0472807760330576e-05	-8.406529843282828e-07	-4.075509020616541e-05
21.18282514715158	0.0004496575634727081	0.00045361045599703106	0.0004815400990059647	0.0004851958659266086	0.0004995129738256376	0.0005029789231025385	0.0005184131089428029	0.000521662697781724	0.0005572199087744164	0.000559973416688108	0.07381792239436268	0.0725017096743857	-8.169261963186965e-07	-3.98434130455122e-05	-8.226249413947895e-07	-4.0121354402983256e-05
21.31046232467717	0.0004495600402751712	0.0004535121531963819	0.0004814389091767147	0.0004850939355618431	0.0004994098449353243	0.0005028750747364778	0.0005183080370596599	0.0005215569275797816	0.0005571111453122581	0.0005598639944253088	0.07382539262460858	0.07250904618218801	-7.991705830978895e-07	-3.9212253322901125e-05	-8.047464873693969e-07	-3.948584183845194e-05
21.438868580405217	0.00044946391798088585	0.0004534152649972753	0.0004813392774339737	0.000484993575605195	0.0004993083650441665	0.0005027728867414706	0.0005182047115123923	0.0005214529139517312	0.000557004333421623	0.0005597565312097886	0.07383299912301215	0.07251651651868779	-7.815623807197296e-07	-3.85793176928273e-05	-7.870164717962893e-07	-3.884854154609374e-05
21.568048548418737	0.00044936919921259263	0.0004533197940713114	0.0004812412076672233	0.0004848947899848814	0.0004992085387997622	0.0005026723637960425	0.0005181031377789974	0.0005213506623966155	0.0005568994803886191	0.0005596510343229248	0.073840744391914	0.07252412314142241	-7.641004546006872e-07	-3.794459517030002e-05	-7.694337523021615e-07	-3.8209442475331534e-05
21.69800689072348	0.0004492758865892903	0.0004532257430867949	0.0004811447037824409	0.00048479758264590616	0.0004991103708784837	0.0005025735106076589	0.0005180033213798171	0.0005212501784558238	0.0005567965935716104	0.0005595475111179168	0.07384863098016063	0.07253186855360326	-7.467836781449837e-07	-3.7308074686687176e-05	-7.519971945391894e-07	-3.756853349058675e-05
21.828748297416116	0.0004491839827258421	0.00045313311470836595	0.0004810497697020783	0.00048470195755005935	0.000499013865985685	0.0005024763319129505	0.0005179052678779992	0.0005211514677135698	0.0005566956804022478	0.0005594459690208268	0.07385666148398812	0.07253975530498215	-7.296109326845272e-07	-3.666974508870213e-05	-7.347056721334223e-07	-3.692580337087692e-05
21.960277486853503	0.00044909349023259493	0.0004530419115966087	0.000480956409365062	0.00048460791867590674	0.0004989190288559361	0.000502380832477934	0.0005178089828799916	0.0005210545357973678	0.0005565967483865408	0.0005593464155316232	0.07386483854792167	0.07254778599273472	-7.125811073893564e-07	-3.6029595136030657e-05	-7.175580666195138e-07	-3.628124080837236e-05
22.092599205822967	0.0004490044117149704	0.00045295213640766095	0.00048086462672677465	0.00048451547001878385	0.0004988258642532426	0.0005022870170982437	0.0005177144720360286	0.0005209593883785282	0.0005564998051059356	0.0005592488582252595	0.07387316486569774	0.07255596326236756	-6.956930992448734e-07	-3.538761350201092e-05	-7.005532674014738e-07	-3.563483440856274e-05
22.225718229713628	0.0004489167497730549	0.00045286379179280083	0.0004807744257590418	0.0004844246155907784	0.0004987343769712767	0.0005021948905993528	0.0005176217410406318	0.0005208660311726457	0.0005564048582184182	0.0005591533047527552	0.07388164318120001	0.07256428980863518	-6.789458129952478e-07	-3.474378877288409e-05	-6.836901717023613e-07	-3.4986572689701956e-05
22.359639362688714	0.0004488305070011711	0.00045277688039803296	0.0004806858104501085	0.0004843353594207169	0.000498644571833601	0.0005021044578368073	0.0005175307956331103	0.0005207744699401059	0.00055631191545963	0.0005590597628423096	0.07389027628941489	0.07257276837648069	-6.623381610892064e-07	-3.409810944698943e-05	-6.669676844851379e-07	-3.43364440807542e-05
22.494367437858962	0.00044874568598744546	0.00045269140486365976	0.00048059878480461983	0.0004842477055541458	0.000498556453693903	0.0005020157236964574	0.0005174416415980778	0.000520684710486596	0.0005562209846440131	0.0005589682403004311	0.07389906703740771	0.07258140176199286	-6.458690636017544e-07	-3.345056393264101e-05	-6.503847184092994e-07	-3.368443692103318e-05
22.629907317457054	0.00044866228931336483	0.00045260736782384007	0.00048051335284359723	0.0004841616580533124	0.0004984700274362307	0.0005019286930946947	0.0005173542847659761	0.0005205967586636259	0.0005561320736659759	0.0005588787450130925	0.07390801832531839	0.07259019281338346	-6.295374482209477e-07	-3.280114054940442e-05	-6.339401937970491e-07	-3.303053946067391e-05
22.766263893012997	0.00044858031955330896	0.0004525247719061367	0.0004804295186044029	0.0004840772209971321	0.0004983852979752195	0.0005018433709786799	0.0005172687310135948	0.0005205106203690468	0.000556045190501065	0.000558791284946889	0.07391713310737268	0.0725991444319836	-6.133422501774198e-07	-3.214982752650086e-05	-6.17633038568462e-07	-3.237473985895356e-05
22.903442085530802	0.0004484997792740868	0.00045244361973105496	0.000480347286140715	0.0004839943984811675	0.0004983022702563375	0.0005017597623265893	0.0005171849862646178	0.0005204263015475935	0.0005559603432071854	0.0005587058681502443	0.07392641439291989	0.07260825957325945	-5.972824121680542e-07	-3.149661300066997e-05	-6.014621881580019e-07	-3.1717026182098706e-05
23.041446845665973	0.00044842067103445244	0.00045236391391156584	0.00048026665952248954	0.00048391319461759595	0.0004982209492561223	0.0005016778721478536	0.0005171030564901662	0.0005203438081914256	0.0005558775399258187	0.0005586225027546222	0.07393586524748878	0.07261754124784857	-5.813568843429737e-07	-3.0841485017335524e-05	-5.854265855099669e-07	-3.1057386404936826e-05
23.180283153904217	0.00044834299738460656	0.0004522856570526168	0.00048018764283591983	0.0004838336135351695	0.0004981413399824206	0.0005015977054833963	0.0005170229477093487	0.0005202631463406754	0.0005557967888832775	0.0005585411969757614	0.07394548879386081	0.07262699252262	-5.655646242454758e-07	-3.0184431529495237e-05	-5.695251810145224e-07	-3.0395808409328096e-05
23.31995602074116	0.0004482667608656902	0.00045220885175063086	0.0004801102401833935	0.0004837556593791793	0.000498063447474631	0.0005015192674058805	0.0005169446659898261	0.0005201843220840084	0.0005557180983919743	0.0005584619591149346	0.07395528821317245	0.0726366165217483	-5.499045967415593e-07	-2.9525440395819502e-05	-5.537569324354924e-07	-2.9732279982444543e-05
23.460470486863187	0.0004481919640092612	0.00045213350059299063	0.00048003445568344866	0.00048367933631141295	0.0004979872768039534	0.0005014425630199559	0.0005168682174483837	0.0005201073415591932	0.000555641476851726	0.0005583847975602368	0.07396526674603311	0.07264641642781824	-5.343757739709187e-07	-2.8864499379929742e-05	-5.381208048659079e-07	-2.9066788816103917e-05
23.60183162332936	0.0004481186093367629	0.0004520596061575167	0.00047996029347072307	0.00048360464851010976	0.0004979128330736358	0.0005013675974625093	0.0005167936082515117	0.0005200322109536802	0.0005555669327510747	0.0005583097207878948	0.0739754276936691	0.07265639548294582	-5.1897713532114e-07	-2.8201596150884134e-05	-5.226157706915771e-07	-2.8399322506963975e-05
23.744044531754422	0.0004480466993589679	0.000451987171011917	0.0004798877576958965	0.00048353160016990633	0.0004978401214192206	0.000501294375902911	0.0005167208446159916	0.0005199589365051825	0.0005554944746686283	0.0005582367373635917	0.07398577441909063	0.07266655698992178	-5.03707667359396e-07	-2.7536718281359618e-05	-5.072408095338401e-07	-2.7729868555037562e-05
23.887114344492932	0.00044797623657542054	0.00045191619771323886	0.00047981685252563634	0.0004834601955017864	0.0004977691470088013	0.0005012229035432725	0.0005166499328094978	0.0005198875245022767	0.0005554241112744397	0.0005581658559438316	0.07399631034827922	0.07267690431338283	-4.885663637717308e-07	-2.6869853246153097e-05	-4.919949081825647e-07	-2.705841436211054e-05
24.031046224824397	0.00044790722347385774	0.0004518466888072964	0.00047974758214253425	0.00048339043873302126	0.0004976999150432766	0.000501153185618701	0.0005165808791512066	0.000519817981285007	0.0005553558513314052	0.000558097085277323	0.07400703897140419	0.07268744088100323	-4.735522253359551e-07	-2.6200988422833693e-05	-4.768770605712101e-07	-2.638494723232465e-05
24.175845367139747	0.00044783966252961315	0.000451778646828084	0.0004796799507450362	0.00048332233410710576	0.0004976324307566036	0.0005010852273975553	0.0005165136900124102	0.0005197503132454971	0.000555289703696682	0.0005580304342063823	0.07401796384406004	0.07269817018470945	-4.586642598613643e-07	-2.553011108978598e-05	-4.6188626771134084e-07	-2.5709454370095863e-05
24.32151699712871	0.0004477735562050133	0.00045171207429717936	0.00047961396254737605	0.00048325588588369386	0.0004975666994160621	0.0005010190341817092	0.0005164483718171498	0.0005196845268285781	0.0005552256773231504	0.0005579659116683775	0.07402908858852932	0.07270909578192264	-4.439014821327938e-07	-2.4857208425391186e-05	-4.470215376449222e-07	-2.503192287969802e-05
24.468066371968433	0.00044770890694875	0.00045164697372312616	0.00047954962177949536	0.0004831910983385254	0.0004975027263225123	0.0005009546113068114	0.0005163849310428502	0.0005196206285324214	0.0005551637812608862	0.0005579035266971868	0.07404041689507421	0.07272022129682432	-4.2926291387830953e-07	-2.4182267507819044e-05	-4.322818854039876e-07	-2.435233976465223e-05
24.61549878051318	0.00044764571719524177	0.0004515833476008042	0.0004794869326869649	0.0004831279757633501	0.0004974405168106597	0.0005008919641425512	0.0005163233742209687	0.0005195586249091829	0.0005551040246586719	0.0005578432884246936	0.07405195252324988	0.07273155042164915	-4.147475836965668e-07	-2.3505275312751817e-05	-4.1766633294103295e-07	-2.367069192565907e-05
24.763819543485244	0.00044758398936398146	0.0004515211984107822	0.0004794258995309012	0.0004830665224658497	0.0004973800762493252	0.0005008310980929289	0.0005162637079376585	0.0005194985225656632	0.0005550464167655375	0.0005577852060823063	0.07406369930324933	0.07274308691800442	-4.003545270338249e-07	-2.282621871398105e-05	-4.0317390910473046e-07	-2.2986966161098188e-05
24.91303401366693	0.00044752372585885606	0.0004514605286186518	0.0004793665265878715	0.0004830067427695473	0.0004973214100417066	0.0005007720185965197	0.000516205938834431	0.0005194403281639652	0.0005549909669323189	0.0005577292890025066	0.07407566113727153	0.07275483461821192	-3.860827861212803e-07	-2.2145084481631216e-05	-3.8880364957791236e-07	-2.2301149165349088e-05
25.063147576093755	0.0004474649290674628	0.00045140134067435037	0.00047930881814980345	0.0004829486410137222	0.0004972645236256581	0.0005007147311267525	0.0005161500736088451	0.0005193840484221801	0.0005549376846132667	0.0005576755466204337	0.07408784200092228	0.07276679742668592	-3.7193140992519344e-07	-2.146185928103561e-05	-3.74554596827047e-07	-2.161322752756989e-05
25.214165648248784	0.00044740760136039896	0.00045134363701145703	0.0004792527785238806	0.0004828922215533097	0.0004972094224739575	0.0005006592411921799	0.0005160961190151926	0.0005193296901150694	0.0005548865793676661	0.0005576239884754891	0.07410024594463868	0.07277897932133244	-3.57899454115013e-07	-2.0776529672653088e-05	-3.6042580006884553e-07	-2.092318773165569e-05
25.366093680258146	0.000447351745090535	0.0004512874200464809	0.0004791984120324385	0.000482837488758802	0.0004971561120945861	0.0005006055543367576	0.0005160440818652058	0.0005192772600747664	0.0005548376608615015	0.0005575746242129851	0.07411287709514723	0.07279138435497924	-3.4398598098553043e-07	-2.0089082109403522e-05	-3.4641631519545177e-07	-2.0231016153685055e-05
25.518937155087716	0.0004472973625922745	0.00045123269217812724	0.00047914572301285525	0.00048278444701614447	0.0004971045980310103	0.0005005536761401274	0.0005159939690287748	0.000519226765191491	0.0005547909388691521	0.0005575274635858159	0.07412573965695025	0.07280401665683646	-3.3019005944690503e-07	-1.9399502937764157e-05	-3.325252047605646e-07	-1.9536699062808194e-05
25.672701588741027	0.0004472444561807864	0.0004511794557865385	0.0004790947158174284	0.00048273310072661645	0.0004970548858624553	0.0005005036122178926	0.0005159457874346683	0.000519178212414265	0.0005547464232751113	0.0005574825164561628	0.07413883791384225	0.07281688043398638	-3.165107649578773e-07	-1.8707778395632424e-05	-3.1875153791308466e-07	-1.8840222619262437e-05
25.827392530458226	0.0004471930281512243	0.00045112771323252746	0.0004790453948132575	0.00048268345430672047	0.0004970069812041975	0.0005004553682219104	0.0005158995440712805	0.0005191316087516552	0.0005547041240757546	0.0005574397927972398	0.07415217623046097	0.07282997997290548	-3.0294717947546186e-07	-1.8013894611007553e-05	-3.050943903483254e-07	-1.8141572873012213e-05
25.983015562916506	0.00044714308077792395	0.00045107746685678026	0.000478997764382112	0.00048263551218805356	0.0004969608897078462	0.0005004089498405753	0.000515855245987378	0.0005190869612725149	0.0005546640513811311	0.000557399302695064	0.07416575905386395	0.07284331964101438	-2.8949839140919413e-07	-1.731783760106076e-05	-2.9155284426009113e-07	-1.7440735762749848e-05
26.139576302431465	0.00044709461631358533	0.0004510287189790525	0.00047895182892030157	0.0004825892788171843	0.0004969166170616401	0.0005003643627991159	0.0005158129002928732	0.0005190442771067532	0.0005546262154168012	0.0005573610563502744	0.07417959091514777	0.0728569038882665	-2.761634955933748e-07	-1.6619593272163002e-05	-2.781259883129217e-07	-1.6737697116048222e-05
26.297080399159835	0.0004470476369884174	0.0004509814718973215	0.00047890759283852354	0.00048254475865550507	0.0004968741689907285	0.0005003216128598783	0.0005157725141595892	0.0005190035634460943	0.0005545906265256904	0.000557325064079965	0.07419367643109165	0.07287073724876252	-2.6294159322527016e-07	-1.591914741777556e-05	-2.648129175831116e-07	-1.603244264733461e-05
26.455533537303385	0.00044700214500928583	0.0004509357278869483	0.0004788650605617277	0.0004825019561791022	0.0004968335512574797	0.0005002807058226331	0.0005157340948220659	0.0005189648275448789	0.0005545572951700135	0.0005572913363195827	0.07420802030584109	0.0728848243424044	-2.498317918154559e-07	-1.5216485717187145e-05	-2.5161273350298233e-07	-1.5324957956253105e-05
26.614941435314055	0.00044695814255881877	0.0004508914891997908	0.0004788242365289515	0.000482460875878597	0.0004967947696617681	0.0005002416475248667	0.0005156976495783537	0.0005189280767208531	0.0005545262319332013	0.0005572598836248377	0.07422262733262408	0.0728991698765811	-2.3683320515247193e-07	-1.4511593735028194e-05	-2.385245438290065e-07	-1.4615228527525836e-05
26.77530984610034	0.00044691563179450103	0.00045084875806330967	0.0004787851251931667	0.0004824215222589981	0.0004967578300412854	0.0005002044438420905	0.0005156631857908426	0.000518893318355991	0.0005544974475218986	0.0005572307166736752	0.07423750239550526	0.07291377864788948	-2.2394495325533427e-07	-1.3804456920049613e-05	-2.2554746259583792e-07	-1.3903239729703976e-05
26.93664455723489	0.00044687461484773977	0.00045080753667964724	0.0004787477310211028	0.00048238389983953044	0.0004967227382718344	0.0005001691006881377	0.0005156307108870864	0.0005188605598973147	0.0005544709527679737	0.0005572038462682609	0.0742526504711752	0.07292865554389369	-2.1116616233558816e-07	-1.3095060604192965e-05	-2.126806100731602e-07	-1.3188976814126896e-05
27.098951391163432	0.0004468350938229094	0.00045076782722468266	0.00047871205849307676	0.0004823480131534706	0.0004966895002676443	0.0005001356240154776	0.0005156002323606575	0.0005188298088577425	0.0005544467586305915	0.000557179283337033	0.07426807663077896	0.07294380554491922	-1.9849596473073793e-07	-1.238339000031452e-05	-1.9992311270367047e-07	-1.247242491270173e-05
27.26223620541477	0.0004467970707963737	0.00045072963184706515	0.00047867811210280806	0.0004823138667479684	0.0004966581219816768	0.0005001040198155246	0.0005155717577720083	0.0005188010728169446	0.0005544248761983183	0.0005571570389367798	0.07428378604178212	0.07295923372588645	-1.8593349888581558e-07	-1.1669430202657094e-05	-1.8727410307901003e-07	-1.1753569038264189e-05
27.426504892812353	0.0004467605478154784	0.000450692952667219	0.0004786458963572262	0.00048228146518385973	0.0004966286094059393	0.0005000742941189513	0.0005155452947493475	0.0005187743594222145	0.000554405316691269	0.0005571371242547624	0.07429978396987613	0.07297494525818256	-1.73477909293316e-07	-1.0953166184393681e-05	-1.7473271988490378e-07	-1.1032394082358121e-05
27.59176338168682	0.00044672552689752266	0.0004506577917763274	0.00047861541577627365	0.0004822508130354768	0.000496600968571803	0.0005000464529960074	0.0005155208509895373	0.0005187496763893581	0.0005543880914633031	0.0005571195506108875	0.07431607578092658	0.07299094541157108	-1.6112834645503303e-07	-1.0234582797072345e-05	-1.6229810785952682e-07	-1.0308884814458352e-05
27.758017636089992	0.00044669201002870394	0.0004506241512352897	0.00047858667489269715	0.0004822219148904444	0.0004965752055503197	0.0005000205025568383	0.0005154984342590002	0.000518727031503597	0.0005543732120042637	0.0005571043294599158	0.07433266694295837	0.073007239556148	-1.4888396683825772e-07	-9.513664769256192e-06	-1.4996941775317213e-07	-9.583025880888218e-06
27.925273656010095	0.0004466599991630327	0.0004505920330736492	0.0004785596782518331	0.0004821947753494719	0.0004965513264525468	0.0004999964489518086	0.0005154780523946477	0.0005187064326204871	0.0005543606899422622	0.000557091472393723	0.07434956302818933	0.07302383316433189	-1.3674393282547131e-07	-8.790396704844161e-06	-1.3774580627035418e-07	-8.854801802807288e-06
28.09353747758831	0.0004466294962212283	0.00045056143928849874	0.00047853443041138413	0.0004821693990261371	0.0004965293374298723	0.000499974298371832	0.0005154597133048227	0.0005186878876668578	0.0005543505370460128	0.0005570809911436032	0.07436676971510008	0.07304073181290162	-1.2470741268355394e-07	-8.064763082654691e-06	-1.2562643604465545e-07	-8.124196975892173e-06
28.2628151733366	0.0004466005030895747	0.0004505323718433551	0.0004785109359411843	0.0004821457905466574	0.0004965092446743432	0.0004999540570486965	0.000515443424970258	0.0005186714046417618	0.0005543427652272107	0.0005570728975826263	0.07438429279055506	0.07305794118507718	-1.1277358051781441e-07	-7.3367482549546725e-06	-1.1361047559340677e-07	-7.391195669198547e-06
28.43311285235687	0.0004465730216187559	0.00045050483266700155	0.00047848919942295706	0.00048212395454965405	0.000496491054418997	0.0004999357312553995	0.000515429195445054	0.000518656991617446	0.0005543373865429671	0.0005570672037280324	0.07440213815196488	0.07307546707264355	-1.0094161621799699e-07	-6.606336445461047e-06	-1.0169709925979091e-07	-6.655782022677026e-06
28.604436660561465	0.00044654705362266294	0.00045047882365231435	0.00047846922545006647	0.0004821038956859111	0.0004964747729382009	0.0004999193273064861	0.0005154170328576768	0.0005186446567403426	0.0005543344131982899	0.0005570639217436942	0.07442031180949732	0.07309331537812193	-8.921070542423741e-08	-5.873511748452631e-06	-8.988548717858182e-08	-5.91794004657642e-06
28.77679278089485	0.00044652260087716576	0.00045045434665504254	0.00047845101862725427	0.00048208561861811885	0.0004964604065479882	0.000499904851558388	0.0005154069454119686	0.0005186344082320732	0.0005543338575486219	0.0005570630639426164	0.0744388198883331	0.07311149211698637	-7.75800394858632e-08	-5.138258127743156e-06	-7.81748252386312e-08	-5.177653620486167e-06
28.950187433556945	0.0004464996651188561	0.00045043140349256927	0.0004784345835703693	0.0004820691280206103	0.0004964479616064025	0.0004998923104097665	0.0005153989413881821	0.0005186262543904726	0.0005543357321024251	0.000557064642789495	0.07445766863097551	0.07313000341992867	-6.604881542518135e-08	-4.400559415473904e-06	-6.656430504231939e-08	-4.434906491865287e-06
29.124626876227456	0.00044647824804375577	0.0004504099959426346	0.00047841992490608483	0.00048205442857908524	0.000496437444513841	0.0004998817103018585	0.0005153930291440288	0.0005186202035906324	0.0005543400495238253	0.0005570686709033241	0.07447686439960548	0.07314885553517568	-5.4616235872426144e-08	-3.660399309393658e-06	-5.505312384158738e-08	-3.689682273502748e-06
29.30011740429177	0.0004464583513060059	0.0004503901257420333	0.00047840704727161346	0.000482041524990334	0.0004964288617134118	0.0004998730577188339	0.0005153892171157574	0.0005186162642859705	0.0005543468226353185	0.0005570751610600749	0.07449641367848948	0.07316805483085037	-4.3281509041906766e-08	-2.9177613725117624e-06	-4.364048451603597e-08	-2.9419644432815417e-06
29.476665351068124	0.00044643997651650007	0.0004503717945852723	0.0004783959553143978	0.00048203042196193343	0.0004964222196912801	0.0004998663591881413	0.0005153875138192373	0.0005186144450093048	0.000554356064420522	0.0005570841261954093	0.0745163230764413	0.07318760779739088	-3.204384870945584e-08	-2.172629033098117e-06	-3.232559554647123e-08	-2.191736343873374e-06
29.654277088036206	0.00044642312524150027	0.0004503550041231929	0.0004783866536917977	0.0004820211242119432	0.000496417524977025	0.0004998616212808681	0.0005153879278510707	0.000518614754373959	0.0005543677880269907	0.000557095579407464	0.07453659932933561	0.07320752105001893	-2.0902474130680623e-08	-1.4249855803810663e-06	-2.1107670934456674e-08	-1.4389811786863493e-06
29.832959025067048	0.000446407799001216	0.00045033975596157254	0.00047837914707077214	0.0004820136364685948	0.0004964147841440083	0.0004998588506121075	0.0005153904678897315	0.0005186172010748922	0.0005543820067691033	0.0005571095339597006	0.07455724930267693	0.07322780133126401	-9.856610014074771e-09	-6.748141641310657e-07	-9.985930177376645e-09	-6.836820115180275e-07
30.0127176106544	0.00044639399926834164	0.00045032605165967217	0.00047837344012753726	0.0004820079634699578	0.0004964140038097332	0.0004998580538413196	0.0005153951426967154	0.0005186217938898387	0.0005543987341309974	0.0005571260032838053	0.07457827999422824	0.07324845551354059	1.0945134935099604e-09	7.790220506176393e-08	1.0404017497783052e-09	7.417823345845509e-08
30.193559332147448	0.0004463817274665573	0.000450313892728757	0.00047836953754721787	0.00048200410996359836	0.0004964151906362117	0.0004998592376726989	0.0005154019611177136	0.0005186285416804738	0.0005544179837695726	0.0005571450009826526	0.07459969853669168	0.07326949060178552	1.1951660893816732e-08	8.33180660450572e-07	1.1972094480497061e-08	8.346167761352774e-07
30.37549071598484	0.00044637098496900374	0.00045030328063058663	0.00047836744402349565	0.0004820020807062368	0.000496418351330348	0.0004998624088555585	0.0005154109320838226	0.0005186374533936144	0.0005544397695175698	0.0005571665408333508	0.07462151220045417	0.07329091373615139	2.2715591334581536e-08	1.5910384776468556e-06	2.2809912251326933e-08	1.5976509789156212e-06
30.55851832793038	0.00044636177309669435	0.0004502942167758421	0.00047836716425822036	0.00048200188046336614	0.0004964234926442985	0.0004998675741846897	0.0005154220646127485	0.0005186485380624131	0.0005544641053866929	0.0005571906367903221	0.07464372839638964	0.073312732194761	3.3387058671983244e-08	2.351493077881739e-06	3.355461396757631e-08	2.3632983500304627e-06
30.742648773309874	0.00044635409311691776	0.00045028670252254767	0.0004783687029610412	0.0004820035140088921	0.0004964306213758703	0.0004998747405007631	0.0005154353678100732	0.0005186618048076136	0.0005544910055708368	0.0005572173029884882	0.07466635467872774	0.07333495339652099	4.396681151119276e-08	3.1145620293521192e-06	4.420695324776694e-08	3.1315765452871736e-06
30.92788869724955	0.0004463479462415681	0.0004502807391744192	0.0004783720648489914	0.0004820069861247265	0.0004964397443688906	0.0004998839146906978	0.0005154508508705055	0.0005186772628387935	0.0005545204844493422	0.00055724655374649	0.07468939874798168	0.07335758490400052	5.4455593238248584e-08	3.88026304858069e-06	5.476767844640219e-08	3.902503368582999e-06
31.114244784915854	0.00044634333362546377	0.0004502763279791987	0.00047837725464608866	0.000482012301600396	0.0004964508685136111	0.0004998951036880647	0.0005154685230791932	0.0005186949214556639	0.0005545525565903666	0.0005572784035700115	0.0747128684539457	0.07338063442637345	6.485414206711115e-08	4.648614002164542e-06	6.523753270665927e-08	4.6760967742504045e-06
31.30172376175672	0.00044634025636459555	0.00045027347012691873	0.0004783842770828941	0.0004820194652326105	0.0004964640007470865	0.0004999083144734683	0.0005154883938130278	0.0005187147900493651	0.0005545872367542909	0.0005573128671551484	0.07473677179875853	0.07340410982242652	7.516319107240578e-08	5.419632908384986e-06	7.561725399681841e-08	5.452374868736287e-06
31.4903323937443	0.0004463387154943554	0.00045027216674815406	0.00047839313689608434	0.00048202848182484365	0.0004964791480535875	0.0004999235540749585	0.0005155104725420068	0.0005187368781038159	0.0005546245398972395	0.0005573499593918773	0.07476111694003346	0.07342801910363317	8.538346823560965e-08	6.193337939081056e-06	8.590757514864364e-08	6.231355911906489e-06
31.68007748761912	0.00044633871198769423	0.0004502724189121956	0.00047840383882797965	0.0004820393561868701	0.0004964963174649889	0.0004999408295684195	0.0005155347688305915	0.0005187611951970616	0.0005546644811746437	0.0005573896953675801	0.07478591219406219	0.07345237043730174	9.551569647692736e-08	6.969747420940142e-06	9.610922389424563e-08	7.013058318808274e-06
31.870965891135747	0.00044634024675326017	0.000450274227625208	0.0004784163876260845	0.0004820520931343166	0.00049651551606119	0.0004999601480779908	0.0005155612923391226	0.0005187877510026773	0.0005547070759449153	0.000557432090370668	0.07481116603908997	0.0734771721497893	1.0556059370581475e-07	7.748879838023748e-06	1.0622292291920764e-07	7.797500662168333e-06
32.063004493309954	0.0004463433206334665	0.00045027759382831645	0.0004784307880425889	0.00048206669748817124	0.000496536750970515	0.0004999815167764683	0.0005155900528252374	0.0005188165552911728	0.0005547523397731819	0.0005574771598942699	0.07483688711866375	0.07350243272979168	1.1551887284244611e-07	8.530753832405868e-06	1.1624938987733063e-07	8.584701672753603e-06
32.25620022466719	0.00044634793440252203	0.0004502825183956609	0.0004784470448338691	0.0004820831740742954	0.0004965600293701371	0.0005000049428857282	0.0005156210601453353	0.0005188476179314459	0.0005548002884351226	0.0005575249196400202	0.07486308424506029	0.07352816083170746	1.2539124187929684e-07	9.315388207531416e-06	1.2618933745633595e-07	9.37468024263255e-06
32.45056005749291	0.0004463540887644122	0.00045028900213238925	0.00047846516275996536	0.0004821015277229099	0.0004965853584864968	0.0005000304336771456	0.0005156543242560628	0.0005188809488922549	0.00055485093792088	0.0005575753855219189	0.07488976640278591	0.07355436527907895	1.351784038956718e-07	1.0102801928299487e-05	1.3604347339477886e-07	1.0167455425924565e-05
32.64609100608406	0.00044636178435081904	0.00045029704577260825	0.0004784851465840395	0.0004821217632680641	0.0004966127455957254	0.00050005799647202	0.0005156898552158299	0.0005189165582437214	0.0005549043044390679	0.000557628573670288	0.0749169427521648	0.07358105506811176	1.4488105711061433e-07	1.0893014123963818e-05	1.4581250053430708e-07	1.0963046441117563e-05
32.84280012700226	0.0004463710217189986	0.0004503066499772734	0.00047850700107182105	0.00048214388554709234	0.0004966421980240796	0.0005000876386420084	0.000515727663186361	0.000518954456158869	0.0005549604044208693	0.000557684500435821	0.07494462263300326	0.07360823937127506	1.5449989493408062e-07	1.1686044091227532e-05	1.5549711685782473e-07	1.1761472673496587e-05
33.040694519328454	0.0004463818013496019	0.00045031781533203457	0.00047853073099103605	0.00048216789940004926	0.0004966737231483805	0.0005001193676095624	0.00051576775843428	0.0005189946529151906	0.0005550192545242358	0.0005577431823937172	0.07497281556833929	0.07363592754098573	1.6403560597561331e-07	1.248191129363252e-05	1.6509801552331942e-07	1.256275367635118e-05
33.239781324919136	0.00044639412364442854	0.0004503305423450168	0.0004785563411108035	0.00048219380966912527	0.0004967073283964453	0.0005001531908483677	0.000515810151332715	0.0005190371588962468	0.0005550808716381664	0.0005578046363479215	0.07500153126828346	0.07366412911337682	1.7348887408966118e-07	1.3280635364334992e-05	1.7461588489595462e-07	1.336690917250194e-05
33.44006772866406	0.00044640798892413996	0.00045034483144454547	0.0004785838362010282	0.00048222162119804197	0.0004967430212475405	0.0005001891158837893	0.0005158548523629516	0.0005190819845932959	0.0005551452728871077	0.0005578688793354528	0.0750307796339433	0.07369285381215258	1.8286037844084807e-07	1.408223611014392e-05	1.8405140859924403e-07	1.4173959057547925e-05
33.64156095874556	0.00044642339742590397	0.0004503606829768218	0.00047861322103176946	0.0004822513388314351	0.0004967808092328349	0.0005002271502933276	0.0005159018721161168	0.0005191291406069674	0.0005552124756354449	0.0005579359286308423	0.07506057076144138	0.07372211155253681	1.9215079350787603e-07	1.48867335108549e-05	1.934052655506134e-07	1.4983923401448718e-05
33.84426828689945	0.000446440349300975	0.0004503780972035262	0.00047864450037257965	0.000482282967414208	0.000496820699935849	0.0005002673017070722	0.0005159512212948883	0.0005191786376489584	0.0005552824974920969	0.0005580058017506736	0.0750909149460274	0.07375191244530788	2.013607891412049e-07	1.5694147723122054e-05	2.0267812998828877e-07	1.5796822449939962e-05
34.04819702867729	0.00044645884461222673	0.0004503970742993678	0.00047867767899183855	0.00048231651179086923	0.0004968627009929287	0.0005003095778081654	0.0005160029107152596	0.0005192304865437735	0.000555355356315233	0.0005580785164582236	0.07512182268628825	0.07378226680093304	2.1049103060186668e-07	1.6504499082387047e-05	2.118706715255065e-07	1.6612676627711376e-05
34.25335454371064	0.00044647888333160425	0.00045041761434956807	0.00047871276165605003	0.00048235197680484887	0.0004969068200937045	0.0005003539863332725	0.0005160569513083214	0.0005192846982305006	0.0005554310702170806	0.0005581540907682247	0.07515330468845073	0.07381318513379813	2.1954217857295816e-07	1.731780810335093e-05	2.209835551711132e-07	1.743150653953085e-05
34.45974823597649	0.000446500465337518	0.00045043971734727773	0.00047874975312912297	0.0004823893672977877	0.0004969530649815676	0.0005004005350730511	0.0005161133541220933	0.0005193412837646196	0.000555509657568868	0.000558232542951727	0.07518537187079466	0.0738446781665362	2.285148892377034e-07	1.813409548508116e-05	2.3001744138529366e-07	1.8253332973616754e-05
34.66738555406454	0.0004465235904121756	0.00045046338319093223	0.0004787886581716355	0.00048242868810881426	0.0004970014434541558	0.0005004492318726391	0.0005161721303233984	0.0005194002543198612	0.0005555911370058734	0.0005583138915410919	0.07521803536816336	0.07387675683445945	2.3740981429051268e-07	1.8953382111386308e-05	2.3897298610667597e-07	1.907817690323388e-05
34.87627399144595	0.0004465482582388327	0.0004504886116815298	0.0004788294815400613	0.00048246994407378385	0.0004970519633638317	0.0005005000846321319	0.0005162332911997642	0.0005194616211900904	0.0005556755274325976	0.0005583981553350885	0.07525130653658461	0.07390943229009735	2.4622760096842423e-07	1.9775689052647927e-05	2.4785084078030387e-07	1.9906059488081218e-05
35.086421086743854	0.00044657446839898023	0.0004505154025198452	0.00047887222798598315	0.0004825131400245048	0.000497104632618178	0.0005005531013070785	0.0005162968481613769	0.0005195253957912426	0.0005557628480280611	0.0005584853534041247	0.07528519695800003	0.0739427159078405	2.5496889211637334e-07	2.0601037570330827e-05	2.5665165242290573e-07	2.0737002079010414e-05
35.29783442400536	0.0004466022203694617	0.0004505437553035725	0.0004789169022552798	0.00048255828078793783	0.0004971594591804989	0.0005006082899089827	0.0005163628127430779	0.0005195915896633007	0.0005558531182512365	0.0005585755050956062	0.07531971844510964	0.07397661928869786	2.6363432619673326e-07	2.1429449117177368e-05	2.65376063629183e-07	2.157102621776208e-05
35.51052163297529	0.0004466315135195015	0.0004505736695243812	0.0004789635090872772	0.0004826053711853608	0.0004972164510703173	0.0005006656585057978	0.0005164311966063924	0.0005196602144723046	0.0005559463578465962	0.0005586686300394075	0.0753548830463304	0.07401115426516659	2.7222453733723694e-07	2.226094534071854e-05	2.7402471262341806e-07	2.2408153640754436e-05
35.72449038937153	0.0004466623471076717	0.0004506051445649145	0.0004790120532138885	0.0004826544160315229	0.000497275616363894	0.0005007252152224478	0.00051650201154162	0.0005197312820124228	0.0005560425868498162	0.0005587647481535044	0.07539070305087577	0.0740463329062198	2.8074015538193456e-07	2.30955480866879e-05	2.825982333099983e-07	2.3248406282566636e-05
35.93974841516195	0.0004466947202787716	0.0004506381796956909	0.00047906253935871556	0.000482705420133758	0.000497336963194742	0.0005007869682413401	0.0005165752694699595	0.0005198048042080555	0.0005561418255936066	0.0005588638796497216	0.07542719099395614	0.07408216752241545	2.8918180590463763e-07	2.3933279399715457e-05	2.910972552888115e-07	2.409180627646612e-05
36.15630347884324	0.0004467286320606252	0.00045067277407193583	0.0004791149722361242	0.000482758388291077	0.0004974004997541511	0.0005008509258028899	0.0005166509824456844	0.0005198807931159901	0.0005562440947136913	0.0005589660450396332	0.07546435966210939	0.07411867067112632	2.975501102553228e-07	2.477416152694978e-05	2.995224038970963e-07	2.4938375958016845e-05
36.374163395721176	0.00044676408136079375	0.0004507089267303251	0.0004791693565502922	0.00048281332529322683	0.0004974662342917191	0.000500917096206051	0.0005167291626583673	0.0005199592609276035	0.0005563494151549278	0.0005590712651406011	0.07550222209865536	0.07415585516190241	3.0584568559786224e-07	2.5618216920361703e-05	3.078743002499912e-07	2.5788137867258087e-05
36.59333602819267	0.0004468010669632068	0.0004507466365856414	0.00047922569699422574	0.0004828702359197236	0.00049753417511589	0.0005009854878088521	0.000516809822435154	0.0005200402199711146	0.0005564578081775926	0.0005591795610819724	0.07554079160928753	0.0741937340619595	3.140691449542588e-07	2.646546824043583e-05	3.1615356128303525e-07	2.66411147524237e-05
36.813829286029524	0.0004468395875247033	0.00045078590242735	0.0004792839982487481	0.0004829291249388559	0.0004976043305945035	0.0005010561090289468	0.0005168929742430936	0.0005201236827138904	0.0005565692953638135	0.0005592909543114273	0.07558008176780302	0.07423232070180316	3.2222109723348616e-07	2.7315938358266068e-05	3.243607997857785e-07	2.7497329572204188e-05
37.03565112666392	0.0004468796415714769	0.0004508267229160747	0.00047934426498145267	0.0004829899971066523	0.0004976767091553444	0.000501128968344162	0.0005169786306915148	0.0005202096617647996	0.000556683898624166	0.0005594054666014847	0.07562010642196838	0.07427162868099425	3.3030214726336403e-07	2.81696503577622e-05	3.324966244295374e-07	2.8356805497689597e-05
37.25880955547555	0.0004469212274954304	0.00045086909657998485	0.0004794065018456231	0.00048305285716581823	0.000497751319286704	0.0005012040742930575	0.0005170668045344598	0.0005202981698766228	0.0005568016402044364	0.0005595231200561703	0.0756608796995362	0.07431167187405388	3.383128958384801e-07	2.9026627539743832e-05	3.405616398131483e-07	2.9219565916407952e-05
37.483312626080554	0.00044696434355043544	0.0004509130218110889	0.00047947071347912443	0.00048311770984464165	0.0004978281695379503	0.0005012814354754956	0.0005171575086731767	0.0005203892199485183	0.0005569225426925575	0.0005596439371178604	0.0757024160144062	0.07435246443651432	3.4625393975184875e-07	2.988689342429962e-05	3.4855644650156475e-07	3.0085634434851016e-05
37.70916844062219	0.0004470089878484876	0.00045095849686142305	0.00047953690450325314	0.0004831845598558605	0.0004979072685201018	0.0005013610605532147	0.0005172507561586646	0.0005204828250285435	0.0005570466290257143	0.0005597679405742895	0.07574473007294294	0.07439402081112384	3.5412587183307476e-07	3.075047175414569e-05	3.5648164105838397e-07	3.0955034881624544e-05
37.93638515006311	0.00044705515835576694	0.00045100551983914524	0.00047960507952155804	0.000483253411895499	0.0004979886249064154	0.0005014429582504142	0.0005173465601942842	0.0005205789983162379	0.000557173922497644	0.00055989515356575	0.0757878368804483	0.07443635573420293	3.619292809834817e-07	3.161738649733181e-05	3.6433781608249255e-07	3.1827791310126696e-05
38.164970954479706	0.0004471028528885859	0.0004510540887045187	0.00047967524311861627	0.0004833242706416614	0.0004980722474329749	0.0005015271373543425	0.000517444934138423	0.0005206777531652613	0.0005573044467661103	0.0005600255995924576	0.07583175174780116	0.07447948424216297	3.6966475221449253e-07	3.2487661850835736e-05	3.721255602486158e-07	3.2703928002308924e-05
38.39493410335793	0.0004471520691092334	0.0004511042012657932	0.0004797473998587802	0.0004833971407532963	0.0004981581448992964	0.000501613606715902	0.0005175458915072298	0.0005207791030861009	0.000557438225860576	0.0005601593025221278	0.07587649029825791	0.07452342167818549	3.7733286668796204e-07	3.3361322243893876e-05	3.7984545834396366e-07	3.358346947170132e-05
38.626282895891045	0.0004472028045217062	0.0004511558551749724	0.0004798215542848776	0.000483472026868913	0.0004982463261689348	0.000501702375250252	0.0005176494459774084	0.0005208830617488355	0.0005575752841900784	0.0005602962865977339	0.07592206847442957	0.07456818369907393	3.8493420174805226e-07	3.4238392341040536e-05	3.8749809130205794e-07	3.446644046641023e-05
38.859025681279114	0.00044725505646732634	0.00045120904792346944	0.0004798977109168764	0.0004835489336052657	0.0004983368001701052	0.0005017934519374301	0.0005177556113890829	0.0005209896429859717	0.0005577156465513007	0.0005604365764454689	0.07596850254543482	0.074613786282278	3.924693309557102e-07	3.511889704518878e-05	3.950840362408961e-07	3.535286597268483e-05
39.09317085903034	0.00044730882212023793	0.00045126377683764074	0.00047997587425050104	0.000483627865555989	0.0004984295758963058	0.0005018868458229736	0.0005178644017487234	0.00052109886079534	0.0005578593381368621	0.0005605801970829201	0.07601580911423438	0.07466024573309456	3.999388241407095e-07	3.6002861502695827e-05	4.02603866501549e-07	3.6242771218567005e-05
39.328726879264174	0.0004473640984827928	0.00045132003907421127	0.00048005604875582064	0.00048370882729019925	0.0004985246624069646	0.0005019825660185594	0.0005179758312321598	0.0005212107293430716	0.0005580063845438271	0.0005607271739274534	0.0760640051251542	0.07470757869205735	4.0734324742333454e-07	3.6890311105139406e-05	4.100581516880593e-07	3.713618167749955e-05
39.56570224301631	0.0004474208823807912	0.00045137783161555906	0.00048013823887576955	0.00048379182335104437	0.0004986220688280727	0.0005020806217026445	0.0005180899141876406	0.0005213252629666361	0.0005581568117824247	0.0005608775328048225	0.07611310787159925	0.07475580214251085	4.1468316324647266e-07	3.7781271492967616e-05	4.174474576960647e-07	3.803312307122664e-05
39.80410550254544	0.000447479170458616	0.00045143715126488485	0.0004802224490246443	0.0004838768582542112	0.0004987218043528494	0.0005021810221211215	0.0005182066651389946	0.0005214424761779588	0.0005583106462850177	0.0005610312999580025	0.0761631350039714	0.07480493341838622	4.2195913044868957e-07	3.8675768562271284e-05	4.247723467620205e-07	3.8933621374762084e-05
40.04394526164196	0.00044753895917422516	0.0004514979946412481	0.0004803086835865466	0.0004839639364863905	0.0004988238782424111	0.0005022837765879847	0.0005183260987888576	0.000521562383666617	0.0005584679149153096	0.0005611885020562633	0.076214104537786	0.07485499021217214	4.2917170426509665e-07	3.957382846525581e-05	4.3203337749746044e-07	3.983770281963672e-05
40.28523017593832	0.00044760024479400065	0.00045156035817446296	0.0004803969469137683	0.0004840530625036874	0.0004989282998264389	0.0005023888944860022	0.0005184482300219719	0.000521685000303107	0.0005586286449777753	0.0005613491662044805	0.07626603486200403	0.07490599058309412	4.363214363642138e-07	4.0475477614376754e-05	4.392311049108977e-07	4.07453938966601e-05
40.52796895322162	0.0004476630233874691	0.0004516242380998563	0.00048048724332513574	0.0004841442407299809	0.0004990350785038687	0.0005024963852673968	0.0005185730739085768	0.0005218103411421947	0.0005587928642273718	0.0005615133199526932	0.07631894474758008	0.07495795296551296	4.434088749193099e-07	4.138074268912606e-05	4.4636608047114203e-07	4.1656721361887916e-05
40.77217035374772	0.00044772729082187334	0.0004516896304528884	0.00048057957710430756	0.00048423747555524497	0.0004991442237435948	0.0005026062584545492	0.0005187006457078882	0.0005219384214263581	0.0005589606008795041	0.0005616809913059391	0.07637285335623359	0.07501089617753427	4.5043456461837765e-07	4.228965063807211e-05	4.534388521283336e-07	4.257171223963352e-05
41.017843190557436	0.0004477930427565921	0.000451756531063615	0.0004806739524980023	0.00048433277133379834	0.0004992557450851702	0.0005027185236406946	0.0005188309608716484	0.0005220692565892995	0.0005591318836202499	0.0005618522087343274	0.07642778024945258	0.07506483942985234	4.57399046710754e-07	4.320222868349488e-05	4.604499643603467e-07	4.3490393827116947e-05
41.26499632979458	0.00044786027463741384	0.00045182493555101315	0.00048077037371419055	0.0004844301323825189	0.0004993696521395346	0.0005028331904906499	0.0005189640350477859	0.0005222028622595651	0.0005593067416168851	0.0005620270011834153	0.07648374539773431	0.07511980233482339	4.6430285904853694e-07	4.411850432631259e-05	4.673999582072673e-07	4.4412793698614395e-05
41.51363869102594	0.00044792898169064143	0.00045189483931712605	0.00048086884492021335	0.00048452956297898443	0.0004994859545897401	0.0005029502687415326	0.0005190998840841489	0.0005223392542642375	0.0005594852045286729	0.0005622053980848423	0.07654076919007084	0.075175804915781	4.711465361145577e-07	4.503850534950948e-05	4.7428937130283497e-07	4.533893970908032e-05
41.763779247563185	0.00044799915891704617	0.00045196623754107404	0.0004809693702408531	0.00048463106735956705	0.0004996046621916975	0.000503069768203506	0.0005192385240323469	0.0005224784486327338	0.0005596673025179704	0.000562387429367277	0.07659887244368829	0.07523286761659742	4.77930609072471e-07	4.5962259823881246e-05	4.811187379277857e-07	4.6268860000364675e-05
42.0154270267867	0.0004480708010856465	0.0004520391251728764	0.0004810719537563405	0.0004847346497174639	0.0004997257847749319	0.0005031916987605313	0.0005193799711516861	0.0005226204616006996	0.0005598530662616347	0.0005625731254676594	0.07665807641404554	0.07529101131150723	4.846556058101231e-07	4.688979611311428e-05	4.878885890473653e-07	4.720258300545954e-05
42.26859111047143	0.0004481439027273199	0.000452113496927118	0.00048117659950030177	0.00048484031420067	0.0004998493322433554	0.0005033160703711347	0.0005195242419132098	0.0005227653096140029	0.0005600425269627476	0.0005627625173427562	0.07671840280510404	0.07535025731518522	4.913220509592843e-07	4.7821142877033096e-05	4.945994523330131e-07	4.814013745185752e-05
42.523280635114425	0.0004482184581282253	0.0004521893472764239	0.00048128331145763295	0.0004849480649098744	0.000499975314576039	0.0005034428930691767	0.0005196713530038324	0.0005229130093328221	0.0005602357163626633	0.0005629556364810313	0.07677987377987079	0.07541062739310742	4.979304659574486e-07	4.875632907851146e-05	5.012518522239454e-07	4.90815523685878e-05
42.77950479226489	0.00044829446132306353	0.00045226667044477034	0.0004813920935623255	0.00048505790589631434	0.0005001037418280228	0.0005035721769646566	0.0005198213213306029	0.0005230635776358608	0.0005604326667534112	0.0005631525149148696	0.0768425119712313	0.07547214377218053	5.044813690743962e-07	4.969538398733042e-05	5.078463099545847e-07	5.002685709000476e-05
43.03727282885567	0.0004483719060881205	0.0004523454604005868	0.0004815029496951978	0.00048516984115953165	0.0005002346241311073	0.0005037039322445009	0.0005199741640250501	0.0005232170316246459	0.0005606334109904217	0.0005633531852331189	0.07690634049307507	0.07553482915167302	5.109752754487318e-07	5.0638337185562876e-05	5.143833435912069e-07	5.097608126092279e-05
43.29659404753705	0.00044845078593414245	0.00045242571084968235	0.000481615883681584	0.00048528387464508816	0.0005003679716946908	0.000503838169173395	0.0005201298984476744	0.0005233733886279663	0.0005608379825056405	0.0005635576805940123	0.0769713829517259	0.07559870671443658	5.174126971503341e-07	5.158521857459575e-05	5.208634680908125e-07	5.192925484351352e-05
43.55747780701245	0.00044853109409899325	0.00045250741522796334	0.00048173089928892884	0.0004854000102421877	0.0005005037948065987	0.0005039748980946074	0.0005202885421925338	0.0005235326662064077	0.0005610464153210018	0.0005637660347384405	0.07703766345768485	0.07566380013843789	5.237941431936914e-07	5.2536058378474526e-05	5.272871953177155e-07	5.288640812071976e-05
43.81993352237618	0.000448612823540109	0.0004525905666939446	0.0004818480002243169	0.0004855182517812339	0.0005006421038339381	0.0005041141294308394	0.0005204501130919653	0.0005236948821570199	0.0005612587440622917	0.0005639782820036144	0.07710520663769944	0.07573013360861078	5.301201196005693e-07	5.349088715170258e-05	5.336550341033912e-07	5.384757170369403e-05
44.08397066545326	0.00044869596692674363	0.00045267515812105644	0.00048196719013192315	0.0004856386030313083	0.0005007829092239669	0.0005042558736850878	0.0005206146292214308	0.0005238600545181062	0.0005614750039734098	0.0005641944573371188	0.07717403764716582	0.07579773182903471	5.363911294265725e-07	5.4449735783543285e-05	5.399674902746652e-07	5.481277653633654e-05
44.349598765141174	0.0004487805166319843	0.00045276118208971926	0.00048208847259037757	0.00048576106769756573	0.000500926221504972	0.0005044001414415186	0.0005207821089044873	0.0005240282015741365	0.0005616952309310445	0.0005644145963113653	0.07724418218287603	0.0758666200354496	5.426076728211023e-07	5.54126355062079e-05	5.462250667144291e-07	5.578205390323332e-05
44.6168274077539	0.00044886646472455845	0.00045284863087921367	0.0004822118511100626	0.00048588564941855986	0.0005010720512871802	0.0005045469433663712	0.0005209525707179099	0.0005241993418608106	0.0005619194614597852	0.0005646387351384848	0.0773156664961218	0.07593682400812746	5.487702470546776e-07	5.637961789936585e-05	5.524282633835413e-07	5.6755435433888946e-05
44.88566623736761	0.00044895380296037726	0.00045293749645928665	0.00048233732913029843	0.00048601235176346023	0.0005012204092636606	0.0005046962902088532	0.0005211260334969245	0.0005243734941702302	0.0005621477327476513	0.0005648669106856242	0.07738851740616533	0.07600837008509687	5.548793465627372e-07	5.735071489702814e-05	5.58577577369399e-07	5.773295310959603e-05
45.15612495616904	0.0004490425227738692	0.00045302777048155464	0.0004824649100164694	0.00048614117822921014	0.0005013713062112711	0.0005048481928020821	0.0005213025163406186	0.0005245506775562457	0.0005623800826621096	0.0005650991604907274	0.07746276231409124	0.07608128517574678	5.609354630005002e-07	5.83259587951801e-05	5.646735029393897e-07	5.871463927115128e-05
45.42821332480542	0.00044913261526903893	0.00045311944427062396	0.0004825945970570342	0.000486272132237568	0.0005015247529916005	0.0005050026620640193	0.0005214820386174722	0.0005247309113399226	0.0005626165497665382	0.0005653355227787504	0.07753842921705047	0.07615559677481304	5.669390852747333e-07	5.9305382257596184e-05	5.707165315702728e-07	5.970052662418457e-05
45.701941162736816	0.00044922407121028807	0.0004532125088149823	0.00048272639346046007	0.00048640521713207494	0.0005016807605519456	0.0005051597089984396	0.0005216646199710642	0.0005249142151151794	0.0005628571733371997	0.0005655760364783815	0.07761554672290916	0.07623133297676239	5.72890699602948e-07	6.028901832427769e-05	5.767071520081362e-07	6.069064824769377e-05
45.97731834859046	0.00044931688101295465	0.0004533069547576098	0.00048286030235204726	0.00048654043617491367	0.0005018393399262976	0.0005053193446959098	0.0005218502803259254	0.000525100608754571	0.0005631019933807058	0.0005658207412392478	0.07769414406531851	0.07630852249058856	5.787907895423491e-07	6.127690041742018e-05	5.826458502981033e-07	6.168503759985955e-05
46.25435482051728	0.0004494110347335903	0.00045340277238632243	0.0004829963267706586	0.0004866777925436705	0.0005020005022363495	0.0005054815803347888	0.0005220390398935575	0.0005252901124152379	0.0005633510506520167	0.0005660696774496365	0.07777425111920899	0.07638719465503342	5.846398360498991e-07	6.226906235023977e-05	5.885331098429885e-07	6.2683728526719e-05
46.533060576550575	0.0004495065220599506	0.00045349995162384407	0.0004831344696653455	0.00048681728932799875	0.000502164258692529	0.0005056464271822515	0.0005222309191786322	0.0005254827465450277	0.0005636043866729806	0.0005663228862547605	0.0778558984167473	0.07646737945424592	5.90438317517772e-07	6.326553833378712e-05	5.943694114358229e-07	6.368675526852163e-05
46.813445674966815	0.0004496033323006876	0.00045359848201756377	0.00048327473389185783	0.00048695892952616324	0.0005023306205950419	0.0005058138965953218	0.0005224259389853469	0.0005256785318887771	0.0005638620437514273	0.0005665804095755608	0.0779391171637358	0.07654910753389518	5.961867098323338e-07	6.426636298620392e-05	6.00155233322088e-07	6.46941524693051e-05
47.09552023464871	0.00044970145437475743	0.00045369835272902914	0.0004834171222090599	0.00048710271604149373	0.0005024995993349529	0.0005059840000219464	0.0005226241204239901	0.0005258774894947958	0.000564124065000864	0.0005668422901281035	0.07802393925650838	0.0766324102177545	6.018854864154504e-07	6.527157134048056e-05	6.05891051240373e-07	6.570595518430589e-05
47.37929443545016	0.00044980087680049336	0.0004537995525230935	0.00048356163727520827	0.00048724865167870153	0.0005026712063952687	0.0005061567490020669	0.000522825484917665	0.0005260796407215102	0.0005643904943607476	0.0005671085714435449	0.07811039729930774	0.0767173195247666	6.075351182704579e-07	6.62811988526163e-05	6.115773384642248e-07	6.672219888780029e-05
47.66477851856398	0.0004499015876843815	0.0004539020697567704	0.0004837082816441324	0.0004873967391400968	0.0005028454533520633	0.0005063321551687339	0.0005230300542092337	0.0005262850072443206	0.0005646613766174064	0.0005673792978887331	0.07819852462217752	0.07680386818661439	6.131360740402759e-07	6.729528141170837e-05	6.172145658635145e-07	6.774291948319355e-05
47.951982786891236	0.0004500035747094874	0.0004540058923677462	0.00048385705776127637	0.00048754698102167253	0.0005030223518756118	0.0005065102302492324	0.0005232378503684455	0.0005264936110626444	0.0005649367574255921	0.0005676545146874323	0.07828835529938306	0.07689208966580578	6.186888200543535e-07	6.83138553485424e-05	6.228032019475879e-07	6.876815331120778e-05
48.24091760541319	0.0004501068251235488	0.0004541110078625536	0.0004840079679596241	0.00048769937980906914	0.0005032019137315613	0.0005066909860662383	0.0005234488957992855	0.000526705474507174	0.0005652166833307162	0.0005679342679422156	0.07837992416837589	0.0769820181742995	6.241938203759402e-07	6.933695744490431e-05	6.283437129142718e-07	6.979793715927718e-05
48.53159340156531	0.0004502113257267091	0.0004542174033043947	0.0004841610144554836	0.00048785393787340026	0.000503384150782114	0.0005068744345389924	0.0005236632132475315	0.0005269206202473381	0.0005655012017917663	0.0005682186046570314	0.07847326684932927	0.0770736886926827	6.296515368667049e-07	7.036462494454387e-05	6.338365627131916e-07	7.083230827220621e-05
48.82402066561362	0.00045031706285889663	0.00045432506530060525	0.00048431619934414844	0.00048801065746695787	0.000503569074987254	0.0005070605876845134	0.0005238808258085455	0.0005271390712989993	0.0005657903612049654	0.0005685075727604967	0.07856841976524961	0.07716713698992245	6.350624292319465e-07	7.139689556288908e-05	6.392822130895726e-07	7.187130436139832e-05
49.11820995103327	0.00045042402238680855	0.0004544339799897273	0.00048447352459540175	0.0004881695407187596	0.0005037566984059815	0.0005072494576188197	0.0005241017569352823	0.0005273608510323619	0.0005660842109281564	0.0005688012211299067	0.07866542016269887	0.07726239964371386	6.404269550694917e-07	7.243380749655248e-05	6.446811236324873e-07	7.291496361452876e-05
49.41417187488941	0.0004505321896905176	0.00045454413302821564	0.0004846329920488866	0.0004883305896299641	0.0005039470331975903	0.0005074410565581923	0.0005243260304465514	0.0005275859831801302	0.0005663828013059764	0.0005690995996160169	0.07876430613314424	0.0773595140614412	6.457455699339885e-07	7.347539943550196e-05	6.500337518409918e-07	7.39633247075211e-05
49.71191711822035	0.0004506415496496712	0.0004546555095767233	0.00048479460340931983	0.0004884938060691323	0.000504140091622964	0.0005076353968204599	0.0005245536705355205	0.0005278144918459053	0.00056668618369583	0.0005694027590686134	0.0788651166349525	0.07745851850177395	6.510187273977295e-07	7.45217105748569e-05	6.553405531749745e-07	7.501642681505272e-05
50.01145642642306	0.00045075208662927787	0.000454768094285986	0.00048495836024155763	0.0004886591917673354	0.0005043358860459156	0.0005078324908263165	0.0005247847017784848	0.0005280464015128406	0.000566994410494704	0.0005697107513629087	0.07896789151605457	0.0775594520969237	6.562468791086566e-07	7.557278062654549e-05	6.60601981126714e-07	7.607430962379425e-05
50.3128006096408	0.0004508637844650572	0.0004548818712822783	0.0004851242639654903	0.000488826748313107	0.0005045344289345448	0.0005080323511006743	0.0005250191491438948	0.0005282817370525653	0.0005673075351668409	0.0005700236294267896	0.07907267153730792	0.07766235487558472	6.614304748341635e-07	7.662864982965756e-05	6.658184872569825e-07	7.713701334144396e-05
50.61596054315354	0.0004509766264483437	0.0004549968241524093	0.00048529231585077204	0.0004889964771472139	0.0005047357328626316	0.0005082349902740311	0.000525257038001664	0.0005285205237343627	0.0005676256122723115	0.0005703414472689322	0.0791794983965772	0.07776726778657682	6.66569962536989e-07	7.768935896504403e-05	6.709905212605319e-07	7.820457871018927e-05
50.9209471677702	0.0004510905953105378	0.00045511293592828315	0.00048546251701138366	0.0004891683795572733	0.0005049398105110691	0.0005084404210838906	0.0005254983941327694	0.0005287627872346538	0.0005679486974965283	0.0005706642600078587	0.07928841475356017	0.07787423272322314	6.71665788437234e-07	7.875494936811223e-05	6.761185310418796e-07	7.927704702082039e-05
51.22777149022361	0.0004512056732070742	0.00045523018907097116	0.0004856348684000093	0.0004893424566721827	0.0005051466746693248	0.0005086486563762053	0.0005257432437391448	0.0005290085536467609	0.0005682768476807192	0.0005709921239019297	0.07939946425538866	0.07798329254848248	6.76718397075028e-07	7.982546294243997e-05	6.81202962769952e-07	8.035446012524816e-05
51.53644458356769	0.0004513218417009022	0.00045534856545430226	0.0004858093708022354	0.0004895187094563709	0.000505356338236944	0.0005088597091068615	0.0005259916134538861	0.000529257849490987	0.0005686101208534192	0.0005713250963803374	0.07951269156301866	0.07809449112087351	6.817282313723288e-07	8.09009421734036e-05	6.862442609385832e-07	8.14368604498128e-05
51.84697758757708	0.0004514390817454511	0.00045546804634793916	0.000485986024830546	0.0004896971387038484	0.0005055688142250819	0.0005090735923431913	0.000526243530351774	0.0005295107017249963	0.0005689485762629897	0.0005716632360751115	0.07962814237846798	0.07820787332120667	6.866957327022029e-07	8.198143014301329e-05	6.912428684355786e-07	8.252429100982783e-05
52.15938170914916	0.00045155737366707504	0.00045558861239993864	0.0004861648309181323	0.000489877745032075	0.0005057841157580849	0.0005092903192655342	0.000526499021960133	0.000529767137754537	0.0005692922744112427	0.0005720066028542086	0.07974586347289012	0.07832348508015623	6.916213409623347e-07	8.306697054580314e-05	6.961992266164407e-07	8.361679542534528e-05
52.47366822270851	0.0004516766971469525	0.00045571024361876255	0.000486345789312488	0.0004900605288756104	0.0005060022560751054	0.0005095099031688307	0.0005267581162700371	0.0005300271854444978	0.0005696412770881817	0.0005723552578556998	0.07986590271556172	0.07844137340671897	6.965054946413791e-07	8.415760770390246e-05	7.011137753659517e-07	8.471441793549139e-05
52.789848470613855	0.00045179703120241623	0.0004558329193547352	0.000486528900068795	0.0004902454904795602	0.0005062232485317621	0.0005097323574642595	0.0005270208417478687	0.0005302908731303205	0.0005699956474079182	0.0005727092635231145	0.07998830910377099	0.0785615864175704	7.013486308942059e-07	8.525338658385562e-05	7.059869531740679e-07	8.581720341509225e-05
53.107933863567155	0.0004519183541677069	0.0004559566182809125	0.0004867141630430836	0.0004904326298927988	0.0005064471066018417	0.0005099576956809167	0.0005272872273472547	0.0005305582296297748	0.0005703554498458078	0.000573068683641982	0.08011313279368545	0.07868417336735874	7.061511856172511e-07	8.635435281374726e-05	7.108191972124639e-07	8.692519739152138e-05
53.42793588102576	0.00045204064367412205	0.00045608131837335985	0.00048690157788517085	0.0004906219469609693	0.0005066738438790492	0.0005101859314675424	0.0005275573025213888	0.0005308292842551213	0.0005707207502768554	0.000573433583377619	0.0802404251321943	0.07880918467997776	7.109135935226768e-07	8.746055270045239e-05	7.15610943401862e-07	8.803844606138089e-05
53.74986607161648	0.00045216387662953437	0.0004562069968907979	0.0004870911440313544	0.0004908134413192391	0.0005069034740788	0.0005104170785942855	0.0005278310972357492	0.0005311040668256618	0.0005710916160154313	0.0005738040293142078	0.08037023868978575	0.07893667198085365	7.156362882204453e-07	8.857203324862117e-05	7.203626264971419e-07	8.915699630906992e-05
54.073736053552395	0.0004522880291972727	0.0004563336303536135	0.00048728286069686595	0.0004910071123848225	0.0005071360110400685	0.0005106511509545278	0.0005281086419812455	0.0005313826076807084	0.0005714681158563689	0.000574180089495229	0.08050262729450293	0.0790666881302717	7.203197023074401e-07	8.968884218045481e-05	7.250746801712579e-07	9.028089572601927e-05
54.399557515052166	0.0004524130767743286	0.0004564611945222026	0.0004874767268680683	0.0004912029593492431	0.0005073714687272835	0.0005108881625667495	0.0005283899677877889	0.000531664937692978	0.0005718503201174818	0.0005745618334652904	0.08063764606699202	0.07919928725780251	7.249642674378312e-07	9.08110279542601e-05	7.297475370863626e-07	9.141019262884353e-05
54.727342214761876	0.0004525389939688682	0.00045658966437461904	0.0004876727412943818	0.0004914009811703324	0.0005076098612322738	0.0005111281275764477	0.0005286751062383121	0.0005319510882824228	0.000572238300683561	0.000574949332313411	0.08077535145671319	0.07933452479784632	7.295704144201108e-07	9.193863978633476e-05	7.343816289898672e-07	9.254493608094883e-05
55.057101982179326	0.00045266575457703247	0.00045671901408351464	0.00048787090247995004	0.0004916011765639633	0.0005078512027762779	0.0005113710602581143	0.0005289640894832683	0.0005322410914305337	0.0005726321310519279	0.0005753426587178308	0.08091580127933828	0.07947245752635575	7.341385733100093e-07	9.30717276729498e-05	7.389773868010695e-07	9.368517591352987e-05
55.38884871808102	0.00045279333155899277	0.0004568492169923398	0.00048807120867501105	0.0004918035439954951	0.0005080955077120043	0.0005116169750172647	0.0005292569502556069	0.0005325349796951155	0.0005730318863795855	0.0005757418869923928	0.08105905475539163	0.07961314359877501	7.386691734905101e-07	9.421034241144377e-05	7.435352406942033e-07	9.483096274645608e-05
55.722594394951685	0.0004529216970142279	0.0004569802455907706	0.00048827365786697005	0.0004920080816709257	0.0005083427905257511	0.0005118658863925245	0.0005295537218862536	0.0005328327862255619	0.0005734376435320426	0.0005761470931345674	0.08120517255017977	0.07975664258924597	7.431626437816785e-07	9.535453562536933e-05	7.480556202036064e-07	9.598234801282135e-05
56.058351057416104	0.00045305082215602385	0.0004571120714893539	0.0004884782477711869	0.0004922147875277482	0.0005085930658395974	0.0005121178090577856	0.0005298544383201316	0.0005331345447786515	0.0005738494811338919	0.000576558354875199	0.08135421681504812	0.07990301553111202	7.47619412534554e-07	9.650435978840466e-05	7.525389543151188e-07	9.713938398192568e-05
56.39613082267415	0.00045318067728512547	0.00045724466539331997	0.0004886849758214183	0.0004924236592254807	0.0005088463484136478	0.000512372757824414	0.0005301591341327104	0.0005334402897348824	0.0005742674796211912	0.0005769757517300254	0.08150625123004154	0.08005232495881008	7.520399077319811e-07	9.76598682495694e-05	7.569856715666963e-07	9.830212378439396e-05
56.7359458809379	0.0004533112317625509	0.0004573779970755525	0.0004888938391599562	0.0004926346941358816	0.0005091026531483558	0.0005126307476435362	0.0005304678445471425	0.0005337500561153641	0.0005746917212957444	0.0005773993650530606	0.08166134104799366	0.0802046349511453	7.564245570990894e-07	9.882111526059167e-05	7.613962001545545e-07	9.947062143837726e-05
57.07780849587155	0.00045344245398150823	0.0004575120353486659	0.0004891048346274101	0.0004928478893328129	0.0005093619950869104	0.0005128917936083839	0.0005307806054519786	0.0005340638795993001	0.0005751222903813489	0.0005778292780919121	0.08181955314011503	0.08036001117607548	7.607737882146413e-07	9.998815600369138e-05	7.657709680426728e-07	0.00010064493187693369
57.42173100503407	0.00045357431133840204	0.00045764674803618175	0.0004893179587521438	0.0004930632415817671	0.0005096243894177048	0.0005131559109567231	0.0005310974534195145	0.0005343817965420749	0.0005755592730821051	0.0005782655760451187	0.08198095604315132	0.08051852093698747	7.650880286180425e-07	0.00010116104661984926	7.701104030678535e-07	0.00010182511097545088
57.7677258203244	0.0004537067702028767	0.000457782101942738	0.000489533207739331	0.0004932807473290139	0.0005098898514768705	0.0005134231150733423	0.000531418425724763	0.0005347038439939696	0.0005760027576428539	0.0005787083461215835	0.08214562000815204	0.08068023322058349	7.693677059367361e-07	0.00010233984424022624	7.744149330625623e-07	0.00010301121558221882
58.115805428429454	0.0004538397958868916	0.000457918062823341	0.0004897505774596564	0.0004935004026903801	0.00051015839675091	0.0005136934214926408	0.0005317435603651165	0.0005350300597195493	0.0005764528344118693	0.0005791576776022147	0.08231361705090892	0.08084521874641956	7.736132480018866e-07	0.00010352460701681943	7.786849859711545e-07	0.00010420330354864171
58.465982391274686	0.00045397335261274823	0.0004580545953515686	0.0004899700634375818	0.0004937222034396228	0.0005104300408793911	0.0005139668459012745	0.0005320728960806807	0.0005353604822177184	0.0005769095959058528	0.0005796136619038332	0.08248502100417565	0.08101355001815358	7.778250829809782e-07	0.00010471539415647657	7.829209899753173e-07	0.00010540143376186473
58.818269346477535	0.000454107403480084	0.00045819166308674685	0.0004901916608392449	0.0004939461449964134	0.0005107047996577562	0.0005142434041409149	0.0005324064723753636	0.000535695150742512	0.0005773731368773909	0.0005800763926454937	0.08265990757167051	0.08118530137657995	7.820036395158334e-07	0.00010591226595592362	7.871233736316549e-07	0.00010660566617941292
59.172679007803275	0.00045424191043174456	0.00045832922844001034	0.0004904153644598965	0.0004941722224138779	0.0005109826890402002	0.0005145231122110748	0.0005327443295386993	0.0005360341053246159	0.0005778435543849198	0.0005805459657172701	0.08283835438400276	0.08136054905452891	7.861493468406828e-07	0.00010711528383550162	7.912925659867226e-07	0.00010781606186172077
59.52922416562417	0.0004543768342185256	0.00045846725263922974	0.0004906411687109081	0.0004944004303657035	0.0005112637251426559	0.000514805986272038	0.0005330865086684652	0.0005363773867936671	0.000578320947865353	0.0005810224793516511	0.0830204410565482	0.08153937123369388	7.902626349482649e-07	0.00010832451037991186	7.954289967369464e-07	0.00010903268301187818
59.887917687380885	0.00045451213436273395	0.0004586056956927735	0.0004908690676063265	0.0004946307631327982	0.0005115479242458837	0.0005150920426478919	0.0005334330516941323	0.0005367250368013728	0.0005788054192094721	0.000581506034197654	0.08320624924937976	0.08172184810346506	7.943439347308807e-07	0.00010954000937700437	7.995330963680514e-07	0.0001102555930134752
60.24877251804685	0.00045464776912051703	0.0004587445163520331	0.0004910990547489345	0.0004948632145894566	0.0005118353027986604	0.0005153812978296547	0.0005337840014011593	0.0005370770978454652	0.000579297072840199	0.0005819967333977629	0.08339586272933519	0.08190806192187688	7.983936781291463e-07	0.00011076184585792626	8.03605296300562e-07	0.00011148485646976514
60.6118016805955	0.00045478369544291853	0.0004588836720726839	0.0004913311233158254	0.0004950977781890451	0.0005121258774210776	0.0005156737684785122	0.0005341394014561885	0.0005374336132945349	0.0005797960157938817	0.0005824946826678238	0.08358936743429862	0.08209809707870348	8.024122982970084e-07	0.00011199008614143358	8.076460290511308e-07	0.00011272053924687997
60.97701827647021	0.00045491986893561804	0.0004590231189746344	0.0004915652660434575	0.0004953344469491695	0.000512419664907962	0.0005159694714291708	0.0005344992964331731	0.00053779462741379	0.0005803023578047332	0.0005829999903800403	0.08378685153979634	0.08229204016084753	8.064002297766262e-07	0.00011322479787972961	8.116557283989641e-07	0.00011396270851803114
61.34443548605718	0.0004550562438172986	0.0004591628118006036	0.0004918014752121763	0.0004955732134363076	0.0005127166822324132	0.0005162684236933248	0.0005348637318404758	0.0005381601853917698	0.0005808162113925602	0.0005835127676491896	0.08398840552798612	0.08248998002008326	8.103579086706511e-07	0.00011446605010599631	8.156348295582094e-07	0.00011521143281016666
61.71406656916102	0.0004551927728765916	0.00045930270387329	0.0004920397426301731	0.0004958140697498962	0.0005130169465494717	0.0005165706424632531	0.0005352327541489933	0.0005385303333680586	0.0005813376919539327	0.0005840331284222223	0.08419412225918552	0.08269200784324685	8.142857728218791e-07	0.00011571391328360492	8.195837693527296e-07	0.00011646678205212702
62.085924865483435	0.00045532940742754676	0.00045944274705105747	0.000492280059616866	0.0004960570075058259	0.0005133204751999137	0.0005168761451155373	0.0005356064108213258	0.000538905118462048	0.000581866917856944	0.0005845611895713809	0.08440409704597561	0.08289821722502651	8.181842620023352e-07	0.00011696845935822708	8.235029863979228e-07	0.0001177288276246885
62.46002379510434	0.000455466097263566	0.00045958289168210206	0.0004925224169856824	0.0004963020178193505	0.0005136272857141903	0.0005171849492149194	0.0005359847503420646	0.0005392845888027777	0.0005824040105397363	0.0005850970709910164	0.08461842773003876	0.08310870424337413	8.220538181220914e-07	0.00011822976181385947	8.273929213049869e-07	0.00011899764241558863
62.83637685896657	0.0004556027906097561	0.0004597230865570347	0.0004927668050262129	0.0004965490912873719	0.0005139373958165165	0.0005174970725183082	0.0005363678222492368	0.0005396687935599315	0.0005829490946129655	0.0005856408956982647	0.08483721476183496	0.08332356753773548	8.258948854281091e-07	0.00011949789572918146	8.312540168761836e-07	0.00012027330087424626
63.21499763936286	0.0004557394340736154	0.0004598632788598073	0.0004930132134857021	0.0004967982179700653	0.0005142508234291021	0.0005178125329789214	0.0005367556771669531	0.0005400577829760068	0.0005835022979663661	0.0005861927899377546	0.08506056128324627	0.08354290839017302	8.297079107318127e-07	0.00012077293783915866	8.350867183253658e-07	0.00012155587907185239
63.59589980042612	0.0004558759725940266	0.0004600034141169479	0.0004932616315498923	0.0004970493873718539	0.0005145675866765638	0.0005181313487506056	0.0005371483668393284	0.0005404516083997459	0.0005840637518796498	0.0005867528832905562	0.08528857321326294	0.08376683080950374	8.334933436309182e-07	0.000122054966597826	8.388914734937334e-07	0.00012284545476221043
63.979097088622495	0.00045601234938844444	0.0004601434361449956	0.0004935120478231237	0.000497302588421657	0.000514887703890483	0.0005184535381922963	0.0005375459441657099	0.0005408503223208449	0.0005846335911378867	0.000587321308787535	0.08552135933693263	0.08399544161860042	8.37251636735814e-07	0.00012334406224294436	8.426687330702516e-07	0.00012414210744476906
64.36460333324754	0.00045614850589825034	0.00046028328699610746	0.0004937644503077317	0.0004975578094524181	0.0005152111936141555	0.0005187791198726668	0.0005379484632372874	0.0005412539784060302	0.0005852119541516234	0.0005878982030273468	0.08575903139760849	0.08422885054498197	8.409832459424548e-07	0.00012464030686948346	8.464189508585818e-07	0.00012544591843630104
64.75243244692527	0.00045628438173218405	0.0004604229069017525	0.0004940188263826665	0.0004978150381798888	0.0005155380746075327	0.000519108112574962	0.0005383559793751651	0.0005416626315365668	0.0005857989830819541	0.000588483706299296	0.08600170419275316	0.08446717031482755	8.44688630681511e-07	0.00012594378450148103	8.501425840180994e-07	0.00012675697094048644
65.14259842611021	0.00045641991460777397	0.000460562234214401	0.0004942751627813282	0.0004980742616806016	0.000515868365852346	0.0005194405353020104	0.0005387685491699164	0.0005420763378472355	0.000586394823970761	0.0005890779627112574	0.08624949567332697	0.08471051675058519	8.483682541826978e-07	0.00012725458116773225	8.538400933218258e-07	0.00012807535012186733
65.53511535159264	0.000456555040290694	0.000460701205347152	0.0004945334455685599	0.0004983354663690325	0.0005162020865574436	0.0005197764072814438	0.0005391862305227325	0.0005424951547668635	0.00058699962687639	0.0005896811203229323	0.08650252704703773	0.08495900887228966	8.520225837701113e-07	0.00012857278498475122	8.575119434446089e-07	0.00012940114318638063
65.92999738900669	0.00045668969253197	0.0004608397547112147	0.000494793660116803	0.0004985986379739022	0.0005165392561643473	0.0005201157479711296	0.0005396090826882265	0.0005429191410604987	0.0005876135460150241	0.0005902933312846923	0.08676092288552913	0.08521276900282711	8.556520911676482e-07	0.00012989848624279932	8.611586032586773e-07	0.00013073443946498564
66.32725878934137	0.00045682380300294704	0.00046097781465115193	0.0004950557910813418	0.0004988637615136011	0.0005168798943530378	0.0005204585770648266	0.0005400371663189628	0.0005433483568732699	0.00058823673990803	0.0005909147519822751	0.0870248112357373	0.08547192287721286	8.592572528042094e-07	0.00013123177749436998	8.647805461313614e-07	0.0001320753304997896
66.72691388945532	0.0004569573012279219	0.00046111531537780146	0.0004953198223746204	0.0004991308212706635	0.0005172240210479743	0.0005208049144980675	0.0005404705435117955	0.0005437828637760367	0.0005888693715355581	0.0005915455431876159	0.08729432373556999	0.08573659975618161	8.628385501383094e-07	0.00013257275364826626	8.683782502416811e-07	0.0001334239101357243
67.12897711259382	0.0004570901145143612	0.00046125218489878025	0.0004955857371395866	0.0004993998007652943	0.0005175716564243697	0.0005211547804542919	0.0005409092778561082	0.0005442227248128992	0.0005895116084967144	0.0005921858702161225	0.08756959573412151	0.08600693254417159	8.663964700212842e-07	0.0001339215120716164	8.719521989341205e-07	0.00013478027461961972
67.53346296890952	0.0004572221678806099	0.0004613883489464893	0.000495853517722036	0.0004996706827278887	0.0005179228209147428	0.0005215081953712468	0.0005413534344840462	0.0005446680045506795	0.0005901636231766427	0.0005928359030907184	0.08785076641660501	0.08628305791198258	8.699315050507417e-07	0.0001352781526934993	8.755028810587427e-07	0.0001361445227007485
67.94038605598601	0.00045735338398097394	0.00046152373090349445	0.00049612314564189	0.0004999434490704927	0.0005182775352157348	0.0005218651799476435	0.0005418030801228252	0.000545118769130431	0.0005908255929208268	0.000593495816712968	0.0881379789342418	0.08656511642426612	8.734441539511159e-07	0.0001366427781152174	8.790307913461061e-07	0.0001375167557385315
68.3497610593647	0.0004574836830280928	0.0004616582517252078	0.0004963946015633855	0.0005002180808571865	0.0005186358202952362	0.0005222257551501204	0.0005422582831492261	0.000545575086321113	0.0005914977002170104	0.0005941657910416686	0.08843138053930098	0.08685325267209018	8.769349219828453e-07	0.00013801549372829958	8.825364308021316e-07	0.00013889707781689076
68.7616027530747	0.0004576129827124823	0.00046179182985973564	0.0004966678652641212	0.0005004945582733217	0.0005189976973998189	0.0005225899422204969	0.0005427191136463821	0.0005460370255755103	0.0005921801328850952	0.0005948460112792564	0.08873112272554946	0.08714761541080884	8.804043213478645e-07	0.00013939640783493246	8.860203071030769e-07	0.0001402855958613919
69.17592600016614	0.00045774119811912826	0.0004619243811647894	0.0004969429156029053	0.0005007728605935683	0.0005193631880624921	0.0005229577626833467	0.0005431856434629558	0.0005465046580885036	0.0005928730842754249	0.0005955366680664367	0.08903736137434207	0.08744835770346152	8.83852871655811e-07	0.00014078563178115955	8.894829350507933e-07	0.0001416824197691402
69.59274575324658	0.00045786824164104534	0.0004620558188215652	0.0004972197304863823	0.0005010529661487515	0.0005197323141108294	0.0005233292383539306	0.0005436579462748618	0.0005469780568578508	0.0005935767534759171	0.0005962379576854783	0.08935025690662901	0.08775563706998528	8.872811003811246e-07	0.00014218328009235615	8.929248370138877e-07	0.00014308766254000904
70.01207705502031	0.0004579940228896265	0.0004621860532454106	0.0004974982868343448	0.000501334852291367	0.0005201050976754311	0.0005237043913464528	0.0005441360976496016	0.0005474572967475226	0.0005942913455284297	0.0005969500822725593	0.08966997444112902	0.08806961564246961	8.906895433486621e-07	0.00014358947061675342	8.963465434010847e-07	0.00014450144041616708
70.43393503883172	0.0004581184486017034	0.00046231499199322256	0.0004977785605437136	0.0005016184953597831	0.0005204815611988006	0.000524083244082724	0.0005446201751133975	0.0005479424545538099	0.0005950170716549187	0.0005976732500397034	0.08999668395897802	0.08839046032678491	8.940787452626792e-07	0.00014500432468018964	8.997485931768736e-07	0.00014592387303294374
70.85833492921113	0.0004582414225431536	0.0004624425396673766	0.0004980605264511035	0.0005019038706410246	0.000520861727444614	0.0005244658193012032	0.0005451102582212277	0.0005484336090742632	0.0005957541494938339	0.0005984076755067475	0.09033056047514514	0.08871834297082451	8.974492602418843e-07	0.00014642796724551044	9.03131534382793e-07	0.00014735508357387184
71.2852920424243	0.0004583628454089274	0.0004625685978160998	0.0004983441582939257	0.000502190952332111	0.0005212456195074287	0.0005248521400664703	0.0005456064286299287	0.0005489308411796648	0.0005965028033473268	0.000599153579743901	0.0906717842169404	0.08905344053971921	9.008016524031728e-07	0.00014786052708477826	9.064959246987215e-07	0.00014879519893701287
71.71482178702524	0.0004584826147193494	0.00046269306483010046	0.0004986294286699723	0.0005024797134998591	0.0005216332608228507	0.0005252422297791358	0.0005461087701745098	0.0005494342338891453	0.0005972632644398307	0.0005999111906254334	0.09102054080991907	0.08939593529832984	9.041364964687808e-07	0.00014930213695940608	9.098423320360455e-07	0.000150244349910858
72.14693966441222	0.0004586006247125387	0.0004628158358353387	0.0004989163089953935	0.0005027701260391159	0.0005220246751781838	0.0005256361121862317	0.0005466173689478518	0.0005499438724486365	0.0005980357711886168	0.0006006807430951072	0.09137702147159305	0.08974601500135701	9.074543783993503e-07	0.00015075293381022759	9.131713351593403e-07	0.0001517026713595826
72.58166126938723	0.00045871676623278807	0.0004629368025817476	0.0004992047694610175	0.0005030621606293185	0.0005224198867235889	0.000526033811392087	0.0005471323133839534	0.0005504598444128075	0.0005988205694869631	0.000601462479443948	0.09174142321326724	0.09010387309145874	9.107558960725314e-07	0.00015221305895972426	9.16483524336458e-07	0.0001531703024185288
73.01900229071879	0.00045883092661474546	0.00046305585332776194	0.000499494778986947	0.0005033557866893415	0.0005228189199837876	0.0005264353518697392	0.0005476536943449168	0.0005509822397306791	0.0005996179130006258	0.0006022566496010472	0.09211394905039631	0.09046970890572376	9.140416599987726e-07	0.00015368265832600703	9.197795020394637e-07	0.00015464738670273315
73.45897851170821	0.0004589429895632156	0.00046317287272046976	0.0004997863051753287	0.0005036509723305287	0.0005232217998703388	0.000526840758472898	0.0005481816052118649	0.0005515111508350919	0.0006004280634783303	0.0006030635114380846	0.0924948082219227	0.0908437278909301	9.173122940709386e-07	0.00015516188264901032	9.230598836708348e-07	0.0001561340725265703
73.90160581075892	0.00045905283502840975	0.00046328774167120963	0.0005000793142612527	0.0005039476843078546	0.000523628551694522	0.0005272500564485022	0.000548716141979993	0.0005520466727362555	0.0006012512910770416	0.0006038833310883265	0.09288421641895937	0.0912261418280169	9.205684363600055e-07	0.000156650887729759	9.263252983377976e-07	0.00015763051313637255
74.34690016194996	0.0004591603390764524	0.00046340033722643	0.0005003737710616667	0.0005042458879691145	0.0005240392011808631	0.0005276632714498979	0.0005492574033579707	0.0005525889031195553	0.0006020878747028388	0.0006047163832808895	0.09328239602333227	0.09161716906618346	9.238107399603054e-07	0.00015814983468544208	9.295763896725266e-07	0.00015913686695812057
74.79487763561212	0.00045926537375495227	0.0004635105324336095	0.0005006696389222515	0.0005045455472020726	0.0005244537744813478	0.0005280804295506878	0.0005498054908719379	0.0005531379424478844	0.0006029381023682522	0.0006055629516911259	0.0936895763564267	0.09201703476713978	9.270398738761869e-07	0.00015965889021826718	9.328138166963618e-07	0.00016065329785901195
75.24555439890803	0.00045936780695342777	0.0004636181962020331	0.0005009668796621323	0.0005048466243794651	0.0005248722981903508	0.0005285015572592738	0.0005503605089743154	0.0005536938940687049	0.0006038022715669774	0.0006064233293080058	0.09410599393887226	0.09242597115996035	9.302565239612589e-07	0.00016117822690067674	9.360382547279368e-07	0.00016217997542418428
75.6989467164156	0.00045946750225838383	0.0004637231931582131	0.0005012654535163625	0.0005051490803017701	0.0005252947993603377	0.0005289266815341506	0.0005509225651577143	0.0005542568643261121	0.0006046806896669476	0.0006072978188194694	0.09453189276158891	0.09284421780709762	9.334613939159658e-07	0.0001627080234790773	9.392503963574425e-07	0.00016371707525236756
76.15507095071504	0.00045956431880281117	0.00046382538349573583	0.0005015653190760638	0.0005054528741376494	0.0005257213055183785	0.0005293558297999909	0.0005514917700742025	0.0005548269626781694	0.000605573674322807	0.0006081867330167617	0.09496752456876292	0.09327202188209631	9.366552063516231e-07	0.00016424846519702552	9.424509524722825e-07	0.0001652647792686479
76.61394356297929	0.00045965811110988117	0.0004639246228192947	0.000501866433226123	0.0005057579633619502	0.000526151844683536	0.0005297890299645709	0.0005520682376602279	0.0005554043018197979	0.0006064815539088848	0.0006090903952188167	0.09541314915335859	0.09370963845961044	9.398387038908823e-07	0.00016579974413412357	9.456406533387817e-07	0.00016682327605589686
77.07558111356816	0.0004597487289305858	0.0004640207619826701	0.0005021687510803373	0.0005060643036911612	0.0005265864453851478	0.000530226310436585	0.0005526520852674959	0.0005559889978115147	0.000607404667973841	0.0006100091397178543	0.09586903466577992	0.09415733081831769	9.43012650358511e-07	0.00016736205957020023	9.488202497488383e-07	0.00016839276120686475
77.54000026262605	0.00045983601707509235	0.00046411364692040466	0.000502472225913899	0.0005063718490162149	0.0005270251366821153	0.000530667700144409	0.0005532434338001537	0.0005565811702143613	0.0006083433677182585	0.0006109433122473984	0.0963354579363797	0.09461537075741196	9.461778320524021e-07	0.00016893561837405535	9.519905142527704e-07	0.00016997343770140672
78.00721777068286	0.0004599198152375269	0.00046420311847291496	0.0005027768090930938	0.0005066805513325131	0.000527467948183213	0.0005311132285558818	0.0005538424078586085	0.0005571809422313521	0.0006092980164964978	0.0006118932704740469	0.09681270481249668	0.09508403892735186	9.493350590460267e-07	0.0001705206354083999	9.551522424362888e-07	0.00017156551630220784
78.47725049925933	0.00045999995781392046	0.00046428901220474654	0.0005030824500020875	0.000506990360667044	0.0005279149100684921	0.000531562925699135	0.0005544491358903425	0.0005577884408558011	0.000610268990344236	0.0006128593845143423	0.09730107051075834	0.09556362517559937	9.524851666221825e-07	0.00017211733397012874	9.583062542984104e-07	0.00017316921597958224
78.95011541147531	0.0004600762737130523	0.0004643711582157161	0.0005033890959666876	0.0005073012250024811	0.0005283660531118863	0.0005320168221845905	0.0005550637503481671	0.0005584037970269355	0.0006112566785332409	0.0006138420374782756	0.09780085998548607	0.0960544289081214	9.556290167732047e-07	0.00017372594625469917	9.614533957238037e-07	0.00017478476436541546
79.42582957266194	0.0004601485861598608	0.00046444938094461073	0.0005036966921749177	0.0005076130901981025	0.0005288214087050375	0.0005324749492281585	0.0005556863878562711	0.0005590271457931796	0.0006122614841549622	0.0006148416260409557	0.09831238831397579	0.09655675946747094	9.587674997796726e-07	0.0001753467138479875	9.64594540002299e-07	0.000176412398228451
79.90441015097758	0.0004602167124911368	0.00046452349896515326	0.0005040051815942796	0.0005079258999074014	0.0005292810088824703	0.0005329373386757159	0.0005563171893845601	0.0005596586264835704	0.0006132838247346912	0.0006158585610441732	0.09883598109959132	0.09707093652833276	9.619015359143418e-07	0.00017697988825469968	9.67730589487392e-07	0.00017805236398847624
80.38587441802741	0.00046028046394316983	0.00046459332477389925	0.0005043145048855537	0.0005082395954922417	0.0005297448863481735	0.0005334040230289863	0.0005569563004317333	0.0005602983828877548	0.0006143241328781474	0.0006168932681296356	0.0993719748935545	0.09759729051140673	9.65032077234547e-07	0.00017862573145877025	9.708624773512422e-07	0.00017970491826262147
80.87023974948666	0.0004603396454310086	0.0004646586645697342	0.0005046246003129675	0.0005085541159333929	0.0005302130745036983	0.0005338750354728698	0.0005576038712176215	0.0005609465634450736	0.000615382856952443	0.000617946188405813	0.09992071763648015	0.09813616301664121	9.681601094989637e-07	0.00018028451652134236	9.739911694217444e-07	0.00018137032844232903
81.35752362572781	0.00046039405531898657	0.0004647193180246083	0.0005049354036505858	0.0005088693977372761	0.0005306856074778616	0.0005343504099043337	0.0005582600568853095	0.0005616033214432519	0.0006164604618035598	0.0006190177791504557	0.1004825691206412	0.09868790727683165	9.712866542017874e-07	0.0001819565282189517	9.77117666174968e-07	0.0001830488733160912
81.8477436324513	0.0004604434851821559	0.00046477507804515493	0.0005052468480847393	0.000509185374838771	0.000531162520158173	0.000534830180962991	0.000558925017713633	0.00056226881522728	0.0006175574295125964	0.0006201085145509823	0.10105790147412722	0.09925288863266714	9.744127707334406e-07	0.00018364206372280256	9.80243004825715e-07	0.00018474084372759048
82.34091746132043	0.00046048771955823454	0.000464825730524792	0.0005055588641123082	0.0005095019784998698	0.000531643848224083	0.0005353143840634258	0.0005595989193406489	0.0005629432084190431	0.0006186742601931892	0.0006212188864850922	0.1016470996680531	0.09983148503037689	9.77539558690032e-07	0.00018534143332554764	9.833682615839612e-07	0.0001864465432843826
82.83706291059936	0.00046052653568969345	0.0004648710540859325	0.0005058713794346948	0.0005098191372040296	0.0005321296281822022	0.000535803055429469	0.0005602819329987459	0.0005636266701483979	0.0006198114728327305	0.0006223494053441502	0.10225056204805201	0.10042408754320988	9.806681603324353e-07	0.000187054961217209	9.864945540240559e-07	0.00018816628910800492
83.33619788579601	0.0004605597032555452	0.00046491081981185763	0.0005061843188472535	0.0005101367765459813	0.0005326198974035986	0.000536296232130439	0.0005609742357620785	0.0005643193752963219	0.0006209696061801227	0.0006235006009020139	0.1028687008914113	0.10103110091805045	9.837997631998666e-07	0.00018878298631314072	9.896230436213203e-07	0.00018990041263741708
83.83834040030794	0.0004605869840924353	0.00046494479096784955	0.0005064976041240049	0.00051045481911683	0.0005331146941633363	0.0005367939521196091	0.0005616760108070814	0.0005650215047509085	0.0006221492196830786	0.0006246730232322404	0.10350194299122212	0.10165294414852107	9.869356029008382e-07	0.0001905258631390433	9.92754938489767e-07	0.0001916492604942116
84.34350857607244	0.000460608131904573	0.0004649727227111216	0.0005068111538974028	0.0005107731843841975	0.0005336140576823918	0.0005372962542749622	0.0005623874476868656	0.0005657332456769709	0.0006233508944781499	0.000625867243676759	0.10415073026907011	0.1022900510760818	9.90076966092871e-07	0.00019228396277851112	9.958914962506817e-07	0.0001934131953978263
84.85172064422062	0.0004606228919620407	0.00046499436178907216	0.0005071248835329198	0.0005110917885672004	0.0005341180281721362	0.0005378031784424347	0.000563108742620317	0.0005664547918000734	0.0006245752344369031	0.0006270838558693568	0.10481552041781057	0.1029428710206087	9.932251936598576e-07	0.0001940576738860278	9.990340271107817e-07	0.00019519259714796677
85.36299494573534	0.00046063100078700883	0.0004650094462253876	0.0005074387049982351	0.000511410544506013	0.0005346266468815374	0.000538314765481797	0.0005638400987968487	0.000567186343705916	0.0006258228672719398	0.0006283234768175556	0.10549678757615502	0.1036118694421898	9.963816840975921e-07	0.00019584740376941967	1.0021838971794412e-06	0.00019698786368158028
85.87734993211305	0.0004606321858273537	0.0004650177049934869	0.0005077525267267606	0.0005117293615257795	0.0005351399561472911	0.0005388310573154129	0.0005645817266977477	0.0005679281091559923	0.000627094445706715	0.0006295867480467502	0.10619502303682507	0.10429752863580018	9.99547897150184e-07	0.00019765357955366103	1.005342531982048e-06	0.00019879941219964892
86.39480416602983	0.0004606261651171626	0.00046501885767677946	0.0005080662534752585	0.0005120481452946038	0.0005356579994470951	0.0005393520969799994	0.0005653338444351855	0.0005686803034205652	0.000628390648713403	0.0006308743368107258	0.10691073599019983	0.10500034846079671	1.002725357674805e-06	0.0001994766494228667	1.0085114201959476e-06	0.00020062768036986645
86.91537632201124	0.00046061264692357314	0.00046501261411518454	0.0005083797861752598	0.0005123667976753405	0.0005361808214562611	0.000539877928681662	0.0005660966781099674	0.0005694431496300241	0.0006297121828233816	0.0006321869373730111	0.10764445430545085	0.10572084710715883	1.005915659782258e-06	0.00020131708395342007	1.0116921177002634e-06	0.00020247312762725067
87.43908518710603	0.0004605913293794243	0.0004649986740373729	0.0005086930217780371	0.0005126852165709305	0.0005367084681079452	0.0005404085978544406	0.0005668704621892825	0.0005702168791458399	0.0006310597835152959	0.000633525272363888	0.10839672535135875	0.10645956190061509	1.0091204712765669e-06	0.00020317537754563353	1.0148862518696627e-06	0.000204336236560701
87.9659496615646	0.00046056190010110054	0.0004649767266781077	0.0005090058530927885	0.0005130032957629409	0.0005372409866572306	0.0005409441512225802	0.0005676554399056634	0.0005710017319523218	0.0006324342166859618	0.0006348900942181785	0.1091681168590631	0.10721705014889149	1.0123415383812319e-06	0.00020505204995478754	1.0180955261684466e-06	0.00020621751440093317
88.4959887595208	0.00046052403579099633	0.0004649464503801068	0.0005093181686177617	0.0005133209247430281	0.0005377784257493464	0.000541484636866841	0.0005684518636785869	0.000571797957070557	0.0006338362802098712	0.0006362821866994077	0.10995921782921582	0.10799389003147153	1.0155806908245706e-06	0.00020694764793947884	1.021321725078574e-06	0.00020811749461904783
89.0292216096782	0.00046047740182397686	0.00046490751217977865	0.0005096298523639817	0.0005136379885369949	0.0005383208354923515	0.0005420301042951099	0.000569259995560164	0.0005726058129959666	0.0006352668055934567	0.0006377023665163283	0.11077063948610517	0.10879068153540494	1.0188398472832805e-06	0.0002088627470312604	1.0245667193895924e-06	0.0002100367386457802
89.56566745600044	0.0004604216518171929	0.00046485956737619673	0.0005099407836712365	0.0005139543675210888	0.0005388682675345878	0.0005425806045176818	0.000570080107706521	0.0005734255681610316	0.0006367266597307791	0.00063915148503829	0.11160301628157102	0.10960804743989831	1.0221210212142543e-06	0.00021079795343521834	1.0278324718664134e-06	0.00021197583771821737
90.1053456584057	0.0004603564271825891	0.0004648022590826202	0.0005102508370159817	0.0005142699372301941	0.0005394207751472804	0.0005431361901275072	0.000570912482876568	0.0005742575014248558	0.0006382167467678404	0.0006406304301164386	0.11245700695162063	0.11044663435257189	1.025426327094705e-06	0.00021275390607103373	1.0311210432927638e-06	0.0002139354148583683
90.6482756934654	0.00046028135666141784	0.0004647352177598763	0.000510559881810787	0.0005145845681575477	0.0005399784133126419	0.000543696915385798	0.0005717574149599809	0.0005751019025913479	0.0006397380100832878	0.0006421401280183043	0.1133332956289146	0.1113071138004491	1.0287579871364133e-06	0.00021473127877205678	1.03443459900513e-06	0.00021591612701139795
91.19447715510712	0.0004601960558400647	0.00046465806073088555	0.0005108677821949456	0.000514898125545584	0.0005405412388179468	0.0005442628363134318	0.0005726152095363884	0.0005759590729579682	0.0006412914343939397	0.000643681545483959	0.11423259301449756	0.11219018337901045	1.0321183385017443e-06	0.00021673078265337098	1.0377754158798994e-06	0.0002179186673412492
91.74396975532183	0.0004601001266464563	0.00046457039167558794	0.0005111743968158486	0.0005152104691675172	0.0005411093103559925	0.0005448340107885367	0.0005734861844678695	0.0005768293258971066	0.0006428780479942352	0.0006452556919125776	0.1151556376123455	0.11309656796279759	1.0355098410248461e-06	0.0002187531686566463	1.0411458898362553e-06	0.00021994376770272106
92.29677332487483	0.00045999315682630315	0.00046447180010550577	0.0005114795786006971	0.0005155214530992229	0.0005416826886324525	0.0005454104986507943	0.000574370670527055	0.0005777129874723204	0.0006444989251394649	0.0006468636216889813	0.11610319703059845	0.11402702098134046	1.0389350855343122e-06	0.00022079923029616477	1.0445485439190133e-06	0.00022199220130816877
92.85290781402206	0.0004598747193984159	0.0004643618608171633	0.0005117831745181349	0.0005158309254809937	0.0005422614364806665	0.0005459923618129401	0.0005752690120632998	0.0005786103970918532	0.0006461551885834912	0.0006485064366605487	0.11707606935354767	0.11498232576441812	1.0423968027916688e-06	0.00022286980661762046	1.047986036968227e-06	0.00022406478559844345
93.41239329322968	0.00045974437208831014	0.0004642401333235559	0.0005120850253293368	0.0005161387282687069	0.0005428456189844324	0.0005465796643800461	0.0005761815677095731	0.0005795219082020183	0.0006478480122825454	0.0006501852887757405	0.11807508458878137	0.11596329696093484	1.0458978731093323e-06	0.00022496578538938605	1.0514611729513495e-06	0.00022616238534020616
93.97524995389855	0.00045960165673929307	0.0004641061612628428	0.0005123849653280833	0.0005164446969739177	0.000543435303609448	0.0005471724727771837	0.0005771087111329495	0.0005804478890232593	0.000649578624277706	0.0006519013828964632	0.11910110619420013	0.11697078203604108	1.0494413367143898e-06	0.00022708810654915867	1.054976911023112e-06	0.00022828591597162662
94.54149810909283	0.0004594460987002266	0.0004639594717834309	0.0005126828220693534	0.0005167486603924145	0.000544030560344088	0.0005477708558861635	0.0005780508318317941	0.0005813887233319114	0.0006513483097697522	0.0006536559797975519	0.12015503268988553	0.11800566285134782	1.053030404892083e-06	0.00022923776592166656	1.058536376351716e-06	0.00023043634721343909
95.11115819427312	0.00045927720618911	0.0004637995749045699	0.000512978416085904	0.0005170504403206782	0.0005446314618502444	0.0005483748851920411	0.0005790083359829778	0.0005823448112909239	0.0006531584144012524	0.0006554503993677795	0.12123779936023933	0.11906885733357327	1.0566684720089595e-06	0.0002314158192383703	1.0621428717688024e-06	0.00023261470696678277
95.68425076803395	0.00045909446963165703	0.000463625962851602	0.0005132715605923273	0.0005173498512597519	0.0005452380836250784	0.0005489846349401953	0.0005799816473427668	0.0005833165703330992	0.0006550103477621158	0.0006572860240281185	0.12235038005215956	0.12016132123722097	1.0603591284735888e-06	0.00023362338648261205	1.0657998903572559e-06	0.00023482208553263217
96.26079651284576	0.00045889736097398415	0.0004634381093649546	0.0005135620611760367	0.0005176467001059388	0.0005458505041745334	0.0005496001823048511	0.0005809712082052681	0.0005843044361006354	0.0006569055871362116	0.0006591643023843156	0.12349378907540151	0.12128405000732524	1.06410617472586e-06	0.00023586165659113256	1.0695111290291563e-06	0.00023705964017525782
96.84081623580131	0.00045868533296857515	0.000463235468982007	0.000513849715474642	0.0005179407858277884	0.0005464688051996196	0.0005502216075699704	0.0005819774804227268	0.00058530886344517	0.0006588456815083439	0.000661086753132466	0.12466908321180085	0.12243808074879084	1.067913636328317e-06	0.0002381318925404885	1.0732805031631585e-06	0.00023932860005763945
97.42433086936633	0.0004584578184326035	0.0004630174762908763	0.0005141343128390902	0.000518231899128741	0.0005470930717964674	0.0005508489943235263	0.0005830009464922079	0.0005863303274927405	0.0006608322558525097	0.0006630549692378413	0.12587736384045795	0.12362449430924023	1.0717857802758119e-06	0.00024043543685758895	1.0771121624330313e-06	0.00024163027158957684
98.01136147213543	0.00045821422947778365	0.0004627835451552522	0.0005144156339820281	0.0005185198220948544	0.0005477233926713671	0.000551482429666302	0.0005840421107137082	0.0005873693247785959	0.0006628670157244152	0.0006650706224092294	0.12711977918652792	0.1248444174828957	1.0757271326284268e-06	0.0002427737175928063	1.0810105079136025e-06	0.00024396604422376178
98.60192922959182	0.0004579539567108423	0.00046253306790933327	0.0005146934506107336	0.0005188043278269649	0.000548359860371988	0.0005521220044364083	0.0005851015004250651	0.0005884263744570783	0.0006649517521832626	0.0006671354678929813	0.12839752670184346	0.12609902534346867	1.07974249756958e-06	0.0002451482547937561	1.0849802105852716e-06	0.00024633739674102817
99.1960554548718	0.00045767636840377327	0.0004622654145219784	0.0005149675250440121	0.000519085180056649	0.0005490025715361995	0.000552767813450878	0.0005861796673195756	0.000589502019592359	0.0006670883470702674	0.0006692513496133327	0.12971185558621373	0.12738954371475464	1.0838369780441395e-06	0.0002475606675338138	1.0890262313438277e-06	0.00024874590406752384
99.79376158953411	0.00045738080963299776	0.00046197993172914555	0.0005152376098123927	0.0005193621327453058	0.0005496516271599649	0.000553419955765756	0.0005872771888526772	0.0005905968285362018	0.0006692787786738785	0.0006714202056879977	0.13106406945888802	0.12871725178816493	1.0880159981009022e-06	0.00025001268154120626	1.0931538426799938e-06	0.0002511932446782883
100.39506920433367	0.00045706660138662643	0.00046167594213376167	0.0005155034472409883	0.000519634929665702	0.0005503071328859699	0.0005540785349563257	0.0005883946697446818	0.0005917113963995849	0.0006715251278146682	0.0006736440743508952	0.13245552919045553	0.13008348489725233	1.092285327106569e-06	0.00025250613748918627	1.0973686521772866e-06	0.00025368120864299737
101.00000000000001	0.00045673303963900266	0.00046135274327214066	0.0005157647690143347	0.0005199033039652795	0.0005509691993147754	0.0005547436594191811	0.0005895327435870957	0.0005928463466255196	0.0006738295843859818	0.0006759251003169052	0.13388765590618154	0.13148963745996073	1.0944498669078674e-06	0.0002537634634863361	1.099505046891665e-06	0.00025493557745886515
