# Supplementary material for: White matter micro- and macrostructure brain charts for the human lifespan
Source: Nature. 2026 May 13;655(8124):979–89. doi: 10.1038/s41586-026-10454-2 (PMC13391363; doi:10.1038/s41586-026-10454-2)
Supplement: Supplementary file 12 — Centiles trajectories of brain charts. SDT.T9.1–5 contain the brain charts for the global metrics; SDT.T9.6–509 contain the brain charts for the tract-specific metrics (unnormalized); and SDT.T9.510–1157 contain the brain charts for the tract-specific macrostructural metrics (normalized). Included in each table are the male and female centile trajectories for the 2.5th, 25th, 50th, 75th and 97.5th percentiles; the interquartile range normalized by the 50th centile; and the derivatives of the 50th centiles with respect to both age and log(age). Charts are sampled in logarithmically spaced intervals. Age is reported in years, while centile trajectory values are reported in metric-specific units: diffusivities in mm2 s−1, volume in mm3, surface area in mm2, average length in mm, and FA is dimensionless (unitless). [file 41586_2026_10454_MOESM12_ESM.zip › plotted_curves/SDT.T9.137-FPT_right_surface_area_curve_metrics.csv]

ages	male_0.025th_percentile	female_0.025th_percentile	male_0.25th_percentile	female_0.25th_percentile	male_0.5th_percentile	female_0.5th_percentile	male_0.75th_percentile	female_0.75th_percentile	male_0.975th_percentile	female_0.975th_percentile	male_normalized_quantile_range	fwmale_normalized_quantile_range	male_median_centile_d_age	male_median_centile_d_log_age	female_median_centile_d_age	female_median_centile_d_log_age
0.25	8875.242173857892	8417.741324683917	10660.475504245906	9983.241961023885	11563.707143770738	10776.21131579746	12439.763618137453	11546.53047067448	14031.326410555756	12949.727317326635	0.153868313315945	0.14506847201101938	8889.026217997607	5132.335433251376	8283.677871421625	4782.820121630222
0.25150637576242696	8885.519274536024	8427.488661579899	10672.81981915235	9994.802072269318	11577.097357417108	10788.689647366722	12454.168262986488	11559.90079472293	14047.574008447224	12964.722475726794	0.1538683133465126	0.14506847203966208	8873.959759948775	5139.020048765466	8269.637448802125	4789.049510593992
0.2530218281966045	8895.82314604652	8437.26138932662	10685.196289787153	10006.392296469849	11590.52245125829	10801.20048376744	12468.610430526795	11573.305947158102	14063.86392974651	12979.756695051881	0.15386831337754156	0.14506847206873774	8843.760552680586	5152.391022190452	8241.494826859329	4801.509912258945
0.25454641199404576	8906.153795367234	8447.059514542256	10697.604924531888	10018.012641474601	11603.982434386078	10813.74383347224	12483.090130538998	11586.745937058318	14080.196185485675	12994.829985483544	0.1538683134090398	0.14506847209825247	8813.610611594282	5165.765424792189	8213.398116035387	4813.97350956942
0.2560801821758082	8916.511229253294	8456.88304363372	10710.045731500612	10029.663114882147	11617.477315602058	10826.31970468331	12497.607372491544	11600.220773212131	14096.57078634466	13009.942356878444	0.15386831344101445	0.14506847212821397	8783.510206250474	5179.143145378213	8185.347567553632	4826.440198915778
0.25762319409447826	8926.895454237241	8466.731982796875	10722.518718540017	10041.343724040764	11631.007103417818	10838.928105332649	12512.162165540907	11613.730464118598	14112.987742651512	13025.093818768555	0.1538683134734735	0.14506847215862934	8753.459603661671	5192.52407273883	8157.343430225737	4838.909876653459
0.2591755034361701	8937.306476628817	8476.606338016174	10735.023893229187	10053.054476048002	11644.57180605466	10851.569043081627	12526.754518531274	11627.275017986789	14129.44706438206	13040.28438036065	0.15386831350642421	0.14506847218950555	8723.459068195429	5205.908095599152	8129.385950400028	4851.382439075736
0.2607371662225343	8947.744302514911	8486.506115064763	10747.561262879535	10064.79537775081	11658.17143144354	10864.2425253211	12541.384439994506	11640.854442735934	14145.94876115982	13055.514050536423	0.1538683135398753	0.14506847222085023	8693.50886164233	5219.295102650765	8101.4753720765	4863.857782476116
0.2623082388127803	8958.208937759497	8496.431319504394	10760.130834534712	10076.56643574543	11671.805987224954	10876.948559171304	12556.051938149996	11654.4687459953	14162.492842255882	13070.782837852366	0.1538683135738342	0.14506847225267086	8663.609243246261	5232.6849825722165	8073.6119368309155	4876.335803107126
0.2638887779057103	8968.700388003632	8506.381956685329	10772.732614970622	10088.367656377284	11685.475480748986	10889.687151481741	12570.757020904713	11668.117935104065	14179.079316588946	13086.090750539637	0.15386831360830908	0.14506847228497527	8633.760469645727	5246.077623996418	8045.795883798972	4888.816397169838
0.26547884054176485	8979.218658665264	8516.358031746231	10785.366610695191	10100.199045740845	11699.17991907502	10902.458308831025	12585.499695852921	11681.802017111153	14195.708192724987	13101.437796503875	0.1538683136433083	0.14506847231777123	8603.96279486036	5259.472915492021	8018.027449716814	4901.299460830633
0.2670784841050822	8989.763754939191	8526.359549614135	10798.032827948295	10112.060609679607	11712.919308971694	10915.262037526858	12600.279970276104	11695.520998775213	14212.379478877188	13116.823983325152	0.15386831367884093	0.14506847235106607	8574.216470338404	5272.870745600667	7990.306868925225	4913.784890232375
0.26868776632556873	9000.335681796976	8536.386515004378	10810.731272701696	10123.952353785988	11726.693656916805	10928.098343605927	12615.09785114287	11709.274886564514	14229.093182905834	13132.249318257891	0.15386831371491452	0.1450684723848687	8544.521744964644	5286.2710028351285	7962.634373351466	4926.272581473924
0.2703067452809827	9010.934443986918	8546.438932420493	10823.461950658964	10135.874283401221	11740.502969097248	10940.967232833782	12629.953345108888	11723.063686656795	14245.849312318232	13147.713808230666	0.15386831375153845	0.14506847241918677	8514.878865002654	5299.673575641587	7935.010192485992	4938.762430598028
0.2719354793990299	9021.560046033821	8556.516806154077	10836.224867255243	10147.826403615198	11754.347251408739	10953.868710704663	12644.846458516602	11736.887404939103	14262.647874268381	13163.21745984604	0.15386831378872176	0.14506847245402865	8485.28807415627	5313.07835243782	7907.434553424828	4951.254333613208
0.27357402745947257	9032.212492239107	8566.620140284791	10849.02002765735	10159.808719266444	11768.22650945594	10966.802782441495	12659.777197395333	11750.746047007768	14279.48887555712	13178.760279380536	0.15386831382647276	0.1450684724894031	8455.749613525812	5326.485221584793	7879.907680857927	4963.748186488636
0.2752224485962505	9042.891786680475	8576.7489386802	10861.847436763383	10171.821234941965	11782.140748552034	10979.769452995684	12674.745567460854	11764.639618168196	14296.372322631605	13194.342272784392	0.15386831386480146	0.14506847252531807	8426.263721600175	5339.8940713754855	7852.429797044024	4976.24388513295
0.27688080229961526	9053.597933211968	8586.903204995686	10874.70709920281	10183.863954977109	11796.0899737188	10992.76872704701	12689.751574115457	11778.568123434758	14313.298221585414	13209.963445681444	0.15386831390371652	0.14506847256178332	8396.830634329468	5353.304790081456	7825.00112185115	4988.7413254161365
0.2785491484182772	9064.330935463826	8597.082942674375	10887.59901933627	10195.93688345551	11810.07418968642	11005.800609003536	12704.795222447752	11792.531567530672	14330.266578158313	13225.623803369004	0.1538683139432278	0.14506847259880692	8367.450585079845	5366.717265920248	7797.621872758027	5001.24040317256
0.28022754716156506	9075.09079684241	8607.288154947055	10900.5232012555	10208.040024208975	11824.093400893398	11018.865103001499	12719.876517232562	11806.529954887907	14347.277397736132	13241.323350817733	0.15386831398334486	0.14506847263639785	8338.123804589268	5380.131387026515	7770.292264787946	5013.741014153231
0.2819160591015993	9085.877520529953	8617.518844831944	10913.479648783026	10220.173380817194	11838.147611486205	11031.962212904997	12734.995462930568	11820.563289646847	14364.330685350375	13257.06209267128	0.15386831402407747	0.145068472674566	8308.850521048531	5393.547041495331	7743.012510597706	5026.243054078426
0.28361474517547763	9096.691109484645	8627.775015134777	10926.468365472272	10232.336956607887	11852.236825319427	11045.091942306137	12750.152063688447	11834.631575656438	14381.42644567836	13272.840033246432	0.15386831406543594	0.1450684727133202	8279.630960084964	5406.9641173752025	7715.78282043105	5038.746418609284
0.2853236666874746	9107.531566440357	8638.056668448473	10939.489354607224	10244.530754656365	11866.361045955373	11058.254294524579	12765.346323338454	11848.734816473703	14398.56468304278	13288.657176532592	0.15386831410742977	0.14506847275267026	8250.465344706085	5420.382502623368	7688.6034021279775	5051.251003345475
0.2870428853112538	9118.398893906566	8648.363807153231	10952.542619202339	10256.754777785665	11880.520276663992	11071.449272607668	12780.57824539835	11862.873015363884	14415.745401411565	13304.51352619191	0.15386831415007	0.14506847279262552	8221.353895391803	5433.802085166797	7661.474461147096	5063.756703840569
0.28877246309209376	9129.293094168286	8658.696433416246	10965.628162002475	10269.009028566212	11894.714520422795	11084.67687933007	12795.84783307129	11877.046175300064	14432.968604397818	13320.409085558884	0.15386831419336663	0.14506847283319615	8192.296830016188	5447.2227528411895	7634.396200519986	5076.263415566646
0.2905124624491269	9140.214169285795	8669.054549191651	10978.745985482536	10281.293509315743	11908.943779916466	11097.937117193707	12811.155089245423	11891.254298963064	14450.234295259332	13336.343857640235	0.15386831423733038	0.14506847287439176	8163.2943638945	5460.644393422175	7607.368820914067	5088.77103395341
0.29226294617759224	9151.162121094661	8679.438156220405	10991.896091847533	10293.60822209918	11923.208057536931	11111.229988427589	12826.500016493968	11905.49738874131	14467.542476898663	13352.317845114756	0.15386831428197215	0.1450684729162229	8134.346709790174	5474.066894624848	7580.392520586494	5101.27945434954
0.294023977451102	9162.136951205463	8689.847256030085	11005.07848303223	10305.953168728389	11937.507355382972	11124.555494987577	12841.882617074787	11919.775446730546	14484.893151862685	13368.331050332987	0.15386831432730286	0.14506847295869948	8105.454077878036	5487.4901440762915	7553.467495411634	5113.788572042715
0.29579561982392083	9173.138661003719	8700.281849934825	11018.293160701067	10318.328350762096	11951.84167526015	11137.913638556292	12857.302892930313	11934.088474733739	14502.286322342472	13384.383475317121	0.15386831437333418	0.1450684730018322	8076.616675821599	5500.914029357955	7526.5939388950355	5126.298282261938
0.29757793723326015	9184.167251649786	8710.741939035153	11031.540126248037	10330.733769505694	11966.211018680659	11151.304420542903	12872.760845687382	11948.436474260863	14519.72199017314	13400.475121760748	0.15386831442007695	0.14506847304563236	8047.834708672948	5514.338437941857	7499.772042139899	5138.808480150532
0.29937099400158496	9195.222724078518	8721.227524217813	11044.819380796265	10343.169426011045	11980.615386862883	11164.727842082893	12888.25647665677	11962.819446528645	14537.200156833303	13416.605991028577	0.15386831446754323	0.14506847309010962	8019.108378970064	5527.763257242739	7473.0019938857295	5151.319060787093
0.3011748548389356	9206.30507899937	8731.738606155652	11058.130925198166	10355.635321076335	11995.05478073155	11178.183904037947	12903.789786833348	11977.23739246044	14554.720823445252	13432.776084156298	0.1538683145157441	0.14506847313527607	7990.437886702362	5541.188374595251	7446.283980497159	5163.8299191757105
0.30298958484526295	9217.414316895984	8742.27518530745	11071.474760034886	10368.131455245875	12009.529200917163	11191.672606995688	12919.360776895472	11991.69031268596	14572.283990774275	13448.985401850268	0.15386831456469283	0.1450684731811428	7961.823429274373	5554.613677221816	7419.618185952306	5176.340950230602
0.30481524951277783	9228.550438026148	8752.837261917719	11084.850885616333	10380.657828809866	12024.038647755975	11205.193951269459	12934.96944720496	12006.178207541012	14589.889659228624	13465.23394448724	0.15386831461440043	0.14506847322772018	7933.265201605391	5568.039052297361	7393.0047918800265	5188.852048797999
0.3066519147283146	9239.713442421637	8763.424836016617	11098.259301980921	10393.214441804288	12038.583121289766	11218.747936898197	12950.615797806842	12020.701077067406	14607.53782885924	13481.521712114227	0.15386831466487952	0.14506847327502143	7904.763396050781	5581.464386883192	7366.443977539893	5201.3631096347235
0.3084996467757088	9250.903329887939	8774.03790741969	11111.700008895266	10405.801294010602	12053.162621265486	11232.334563646087	12966.299828428997	12035.258921012548	14625.228499359333	13497.84870444807	0.15386831471614312	0.14506847332305722	7876.3182024480775	5594.889567965176	7339.935919843614	5213.874027423561
0.31035851233818973	9262.12010000421	8784.676475727812	11125.173005854143	10418.418384955687	12067.777147135204	11245.953831002524	12982.021538482075	12049.851738829417	14642.961670064304	13514.214920875404	0.15386831476820342	0.14506847337183987	7847.929808109067	5608.3144824295305	7313.480793345254	5226.38469675323
0.3122285785007863	9273.363752122921	8795.340540326863	11138.678292080032	10431.065713911425	12082.426698055646	11259.605738181655	12997.780927059011	12064.47952967607	14660.737339951185	13530.620360452105	0.15386831482107427	0.14506847342138193	7819.598397799302	5621.739017049782	7287.078770229127	5238.895012107212
0.3141099127527488	9284.634285369766	8806.030100387627	11152.215866523038	10443.743279894628	12097.111272888067	11273.290284122299	13013.57799293489	12079.142292415547	14678.555507638504	13547.065021903187	0.15386831487476843	0.14506847347169552	7791.3241538107395	5635.163058530539	7260.730020371266	5251.40486790752
0.31600258298998396	9295.931698643479	8816.745154865637	11165.785727860652	10456.45108166682	12111.830870198017	11287.00746748769	13029.412734566691	12093.840025615626	14696.416171385983	13563.548903622512	0.15386831492929945	0.14506847352279298	7763.107255902141	5648.586493457202	7234.434711286798	5263.914158458356
0.3179066575175057	9307.255990615527	8827.485702500855	11179.387874497394	10469.18911773387	12126.585488254957	11300.757286665135	13045.28515009287	12108.572727548406	14714.319329094074	13580.072003672345	0.1538683149846811	0.14506847357468733	7734.947881325614	5662.00920830667	7208.193008169066	5276.422777979169
0.3198222050518999	9318.607159729989	8838.251741817641	11193.022304564656	10481.957386345939	12141.37512503208	11314.539739765909	13061.195237333171	12123.340396190255	14732.264978303738	13596.634319783263	0.15386831504092738	0.14506847362739256	7706.8462048387155	5675.4310894557275	7182.005073859356	5288.93062057253
0.32174929472380437	9329.985204203282	8849.043271124317	11206.689015920387	10494.755885497	12156.19977820596	11328.35482462474	13077.142993788255	12138.1430292212	14750.25311619604	13613.235849353527	0.1538683150980523	0.14506847368092038	7678.802398715634	5688.852023175452	7155.871068907436	5301.437580259051
0.32368799608040405	9341.390122024006	8859.860288513266	11220.388006148898	10507.584612924904	12171.059445156356	11342.202538799913	13093.128416639478	12152.980624025084	14768.283739591883	13629.876589449188	0.15386831515606994	0.14506847373528514	7650.816632744856	5702.271895621903	7129.79115153756	5313.943550949451
0.3256383790879404	9352.821910952638	8870.702791860369	11234.119272560492	10520.44356611077	12185.954122965808	11356.082879572574	13109.151502748473	12167.8531776888	14786.356844951546	13646.556536803277	0.1538683152149958	0.14506847379050095	7622.889074207749	5715.690592822153	7103.765477632638	5326.448426423594
0.32760051413423674	9364.280568521315	8881.570778825053	11247.88281219121	10533.332742278992	12200.883808419356	11369.995843946768	13125.212248656822	12182.760687002321	14804.472428374313	13663.275687815827	0.15386831527484426	0.14506847384658125	7595.019887932576	5729.10800069198	7077.79420081852	5338.952100387309
0.3295744720312385	9375.766092033628	8892.464246849935	11261.678621802572	10546.252138396843	12215.848498004265	11383.941428648986	13141.310650585783	12197.70314845824	14822.630485598167	13680.034038553358	0.15386831533563075	0.14506847390354033	7567.2092362921685	5742.524005041458	7051.8774723839015	5351.454466404859
0.33156032401756863	9387.278478564369	8903.383193160606	11275.506697881305	10559.201751174212	12230.848187909727	11397.9196301279	13157.446704435957	12212.680558251472	14840.831011999411	13696.83158474852	0.1538683153973706	0.14506847396139297	7539.457279168069	5755.938491528854	7026.0154413278215	5363.955417926423
0.33355814176109866	9398.817724959206	8914.327614765372	11289.367036638905	10572.181577063306	12245.882874026376	11411.930444554026	13173.620405786776	12227.692912278884	14859.074002592091	13713.668321799725	0.15386831546007915	0.145068474020153	7511.764174003154	5769.3513456978835	7000.208254377358	5376.454848294146
0.33556799736153503	9410.38382783454	8925.297508455073	11303.259634011509	10585.19161225841	12260.95255194617	11425.973867819495	13189.831749896368	12242.740206139071	14877.359452027842	13730.54424477085	0.1538683155237727	0.14506847407983647	7484.130075805355	5782.762452969328	6974.456055993214	5388.952650737949
0.3375899633530214	9421.976783577142	8936.292870802814	11317.184485659429	10598.23185269561	12276.057216961872	11440.049895537704	13206.080731701002	12257.822435131968	14895.687354595268	13747.459348390816	0.1538683155884675	0.14506847414045776	7456.555137117859	5796.171698612161	6948.7589883194305	5401.4487183340825
0.3396241127067558	9433.596588343928	8947.313698163607	11331.141586966898	10611.302294052317	12291.196864066778	11454.158523042854	13222.367345814791	12272.939594258356	14914.0577042196	13764.413627053058	0.1538683156541799	0.14506847420203303	7429.039508061949	5809.578967766371	6923.117191244382	5413.942944035865
0.3416705188336247	9445.243238061654	8958.359986674219	11345.130933041703	10624.40293174714	12306.371487954313	11468.299745389771	13238.69158652927	12288.091678219676	14932.470494462224	13781.407074815284	0.15386831572092696	0.1450684742645775	7401.583336334676	5822.984145430848	6897.530802426394	5426.435220689513
0.343729255586852	9456.916728426664	8969.431732252895	11359.152518714867	10637.533760939517	12321.581083017702	11482.473557353534	13255.05344781302	12303.278681417625	14950.92571852026	13798.439685399033	0.15386831578872534	0.14506847432810693	7374.186767209787	5836.387116460595	6871.999957228545	5438.925440976862
0.34580039726466444	9468.617054904562	8980.528930598965	11373.206338540278	10650.69477652926	12336.825643349539	11496.679953428986	13271.452923311232	12318.500597953633	14969.423369226066	13815.511452189092	0.1538683158575925	0.1450684743926384	7346.849943552632	5849.787765561137	6846.524788794573	5451.413497461472
0.3478840186129729	9480.344212729935	8991.651577192748	11387.292386794341	10663.885973156459	12352.105162741447	11510.918927830604	13287.89000634532	12333.75742162872	14987.963439046798	13832.622368233348	0.15386831592754652	0.14506847445818746	7319.573005825747	5863.1859772875905	6821.105428038165	5463.899282573722
0.34998019482807	9492.098196906034	9002.799667295109	11401.410657475599	10677.107345200926	12367.419634683634	11525.190474491932	13304.364689912449	12349.049145942903	15006.545920083887	13849.772426242082	0.1538683159986047	0.14506847452477195	7292.356092103291	5876.581636050716	6795.742003600113	5476.382688571233
0.352089001559344	9503.879002204518	9013.973195947205	11415.561144304425	10690.358886781925	12382.769052364578	11539.494587065254	13320.8769666852	12364.37576409483	15025.170804072652	13866.961618587608	0.15386831607078558	0.1450684745924079	7265.19933806872	5889.9746260955	6770.434641936328	5488.863607594278
0.3542105149120084	9515.686623165037	9025.17215797024	11429.743840722525	10703.640591757861	12398.15340867048	11553.831258921296	13337.426829010983	12379.737268981473	15043.838082381642	13884.189937303894	0.15386831614410784	0.14506847466111406	7238.1028769994155	5903.364831487648	6745.183467260096	5501.341931612231
0.35634481144984936	9527.52105409494	9036.396547965036	11443.958739892576	10716.952453725773	12413.572696184878	11568.200483148648	13354.014268911613	12395.133653197485	15062.547746012158	13901.457374085867	0.1538683162185906	0.14506847473090664	7211.066839842126	5916.752136161551	6719.988601580728	5513.817552445922
0.35849196819798806	9539.382289069026	9047.64636031185	11458.205834697952	10730.294466021129	12429.026907188336	11582.60225255356	13370.63927808298	12410.564909035022	15081.299785597894	13918.76392028918	0.1538683162942523	0.14506847480180474	7184.091355171986	5930.136423872318	6694.850164737552	5526.290361786727
0.36065206264566085	9551.270321929092	9058.92158917001	11472.485117742148	10743.666621717379	12444.516033657841	11597.03655965946	13387.301847894405	12426.031028483183	15100.094191404174	13936.109566929617	0.15386831637111334	0.14506847487382638	7157.176549181808	5943.517578186002	6669.768274313305	5538.760251113214
0.3628251727490157	9563.185146283617	9070.222228477442	11486.79658134842	10757.068913625413	12460.040067266396	11611.503396706348	13404.00196938819	12441.532003227394	15118.930953327492	13953.49430468239	0.1538683164491929	0.1450684749469897	7130.322545739356	5956.895482503809	6644.743045750074	5551.227111778222
0.3650113769339257	9575.126755507428	9081.548271950609	11501.140217559392	10770.501334293464	12475.598999382586	11626.002755650723	13420.739633279174	12457.067824649315	15137.810060894966	13970.918123882024	0.15386831652851157	0.14506847502131462	7103.529466395732	5970.270020070951	6619.774592317641	5563.690834972542
0.36721075409881926	9587.095142741391	9092.89971308392	11515.516018136665	10783.963876006435	12491.192821070184	11640.534628164827	13437.514829954282	12472.638483826026	15156.731503263865	13988.381014521463	0.1538683166090898	0.14506847509681914	7076.797430358361	5983.641073933337	6594.863025086932	5576.151311693247
0.3694233836175272	9599.090300891938	9104.27654514952	11529.923974560255	10797.456530785625	12506.821523087512	11655.099005636377	13454.327549471855	12488.243971529748	15175.695269220838	14005.882966251746	0.15386831669094841	0.14506847517352384	7050.126554490998	5997.008526932448	6570.008452994749	5588.608432785142
0.37164934534214805	9611.112222630712	9115.6787611969	11544.364078028182	10810.979290388277	12522.485095887016	11669.695879168054	13471.177781561184	12503.884278227293	15194.701347181379	14023.42396838139	0.15386831677410898	0.14506847525144806	7023.516953369603	6010.372261735611	6545.210982805118	5601.062088899314
0.3738887196059291	9623.160900394223	9127.106354052476	11558.836319456033	10824.532146307092	12538.18352961477	11684.325239576987	13488.065515621985	12519.55939407952	15213.749725189256	14041.00400987578	0.1538683168585926	0.14506847533061262	6996.968739276752	6023.732160824817	6520.47071914142	5613.512170510832
0.3761415872261661	9635.236326383469	9138.5593163193	11573.340689476525	10838.115089769864	12553.916814110022	11698.987077394362	13504.990740723912	12535.269308940897	15232.840390915948	14058.623079356676	0.1538683169444218	0.14506847541103773	6970.482022198383	6037.088106480893	6495.787764515728	5625.958567929454
0.3784080295071193	9647.338492563475	9150.037640376688	11587.877178438946	10851.728111739045	12569.684938904586	11713.681382864946	13521.953445605877	12551.014012359006	15251.973331659881	14076.281165101682	0.1538683170316185	0.14506847549274454	6944.056909822393	6050.439980768599	6471.162219269667	5638.401171242353
0.3806881282429484	9659.46739066292	9161.54131837966	11602.445776408696	10865.371202911097	12585.487893222326	11728.408145946401	13538.95361867554	12566.793493573798	15271.14853434585	14093.978255043367	0.15386831712020577	0.14506847557575403	6917.693507581949	6063.78766556317	6446.594181663357	5650.839870372787
0.38298196572066395	9671.623012173728	9173.070342258841	11617.046473166825	10879.044353716356	12601.32566597868	11743.167356309117	13555.991248008755	12582.607741517428	15290.365985524406	14111.714336769124	0.15386831721020694	0.14506847566008826	6891.3919186643325	6077.131042545661	6422.083747858182	5663.274555063341
0.3852896247230969	9683.805348350712	9184.624703719837	11631.679258209571	10892.74755431829	12617.198245780135	11757.959003335434	13573.066321349026	12598.456744813408	15309.62567137123	14129.489397520178	0.15386831730164485	0.14506847574576942	6865.152243962046	6090.469993149862	6397.631011863705	5675.705114809796
0.38761118853188686	9696.014390210943	9196.204394242839	11646.34412074762	10906.480794613055	12633.105620923448	11772.783076119134	13590.178826106669	12614.340491776067	15328.927577686181	14147.303424191023	0.15386831739454407	0.14506847583281926	6838.974582143594	6103.804398607463	6373.23606564058	5688.131438942626
0.3899467409304866	9708.250128533551	9207.809405082344	11661.041049705877	10920.244064229139	12649.047779395372	11787.639563465085	13607.328749358514	12630.258970410177	15348.271689892988	14165.156403328965	0.15386831748892885	0.14506847592126104	6812.859029656276	6117.134139942471	6348.898999067023	5700.553416588344
0.39229636620718694	9720.512553859111	9219.439727266603	11675.770033722702	10934.03735252671	12665.024708871853	11802.528453888532	13624.516077847034	12646.212168410177	15367.657993038241	14183.048321133281	0.15386831758482364	0.14506847601111808	6786.805680704303	6130.4590979367495	6324.619899930898	5712.970936645288
0.3946601491581577	9732.801656489284	9231.095351597254	11690.531061149499	10947.860648597192	12681.036396717565	11817.449735614618	13641.74079797986	12662.200073159682	15387.086471790853	14200.979163454645	0.15386831768225387	0.14506847610241413	6760.814627291635	6143.779153154232	6300.398853967432	5725.383887810167
0.3970381750905084	9745.117426486295	9242.77626864885	11705.324120050089	10961.713941262711	12697.08282998524	11832.403396577807	13659.00289582905	12678.222671730839	15406.55711044124	14218.94891579443	0.15386831778124518	0.14506847619517263	6734.885959211737	6157.094185921829	6276.2359448582865	5737.792158560362
0.39943052982536675	9757.459853672506	9254.482468768452	11720.149198200186	10975.597219075578	12713.163995415098	11847.389424421324	13676.302357130471	12694.27995088375	15426.069892900618	14236.957563304037	0.1538683178818236	0.1450684762894185	6709.019764079712	6170.40407634154	6252.131254255772	5750.195637169294
0.4018372997009759	9769.828927629955	9266.21394207519	11735.006283086856	10989.510470317819	12729.279879434249	11862.40780649664	13693.639167283176	12710.371897065905	15445.6248027003	14255.005090784272	0.15386831798401557	0.1450684763851761	6683.2161273164675	6183.708704265766	6228.0848617479205	5762.594211652409
0.40425857157581063	9782.224637699803	9277.970678459666	11749.895361907835	11003.45368300041	12745.430468155979	11877.458529862657	13711.013311348614	12726.49849641132	15465.22182299081	14273.09148268438	0.1538683180878484	0.14506847648247123	6657.475132153835	6197.007949286606	6204.096844912041	5774.987769819796
0.4066944328317112	9794.64697298185	9289.752667583698	11764.816421570977	11017.426844863037	12761.615747379119	11892.541581285428	13728.424774049961	12742.65973474023	15484.860936541132	14291.216723101696	0.1538683181933491	0.14506847658132946	6631.796859681141	6210.301690761466	6180.167279330082	5787.376199255697
0.4091449713770379	9807.095922334076	9301.559898879666	11779.769448693669	11031.42994337326	12777.835702587443	11907.656947237281	13745.873539771468	12758.855597558148	15504.542125737958	14309.380795780591	0.1538683183005455	0.14506847668177672	6606.181388853118	6223.589807817247	6156.29623855371	5799.759387294296
0.411610275649843	9819.571474372171	9313.392361550139	11794.754429602293	11045.462965726114	12794.090318949064	11922.804613896378	13763.35959255782	12775.086070055395	15524.26537258498	14327.583684111956	0.15386831840946638	0.14506847678383947	6580.628796466626	6236.872179302387	6132.483794141561	5812.1372210267
0.41409043462106226	9832.073617468901	9325.25004456726	11809.771350331452	11059.525898843354	12810.37958131559	11937.98456714589	13780.882916113229	12791.351137106232	15544.03065870186	14345.825371132201	0.15386831852014096	0.14506847688754546	6555.139157168567	6250.148683783598	6108.73001568811	5824.509587320965
0.41658553779772634	9844.602339753623	9337.132936672457	11824.820196623388	11073.61872937313	12826.703474221506	11953.196792573659	13798.443493800747	12807.650783268464	15563.837965323475	14364.105839522841	0.15386831863259742	0.14506847699292147	6529.712543518748	6263.419199598953	6085.034970808309	5836.876372793224
0.41909567522619073	9857.157629111818	9349.041026375686	11839.900953927432	11087.741443689085	12843.061981883578	11968.441275471218	13816.041308641657	12823.984992782425	15583.687273299187	14382.425071609343	0.1538683187468665	0.14506847709999576	6504.349025963806	6276.68360480573	6061.398725124542	5849.237463783007
0.4216209374953856	9869.739473184462	9360.97430195509	11855.013607399225	11101.894027889932	12859.455088200008	11983.718000833338	13833.676343314533	12840.353749570475	15603.578563091829	14400.783049360556	0.15386831886297833	0.14506847720879715	6479.048672833946	6289.941777171567	6037.821342338808	5861.592746404
0.42416141574008476	9882.34785936748	9372.932751456396	11870.1581419001	11116.076467798772	12875.882776749746	11999.026953357294	13851.34858015453	12856.757037236202	15623.511814776877	14419.179754387842	0.15386831898096404	0.14506847731935407	6453.811550394166	6303.193594205193	6014.302884193603	5873.942106497474
0.4267172016441951	9894.982774811273	9384.91636269241	11885.334541996466	11130.28874896246	12892.345030791841	12014.368117442174	13869.058001152664	12873.194839063714	15643.487008041644	14437.615167944246	0.1538683191008547	0.14506847743169637	6428.637722829822	6316.438933128491	5990.843410494737	5886.285429639742
0.42928838744406506	9907.644206420027	9396.92512324245	11900.542791959027	11144.530856650974	12908.84183326459	12029.741477188196	13886.804587954906	12889.667138016874	15663.504122184264	14456.08927092367	0.15386831922268288	0.1450684775458536	6403.527252248488	6329.67767086206	5967.442979137879	5898.622601151001
0.43187506593181346	9920.332140851195	9408.959020451857	11915.782875762121	11158.80277585679	12925.373166784819	12045.147016396048	13904.588321861396	12906.173916738617	15683.563136112796	14474.602043860086	0.1538683193464804	0.14506847766185646	6378.480198728386	6342.909684060607	5944.101646102034	5910.953506075777
0.4344773304586784	9933.046564514952	9421.018041431375	11931.054777083096	11173.10449129418	12941.939013647203	12060.584718566115	13922.409183825737	12922.71515755012	15703.664028344447	14493.153466926608	0.1538683194722807	0.14506847777973664	6353.4966202774085	6356.134849051479	5920.819465450011	5923.278029169422
0.4370952749383861	9945.787463573439	9433.102173056579	11946.358479301374	11187.43598739852	12958.539355823252	12076.054566897743	13940.267154453886	12939.290842449975	15723.806777004284	14511.743519934587	0.15386831960011743	0.14506847789952435	6328.576572912745	6369.353041903116	5897.596489378717	5935.596054935362
0.4397289938505404	9958.554823940469	9445.211401967425	11961.69396549812	11201.79724832576	12975.17417496097	12091.556544288656	13958.162214003782	12955.900953113633	15743.991359824855	14530.372182332954	0.15386831973002532	0.14506847802125267	6303.7201106073335	6382.564138352871	5874.432768173516	5947.907467562705
0.4423785822440318	9971.348631280493	9457.345714567411	11977.061218454995	11216.188257951431	12991.843452383462	12107.090633333895	13976.094342383863	12972.545470892204	15764.217754144502	14549.0394332069	0.15386831986203842	0.1450684781449538	6278.927285301499	6395.76801380422	5851.328350265045	5960.21215096768
0.4450441357404687	9984.168871008313	9469.50509702332	11992.460220653802	11230.608999870328	13008.547169088597	12122.656816325469	13994.063519152689	12989.22437681212	15784.485936906918	14567.745251277482	0.15386831999619238	0.14506847827066105	6254.198147006333	6408.964543416165	5828.283282234799	5972.509988784324
0.44772575053762753	9997.01552828837	9481.689535264317	12007.890954275643	11245.05945739546	13025.285305748055	12138.255075251223	14012.06972351794	13005.937651573915	15804.795884660045	14586.489614900262	0.15386832013252355	0.1450684783984085	6229.532743701711	6422.153601979371	5805.297608802561	5984.8008643393405
0.4504235234129248	10009.888588033995	9493.899014981585	12023.35340120001	11259.539613557605	13042.057842706368	12153.885391794362	14030.11293433535	13022.685275551694	15825.14757355486	14605.272502064718	0.15386832027106823	0.14506847852823004	6204.93112138845	6435.335063957609	5782.371372839902	5997.084660649765
0.4531375517269096	10022.788034906836	9506.13352162745	12038.847543004103	11274.049451104267	13058.864759980172	12169.54774733232	14048.19313010793	13039.467228791955	15845.54097934448	14624.093890392909	0.1538683204118638	0.14506847866016087	6180.39332413068	6448.508803511504	5759.5046154041775	6009.361260438338
0.4558679334267773	10035.71385331622	9518.39304041504	12054.37336096207	11288.588952499293	13075.706037257367	12185.242122936352	14066.310288985063	13056.283491013122	15865.976077383182	14642.953757138966	0.1538683205549486	0.1450684787942365	6155.919394041877	6461.67469447013	5736.697375753429	6021.630546141416
0.45861476704990445	10048.666027418474	9530.677556317463	12069.930836044172	11303.158099921877	13092.581653896235	12200.968499370445	14084.464388761537	13073.134041604411	15886.452842625278	14661.852079187798	0.1538683207003607	0.14506847893049335	6131.509371287189	6474.832610315643	5713.949691309128	6033.8923998461105
0.4613781517274047	10061.644541116197	9542.98705406721	12085.519948915931	11317.756875265863	13109.491588924506	12216.726857090587	14102.655406876554	13090.018859625005	15906.971249624008	14680.7888330542	0.1538683208481396	0.14506847906896775	6107.163294117432	6487.982424199581	5691.261597712059	6046.1467033396475
0.4641581871877068	10074.649378057675	9555.321518155517	12101.140679937409	11332.385260138984	13126.435821038576	12232.517176243937	14120.88332041289	13106.937923803194	15927.531272530594	14699.763994881861	0.1538683209983254	0.1450684792096974	6082.881198854186	6501.124008916318	5668.633128811605	6058.393338079099
0.4669549737601532	10087.680521636023	9567.680932831667	12116.7930091622	11347.043235862038	13143.41432860241	12248.339436667922	14139.148106095707	13123.891212535409	15948.13288509291	14718.777540442288	0.1538683211509586	0.14506847935272035	6058.663119919598	6514.257236910053	5646.064316689968	6070.632185199298
0.46976861237862133	10100.737954988652	9580.06528210237	12132.476916336764	11361.730783468158	13160.427089646822	12264.19361788947	14157.449740291786	13140.87870388538	15968.776060654585	14737.829445133873	0.15386832130608044	0.14506847949807516	6034.5090898605995	6527.381980287842	5623.55519168172	6082.86312552169
0.4725992045851658	10113.821660996453	9592.474549731109	12148.192380899462	11376.447883702018	13177.474081868439	12280.079699124137	14175.788199008406	13157.90037558323	15989.46077215379	14756.91968398085	0.15386832146373314	0.1450684796458016	6010.4191393437795	6540.498110796791	5601.105782363564	6095.086039528716
0.4754468525336833	10126.93162228316	9604.908719237405	12163.93938197979	11391.194517018977	13194.55528262885	12295.997659275203	14194.163457892437	13174.956205024462	16010.186992122162	14776.048231632205	0.1538683216239593	0.14506847979593956	5986.393297151197	6553.605499799363	5578.716115546413	6107.300807327963
0.47831165899359906	10140.067821214445	9617.367773896021	12179.717898397295	11405.970663584145	13211.67066895345	12311.947476932633	14212.575492229089	13192.046169268899	16030.954692683425	14795.215062360432	0.1538683217868028	0.1450684799485298	5962.4315902167	6566.704018298071	5556.386216341518	6119.507308720145
0.4811937273535759	10153.23023989739	9629.851696736523	12195.527908660935	11420.77630327183	13228.820217530729	12327.929130372511	14231.024276941147	13209.170245040039	16051.763845552523	14814.420150060852	0.15386832195230743	0.14506848010361403	5938.534043645952	6579.79353693733	5534.116108147427	6131.705423161387
0.4840931616252451	10166.418860179578	9642.360470542297	12211.369390967988	11435.611415664409	13246.003904711106	12343.942597555808	14249.509786587723	13226.328408723743	16072.614422034201	14833.66346825012	0.1538683221205186	0.14506848026123428	5914.700680707116	6592.873925975524	5511.905812640209	6143.895029740408
0.4870100664469608	10179.63366364845	9654.894077850036	12227.242323203285	11450.475980051691	13263.221706506078	12359.987856127687	14268.031995363343	13243.520636367508	16093.50639302199	14852.944990065429	0.153868322291482	0.1450684804214336	5890.931522849016	6605.945055290591	5489.755349801388	6156.0760071845725
0.4899445470875755	10192.874631630426	9667.452500948799	12243.146682938146	11465.36997542982	13280.473598587088	12376.06488341633	14286.590877096709	13260.746903679183	16114.4397289968	14872.264688263049	0.1538683224652444	0.1450684805842551	5867.226589706261	6619.006794360001	5467.664737936109	6168.248233872931
0.49289670945023945	10206.14174519018	9680.035721879494	12259.082447429524	11480.293380500658	13297.759556284576	12392.173656432276	14305.186405249702	13278.00718602629	16135.414400025804	14891.622535217568	0.1538683226418529	0.14506848074974418	5843.585899124388	6632.059012276586	5445.633993691532	6180.411587830167
0.4958666600762229	10219.434985129828	9692.643722433982	12275.049593619013	11495.24617367071	13315.079554586911	12408.31415186725	14323.818552916231	13295.301458434735	16156.43037576113	14911.018502920464	0.15386832282135618	0.1450684809179453	5820.009467188735	6645.101577765308	5423.663132027024	6192.565946686547
0.4988545061487607	10232.754331988266	9705.276484154361	12291.048098132062	11510.228333050294	13332.433568139542	12424.486346093263	14342.487292821299	13312.62969558788	16177.487625438816	14930.45256297905	0.15386832300380274	0.1450684810889048	5796.497308182064	6658.134359107818	5401.7521662646905	6204.711187708192
0.5018603554969207	10246.099766040035	9717.933988332179	12307.077937276617	11525.239836452598	13349.821571243529	12440.690215161616	14361.192597319448	13329.991871825447	16198.586117877054	14949.924686615243	0.1538683231892433	0.1450684812626695	5773.049434640445	6671.15722419275	5379.901108089602	6216.847187784035
0.5048843165994948	10259.471267294908	9730.616216007698	12323.139087042615	11540.280661392808	13367.243537854976	12456.925734801933	14379.93443839413	13347.387961142495	16219.725821475484	14969.434844664438	0.15386832337772804	0.14506848143928666	5749.665857364889	6684.170040512923	5358.109967571916	6228.973823435139
0.5079264985889148	10272.86881549671	9743.323147969124	12339.231523100569	11555.350785087194	13384.699441583516	12473.1928804212	14398.712787656092	13364.817937188387	16240.906704213357	14988.983007574321	0.15386832356930907	0.1450684816188051	5726.346585411578	6697.172675127629	5336.378753151977	6241.0909707765095
0.5109870112551897	10286.292390122751	9756.054764751725	12355.355220800899	11570.45018445207	13402.189255691572	12489.491627102616	14417.527616342568	13382.28177326557	16262.128733648651	15008.56914540351	0.15386832376403853	0.14506848180127405	5703.091626121197	6710.164994684514	5314.707471658243	6253.198505522218
0.5140659650498691	10299.741970382755	9768.81104663708	12371.51015517263	11585.578836102894	13419.712953092954	12505.821949604646	14436.378895315785	13399.779442328536	16283.391876916357	15028.193227820406	0.15386832396197034	0.14506848198674344	5679.900985135697	6723.1468654200435	5293.0961283477955	6265.296303017531
0.5171634710900281	10313.21753521827	9781.591973652314	12387.696300922693	11600.736716353375	13437.270506352097	12522.183822360033	14455.266595062127	13417.310916982797	16304.69610072756	15047.855224102024	0.15386832416315854	0.14506848217526452	5656.774666386191	6736.118153116666	5271.5447268923745	6277.384238195606
0.5202796411622786	10326.719063301454	9794.397525569198	12403.91363243446	11615.923801214394	13454.861887682478	12538.57721947466	14474.190685690439	13434.876169483628	16326.041371367517	15067.555103132596	0.1538683243676589	0.14506848236688888	5633.712672107387	6749.078723114915	5250.053269389551	6289.462185584474
0.5234145877268029	10340.24653303451	9807.227681903376	12420.162123767079	11631.140066393087	13472.487068945873	12555.002114726549	14493.15113693124	13452.475171735021	16347.427654694757	15087.292833402393	0.1538683245755275	0.14506848256166963	5610.715002902318	6762.028440357186	5228.621756375069	6301.530019293539
0.5265684239214125	10353.799922548655	9820.082421913457	12436.441748654226	11646.385487291785	13490.146021651039	12571.458481564694	14512.147918135277	13470.107895288436	16368.854916139484	15107.068383006319	0.15386832478682158	0.14506848275966014	5587.781657675281	6774.967169300187	5207.250186834019	6313.587613016367
0.5297412635656308	10367.379209703206	9832.961724600207	12452.752480503003	11661.660039007034	13507.83871695248	12587.946293108047	14531.180998272239	13487.774311341695	16390.323120702076	15126.881719642683	0.15386832500159975	0.14506848296091518	5564.912633707281	6787.894773972686	5185.938558235532	6325.634840046987
0.5329332211648017	10380.984372084784	9845.865568705743	12469.094292392998	11676.963696328648	13525.565125649464	12604.465522144461	14550.250345929653	13505.474390737869	16411.832232951892	15146.732810611937	0.15386832521992114	0.1450684831654906	5542.107926638564	6800.811117948033	5164.6868665243965	6337.671573258471
0.5361444119142209	10394.615387006272	9858.793932712604	12485.467157075016	11692.296433738622	13543.325218184626	12621.016141129532	14569.355929311409	13523.208103964022	16433.382217025573	15166.62162281528	0.15386832544184603	0.14506848337344255	5519.367530476535	6813.716064325534	5143.495106111048	6349.697685066145
0.5393749517032939	10408.272231505975	9871.74679484282	12501.871046970085	11707.658225410005	13561.118964642883	12637.598122185385	14588.497716236601	13540.97542114992	16454.97303662576	15186.548122753215	0.15386832566743616	0.14506848358482893	5496.691437639063	6826.609475765377	5122.363269920461	6361.71304747276
0.5426249571197181	10421.954882346688	9884.72413305718	12518.30593416833	11723.049045206046	13578.946334750237	12654.21143709973	14607.675674138205	13558.776312067026	16476.604655019586	15206.512276524387	0.1538683258967535	0.14506848379970788	5474.079638928175	6839.491214435082	5101.291349392617	6373.717532046605
0.5458945454536906	10435.663316014656	9897.725925054161	12534.771790427723	11738.468866678919	13596.807297872396	12670.856057324532	14626.889770061644	13576.610746127046	16498.277035037045	15226.514049824005	0.1538683261298622	0.14506848401813927	5451.532123561716	6852.361142034642	5080.279334475985	6385.711009900551
0.5491838347021408	10449.397508718743	9910.752148269155	12551.268587173092	11753.917663068816	13614.701823013715	12687.531953974976	14646.139970663591	13594.478692380864	16519.990139069694	15246.553407942605	0.1538683263668263	0.14506848424018387	5429.048879193841	6865.219119792804	5059.327213664539	6397.693351713475
0.5524929435729888	10463.15743638937	9923.802779873487	12567.79629549484	11769.395407302767	13632.629878815796	12704.239097828231	14665.426242210524	13612.380119517175	16541.743929068947	15266.630315764542	0.15386832660771213	0.14506848446590262	5406.629891905934	6878.065008438658	5038.434973989613	6409.6644277018495
0.55582199148943	10476.943074677582	9936.877796773491	12584.354886147825	11784.902071993556	13650.591433556285	12720.977459322272	14684.748550577382	13630.314995861254	16563.538366544635	15286.744737766592	0.1538683268525866	0.14506848469535885	5384.275146252476	6890.898668244015	5017.6026010555215	6421.6241076514125
0.5591710985942444	10490.754398954145	9949.977175609678	12600.944329550277	11800.437629438738	13668.586455147682	12737.74700855481	14704.10686124631	13648.283289373803	16585.373412563553	15306.896638016666	0.15386832710151732	0.1450684849286166	5361.984625226585	6903.719958952162	4996.830079015344	6433.572260856628
0.5625403857541326	10504.591384308325	9963.100892755576	12617.56459578234	11816.00205161925	13686.614911135774	12754.547715281811	14723.501139304972	13666.284967649335	16607.249027747548	15327.085980172023	0.15386832735457392	0.14506848516574014	5339.758310301229	6916.52873981325	4976.11739060306	6445.5087561546825
0.565929974564078	10518.454005547143	9976.248924317013	12634.215654585156	11831.595310198576	13704.676768698635	12771.37954891657	14742.931349445473	13684.31999791523	16629.165172272315	15347.312727478158	0.15386832761182706	0.14506848540679587	5317.596181462053	6929.324869604316	4955.464517166372	6457.433461938985
0.569339987351735	10532.34223719422	9989.421246131042	12650.897475359508	11847.217376521452	13722.77199464515	12788.242478528337	14762.397455962768	13702.38834703023	16651.121805865623	15367.576842767166	0.15386832787334812	0.14506848565185088	5295.498217168963	6942.108206561767	4934.871438634116	6469.346246101428
0.5727705471818436	10546.256053488758	10002.617833764945	12667.610027164576	11862.868221612724	13740.900555413678	12805.136472841066	14781.899422753226	13720.489981483115	16673.118887805664	15387.878288456219	0.1538683281392104	0.14506848590097396	5273.464394395705	6954.878608407453	4914.338133546058	6481.246976050548
0.5762217778606706	10560.19542838451	10015.838662515287	12684.353278716693	11878.547816176168	13759.062417070694	12822.061500232157	14801.43721331317	13738.624867391334	16695.156376919425	15408.217026546068	0.1538683284094879	0.1450684861542341	5251.494688652456	6967.635932359379	4893.864579082467	6493.135518732481
0.5796938039404782	10574.160335548784	10029.083707406946	12701.127198388183	11894.256130593403	13777.257545309527	12839.01752873128	14821.010790737522	13756.792970499766	16717.23423158115	15428.593018619616	0.15386832868425648	0.14506848641170242	5229.589073993033	6980.380035120528	4873.450751061784	6505.011740604881
0.5831867507240184	10588.150748361373	10042.352943192114	12717.931754206038	11909.993134922659	13795.48590544893	12856.004526019022	14840.620117718261	13774.994256179274	16739.352409710613	15449.006225840329	0.15386832896359276	0.1450684866734509	5207.7475230009295	6993.110772840213	4853.096623936202	6516.875507615972
0.5867007442690553	10602.16663991341	10055.646344349208	12734.76691385057	11925.758798897517	13813.747462431618	12873.022459425565	14860.265156542851	13793.228689425265	16761.51086877133	15469.456608950588	0.153868329247575	0.1450684869395528	5185.970006833319	7005.82800114667	4832.802170827519	6528.726685226429
0.5902359113929144	10616.207983006423	10068.96388508197	12751.63264465426	11941.553091925816	13832.042180823022	12890.07129592948	14879.945869092904	13811.496234856419	16783.709565769055	15489.944128270305	0.15386832953628302	0.1450684872100829	5164.256495219888	7018.531575129833	4812.567363528069	6540.565138395876
0.5937923796770596	10630.274750151118	10082.305539318333	12768.528913600316	11957.375983088334	13850.370024809714	12907.15100215631	14899.662216842475	13829.796856713161	16805.94845724989	15510.468743695168	0.1538683298297973	0.14506848748511697	5142.60695647914	7031.221349337604	4792.392172506312	6552.390731568914
0.597370277471697	10644.36691356644	10095.671280709437	12785.455687321515	11973.227441137604	13868.73095819816	12924.261544377296	14919.414160856744	13848.130518856295	16828.227499298744	15531.030414695144	0.1538683301282005	0.14506848776473175	5121.021357519086	7043.897177758161	4772.276566933142	6564.203328688163
0.6009697339004076	10658.484445178254	10109.061082628581	12802.412932098654	11989.107434496671	13887.124944413044	12941.40288850804	14939.201661790186	13866.49718476558	16850.546647537296	15551.629100312855	0.15386833043157633	0.14506848804900666	5099.499663873343	7056.558913844638	4752.220514685614	6576.002793184016
0.6045908788648067	10672.627316618515	10122.474918170174	12819.400613859532	12005.015931257869	13905.55194649616	12958.575000107165	14959.024679885399	13884.896817538287	16872.905857122685	15572.26475916198	0.15386833074001038	0.1450684883380211	5078.0418396873865	7069.206410480663	4732.223982347874	6587.788987951819
0.6082338430492322	10686.795499223828	10135.91276014861	12836.418698177222	12020.952899181468	13924.011927104528	12975.777844374865	14978.883174971068	13903.329379887651	16895.305082745195	15592.937349425507	0.15386833105358935	0.14506848863185595	5056.647847735556	7081.839519970585	4712.286935238866	6599.561775370501
0.611898757925461	10700.988964034566	10149.374581097276	12853.467150269029	12036.918305694493	13942.504848509283	12993.011386151653	14998.77710646077	13921.794834141525	16917.744278626913	15613.646828854227	0.15386833137240147	0.1450684889305947	5035.317649455974	7094.4580940776505	4692.409337413963	6611.321017283946
0.6155857557574533	10715.207681793581	10162.860353267375	12870.545934994912	12052.912117889347	13961.03067259394	13010.275589916835	15018.706433351113	13940.293142240751	16940.22339851965	15634.39315476491	0.15386833169653624	0.1450684892343213	5014.0512049274985	7107.061983965803	4672.59115167358	6623.0665749982
0.6192949696061266	10729.45162294509	10176.370048626886	12887.655016856193	12068.934302522583	13979.589360853015	13027.570419787213	15038.671114220257	13958.82426573776	16962.74239570322	15655.176284038735	0.15386833202608544	0.14506848954312124	4992.8484729269985	7119.651040254626	4652.832339601591	6634.79830930382
0.6230265333341571	10743.720757633597	10189.903638859523	12904.794359994203	12084.984826013631	13998.180874390559	13044.895839515708	15058.671107226312	13977.3881657951	16985.301222983708	15675.996173119642	0.15386833236114206	0.1450684898570815	4971.709410887444	7132.225112945773	4633.132861530175	6646.516080418602
0.6267805816108112	10758.015055702512	10203.46109536344	12921.963928188681	12101.063654443304	14016.805173918392	13062.251812489736	15078.706370105478	13995.984803183721	17007.899832691302	15696.852778012382	0.1538683327018007	0.1450684901762918	4950.633974950295	7144.784051463939	4613.492676588241	6658.2197480225
0.6305572499168048	10772.334486693213	10217.04238925032	12939.163684856614	12117.17075355271	14035.462219754876	13079.63830173004	15098.77686017069	14014.61413828167	17030.538176678812	15717.746054281113	0.15386833304815756	0.14506849050084097	4929.6221199543215	7157.327704633586	4593.911742689088	6669.909171233419
0.634356674549194	10786.679019843572	10230.647491343994	12956.393593050472	12133.306088741596	14054.151971822988	13097.055269888902	15118.882534309569	14033.276131072242	17053.216206319343	15738.675957047264	0.1538683334003109	0.1450684908308219	4908.673799466342	7169.855920684524	4574.390016562305	6681.584208620712
0.6381789926262927	10801.048624087067	10244.276372179598	12973.653615457148	12149.469625067362	14072.87438964917	13114.50267924909	15139.023348983164	14051.970741142784	17075.933872504873	15759.64244098823	0.1538683337583601	0.14506849116632728	4887.7889657905325	7182.368547257502	4554.927453760989	6693.244718197733
0.642024342092622	10815.443268051275	10257.929002002138	12990.94371439616	12165.661327243368	14091.629432361384	13131.980491722006	15159.19926022388	14070.697927682775	17098.69112564392	15780.645460335209	0.1538683341224066	0.1450684915074526	4866.967569962842	7194.86543136416	4535.524008652894	6704.890557394363
0.6458928617238878	10829.86292005687	10271.605350765543	13008.263851818425	12181.881159637795	14110.417058687779	13149.488668846483	15179.410223634037	14089.457649482489	17121.487915659916	15801.684968871694	0.15386833449255405	0.14506849185429452	4846.209561775206	7207.346419403795	4516.179634452099	6716.521583074238
0.6497846911319898	10844.307548116205	10285.305388131308	13025.613989304558	12198.129086272045	14129.23722695484	13167.02717178705	15199.656194383873	14108.249864931151	17144.32419198897	15822.760919931441	0.15386833486890705	0.1450684922069513	4825.514889779268	7219.811357146129	4496.894283210859	6728.137651505414
0.6536999707700591	10858.777119932161	10299.02908346742	13042.994088063526	12214.405070819468	14148.08989508594	13184.595961332536	15219.937127209992	14127.074532015462	17167.199903578094	15843.873266396764	0.15386833525157237	0.145068492565523	4804.883501325268	7232.2600897671655	4477.667905871756	6739.738618418574
0.6576388419375281	10873.271602896926	10312.776405847237	13060.404108931129	12230.709076604033	14166.97502059969	13202.19499789468	15240.252976413596	14145.93160831808	17190.114998883204	15865.021960696855	0.1538683356406592	0.14506849293011223	4784.315342545509	7244.692461797502	4458.500452231616	6751.324338923674
0.661601446785229	10887.790964090655	10326.547324048084	13077.844012368434	12247.041066598664	14185.892560608234	13219.824241506287	15260.603695858636	14164.821051015659	17213.06942586708	15886.206954805612	0.15386833603627784	0.1450684933008217	4763.810358373914	7257.1083171353675	4439.391870967578	6762.894667543005
0.6655879283205246	10902.335170280252	10340.341806550257	13095.313758460294	12263.401003424051	14204.842471815648	13237.483651819986	15280.989238970098	14183.742816877515	17236.06313199739	15907.428200240098	0.15386833643854086	0.14506849367775734	4743.368492543232	7269.50749901589	4420.342109652702	6774.449458199553
0.6695984304124688	10916.904187917933	10354.159821535563	13112.81330691362	12279.788849346938	14223.824710516075	13255.173188106357	15301.409558732004	14202.696862263625	17259.096064244448	15928.685648058326	0.15386833684756346	0.14506849406102665	4722.9896876311395	7281.88985005673	4401.351114774123	6785.988564226311
0.6736330977969988	10931.4979831402	10368.001336886386	13130.342617056169	12296.204566279	14242.839232592378	13272.892809252726	15321.864607685953	14221.683143123324	17282.168169079578	15949.97924885779	0.15386833726346144	0.1450684944507383	4702.673885053024	7294.25521222828	4382.418831735617	6797.51183835417
0.6776920760821589	10946.116521766256	10381.86632018417	13147.901647834618	12312.648115775048	14261.885993514099	13290.642473761223	15342.354337928924	14240.701614993257	17305.27939247262	15971.308952773157	0.15386833768635372	0.14506849484700451	4682.421025053598	7306.603426816408	4363.5452048515435	6809.019132679328
0.6817755117533548	10960.759769296867	10395.754738708334	13165.490357813203	12329.119459031737	14280.964948335937	13308.422139747416	15362.878701111658	14259.752232995846	17328.429679890116	15992.674709474584	0.15386833811636108	0.14506849524993737	4662.231046756497	7318.934334475081	4344.730177391088	6820.5102987061255
0.6858835521786408	10975.427690912944	10409.666559434943	13183.10870517204	12345.618556886022	14300.076051695969	13326.231764938586	15383.437648436713	14278.834951837542	17351.618976293124	16014.076468165706	0.15386833855360627	0.14506849565965274	4642.103888155194	7331.247775187716	4325.973691570107	6831.985187315382
0.6900163456140378	10990.120251474278	10423.601749035508	13200.756647705573	12362.145369813687	14319.21925781393	13344.071306672202	15404.031130656644	14297.949725807088	17374.847226135156	16035.51417758174	0.15386833899821417	0.14506849607626685	4622.039486118592	7343.543588256463	4307.275688558351	6843.443648756482
0.6941740412088835	11004.837415518097	10437.560273875595	13218.43414282086	12378.699857927733	14338.39452048938	13361.940721894149	15424.65909807202	14317.0965087737	17398.114373359935	16056.987785987407	0.15386833945031234	0.14506849649989959	4602.037776421988	7355.821612326894	4288.636108504143	6854.8855326608755
0.6983567890112157	11019.579147257858	10451.542100013698	13236.141147536124	12395.281980977034	14357.60179310011	13379.839967157275	15445.321500529699	14336.27525418547	17421.42036139947	16078.49724117516	0.15386833991002938	0.1450684969306719	4582.098693732871	7368.081685342826	4270.054890523665	6866.31068800902
0.702564739973187	11034.34541058163	10465.547193199707	13253.877618478811	12411.891698344512	14376.841028600069	13397.768998619445	15466.018287420624	14355.485915067286	17444.765133171528	16100.042490462856	0.15386834037749791	0.14506849736870728	4562.222171640955	7380.323644565884	4251.531972733559	6877.718963151798
0.7067980459565127	11049.136169051002	10479.575518873888	13271.643511884266	12428.528969045934	14396.112179517891	13415.727772042213	15486.749407678208	14374.728444019418	17468.148631077896	16121.623480692153	0.15386834085285125	0.14506849781413111	4542.408142675646	7392.547326586675	4233.067292247666	6889.110205791891
0.7110568597379514	11063.951385899469	10493.627042165253	13289.438783593816	12445.19375172798	14415.41519795485	13433.716242788754	15507.514809776154	14394.002793215312	17491.570797001827	16143.240158226048	0.1538683413362261	0.14506849826707155	4522.656538298819	7404.7525672875345	4214.660785201704	6900.4842629986815
0.7153413350148182	11078.79102403121	10507.701727890591	13307.26338905329	12461.886004667098	14434.750035583224	13451.734365822635	15528.314441726696	14413.308914400235	17515.031572306114	16164.892468947357	0.15386834182776102	0.14506849872765823	4502.967288922053	7416.939201846253	4196.312386752805	6911.840981186368
0.7196516264105322	11093.655046019494	10521.799540552769	13325.117283311109	12478.605685767485	14454.11664364424	13469.782095705616	15549.148251078383	14432.646758888965	17538.530897830587	16186.580358256133	0.15386834232759733	0.14506849919602335	4483.340323923156	7429.107064741664	4178.022031076485	6923.180206085555
0.7239878894801961	11108.543414105461	10535.92044433966	13343.000421016824	12495.352752559815	14473.514972946492	13487.859386596296	15570.016184914377	14452.016277564315	17562.068713890167	16208.303771067993	0.15386834283587855	0.14506849967230198	4463.77557165036	7441.255989732221	4159.789651409723	6934.50178279262
0.7283502807162107	11123.456090196461	10550.064403122607	13360.912756419122	12512.12716219943	14492.944973863772	13505.966192248154	15590.918189850125	14471.417420875034	17585.644960272268	16230.062651811768	0.15386834335275132	0.145068500156631	4444.272959435359	7453.3858098639175	4141.615180035355	6945.805555725936
0.7327389575539218	11138.39303586485	10564.231380455205	13378.854243364376	12528.928871464874	14512.4065963335	13524.102466007958	15611.854212031652	14490.850138834116	17609.259576234865	16251.856944427627	0.15386834387836368	0.14506850064914964	4424.832413622411	7465.496357481461	4123.498548300471	6957.091368627269
0.7371540783773028	11153.354212346385	10578.421339571762	13396.824835294728	12545.757836756102	14531.899789854646	13542.268160813843	15632.824197133363	14510.31438101673	17632.912500504008	16273.686592364742	0.1538683444128677	0.14506850114999972	4405.453859558562	7477.587464201264	4105.439686641796	6968.359064589255
0.74159580252467	11168.339580538915	10592.634243386163	13414.824485246512	12562.614014093102	14551.424503486009	13560.463229193832	15653.828090356154	14529.81009655863	17656.603671271692	16295.551538579497	0.1538683449564168	0.14506850165932558	4386.137221581768	7489.658960859291	4087.4385245558806	6979.608485978562
0.746064290294433	11183.349101000567	10606.870054490077	13432.85314584808	12579.497359113788	14570.980685843871	13578.687623263537	15674.86583642492	14549.337234153723	17680.33302619307	16317.451725532766	0.15386834550916817	0.1450685021772744	4366.88242308679	7501.710677605588	4069.4949906519614	6990.839474508539
0.7505597029508803	11198.382733948789	10621.128735152073	13450.910769318636	12596.407827072942	14590.568285100748	13596.94129472504	15695.93737958718	14568.89574205283	17704.100502384863	16339.38709518854	0.15386834607128133	0.14506850270399546	4347.689386523096	7513.742443869822	4051.6090126533527	7002.051871213131
0.7550822027299987	11213.440439258435	10635.410247315725	13468.997307465974	12613.345372839978	14610.187248982895	13615.224194864471	15717.042663610424	14588.485568061113	17727.906036422402	16361.357589011022	0.15386834664291865	0.14506850323964096	4328.558033341076	7525.75408825092	4033.7805173669476	7013.245516375173
0.7596319528453285	11228.52217646035	10649.714552598449	13487.112711684747	12630.309950897563	14629.83752476846	13633.536274550517	15738.18163178011	14608.106659536477	17751.749564337366	16383.363147962857	0.15386834722424497	0.1450685037843654	4309.488284099381	7537.745438678656	4016.0094307623804	7024.420249645133
0.7642091174938536	11243.627904740093	10664.041612290077	13505.25693295494	12647.301515339916	14649.519059285836	13651.8774842326	15759.354226897885	14627.758963387616	17775.63102161575	16405.40371250291	0.15386834781542869	0.1450685043383266	4290.4800584162585	7549.716322299559	3998.2956779317465	7035.575909941457
0.7688138618619275	11258.75758293608	10678.391387351316	13523.42992183966	12664.320019870987	14669.231798911227	13670.247773938892	15780.560391278997	14647.44242607189	17799.55034319497	16427.47922258391	0.15386834841664063	0.14506850490168496	4271.533274980728	7561.666565479711	3980.6391831012443	7046.712335454766
0.7734463521312342	11273.91116953831	10692.7638384123	13541.63162848359	12681.365417802755	14688.975689567007	13688.64709327449	15801.800066750502	14667.156993593357	17823.507463461847	16449.58961765024	0.15386834902805505	0.14506850547460318	4252.647851595655	7573.595993850846	3963.039869664004	7057.829363679048
0.7781067554847866	11289.0886226867	10707.158925771202	13559.862002610984	12698.437662053562	14708.750676719535	13707.075391419621	15823.07319464892	14686.902611500866	17847.50231624994	16471.734836635795	0.15386834964984908	0.14506850605724733	4233.823705155635	7585.504432256799	3945.4976601798553	7068.9268313949
0.7827952401129585	11304.289900169573	10721.576609392709	13578.120993523875	12715.536705146318	14728.556705377214	13725.532617127701	15844.379715818148	14706.679224885971	17871.534834837217	16493.91481796165	0.15386835028220314	0.1450685066497866	4215.060751671437	7597.391704757232	3928.0124763846397	7080.0045746564865
0.7875119752195561	11319.514959422053	10736.016848906595	13596.408550100132	12732.662499206797	14748.393720088356	13744.018718723491	15865.71957060718	14726.48677838096	17895.604951943464	16516.129499533825	0.15386835092530013	0.14506850725239295	4196.358906288631	7609.25763465371	3910.584239199059	7091.062428790145
0.792257131027923	11334.763757524612	10750.47960360616	13614.724620791723	12749.814995961817	14768.26166493935	13762.533644101144	15887.092698868117	14746.325216156747	17919.712599728056	16538.378818740963	0.15386835157932757	0.14506850786524098	4177.718083283864	7621.1020444496535	3893.2128687333316	7102.100228380412
0.7970308787870847	11350.036251201325	10764.964832446776	13633.069153622611	12766.994146737477	14788.16048355234	13781.077340722286	15908.499039953662	14766.194481920842	17943.857709787135	16560.66271245203	0.15386835224447457	0.1450685084885086	4159.13819608395	7632.92475586012	3875.898284308845	7113.117807283066
0.8018333907779276	11365.33239681846	10779.472494044374	13651.44209618708	12784.199902457394	14808.090119083423	13799.649755614137	15929.938532715221	14786.094518915317	17968.04021315144	16582.981117014027	0.15386835292093518	0.14506850912237743	4140.619157273788	7644.725589810405	3858.6404044693336	7124.114998628851
0.8066648403194178	11380.652150382708	10794.002546673966	13669.843395647604	12801.432213640945	14828.050514220338	13818.250835367593	15951.411115500376	14806.025269914759	17992.26004028349	16605.333968249706	0.15386835360890577	0.14506850976703145	4122.160878588678	7656.504366390873	3841.4391469676048	7135.091634771787
0.8115254017748545	11395.99546753963	10808.554948267993	13688.272998732957	12818.691030401294	14848.041611180419	13836.88052613511	15972.916726150697	14825.986677224004	18016.51712107512	16627.72120145504	0.15386835430858625	0.14506851042265834	4103.7632709697355	7668.260904935189	3824.2944287934806	7146.047547320835
0.8164152505581643	11411.362303572148	10823.129656414914	13706.730851736456	12835.976302443743	14868.063351708684	13855.538773628916	15994.455301999707	14845.978682676223	18040.81138484515	16650.142751397056	0.1538683550201808	0.14506851108944918	4085.4262445338536	7679.995023946278	3807.206166193355	7156.982567154337
0.8213345631402307	11426.752613398734	10837.726628357646	13725.216900513731	12853.287979063864	14888.115677075426	13874.225523119	16016.026779870259	14866.001227630763	18065.142760336457	16672.598552311432	0.15386835574389673	0.14506851176759814	4067.149708589539	7691.706541096792	3790.1742746573873	7167.896524372045
0.8262835170552626	11442.166351571901	10852.34582099194	13743.73109048095	12870.626009145588	14908.198528074277	13892.940719431046	16037.631096072473	14886.05425297094	18089.511175713655	16695.088537900006	0.15386835647994498	0.14506851245730282	4048.933571667876	7703.395273264963	3773.198668935336	7178.789248304907
0.8312622909072027	11457.603472276514	10866.987190864866	13762.273366612788	12887.990341159404	14928.311845020007	13911.684306944499	16059.26818640137	14906.13769910196	18113.9165585604	16717.612641328462	0.15386835722853992	0.14506851315876457	4030.777741504833	7715.061036477797	3756.279263057513	7189.660567527637
0.8362710643761712	11473.06392932807	10881.650694173248	13780.843673440342	12905.380923160508	14948.455567746281	13930.456229590553	16080.93798613445	14926.25150594877	18138.358835876672	16740.17079522392	0.1538683579899006	0.1450685138721878	4012.682125078747	7726.70364595484	3739.4159703303594	7200.510309833102
0.8413100182249524	11488.547676171174	10896.336286762036	13799.441955049333	12922.797702786864	14968.629635603687	13949.256430850075	16102.640430029576	14946.395612953836	18162.8379340764	16762.762931672416	0.15386835876424934	0.14506851459778158	3994.64662860753	7738.3229160862975	3722.6087033541407	7211.338302243967
0.8463793343055166	11504.054665877744	10911.043924122792	13818.068155077925	12940.240627257423	14988.833987457381	13968.084853751669	16124.37545232244	14966.569959075056	18187.353778984598	16785.38898221661	0.1538683595518122	0.1450685153357573	3976.671157536097	7749.918660377152	3705.857374022249	7222.14437098382
0.8514791955655843	11519.584851145262	10925.773561391932	13836.722216714648	12957.709643370035	15009.068561684826	13986.941440869432	16146.14298672414	14986.77448278337	18211.906295834622	16808.048877853074	0.1538683603528193	0.14506851608633087	3958.7556165861897	7761.490691522136	3689.1618935405277	7232.928341494873
0.8566097860552276	11535.13818429526	10940.52515334932	13855.40408269656	12975.204697499776	15029.333296173823	14005.826134321143	16167.942966419047	15007.009122060825	18236.495409265783	16830.742549030118	0.15386836116750532	0.14506851684972238	3940.899909761036	7773.038821393624	3672.522172448691	7243.690038457047
0.861771290933513	11550.71461727154	10955.29865441654	13874.113695307124	12992.725735596912	15049.628128320182	14024.738875766074	16189.775324062317	15027.2738143982	18261.121043320527	16853.469925645153	0.15386836199610895	0.14506851762615475	3923.1039403146133	7784.562860953622	3655.938120596111	7254.429285724647
0.8669638964751838	11566.314101638312	10970.094018655254	13892.850996373985	13010.272703184954	15069.952995025318	14043.679606402877	16211.639991777294	15047.568496792788	18285.783121441516	16876.230937042186	0.1538683628388725	0.14506851841585583	3905.3676107982174	7796.062620322686	3639.4096471630037	7265.145906332415
0.8721877900773816	11581.93658857866	10984.91119976551	13911.6159272671	13027.845545358636	15090.307832694243	14062.64826696742	16233.536901153344	15067.893105746036	18310.481566469185	16899.025512009186	0.15386836369604304	0.1450685192190569	3887.6908230702393	7807.537908775732	3622.9366606934927	7275.839722548146
0.877443160266411	11597.582028892713	10999.750151084318	13930.408428896562	13045.444206782238	15110.692577233182	14081.644797730969	16255.465983243319	15088.247577261616	18335.216300638884	16921.85357877591	0.15386836456787228	0.14506852003599344	3870.0734782889485	7818.988534704316	3606.5190690807067	7286.510555821937
0.8827301967045416	11613.250372995912	11014.610825583693	13949.228441710527	13063.06863168729	15131.10716404733	14100.669138497702	16277.427168561118	15108.631846842774	18359.98724557811	16944.715065010932	0.15386836545461588	0.14506852086690547	3852.515476932982	7830.414305631537	3590.156779573299	7297.158226768486
0.8880490901968541	11628.941570917257	11029.493175869238	13968.075905693098	13080.71876387085	15151.551528038572	14119.721228602864	16299.420387079244	15129.045849490329	18384.79432230379	16967.60989781942	0.1538683663565343	0.14506852171203666	3835.016718802741	7841.815028192475	3573.849698801525	7307.782555205282
0.8934000326981257	11644.65557229751	11044.397154178305	13986.950760362173	13098.394546693355	15172.025603603135	14138.801006910451	16321.44556822628	15149.489519700204	18409.6374512194	16990.538003740337	0.15386836727389241	0.14506852257163536	3817.5771030383185	7853.19050814677	3557.597732772818	7318.383360117674
0.8987832173197573	11660.39232638748	11059.322712378422	14005.852944767385	13116.095923076748	15192.529324629357	14157.908411811166	16343.502640884488	15169.962791461254	18434.516552112284	17013.499308744027	0.15386836820695973	0.1450685234459546	3800.1965281255543	7864.540550368372	3541.4007868864574	7328.960459668189
0.904198838336744	11676.151782046174	11074.269801965516	14024.782397487887	13133.822835502378	15213.062624495298	14177.043381220183	16365.59153338724	15190.465598252824	18459.431544150728	17036.493738229474	0.15386836915601082	0.14506852433525072	3782.874891899526	7875.864958819933	3525.2587659351993	7339.5136711718515
0.9096470911946843	11691.933887739007	11089.238374062228	14043.739056630206	13151.575226009	15233.625436066388	14196.205852574965	16387.7121735165	15210.997873042475	18484.382345881157	17059.521217021753	0.15386837012132493	0.1450685252397865	3765.6120915676	7887.163536592387	3509.1715741262306	7350.042811128311
0.915128172516836	11707.738591536076	11104.228379416272	14062.722859826166	13169.353036190827	15254.217691693206	14215.395762833175	16409.86448850041	15231.559548283692	18509.368875225384	17082.581669369447	0.15386837110318657	0.1450685261598275	3748.4080237091985	7898.4360858662985	3493.1391150821	7360.547695189714
0.9206422801112097	11723.565841110247	11119.23976839862	14081.733744230602	13187.156207195385	15274.83932320897	14234.613048470363	16432.048405010617	15252.150555913428	18534.39104947761	17105.67501894193	0.1538683721018845	0.14506852709564486	3731.2625842820853	7909.682407906745	3477.16129184654	7371.028138157912
0.9261896129777101	11739.415583735388	11134.272491001833	14100.771646519232	13204.984679721536	15295.490261927263	14253.857645477823	16454.26384915981	15272.77082734982	18559.448785301658	17128.801188826757	0.15386837311771367	0.14506852804751483	3714.1756686312146	7920.902303058654	3461.23800689145	7381.483953976072
0.931770371315315	11755.287766284458	11149.326496838232	14119.83650288636	13222.838394017312	15316.170438639509	14273.129489360264	16476.51074649902	15293.420293489664	18584.54199872789	17151.960101526878	0.1538683741509733	0.14506852901571748	3697.147171513876	7932.095570774283	3445.3691621422768	7391.914955754299
0.9373847565293029	11771.182335227835	11164.401735138337	14138.92824904289	13240.717289878055	15336.879783612834	14292.428515133799	16498.78902201531	15314.098884706309	18609.670605150666	17175.151678958242	0.1538683752019681	0.1450685300005395	3680.1769870910794	7943.262009571306	3429.5546589656733	7402.320955730509
0.9430329712385201	11787.099236631218	11179.498154748855	14158.046820213785	13258.621306644052	15357.618226587334	14311.754657323394	16521.098600128833	15334.806530846863	18634.834519324955	17198.375842446698	0.1538683762710091	0.14506853100227068	3663.2650089336094	7954.401417023968	3413.7943981820717	7412.701765265316
0.9487152192826929	11803.038416153948	11194.615704131103	14177.192151136076	13276.550383198655	15378.385696773876	14331.107849960843	16543.439404690478	15355.543161230078	18660.033655363746	17221.6325127256	0.15386837735841158	0.1450685320212075	3646.4111300634686	7965.5135898236185	3398.0882800987456	7423.057194898836
0.9544317057297852	11818.999819047169	11209.754331359256	14196.364176056632	13294.504457966203	15399.1821228517	14350.48802658252	16565.811358979292	15376.308704643912	18685.2679267351	17244.921609933084	0.1538683784644969	0.1450685330576509	3629.615242913831	7976.598323675804	3382.436204472091	7433.387054244056
0.9601826368833979	11834.983390151685	11224.913984118302	14215.562828729613	13312.483468909608	15420.007432965669	14369.89512022678	16588.214385699517	15397.10308934276	18710.53724625882	17268.243053608956	0.1538683795895928	0.1450685341119075	3612.877239374211	7987.655413366854	3366.838070558617	7443.691152072977
0.9659682202902156	11850.989073896424	11240.094609702648	14234.788042414608	13330.487353528699	15440.86155472422	14389.329063432173	16610.64840697838	15417.926243045526	18735.841526103966	17291.596762692552	0.15386838073403125	0.1450685351842893	3596.197010793723	7998.684652749915	3351.293777108658	7453.969296284486
0.9717886647474951	11867.01681429623	11255.296155013955	14254.039749874002	13348.51604885766	15461.744415196548	14408.789788234675	16633.11334436308	15438.778092932673	18761.180677785465	17314.982655519394	0.1538683818981517	0.14506853627511387	3579.574447971536	8009.685834707227	3335.803222349612	7464.221293846145
0.9776441803106027	11883.066554950175	11270.518566559507	14273.317883370928	13366.569491463097	15482.655940910352	14428.277226165592	16655.609118818353	15459.65856564397	18786.554612161344	17338.400649818715	0.1538683830822989	0.14506853738470374	3563.009441185044	8020.658751175739	3320.3663040336687	7474.446950869635
0.9835349783005937	11899.138239039457	11285.761790450339	14292.622374666786	13384.647617441817	15503.596057849152	14447.791308249201	16678.135650723598	15480.567587275966	18811.963239429508	17361.850662710578	0.1538683842868233	0.1450685385133885	3546.5018801889382	8031.60319313081	3304.9829194275662	7484.646072578151
0.9894612713118381	11915.231809325625	11301.02577239947	14311.95315501907	13402.750362418741	15524.564691449967	14467.331965000458	16700.69285987036	15501.505083379534	18837.4064691249	17385.332610703153	0.15386838551208268	0.14506853966150257	3530.051654234994	8042.518950603902	3289.6529653223697	7494.818463295698
0.9954232732196957	11931.347208148602	11316.310457720032	14331.310155179022	13420.877661544691	15545.56176660071	14486.899126422617	16723.280665459562	15522.470978957326	18862.88421011637	17408.846409689868	0.15386838675844028	0.14506854082938594	3513.6586520562414	8053.405812624376	3274.3763380302116	7504.963926423341
1.0014211991882311	11947.48437742462	11331.615791323338	14350.693305389146	13439.029449494084	15566.58720763755	14506.492722004776	16745.898986098633	15543.46519846114	18888.396370603452	17432.391974946415	0.15386838802626623	0.14506854201738606	3497.322761899326	8064.263567270711	3259.1529334071092	7515.082264468074
1.0074552656779823	11963.643258644452	11346.941717717187	14370.102535381106	13457.205660462943	15587.6409383426	14526.112680719682	16768.547739799033	15564.487665789573	18913.942858113565	17455.96922112819	0.15386838931593638	0.1450685432258554	3481.04387153103	8075.09200165607	3243.9826468641404	7525.173279046547
1.013525690453769	11979.823792871337	11362.288181003898	14389.5377743732	13475.406228166567	15608.722881941192	14545.758931021262	16791.22684397335	15585.538304285368	18939.52357949875	17479.57806226725	0.15386839062783464	0.14506854445515333	3464.8218682252336	8085.890901878942	3228.8653733511455	7535.236770824064
1.0196326925925556	11996.02592073897	11377.655124878414	14408.998951067988	13493.631085837267	15629.832961099304	14565.431400842146	16813.93621543248	15606.617036732772	18965.138440932493	17503.218411769398	0.1538683919623505	0.14506854570564495	3448.65663879551	8096.660053074826	3213.8010073895566	7545.272539565805
1.0257764924913542	12012.249582449638	11393.042492626522	14428.485993650036	13511.880166222294	15650.97109792111	14585.130017591444	16836.67577038306	15627.72378535515	18990.787347906782	17526.890182411487	0.1538683933198815	0.14506854697770202	3432.5480695939623	8107.399239390623	3198.7894430723973	7555.280384126119
1.0319573118751795	12028.494717772142	11408.45022712289	14447.998829783419	13530.153401581469	15672.137213946275	14604.854708152205	16859.445424424484	15648.858471812266	19016.47020522884	17550.59328633838	0.15386839470083088	0.14506854827170368	3416.4960465126205	8118.108243965078	3183.830574062653	7565.260102409869
1.0381753738050519	12044.761266039797	11423.878270829175	14467.537386609347	13548.450723684973	15693.33123014738	14624.605398879003	16882.245092546207	15670.021017197687	19042.186917018003	17574.327635060043	0.1538683961056102	0.14506854958803436	3400.5004550023004	8128.786848944146	3168.924293610733	7575.211491398979
1.0444309026860459	12061.049166148461	11439.326565792135	14487.101590743772	13566.772063811115	15714.553066927345	14644.382015595555	16905.07468912492	15691.211342036255	19067.93738670255	17598.0931394487	0.1538683975346383	0.14506855092708693	3384.5611800719053	8139.434835462831	3154.0704945579637	7585.134347136132
1.05072412427539	12077.358356554458	11454.79505364168	14506.691368274918	13585.117352743995	15735.802644116711	14664.184483592187	16927.934127921646	15712.429366281343	19093.721517016485	17621.889709735773	0.15386839898834012	0.14506855228926	3368.6781063103117	8150.051983668469	3139.2690693533514	7595.0284647452645
1.057055265690613	12093.688775272689	11470.283675589077	14526.30664476101	13603.486520771405	15757.079880971218	14684.012727623573	16950.823322079155	15733.675009312457	19119.539209996547	17645.71725550917	0.15386840046714956	0.14506855367495977	3352.851117874263	8160.638072673231	3124.5199100419413	7604.8936383789405
1.0634245554177415	12110.040359874349	11485.792372424776	14545.947345227532	13621.879497682241	15778.384696168818	14703.866671905937	16973.742184118724	15754.94818993224	19145.39036697861	17669.57568570997	0.1538684019715079	0.1450685550845999	3337.0800985125825	8171.192880586721	3109.822908289032	7614.729661257006
1.0698322233195456	12126.413047485194	11501.321084516767	14565.613394165151	13640.29621276457	15799.717007807427	14723.746240114975	16996.690625937725	15776.248826364219	19171.274888594937	17693.46490862986	0.1538684035018638	0.1450685565186004	3321.364931562217	8181.716184484307	3095.1779553773813	7624.536325641908
1.0762785006438331	12142.806774783126	11516.869751808308	14585.304715526827	13658.736594802918	15821.076733401778	14743.651355382939	17019.66855880626	15797.576836249715	19197.19267477041	17717.38483190767	0.1538684050586744	0.14506855797739013	3305.7054999603424	8192.207760409918	3080.5849422174506	7634.313422831241
1.0827636200317978	12159.221477996472	11532.438313816267	14605.021232725738	13677.200572076335	15842.463789881194	14763.581940296519	17042.675893364754	15818.932136645564	19223.143624719793	17741.33536252685	0.15386840664240503	0.14506855946140487	3290.1016862664837	8202.667383411434	3066.0437593648676	7644.060743189417
1.089287815526412	12175.65709290169	11548.026709628966	14624.762868632546	13695.688072355822	15863.878093586613	14783.5379168941	17065.712539620734	15840.314644021164	19249.127636944137	17765.316406812144	0.1538684082535282	0.1450685609710879	3274.5533726485446	8213.09482748108	3051.55429701251	7653.77807610482
1.0958513225808764	12192.113554821433	11563.634877904338	14644.529545573054	13714.199022902148	15885.319560268044	14803.519206663384	17088.77840694615	15861.724274255952	19275.144609227707	17789.327870426754	0.15386840989252665	0.14506856250689065	3259.0604408895597	8223.489865550771	3037.1164449944627	7663.465209971648
1.1024543780671139	12208.590798622245	11579.262756867742	14664.321185325465	13732.733350463275	15906.788105081605	14823.525730538633	17111.87340407413	15883.160942636432	19301.19443863438	17813.369658369025	0.1538684115598903	0.14506856406927277	3243.622772410512	8233.852269523777	3022.730092807673	7673.1219322299585
1.1090972202843215	12225.088758712702	11594.910284310203	14684.137709118142	13751.29098127227	15928.283642587085	14843.557408898394	17134.997439096398	15904.624563853755	19327.277021504695	17837.441674969716	0.1538684132561181	0.1450685656587017	3228.2402482833713	8244.18181028543	3008.3951296240557	7682.7480293717235
1.115780088967567	12241.60736904121	11610.577397586321	14703.979037626968	13769.871841044833	15949.806086745091	14863.614161562848	17158.15041946019	15926.115052000867	19353.39225345241	17861.543823888816	0.15386841498171783	0.14506856727565337	3212.912749212468	8254.478257632349	2994.1114442702383	7692.343286869582
1.1225032252964444	12258.146563093826	11626.264033612206	14723.845090972733	13788.47585497683	15971.35535091422	14883.695907791149	17181.33225196522	15947.632320569664	19379.540029361044	17885.676008112365	0.1538684167372069	0.1450685689206122	3197.6401555596385	8264.741380319	2979.8789252568968	7701.9074892262
1.1292668719037753	12274.706273892245	11641.970128863575	14743.735788718728	13807.102947742069	15992.931347848438	14903.802566279013	17204.542842760857	15969.176282448423	19405.720243380732	17909.838129949538	0.1538684185231112	0.14506857059407172	3182.422347346088	8274.970946031157	2965.697460775962	7711.440419952851
1.1360712728843656	12291.286433991536	11657.695619373588	14763.651049868024	13825.753043489729	16014.533989694131	14923.934055155962	17227.782097342963	15990.74684991881	19431.93278892464	17934.03009102935	0.1538684203399666	0.1450685722965329	3167.259204265196	8285.166721398942	2951.56693871459	7720.941861573607
1.1429166738038161	12307.886975478164	11673.440440730994	14783.590792861109	13844.42606584216	16036.163187987557	14944.090291982933	17251.049920551133	16012.34393465338	19458.17755866588	17958.251792297804	0.15386842218831748	0.14506857402850698	3152.150605688803	8295.328471995424	2937.487246658653	7730.4115956262685
1.1498033217073829	12324.507829967706	11689.204528077957	14803.554935573133	13863.121937892307	16057.81885365185	14964.271193749506	17274.34621656551	16033.967447712557	19484.454444533865	17982.503134014518	0.15386842406871926	0.14506857579051363	3137.0964306574315	8305.45596228214	2923.4582718869206	7739.8494026158005
1.1567314651288954	12341.148928602699	11704.987816108001	14823.543395311344	13881.840582201286	16079.500896994245	14984.476676871303	17297.67088890376	16055.617299541873	19510.763337710974	18006.78401574966	0.15386842598173606	0.14506857758308192	3122.096557917539	8315.548955687787	2909.4799014031887	7749.255062083248
1.1637013540997225	12357.810202050612	11720.790239064112	14843.556088812662	13900.581920796143	16101.20922770344	15004.706657187548	17321.02384041828	16077.293399969358	19537.10412862934	18031.09433638097	0.15386842792794292	0.14506857940675083	3107.150865903124	8325.607214534655	2895.552021920448	7758.628352537751
1.1707132401577995	12374.491580501455	11736.61173073646	14863.592932240792	13919.345875167128	16122.943754846487	15024.961049958136	17344.404973292796	16098.995658202379	19563.476706967078	18055.43399409029	0.1538684299079244	0.1450685812620675	3092.259232749464	8335.630500053987	2881.6745198725257	7767.969051473308
1.177767376356704	12391.19299366578	11752.45222446049	14883.653841183843	13938.132366265474	16144.70438686618	15045.239769861253	17367.814189039636	16120.723982825119	19589.880961645144	18079.80288636066	0.15386843192227626	0.1450685831495906	3077.421536308946	8345.618572408799	2867.8472814324778	7777.276935389265
1.1848640172747877	12407.914370772387	11768.311653114772	14903.738730651581	13956.941314500826	16166.49103157811	15065.542730990574	17391.251388496486	16142.478281795557	19616.316780823734	18104.200909972995	0.15386843397160405	0.14506858506988748	3062.637654151302	8355.571190662682	2854.070192506304	7786.551779758651
1.1920034190243662	12424.655640566205	11784.189949118967	14923.847515072881	13975.77263973885	16188.303596167876	15085.869846852707	17414.71647182345	16164.25846244274	19642.78405189894	18128.627961003003	0.15386843605652484	0.14506858702353598	3047.9074635633733	8365.488112770952	2840.343138740631	7795.793359027244
1.1991858392609598	12441.416731305952	11800.087044431655	14943.980108292924	13994.626261298643	16210.141987188083	15106.22103036439	17438.209338499757	16186.064431463783	19669.282661499088	18153.083934817827	0.1538684381776657	0.14506858901112468	3033.23084156611	8375.369095590897	2826.666005522711	7805.001446589362
1.2064115371925936	12458.197570762064	11816.002870548224	14964.136423570711	14013.502097950242	16232.006110555607	15126.596193849808	17461.72988732091	16207.896094920985	19695.81249548143	18177.56872607281	0.15386844033566652	0.1450685910332519	3018.6076649192255	8385.213894879445	2813.0386780159315	7814.17581486702
1.2136807735891502	12474.998086214362	11831.937358498977	14984.316373576297	14032.400067912418	16253.895871548604	15146.9952490382	17485.2780163954	16229.753358239284	19722.37343892854	18202.082228708645	0.15386844253117654	0.14506859309052686	3004.037810125854	8395.02226528339	2799.461041133618	7823.316235217266
1.2209938107917835	12491.818204449904	11847.890438846687	15004.519870388162	14051.32008884971	16275.811174803703	15167.418107060694	17508.853623141706	16251.636126202853	19748.965376144883	18226.624335947563	0.15386844476485811	0.14506859518357035	2989.521153437905	8404.793960334267	2785.9329795450903	7832.42247792799
1.2283509127223842	12508.657851760654	11863.862041684682	15024.746825490463	14070.262077870231	16297.751924312985	15187.864678447899	17532.45660428506	16273.544302952527	19775.58819065318	18251.194940290465	0.1538684470373853	0.14506859731301325	2975.057570863981	8414.528732437175	2772.454377711052	7841.494312294759
1.2357523448931043	12525.516953941304	11879.85209663469	15044.99714977042	14089.225951523074	16319.718023421146	15208.33487312713	17556.086855854384	16295.477791982832	19802.241765190964	18275.79393351356	0.1538684493494428	0.14506859947949774	2960.6469381772913	8424.226332888007	2759.0251198642654	7850.53150654491
1.2431983744159416	12542.395436286979	11895.860532844628	15065.270753515539	14108.211625795715	16341.709374822523	15228.828600419616	17579.744273179112	16317.436496138993	19828.92598170698	18300.421206665047	0.15386845170172914	0.14506860168367808	2946.2891309254337	8433.886511866935	2745.6450900255004	7859.533827870153
1.2506892700123766	12559.293223591048	11911.887278986576	15085.567546411015	14127.219016111607	16363.725880558257	15249.345769037876	17603.428750886113	16339.42031761414	19855.640721357748	18325.076650061947	0.1538684540949545	0.14506860392621992	2931.984024419915	8443.509018387645	2732.3141719998093	7868.501042385586
1.2582253020230734	12576.210240142638	11927.932263254403	15105.887437536745	14146.248037327381	16385.767442013053	15269.886287082734	17627.140182896233	16361.429157946079	19882.385864503623	18349.760153286537	0.15386845652984216	0.14506860620780046	2917.7314937650226	8453.093600364402	2719.0322493973654	7877.432915173005
1.2658067424176331	12593.14640972469	11943.995413361914	15126.230335365	14165.29860373064	16407.833959912663	15290.450062040914	17650.87846242158	16383.462918014755	19909.161290705797	18374.47160518346	0.15386845900712776	0.14506860852910972	2903.531413855497	8462.640004578978	2705.799205631134	7886.329210258089
1.2734338648044117	12610.10165561135	11960.076656540394	15146.596147757298	14184.370629037057	16429.92533432051	15311.037000781922	17674.643481961877	16405.521498038885	19935.966878722127	18399.21089385597	0.15386846152756	0.1450686108908492	2889.383659371175	8472.147976642475	2692.6149239162914	7895.189690579195
1.2811069444403917	12627.075900565875	11976.175919536608	15166.98478196189	14203.464026388025	16452.041464634945	15331.647009555507	17698.435133301547	16427.604797573247	19962.802506503904	18423.977906662913	0.15386846409190155	0.1450686132937328	2875.288104797015	8481.61726103723	2679.479287286871	7904.014118024614
1.2888262582411194	12644.069066838196	11992.293128610501	15187.396144610859	14222.578708347906	16474.18224958611	15352.27999398871	17722.253307506326	16449.712715505546	19989.668051191988	18448.77253021517	0.15386846670092846	0.14506861573848895	2861.2446244235616	8491.047601090278	2666.3921785935527	7912.802253403235
1.296592084790695	12661.081076162713	12008.428209533095	15207.830141717453	14241.714586901577	16496.347587233042	15372.935859083183	17746.097894920145	16471.84515005349	20016.563389113348	18473.594650372455	0.1538684693554302	0.14506861822585623	2847.253092361614	8500.438738999888	2653.353480518912	7921.553856464103
1.3044047043518285	12678.11184975594	12024.581087584245	15228.28667867329	14260.871573451748	16518.53737496067	15393.61450921235	17769.968785161902	16494.001998761803	20043.488395777375	18498.44415223989	0.15386847205621093	0.1450686207565892	2833.3133825308178	8509.79041577736	2640.36307557486	7930.268685877323
1.312264398875954	12695.161308314111	12040.751687550483	15248.765660245466	14280.049578816424	16540.751509476642	15414.3158481186	17793.865867122073	16516.1831584992	20070.442945872095	18523.32092016465	0.15386847480408916	0.14506862333145376	2819.425368680968	8519.102371292189	2627.420846104971	7938.946499219164
1.320171452013404	12712.229372010976	12056.939933722697	15269.266990573944	14299.248513226163	16562.98988680853	15435.039778910397	17817.789028959665	16538.38852545528	20097.42691326074	18548.224837732516	0.15386847759989716	0.14506862595123063	2805.588924392243	8528.37434424879	2614.526674297522	7947.5870529850945
1.3281261491236485	12729.315960495316	12073.14574989401	15289.79057316854	14318.468286321553	16585.252402300543	15455.78620405953	17841.738158098742	16560.617995137596	20124.440170977792	18573.155787764525	0.15386848044448337	0.14506862861671396	2791.8039230818395	8537.606072186492	2601.68044219038	7956.190102590714
1.3361287772855897	12746.420992888745	12089.369059357508	15310.33631090634	14337.708807150546	16607.538950610735	15476.555025398226	17865.71314122536	16582.871462368574	20151.48259122561	18598.11365231359	0.15386848333870962	0.1450686313287125	2778.0702380072325	8546.797291468829	2588.8820316743804	7964.755402363371
1.3441796253079266	12763.544387783184	12105.609784904053	15330.904106028614	14356.96998416584	16629.849425707675	15497.346144116354	17889.713864284036	16605.148821282495	20178.55404537037	18623.09831266105	0.15386848628345492	0.14506863408804915	2764.3877422695514	8555.947737273294	2576.131324496004	7973.282705526799
1.352278983739575	12780.686063238614	12121.867848819946	15351.49386013819	14376.251725222162	16652.18372086757	15518.159460758476	17913.74021247465	16627.44996532235	20205.654403938603	18648.10964931321	0.15386848927961325	0.14506863689556113	2750.756308833137	8565.057143628597	2563.428202266339	7981.771764210891
1.3604271448801535	12797.845936780697	12138.143172884784	15372.10547419655	14395.55393757369	16674.54172867116	15538.99487522107	17937.79207024907	16649.77478723689	20232.78353661343	18673.147541997987	0.15386849232809385	0.14506863975210166	2737.1758105203044	8574.125243377872	2550.7725464708637	7990.222329461481
1.3686244027905345	12815.0239253984	12154.435678369191	15392.738848521025	14414.876527871376	16696.923341000635	15559.852286749665	17961.86932130789	16672.123179077502	20259.941312230847	18698.211869661456	0.1538684954298233	0.1450686426585382	2723.6461200034246	8583.151768135838	2538.1642384543084	7998.634151176084
1.3768710533034536	12832.219945541405	12170.745286032366	15413.393882781676	14434.21940216008	16719.328449036297	15580.73159393571	17985.971848596815	16694.49503219493	20287.127598775638	18723.302510464127	0.15386849858574447	0.14506864561575444	2710.1671098419465	8592.136448381469	2525.60315945046	8007.0069781774655
1.3851673940341884	12849.433913118155	12187.07191612014	15434.070475998951	14453.582465876236	16741.756943253986	15601.632694714095	18010.099534303896	16716.890237236552	20314.342263378323	18748.419341777953	0.15386850179681671	0.14506864862464908	2696.7386524705216	8601.079013400245	2513.089190585306	8015.340558202006
1.3935137243912972	12866.665743493015	12203.415488362476	15454.768526540289	14472.965623844908	16764.208713421423	15622.555486359961	18034.252259855595	16739.308684143016	20341.585172310683	18773.562240182513	0.15386850506401606	0.1450686516861374	2683.3606201895745	8609.979191234335	2500.6222128591035	8023.634637825191
1.4019103455874267	12883.915351484064	12219.77592197121	15475.487932117496	14492.368780277127	16786.68364859537	15643.49986548583	18058.429905913763	16761.750262145142	20368.856190982347	18798.731081461563	0.15386850838833763	0.14506865480115091	2670.032885197201	8618.836708765011	2488.202107167919	8031.888962512836
1.410357560650181	12901.182651360665	12236.153135637791	15496.2285897838	14511.791838767203	16809.181637118436	15664.465728038702	18082.632352372148	16784.21485976083	20396.155183936888	18823.925740599578	0.15386851177079258	0.14506865797063784	2656.7553195850924	8627.65129167866	2475.828754317132	8040.103276642971
1.4188556744330574	12918.467556841091	12252.547047531049	15516.990395931045	14531.234702290116	16831.702566616	15685.452969297256	18106.859478353177	16806.70236479204	20423.482014848174	18849.146091778355	0.15386851521241104	0.14506866119556316	2643.5277953348123	8636.422664430458	2463.50203500723	8048.277323442511
1.4274049936264492	12935.769981089928	12268.957575294737	15537.77324628656	14550.697273198562	16854.24632399289	15706.46148386866	18131.1111622043	16829.212664321407	20450.83654651629	18874.39200837325	0.15386851871424162	0.1450686644769095	2630.3501843315316	8645.15055027511	2451.2218298468506	8056.410845011007
1.4360058267687137	12953.089836715848	12285.384636045386	15558.5770359105	14570.179453220468	16876.812795430444	15727.49116568587	18155.387281494874	16851.745644709332	20478.218640863975	18899.663362949887	0.15386852227735107	0.14506866781567612	2617.2223583726445	8653.83467127243	2438.9880193653516	8064.503582341131
1.4446584842573071	12970.427035769013	12301.828146369884	15579.401659192748	14589.6811434561	16899.401866383185	15748.541908004561	18179.68771301259	16874.3011915907	20505.62815893264	18924.960027260484	0.1538685259028257	0.14506867121288158	2604.1441891622962	8662.474748246837	2426.8004840046633	8072.555275276769
1.453363278359986	12987.781489738723	12318.288022323213	15600.247009850082	14609.202244375396	16922.01342157573	15769.613603400197	18204.012332760158	16896.879189871746	20533.064960878604	18950.281872240394	0.15386852959177127	0.14506867466956125	2591.1155483243056	8671.070500812493	2414.65910413221	8080.5656625307165
1.4621205232260774	13005.153109550882	12334.764179426093	15621.112980923162	14628.742655815184	16944.647344999557	15790.706143765068	18228.36101595179	16919.479523726888	20560.528905969182	18975.628768004484	0.15386853334531253	0.14506867818676986	2578.1363074029796	8679.621647358872	2402.5637600356713	8088.534481659532
1.470930534897817	13022.54180556559	12351.256532662566	15641.999464773635	14648.302276976325	16967.303519909838	15811.819420305208	18252.733637009853	16942.102076595413	20588.019852578862	19001.00058384349	0.15386853716459545	0.14506868176558088	2565.2063378734747	8688.127905060071	2390.5143319477793	8096.461469115689
1.4797936313217521	13039.947487574684	12367.764996477912	15662.906353081198	14667.881006421243	16989.98182882227	15832.953323537718	18277.13006956144	16964.746731178624	20615.537658185458	19026.39718822079	0.1538685410507857	0.1450686854070867	2552.3255111395847	8696.588989848737	2378.510700032115	8104.346360188909
1.48871013236022	13057.370064799177	12384.28948477598	15683.833536840539	14687.478742070793	17012.682153509773	15854.107743287388	18301.550186434815	16987.41336943623	20643.08217936613	19051.81844876835	0.15386854500507038	0.1450686891123992	2539.4936985406093	8705.00461642677	2366.5527443857864	8112.188888997771
1.4976803598028874	13074.809445886869	12400.829910917044	15704.780906358466	14707.095381201694	17035.40437499936	15875.282568683948	18325.993859656057	17010.101872583404	20670.653271793595	19077.264232283465	0.15386854902865718	0.1450686928826507	2526.7107713612495	8713.374498271383	2354.640345060965	8119.988788541872
1.5067046373783677	13092.265538909804	12417.386187715361	15725.748351250882	14726.730820443676	17058.14837356888	15896.477688158986	18350.46096044556	17032.812121087452	20698.250790232167	19102.734404725008	0.15386855312277606	0.1450686967189931	2513.9766008357983	8721.698347631376	2342.7733820615103	8127.745790670626
1.5157832907659001	13109.738251361858	12433.958227436895	15746.735760439884	14746.384955776772	17080.91402874387	15917.692989443029	18374.951359214654	17055.54399466474	20725.874588533978	19128.22883120998	0.1538685572886786	0.14506870062259983	2501.2910581446486	8729.975875500124	2330.9517353411065	8135.459626064636
1.5249166476071065	13127.227490156112	12450.545941796825	15767.743022150627	14766.05768252838	17103.701219294144	15938.928359562358	18399.464925561933	17078.29737227724	20753.52451963484	19153.747376009687	0.15386856152763845	0.14506870459466373	2488.654014416621	8738.206791602075	2319.1752848051256	8143.130024218932
1.5341050375178134	13144.733161622356	12467.149241957166	15788.77002390835	14785.748895370458	17126.509823230586	15960.183684836016	18424.001528269826	17101.072132129368	20781.200435550363	19179.28990254613	0.15386856584095257	0.14506870863640056	2476.0653407602804	8746.390804481227	2307.4439103379846	8150.756713524926
1.5433487920999491	13162.255171504818	12483.768038524615	15809.816652535637	14805.45848831696	17149.3397178022	15981.45885087303	18448.56103530141	17123.868151664978	20808.90218737239	19204.856273388716	0.15386857022994144	0.14506871274904726	2463.5249082330847	8754.527621376328	2295.757491784054	8158.339421180543
1.5526482449535108	13179.793424959193	12500.402241547828	15830.88279414889	14825.186354720654	17172.190779492248	16002.753742568972	18473.143313796263	17146.6853075637	20836.629625264333	19230.446350250102	0.153868574695948	0.1450687169338625	2451.0325878659496	8762.616948286537	2284.115908955224	8165.877873203717
1.5620037316886017	13197.34782655061	12517.051760515307	15851.968334155868	14844.932387270583	17195.062884015646	16024.068244103237	18497.74823006767	17169.523475738024	20864.38259845799	19256.059993982955	0.1538685792403407	0.1450687211921278	2438.588250674191	8770.65848999517	2272.5190416425467	8173.371794456616
1.5714155899375468	13214.918280250764	12533.716504352758	15873.073157252298	14864.696477988982	17217.955906315216	16045.402238935723	18522.375649598605	17192.382531329753	20892.160955249077	19281.697064575976	0.15386858386451052	0.14506872552514857	2426.19176763203	8778.651949956547	2260.966769620194	8180.820908638649
1.580884159367074	13232.504689435447	12550.396381420975	15894.197147418874	14884.478518228761	17240.869720558505	16066.755609804104	18547.025437038323	17215.262348707052	20919.964542993337	19307.35742115061	0.15386858856987595	0.14506872993425143	2413.8430097101955	8786.597030413337	2249.4589726431295	8188.224938263651
1.5904097816905756	13250.106956882097	12567.091299513102	15915.340187918373	14904.278398670278	17263.804200134648	16088.128238720357	18571.697456198926	17238.1628014608	20947.793208102725	19333.040921956934	0.15386859335787853	0.14506873442078913	2401.541847867775	8794.493432349991	2237.9955304523464	8195.583604661282
1.5999928006804371	13267.724984767196	12583.801165852496	15936.502161292521	14924.096009318815	17286.759217650928	16109.520006968058	18596.39157005177	17261.083762401613	20975.64679604133	19358.74742437036	0.15386859822998655	0.1450687389861368	2389.2881530488376	8802.340855460148	2226.576322787325	8202.896628003102
1.6096335621804478	13285.358674663676	12600.525887090136	15957.682949358892	14943.931239501511	17309.734644929486	16130.930795099048	18621.107640723847	17284.02510355635	21003.5251513213	19384.476784887698	0.15386860318769519	0.14506874363169497	2377.0817961934954	8810.138998170383	2215.201229375438	8210.163727252278
1.6193324141182788	13303.00792753839	12617.265369302248	15978.882433207895	14963.783977864567	17332.73035300401	16152.360482930453	18645.84552949427	17306.986696164873	21031.42811749892	19410.22885912355	0.1538686082325253	0.14506874835888936	2364.9226482468657	8817.887557654176	2203.8701299497625	8217.384620203637
1.6290897065180392	13320.672643749598	12634.019517987887	16000.100493199758	14983.65411237039	17355.746212116494	16173.80894954158	18670.605096790765	17329.968410676767	21059.355537170642	19436.003501806605	0.1538686133660251	0.14506875316917103	2352.810580153251	8825.586229793262	2192.582904248382	8224.559023472946
1.6389057915129117	13338.352723044261	12650.78823806651	16021.337008961305	15003.541530294737	17378.782091713743	16195.276073270858	18695.386202185964	17352.970116748027	21087.307251968898	19461.80056677598	0.1538686185897718	0.1450687580640168	2340.7454628658015	8833.234709196258	2181.339432010078	8231.686652460136
1.6487810233578566	13356.048064555604	12667.571433875415	16042.591859383043	15023.446118223665	17401.837860444215	16216.761731712551	18720.188704393953	17375.991683237575	21115.28310255824	19487.61990697728	0.15386862390536948	0.14506876304493083	2328.727167356061	8840.83268921217	2170.139592991094	8238.767221391667
1.6587157584424002	13373.758566800501	12684.369009167513	16063.864922616034	15043.367762050937	17424.91338615463	16238.265801713938	18745.01246126668	17399.03297820422	21143.28292863129	19513.461374459235	0.15386862931445125	0.14506876811344258	2316.755564604653	8848.379861884285	2158.983266962692	8245.8004433061
1.6687103553034934	13391.48412767679	12701.180867108644	16085.156076068684	15063.306346974827	17448.008535886525	16259.788159371918	18769.85732979022	17422.093868903044	21171.306568904547	19539.32482036961	0.15386863481867993	0.14506877327111087	2304.830525612342	8855.875917970203	2147.870333709754	8252.786030019168
1.6787651746384535	13409.224644460792	12718.006910275268	16106.465196403782	15083.261757495404	17471.123175873003	16281.328680030025	18794.72316608131	17445.1742217822	21199.353861114458	19565.210094951664	0.15386864041974788	0.14506877851952066	2292.9519214085303	8863.320546956267	2136.800673045451	8259.72369217081
1.6888805793179813	13426.980013804652	12734.847040651941	16127.792159535338	15103.233877411563	17494.25717153535	16302.887238275294	18819.60982538369	17468.27390247955	21227.424642013346	19591.117047540367	0.1538686461193773	0.1450687838602867	2281.1196230497444	8870.71343703987	2125.77416480775	8266.613139198162
1.6990569343992543	13444.750131733785	12751.701159628887	16149.13684062551	15123.222589818146	17517.410387479682	16324.463707935101	18844.517162064538	17491.392775819306	21255.518747365353	19617.045526558646	0.15386865191932209	0.14506878929505196	2269.3335016211495	8878.054275109433	2114.79068886186	8273.454079321586
1.7092946071391046	13462.534893644168	12768.569167999438	16170.499114081384	15143.22777710294	17540.58268749348	16346.057962073975	18869.445029610717	17514.530705808604	21283.63601194225	19642.995379513548	0.1538686578213673	0.14506879482548918	2257.5934282462113	8885.342746772338	2103.8501251082635	8280.246219562367
1.7195939670072704	13480.334194299856	12785.450965957682	16191.878853552007	15163.249320943876	17563.773934542358	16367.669872990546	18894.39328062532	17537.687555634235	21311.776269519527	19668.966452992605	0.15386866382732972	0.14506880045330017	2245.899274090538	8892.578536349349	2092.9523534859763	8286.989265744109
1.7299553856997325	13498.147927830289	12802.34645309589	16213.275931925162	15183.287102306025	17586.9839907666	16389.29931221433	18919.36176682394	17560.863187659244	21339.939352872232	19694.958592659983	0.1538686699390588	0.1450688061802191	2234.2509103573393	8899.761326840147	2082.0972539704526	8293.682922462467
1.7403792371521247	13515.97598772763	12819.255528402035	16234.690221324207	15203.341001438648	17610.21271747771	16410.946150502543	18944.350339030978	17584.057463419464	21368.125093770785	19720.971643252662	0.15386867615843727	0.1450688120080092	2222.648208301631	8906.890799964312	2071.2847065851092	8300.326893121004
1.7508658975532332	13533.818266844271	12836.17809025738	16256.121593105083	15223.410897872363	17633.45997515519	16432.610257837066	18969.358847176183	17607.270243620307	21396.333322977087	19747.0054485768	0.15386868248738128	0.14506881793846657	2211.091039223131	8913.966636113357	2060.514591394691	8306.920879882295
1.76141574535857	13551.674657389956	12853.114036433795	16277.569917852885	15243.496670415983	17656.72562344284	16454.291503421005	18994.38714029067	17630.50138813309	21424.56387024006	19773.059851503654	0.15386868892784208	0.14506882397341897	2199.5792744801147	8920.988514392637	2049.7867885183077	8313.464583710767
1.7720291613040315	13569.545050929459	12870.06326409152	16299.035065379097	15263.598197153868	17680.00952114574	16475.989755675888	19019.435066503684	17653.750755992	21452.816564291996	19799.13469396617	0.15386869548180496	0.14506883011472735	2188.112785493722	8927.956112623215	2039.101178134326	8319.957704374567
1.7827065284196406	13587.42933837972	12887.025669776474	16320.516904718159	15283.715355442766	17703.311526226556	16497.704882238206	19044.502473038643	17677.01820539046	21481.091232844108	19825.229816954907	0.15386870215129175	0.1450688363642859	2176.691443736432	8934.869107270613	2028.4576404680265	8326.399940381292
1.7934482320433673	13605.327410007236	12904.001149417778	16342.01530412438	15303.848021908881	17726.631495802183	16519.436749956305	19069.589206209523	17700.303593677723	21509.38770258247	19851.34506051427	0.15386870893835955	0.1450688427240221	2165.3151207468472	8941.727173500694	2017.8560558076715	8332.790989025962
1.8042546598350382	13623.239155425403	12920.989598325234	16363.530131068732	15323.996072444914	17749.969286140302	16541.185224887173	19094.695111417164	17723.606777355508	21537.705799163843	19877.480263738697	0.15386871584510325	0.14506884919589924	2153.9836881385418	8948.529985193629	2007.2963045109063	8339.130546406843
1.8151262017903238	13641.164463591978	12937.990911186935	16385.061252235853	15344.15938220723	17773.32475265612	16562.9501722934	19119.820033145767	17746.927612074698	21566.045347211773	19903.63526476901	0.15386872287365477	0.14506885578191456	2142.697017594357	8955.277214901056	1996.7782669964945	8345.418307369575
1.8260632502548164	13659.103222806265	12955.0049820665	16406.608533520677	15364.337825612622	17796.697749908704	16584.73145663969	19144.96381495898	17770.26595263165	21594.406170312155	19929.809900788256	0.15386873002618429	0.14506886248410225	2131.4549808638403	8961.968533826526	1986.3018237515353	8351.653965530451
1.8370661999381863	13677.055320706457	12972.031704400775	16428.17184002526	15384.531276335578	17820.088131597608	16606.528941589917	19170.12629949624	17793.62165296502	21622.788091009133	19956.004008018164	0.15386873730490122	0.14506886930453233	2120.2574497838505	8968.60361189209	1975.8668553432217	8357.837213303894
1.848135447928429	13695.02064426711	12989.07097099721	16449.75103605579	15404.739607305211	17843.495750559552	16628.34249000382	19195.307328469265	17816.994566152232	21651.19093080115	19982.21742171523	0.15386874471205442	0.14506887624531162	2109.1042962742504	8975.182117705233	1965.4732424103422	8363.967741857748
1.8592713937061955	13712.99907979636	13006.122674031336	16471.34598511923	15424.962690702272	17866.920458764896	16650.17196393379	19220.50674265819	17840.38454440607	21679.614510136627	20008.449976166856	0.15386875224993332	0.14506888330858592	2097.9953923304565	8981.703718511853	1955.120865667821	8370.045241113286
1.8704744391592067	13730.990512933186	13023.186705044152	16492.956549920098	15445.20039795609	17890.362107314053	16672.017224621577	19245.724381907796	17863.791439071123	21708.058648409693	20034.701504687404	0.15386875992086788	0.14506889049653857	2086.930610041716	8988.168080259115	1944.8096059166128	8376.069399775937
1.8817449885967616	13748.994828644907	13040.262954939753	16514.582592357452	15465.452599741757	17913.820546434305	16693.87813249525	19270.960085124036	17887.215100620542	21736.5231639563	20060.97183961457	0.15386876772723018	0.145068897811392	2075.909821591573	8994.574867579155	1934.5393440447515	8382.039905325044
1.8930834487643238	13767.011911224345	13057.351313982645	16536.22397352152	15485.719165976974	17937.295625476116	16715.754547165827	19296.213690270124	17910.655378652446	21765.00787404981	20087.260812305372	0.15386877567143548	0.145068905255409	2064.9328992499504	9000.923743747175	1924.3099610221107	8387.956443977077
1.9044902288582053	13785.04164428718	13074.451671795223	16557.880553690557	15505.999965819097	17960.78719290975	16737.646327424063	19321.485034362864	17934.1121218865	21793.512594896896	20113.568253132307	0.15386878375594115	0.14506891283089335	2053.999715388054	9007.214370723348	1914.121337912511	8393.818700724281
1.9159657405403292	13803.083910769261	13091.563917355272	16579.552192327617	15526.29486766217	17984.29509632178	16759.553331237268	19346.77395346893	17957.58517816049	21822.037141633333	20139.89399147952	0.15386879198324974	0.14506892054018905	2043.1101424808148	9013.44640915189	1903.9733558722073	8399.626359313726
1.9275103979530908	13821.13859292397	13108.687938993331	16601.23874807745	15546.603739133845	18007.819182411724	16781.475415745997	19372.080282701256	17981.0743944268	21850.58132831994	20166.237855738906	0.15386880035590839	0.14506892838568292	2032.2640531008365	9019.619518321473	1893.8658961558249	8405.379102259409
1.9391246177343011	13839.205572319373	13125.82362439023	16622.940078763062	15566.926447092468	18031.35929698833	16803.41243726093	19397.40385621503	18004.579616749063	21879.14496793812	20192.59967330631	0.15386880887650944	0.14506893636980492	2021.4613199254964	9025.733356174547	1883.7988401155453	8411.076610825025
1.9508088190322228	13857.284729835608	13142.970860574424	16644.65604138264	15587.262857623942	18054.91528496626	16825.364251259456	19422.744507204163	18028.100690298517	21907.727872385836	20218.97927057753	0.15386881754769272	0.14506894449502733	2010.701815755223	9031.787579385564	1873.772069206112	8416.718565035611
1.9625634235206988	13875.375945662337	13160.129533919555	16666.38649210652	15607.612836038872	18078.4869903628	16847.33071238263	19448.102067897722	18051.637459350783	21936.329852473653	20245.376472944605	0.15386882637214416	0.14506895276386872	1999.9854134874186	9037.781843222212	1863.7854649873916	8422.304643670563
1.9743888554143678	13893.479099295637	13177.299530141732	16688.13128627344	15627.976246869357	18102.074256293807	16869.311674431723	19473.476369555654	18075.189767282107	21964.95071791988	20271.79110479174	0.1538688353526001	0.1450689611788911	1989.3119861371815	9043.715801625047	1853.8389091240242	8427.834524253849
1.9862855414839768	13911.594069535697	13194.480734297107	16709.89027838786	15648.352953866117	18125.67692497083	16891.306990365116	19498.867242465585	18098.757456566116	21993.59027734704	20298.22298949161	0.15386884449184315	0.14506896974270386	1978.681406844873	9049.589107230771	1843.9322833925253	8433.307883069385
1.9982539110717792	13929.720734483826	13211.673030779175	16731.663322116354	15668.742819995367	18149.294837697198	16913.316512294932	19524.274515938745	18122.340368770176	22022.248338277223	20324.671949401283	0.1538688537927086	0.14506897845796216	1968.0935488644755	9055.401411300525	1834.0654696812853	8438.724395148922
2.010294396107033	13947.858971539896	13228.876303316289	16753.450270284586	15689.145707435846	18172.927834864742	16935.340091483875	19549.698018306357	18145.938344552014	22050.924707128084	20351.1378058585	0.1538688632580807	0.1450689873273696	1957.5482855786104	9061.152363777626	1824.238349994761	8444.083734279498
2.0224074311215867	13966.008657399529	13246.090434969043	16775.250974873972	15709.561477575771	18196.575755950205	16957.377578341897	19575.137576915837	18169.55122365619	22079.619189208555	20377.620379177682	0.15386887289089615	0.14506899635367793	1947.0454904934159	9066.84161325451	1814.4508064540569	8449.385572993662
2.0345934532655616	13984.169668051438	13263.315308127692	16797.065287018493	15729.989991009794	18220.23843951178	16979.428822422982	19600.59301812708	18193.17884491062	22108.331588714667	20404.11948864607	0.15386888269414492	0.14506900553968854	1936.5850372425048	9072.468806969933	1804.702721303096	8454.629582581576
2.0468529023231294	14002.341878774589	13280.55080450961	16818.893057001333	15750.431107536004	18243.91572318551	17001.493672421882	19626.06416730857	18216.821046223107	22137.061708725163	20430.63495251987	0.15386889267087048	0.14506901488825266	1926.1667995932512	9078.033590829	1794.9939769033808	8459.815433058422
2.059186220728381	14020.525164135608	13297.796805156577	16840.73413425181	15770.884686152749	18267.60744368192	17023.57197617073	19651.550848833784	18240.47766457773	22165.809351197542	20457.166588020165	0.15386890282416985	0.14506902440227415	1915.7906514449278	9083.53560937941	1785.3244557413273	8464.94279318722
2.0715938535812968	14038.719397985897	13315.05319043231	16862.588367341905	15791.350585055749	18291.31343678232	17045.66358063588	19677.052886077243	18264.148536031465	22194.574316963502	20483.7142113292	0.15386891315719747	0.14506903408470712	1905.4564668392995	9088.974505848717	1775.6940404376946	8470.011330504436
2.084076248663807	14056.924453459133	13332.319840019874	16884.455603983337	15811.828661635021	18315.033537335596	17067.768331914678	19702.57010141105	18287.83349571071	22223.356405725175	20510.27763758647	0.15386892367316304	0.14506904393855977	1895.1641199513106	9094.349922091234	1766.1026137385052	8475.020711271558
2.0966338564559543	14075.14020296818	13349.596632919	16906.33569102386	15832.318772471755	18338.767579254258	17089.886075232043	19728.10231620066	18311.532377807674	22252.15541605028	20536.85668088469	0.15386893437533522	0.14506905396689468	1884.9134850959526	9099.661498602014	1756.5500585197005	8479.970600484405
2.109267130152151	14093.366518202669	13366.883447443553	16928.228474444408	15852.82077333534	18362.515395511313	17112.016654937277	19753.64935080151	18335.245015576947	22280.971145368403	20563.451154265975	0.1538689452670395	0.14506906417282864	1874.7044367421186	9104.90887457272	1747.0362577976193	8484.86066190619
2.1219765256775314	14111.603270126121	13384.18016121895	16950.13379935566	15873.334519180313	18386.276818136572	17134.15991450082	19779.211024555112	18358.97124133203	22309.803389966575	20590.06086971797	0.1538689563516632	0.14506907455953513	1864.5368494973518	9110.09168780595	1737.5610947207315	8489.690558024682
2.1347625017044103	14129.850328973169	13401.486651179477	16972.051509994733	15893.859864143222	18410.05167821311	17156.315696510832	19804.787155785183	18382.710886441702	22338.651944984962	20616.68563816977	0.15386896763265343	0.14506908513024455	1854.4105981204193	9115.209574764594	1728.124452577089	8494.459950067569
2.147625519668832	14148.107564246875	13418.80279356577	16993.981449722047	15914.396661539678	18433.8398058738	17178.483842670055	19830.377561794	18406.46378132665	22367.516604412736	20643.32526948819	0.15386897911351918	0.14506909588824504	1844.3255575221265	9120.26217056159	1718.726214796654	8499.168498008512
2.160566043787228	14166.374844715947	13436.128463922129	17015.923461017937	15934.944763861191	18457.641030297742	17200.6641937924	19855.982058858528	18430.22975545582	22396.397161083765	20669.97957247368	0.15386899079783314	0.1450691068368837	1834.2816027652007	9125.24910894921	1709.3662649543257	8503.815860569943
2.1735845410731627	14184.652038411967	13453.463537094052	17037.87738547944	15955.504022772273	18481.455179706743	17222.856589799827	19881.600462226656	18454.00863734313	22425.293406672357	20696.648354856643	0.1538690026892318	0.1450691179795683	1824.2786090710433	9130.170022337232	1700.0444867676124	8508.401695197448
2.1866814813541975	14202.939012626699	13470.807887225405	17059.843063817065	15976.074289107131	18505.28208136183	17245.060869718804	19907.23258611347	18477.800254543636	22454.20513168912	20723.33142329318	0.1538690147914169	0.1450691293197678	1814.316451820312	9135.024541790131	1690.7607641024515	8512.92565808259
2.199857337288837	14221.235633909306	13488.161387756058	17081.820335851477	15996.655412866876	18529.1215615597	17267.276871677303	19932.878243697443	18501.60443365035	22483.132125476637	20750.02858336153	0.15386902710815706	0.1450691408610135	1804.3950065548997	9139.812297019176	1681.5149809794966	8517.387404177804
2.213112584383593	14239.54176806361	13505.523911419115	17103.80904051028	16017.247243216309	18552.973445629217	17289.504432901336	19958.53724711668	18525.421000290546	22512.07417620529	20776.739639557934	0.15386903964328844	0.14506915260689995	1794.5141489710659	9144.532916338183	1672.3070215635234	8521.78658713447
2.2264477010101436	14257.857280145156	13522.895330238318	17125.809015824514	16037.849628480837	18576.837557927636	17311.743389711653	19984.20940746488	18549.249779122216	22541.031070868736	20803.464395292714	0.15386905240071658	0.14506916456108634	1784.6737549392274	9149.186026753392	1663.1367701756535	8526.122859360185
2.2398631684225956	14276.182034458812	13540.275515525469	17147.8200989258	16058.462416143462	18600.713721837546	17333.993577520516	20009.894534788033	18573.090593830642	22570.002595280162	20830.202652886415	0.1538690653844164	0.14506917672729847	1774.8737004991854	9153.771253925283	1654.0041112977779	8530.395872019231
2.2533594707748548	14294.515894555669	13557.66433787786	17169.8421260427	16079.085452841806	18624.601759762903	17356.254830828464	20035.59243808021	18596.94326712494	22598.988534067623	20856.95421356599	0.15386907859843513	0.14506918910932762	1765.1138618504629	9158.288222113159	1644.90892956662	8534.605274999514
2.2669370951380965	14312.858723230436	13575.061667175554	17191.874932497583	16099.718584364875	18648.50149312569	17378.526983220883	20061.302925279953	18620.807620734395	22627.98867066992	20883.71887746066	0.15386909204689256	0.14506920171103413	1755.3941153726773	9162.736554263625	1635.8511097745504	8538.750716907438
2.2805965315183476	14331.210382518702	13592.467372578794	17213.918352703422	16120.361655650046	18672.412742362405	17400.809867364744	20087.02580326654	18644.683475404996	22657.0027873325	20910.4964435981	0.15386910573398227	0.14506921453634877	1745.7143376132008	9167.115871939808	1626.8305368813453	8542.831845113542
2.294338272874165	14349.570733694005	13609.881322525473	17235.9722201603	16141.014510780113	18696.33532692035	17423.103315005425	20112.760877855995	18668.570650896017	22686.030665102888	20937.286709900603	0.15386911966397418	0.14506922758927104	1736.0744052998489	9171.425795374904	1617.847096010577	8546.84830573015
2.308162815134429	14367.93963726533	13627.303384728413	17258.03636745245	16161.676992980087	18720.269065254415	17445.407156963305	20138.50795379761	18692.4689659764	22715.072083826886	20964.089473181066	0.15386913384121348	0.14506924087387393	1726.4741953365738	9175.665943434928	1608.90067244682	8550.79974357877
2.3220706572162446	14386.316952974057	13644.733426172766	17280.11062624464	16182.34894461416	18744.213774823154	17467.721223130462	20164.26683476982	18716.378238421235	22744.12682214387	20990.90452913901	0.15386914827012477	0.14506925439430285	1716.9135848031146	9179.835933617782	1599.9911516450811	8554.685802237596
2.336062301042938	14404.702539791399	13662.171313113442	17302.194827279145	16203.030207182695	18768.169272085557	17490.04534246747	20190.037323376684	18740.29828500833	22773.19465748289	21017.731672356862	0.1538691629552122	0.1450692681547778	1707.3924509678036	9183.935382099822	1591.1184192307992	8558.506124028936
2.3501382515621807	14423.09625591556	13679.616911072442	17324.28880037239	16223.720621319104	18792.1353724974	17512.37934300004	20215.819221143993	18764.228921514652	22802.275366058304	21044.570696295872	0.15386917790105994	0.14506928215959572	1697.9106712726643	9187.963903653435	1582.2823609968182	8562.260349996388
2.3642990167642037	14441.497958768845	13697.07008483623	17346.392374411505	16244.420026786775	18816.11189050756	17534.72305181573	20241.612328515337	18788.169962712764	22831.36872286535	21071.42139329223	0.15386919311233613	0.1450692964131294	1688.4681233589072	9191.921111764386	1573.482862914796	8565.948119947221
2.378545107700138	14459.907504995288	13714.530698453229	17368.50537735155	16265.128262476152	18840.098639554995	17557.07629506077	20267.41644484885	18812.121222367525	22860.47450167653	21098.283554553345	0.15386920859379166	0.14506931091983144	1679.0646850467892	9195.806618530303	1564.719811124145	8569.569072399288
2.392877038500453	14478.324750457346	13731.99861523095	17390.627636211586	16285.845166401363	18864.095432064514	17579.43889793651	20293.2313684127	18836.0825132322	22889.59247503654	21125.156970153526	0.15386922435026343	0.14506932568423359	1669.7002343373606	9199.62003464438	1555.9930919419276	8573.122844614089
2.4072953263935135	14496.749550233442	13749.473697733638	17412.75897707179	16306.570575697477	18888.102079443674	17601.81068469642	20319.05689638177	18860.053647045344	22918.722414258573	21152.04142903052	0.15386924038667538	0.14506934071095018	1660.3746494386578	9203.360969536006	1547.3025918673957	8576.609072614927
2.4218004917242455	14515.181758615248	13766.955807779488	17434.899225070218	16327.304326617257	18912.118392079297	17624.19147864262	20344.892824833918	18884.034434527086	22947.864089420073	21178.93671898133	0.15386925670804033	0.14506935600467857	1651.0878087463789	9207.029031252954	1538.6481975768693	8580.027391152456
2.436393057972914	14533.621229104758	13784.444806438116	17457.048204399372	16348.046254528199	18936.144179333744	17646.58110212272	20370.73894874598	18908.024685375698	22977.017269358363	21205.842626658476	0.15386927331946013	0.14506937157019936	1641.8395908441162	9210.62382646231	1530.0297959268792	8583.377433713991
2.4510735517740176	14552.067814411535	13801.94055402783	17479.205738302935	16368.796193909353	18960.179249541427	17668.97937652639	20396.59506199008	18932.024208264014	23006.181721666406	21232.75893756592	0.15386929022613038	0.14506938741238012	1632.6298745182576	9214.144960505422	1521.4472739581252	8586.65883253282
2.46584250293529	14570.521366450037	13819.442910113134	17501.371649072615	16389.55397834839	18984.223410005397	17691.386122282234	20422.460957329917	18956.032810836066	23035.357212688723	21259.685436055377	0.1538693074333385	0.14506940353617656	1623.458538748091	9217.592037357856	1512.9005188921	8589.87121856818
2.4807004444568266	14588.981736336682	13836.951733501917	17523.545758044682	16410.319440538355	19008.276466993604	17713.80115885427	20448.336426416823	18980.050299703333	23064.543507516955	21286.62190532212	0.15386932494646807	0.14506941994663267	1614.3254627138376	9220.964659645688	1504.389418140985	8593.01422154624
2.4956479125503126	14607.448774387252	13854.46688224313	17545.72788559692	16431.092412274917	19032.338225735617	17736.22430473903	20474.221259786224	19004.076480441647	23093.74036998591	21313.568127401548	0.15386934277099917	0.14506943664888372	1605.2305258054985	9224.262428696267	1495.913859307766	8596.087469951715
2.510685446658382	14625.922330114141	13871.988213623908	17567.917851145357	16451.872724453053	19056.408490419115	17758.655377461964	20500.115246853893	19028.11115758737	23122.947562669346	21340.52388316491	0.15386936091251088	0.1450694536481572	1596.1736076038796	9227.484944423195	1487.473730172147	8599.090590954293
2.5258135894740787	14644.402252223317	13889.515584166986	17590.1154731407	16472.660207063996	19080.487064186033	17781.094193574187	20526.018175911817	19052.154134633918	23152.1648468754	21367.488952315463	0.15386937937668213	0.1450694709497749	1587.1545878984034	9230.631805415731	1479.0689187148819	8602.023210518528
2.54103288696045	14662.888388611902	13907.048849628243	17612.320569065487	16493.45468919241	19104.573749129493	17803.540568649445	20551.929834124952	19076.205214028545	23181.391982642897	21394.463113384885	0.15386939816929493	0.14506948855915452	1578.1733466882724	9233.702608941123	1470.6993131075287	8604.884953354951
2.556343888370238	14681.380586365156	13924.587864993897	17634.5329554305	16514.255999013098	19128.668346289975	17825.994317280587	20577.85000752706	19100.264197168555	23210.628728736767	21421.446143729052	0.15386941729623435	0.14506950648181074	1569.229764171876	9236.696950876154	1462.3648017081432	8607.675442885142
2.571747146265715	14699.878691753775	13942.132484477948	17656.75244777163	16535.06396378802	19152.77065565189	17848.455253076383	20603.77848101714	19124.330884397932	23239.874842643963	21448.437819524315	0.1538694367634929	0.14506952472335796	1560.323720766115	9239.614425803069	1454.0652730773436	8610.394301312976
2.5872432165386163	14718.38255023126	13959.682561519647	17678.97886064675	16555.87840986337	19176.880476140264	17870.92318865836	20629.715038355782	19148.405075003993	23269.130080569495	21475.43791576374	0.1538694565771695	0.14506954328951235	1551.4550970921991	9242.454626930412	1445.8006159703946	8613.041149594821
2.602832658430207	14736.892006430897	13977.237948780796	17701.212007632173	16576.699162666417	19200.99760561688	17893.397935657435	20655.659462161137	19172.486567213764	23298.394197431822	21502.446206253124	0.15386947674347382	0.14506956218609204	1542.6237739828648	9245.217146126088	1437.5707193349954	8615.615607402287
2.6185160345514573	14755.406904163228	13994.798498143067	17723.451701319682	16597.52604670238	19225.12184087713	17915.879304710594	20681.61153390547	19196.575158190437	23327.66694685908	21529.462463607033	0.15386949726872706	0.14506958141902046	1533.8296324901748	9247.901573948096	1429.3754723222228	8618.117293188348
2.6342939109033563	14773.927086413201	14012.364060705584	17745.69775331315	16618.35888555164	19249.25297764634	17938.36710545784	20707.571033911307	19220.670644030168	23356.94808118472	21556.486459245243	0.15386951815936456	0.14506960099432695	1525.0725538741099	9250.507499580272	1421.214764283155	8620.545824157074
2.6501668568973313	14792.452395337357	14029.934486782124	17767.949974225263	16639.197501866456	19273.39081057627	17960.86114653875	20733.53774134763	19244.77281975837	23386.237351443306	21583.517963388622	0.1538695394219372	0.1450696209181505	1516.3524196118815	9253.034510872792	1413.0884847672423	8622.900816249195
2.666135445375801	14810.98267226112	14047.50962589859	17790.20817367433	16660.041717368058	19297.535133241665	17983.36123558931	20759.511434226253	19268.881479326374	23415.53450736644	21610.556745055423	0.1538695610631143	0.14506964119674065	1507.6691114054993	9255.482194389682	1404.9965235330164	8625.181884204503
2.6822002526328483	14829.517757676178	14065.089326790525	17812.472160281217	16680.89135284373	19321.685738136974	18005.867179238812	20785.49188939826	19292.996415608097	23444.839297378792	21637.602572057604	0.15386958308968476	0.14506966183645884	1499.0225111684995	9257.850135310087	1396.9387705383124	8627.38864148315
2.6983618584350144	14848.057491237405	14082.67343740022	17834.741741665708	16701.74622814348	19345.842416672418	18028.378783106287	20811.47888254986	19317.117420396262	23474.15146859346	21664.655210996592	0.15386960550856008	0.14506968284378122	1490.4125010333955	9260.137917485088	1388.9151159411995	8629.52070028754
2.71462084604223	14866.601711760431	14100.261804874319	17857.016724443663	16722.60616217723	19370.00495917098	18050.8958517975	20837.47218819912	19341.24428439921	23503.47076680836	21691.71442725978	0.15386962832677656	0.14506970422530116	1481.8389633597108	9262.34512346005	1380.9254501159303	8631.577671630774
2.730977802228858	14885.150257218678	14117.854275561229	17879.296914223567	16743.470972911848	19394.173154864628	18073.418188901767	20863.471579691988	19365.376797237495	23532.79693650175	21718.77998501671	0.15386965155149718	0.1450697259877307	1473.3017807266442	9264.471334438771	1372.969663641532	8633.55916527519
2.747433317304874	14903.70296474076	14135.450695008429	17901.58211560345	16764.340477368	19418.346791891065	18095.9455969886	20889.476829198768	19389.51474744031	23562.12972082832	21745.851647215157	0.1538696751900134	0.14506974813790172	1464.8008359391242	9266.516130310018	1365.047647301457	8635.464789725374
2.763987985137163	14922.259670607635	14153.050907959894	17923.87213216757	16785.21449161716	19442.525657290127	18118.47787760449	20915.487707710334	19413.657922442108	23591.46886161496	21772.92917557733	0.15386969924974922	0.14506977068277124	1456.336012023734	9268.4790896154	1357.159292092314	8637.294152270537
2.780642403170963	14940.820210249864	14170.65475835355	17946.166766483188	16806.092830778678	19466.709537000355	18141.014831269793	20941.503985034404	19437.80610857924	23620.814099356616	21800.01233059618	0.15386972373826105	0.1450697936294203	1447.9071922376752	9270.359789606184	1349.304489223985	8639.046858982649
2.797397172451417	14959.384418244985	14188.262089318683	17968.465820097525	16826.9753090168	19490.898215855694	18163.556257475502	20967.525429792087	19461.95909108656	23650.16517321243	21827.100871531606	0.1538697486632428	0.14506981698505697	1439.5142600630643	9272.157806191128	1341.483130110195	8640.722514654044
2.8142528976452668	14977.95212831458	14205.872743173135	17990.769093534283	16847.861739537355	19515.091477581776	18186.101954679772	20993.551809413864	19486.1166540937	23679.521821001275	21854.194556406357	0.15386977403252594	0.14506984075702117	1431.1570992086781	9273.872713950928	1333.6951063851593	8642.320722893346
2.831210187062679	14996.523173321704	14223.48656142113	18013.07638629069	16868.751934585307	19539.28910479273	18208.65172030525	21019.58289013623	19510.27858062226	23708.88377919799	21881.29314200289	0.15386979985408392	0.14506986495278357	1422.8355936217122	9275.504086208995	1325.940309899277	8643.841086104047
2.848269652679189	15015.097385268178	14241.103384750335	18035.387496834304	16889.645705441333	19563.49087898779	18231.20535073543	21045.61843699803	19534.44465258192	23738.250782929328	21908.39638385907	0.1538698261360333	0.14506988957995018	1414.5496274720645	9277.051494923886	1318.2186327113304	8645.283205417916
2.865431910157798	15033.674595291648	14258.723053029456	18057.70222259958	16910.542862419024	19587.696580547567	18253.762641311667	21071.65821383653	19558.614650767257	23767.622565969552	21935.504036264665	0.15386985288663774	0.14506991464626323	1406.2990851596696	9278.51451072935	1310.529967098846	8646.646680766251
2.882697578871184	15052.254633663006	14276.345405305556	18080.02035998488	16931.443214861833	19611.90598873088	18276.32338632991	21097.701983283998	19582.788354854318	23796.99886073666	21962.61585225749	0.15386988011430897	0.14506994015960586	1398.0838513274211	9279.892703014892	1302.874205557222	8647.93111086497
2.900067281924058	15070.837329783768	14293.97027980159	18102.341704349394	16952.34657114017	19636.118881671417	18298.887379037627	21123.749506764187	19606.965543397295	23826.379398288445	21989.73158361982	0.153869907827611	0.14506996612800274	1389.903810844873	9281.185639821924	1295.2512407999602	8649.136093212757
2.9175416461756507	15089.422512183095	14311.597513913728	18124.666050009677	16973.252738648367	19660.33503637405	18321.454411630522	21149.800544488364	19631.145993825074	23855.76390831809	22016.850980874475	0.15386993603526156	0.14506999255962272	1381.7588488173205	9282.392887886148	1287.6609657591325	8650.26122409571
2.9351213022623317	15108.01000851528	14329.22694420888	18146.993190236724	16994.16152380179	19684.5542287117	18344.02427524948	21175.854855452013	19655.329482437985	23885.152119150483	22043.97379328129	0.15386996474613687	0.1450700194627823	1373.648850590107	9283.514012675732	1280.1032735891058	8651.30609860178
2.952806884620376	15126.599645556995	14346.85840642211	18169.32291725275	17015.07273203388	19708.77623342186	18366.596759977394	21201.912197431095	19679.51578440445	23914.5437577381	22071.099768833363	0.1538699939692716	0.1450700468459487	1365.5737017387291	9284.548578318674	1272.5780576602556	8652.270310581196
2.970599031508854	15145.191249204428	14364.491735453954	18191.65502222788	17035.98616779304	19733.000824103077	18389.171654835864	21227.972326978324	19703.70467375743	23943.938549656814	22098.228654253155	0.15387002371386438	0.1450700747177404	1357.5332880839705	9285.4961476936	1265.0852115697344	8653.153452711646
2.9884983850326714	15163.784644470918	14382.12676536813	18213.989295277366	17056.901634540023	19757.227773211962	18411.74874778238	21254.034999419986	19727.895923391505	23973.33621910239	22125.360194989258	0.15387005398927964	0.14507010308693202	1349.5274956831709	9286.356282372493	1257.6246291360585	8653.9551164601
3.006505591165733	15182.37965548383	14399.76332938868	18236.325525458007	17077.818934744617	19781.456852059342	18434.327825706827	21280.099968851817	19752.0893050591	24002.73648888591	22152.494135212193	0.15387008480505007	0.14507013196245705	1341.5562108322047	9287.128542633262	1250.1962043998064	8654.674892082345
3.0246212997742656	15200.97610548226	14417.401259897668	18258.663500765426	17098.737869883036	19805.68783080737	18456.908674428654	21306.166988135956	19776.28458936753	24032.13908043036	22179.6302178112	0.1538701161708808	0.1450701613534087	1333.6193200687412	9287.812487478834	1242.7998316296726	8655.312368667219
3.0428461646402667	15219.573816813981	14435.040388432524	18281.003008130563	17119.658240434834	19829.92047846576	18479.491078693623	21332.235808896923	19800.481545775536	24061.5437137662	22206.768184390345	0.15387014809665206	0.1450701912690454	1325.7167101703817	9288.407674612943	1235.4354053136776	8655.867134069093
3.0611808434850984	15238.172610933032	14452.680545683443	18303.343833416875	17140.579845879915	19854.154562888772	18502.074822170616	21358.306181518434	19824.679942589886	24090.950107527802	22233.907775264823	0.15387018059242222	0.14507022171879208	1317.8482681602472	9288.913660492748	1228.1028201691806	8656.338774973992
3.079625997993227	15256.772308396887	14470.321561490991	18325.685761417033	17161.502484695822	19878.389850771724	18524.659687448733	21384.37785513964	19848.87954696232	24120.357978949305	22261.048729457565	0.1538702136684305	0.1450702527122434	1310.0138813031372	9289.330000279471	1220.801971141831	8656.726876896806
3.0981822938360946	15275.372728863815	14487.963264843498	18348.028575849905	17182.425954354723	19902.626107647717	18547.245456034074	21410.450577651707	19873.08012488614	24149.767043860782	22288.190784695464	0.1538702473351015	0.1450702842591675	1302.2134371091379	9289.656247881241	1213.5327534038224	8657.031024158467
3.116850400696155	15293.973691090237	14505.605483874559	18370.372059357447	17203.350051320536	19926.863097884358	18569.831908346732	21436.524095694294	19897.281441193005	24179.17701668438	22315.333677405848	0.15387028160304778	0.14507031636950926	1294.4468233310618	9289.891955919098	1206.2950623543584	8657.250799891539
3.135630992291033	15312.575012927975	14523.248045860459	18392.71599350156	17224.274571046008	19951.100584680345	18592.41882371761	21462.598154651954	19921.483259549568	24208.587610430295	22342.477142712778	0.1538703164830734	0.14507034905339153	1286.7139279687544	9290.036675762385	1199.0887936217478	8657.385786056984
3.1545247463978408	15331.176511321662	14540.890777217732	18415.060158761105	17245.199307969906	19975.33833006234	18615.005980385475	21488.67249865077	19945.68534245438	24237.99853669307	22369.620914433643	0.1538703519861769	0.145070382321121	1279.0146392691531	9290.089957525488	1191.9138430655003	8657.435563448817
3.1735323448776414	15349.778002306033	14558.533503500586	18437.404334528735	17266.124055514065	19999.57609488154	18637.593155493825	21514.74687055474	19969.887451234525	24267.409505647604	22396.76472507541	0.15387038812355547	0.14507041618318986	1271.3488457281492	9290.051350080408	1184.770106777025	8657.399711707607
3.192654473700048	15368.3793010034	14576.176049398531	18459.74829910801	17287.04860608071	20023.81363881063	18660.180125087994	21540.821011962547	19994.089346042605	24296.820226045515	22423.908305831366	0.15387042490660865	0.14507045065027907	1263.7164360845345	9289.920401010662	1177.6574810735765	8657.27780926833
3.211891822967991	15386.98022162069	14593.818238733582	18482.09182970999	17307.97275104921	20048.050720340107	18682.76666411177	21566.894663203646	20018.290785853136	24326.23040521089	22451.051386577077	0.15387046234694107	0.14507048573326406	1256.1172993276268	9289.69665666949	1170.5758625067538	8657.069433427416
3.2312450869426166	15405.580577447196	14611.459894458147	18504.434702450628	17328.89628077372	20072.28709677554	18705.352546404818	21592.967563335358	20042.491528459817	24355.639749037015	22478.193695867474	0.153870500456367	0.14507052144321403	1248.5513246994815	9289.379662189633	1163.5251478633145	8656.774160338566
3.2507149640683446	15424.180180851628	14629.100838652217	18526.77669234738	17349.818984579953	20096.52252423394	18727.937544699314	21619.039450139022	20066.691330471993	24385.04796198214	22505.33496093287	0.15387053924691466	0.1450705577914004	1241.0184016906423	9288.968961454928	1156.5052341612172	8656.39156499505
3.2703021569980693	15442.778843279739	14646.740892521168	18549.1175733165	17370.74065076269	20120.756757640862	18750.52143061724	21645.110060116927	20090.88994731178	24414.454747066113	22532.474907675845	0.15387057873082846	0.14507059478929635	1233.5184200386284	9288.464097090531	1149.5160186490975	8655.921221216675
3.2900073726185273	15461.376375251351	14664.379876392919	18571.457118169586	17391.661066582525	20144.989550726743	18773.10397466697	21671.1791284884	20115.087133210458	24443.859805866006	22559.61326066729	0.1538706189205736	0.1450706324485824	1226.0512697348022	9287.864610507153	1142.5573988119722	8655.362701694015
3.3098313220758016	15479.972586358148	14682.017609715871	18593.795098611088	17412.58001826354	20169.220656024238	18795.6849462408	21697.24638918703	20139.282641205857	24473.262838513107	22586.749743143515	0.15387065982884107	0.14507067078115007	1218.6168410261744	9287.170041922014	1135.6292723734514	8654.715578007977
3.329774720800988	15498.567285260759	14699.653911056159	18616.13128523494	17433.497290990177	20193.449824864638	18818.264113611618	21723.31157485683	20163.47622313886	24502.663543688657	22613.884077002414	0.15387070146855003	0.14507070979910602	1211.2150244069053	9286.379930289928	1128.7315372869489	8653.979420559015
3.349838288536016	15517.160279686292	14717.288598095309	18638.465447521743	17454.412668904588	20217.67680737488	18840.84124393008	21749.37441684911	20187.667629650405	24532.061618620388	22641.015982800178	0.15387074385285401	0.1450707495147747	1203.845710624999	9285.493813358247	1121.8640917426674	8653.153798627201
3.370022749359618	15535.751376425625	14734.921487627687	18660.79735383567	17475.32593510374	20241.901352474222	18863.416103221585	21775.434645218917	20211.856610178274	24561.456759078643	22668.145179747764	0.1538707869951424	0.14507078994070302	1196.5087906834087	9284.511227670591	1115.0268341687042	8652.238280370366
3.390328831713469	15554.340381330938	14752.552395558207	18683.126771421645	17496.2368716368	20266.123207871296	18885.988456383442	21801.49198872194	20236.042912954155	24590.848659372925	22695.2713857077	0.1538708309090479	0.14507083108966445	1189.2041558411438	9283.431708583143	1108.2196632314008	8651.232432841789
3.4107572684284713	15572.92709931307	14770.181136899797	18705.45346640234	17517.1452595023	20290.342120060865	18908.558067181944	21827.54617481108	20260.22628500051	24620.237012348145	22722.39431719061	0.15387087560844798	0.14507087297466398	1181.9316976074479	9282.254790212959	1101.4424778309185	8650.13582194224
3.431308796751202	15591.511334338862	14787.807525770904	18727.777203775113	17538.050878645303	20314.55783432059	18931.12469824928	21853.59692963303	20284.406472127346	24649.62150938084	22749.513689351716	0.1538709211074718	0.14507091560894012	1174.6913077502395	9280.980005512945	1094.6951771074673	8648.94801248191
3.4519841583705158	15610.092889428744	14805.431375393251	18750.0977474093	17558.95350795486	20338.77009470818	18953.68811108093	21879.643978025237	20308.583218929438	24679.001840375862	22776.629215987785	0.15387096742050263	0.1450709590059709	1167.4828782939003	9279.606886246707	1087.9776604412473	8647.66856817156
3.47278409944432	15628.671566654037	14823.052498089257	18772.41486004313	17579.852925261115	20362.978644058057	18976.248066032535	21905.68704351242	20332.756268783076	24708.377693762537	22803.740609533565	0.15387101456218352	0.14507100317947758	1160.3063015135122	9278.134962953627	1081.2898274456384	8646.297051579691
3.4937093706264992	15647.247167134363	14840.670705279628	18794.728303280768	17600.74890733259	20387.183223978296	18998.80432231706	21931.7258483033	20356.92536384304	24737.748756491037	22830.84758105848	0.15387106254742275	0.14507104814342922	1153.1614699480706	9276.56376504898	1074.63157798053	8644.833024227992
3.514760727094002	15665.819491035338	14858.28580748115	18817.037837589734	17621.6412298737	20411.383574847812	19021.356638002184	21957.760113287673	20381.090245039868	24767.114714029245	22857.949840263645	0.153871111391397	0.1450710939120477	1146.048276388261	9274.892820729874	1068.0028121392243	8643.276046501007
3.535938928574102	15684.38833756562	14875.897614303947	18839.343222297513	17642.529667521667	20435.57943581283	19043.904770006968	21983.78955803263	20405.250652076353	24796.47525035853	22885.047095478072	0.1538711611095575	0.14507114049981018	1138.9666138832108	9273.12165703671	1061.4034302572836	8641.625677714124
3.557244739371806	15702.953504974801	14893.505934449477	18861.644215589222	17663.41399384427	20459.77054478436	19066.44847409959	22009.813900779936	20429.406323425148	24825.83004797094	22912.13905365598	0.15387121171763343	0.1450711879214569	1131.9163757438073	9271.24979987368	1054.8333329134039	8639.881476115901
3.578678928397448	15721.514790550566	14911.110575707853	18883.94057450436	17684.293981336858	20483.956638434804	19088.98750489408	22035.832858442453	20453.55699632535	24855.17878786521	22939.225420373165	0.15387126323163963	0.14507123619199305	1124.8974555353634	9269.276773958933	1048.292420923477	8638.0429988564
3.600242269194432	15740.071990616356	14928.711344955664	18906.232054934186	17705.169401419884	20508.137452195166	19111.521615847825	22061.84614660116	20477.702406779863	24884.521149543605	22966.30589982405	0.15387131566787907	0.14507128532669605	1117.9097470814013	9267.202102852054	1041.7805953445495	8636.109802010003
3.6219355399671502	15758.624900528665	14946.308048153402	18928.51841161867	17726.040024436053	20532.312720251794	19134.05055925846	22087.853479501773	20501.842289552147	24913.85681100811	22993.380194818168	0.15387136904294924	0.14507133534111816	1110.9531444684253	9265.025309004355	1035.2977574779652	8634.081440608483
3.643759523609069	15777.173314674848	14963.900490343425	18950.799398144034	17746.905619648038	20556.48217554385	19156.574086261542	22113.854570052044	20525.976378163756	24943.185448757562	23020.448006777533	0.15387142337374793	0.1450713862510925	1104.0275420403923	9262.745913708117	1028.8438088663388	8631.957468624227
3.6657150077309777	15795.717026470224	14981.488475647251	18973.074766939484	17767.765955235456	20580.64554975979	19179.091946827328	22139.849129818063	20550.104404890986	24972.506737783566	23047.509035732903	0.1538714786774772	0.14507143807273912	1097.1328343994683	9260.36343711149	1022.4186512899469	8629.737438930199
3.6878027846894206	15814.255828355952	14999.071807263428	18995.344269274854	17788.620798292493	20604.802573334917	19201.603889758288	22165.83686902172	20574.226100762236	25001.820351567756	23074.56298032099	0.15387153497165096	0.1450714908224684	1090.2689164106268	9257.87739825854	1016.022186778544	8627.420903415885
3.710023651615288	15832.789511796274	15016.650287465225	19017.607655257474	17809.469914825364	20628.952975448075	19224.109662686442	22191.817496537176	20598.341195555233	25031.125962077902	23101.609537781413	0.15387159227409875	0.14507154451698767	1083.4356831975165	9255.287315058988	1009.6543176001287	8625.007412888575
3.732378410442586	15851.317867276257	15034.223717598155	19039.8646738297	17830.313069749525	20653.09648401903	19246.60901207039	22217.79071988815	20622.44941779393	25060.423239765027	23128.648403953328	0.15387165060297228	0.14507159917330553	1076.633030146244	9252.592704324052	1003.3149462637957	8622.496517106425
3.7548678679373717	15869.84068429917	15051.791898077721	19062.11507276594	17851.150026887208	20677.232825705352	19269.10168319278	22243.75624524463	20646.55049474583	25089.711853559766	23155.67927327256	0.15387170997675095	0.14507165480873827	1069.860852900776	9249.793081731535	997.0039755296311	8619.887764857616
3.777492835726878	15888.357751384103	15069.35462838732	19084.358598670013	17871.98054896508	20701.36172589962	19291.587420157815	22269.71377741996	20670.644152419383	25118.99147086921	23182.70183876877	0.15387177041424888	0.14507171144091416	1063.1190473696915	9246.887961887289	990.7213083950337	8617.18070385931
3.8002541303288	15906.868856063533	15086.911707075536	19106.594996972464	17892.804397611257	20725.48290872663	19314.065965888134	22295.663019867865	20694.73011556076	25148.26175757371	23209.71579206192	0.1538718319346189	0.14507176908778152	1056.4075097218156	9243.876858295407	984.4668480997789	8614.374880797695
3.823152573180761	15925.373784880865	15104.4629317542	19128.8240119278	17913.621333353152	20749.596097040438	19336.537062122556	22321.603674679438	20718.808107651446	25177.522378023554	23236.720823359738	0.15387189455736103	0.14507182776761224	1049.7261363886064	9240.759283377323	978.2404981344007	8611.469841406215
3.8461889906699622	15943.872323388036	15122.008099096014	19151.045386611866	17934.431115614905	20773.70101242166	19359.000449413365	22347.535442580214	20742.87785090543	25206.772995035844	23263.716621454667	0.15387195830232672	0.14507188749900707	1043.0748240644461	9237.534748488106	972.0421622286085	8608.465130371042
3.8693642141629967	15962.364256143104	15139.547004832184	19173.258862919152	17955.233502714716	20797.797375174614	19381.455867123565	22373.45802292725	20766.939066266328	25236.013269891315	23290.70287372073	0.15387202318972637	0.14507194830090447	1036.4534697019262	9234.20276387455	965.871744358039	8605.360291396268
3.892679080035866	15980.84936670771	15157.07944375033	19195.464181559997	17976.02825186259	20821.884904324394	19403.903053424492	22399.37111370603	20790.991473404913	25265.24286233097	23317.679266110903	0.1538720892401355	0.14507201019258467	1029.861970519356	9230.762838747352	959.7291487422772	8602.154867189005
3.9161344297041563	15999.327437644906	15174.605209692034	19217.661082058225	17996.81511915765	20845.963317614387	19426.341745293008	22425.274411527913	20815.034790716167	25294.46143055336	23344.64548315392	0.15387215647450192	0.14507207319367627	1023.3002239960479	9227.21448124433	953.6142798443907	8598.84839945985
3.9397311096534064	16017.798250516495	15192.124095550755	19239.849302748135	18017.593859585835	20870.032331503164	19448.771678509103	22451.167611626806	20839.068735316785	25323.668631210938	23371.60120795161	0.15387222491415167	0.14507213732416224	1016.7681278751697	9223.557198468596	947.5270423767506	8595.440428985748
3.963469971469652	16036.261585880986	15209.635893269622	19262.02858077238	18038.364227017533	20894.091661162176	19471.192587653422	22477.05040785687	20863.093023042624	25352.864119407663	23398.54612217614	0.1538722945807955	0.14507220260438675	1010.2655801666551	9219.79049651185	941.4673412958509	8591.930495561566
3.987351871870168	16054.717223290987	15227.140393839127	19284.198652079023	18059.125974205013	20918.141020472798	19493.604206104614	22502.922492689333	20887.107368445915	25382.047548695504	23425.479906067034	0.15387236549653777	0.14507226905506226	1003.7924791360274	9215.913880367763	935.4350817988161	8588.318137985189
4.01137767273438	16073.164941290855	15244.637387294864	19306.359251418984	18079.87885278003	20942.180122023547	19516.006266036777	22528.78355720967	20911.11148479264	25411.218571071433	23452.402238428356	0.1538724376838813	0.14507233669727462	997.348723317089	9211.926854046062	929.4301693319576	8584.602894129232
4.035548241134971	16091.604517414524	15262.126662715504	19328.510112343694	18100.62261325157	20966.208677107727	19538.39849841719	22554.633291115108	20935.105084060142	25440.376836974752	23479.31279662615	0.15387251116573616	0.14507240555249165	990.9342115044128	9207.828920512926	923.4525095870486	8580.784300919622
4.059864449369175	16110.035728182862	15279.608008220433	19350.650967202204	18121.357005003334	20990.226395720347	19560.780633003647	22580.471382711446	20959.087876934376	25469.521995283663	23506.21125658554	0.15387258596542647	0.14507247564256823	984.5488427594537	9203.619581761304	917.5020085017313	8576.861894348636
4.08432717499025	16128.45834910182	15297.081210967754	19372.7815471392	18142.081776291572	21014.232986556115	19583.15239834223	22606.297518910975	20983.05957280762	25498.65369331307	23533.097292788214	0.153872662106698	0.1450725469897555	978.1925164060085	9199.298338770866	911.5785722578876	8572.835209463257
4.108937300839158	16146.872154659593	15314.546057151918	19394.901582091883	18162.79667424252	21038.228157006164	19605.513521764624	22632.111385229025	21007.01987977566	25527.771576810865	23559.970578269505	0.15387273961372477	0.14507261961670576	971.8651320288191	9194.86469149962	905.6821072818711	8568.703780372161
4.133695715076422	16165.276918324726	15332.002332001686	19417.010800787983	18183.501444850226	21062.21161315599	19627.863729385903	22657.912665781925	21030.968504635523	25556.875289955755	23586.830784615915	0.1538728185111194	0.14507269354648128	965.5665894815465	9190.318138968665	899.8125202518422	8564.46714032581
4.15860331121418	16183.67241254361	15349.449819778105	19439.10893074303	18204.195832974376	21086.18305978263	19650.202746102255	22683.701043283992	21054.905152883115	25585.96447535408	23613.677581962664	0.15387289882393773	0.14507276880256087	959.2967888757703	9185.658179170452	893.969718086184	8560.124821613543
4.183660988148428	16202.0584087382	15366.888303772042	19461.19569825788	18224.87958233764	21110.14220035212	19672.530295588254	22709.47619904495	21078.829528710397	25615.038774036984	23640.51063899063	0.1538729805776907	0.14507284540884827	953.0556305908831	9180.884309164714	888.1536079497891	8555.67635563016
4.208869650191461	16220.43467730388	15384.317566302401	19483.270828416506	18245.5524355238	21134.08873701715	19694.84610029491	22735.237812967498	21102.741335003397	25644.097825457953	23667.329622924295	0.1538730637983482	0.14507292338967867	946.8430152707733	9175.996025060304	882.3640972570283	8551.121272912249
4.2342302071045115	16238.800987607112	15401.73738871383	19505.33404508341	18266.214133975296	21158.02237061447	19717.149881447152	22760.985563544607	21126.640273339588	25673.14126748988	23694.134199528962	0.15387314851235057	0.14507300276982776	940.6588438232429	9170.992822014727	876.6010936671519	8546.459103103261
4.259743574130585	16257.15710798328	15419.14755137474	19527.385070901375	18286.864417991128	21181.94280066252	19739.441359041673	22786.719127857126	21150.52604398571	25702.16873642251	23720.92403310845	0.15387323474661668	0.14507308357451953	934.5030174157	9165.87419420341	870.8645050817868	8541.689374935348
4.285410672027485	16275.502805734188	15436.547833674975	19549.42362728878	18307.50302672438	21205.849725358657	19761.72025184434	22812.438181570884	21174.398345895057	25731.17986695943	23747.698786502227	0.15387332252855135	0.145073165829433	928.3754374838318	9160.639634910505	865.154239652562	8536.811616313178
4.311232427101037	16293.837847126259	15453.938014024101	19571.449434437724	18328.129698180433	21229.742841577285	19783.986277388456	22838.142398934782	21198.256876705716	25760.174292216045	23774.458121083582	0.15387341188605544	0.1450732495607123	922.2760057285777	9155.288636512123	859.470205777965	8531.825354293454
4.337209771238533	16312.16199738798	15471.317869849045	19593.46221131132	18348.74416921449	21253.621844866993	19806.239151972084	22863.83145277787	21222.101332737857	25789.15164371648	23801.201696756765	0.15387350284753404	0.14507333479497397	916.2046241120552	9149.820690445602	853.8123121003737	8526.730115063488
4.363343641942354	16330.475020707945	15488.687177592246	19615.46167564163	18369.346175529616	21277.486429448516	19828.47859065618	22889.505014507227	21245.931408991753	25818.111551391394	23827.92917195494	0.15387359544190565	0.14507342155931607	910.1611948605278	9144.235287243035	848.180467508093	8521.525423969142
4.389634982363801	16348.776680232402	15506.045712709389	19637.4475439271	18389.935451674377	21301.336288212053	19850.704307262073	22915.162754105233	21269.746799145247	25847.053643575087	23854.640203637493	0.15387368969861234	0.14507350988132625	904.1456204634742	9138.531916541047	842.5745811345987	8516.210805519484
4.416084741337141	16367.06673806333	15523.393249667608	19659.41953143058	18410.51173104098	21325.171112715267	19872.916014369614	22940.804340127514	21293.54719555187	25875.977547003386	23881.334447288107	0.15387378564762783	0.14507359978909173	898.157803679409	9132.710067142267	836.994562364649	8510.785783453844
4.442693873413836	16385.344955256252	15540.729561943426	19681.377352177013	18431.07474586315	21348.990593180937	19895.11342331501	22966.429439700565	21317.332289238588	25904.88288681115	23908.011556912443	0.1538738833194684	0.14507369131120632	892.1976475263364	9126.769226929173	831.4403208246804	8505.249880657066
4.469463338897009	16403.611091817922	15558.05442202063	19703.32071895105	18451.624227213877	21372.79441849451	19917.29624418854	22992.037718519245	21341.10176990353	25933.769286529656	23934.671185035702	0.15387398274520295	0.14507378447678324	886.2650552831474	9120.708882897627	825.9117663839716	8499.602619184181
4.49639410387609	16421.864906704242	15575.367601388305	19725.24934329492	18472.15990500345	21396.582276201923	19939.4641858325	23017.628840844525	21364.855325913853	25962.636368084302	23961.312982700507	0.15387408395646032	0.14507387931546015	880.3599305005628	9114.528521270491	820.4088091656449	8493.843520378228
4.523487140261684	16440.10615781843	15592.668870539152	19747.16293550654	18492.681507977726	21420.353852507742	19961.61695583955	23043.202469501677	21388.592644304088	25991.483751792726	23987.93659946515	0.15387418698544322	0.14507397585741147	874.4821769882692	9108.227627379354	814.9313595331041	8487.972104742657
4.550743425820648	16458.334602008414	15609.957998967006	19769.06120463683	18513.188763715545	21444.10883227237	19983.75426054998	23068.758265877357	21412.313410773375	26020.31105636176	24014.54168340074	0.15387429186493587	0.14507407413335766	868.6316988180042	9101.805685708765	809.479328096495	8481.987892021425
4.578163944211368	16476.549995065172	15627.234755165455	19790.943858488048	18533.681398627406	21467.846899010423	20005.875805050477	23094.295889918034	21436.017309684194	26049.11789888587	24041.127881089964	0.15387439862831592	0.1450741741745739	862.8084003293188	9095.262179967016	804.0526257131714	8475.890401207842
4.605749685019276	16494.752091720395	15644.498906625395	19812.810603611415	18554.159137952887	21491.567734888307	20027.98129317146	23119.815000127488	21459.7040240597	26077.903894844574	24067.694837624276	0.15387450730956456	0.14507427601290301	857.0121861214866	9088.596593014896	798.6511634818162	8469.679150506388
4.633501643792551	16512.940645644536	15661.75021983347	19834.661145305126	18574.621705759164	21515.27102072222	20050.070427485603	23145.31525356484	21483.37323558223	26106.66865810043	24094.242196602416	0.15387461794327809	0.145074379680762	851.2429610593827	9081.80840693973	793.2748527522781	8463.353657436557
4.6614208220780515	16531.115409444734	15678.988460270026	19856.495187612305	18595.068824938906	21538.956435976103	20072.14290930576	23170.796305842458	21507.024624591177	26135.41180089693	24120.769600128304	0.15387473056467765	0.14507448521115512	845.5006302712718	9074.897103038616	787.9236051170155	8456.913438755088
4.689508227457455	16549.276134662792	15696.213392407235	19878.312433318926	18615.500217208428	21562.62365875957	20094.198438683048	23196.257811123905	21530.657870081137	26164.132933856396	24147.27668880909	0.1538748452096228	0.14507459263768302	839.7850991450832	9067.86216180306	782.5973324116203	8450.358010477386
4.717764873583629	16567.422571773008	15713.42477970713	19900.112583951715	18635.91560310568	21586.272365825782	20116.236714404902	23221.699422121783	21554.2726496999	26192.831665977807	24173.76310175315	0.15387496191462052	0.145074701994555	834.0962733334745	9060.703062971123	777.2959467176115	8443.686887923628
4.746191780217212	16585.554470180352	15730.622384619865	19921.8953397763	18656.314701988613	21609.90223256964	20138.257433993385	23247.12079009597	21577.868639746805	26221.507604635066	24200.228476568464	0.15387508071683986	0.14507481331659847	828.4340587548795	9053.419285567477	772.0193603654625	8436.899585750885
4.774789973263409	16603.671578218462	15747.80596858189	19943.660399795295	18676.697232033304	21633.512933025853	20160.26029370342	23272.521564851682	21601.445515170966	26250.160355575026	24226.672449360816	0.15387520165412097	0.1450749266392725	822.7983615871635	9046.01030783169	766.7674859263352	8429.995617884211
4.803560484809025	16621.77364314748	15764.975292013938	19965.407461746116	18697.062910232027	21657.104139866802	20182.24498852075	23297.901394737306	21625.002949569232	26278.78952291537	24253.094654731784	0.15387532476498894	0.14507504199867546	817.1890882705338	9038.47560728155	761.5402362164459	8422.974497578107
4.832504353159697	16639.86041115228	15782.130114319374	19987.13622209931	18717.411452391632	21680.67552440088	20204.21121216046	23323.259926642837	21648.540615184735	26307.394709143027	24279.494725777295	0.15387545008866677	0.14507515943156057	811.6061455078307	9030.814660713077	756.3375242960756	8415.835737417918
4.861622622877388	16657.931627340335	15799.270193882221	20008.846376056474	18737.74257313161	21704.226756570406	20226.15865706497	23348.596805997757	21672.05818290491	26335.975515112113	24305.872294085657	0.1538755776650858	0.14507527897534553	806.0494402621989	9023.026944203302	751.1592634711415	8408.578849344049
4.890916344818065	16675.98703573989	15816.395288065578	20030.537617548474	18758.055985882627	21727.75750494995	20248.08701440269	23373.911676769403	21695.555322260163	26364.531540042328	24332.22698973632	0.15387570753490099	0.14507540066812533	800.5188797636074	9015.111933179665	746.0053672919166	8401.203344658017
4.9203865761696335	16694.026379298102	15833.505153209651	20052.209639233748	18778.351402884593	21751.267436744634	20269.99597406602	23399.20418146133	21719.031701421925	26393.062381517375	24358.558441297886	0.15387583973950272	0.14507552454868358	795.0143714994192	9007.06910235202	740.8757495504105	8393.708734007087
4.950034380490085	16712.049399878913	15850.599544630086	20073.862132496193	18798.628535185086	21774.756217788057	20291.88522466992	23424.473961111238	21742.486987201224	26421.567635482923	24384.86627582681	0.15387597432103006	0.14507565065650646	789.5358232189319	8998.897925757803	735.7703242831049	8386.09452742152
4.979860827745887	16730.055838261374	15867.678216616136	20095.494787443677	18818.887092637622	21798.223512540884	20313.75445355016	23449.720655289642	21765.920845047	26450.046896245414	24411.150118865753	0.15387611132238474	0.14507577903179467	784.0831429338432	8990.59787679417	730.6890057711862	8378.360234340187
5.009866994350591	16748.045434137603	15884.74092242909	20117.107292906043	18839.126783900218	21821.668984088916	20335.60334676195	23474.943902097973	21789.332939044776	26478.499756470126	24437.40959444231	0.15387625078724587	0.14507590971547554	778.6562389147584	8982.168428190053	725.631708538509	8370.505363598466
5.040053963203681	16766.017926110988	15901.78741430037	20138.699336433536	18859.34731643354	21845.092294141523	20357.43158907817	23500.143338167076	21812.722931914945	26506.925807179883	24463.644325067373	0.153876392760081	0.1450760427492189	773.2550196945085	8973.60905205924	720.5983473499073	8362.529423418455
5.070422823729659	16783.97305169432	15918.817443429894	20160.270604295	18879.548396499486	21868.49310303001	20379.23886398795	23525.31859865563	21836.09048501139	26535.324637753507	24489.85393173387	0.15387653728616454	0.1450761781754468	767.8793940668111	8964.919219900388	715.5888372155605	8354.431921482552
5.100974671917351	16801.91054730799	15935.830759984434	20181.820781476305	18899.729729159604	21891.87106970603	20401.02485369526	23550.469317248662	21859.435258320143	26563.695835924438	24516.038033915494	0.15387668441158933	0.14507631603735066	762.5292710859794	8956.098402612843	710.6030933886068	8346.21236491343
5.131710610359471	16819.83014827818	15952.827113095942	20203.349551678664	18919.891018273633	21915.225851740055	20422.78923911741	23575.59512615606	21882.756910457963	26592.038987779444	24542.196249565426	0.15387683418328268	0.14507645637890224	757.204560063954	8947.146070473827	705.6410313618253	8337.870260256808
5.1626317482924104	16837.73158883489	15969.806250859754	20224.856597316884	18940.03196649782	21938.557105319655	20444.531699883533	23600.695656110936	21906.055098670873	26620.35367775702	24568.32819511492	0.15387698664902077	0.14507659924487046	751.9051705723978	8938.06169318594	700.7025668703718	8329.405113524757
5.193739201636265	16855.614602110352	15986.767920333095	20246.34159951793	18960.152275283624	21961.864485248218	20466.251914333323	23625.770536368476	21929.329478832984	26648.639488646415	24594.43348547233	0.153877141857446	0.1450767446808337	746.6310124447336	8928.844739907421	695.787615893234	8320.816430229694
5.225034093035115	16873.47892013715	16003.711867533408	20267.80423811933	18980.251644876244	21985.1476449434	20487.94955951568	23650.81939470444	21952.57970544523	26676.896001586327	24620.511734021948	0.1538772998580796	0.14507689273319602	741.3819957736996	8919.494679252617	690.896094650554	8312.103715369478
5.256517551897525	16891.32427384656	16020.637837436761	20289.244191667673	19000.329774313203	22008.40623643582	20509.62431118739	23675.841857413958	21975.805431634126	26705.122796063857	24646.56255262289	0.15387746070134026	0.14507704344920108	736.1580309072742	8910.010979253799	686.0279196026386	8303.266473428346
5.288190714437326	16909.15039306655	16037.545573976195	20310.661137416882	19020.386361422916	22031.63991036734	20531.27584381176	23700.83754930997	21999.006309150514	26733.31944991304	24672.585551608052	0.15387762443855968	0.14507719687694767	730.9590284538572	8900.393107439391	681.1830074493773	8294.304208395071
5.320054723714605	16926.957006520395	16054.434820040118	20332.0547513271	19040.421102823293	22054.84831599015	20552.903830557396	23725.806093722367	22022.181988368407	26761.485539314297	24698.580339783057	0.1538777911219973	0.14507735306540617	725.7848992813961	8890.640530846082	676.3612751353648	8285.21642382862
5.352110729676963	16944.743841824682	16071.305317470971	20353.42470806292	19060.433693920673	22078.031101165125	20574.507943297198	23750.747112496494	22045.332118284136	26789.620638793072	24724.546524425645	0.15387796080486027	0.14507751206443253	720.6355545158731	8880.752716015093	671.5626398429158	8276.002622802276
5.384359889201005	16962.51062548788	16088.156807063333	20374.770680992297	19080.423828908144	22101.187912360874	20596.0878526068	23775.660225992346	22068.456346514868	26817.724321219266	24750.48371128434	0.15387813354131888	0.14507767392478543	715.5109055379289	8870.729128970765	666.787018993753	8266.662307931576
5.41680336613411	16980.257082908287	16104.989028562672	20396.09234218472	19100.39120076457	22124.318394651997	20617.643227763776	23800.54505308291	22091.554319297953	26845.796157805777	24776.391504577998	0.1538783093865226	0.14507783869814345	710.4108639872284	8860.569235293195	662.0343302516267	8257.194981434848
5.44944233133642	16997.982938372807	16121.801720663692	20417.38936241038	19120.335501253216	22147.422191718513	20639.173736746332	23825.401211153818	22114.625681489735	26873.835718108432	24802.269506994842	0.15387848839662163	0.14507800643711985	705.3353417619364	8850.27250013221	657.304491518822	8247.600145096425
5.482277962723094	17015.687915054925	16138.594621008922	20438.661411138408	19140.256420920607	22170.498945844178	20660.67904623237	23850.228316101704	22137.67007656474	26901.84257002457	24828.117319691883	0.15387867062878116	0.1450781771952812	700.2842510126065	8839.838388140313	652.5974209363922	8237.877300293185
5.515311445306831	17033.371735013247	16155.367466187094	20459.90815653579	19160.153649095224	22193.54829791559	20682.158821598292	23875.025982333584	22160.687146614597	26929.81627979268	24853.934542294064	0.15387885614120309	0.145078351027163	695.257504150155	8829.266363609582	647.9130368842743	8228.025948015042
5.548543971240616	17051.03411918992	16172.119991731846	20481.129265466152	19180.02687388651	22216.56988742117	20703.612726918163	23899.793822765892	22183.67653234743	26957.756411991766	24879.720772893863	0.15387904499314084	0.14507852798829027	690.2550138391671	8818.555890387855	643.2512579807662	8218.045588874724
5.581976739860765	17068.674787408876	16188.851932120107	20502.324403488354	19199.87578218359	22239.56335244991	20725.0404249626	23924.531448823487	22206.63787308677	26985.662529540557	24905.475608050507	0.15387923724492295	0.14507870813519078	685.276693000982	8807.7064319551	638.6120030838647	8207.935723141301
5.615610957730194	17086.293458374475	16205.563020770887	20523.493234855552	19219.7000596544	22262.528329690664	20746.441577198086	23949.238470439093	22229.57080677115	27013.53419369735	24931.198642789856	0.15387943295796996	0.1450788915254184	680.3224548110738	8796.717451396398	633.9951912875986	8197.69585071737
5.649447838681973	17103.88984966965	16222.252990043558	20544.635422513707	19239.499390744317	22285.464454430814	20767.815843785735	23973.914496052126	22252.47496995295	27041.370964059068	24956.889470603437	0.15387963219481418	0.14507907821756771	675.3922126998077	8785.58841143921	629.4007419240661	8187.32547117956
5.6834886038631165	17121.463677754648	16238.921571236786	20565.750628100817	19259.273458675478	22308.371360555746	20789.162883580826	23998.559132608403	22275.349997798145	27069.17239856137	24982.547683448603	0.15387983501912028	0.14507926827129478	670.4858803539537	8774.318774495274	624.8285745641333	8176.8240838116035
5.717734481778674	17139.014657965294	16255.568494586912	20586.838511945545	19279.02194544553	22331.2486805477	20810.48235413175	24023.171985559184	22298.19552408541	27096.938053478	25008.172871747847	0.1538800414957073	0.14507946174733669	665.6033717108658	8762.90800259728	620.2786090125446	8166.191187554505
5.75218670833605	17156.542504511497	16272.193489266641	20607.898733066246	19298.744531826727	22354.09604548497	20831.77391167927	24047.752658860558	22321.01118120558	27124.66748342054	25033.764624388612	0.15388025169056593	0.14507965870752987	660.7446009643027	8751.355557505041	615.7507653128705	8155.426281094551
5.786846526889619	17174.046930475884	16288.79628338381	20628.930949170022	19318.440897365115	22376.913085041266	20853.03721115593	24072.300754973072	22343.796600161244	27152.36024133843	25059.32252872327	0.1538804656708841	0.14507985921483074	655.9094825590146	8739.660900650546	611.2449637426762	8144.528862821404
5.821715188285586	17191.527647812043	16305.37660397981	20649.93481665148	19338.110720379354	22399.699427484655	20874.271906185102	24096.81587486086	22366.55141056598	27180.015878518443	25084.84617056858	0.15388068350506623	0.14508006333333662	651.0979311947012	8727.82349321805	606.7611248173052	8133.498430895619
5.856793950907131	17208.984367343437	16321.934177028623	20670.909990592187	19357.75367796027	22422.454699677302	20895.47764908074	24121.297617991637	22389.275240644343	27207.633944585166	25110.33513420619	0.15388090526275464	0.14508027112830507	646.3098618239164	8715.842796128243	602.2991692875512	8122.334483239334
5.892084080719833	17226.41679876159	16338.468727435202	20691.856124759313	19377.369445969623	22445.178527074364	20916.654090846383	24145.74558233585	22411.967717231066	27235.213987500476	25135.789002382044	0.15388113101485484	0.1450804826661762	641.5451896482846	8703.718270016834	597.8590181368054	8111.036517518107
5.927586851317345	17243.824650624854	16354.979979034382	20712.772871605022	19396.95769903954	22467.87053372364	20937.800881174815	24170.159364366544	22434.628465770948	27262.7555535639	25161.207356306786	0.15388136083355483	0.14508069801459325	636.8038301243214	8691.449375338852	593.440592585539	8099.604031224735
5.963303543967366	17261.20763035696	16371.467654589573	20733.65988226552	19416.518110571687	22490.530342264927	20958.917668447502	24194.538559059034	22457.257110318515	27290.258187412743	25186.58977565576	0.15388159479235214	0.1450809172424248	632.0856989559252	8679.035572280176	589.0438140853075	8088.0365216154605
5.999235447657878	17278.565444245432	16387.93147579137	20754.516806560074	19436.05035273637	22513.157573929293	20980.00409973392	24218.882759890377	22479.853273537577	27317.72143202197	25211.935838568963	0.15388183296607455	0.14508114041978723	627.3907121014781	8666.476320881397	584.6686043248046	8076.333485816605
6.035383859143656	17295.897797440597	16404.37116325668	20775.343292990656	19455.554096472224	22535.75184853904	21001.05982079155	24243.19155883971	22502.41657670151	27345.144828705073	25237.2451216518	0.15388207543090557	0.14508136761806756	622.718785769539	8653.77108100988	580.3148852257873	8064.4944207929075
6.071750082993084	17313.204393953813	16420.78643652714	20796.13898874074	19475.029011485178	22558.312784506827	21022.084476065036	24267.464546387557	22524.94663969262	27372.5279171139	25262.51719997485	0.15388232226440904	0.1450815989099446	618.0698364141281	8640.919312304817	575.9825789388269	8052.518823304679
6.108335431635222	17330.484936656252	16437.177014068056	20816.903539674746	19494.474766247895	22580.839998835367	21043.07770868597	24291.701311515924	22547.44308100222	27399.87023523917	25287.7516470744	0.15388257354555435	0.14508183436941588	613.4437807443319	8627.92047434207	571.6716078526224	8040.406190063339
6.145141225407182	17347.739127277746	16453.54261326742	20837.636590337595	19513.891027999445	22603.3331071174	21064.039160472847	24315.901441708505	22569.905517730844	27427.17131941134	25312.948034953173	0.1538828293547408	0.14508207407181808	608.8405357155716	8614.774026536383	567.3818945850362	8028.156017632224
6.182168792601758	17364.966666405144	16469.882950434392	20858.337783953644	19533.27746274432	22625.791723534876	21084.96847193033	24340.064522950237	22592.333565587785	27454.43070430058	25338.105934080286	0.1538830897738254	0.1450823180938533	604.2600185304182	8601.4794281777	563.1133619847242	8015.76780246431
6.2194194695153895	17382.16725348126	16486.19774079846	20879.00676242643	19552.63373525226	22648.215460859108	21105.865282249415	24364.19013972774	22614.72683889157	27481.647922917877	25363.224913392278	0.15388335488614727	0.14508256651361312	599.7021466442384	8588.036138528958	558.8659331352101	8003.241040987428
6.256894600496366	17399.340586803566	16502.486698508237	20899.64316633804	19571.959509057637	22670.60393045051	21126.72922930714	24388.27787502941	22637.084950569948	27508.822506615685	25388.30454029357	0.15388362477655637	0.1450828194106047	595.1668377545429	8574.443616710603	554.6395313480753	7990.575229532551
6.294595537993358	17416.48636352265	16518.749536630265	20920.24663494832	19591.25444645894	22692.956742258077	21147.559949666367	24412.327310345263	22659.40751215999	27535.953985088327	25413.344380657134	0.1538838995314395	0.14508307686577585	590.654009807331	8560.70132180769	550.4340801639482	7977.769864369184
6.332523642604218	17433.604279641313	16534.985967147946	20940.816806194733	19610.518208518362	22715.273504819754	21168.35707857568	24436.338025667636	22681.69413380826	27563.041886373347	25438.34399882517	0.1538841792387496	0.1450833389615395	586.1635809999425	8546.8087129388	546.2495033569867	7964.824441792909
6.370680283125076	17450.694030013237	16551.195700960656	20961.353316691828	19629.750455061596	22737.55382526222	21189.120249969605	24460.30959949135	22703.944424271445	27590.085736852354	25463.302957610347	0.1538844639880328	0.1450836057818049	581.695469769591	8532.765249115415	542.0857249297551	7951.738458076026
6.40906683659976	17467.755308341493	16567.37844788244	20981.85580173052	19648.950844677267	22759.797309300553	21209.849096468297	24484.241608813743	22726.15799091627	27617.085061251626	25488.220818296242	0.15388475387045786	0.14508387741199888	577.2495948025608	8518.570389406756	537.9426691130502	7938.511409490369
6.447684688369473	17484.787807177796	16583.53391664117	21002.323895278234	19668.119034716783	22782.003561238864	21230.54324937784	24508.133629135726	22748.33443972021	27644.039382643896	25513.09714063871	0.15388504897884622	0.14508415393909865	572.8258750325185	8504.22359293513	533.8202603668324	7925.14279234549
6.486535232122802	17501.791217921007	16599.661814877396	21022.75722997821	19687.254681293958	22804.172183969946	21251.202338690142	24531.98523446182	22770.473375271733	27670.948222449097	25537.93148286668	0.15388534940770174	0.1450844354516562	568.4242296317825	8489.724318775348	529.7184233783046	7911.632102984469
6.525619869945995	17518.765230815865	16615.761849143397	21043.155437149126	19706.357439284795	22826.302778975365	21271.825993083203	24555.795997300596	22792.574400770896	27697.81110043544	25562.7234016834	0.15388565525323972	0.14508472203982972	564.0445780215668	8475.072026136331	525.6370830649394	7897.978837854695
6.564940012373588	17535.709534952228	16631.83372490229	21063.518146785253	19725.42696232746	22848.394946326083	21292.413839921417	24579.56548866584	22814.63711803003	27724.6275347214	25587.472452267808	0.15388596661342083	0.14508501379540967	559.6868398666847	8460.266174303368	521.5761645687162	7884.1824934426695
6.604497078439295	17552.623818263528	16647.87714652682	21083.844987555804	19744.46290282176	22870.448284682232	21312.965505255455	24603.293278076642	22836.661127474035	27751.39704177649	25612.17818827541	0.15388628358797993	0.14508531081185233	555.3509350726963	8445.306222628802	517.5355932598468	7870.242566365749
6.644292495727218	17569.507767525873	16663.891817298754	21104.135586805016	19763.464911929503	22892.462391293677	21333.48061382307	24626.978933558483	22858.646028141517	27778.119136423167	25636.840161840188	0.15388660627846018	0.1450856131843055	551.0367837913218	8430.19163064193	513.515294735611	7856.158553371206
6.684327700423376	17586.361068356953	16679.877439407628	21124.38957055201	19782.43263957399	22914.436862000384	21353.958789048975	24650.62202164403	22880.591417685122	27804.79333183841	25661.457923575574	0.15388693478824536	0.14508592100964293	546.7443064136896	8414.921857964247	509.5151948160492	7841.929951299913
6.724604137367524	17603.183405214735	16695.83371394997	21144.60656349047	19801.365734440154	22936.37129123254	21374.399653045435	24674.22210737373	22902.49689237252	27831.419139555073	25686.031022576142	0.15388726922259327	0.14508623438649496	542.4734235744108	8399.49636441376	505.53521955083124	7827.556257217191
6.76512326010531	17619.9744613967	16711.76034092854	21164.78618898895	19820.2638439747	22958.265272011442	21394.802826612868	24697.778754297175	22924.362047087412	27857.9960694642	25710.559006419444	0.15388760968866916	0.1450865534152782	538.2240561485523	8383.914609977975	501.57529521157267	7813.036968323868
6.805886530940724	17636.733919038434	16727.657019251124	21184.928069090434	19839.126614385787	22980.118395949507	21415.16792923995	24721.291524473603	22946.186475330083	27884.523629816234	25735.041421167192	0.15388795629558163	0.14508687819823088	533.9961252509383	8368.17605483532	497.63534829451237	7798.371582023799
6.846895420988873	17653.46145911288	16743.523446730003	21205.031824512746	19857.953690643488	23001.930253251256	21435.49457910455	24744.7599784734	22967.969769218784	27911.00132722355	25759.4778113675	0.15388830915441654	0.14508720883944326	529.7895522387116	8352.280159421265	493.71530552132754	7783.559595959727
6.888151410229076	17670.15676142912	16759.359320080883	21225.09707464836	19876.744716479618	23023.70043271367	21455.78239307406	24768.18367537896	22989.711519490505	27937.428666662083	25783.86772005643	0.15388866837827408	0.14508754544489394	525.604258708132	8336.226384409703	489.8150938365725	7768.60050800629
6.92965598755826	17686.819504631523	16775.164334922247	21245.123437564733	19895.499334388136	23045.428521727066	21476.030986706264	24791.562172786107	23011.411315502322	27963.805151473785	25808.21068876015	0.15388903408230475	0.14508788812248158	521.4401664931793	8320.014190720394	485.93464040677645	7753.493816277944
6.971410650844719	17703.449366198496	16790.938185774292	21265.110530004156	19914.21718562502	23067.11410627553	21496.23997424973	24814.895026805032	23033.068745232253	27990.1302833684	25832.506257496607	0.15388940638374604	0.1450882369820626	517.2971976681147	8303.64303959068	482.0738726221898	7738.239019193221
7.01341690698215	17720.046022441857	16806.680566058483	21285.057967384353	19932.89791020895	23088.756770938115	21516.408968644995	24838.181792062118	23054.68339528094	28016.40356242633	25856.753964778112	0.15388978540196205	0.1450885921354833	513.1752745435806	8287.11239254009	478.232718093961	7722.835615445394
7.055676271944047	17736.609148505406	16822.39116809635	21304.9653637982	19951.541146921045	23110.356098889133	21536.537581524826	24861.422021700728	23076.254850872396	28042.624487100395	25880.953347612885	0.15389017125848087	0.14508895369661903	509.074319668056	8270.421711428091	474.4111046543694	7707.283104048576
7.098190270838397	17753.138418364415	16838.06968310912	21324.832332014543	19970.14653330569	23131.91167189962	21556.625423215613	24884.61526738328	23097.782695855938	28068.79255421893	25905.103941507954	0.15389056407703308	0.14508932178140968	504.9942558296025	8253.570458506234	470.60896035964834	7691.58098440012
7.1409604379627405	17769.63350482445	16853.71580121679	21344.65848347819	19988.71370567065	23153.42307033794	21576.672102737997	24907.761079292475	23119.266512707316	28094.907258988	25929.205280471167	0.15389096398359378	0.14508969650789716	500.9350060503348	8236.558096371591	466.82621348288376	7675.728756201919
7.183988316859528	17786.094079520524	16869.32921143732	21364.44342831042	20007.242299087415	23174.889873170956	21596.67722780782	24930.85900613304	23140.705882530176	28120.96809499431	25953.256897013605	0.1538913711064223	0.14509007799626333	496.8964935877593	8219.384088004008	463.0627925185836	7659.725919561926
7.227275460371831	17802.51981291605	16884.909601686115	21384.18677530923	20025.731947391843	23196.311657964885	21616.640404837297	24953.90859513322	23162.100385057853	28146.97455420766	25977.258322152302	0.15389178557610297	0.14509046636887032	492.87864193558926	8202.04789682664	459.31862618145533	7643.5719750016
7.270823430699384	17818.910374302162	16900.456658775198	21403.88813195003	20044.18228318451	23217.688000886745	21636.561238936003	24976.909392046866	23183.44959865484	28172.926126984254	26001.209085412764	0.15389220752558885	0.14509086175029845	488.88137482193997	8184.548986698501	455.5936434028263	7627.266423433088
7.31463379945495	17835.265431796564	16915.970068412465	21423.547104385827	20062.592937831178	23239.018476705154	21656.439333911912	24999.86094115489	23204.753100318438	28198.82230206919	26025.108714831535	0.15389263709024406	0.14509126426738758	484.90461621049326	8166.886821964756	451.88777333384496	7610.808766233269
7.358708147721062	17851.58465234305	16931.44951520121	21443.16329744825	20080.963541463574	23260.30265879212	21676.2742922728	25022.76278526771	23226.010465680753	28224.662566600196	26048.95673695928	0.15389307440788674	0.1450916740492775	480.9482902957825	8149.060867416672	448.2009453436767	7594.198505249806
7.403048066107065	17867.867701710024	16946.894682639297	21462.73631464739	20099.2937229798	23281.540119123543	21696.065715227294	25045.614465726434	23247.221269010308	28250.446406109844	26072.75267686344	0.15389351961883543	0.14509209122744993	477.0123215079657	8131.07058840245	444.5330890195619	7577.435142832808
7.447655154806527	17884.114244490487	16962.30525311873	21482.26575817342	20117.58311004524	23302.730428281633	21715.81320268644	25068.41552240601	23268.385083214267	28276.173304530093	26096.49605813152	0.15389397286595288	0.14509251593577177	473.09663451078814	8112.915450826287	440.88413416428375	7560.518181824125
7.49253102365499	17900.323944100463	16977.68090792477	21501.75122889637	20135.831329092965	23323.87315545538	21735.516353264706	25091.165493716366	23289.50147984003	28301.842744194528	26120.186402873773	0.1538944342946936	0.14509294831053685	469.2011541950051	8094.594921061769	437.2540107957029	7543.447125570849
7.537677292188054	17916.496462778516	16993.02132723549	21521.1923263673	20154.03800532461	23344.96786844254	21755.174764281608	25113.863916605114	23310.570029077513	28327.45420584238	26143.823231726597	0.15389490405314907	0.14509338849051232	465.3258056867344	8076.108466141857	433.6426491495222	7526.221478021238
7.583095589699846	17932.631461584948	17008.3261901212	21540.58864881903	20172.202762711266	23366.014133651108	21774.788031763223	25136.51032655984	23331.59029976131	28353.00716862214	26167.406063855866	0.15389538229209837	0.14509383661698083	461.4705143417232	8057.455553683452	430.04997967593954	7508.840743679088
7.628787555301809	17948.72860040091	17023.595174543774	21559.939793166843	20190.32522399413	23387.011516100854	21794.355750443585	25159.10425761033	23352.561859372763	28378.501110095087	26190.934416960154	0.15389586916505474	0.145094292833789	457.63520574604627	8038.635651937686	426.4759330396482	7491.304427651223
7.674754837981857	17964.78753792771	17038.827957356203	21579.24535500948	20208.40501068555	23407.959579425133	21813.877513766427	25181.64524233115	23373.48427404237	28403.935506239235	26214.407807274336	0.15389636482831537	0.14509475728739119	453.8198057151458	8019.648229807615	422.92044011942926	7473.612035666592
7.720999096663877	17980.80793168594	17054.024214301935	21598.504928629893	20226.44174306979	23428.857885872454	21833.352913886683	25204.132811844083	23394.357108552005	28429.309831453116	26237.82574957303	0.15389686944101427	0.14509523012690018	450.02424029336544	8000.492756875232	419.38343200754025	7455.763074097224
7.767522000267617	17996.78943801482	17069.183620014428	21617.718106996344	20244.435040204135	23449.705996308458	21852.781541672346	25226.566495820833	23415.179926337456	28454.62355855995	26261.18775717438	0.1538973831651709	0.14509571150413245	446.2484357545618	7981.168703442439	415.86484001015197	7437.7570499992
7.814325227768903	18012.731712071403	17084.305848016607	21636.884481763354	20262.384519919848	23470.50347021771	21872.16298670618	25248.9458224857	23435.952289490884	28479.876158811727	26284.49334194379	0.15389790616574453	0.14509620157365868	442.4923185989901	7961.675540516153	412.36459564449615	7419.593471095432
7.861410468260233	18028.63440782979	17099.390570720316	21656.00364327265	20280.289798823163	23491.24986570557	21891.49683728748	25271.270318618244	23456.673758763332	28505.067101893335	26307.742014297743	0.15389843861068692	0.14509670049285434	438.75581555388635	7942.012739855796	408.8826306396222	7401.271845825482
7.908779421011744	18044.49717808045	17114.43745942585	21675.075180554373	20298.150492296456	23511.944739500257	21910.782680434062	25293.539509556274	23477.343893567446	28530.19585592708	26330.933283207796	0.15389898067099705	0.14509720842194984	435.03885357489344	7922.179774027318	405.41887693756144	7382.791683392599
7.956433795532517	18060.319674429542	17129.446184321543	21694.098681328218	20315.966214499436	23532.58764695498	21930.020101884253	25315.752919198774	23497.962251980236	28555.261887477132	26354.066656204763	0.15389953252077587	0.1450977255240819	431.34135984335444	7902.176116393879	401.973266690562	7364.1524937534705
8.004375311632296	18076.101547298153	17144.416414483207	21713.073732004592	20333.736578370266	23553.178142049986	21949.20868609883	25337.910070008944	23518.528390745832	28580.26466155413	26377.141639382822	0.15390009433728416	0.14509825196534767	427.66326176471193	7882.001241130754	398.5457322600996	7345.353787639178
8.052605699483543	18091.842445921597	17159.347817873717	21731.9999176858	20351.46119562679	23573.715777394744	21968.348016263124	25360.0104830172	23539.041865278363	28605.20364161977	26400.157737403773	0.15390066630099794	0.1450987879148588	424.00448696973035	7861.6546232691035	395.13620621783775	7326.3950765887275
8.101126699683881	18107.54201834871	17174.24006134255	21750.876822167374	20369.139676767856	23594.200104230214	21987.43767428914	25382.053677824442	23559.50222966489	28630.07828959172	26423.11445350146	0.1539012485956679	0.14509933354479326	420.36496331263334	7841.135738710873	391.74462134359055	7307.275872968137
8.149940063318896	18123.199911441137	17189.0928106253	21769.704027939304	20386.77163107454	23614.630672431133	22006.477240817734	25404.039172605273	23579.909036668443	28654.888065848452	26446.011289486214	0.15390184140838029	0.14509988903045568	416.7446188740141	7820.444064311683	388.3709106283786	7287.995690047741
8.199047552025359	18138.815770872894	17203.9057303435	21788.48111618774	20404.35666661185	23635.007030508717	22025.466295221166	25425.96648411167	23600.261837731414	28679.632429234698	26468.847745749827	0.15390244492961486	0.14510045455033002	413.1433819553058	7799.579077827744	385.0150072691904	7268.5540419453755
8.248450938054788	18154.389241129316	17218.678484003856	21807.207666795923	20421.894390229678	23655.328725612628	22044.404415604975	25447.83512767592	23620.560182978294	28704.310837066027	26491.623321269697	0.15390305935330909	0.14510103028614	409.56118108076043	7778.540257973596	381.67684467090294	7248.950443693437
8.298152004337403	18169.919965506804	17233.41073399821	21825.883258346174	20439.38440756474	23675.595303534028	22063.29117881086	25469.644617214733	23640.80362121946	28728.922745134776	26514.337513614297	0.1539036848769188	0.14510161642290698	405.99794499672134	7757.327084458433	378.35635644511785	7229.184411262162
8.348152544546481	18185.40758611179	17248.10214160282	21844.50746812094	20456.826323041667	23695.806308707724	22082.12616041871	25491.39446523236	23660.991699954066	28753.467607714916	26536.98981894755	0.15390432170148444	0.1451022131490097	402.4536026691494	7735.939037974924	375.05347640867694	7209.25546155218
8.398454363163072	18200.851743860345	17262.752366978195	21863.07987210468	20474.219739874865	23715.961284215133	22100.90893474942	25513.084182824623	23681.123965373838	28777.94487756798	26559.57973203428	0.15390497003169384	0.14510282065624613	398.9280832866207	7714.375600295141	371.7681385859905	7189.163112489507
8.449059275541144	18216.252078477457	17277.36106916869	21881.60004498538	20491.564260070023	23736.05977178695	22119.639074867424	25534.713279682688	23701.199962366492	28802.354005948622	26582.106746245292	0.15390563007595123	0.14510343913989504	395.42131625689217	7692.636254237965	368.5002772055741	7168.906882988289
8.49996910797308	18231.6082284964	17291.927906102108	21900.06756015623	20508.859484425775	23756.101311805964	22138.31615258332	25556.281264096928	23721.219234519354	28826.69444261045	26604.570353562656	0.15390630204644257	0.1451040687987794	391.9332312071929	7670.720483722165	365.2498267010378	7148.486293005757
8.551185697755594	18246.91983125814	17306.452534589407	21918.481989717373	20526.105012535452	23776.085443309963	22156.93973845669	25577.787642960953	23741.181324123132	28850.96563581199	26626.97004458519	0.15390698615920492	0.1451047098353313	388.4637579823029	7648.627773765475	362.01672170864185	7127.9008635394275
8.602710893256043	18262.18652291056	17320.934610324235	21936.84290447752	20543.300442788688	23796.011703994573	22175.509401798707	25599.23192177557	23761.085772175513	28875.167032322566	26649.30530853379	0.15390768263419768	0.14510536245565672	385.0128266468528	7626.357610562816	358.8008970695082	7107.15011669416
8.654546553979111	18277.4079384081	17335.373787882803	21955.149873956052	20560.445372373495	23815.87963021655	22194.0247106753	25620.613604653263	23780.932118385386	28899.298077428895	26671.575633257464	0.15390839169537246	0.14510602686960336	381.5803674820345	7603.909481476061	355.60228782714694	7086.233575686812
8.706694550633951	18292.583711510884	17349.76972072337	21973.402466384592	20577.53939727783	23835.688756996587	22212.485231909803	25641.932194322133	23800.71990117645	28923.35821494099	26693.78050523874	0.153909113570746	0.14510670329082737	378.16631098475773	7581.282875041477	352.4208292255935	7065.150764835998
8.759156765201672	18307.713474784203	17364.122061185943	21991.600248709048	20594.582112291584	23855.43861802264	22230.890531086043	25663.18719213043	23820.448657691424	28947.34688719882	26715.919409599683	0.15390984849247416	0.14510739193686487	374.77058787003625	7558.477281070314	349.2564567140071	7043.901209694333
8.811935091003267	18322.79685959796	17378.43046049223	22009.74278659164	20611.573111008795	23875.128745653234	22249.2401725517	25684.378098051126	23840.117923796435	28971.263535079026	26737.991830108258	0.15391059669692878	0.14510809302919975	371.3931290678738	7535.492190618068	346.1091059400351	7022.484436956234
8.865031432767935	18337.833496125968	17392.69456874488	22027.829644412795	20628.511985829125	23894.758670920663	22267.5337194209	25705.504410686288	23859.727234084705	28995.10759800146	26759.99724918381	0.15391135842477174	0.14510880679333768	368.03386572300224	7512.3270960254595	342.9787127515301	7000.899974525906
8.918447706701835	18352.82301334542	17406.914034927613	22045.860385273332	20645.398327960407	23914.327923534507	22285.770733577945	25726.56562727191	23879.27612188142	29018.878513936237	26781.935147904005	0.15391213392103448	0.14510953345887798	364.69272919301875	7488.981490920298	339.8652131969284	6979.147351573221
8.972185840557227	18367.76503903604	17421.088506904547	22063.83457099628	20662.231727420294	23933.836031884814	22303.950775680158	25747.561243682354	23898.764119247655	29042.57571941037	26803.805006010658	0.15391292343519808	0.14511027325958858	361.3696510507143	7465.454870313406	336.76854352396913	6957.226098537445
9.02624777370205	18382.659199779882	17435.217631420313	22081.751762129537	20679.01177303888	23953.28252304614	22322.073405161704	25768.49075443573	23918.190756985437	29066.198649515576	26825.606301916858	0.1539137272212723	0.14511102643348248	358.0645630835206	7441.746730614454	333.68864018062595	6935.135747187771
9.080635457189915	18397.505120960413	17449.301054099476	22099.61151794771	20695.738052460536	23972.666922780805	22340.13818023668	25789.353652698483	23937.555564641916	29089.746737915077	26847.338512713213	0.1539145455378799	0.1451117932228938	354.77739728702	7417.856569552794	330.62543980937335	6912.875830549747
9.135350853830497	18412.30242676184	17463.338419446234	22117.413396454325	20712.410152146138	23991.98875554253	22358.144657902576	25810.149430290374	23956.85807051406	29113.219416850992	26869.001114174607	0.15391537864834018	0.1451125738745571	351.50808587195934	7393.783886361867	327.5788792531239	6890.445883058943
9.190395938260405	18427.05074016883	17477.32937084443	22135.156954384554	20729.027657375696	24011.24754448064	22376.092393944204	25830.8775776901	23976.097801653836	29136.61611715245	26890.59358076758	0.15391622682075354	0.1451133686396878	348.25656126003014	7369.528181731701	324.54889555164846	6867.845440539531
9.245772697014415	18441.749682965572	17491.273550556973	22152.841747207152	20745.590152250323	24030.442811443474	22393.980942936974	25851.537584040077	23995.27428387265	29159.936268242778	26912.115385656904	0.15391709032808912	0.14511417777406274	345.0227560797648	7345.088957767002	321.53542593782186	6845.0740401493385
9.301483128597186	18456.398875735147	17505.170599725592	22170.46732912693	20762.097219694675	24049.57407698235	22411.80985825061	25872.128937151876	24014.387041746406	29183.179298147417	26933.566000712817	0.15391796944827302	0.14511500153810397	341.8066031742201	7320.46571820043	318.5384078439092	6822.131220574491
9.357529243555355	18470.9979378593	17519.02015837086	22188.033253087633	20778.54844145974	24068.64086035608	22429.578692053383	25892.651123512223	24033.43559862097	29206.344633502616	26954.944896518875	0.15391886446428046	0.14511584019696316	338.60803559349733	7295.657968256623	315.55777889699675	6799.016521947458
9.413913064550128	18485.54648751719	17532.82186539156	22205.53907077379	20794.943398124873	24087.64267953427	22447.28699531544	25913.1036282877	24052.41947661684	29229.431699562578	26976.251542378795	0.1539197756642243	0.14511669402060814	335.4269865945971	7270.665214722045	312.593476915441	6775.72948583588
9.47063662643026	18500.044141685292	17546.575358564565	22222.984332613876	20811.28166910054	24106.579051202145	22464.93431781297	25933.485935331213	24071.338196634613	29252.439920208715	26997.48540632434	0.15392070334145158	0.1451175632839086	332.2633896462212	7245.486966065131	309.64543991477694	6752.269655398093
9.527701976305488	18514.490516136477	17560.280274544617	22240.368587782617	20827.562832630963	24125.449490764506	22482.52020813232	25953.797527187377	24090.191278360482	29275.368717957655	27018.645955123153	0.15392164779463702	0.1451184482667281	329.11717842079815	7220.122732322663	306.7136061026249	6728.636575311422
9.585111173620431	18528.885225439317	17573.936248863927	22257.69138420364	20843.786465796573	24144.253512349966	22500.044213673824	25974.037885098398	24108.978240271463	29298.21751396988	27039.73265428642	0.15392260932788077	0.14511934925401407	325.98828679753933	7194.572025210597	303.79791387802106	6704.829791820608
9.642866290228868	18543.22788295753	17587.54291593193	22274.952268552257	20859.9521445168	24162.99062881547	22517.50588065612	25994.20648901017	24127.69859964104	29320.985728058666	27060.744968077022	0.15392358825080743	0.14512026653588797	322.8766488643887	7168.834358207881	300.89830183499726	6680.848852826282
9.700969410468568	18557.518100849386	17601.099909035176	22292.1507862584	20876.059443552946	24181.66035175096	22534.904754120525	26014.302817578562	24146.35187254508	29343.672778699187	27081.68235951791	0.15392458487866595	0.14512120040774346	319.7821989128133	7142.909246484749	298.01470875760424	6656.693307846785
9.75942263123647	18571.75549006681	17614.606860336786	22309.28648150913	20892.107936510685	24200.26219148357	22552.240377935057	26034.326348175295	24164.93757386722	29366.278083037272	27102.544290400074	0.15392559953243237	0.1451221511703399	316.7048714378325	7116.796206959523	295.14707361964975	6632.362708040513
9.818228062064373	18585.93966035479	17628.063400876305	22326.358897251685	20908.09719584308	24218.795657082508	22569.512294798988	26054.27655689448	24183.455217304945	29388.801056898945	27123.330221291235	0.15392663253891448	0.14512311912990047	313.64460113915266	7090.494758351706	292.29533558586263	6607.856606274843
9.877387825195074	18600.070220250615	17641.46916056931	22343.36757519626	20924.026792853336	24237.260256363617	22586.720046247206	26074.152918558895	24201.90431537544	29411.241114799624	27144.039611544296	0.1539276842308569	0.14512410459821165	310.6013229212549	7064.004421251826	289.4594340121839	6583.1745571848005
9.936904055658934	18614.146777083362	17654.823768207374	22360.31205581931	20939.89629769804	24255.655495894538	22603.863172655074	26093.954906726958	24220.284379422013	29433.597669954263	27164.671919306547	0.15392875494705124	0.14512510789272556	307.5749718891457	7037.324718047865	286.6393084414012	6558.316117101349
9.996778901350961	18628.16893697271	17668.126851457262	22377.191878365968	20955.705279389575	24273.980880998955	22620.941213242437	26113.68199369865	24238.59491961961	29455.87013428623	27185.2266015278	0.1539298450324442	0.14512612933666133	304.5654833508015	7010.45517305471	283.8348986059136	6533.280844182707
10.05701452310831	18642.136304828775	17681.37803686125	22394.00658085386	20971.45330579987	24292.23591576239	22637.953706079123	26133.3336505232	24256.83544498195	29478.05791843834	27205.703113970463	0.1539309548382502	0.14512716925911165	301.57279281676165	6983.395312519744	281.04614442694583	6508.068298413418
10.117613094788254	18656.04848435079	17694.576949836202	22410.755700075522	20987.139943662823	24310.420103036497	22654.90018808898	26152.909347005178	24275.00546336716	29500.160431781984	27226.100911217858	0.15393208472206701	0.14512822799514968	298.5968359952385	6956.144664590247	278.27298601018265	6482.678041568026
10.178576803346665	18669.905078026663	17707.723214673628	22427.43877160202	21002.764758577843	24328.532944444676	22671.780195055206	26172.408551712004	24293.104481484752	29522.177082428025	27246.41944668419	0.1539332350479905	0.1451293058859376	295.63754879689077	6928.702759446576	275.51536365025095	6457.109637350775
10.239907848916916	18683.70568713199	17720.816454539156	22444.055329785944	21018.327315012848	24346.573940387072	22688.593261625054	26191.830731980812	24311.132004901978	29544.107277236955	27266.65817262383	0.15393440618673282	0.1451304032788362	292.69486733103986	6901.069129268639	272.77321782690706	6431.362651351839
10.301608444889292	18697.449911729338	17733.856291472246	22460.604907764784	21033.82717630758	24364.542590046007	22705.338921314968	26211.17535392586	24329.087538050717	29565.950421829686	27286.816540141117	0.15393559851574437	0.14513152052752068	289.76872790479683	6873.243308273144	270.04648920474574	6405.436651089229
10.363680817990868	18711.13735066726	17746.842346385736	22477.08703746411	21049.26390467673	24382.438391391184	22722.016706515533	26230.441882445703	24346.970584234088	29587.705920598157	27306.893999200103	0.15393681241933568	0.14513265799209374	286.85906702591456	6845.224832811393	267.3351186354703	6379.331206101924
10.426127208365882	18724.767601579744	17759.774239065737	22493.501249601293	21064.637061213674	24400.260841185616	22738.626148497056	26249.629781231095	24364.78064563387	29609.373176716832	27326.889998635004	0.15393804828880223	0.14513381603920353	283.96582139717066	6817.013241303153	264.6390471526247	6353.045887874439
10.488949869656532	18738.34026088479	17772.65158817074	22509.847073688314	21079.946205893208	24418.009434990472	22755.16677741413	26268.738512771903	24382.517223316787	29630.951592153004	27346.803986159644	0.15393930652255297	0.14513499504216243	281.0889279174735	6788.608074294403	261.9582159728452	6326.580269916914
10.552151069084381	18751.85492378396	17785.47401123168	22526.12403803577	21095.19089757554	24435.68366717136	22771.638122311644	26287.767538365446	24400.17981724235	29652.440567678925	27366.63540837852	0.15394058752623876	0.14513619538106856	278.22832368468517	6760.008874583058	259.292566498596	6299.933927858248
10.615733087532126	18765.31118426125	17798.241124651267	22542.331669756168	21110.370694009533	24453.283030903774	22788.039711129844	26306.716318124065	24417.76792626982	29673.83950288298	27386.383710796963	0.1539418917128842	0.14513741744292857	275.38394598907325	6731.215187113732	256.6420403115626	6273.106439360417
10.679698219625935	18778.708635082014	17810.952543703515	22558.469494767363	21125.485151836107	24470.807018178853	22804.371070709854	26325.584310983006	24435.28104816555	29695.147796181325	27406.04833783184	0.15394321950302378	0.1451386616217878	272.55573231790913	6702.226559130475	254.0065791773959	6246.097384260036
10.744048773818252	18792.046867792254	17823.607882533506	22574.537037796537	21140.53382659219	24488.255119809615	22820.631726799515	26344.370974708865	24452.71867961079	29716.36484483018	27425.628732822708	0.15394457132483666	0.14513992831885195	269.74362035127706	6673.042540122755	251.38612504169578	6218.906344516203
10.808787072471103	18805.325472717195	17836.206754156545	22590.53382238334	21155.516272713823	24505.62682543644	22836.82120405863	26363.075765907266	24470.080316208823	29737.49004493733	27445.124338042355	0.15394594761428793	0.14514121794262355	266.9475479621324	6643.662681890652	248.78062003012747	6191.532904276624
10.87391545193992	18818.544038960594	17848.748770458013	22606.45937088407	21170.432043540317	24522.92162353366	22852.93902606513	26381.69814003171	24487.365452493184	29758.522791474963	27464.534594708486	0.15394734881526903	0.14514253090903137	264.16745321813505	6614.086538622156	246.1900064497313	6163.9766499418765
10.93943626265785	18831.702154403396	17861.2335421926	22622.313204475144	21185.280691317657	24540.13900141541	22868.98471532066	26400.237551391732	24504.573581935183	29779.46247829182	27483.858942994866	0.1539487753797437	0.14514386764156723	261.40327437769156	6584.31366685871	243.6142267859832	6136.237170143984
11.00535186922059	18844.79940570277	17873.66067898389	22638.09484315705	21200.06176720245	24557.27844524206	22884.95779325665	26418.69345316165	24521.70419695209	29800.308498126033	27503.096822042982	0.1539502277678936	0.14514522857142462	258.6549498901586	6554.343625545502	241.05322370224167	6108.314055787399
11.071664650471687	18857.835378290725	17886.029789323624	22653.803805757972	21214.77482126552	24574.339440026328	22900.857780240076	26437.065297389072	24538.756788914936	29821.06024261772	27522.247669973574	0.15395170644827091	0.1451466141376373	255.92241839625058	6524.1759760882705	238.50694004056277	6080.206900103018
11.138376999588447	18870.809656373152	17898.340480571278	22669.439609937974	21229.41940249603	24591.321469640014	22916.68419557986	26455.352535003996	24555.730848157033	29841.71710232239	27541.310923898887	0.153953211897947	0.14514802478722366	253.20561872751568	6493.810282398015	235.97531882100157	6051.915298690088
11.205491324168262	18883.721822928448	17910.592358953334	22685.00177219275	21243.995058805238	24608.22401682033	22932.436557532834	26473.554615827663	24572.625863982143	29862.278466724012	27560.28601993455	0.15395474460267194	0.14514946097533268	250.50448990397854	6463.246110885404	233.45830323977862	6023.438849518076
11.273010046315514	18896.57145970629	17922.78502956266	22700.48980785771	21258.501337030517	24625.04656317662	22948.114383310127	26491.6709885817	24589.44132467296	29882.74372424856	27579.172393211975	0.1539563050570301	0.1451509231653906	247.81897113434388	6432.483030503616	230.9558366688434	5994.777152957395
11.340935602728974	18909.35814722618	17934.91809635772	22715.903231111857	21272.93778293923	24641.7885891969	22963.717189083305	26509.701100897233	24606.176717499573	29903.112262277486	27597.969477890674	0.1539578937646027	0.14515241182925423	245.1490018152108	6401.520612794906	228.46786265578703	5965.929811827838
11.409270444789758	18922.08146477623	17946.991162161972	22731.241554982025	21287.303941232927	24658.449574254817	22979.244489991015	26527.64439932441	24622.8315287283	29923.38346716184	27616.676707171086	0.15395951123813156	0.14515392744736305	242.49452153212042	6370.358431957662	225.9943249245116	5936.896431465633
11.478017038649782	18934.740990411774	17959.00382866314	22746.50429134705	21301.599355551483	24675.028996616576	22994.69580014549	26545.500329341972	24639.405243630532	29943.556724236347	27635.29351330749	0.15396115799968618	0.1451554705088958	239.8554700560926	6338.996064812876	223.53516737179598	5907.676619686186
11.547177865320764	18947.33630095369	17970.95569641226	22761.690950941695	21315.82356847703	24691.526333447688	23010.070632638963	26563.268335366614	24655.897346491478	29963.631417833436	27653.819327620786	0.15396283458083426	0.14515704151193143	237.2317873434804	6307.433090861887	221.09033406784874	5878.269986846484
11.616755420763786	18959.8669719871	17982.846364822974	22776.80104336106	21329.97612153829	24707.94106082019	23025.368499550506	26580.947860762968	24672.307320619366	29983.60693129797	27672.253580511926	0.1539645415228146	0.1451586409636104	234.62341353789088	6275.6690923711285	218.65976925715222	5848.676145909354
11.686752215979308	18972.332577859735	17994.675432170687	22791.834077064832	21344.056555214844	24724.272653719876	23040.58891195281	26598.53834785354	24688.634648354662	30003.482647001976	27690.59570147535	0.15396627937671498	0.1451602693802998	232.030288966198	6243.703654335812	216.24341735555208	5818.894712431356
11.75717077709787	18984.732691680256	18006.44249559154	22806.78955938142	21358.064408941234	24740.52058605329	23055.73137991892	26616.03923792853	24704.878811079237	30023.257946359357	27708.845119112466	0.15396804870365	0.14516192728776373	229.45235414014314	6211.536364568397	213.84122295165434	5788.925304636359
11.82801364547121	18997.066885316774	18018.147151081674	22821.666996512613	21371.999221111582	24756.684330655447	23070.79541252943	26633.449971256385	24721.039289226075	30042.93220984142	27727.001261145753	0.1539698500749455	0.14516361522133195	226.889549755404	6179.166813724674	211.45313080528285	5758.7675434285775
11.899283377763982	19009.33472939494	18029.788993496066	22836.465893537657	21385.860529083682	24772.763359296936	23085.78051787927	26650.7699870938	24737.11556228861	30062.5048169919	27745.063554432534	0.1539716840723253	0.14516533372607776	224.341816688393	6146.594595273957	209.0790858452965	5728.421052386984
11.970982546046038	19021.535793296174	18041.367616547497	22851.185754417755	21399.64786918347	24788.757142691506	23100.686203084882	26667.998723696233	24753.107108830438	30081.97514644262	27763.031424979225	0.15397355128810053	0.14516708335699324	221.8090959994297	6113.819305641577	206.71903317212127	5697.885457883589
12.043113737885237	19033.669645155987	18052.882612805668	22865.82608200074	21413.36077670967	24804.6651505039	23115.51197429161	26685.13561832872	24769.013406495375	30101.342575929542	27780.904297955993	0.1539754523253619	0.14516886467917142	219.29132893012138	6080.840544188395	204.372918055451	5667.1603890685365
12.115679556440844	19045.73585186192	18064.333573695872	22880.386378025345	21426.99878593805	24820.486851357335	23130.2573366808	26702.180107276406	24784.8339320172	30120.60648230859	27798.68159771118	0.1539773877981794	0.14517067826799213	216.78845690190792	6047.657913221978	202.04068593290867	5636.2454778896645
12.188682620557461	19057.73397905162	18075.720089497947	22894.866143125888	21440.561430126138	24836.221712841405	23144.921794477315	26719.131625855538	24800.568161229876	30139.766241571982	27816.362747786265	0.1539793583318005	0.14517252470930708	214.30042151667294	6014.271018072031	199.7222824105702	5605.140359150246
12.26212556485955	19069.663591110806	18087.041749344964	22909.264876836794	21454.04824151768	24851.86920151995	23159.504850956913	26735.989608424432	24816.215569077678	30158.82122886473	27833.94717093084	0.15398136456285524	0.14517440459963363	211.82716455639456	5980.679467135109	197.41765326238237	5573.844670558348
12.336011039846525	19081.52425117124	18098.298141222123	22923.582077597384	21467.45875134747	24867.428782939187	23174.006008454027	26752.753488394832	24831.77562962582	30177.77081850157	27851.434289118115	0.1539834071395644	0.14517631854635	209.3686279806716	5946.882871859707	195.12674442873686	5542.358052720316
12.41034171198835	19093.315521108347	18109.488851965143	22937.817242756264	21480.7924898457	24882.89992163549	23188.424768369085	26769.42269824291	24847.247816070514	30196.61438398354	27868.82352355999	0.15398548672195134	0.14517826716789045	206.92475392727647	5912.880846813321	192.84950201580068	5510.68014918454
12.485120263821853	19105.036961539197	18120.613467259143	22951.969868576318	21494.048986242993	24898.282081143894	23202.760631176592	26785.996669521042	24862.63160075004	30215.3512980156	27886.114294723215	0.15398760398205671	0.14518025109395044	204.49548471270828	5878.673009752296	190.5858722970588	5478.810606542043
12.560349394047481	19116.6881318201	18131.671571637136	22966.039450239365	21507.227768775043	24913.574724006256	23217.013096432867	26802.47483286936	24877.926455155397	30233.98093252393	27903.30602234513	0.15398975960415984	0.14518227096569275	202.0807628299517	5844.2589816255495	188.33580170967616	5446.74907436315
12.63603181762671	19128.268590044237	18142.66274847843	22980.025481851	21520.32836468735	24928.77731177971	23231.181662783903	26818.85661802759	24893.131849941103	30252.502658673777	27920.398125449756	0.15399195428500248	0.1451843274359542	199.68053094582865	5809.63838654384	186.09923685478861	5414.495205266401
12.712170265880024	19139.777893038925	18153.586580007068	22993.927456445104	21533.350300240032	24943.889305044733	23245.26582797338	26835.141453846507	24908.24725493628	30270.9158468869	27937.39002236417	0.15399418873401363	0.14518642116946204	197.2947319043451	5774.810851925984	183.87612449849257	5382.04865499679
12.78876748658549	19151.215596363487	18164.442647290372	23007.744865989207	21546.293100712905	24958.91016341434	23259.265088850974	26851.328768300744	24923.272139156048	30289.219866860505	27954.281130735322	0.15399646367354608	0.14518855284304982	194.92330872552702	5739.776008537039	181.66641157024424	5349.4090824322775
12.865826244077915	19162.581254306322	18175.230530237077	23021.477201389094	21559.156290410207	24973.839345542347	23273.1789413804	26867.41798850056	24938.205970812676	30307.414087585264	27971.07086754667	0.15399877983910953	0.1451907231458793	192.56620460088016	5704.533490396105	179.47004516067682	5316.576149578206
12.943349319348618	19173.874419882162	18185.94980759556	23035.123952493675	21571.939392665536	24988.676309132094	23287.006880647674	26883.4085407042	24953.04821732704	30325.49787736397	27987.75864913521	0.15400113797961246	0.14519293277966627	190.22336289583473	5669.082934916951	177.28697252244456	5283.549521631561
13.0213395101458	19185.094644829307	18196.60005695204	23048.68460810006	21584.641929846886	25003.42051094542	23300.748400869532	26899.299850330546	24967.79834534027	30343.47060383061	28004.343891208788	0.15400353885760767	0.145195182458909	187.8947271508805	5633.423982990906	175.11714107150328	5250.328867089935
13.099799631075467	19196.24147960689	18207.180854728835	23062.15865595877	21597.263423361877	25018.071406811843	23314.402995402197	26915.091341972053	24982.45582072581	30361.331633969916	28020.82600886398	0.15400598324954087	0.14519747291112367	185.58024107589154	5597.556278875098	172.96049838300678	5216.913857670501
13.178732513703073	19207.314473391387	18217.69177618203	23075.545582778206	21609.80339366241	25032.62845163695	23327.970156749452	26930.782439406914	24997.020108600824	30379.080334136022	28037.204416603265	0.15400847194600548	0.14519980487708212	183.27984855262912	5561.479470326565	170.816992191365	5183.304168370552
13.258141006655675	19218.313174074032	18228.13239539968	23088.844874230323	21622.261360250053	25047.09109941225	23341.449376571647	26946.372565612844	25011.49067333858	30396.716070073096	28053.478528353426	0.15401100575200294	0.14520217911105274	180.99349363555666	5525.193208680488	168.6865703923686	5149.499477582984
13.338027975724735	19229.237128257286	18238.502285299604	23102.05601495538	21634.63684168115	25061.458803224014	23354.840145694434	26961.861142779748	25025.866978580678	30414.238206934868	28069.647757483766	0.15401358548720345	0.1452045963810511	178.72112054697936	5488.697148762643	166.56918103943462	5115.499467039481
13.418396303969553	19240.08588125158	18248.801017627065	23115.178488567108	21646.929355571832	25075.73101526264	23368.14195411744	26977.24759232316	25040.14848724918	30431.64610930494	28085.711516824424	0.15401621198621726	0.14520705746908835	176.4626736784994	5451.990948992781	164.46477234456688	5081.303821893409
13.49924889182131	19250.858977071828	18259.0281629526	23128.21177765779	21659.138418603427	25089.907186832035	23381.354291023457	26992.53133489763	25054.33466155935	30448.93914121729	28101.669218685354	0.1540188860988675	0.14520956317142864	174.2180975928204	5415.074271491729	162.3732926773373	5046.91223073937
13.580588657187745	19261.55595843419	18269.18329066944	23141.155363803828	21671.263546527476	25103.98676835955	23394.476644787206	27007.711790410798	25068.42496303211	30466.11666617758	28117.520274875038	0.15402160869046838	0.14521211429885075	171.9873370192654	5377.9467820050195	160.2946905643621	5012.324385656975
13.662418535558457	19272.17636675197	18279.265968991218	23154.00872757038	21683.304254171206	25117.969209404953	23407.50850298475	27022.788378036537	25082.418852507024	30483.178047183508	28133.26409672004	0.15402438064210877	0.14521471167691294	169.77033685328206	5340.608149939217	158.22891468874877	4977.539982241578
13.744741480110864	19282.719742132147	18289.27576494917	23166.771348516962	21695.260055442606	25131.853958670585	23420.44935240244	27037.76051622938	25096.315790155055	30500.122646746688	28148.90009508417	0.15402720285094257	0.14521735614622494	167.56704215926584	5303.058048518375	156.17591388896108	4942.558719632216
13.827560461816718	19293.18562337144	18299.21224438961	23179.442705202622	21707.130463335947	25145.64046401108	23433.298679046442	27052.627622738535	25110.11523549182	30516.949826914217	28164.427680388508	0.15403007623048173	0.1452200485627211	165.37739816663088	5265.296154712327	154.13563715913915	4907.380300569348
13.910878469549415	19303.573547952215	18309.074971971062	23192.022275191182	21718.914989937	25159.328172443216	23446.05596815202	27067.38911462214	25123.816647390802	30533.658949290548	28179.846262631254	0.15403300171089668	0.14522278979794537	163.20135027126526	5227.322149338201	152.10803364845924	4872.004431437701
13.9946985101918	19313.883052038593	18318.86351116153	23204.50953505676	21730.613146428634	25172.916530156155	23458.720704193256	27082.044408261965	25137.41948409692	30550.24937506003	28195.15525140827	0.15403598023932075	0.1452255807393333	161.038844032184	5189.135717013851	150.09305265863077	4836.4308222280815
14.079023608744702	19324.113670471703	18328.577424235125	23216.90396038855	21742.224443095773	25186.404982521002	23471.292370892163	27096.592919377483	25150.923203239643	30566.72046500874	28210.354055933003	0.15403901278016374	0.1452284222905065	158.88982517286786	5150.736546262167	148.09064364508959	4800.659186643548
14.163856808436103	19334.264936765812	18338.216272269423	23229.205025796815	21753.748389331347	25199.792974101645	23483.770451228924	27111.03406304132	25164.327261847255	30583.07157954811	28225.442085058025	0.15404210031542487	0.14523131537156672	156.75423958143801	5112.1243295753375	146.10075621696888	4764.689242155291
14.24920117083096	19344.33638310344	18347.77961514193	23241.412204917793	21765.184493641413	25213.079948664614	23496.154427451314	27125.367253693792	25177.6311163604	30599.302078737524	28240.41874729561	0.15404524384501897	0.14523426091940034	154.63203330826946	5073.298763388768	144.12334013500367	4728.520709979348
14.335059775941703	19354.327540330927	18357.267011527023	23253.524970419418	21776.5322636509	25226.2653491898	23508.443781084836	27139.591905158384	25190.8342226464	30615.41132230811	28255.28345083943	0.1540484443871029	0.1452372598879849	152.52315256517613	5034.259548122063	142.1583453109779	4692.153315118514
14.421435722339384	19364.23793795332	18366.678018892166	23265.542794006313	21787.791206108755	25239.34861788054	23520.63799294234	27153.707430656617	25203.936036013038	30631.398669685976	28270.03560358574	0.15405170297841114	0.14524031324870265	150.42754372549825	4995.006388233043	140.2057218074042	4655.586786415428
14.50833212726552	19374.0671041297	18376.012193494666	23277.465146425602	21798.960826893843	25252.329196174593	23532.736543134422	27167.71324282399	25216.936011223366	30647.263480016743	28284.674613155716	0.15405502067459623	0.14524342199066106	148.34515332517913	4955.538992323913	138.26541983877541	4618.820856641047
14.595752126744532	19383.814565667984	18385.269090377922	23289.29149747222	21810.040631020416	25265.206524754758	23544.738911079545	27181.608753725523	25229.833602510116	30663.005112189763	28299.199886917537	0.15405839855057687	0.1452465871210164	146.2759280578466	4915.857073018327	136.33738976708264	4581.855262405239
14.683698875697011	19393.479848019437	18394.448263367365	23301.021315994087	21821.030122643388	25277.9800435593	23556.644575513936	27195.39337487126	25242.628263590053	30678.62292486238	28313.610832008508	0.15406183770089013	0.14524980966530615	144.21981477740337	4875.960347123444	134.42158210399793	4544.6897442843765
14.772175548053516	19403.062475273553	18403.549265066864	23312.654069897973	21831.928805064348	25290.64919179332	23568.45301450239	27209.066517232797	25255.319447679332	30694.116276485478	28327.906855358302	0.15406533924005356	0.1452530906677866	142.17676049776492	4835.8485356755555	132.51794751075795	4507.3240468734875
14.861185336869132	19412.56197015229	18412.571646854427	23324.18922615472	21842.736180736923	25303.213407939442	23580.16370544844	27222.627591259148	25267.9066075082	30709.484525328404	28342.08736371172	0.15406890430292972	0.14525643119177567	140.14671238986193	4795.521363891661	130.62643679534085	4469.7579187545925
14.95073145443871	19421.97785400433	18421.514958878084	23335.626250804755	21853.451751272496	25315.672129768966	23591.77612510499	27236.076006893254	25280.389195336305	30724.727029504735	28356.151763652124	0.1540725340451032	0.14525983232000336	138.12961778239696	4754.978561267257	128.74700091329578	4431.99111257121
15.040817132412794	19431.309646799185	18430.37875005149	23346.964608963626	21864.0750174458	25328.02479435303	23603.289749584863	27249.411173588476	25292.766662968	30739.843146998162	28370.099461625017	0.1540762296432572	0.1452632951549689	136.12542416076758	4714.21986158099	126.87959096644772	4394.023385043256
15.131445621914246	19440.556867120984	18439.16256804938	23358.20376482735	21874.605479200563	25340.27083807379	23614.704054371527	27262.632500325293	25305.038461767806	30754.83223568868	28383.929863961956	0.1540799922955651	0.14526682081930242	134.1340791664843	4673.24500295613	125.02415820288297	4355.854497027583
15.222620193655578	19449.719032162302	18447.86595930302	23369.34318167806	21885.04263565523	25352.409696635914	23626.01851432998	27275.739395628334	25317.20404267625	30769.69365337933	28397.64237690486	0.15408382322208306	0.1452704104561375	132.15553059772355	4632.053727910854	123.1806540167745	4317.484213558957
15.31434413805701	19458.79565771768	18456.488468995383	23380.382321889483	21895.385985108685	25364.440805078033	23637.23260371764	27288.73126758348	25329.26285622568	30784.42675782317	28411.236406630593	0.15408772366515308	0.14527406522948536	130.1897264056024	4590.645783326589	121.34902994557342	4278.91230383236
15.406620765365147	19467.78625817677	18465.029641056037	23391.32064693219	21905.63502504571	25376.36359778403	23648.345796195146	27301.607523854876	25341.21435255608	30799.030906750188	28424.71135927549	0.15409169488981275	0.14527778632462016	128.23661469714716	4549.02092057094	119.52923767225002	4240.1385413073
15.499453405772549	19476.690346517848	18473.489018156364	23402.157617379547	21915.789252143106	25388.177508495202	23659.35756483786	27314.367571702962	25353.057981431743	30813.505457895582	28438.066640961097	0.1540957381842135	0.14528157494846977	126.29614373270306	4507.178895490244	117.72122902327101	4201.1627037087455
15.592845409537835	19485.50743430035	18481.866141703882	23412.892692912734	21925.84816227493	25399.88197032142	23670.267382146583	27327.01081800151	25364.793192257126	30827.84976902703	28451.301657819018	0.15409985486004382	0.14528543233001398	124.36826192421722	4465.1194684049115	115.92495596672234	4161.984573022462
15.686800147106629	19494.237031657867	18490.160551837034	23423.525332326495	21935.8112505185	25411.476415753346	23681.07472005909	27339.53666925586	25376.4194340937	30842.06319797341	28464.415816017034	0.15410404625296428	0.14528935972068976	122.45291783715948	4422.842404234223	114.14037061488489	4122.603935639374
15.781321009233178	19502.878647290592	18498.371787419594	23434.05499353454	21945.678011160137	25422.960276674206	23691.779049961562	27351.94453162082	25387.936155676747	30856.145102653354	28477.408521785317	0.15410831372304729	0.14529335839480553	120.55006018848508	4380.347472480498	112.36742522085842	4083.0205822819844
15.87641140710273	19511.431788457674	18506.49938603464	23444.481133575056	21955.44793770062	25434.33298437193	23702.379842699775	27364.233810918984	25399.342805431945	30870.094841104354	28490.279181442493	0.15411265865522839	0.14529742964996098	118.65963784654741	4337.634447295219	110.60607217917277	4043.234308101237
15.972074772454643	19519.89596096939	18514.54288397891	23454.803208616253	21965.12052286131	25445.593969551264	23712.876568591015	27376.403912659218	25410.638831492906	30883.911771512212	28503.02720142288	0.15411708245976238	0.145301574807477	116.78159982900252	4294.703107448295	108.85626402487105	4003.2449126858264
16.06831455770623	19528.27066917879	18522.50181625625	23465.020673961535	21974.695258589414	25456.742662345772	23723.26869743531	27388.454242054937	25421.823681717917	30897.59525224046	28515.651988303056	0.15412158657268948	0.14530579521283116	114.91589530243073	4251.553236389533	107.11795343230187	3963.052200083621
16.165134236077357	19536.555415973467	18530.375716571532	23475.13298405507	21984.171636064057	25467.77849233025	23733.555698527467	27400.384204043126	25432.896803707798	30911.14464186067	28528.152948829695	0.15412617245631235	0.1453100922361041	113.06247358501423	4208.184622397646	105.39109321677824	3922.6559789124876
16.262537301715792	19544.749702767247	18538.16411732408	23485.139592487558	21993.549145701923	25478.700888533487	23743.7370406689	27412.193203303694	25443.857644823423	30924.55929918337	28540.52948994726	0.15413084159967824	0.14531446727243147	111.22128414192412	4164.597058467567	103.67563633118698	3882.056062301621
16.36052726982327	19552.85302949086	18545.866549600738	23495.039952001032	22002.827277162814	25489.509279450136	23753.812192179314	27423.880644278	25454.70565220339	30937.83858328818	28552.78101882588	0.15413559551907238	0.14531892174246744	109.39227658478194	4120.790342354216	101.97153586632339	3841.2522679511458
16.459107676782416	19560.8648945832	18553.482543169084	23504.83351449463	22012.0055193555	25500.20309305369	23763.780620908892	27435.44593118871	25465.44027278212	30950.981853555528	28564.90694289004	0.15414043575852107	0.14532345709285277	107.57540067352238	4076.764276704751	100.2787450508913	3800.2444181973115
16.55828208028434	19568.78479498189	18561.01162647013	23514.519731029784	22021.083360443303	25510.781756809	23773.641794250296	27446.888468059184	25476.06095330796	30963.988469698106	28576.906669847183	0.15414536389030192	0.1453280747966956	105.77060631503991	4032.518669058569	98.59721725140116	3759.0323400609195
16.658054059457015	19576.61222611387	18568.45332661116	23524.098051835826	22030.060287850018	25521.24469768531	23783.3951791511	27458.20765873358	25486.567140361807	30976.85779179322	28588.779607717224	0.15415038151546595	0.14533277635405975	103.9778435613407	3988.0533318463713	96.92690597020555	3717.615865232423
16.758427214994473	19584.3466818853	18575.807169357875	23533.567926314947	22038.93578826528	25531.59134216874	23793.04024212573	27469.40290689647	25496.958280375293	30989.58918031477	28600.525164861632	0.1541554902643683	0.14533756329246067	102.19706260920793	3943.368082425557	95.267764844888	3675.9948301054537
16.859405169286727	19591.98765467164	18583.072679126715	23542.928803047704	22047.70934765042	25541.82111627551	23802.576449268076	27480.473616093317	25507.233819649766	31002.18199616639	28612.142750013572	0.15416069179720976	0.14534243716737336	100.42821379988163	3898.4627431444824	93.61974764835031	3634.16907583829
16.960991566550526	19599.53463530712	18590.249378976678	23552.180129798107	22056.38045124393	25551.933445564755	23812.003266263724	27491.419189750653	25517.39320437502	31014.635600714395	28623.631772307897	0.15416598780458665	0.14534739956274784	98.67124761929153	3853.3371413871646	91.98280828892894	3592.138448409736
17.063190072960847	19606.98711307432	18597.33679060127	23561.321353519128	22064.948583567384	25561.927755151988	23821.320158402876	27502.239031197045	25527.435880648754	31026.94935582184	28634.99164131218	0.1541713800080523	0.14535245209153497	96.92611469569965	3807.9911095649004	90.35690080808126	3549.9027985958382
17.166004376783235	19614.34457569284	18604.334434319597	23570.35192035742	22073.413228430603	25571.803469721865	23830.52659059248	27512.93254368344	25537.361294495386	31039.122623881984	28646.221767057064	0.15417687016069115	0.1453575963962222	95.19276579975849	3762.424485166557	88.74197938066209	3507.461982031353
17.26943818850684	19621.606509308443	18611.241829067967	23579.271275658957	22081.773868937664	25581.560013541923	23839.62202736944	27523.499130404667	25547.16889188606	31051.154767853295	28657.321560068227	0.15418246004769776	0.1453628341493794	93.47115184507857	3716.637110828422	87.13799831505457	3464.8158592693508
17.37349524097843	19628.772398481244	18618.058492390574	23588.07886397377	22090.029987492126	25591.196810475703	23848.60593291308	27533.938194520357	25556.858118757973	31063.04515129397	28668.29043139767	0.15418815148697376	0.14536816705421482	91.7612238850561	3670.628834293224	85.54491205122031	3421.964295770973
17.478179289537028	19635.84172617391	18624.78394043039	23596.7741290611	22098.18106580279	25600.713283996258	23857.477771058275	27544.249139176452	25566.428421034514	31074.793138397275	28679.127792656105	0.15419394632973105	0.1453735968451404	90.06293311476475	3624.3995085284114	83.96267516085936	3378.9071619603783
17.583494112149474	19642.813973739616	18631.417687919427	23605.35651389457	22106.22658488896	25610.108857199917	23866.23700530822	27554.431367527064	25575.879244645137	31086.39809402753	28689.83305604522	0.15419984646110818	0.14537912528835084	88.37623086906387	3577.948991704732	82.39124234677001	3335.6443332554772
17.689443509546752	19649.68862090938	18637.959248169132	23613.8254606669	22114.166025086135	25619.382952819673	23874.88309884773	27564.484282756068	25585.210035545897	31097.859383755924	28700.405634390823	0.15420585380079804	0.1453847541824104	86.70106862133252	3531.2771472204477	80.8305684417137	3292.1756900865585
17.79603130536116	19656.465145779326	18644.40813305997	23622.18041079495	22121.99886605113	25628.534993239067	23883.415514556087	27574.407288099355	25594.420239739564	31109.176373897306	28710.84494117576	0.15421197030368775	0.14539048535885152	85.03739798437164	3484.38384377677	79.28060840892431	3248.501117961481
17.90326134626431	19663.14302479751	18650.763853031418	23630.42080492452	22129.72458676788	25637.56440050598	23891.833715020693	27584.1997868671	25603.50930329681	31120.34843154716	28721.15039057413	0.1542181979605109	0.14539632068278535	83.38517070846865	3437.2689553741366	77.74131734095863	3204.620507490821
18.011137502105942	19669.72173275041	18657.02591707096	23638.546082935158	22137.3426655524	25646.470596346495	23900.137162550032	27593.86118246623	25612.476672376684	31131.374924619093	28731.321397484866	0.15422453879850945	0.14540226205352463	81.74433868174674	3389.9323613755405	76.21265045800828	3160.5337543589994
18.119663666053608	19676.200742749123	18663.193832703233	23646.55568394494	22144.852580058232	25655.253002179004	23908.32531918719	27603.390878423303	25621.321793247815	31142.255221882875	28741.357377566466	0.15423099488211223	0.14540831140521604	80.11485392904433	3342.373946524225	74.6945631091221	3116.2407594462857
18.228843754733095	19682.579526215108	18669.267105978783	23654.44904631506	22152.253807281773	25663.911039128176	23916.397646723442	27612.78827840738	25630.044112309813	31152.988693002728	28751.257747271964	0.15423756831362473	0.14541447070748545	78.49666861056176	3294.5936009343714	73.1870107708819	3071.7414288157597
18.338681708369887	19688.857552865546	18675.245241462446	23662.22560765441	22159.54582356741	25672.44412803904	23924.35360671172	27622.05278625309	25638.643076114673	31163.574708576132	28761.021923884156	0.1542442612339282	0.14542074196609606	76.88973502255976	3246.5912201907486	71.68994904660212	3027.0356737412512
18.44918149093129	19695.03429069854	18681.127742221426	23669.88480482422	22166.72810461269	25680.85168949141	23932.192660480327	27631.183805984296	25647.118131388535	31174.01264017337	28770.64932555143	0.15425107582319925	0.14542712722361958	75.29400559591886	3198.3667053412646	70.20333366538398	2982.1234107324854
18.56034709026951	19701.109205977613	18686.914109813013	23677.426073942373	22173.800125473343	25689.133143813997	23939.914269146542	27640.180741837437	25655.468725053455	31184.301860377043	28780.139371323778	0.15425801430163494	0.1454336285601174	73.70943289561546	3149.9199629267678	68.72712048243557	2937.004561590031
18.672182518265565	19707.0817632161	18692.603844272136	23684.84885038788	22180.7613605685	25697.287911098945	23947.517893630626	27649.042998285648	25663.694304249737	31194.441742822644	28789.491481189678	0.15426507893020058	0.1454402480938369	72.1359696204454	3101.2509050350636	67.26126547831518	2891.679053437896
18.784691810974078	19712.951425160976	18698.196444098383	23692.15256880515	22187.611283685572	25705.315411216234	23955.00299466959	27657.76998006265	25671.794316358137	31204.431662239127	28798.705076112954	0.15427227201138116	0.14544698798191996	70.57356860104483	3052.3594492673874	65.80572475715599	2846.146818699315
18.897879028768923	19718.71765277618	18703.691406242666	23699.33666310803	22194.34936798505	25713.21506382805	23962.36903283108	27666.361092187006	25679.768209022306	31214.270994490063	28807.77957807019	0.15427959588995807	0.1454538504211269	69.02218280118541	3003.2455188473687	64.36045454785926	2800.407795201987
19.01174825648978	19724.37990522594	18709.088226093838	23706.400566484244	22200.975086005677	25720.98628840377	23969.615468527696	27674.81573998693	25687.615430171852	31223.959116615726	28816.714410089022	0.15428705295379108	0.14546083764857065	67.48176531668287	2953.909042636864	62.925411202872056	2754.461926182732
19.126303603589555	19729.937639857177	18714.38639746458	23713.34371139919	22207.48790966901	25728.62850423438	23976.741762030902	27683.133329124837	25695.33542804506	31233.49540687511	28825.50899628621	0.1542946456346208	0.14546795194246684	65.95226937312691	2904.349955096841	61.50055119663011	2708.3091602800414
19.241549204282624	19735.390312181717	18719.585412577027	23720.165529599868	22213.88731028415	25736.141130447257	23983.74737348528	27691.313265622382	25702.927651212136	31242.87924478866	28834.162761906606	0.15430237640888714	0.14547519562290004	64.43364832681254	2854.5681963702664	60.085831126009	2661.949451593682
19.357489217694134	19740.737375858054	18724.684762048153	23726.865452118804	22220.172758552446	25743.52358602108	23990.631762922796	27699.3549558857	25710.39154859862	31252.110011181634	28842.675133362438	0.15431024779855654	0.1454825710525999	62.925855663619586	2804.563712301664	58.68120770920359	2615.382759705186
19.474127828010037	19745.978282672568	18729.683934874563	23733.442909277637	22226.343724571983	25750.775289800626	23997.394390277124	27707.25780673081	25717.72656950898	31261.187088227773	28851.045538273072	0.15431826237197302	0.14549008063773705	61.428844998721615	2754.336454465054	57.28663778590271	2568.6090497262776
19.59146924462811	19751.112482520442	18734.582418417125	23739.89733069093	22232.399677842168	25757.895660511895	24004.03471539819	27715.021225409488	25724.932163650545	31270.10985949377	28859.273405505373	0.15432642274472047	0.1454977268287308	59.94257007527631	2703.8863801779225	55.90207831579028	2521.628292297013
19.709517702309874	19756.13942338584	18739.379698384913	23746.228145269404	22238.340087268	25764.884116776946	24010.55219806647	27722.644619634964	25732.007781157412	31278.877709983888	28867.35816521428	0.15433473158050398	0.14550551212107282	58.466984764905646	2653.2134525617585	54.52748637832701	2474.4404636221007
19.828277461333414	19761.058551322025	18744.075258819004	23752.434781223717	22244.16442116444	25771.740077129347	24016.94629800772	27730.12739760848	25738.95287261485	31287.49002618574	28875.29924888411	0.15434319159204518	0.14551343905616806	57.00204306516389	2602.3176404889673	53.162819172866875	2427.0455455332994
19.94775280764713	19765.869310430237	18748.668582075774	23758.516666067117	22249.87214726071	25778.462960028737	24023.21647490762	27737.468968045072	25745.76688908387	31295.94619611544	28883.096089370396	0.15435180554199807	0.14552151022219026	55.54769910057075	2551.198918688111	51.808034016154124	2379.4435254279524
20.067948053024427	19770.571142839097	18753.159148809453	23764.473226619273	22255.46273270406	25785.05218387681	24029.362188426156	27744.668740200996	25752.449282125584	31304.24560936499	28890.74812094162	0.15436057624387928	0.1455297282549539	54.10390712237859	2499.85726777371	50.46308834388037	2331.634396395646
20.188867535219305	19775.16348868257	18757.546437954956	23770.303889008803	22260.935644064313	25791.50716703206	24035.382898212953	27751.726123900098	25758.99950382677	31312.387657148665	28898.254779322622	0.15436950656301854	0.14553809583880356	52.67062150542915	2448.2926741642877	49.12793970944767	2283.6181572005153
20.31051561812294	19779.645786077817	18761.829926709426	23776.008078676256	22266.29034733726	25797.827327825315	24041.278063921563	27758.640529561115	25765.41700682448	31320.37173235074	28905.615501737153	0.15437859941752638	0.1455466157075198	51.24779674973979	2396.5051302062348	47.80254578187305	2235.3948122551665
20.432896691921076	19784.0174711025	18766.009090513842	23781.585220376866	22271.52630794868	25804.012084575126	24047.047145224617	27765.411368225043	25771.701244331703	31328.19722957365	28912.829726951877	0.1543878577792788	0.14555529064524275	49.835387479135534	2344.494634167291	46.48686434724368	2186.964371731505
20.55601517325261	19788.27797777147	18770.083403034092	23787.034738183123	22276.642990758024	25810.060855603282	24052.689601828755	27772.038051582836	25777.851670163018	31335.863545186727	28919.896895320602	0.1543972846749248	0.1455641234874121	48.43334844142373	2292.2611902831122	45.18085330785834	2138.3268515672535
20.679875505368887	19792.426738013008	18774.052336141493	23792.356055487355	22281.63986006203	25815.97305925044	24058.20489348976	27778.51999200342	25783.86773876054	31343.37007737565	28926.816448829148	0.15440688318690876	0.1455731171217277	47.04163450600754	2239.804808708839	43.88447068037931	2089.4822734370828
20.804482158294064	19796.463181644158	18777.915359892682	23797.548595003664	22286.516379597942	25821.74811389138	24063.592480027382	27784.85660256147	25789.748905219752	31350.716226191937	28933.587831140336	0.15441665645451583	0.1455822744891258	45.660200664555305	2187.1255055963993	42.597674596021534	2040.4306648094207
20.92983962898646	19800.386736345958	18781.67194250933	23802.611778770402	22291.27201254707	25827.38543795103	24068.85182134073	27791.047297066227	25795.494625316183	31357.90139360388	28940.21048764014	0.1544266076749362	0.1455915985847768	44.289002029938274	2134.2233030954376	41.320423299926915	1991.1720589650795
21.055952441500814	19804.196827637537	18785.321550356937	23807.545028151795	22295.906221537694	25832.88444991975	24073.98237742321	27797.091490089708	25801.104355531614	31364.924983547146	28946.68386548369	0.15443674010434813	0.1456010924590991	42.927993835983216	2081.098229390569	40.05267515110609	1941.7064950522035
21.18282514715158	19807.89287885025	18788.863647923677	23812.34776384009	22300.418468648506	25838.244568369544	24078.983608378207	27802.988596996143	25806.577553081388	31371.78640197708	28953.00741364276	0.1544470570590265	0.1456107592187955	41.577131436395575	2027.7503186948597	38.794388620444806	1892.0340180257335
21.31046232467717	19811.474311100348	18792.297697797814	23817.01940585672	22304.808215410885	25843.465211969287	24083.854974433692	27808.738033970523	25811.913675940737	31378.485056920315	28959.18058295239	0.1544575619164668	0.14562060202790764	40.23637030375539	1974.17961125914	37.5455222913879	1842.1546787424013
21.438868580405217	19814.940543261902	18795.62316064575	23821.559373554108	22309.07492281241	25848.54579950102	24088.595935958438	27814.33921804856	25817.112182872934	31385.020358528294	28965.20282615991	0.15446825811653705	0.145630624108891	38.90566603062325	1920.3861534697935	36.30603485996835	1792.0685340063646
21.568048548418737	19818.290991938444	18798.83949518843	23825.967085616758	22313.218051298893	25853.485749875636	24093.2059534768	27819.791567146127	25822.172533456196	31391.39171913062	28971.07359797286	0.15447914916264555	0.14564082874371226	37.58497432625154	1866.369997725822	35.07588513154769	1741.775646452792
21.69800689072348	19821.52507143403	18801.946158177747	23830.241960062096	22317.237060776995	25858.284482148614	24097.684487684397	27825.09450008903	25827.09418811167	31397.59855328903	28976.79235510836	0.1544902386229373	0.14565121927496635	36.274251017632196	1812.1312025543302	33.8550320227223	1691.2760846978053
21.828748297416116	19824.64219372396	18804.942604372285	23834.383414241605	22321.13141061659	25862.94141553624	24102.030999463615	27830.247436643545	25831.876608131482	31403.640277852628	28982.358556342962	0.1545015301315096	0.14566179910701404	34.97345204926387	1757.6698326291516	32.6434345595917	1640.5699232900515
21.960277486853503	19827.64176842445	18807.828286512293	23838.39086484129	22324.900559652655	25867.45596943146	24106.24494989906	27835.249797546672	25836.519255706837	31409.516312013177	28987.7716625628	0.15451302738965206	0.14567257170714537	33.682533481143764	1702.9859587261453	31.441051877642167	1589.6572427619249
22.092599205822967	19830.5232027617	18810.602655294348	23842.26372788207	22328.54396618748	25871.82756341986	24110.32580029334	27840.101004536908	25841.021593956775	31415.22607736129	28993.03113681484	0.1545247341671129	0.14568354060676192	32.40145148932061	1648.079657798633	30.24784322171763	1538.5381296658888
22.225718229713628	19833.28590154043	18813.265159345236	23846.001418720178	22332.0610879924	25876.055617295933	24114.27301218269	27844.800480385427	25845.383086956925	31420.768997943498	28998.136444358366	0.15453665430338595	0.14569470940258378	31.130162364104763	1592.9510129205883	29.063767943618586	1487.2126764999703
22.359639362688714	19835.929267111154	18815.81524519493	23849.603352046743	22335.4513823091	25880.13955107874	24118.08604735237	27849.34764892693	25849.603199768193	31426.144500319293	29003.087052716895	0.15454879170902577	0.1457060817578793	29.868622509602574	1537.6001133117825	27.88878550249501	1435.680981776677
22.494367437858962	19838.452699337315	18818.252357249406	23853.068941887792	22338.714305851227	25884.07878502832	24121.764367852655	27853.741935091555	25853.68139846631	31431.3520136197	29007.882431731192	0.15456115036698945	0.1457176614037205	28.616788444356644	1482.0270544160157	26.722855465108296	1383.9431500788778
22.629907317457054	19840.8555955613	18820.575937762518	23856.39760160371	22341.849314805582	25887.872739661765	24125.30743601451	27857.982764936565	25857.61715017131	31436.39096960617	29012.522053612724	0.15457373433399915	0.1457294521402597	27.37461679970147	1426.231937858276	25.56593750465254	1331.9992920365185
22.766263893012997	19843.137350569767	18822.785426807317	23859.58874388847	22344.855864833127	25891.52083576938	24128.714714465477	27862.069565678485	25861.40992307736	31441.260802730125	29017.005392997733	0.15458654774193675	0.14574145783803452	26.14206431870116	1370.2148714270443	24.417991398717277	1279.8495242772624
22.903442085530802	19845.297356557992	18824.88026224628	23862.641780768496	22347.733411069446	25895.0224944307	24131.985666145083	27866.001765725334	25865.059186482424	31445.96095019319	29021.331927001527	0.15459959479926497	0.14575368243929698	24.919087856062106	1313.9759691115469	23.278977031062823	1227.4939695429057
23.041446845665973	19847.3350030937	18826.859879701686	23865.556123601524	22350.48140812587	25898.37713703083	24135.11975432134	27869.778794709397	25868.564410819163	31450.490852008403	29025.50113527458	0.15461287979247276	0.1457661299593671	23.7056443777401	1257.5153511250392	22.148854390106862	1174.9327566735446
23.180283153904217	19849.249677079795	18828.723712524297	23868.331183074988	22353.099310089336	25901.584185276573	24138.11644260605	27873.400083520082	25871.92506768497	31454.849951061926	29029.512500057892	0.15462640708755276	0.1457788044880161	22.501690959761618	1200.8331438796595	21.02758356712002	1122.1660205367953
23.31995602074116	19851.040762716373	18830.471191761942	23870.966369204198	22355.586570522708	25904.643061212646	24140.975194970964	27876.86506433715	25875.140629872978	31459.03769317558	29033.365506239963	0.15464018113150677	0.1457917101908734	21.307184787554434	1143.9294799864292	19.91512475728814	1069.1939021302387
23.460470486863187	19852.707641461722	18832.101746127097	23873.461091330173	22357.942642464586	25907.55318723781	24143.695475763612	27880.173170664122	25878.210571403102	31463.053527170086	29037.059641414093	0.15465420645387987	0.14580485131086493	20.122083155758446	1086.8044982831925	18.81143825840263	1016.016548554413
23.60183162332936	19854.24969199265	18833.61480196381	23875.81475811733	22360.16697842904	25910.313986121244	24146.27674972331	27883.323837362164	25881.134367553426	31466.896904929188	29040.594395936478	0.1546684876683255	0.14581823216967535	18.946343467148836	1029.458343819715	17.716484470292926	962.6341130146757
23.744044531754422	19855.666290163597	18835.009783213703	23878.026777550618	22362.25903040484	25912.924881018567	24148.718481997006	27886.316500683995	25883.911494891705	31470.56728146437	29043.969262984836	0.15468302947420198	0.14583185716924382	17.779923232184956	971.8911678576842	16.630223894419032	909.0467548416927
23.887114344492932	19856.956808965166	18836.286111381352	23880.096556932695	22364.218249854766	25915.385295488253	24151.020138155407	27889.150598308435	25886.541431307392	31474.064114980596	29047.18373861807	0.15469783665819925	0.14584573079328533	16.62278006784618	914.1031278548762	15.55261713283835	855.2546394700184
24.031046224824397	19858.120618481214	18837.443205498585	23882.023502880216	22366.044087714225	25917.69465350751	24153.181184208697	27891.825569374647	25889.023656043526	31477.386866942357	29050.237321836095	0.15471291409599863	0.14585985760884446	15.474871697850176	856.094387492165	14.483624887710903	801.2579384483397
24.175845367139747	19859.15708584564	18838.4804820882	23883.807021320605	22367.735994390023	25919.852379488922	24155.201086622714	27894.340854517563	25891.35764972932	31480.535002141376	29053.129514640972	0.15472826675396506	0.14587424226787746	14.336155951416004	797.8651166595519	13.423207961590379	747.0568294972181
24.32151699712871	19860.065575197434	18839.397355126825	23885.4465174876	22369.293419758706	25921.857898296166	24157.079312334983	27896.695895902612	25893.54289441295	31483.50798876407	29055.85982209856	0.1547438996908733	0.14588888950886983	13.206590762390988	739.4154914282262	12.37132725538686	692.6514964187518
24.468066371968433	19860.845447635358	18840.193236006537	23886.94139591721	22370.715813164312	25923.71063526056	24158.815328770423	27898.89013726162	25895.57887359416	31486.305298460837	29058.42775240055	0.15475981805966826	0.14590380415848184	12.08613416927983	680.7456940766424	11.32794376880338	638.0421291617677
24.61549878051318	19861.496061171103	18840.86753349618	23888.291060442738	22372.00262341645	25925.410016196907	24160.40860385771	27900.9230239283	25897.465072257917	31488.92640641535	29060.83281692802	0.15477602710925953	0.14591899113322748	10.974744313585688	621.8559130402282	10.293018599390052	583.228923807852
24.763819543485244	19862.016770681676	18841.419653701145	23889.49491418979	22373.153298787383	25926.955467419786	24161.858606044912	27902.79400287453	25899.20097690756	31491.370791415262	29063.074530314898	0.15479253218635386	0.14593445544118924	9.872379440217628	562.7463429532945	9.266512941539986	528.2120825359598
24.91303401366693	19862.406927860593	18841.849000022714	23890.55235957078	22374.167287009313	25928.346415759588	24163.164804315667	27904.502522746698	25900.78607559882	31493.637935923547	29065.152410512816	0.15480933873732064	0.14595020218376495	8.778997895715293	503.4171845782548	8.24838808651839	472.99181365873665
25.063147576093755	19862.665881167923	18842.154973116143	23891.462798278935	22375.044035271047	25929.582288578466	24164.326668205013	27906.048033902298	25902.219857973727	31495.727326150547	29067.065978856408	0.15482645231009828	0.14596623655744875	7.694558128845529	443.8686448605731	7.238605421487591	417.5683315983042
25.214165648248784	19862.792975779448	18842.336970847937	23892.22563128232	22375.782990214506	25930.662513786658	24165.343667815443	27907.429988447257	25903.501815295112	31497.638452127518	29068.81476012965	0.1548438785561363	0.14598256385565048	6.619018688608776	384.10093685332686	6.237126429216005	361.94185690023005
25.366093680258146	19862.78755353418	18842.39438825209	23892.8402588167	22376.383597930806	25931.586519858018	24166.215273832793	27908.64784027276	25904.631440481186	31499.370807780047	29070.398282632836	0.15486162323237773	0.1459991894705486	5.552338223991683	324.1142797069624	5.243912687001284	306.1126161934808
25.518937155087716	19862.648952881238	18842.326617485232	23893.306080378807	22376.84530395596	25932.353735846304	24166.940957542112	27909.701045093254	25905.608228140427	31500.92389100344	29071.81607825034	0.15487969220327974	0.14601611889498145	4.494475484054419	263.90889870841056	4.258925866364734	250.08084220718592
25.672701588741027	19862.376508825193	18842.133047780866	23893.6224947186	22377.167553266318	25932.96359140092	24167.520190843607	27910.58906048423	25906.431674606913	31502.297203738333	29073.0676825194	0.15489809144287753	0.14603335772437812	3.4453893159516156	203.4850251832977	3.2821277317998465	193.84677371382713
25.827392530458226	19861.96955287021	18841.81306540229	23893.78889983128	22377.349790273347	25933.415516782676	24167.952446268228	27911.311345920392	25907.10127797549	31503.490252047424	29074.152634699254	0.15491682703688578	0.1460509116587231	2.4050386650051223	142.84289651922882	2.3134801412088564	137.41065558977425
25.983015562916506	19861.42741296305	18841.366053594953	23893.80469294886	22377.391458818674	25933.708942879653	24168.23719699395	27911.867362814275	25907.616538138125	31504.502546193282	29075.070477842124	0.15493590518484682	0.14606878650456728	1.3733825736271683	81.98275612201542	1.3529450445930706	80.77273875568062
26.139576302431465	19860.749413434616	18840.791392536972	23893.669270531136	22377.292002167804	25933.84330122275	24168.373916861023	27912.256574555005	25907.976956819402	31505.333600716822	29075.82075886369	0.1549553322023195	0.14608698817707477	0.35038018159684725	20.90485343988985	0.40048448370362166	23.93328017089516
26.297080399159835	19859.934874940584	18840.08845928936	23893.382028256605	22377.050863004497	25933.818024001666	24168.362080388233	27912.478446547822	25908.182037613486	31505.98293451737	29076.403028615903	0.1549751145231125	0.14610552270211047	-0.6640092760353582	-40.390556135214865	-0.5439394090208225	-33.10745719075203
26.455533537303385	19858.983114399933	18839.25662774414	23892.942361012036	22376.667483423586	25933.63254407993	24168.201162788013	27912.532446253008	25908.23128602024	31506.450070932646	29076.81684195921	0.15499525870156416	0.14612439621837614	-1.6698264697915874	-101.90321131236851	-1.4803644114290364	-90.34920439776033
26.614941435314055	19857.893444932844	18838.295268572136	23892.34966288235	22376.14130492432	25933.286295010654	24167.890639982437	27912.41804322602	25908.12420948253	31506.734537820703	29077.06175783685	0.1550157714148668	0.1461436149795808	-2.6671119744714815	-163.63284481037408	-2.4088282105512917	-147.7916864687577
26.77530984610034	19856.66517579699	18837.203749169148	23891.603327139754	22375.47176840289	25932.778711052037	24167.429988618784	27912.134709157763	25907.860317423547	31506.835867642727	29077.137339349654	0.15503665946544087	0.1461631853566627	-3.6559062714513857	-225.57918348815292	-3.329368404854904	-205.43462248984724
26.93664455723489	19855.29761232212	18835.981433600886	23890.70274623206	22374.65831414441	25932.109227182427	24166.818686084927	27911.6819179148	25907.439121284267	31506.75359754643	29077.043153831557	0.1550579297833549	0.14618311384005236	-4.636249749804847	-287.74194839876145	-4.242022504797205	-263.2777256416157
27.098951391163432	19853.790055843452	18834.627682546652	23889.647311770666	22373.7003818145	25931.277279115562	24166.056210524766	27911.05914558016	25906.860134561317	31506.487269450707	29076.778772926235	0.1550795894287954	0.14620340704198403	-5.608182706419029	-350.1208548042923	-5.14682793332031	-321.32070320565253
27.26223620541477	19852.1418036334	18833.141853241792	23888.436414517895	22372.597410450428	25930.282303315562	24165.142040853574	27910.26587049442	25906.122872845157	31506.036430131404	29076.343772664655	0.15510164559459017	0.14622407169885257	-6.571745346125681	-412.71561216469854	-6.0438220257201465	-379.56325655337423
27.426504892812353	19850.352148832106	18831.523299418965	23887.069444374032	22371.34883845197	25929.123737012185	24164.075656773493	27909.301573297376	25905.226853858807	31505.4006313084	29075.737733543854	0.15512410560877773	0.14624511467361867	-7.526977782996255	-475.5259242216125	-6.933042031159857	-438.0050812186673
27.59176338168682	19848.42038037591	18829.771371247683	23885.54579036328	22369.95410357127	25927.801018215425	24162.85653878849	27908.16573696959	25904.171597496388	31504.57942973322	29074.960240606182	0.15514697693723584	0.1462665429582658	-8.473920041855308	-538.5514890924096	-7.814525113266427	-496.64586693327874
27.758017636089992	19846.345782924564	18827.88541527289	23883.864840619415	22368.412642902695	25926.313585730255	24161.48416821967	27906.857846874478	25902.956625862465	31503.572387278076	29074.010883520023	0.15517026718635785	0.1462883636763036	-9.412612057931256	-601.7919992469251	-8.688308350232546	-555.4852976286784
27.925273656010095	19844.127636786776	18825.86477435186	23882.0259823708	22366.72389287186	25924.660879171362	24159.958027220255	27905.377390800913	25901.581463311446	31502.379071026167	29072.889256661263	0.15519398410578988	0.14631058408532718	-10.34309367770038	-665.2471415670589	-9.554428736970294	-614.5230515571311
28.09353747758831	19841.765217844004	18823.708787589523	23880.02860192468	22364.887289223945	25922.842338977556	24158.277598790224	27903.723859005942	25900.04563648702	31500.999053362884	29071.59495919552	0.1552181355912209	0.14633321157962453	-11.265404660749482	-728.9165974659845	-10.412923184019746	-673.7588012227789
28.2628151733366	19839.257797472423	18821.41679027293	23877.872084650655	22362.90226701211	25920.85740642591	24156.442366791653	27901.896744257705	25898.348674362795	31499.431912067997	29070.127595162303	0.15524272968723152	0.14635625369284241	-12.17958467968856	-792.8000428937376	-11.263828518785886	-733.1922134589404
28.43311285235687	19836.604642463477	18818.988113803454	23875.555814963824	22360.768260584584	25918.705523646113	24154.45181596299	27899.895541879123	25896.490108282283	31497.677230409565	29068.486773559194	0.15526777459020166	0.14637971810070396	-13.085673320150818	-856.8971483418718	-12.107181486659101	-792.8229494942352
28.604436660561465	19833.805014942514	18816.42208562807	23873.079176307125	22358.484703571765	25916.386133634605	24152.305431934008	27897.71974979181	25894.469471999946	31495.7345972388	29066.67210842793	0.15529327865127987	0.146403612623784	-13.983710083470214	-921.2075790343806	-12.943018751670024	-852.6506650047377
28.77679278089485	19830.858172285225	18813.718029168464	23870.441551132484	22356.051028872047	25913.898680267946	24150.00270123983	27895.36886855976	25892.286301721822	31493.603607085555	29064.68321894072	0.1553192503794129	0.14642794523034275	-14.87373438688519	-985.7309949463233	-13.77137689749361	-912.6750101773068
28.950187433556945	19827.763367032752	18810.875263749058	23867.642320881896	22353.46666863769	25911.242608316807	24147.54311133555	27892.84240143415	25889.940136147194	31491.283860255953	29062.519729488446	0.15534569844443796	0.14645272403921622	-15.755785562534584	-1050.467050762847	-14.592292426386848	-972.8956296425313
29.124626876227456	19824.51984680482	18807.893104523297	23864.680865967588	22350.731054259908	25908.417363459597	24144.92615061061	27890.139854398407	25887.430516510467	31488.774962931042	29060.18126976995	0.15537263168024293	0.1464779573227694	-16.629902860702714	-1115.4153961036354	-15.405801762186456	-1033.3121626777574
29.30011740429177	19821.126854210383	18804.770862397785	23861.556565750852	22347.84361635273	25905.422392295262	24142.151308402328	27887.26073621285	25884.756986622746	31486.076527265937	29057.66747488154	0.15540005908798907	0.14650365350991087	-17.49612545008131	-1180.5756755657494	-16.211941250323434	-1093.9242432294413
29.476665351068124	19817.583626756903	18801.50784395529	23858.268798520796	22344.803784736934	25902.2571423567	24139.218075010216	27884.204558460628	25881.91909291451	31483.188171491303	29054.977985408797	0.15542798983940342	0.14652982118916794	-18.354492417085567	-1245.9475287050009	-17.01074715734285	-1154.7314998786896
29.654277088036206	19813.889396757386	18798.103351375736	23854.816941472014	22341.610988422988	25898.921062123645	24136.125941709655	27880.970835593635	25878.916384478405	31480.109520015685	29052.11244751904	0.15545643328013936	0.1465564691118303	-19.205042768837302	-1311.5305902482942	-17.802255673566833	-1215.733556035906
29.832959025067048	19810.043391234987	18794.55668235515	23851.200370681036	22338.26465559297	25895.413601034987	24132.874400765184	27877.559084978424	25875.74841311192	31476.84020352877	29049.070513054652	0.15548539893320967	0.14658360619515698	-20.047815432830248	-1377.3244901131839	-18.586502912614378	-1276.9300299342722
30.0127176106544	19806.044831826097	18790.86713002328	23847.4184610826	22334.764213582348	25891.734209501545	24129.46294544425	27873.968826943234	25872.414733361155	31473.37985910684	29045.851839628387	0.15551489650249076	0.14661124152565239	-20.88284925709013	-1443.3288534451276	-19.363524911765126	-1338.3205346530303
30.193559332147448	19801.892934680836	18787.033982858975	23843.47058644465	22331.10908886069	25887.882338918178	24125.89107003032	27870.1995848249	25868.91490256451	31469.72813031912	29042.45609071945	0.15554493587630078	0.1466393843624104	-21.710183013259666	-1509.5433008642867	-20.133357634578715	-1399.9046783326194
30.37549071598484	19797.5869103611	18783.056524603402	23839.356119342036	22327.29870701123	25883.857441675318	24122.158269835563	27866.25088501579	25865.248480896324	31465.884667334994	29038.882935770398	0.1555755271310564	0.14666804414053008	-22.529855395521736	-1575.9674484236166	-20.8960369698907	-1461.6820641281083
30.55851832793038	19793.125963737086	18778.93403417205	23835.074431130302	22323.33249271059	25879.658971171244	24118.264041214185	27862.122257012175	25861.415031411976	31461.84912703403	29035.13205028653	0.15560668053500318	0.14669723047460545	-23.34190502220008	-1642.6009077606723	-21.651598733238643	-1523.65229031723
30.742648773309874	19788.50929388055	18774.665785563775	23830.624891917316	22319.209869706603	25875.28638182286	24114.207881574523	27857.813233461686	25857.414120092035	31457.62117311582	29031.20311593514	0.1556384065520307	0.1467269531622868	-24.146370436486905	-1709.443286200054	-22.400078667553316	-1585.8149503916502
30.92788869724955	19783.736093956548	18770.251047768663	23826.00687053508	22314.93026079633	25870.73912907742	24109.989289391935	27853.323350212395	25853.245315887958	31453.2004762128	29027.09582064745	0.15567071584556366	0.14675722218791856	-24.943290107694338	-1776.4941868698224	-23.141512444264663	-1648.1696331584826
31.114244784915854	19778.805551111844	18765.689084672897	23821.21973450934	22310.493087802133	25866.01666942269	24105.607764220356	27848.65214636101	25848.90819076696	31448.58671400313	29022.809858720488	0.1557036192825418	0.14678804772625775	-25.732702432622318	-1843.7532088728622	-23.875935664102144	-1710.7159228334203
31.30172376175672	19773.71684636151	18760.97915496223	23816.262850029078	22305.897771547927	25861.118460397804	24101.062806704707	27843.79916430241	25844.40231975838	31443.779571326115	29018.34493092164	0.15573712793748135	0.1468194401462691	-26.51464573480189	-1911.2199472514912	-24.60338385720388	-1773.4533990733325
31.4903323937443	19768.46915447279	18756.12051202274	23811.135581914717	22301.14373183377	25856.043960603583	24096.353918592256	27838.763949779393	25839.727280999574	31438.77874029908	29013.700744593683	0.15577125309662626	0.1468514100150025	-27.28915826677985	-1978.8939932398498	-25.323892484710086	-1836.3816371439025
31.68007748761912	19763.061643846075	18751.112403839536	23805.837293584882	22296.230387409916	25850.792629712098	24091.48060274418	27833.54605193233	25834.882655782618	31433.583920435114	29008.877013761678	0.15580600626218813	0.14688396810155477	-28.05627821185044	-2046.77493442595	-26.037496939730772	-1899.5002080174163
31.870965891135747	19757.493476393247	18745.95407289289	23800.36734702218	22291.15715594956	25845.36392847613	24086.44236314641	27828.145023349465	25829.868028600995	31428.194818762913	29003.873459240855	0.15584139915667913	0.14691712538111723	-28.816043682876625	-2114.862354741432	-26.744232547236606	-1962.808678418398
32.063004493309954	19751.763807413812	18740.644756052505	23794.72510273838	22285.923454021253	25839.757318738775	24081.238704920946	27822.560420118123	25824.68298719736	31422.611149948643	28998.68980874682	0.15587744372733686	0.14695089303910974	-29.568492724982207	-2183.1558347158134	-27.444134565783315	-2026.3066109847277
32.25620022466719	19745.87178546724	18735.183684468582	23788.909919737343	22280.52869705936	25833.97226344162	24075.869134335855	27816.791801875195	25819.327122610626	31416.832636418287	28993.325797005997	0.1559141521506478	0.14698528247540613	-30.313663316657767	-2251.65495163016	-28.1372381887777	-2089.9935644259676
32.45056005749291	19739.816552243272	18729.570083461007	23782.921155477638	22274.9722993343	25828.008226633498	24070.3331588158	27810.838731859025	25813.800029224298	31410.859008482814	28987.781165868615	0.15595153683696958	0.14702030530864912	-31.051593369120383	-2320.3592795468867	-28.82357854372094	-2153.869093509391
32.64609100608406	19733.597242428965	18723.803172405846	23776.758165833657	22269.253673921463	25821.864673478514	24064.630286952048	27804.700776961356	25808.101304814998	31404.69000446464	28982.055664422936	0.1559896104352516	0.14705597338066376	-31.782320728925697	-2389.2683895844966	-29.503190694631485	-2217.9327493058518
32.84280012700226	19727.212983572503	18717.882164618906	23770.420305055108	22263.372232668775	25815.541070263407	24058.760028511777	27798.377507779347	25802.230550600918	31398.325370825507	28976.14904911068	0.1560283858378623	0.14709229876096191	-32.50588317899383	-2458.381850064732	-30.1761096426344	-2282.1840792847797
33.040694519328454	19720.662895944166	18711.806267237007	23763.906925725565	22257.327386163513	25809.03688440477	24052.721894447546	27791.86849866842	25796.187371291257	31391.764862296564	28970.06108384455	0.15606787618552204	0.14712929375135175	-33.222318438842194	-2527.6992266299203	-30.84237032689998	-2346.6226274538785
33.239781324919136	19713.946092394053	18705.574681096103	23757.217378719528	22251.118543697576	25802.35158445581	24046.51539690589	27785.173327795324	25789.97137513543	31385.00824201008	28963.791540126826	0.15610809487234376	0.1471669708906432	-33.93166416606982	-2597.220082438551	-31.502007624847465	-2411.247934445739
33.44006772866406	19707.061678206563	18699.186600607205	23750.35101315811	22244.745113232242	25795.484640112558	24040.140049236332	27778.29157719168	25783.582173973566	31378.055281633053	28957.34019717053	0.15614905555098715	0.14720534295946164	-34.63395795808901	-2666.9439783943817	-32.15505635414593	-2476.059537736699
33.64156095874556	19700.008750951296	18692.641213628456	23743.30717636305	22238.206501360644	25788.435522219414	24033.59536599886	27771.222832807573	25777.019383286064	31370.905761502305	28950.706842020852	0.15619077213792418	0.14724442298516427	-35.32923735233635	-2736.8704732609913	-32.801551273529185	-2541.056971784681
33.84426828689945	19692.786400331057	18685.937701335282	23736.08521380978	22231.5021132701	25781.203702774765	24026.88086297218	27763.96668456627	25770.282622244937	31363.55947076228	28943.891269679745	0.15623325881882616	0.14728422424687052	-36.01753982766968	-2806.999123878777	-33.441527082984976	-2606.2397681241855
34.04819702867729	19685.393708025764	18679.07523808672	23728.684469078395	22224.631352702407	25773.788654935408	24019.99605716072	27756.522726418563	25763.371513764538	31356.016207503857	28936.89328323123	0.1562765300540664	0.1473247602805988	-36.69890280581603	-2877.3294853847474	-34.075018425428425	-2671.607455582358
34.25335454371064	19677.829747533295	18672.052991289143	23721.10428380357	22217.59362191324	25766.18985302103	24012.940466801767	27748.89055639822	25756.285684553342	31348.275778905983	28929.712693969148	0.1563206005843507	0.14736604488452354	-37.373363653052365	-2947.861111450009	-34.702059888215445	-2737.159560477361
34.45974823597649	19670.093584005972	18664.87012125623	23713.343997622134	22210.388321629605	25758.40677251735	24005.7136113714	27741.069776676886	25749.024765165294	31340.33800137819	28922.349321525806	0.15636548543647077	0.1474080921243454	-38.0409596804966	-3018.5935544399545	-35.32268600336829	-2802.895606738515
34.66738555406454	19662.1842740842	18657.52578106646	23705.40294812012	22203.014851006825	25750.43889007982	23998.31501159105	27733.05999362077	25741.588390052755	31332.202700706654	28914.8029940038	0.15641119992918937	0.14745091633878543	-38.70172814522084	-3089.5263656126335	-35.93693124845595	-2868.8151160608977
34.87627399144595	19654.1008657254	18650.019116416483	23697.280470777085	22195.472607583182	25742.285683535672	23990.744189432568	27724.86081784648	25733.97619761873	31323.869712201034	28907.07354810844	0.15645775967925665	0.1474945321452006	-39.355706253169046	-3160.6590954819694	-36.544830048769654	-2934.9176081856713
35.086421086743854	19645.842398029286	18642.349265471526	23688.975898909048	22187.76098723361	25733.946631885763	23983.00066812336	27716.4718642778	25726.187830270155	31315.33888084385	28899.160829282824	0.15650518060756619	0.14753895444532888	-40.002931158654974	-3231.991293925792	-37.14641677770851	-3001.2026010407135
35.29783442400536	19637.407901059327	18634.51535871202	23680.488563609993	22179.879384121574	25725.421215306065	23975.083972150736	27707.892752203144	25718.222934471236	31306.610061442505	28891.06469184445	0.15655347894544613	0.14758419843116183	-40.64343996603566	-3303.5225104540586	-37.74172575768898	-3067.669610917568
35.51052163297529	19628.796395659658	18626.516518776894	23671.81779369106	22171.82719064979	25716.708915148083	23966.993627266085	27699.123105333038	25710.08116079767	31297.683118782857	28882.784999124364	0.15660267124109903	0.14763027959095287	-41.27726973238896	-3375.2522945674136	-38.33079126206576	-3134.318152738735
35.72449038937153	19620.006893267724	18618.351860302737	23662.96291561784	22163.603797408687	25707.809213938483	23958.729160487823	27690.162551857877	25701.762163990526	31288.557927785067	28874.32162360742	0.15665277436618494	0.14767721371536216	-41.90445746750629	-3447.1801959266886	-38.91364751592482	-3201.1477402560413
35.93974841516195	19611.03839572292	18610.020489759616	23653.92325344618	22155.20859312393	25698.72159537863	23950.290100104583	27681.010724506785	25693.265603011387	31279.234373662337	28865.674447075588	0.15670380552255916	0.14772501690374124	-42.52504013532598	-3519.3057646201923	-39.49032869668736	-3268.1578862201422
36.15630347884324	19601.88989507036	18601.521505282715	23644.698128755612	22146.640964601804	25689.445544342823	23941.675975677244	27671.6672606063	25684.591141097342	31269.712352081417	28856.843360752784	0.15675578224916123	0.1477737055705625	-43.13905465652351	-3591.6285515408963	-40.060868936656334	-3335.348102713935
36.374163395721176	19592.56037336006	18592.85399649994	23635.286860580673	22137.900296672815	25679.980546875857	23932.88631804038	27662.13180213956	25675.73844581647	31259.991769325497	28847.828265451764	0.15680872242906665	0.14782329645199824	-43.746537909071776	-3664.148108622059	-40.62530232331483	-3402.7179013285786
36.59333602819267	19583.04880244158	18584.017044355613	23625.688765340423	22128.985972133825	25670.326090190036	23923.920659303367	27652.40399580624	25666.707189124	31250.072542459908	28838.62907172363	0.1568626442967015	0.14787380661264865	-44.34752672967443	-3736.863989128731	-41.18366290065751	-3470.266793414019
36.813829286029524	19573.354143753677	18575.009720929815	23615.903156765577	22119.89737168804	25660.48166266121	23914.778532850556	27642.483493082633	25657.497047418685	31239.954599500023	28829.245700009236	0.1569175664452226	0.1479252534524298	-44.94205791589047	-3809.7757480163127	-41.73598467082775	-3537.9942903537303
37.03565112666392	19563.475348108943	18565.83108925346	23605.929345823417	22110.63387388327	25650.44675382391	23905.459473340918	27632.369950282246	25648.107701599696	31229.637879581685	28819.678080793048	0.15697350783407216	0.14797765471361776	-45.53016822726204	-3882.8829422378913	-42.282301595470926	-3605.89990385063
37.25880955547555	19553.411355473418	18556.48020311879	23595.766640640497	22101.194855048	25640.2208543658	23895.96301670671	27622.06302861693	25638.538837123764	31219.12233313435	28809.926154759007	0.15703048779670975	0.148031028488061	-46.11189438713336	-3956.1851310916245	-42.8226475966876	-3673.9831461617723
37.483312626080554	19543.161094740834	18546.956106885664	23585.41434642284	22091.579689225917	25629.803456120997	23886.288700151952	27611.562394258246	25628.790144063245	31208.407922056715	28799.989872949416	0.1570885260485237	0.1480853932245584	-46.68727308454254	-4029.6818765969947	-43.35705655881611	-3742.2435304261744
37.70916844062219	19532.72348350149	18537.257835282617	23574.87176537374	22081.78774810766	25619.19405206253	23876.436062149343	27600.867718399364	25618.861317163854	31197.49461989498	28789.869196925294	0.157147642694931	0.14814076773641346	-47.256340975291096	-4103.3727438002825	-43.885562329953245	-3810.6805709479377
37.93638515006311	19522.09742780578	18527.3844132037	23564.138196609285	22071.818400961194	25608.392136294082	23866.404642437217	27589.97867731766	25608.752055903664	31186.38241202429	28779.564098930205	0.15720785823966904	0.14819717120916462	-47.81913468424318	-4177.257301215082	-44.4081987231184	-3879.293783519417
38.164970954479706	19511.281821921595	18517.33485549986	23553.212936070795	22061.67101455927	25597.397204040186	23856.1939820149	27578.894952437142	25598.462064551804	31175.071295832167	28769.074562055655	0.15726919359328262	0.1482546232085013	-48.37569080662797	-4251.335121156648	-44.924999517723336	-3948.0826856996864
38.39493410335793	19500.275548086556	18507.108166765804	23542.095276435382	22051.344953105414	25586.20875163618	23845.803623138076	27567.616230392247	25587.991052228394	31163.561280905906	28758.400580410067	0.15733167008181473	0.14831314368836362	-48.92604591026611	-4325.6057801917195	-45.435998461034615	-4017.0467971609905
38.626282895891045	19489.077476253395	18496.703341121134	23530.784507022763	22040.83957815682	25574.82627651605	23835.2331093124	27556.14220309092	25577.338732964137	31151.852389221545	28747.54215928942	0.15739530945570568	0.14837275299924	-49.470236537614255	-4400.068859568797	-45.9412292707857	-4086.1856401171535
38.859025681279114	19477.68646382995	18486.119361986315	23519.279913700244	22030.154248545194	25563.249277200175	23824.481985286653	27544.47256777921	25566.50482576072	31139.944655337047	28736.499315350993	0.1574601338989026	0.14843347189665987	-50.008299207089294	-4474.723945604637	-46.44072563564987	-4155.498739584349
39.09317085903034	19466.101355412276	18475.355201853312	23507.580778784046	22019.28832029523	25551.47725328114	23813.549797044947	27532.60702710556	25555.489054651774	31127.838126587612	28725.272076789963	0.15752616603819453	0.14849532154989162	-50.540270415156556	-4549.570630134083	-46.9345212166736	-4224.985623716377
39.328726879264174	19454.32098251179	18464.409822050573	23495.686380938376	22008.241146540582	25539.509705409117	23802.43609179814	27520.54528918626	25544.291148764376	31115.532863284996	28713.86048351891	0.15759342895276654	0.1485583235508507	-51.06618663824338	-4624.608510977589	-47.42264964967762	-4294.64582426101
39.56570224301631	19442.34416327513	18453.28217250192	23483.59599507072	21997.012077436866	25527.346135275246	23791.14041797367	27508.287067670586	25532.910842380552	31103.028938919026	28702.26458734962	0.15766194618399065	0.14862249992322327	-51.586084335787746	-4699.837192505598	-47.90514454742515	-4364.478876990266
39.80410550254544	19430.169702197512	18441.97119147967	23471.308892224282	21985.6004600722	25514.986045594098	23779.662325204732	27495.83208180679	25521.34787499948	31090.32644036292	28690.484452178145	0.15773174174545393	0.14868787313180812	-52.09999995116232	-4775.256286023185	-48.382039500342216	-4434.484322012402
40.04394526164196	19417.79638982904	18430.475805351747	23458.824339467392	21974.005638375093	25502.42894008502	23768.00136431848	27483.18005650869	25509.601991400403	31077.425468082	28678.520154173122	0.1578028401332301	0.14875446609209203	-52.607969914228306	-4850.865410328843	-48.85336807888234	-4504.661704243161
40.28523017593832	19405.223002473518	18418.79492832222	23446.141599779086	21962.226953019188	25489.674323451673	23756.15708732271	27470.330722422277	25497.672941705576	31064.32613634539	28666.371781966554	0.15787526633640633	0.14882230218005468	-53.110030643721984	-4926.664192248136	-49.319163835309155	-4575.010573836975
40.52796895322162	19392.448301880166	18406.927462165728	23433.25993193175	21950.263741325438	25476.721701360628	23744.129047391885	27457.283815993338	25485.56048144412	31051.0285734417	28654.039436848376	0.15794904584786823	0.14889140524221542	-53.606218549379264	-5002.652267193422	-49.77946030559542	-4645.530486641452
40.77217035374772	19379.471034927195	18394.872295954785	23420.178590369636	21938.11533716077	25463.570580417956	23731.91679885137	27444.03907953486	25473.26437161587	31037.532921897586	28641.523232963504	0.15802420467535144	0.14896179960593003	-54.096570034373144	-5078.829279712401	-50.23429101153306	-4716.221004667692
41.017843190557436	19366.289933298034	18382.628305780763	23406.89682508435	21925.781070834146	25450.220468144973	23719.519897161037	27430.59626129561	25460.784378756205	31023.839338700753	28628.823297512907	0.15810076935276707	0.14903351008993904	-54.58112149762019	-5155.19488408789	-50.68368946251576	-4787.081696568057
41.26499632979458	19352.903713148895	18370.194354467338	23393.41388148591	21913.260268988975	25436.67087295169	23706.937898897024	27416.955115528497	25448.120275000896	31009.947995525792	28615.939770957284	0.15817876695181265	0.14910656201518044	-55.05990933645808	-5231.748744967394	-51.12768915792549	-4858.112138159573
41.51363869102594	19339.311074768466	18357.56929127707	23379.729000270447	21900.552254492486	25422.92130410929	23694.170361732577	27403.11540255994	25435.271838151755	30995.859078964564	28602.87280722475	0.15825822509387083	0.14918098121587076	-55.53296994911943	-5308.490537980571	-51.56632358909701	-4929.311912934296
41.763779247563185	19325.510702228625	18344.75195161024	23365.84141728345	21887.65634632144	25408.97127172034	23681.216844417162	27389.076888859156	25422.238851742484	30981.57279075979	28589.6225739215	0.1583391719622071	0.14925679405086484	-56.000339737176546	-5385.419950379059	-51.99962624142063	-5000.680612581782
42.0154270267867	19311.501263026767	18331.741156696382	23351.750363379368	21874.571859444728	25394.820286687944	23668.07690675459	27374.83934710861	25409.02110510545	30967.089348043395	28576.189252546723	0.15842163631447942	0.14933402741530014	-56.462055108189816	-5462.536681719124	-52.42763059663412	-5072.217837561853
42.26859111047143	19297.281407718554	18318.535713277495	23337.455064276422	21861.29810470178	25380.467860682373	23654.75010957912	27360.402556274104	25395.61839343834	30952.40898357805	28562.573038710383	0.1585056474955589	0.14941270875253593	-56.91815247901832	-5539.840444598347	-52.8503701353402	-5143.923197695054
42.523280635114425	19282.84976954172	18305.1344132835	23322.954740407393	21847.83438867774	25365.913506106383	23641.236014730497	27345.766301675983	25382.03051787186	30937.53194600355	28548.774142355436	0.15859123545068352	0.14949286606639411	-57.36866827824997	-5617.330965362489	-53.267878339429444	-5215.796312765218
42.77950479226489	19268.204964029912	18291.536033499022	23308.24860676556	21834.180013574314	25351.15673605819	23627.53418502696	27330.93037506025	25368.25728553739	30922.45850008689	28534.792787983235	0.15867843073894267	0.14957452793371312	-57.813638949046435	-5695.007984830998	-53.680188694204844	-5287.836813113652
43.03727282885567	19253.345588617027	18277.739335221966	23293.33587274642	21820.33427707713	25336.197064292934	23613.644184237113	27315.894574670703	25354.298509635722	30907.188926977342	28520.629214883607	0.1587672645471091	0.149657723517221	-58.25310095232999	-5772.87125909701	-54.0873346907465	-5360.044340257533
43.29659404753705	19238.27022223093	18263.743063912934	23278.21574198402	21806.29647221868	25321.03400518153	23599.565577049758	27300.658705320966	25340.15400950588	30891.723524465306	28506.283677368432	0.15885776870383023	0.14974248257873976	-58.687090770057694	-5850.920560359955	-54.4893498294623	-5432.418547661044
43.55747780701245	19222.97742487695	18249.5459488354	23262.887412182736	21792.06588723681	25305.667073667777	23585.297929041706	27285.222578467317	25325.82361069425	30876.062607246196	28491.756445009174	0.15894997569418307	0.14982883549273096	-59.115644907957176	-5929.1556777069345	-54.8862676218705	-5504.959101325832
43.81993352237618	19207.465737210532	18235.146702687067	23247.350074943766	21777.641805429514	25290.09578522314	23570.84080664457	27269.58601228188	25311.307145024894	30860.20650718889	28477.047802879413	0.15904391867460957	0.14991681326018913	-59.53879989955749	-6007.5764180468395	-55.278121593590186	-5577.665680534206
44.08397066545326	19191.733680098503	18220.54402122082	23231.602915586107	21763.023505004403	25274.319655798958	23556.193777108652	27253.748831725978	25296.604450669503	30844.15557360862	28462.158051800714	0.15913963148824173	0.1500064475228995	-59.95659230882302	-6086.182606939226	-55.66494528728799	-5650.537978601642
44.349598765141174	19175.779754169365	18205.736582856407	23215.64511296263	21748.210258924282	25258.33820177692	23541.356408465836	27237.71086862454	25281.71537221868	30827.910173545548	28447.0875085939	0.15923714868062697	0.15009777057806645	-60.369058733842394	-6164.974089534953	-56.0467722652611	-5723.5757036060095
44.6168274077539	19159.602439351253	18190.72304828134	23199.475839269846	21733.201334747326	25242.150939916366	23526.328269489677	27221.471961740262	25266.639760753	30811.470692047493	28431.836506334064	0.15933650551587036	0.15019081539332452	-60.77623581102671	-6243.95073160436	-56.42363611320616	-5796.77857925836
44.88566623736761	19143.200194397978	18175.502060041432	23183.094259852227	21717.99599446254	25225.757387299396	23511.108929653717	27205.03195684853	25251.377473914887	30794.83753245833	28416.405394610585	0.1594377379932012	0.15028561562214612	-61.178160218121775	-6323.11242045369	-56.79557044251851	-5870.1463456517085
45.15612495616904	19126.571456402595	18160.07224212051	23166.49953300048	21702.59349432018	25209.15706127338	23495.697959087716	27188.390706812803	25235.928375981064	30778.011116711572	28400.794539792023	0.15954088286398133	0.15038220561965704	-61.574868678500934	-6402.459066011943	-57.16260889404657	-5943.678760160692
45.42821332480542	19109.71464029774	18144.43219950864	23149.690809743362	21686.993084656584	25192.349479390414	23480.09492853122	27171.548071660112	25220.29233793515	30760.991885629104	28385.00432529547	0.15964597764916635	0.15048062045887084	-61.96639796463569	-6481.990601839498	-57.524785140871245	-6017.375598280691
45.701941162736816	19092.628138343185	18128.580517759256	23132.667233633638	21671.19400971411	25175.33415934454	23464.299409285457	27154.5039186576	25204.46923754133	30743.78029922619	28369.0351518617	0.15975306065723632	0.150580895947356	-62.35278490271594	-6561.7069863099605	-57.88213289218402	-6091.236654588021
45.97731834859046	19075.310319598877	18112.51576253365	23115.42794052651	21655.195507454588	25158.11061890506	23448.31097316186	27137.2581223884	25188.458959417647	30726.37683702093	28352.887437834288	0.15986217100260644	0.15068306864435194	-62.73406637679727	-6641.608203735203	-58.23468589675031	-6165.261743690819
46.25435482051728	19057.759529384657	18096.236479133902	23097.97205835218	21638.99680936782	25140.67837584788	23432.12919242903	27119.81056482913	25172.261395110694	30708.7819983509	28336.56161944525	0.1599733486245401	0.1507871758783439	-63.11027933256992	-6721.694265505299	-58.58247794605268	-6239.450701160356
46.533060576550575	19039.974088724746	18079.741192022557	23080.29870688061	21622.597140273447	25123.03694788287	23415.753639756393	27102.1611354268	25155.87644317009	30690.99630269476	28320.05815110516	0.16008663430657066	0.1508932557651133	-63.48146078235004	-6801.965211376548	-58.92554287840176	-6313.803384593688
46.813445674966815	19021.95229377761	18063.028404329656	23062.406997479462	21605.995718116996	25105.18585257849	23399.183888155603	27084.309731176774	25139.304009223968	30673.020290000713	28303.37750569945	0.1602020696964581	0.1510013472262805	-63.84764781004196	-6882.42111078091	-59.2639145831854	-6388.3196747088805
47.09552023464871	19003.692415249756	18046.096597345684	23044.29603286386	21589.19175375896	25087.1246072823	23382.419510918495	27066.25625670029	25122.54400605415	30654.85452102032	28286.52017488957	0.16031969732668905	0.15111149000834923	-64.20887757524906	-6963.06206408143	-59.5976270041283	-6462.99947636947
47.37929443545016	18985.192697794308	18028.94423000142	23025.96490683927	21572.184450758083	25068.85272903908	23365.46008155314	27048.000624323493	25105.59635367295	30636.499577650124	28269.486669421232	0.16043956063554546	0.1512237247022784	-64.56518731822143	-7043.888203962706	-59.92671414340293	-6537.842719729058
47.66477851856398	18966.451359392235	18011.56973833265	23007.412704035378	21554.973005146934	25050.369734504064	23348.305173715842	27029.54275415564	25088.46097939934	30617.95606327852	28252.277519437415	0.16056170398875308	0.15133809276358956	-64.91661436567665	-7124.899696910754	-60.25121006685367	-6612.849361503497
47.951982786891236	18947.466590717104	17993.971534930435	22988.638499632227	21537.556605200803	25031.675139853272	23330.954361140517	27010.882574168383	25071.137817936087	30599.22460314037	28234.893274798156	0.1606861727017337	0.15145463653303154	-65.26319613541273	-7206.09674464725	-60.57114890732191	-6688.019386095926
48.24091760541319	18928.23655448191	17976.148008376073	22969.641359077432	21519.934431199283	25012.768460689385	23313.40721756485	26992.020020275013	25053.626811447368	30580.30584467805	28217.33450540662	0.16081301306247806	0.15157339925781937	-65.60497014205612	-7287.479585678317	-60.88656486936088	-6763.352806875482
48.53159340156531	18908.759384767985	17958.097522660304	22950.420337794647	21502.105655180243	24993.64921194389	23295.663316653012	26972.955036410243	25035.927909636826	30561.200457910036	28199.601801541667	0.16094227235506367	0.15169442511346798	-65.94197400265693	-7369.048496893607	-61.19749223450344	-6838.849667566828
48.82402066561362	18889.03318633487	17939.818416585847	22930.97448088259	21484.0694406856	24974.316907774668	23277.722231914526	26953.687574609965	25018.04106982562	30541.90913580644	28181.69577419662	0.1610739988838325	0.15181775922623691	-66.27424544221867	-7450.8037951802835	-61.50396536551125	-6914.510043542832
49.11820995103327	18869.056033911333	17921.30900315381	22911.30282280498	21465.824942499697	24954.7710614597	23259.583536620263	26934.21759509186	24999.966257031752	30522.432594672784	28163.61705542579	0.16120824199825634	0.15194344769620857	-66.60182230006467	-7532.745839178562	-61.80601871143881	-6990.334043264389
49.41417187488941	18848.825971465758	17902.56756893194	22891.404387069902	21447.371306378496	24935.011185285482	23241.246803713802	26914.54506633541	24981.703444048893	30502.771574540533	28145.366298696954	0.16134505211850964	0.152071537621021	-66.92474253651744	-7614.875031109899	-62.10368681358523	-7066.321809826419
49.71191711822035	18828.341011456312	17883.592373405394	22871.278185899424	21428.707668770487	24915.036790431215	23222.71160571935	26894.66996516271	24963.2526115261	30482.926839566255	28126.944179251663	0.16148448076177419	0.15220207712027545	-67.24304423847207	-7697.19181852974	-62.39700430979428	-7142.473522381857
50.01145642642306	18807.59913405981	17864.381648308958	22850.92321988864	21409.83315652869	24894.847386848054	23203.97751464567	26874.592276819494	24944.61374804802	30462.899178438962	28108.35139447305	0.16162658056930126	0.15233511536064373	-67.55676562614826	-7779.696696246974	-62.68600594022428	-7218.789397737943
50.3128006096408	18786.59828637853	17844.933596940078	22830.338477653724	21390.74688661329	24874.44248313329	23185.04410188567	26854.311995056298	24925.786850215358	30442.68940479581	28089.58866426106	0.1617714053342552	0.15247070258169393	-67.86594506058464	-7862.390208392404	-62.970726553532586	-7295.269692073576
50.61596054315354	18765.336381624064	17825.246393451882	22809.522935468354	21371.447965784326	24853.82158639884	23165.91093811138	26833.829122209405	24906.771922725442	30422.298357645966	28070.656731415263	0.16191901003036638	0.15260889012246787	-68.17062105075456	-7945.272950471379	-63.2512011127983	-7371.914702639915
50.9209471677702	18743.811298277913	17805.318182126004	22788.475556888752	21351.93549028473	24832.98420213464	23146.57759316466	26813.14366928237	24887.568978453473	30401.726901803882	28051.556362026033	0.1620694508414199	0.15274973044882625	-68.4708322601	-8028.34557141643	-63.52746470090642	-7448.7247694432735
51.22777149022361	18722.02087922798	17785.147076624435	22767.19529236668	21332.208545513266	24811.929834066497	23127.043635943384	26792.255656027777	24868.178038534308	30380.97592833182	28032.288345874284	0.16222278519161115	0.15289327718159101	-68.766617515299	-8111.608775941655	-63.79955252783111	-7525.700277215801
51.53644458356769	18699.96293087929	17764.73115921889	22745.681078849128	21312.266205685904	24790.65798400715	23107.30863428189	26771.16511102817	24848.599132443684	30360.0463549907	28012.85349683861	0.1623790717767938	0.15303958512551707	-69.05801581357082	-8195.063326789998	-64.06749993671838	-7602.8416572595015
51.84697758757708	18677.63522223975	17744.06847999854	22723.931839366076	21292.10753348732	24769.16815170244	23087.372154827535	26749.872071778394	24828.832298081034	30338.939126702186	27993.252653312717	0.16253837059665674	0.1531887102991143	-69.34506633095589	-8278.710047141649	-64.33134241068183	-7680.149389442988
52.15938170914916	18655.035483978092	17723.15705605341	22701.946482603562	21271.731579709725	24747.459834669764	23067.233762910702	26728.37658476651	24808.87758185122	30317.655216018975	27973.48667863026	0.1627007429878581	0.1533407099653532	-69.6278084311125	-8362.549823149107	-64.59111558018049	-7757.624004302546
52.47366822270851	18632.16140745502	17701.994870634553	22679.723902463833	21251.137382880846	24725.53252803104	23046.893022410422	26706.678705555954	24788.73503874777	30296.195623606764	27953.556461500317	0.1628662516581518	0.15349564266328752	-69.90628167365503	-8446.583606477827	-64.84685522989457	-7835.266085147858
52.789848470613855	18609.010643724945	17680.579872288537	22657.262977610153	21230.323968878776	24703.385724337888	23026.34949561338	26684.778498866643	24768.404732435367	30274.56137873554	27933.462916451273	0.16303496072154042	0.15365356824061976	-70.18052582384553	-8530.812417064793	-65.09859730673634	-7913.0762703400105
53.107933863567155	18585.58080250863	17658.909973966638	22634.562570997146	21209.29035053465	24681.018913390213	23005.602743067648	26662.676038656624	24747.886735333235	30252.75353978241	27913.20698428528	0.1632069357344928	0.15381454788724805	-70.45058086181962	-8615.237345904112	-65.34637792754074	-7991.055255603977
53.42793588102576	18561.869451134735	17636.983052106894	22611.62152938513	21188.03552722157	24658.431582046862	22984.652323429647	26640.37140820306	24727.18112869811	30230.773194744925	27892.789632542073	0.16338224373326132	0.15397864416982604	-70.71648699251091	-8699.859557966702	-65.59023338706902	-8069.203796413727
53.74986607161648	18537.874113450012	17614.796945689057	22588.438682838645	21166.55848443042	24635.623214028925	22963.49779330538	26617.86470018348	24706.288002708123	30208.62146176626	27872.21185597404	0.16356095327234305	0.15414592106737546	-70.97828465560451	-8784.680295210332	-65.83020016664523	-8147.522710538469
54.073736053552395	18513.59226869651	17592.34945526029	22565.012844208064	21144.858193330747	24612.59328971475	22942.138707084177	26595.156016756446	24685.207456545857	30186.29948967189	27851.47467703083	0.1637431344641168	0.15431644400798192	-71.23601453651645	-8869.700879782438	-66.06631494331668	-8226.012880697846
54.399557515052166	18489.021350354735	17569.63834193175	22541.342808593698	21122.93361031733	24589.341285926486	22920.574616766018	26572.245469641945	24663.939598482153	30163.808458518204	27830.579146355736	0.16392885901971282	0.15449027990662312	-71.4897175770675	-8954.922717266716	-66.29861459777021	-8304.675257143565
54.727342214761876	18464.158744951936	17546.661326344674	22517.427352792172	21100.78367654171	24565.866675708163	22898.805071781848	26549.133180201592	24642.484545960117	30141.14958015391	27809.526343293495	0.16411820029114432	0.15466749720415932	-71.73943498692097	-9040.347300098278	-66.52713622470765	-8383.510860582814
55.057101982179326	18439.001790833787	17523.416087604164	22493.26523472387	21078.40731742706	24542.168928094445	22876.829618805612	26525.81927951818	24620.84242567834	30118.32409879381	27788.317376408853	0.16431123331475714	0.15484816590753755	-71.98520825580636	-9125.976211174391	-66.75191714303219	-8462.520785182714
55.38884871808102	18413.54777689836	17499.90026218051	22468.8551928408	21055.803442167053	24518.247507869833	22854.647801558902	26502.303908474627	24599.01337367456	30095.333291605715	27766.95338401761	0.16450803485604648	0.15503235763124848	-72.22707916514628	-9211.811127463356	-66.9729949048342	-8541.706201490015
55.722594394951685	18387.793941291562	17476.111442776742	22444.19594551499	21032.97094320791	24494.10187531859	22832.259160607784	26478.587217832923	24576.99753540957	30072.178469311497	27745.435534730408	0.1647086834558802	0.15522014564008296	-72.46508980127692	-9297.853823916987	-67.19040730663983	-8621.068359689787
56.058351057416104	18361.737470061533	17452.047177160417	22419.286190404986	21009.908695711976	24469.731485963563	22809.663233150404	26454.669368311497	24554.795065850136	30048.860976801072	27723.765028008183	0.1649132594781968	0.15541160489323674	-72.69928256839194	-9384.106177440844	-67.40419240041956	-8700.60859293677
56.39613082267415	18335.375495772012	17427.70496695948	22394.124603801698	20986.615557003588	24445.135790295364	22786.859552796468	26430.55053066297	24532.406129552597	30025.382193761903	27701.943094731698	0.16512184515922063	0.15560681208981514	-72.92970020255598	-9470.570171099156	-67.61438850461127	-8780.328320758417
56.7359458809379	18308.70509607154	17403.082266419948	22368.709839950563	20963.090365995282	24420.31423348924	22763.847649337036	26406.230885749716	24509.830900745506	30001.74353532187	27679.970997783777	0.1653345246582546	0.15580584571578426	-73.15638578614016	-9557.24789847061	-67.82103421633656	-8860.22905270569
57.07780849587155	18281.723292218594	17378.176481124654	22343.04053035133	20939.33194259443	24395.266255111546	22740.627048505008	26381.710624619816	24487.069563412362	29977.946452708704	27657.8500326458	0.16555138411011455	0.1560087860924295	-73.3793827619229	-9644.141568089835	-68.02416842339153	-8940.312392055988
57.42173100503407	18254.427047559882	17352.98496667143	22317.11528303288	20915.339087089156	24369.991288813446	22717.19727172558	26356.98994858119	24464.122311373863	29953.99243392423	27635.5815280084	0.16577251167926085	0.15621571542637505	-73.59873494940985	-9731.253508267924	-68.22383031722347	-9020.580039744265
57.7677258203244	18226.813265960376	17327.505027309046	22290.932681802857	20891.110579512697	24344.488762012217	22693.557835856205	26332.06906927475	24440.9893483695	29929.883004434927	27613.166846396634	0.16599799761569803	0.1564267178612221	-73.81448656030261	-9818.586171931587	-68.42005940599847	-9101.033798400313
58.115805428429454	18198.878790183826	17301.733914529923	22264.491285471286	20866.645178985746	24318.758095559686	22669.708252915985	26306.948208746468	24417.67088813899	29905.619727879275	27590.60738481079	0.16622793431270186	0.1566418795308704	-74.02668221542262	-9906.142141773365	-68.6128955285094	-9181.67557660304
58.465982391274686	18170.620400221123	17275.668825617267	22237.789627046495	20841.941623035334	24292.79870339669	22645.648029803455	26281.62759951786	24394.16715450265	29881.204206791957	27567.90457538226	0.1664624163664577	0.1568612886145854	-74.23536696185329	-9993.924135562032	-68.8023788685532	-9262.50739329122
58.818269346477535	18142.034811565565	17249.306902145745	22210.82621290315	20816.998626889937	24266.6099921938	22621.37666800293	26256.10748465531	24370.47838144144	29856.638083346083	27545.059886045943	0.16670154063766898	0.15708503539387875	-74.44058629125357	-10081.93501173053	-68.98854996980299	-9343.531382358633
59.172679007803275	18113.1186734319	17222.645228433204	22183.599521920125	20791.81488274926	24240.1913609766	22596.893663278315	26230.388117837156	24346.604813175854	29831.923040112903	27522.07482122892	0.1669454063152244	0.15731321231127454	-74.64238615842623	-10170.177775164135	-69.17144975133124	-9424.749797468074
59.52922416562417	18083.86856691846	17195.68082994238	22156.1080045884	20766.3890590283	24213.542200736243	22572.19850535438	26204.469763419725	24322.546704244207	29807.060800841115	27498.950922556505	0.16719411498199668	0.15754591403103005	-74.84081300101388	-10258.655583258718	-69.35111952359512	-9506.165017018095
59.887917687380885	18054.28100310876	17168.410671630092	22128.350082086243	20740.719799574206	24186.661894023062	22547.290677584577	26178.352696500602	24298.304319579704	29782.053131254455	27475.689769575798	0.16744777068286484	0.15778323750189088	-75.03591375984979	-10347.371752223931	-69.5276010058733	-9587.779549446888
60.24877251804685	18024.35242111191	17140.831656242142	22100.32414532197	20714.80572285472	24159.549814524293	22522.169656604696	26152.037202980635	24273.87793458612	29756.901839870206	27452.292980497023	0.1677064799950389	0.15802528202196056	-75.227735899447	-10436.329763596877	-69.7009363428806	-9669.596038566902
60.6118016805955	17994.079186038252	17112.94062255248	22072.028553941727	20688.645421118097	24132.205326623687	22496.83491197283	26125.523579623157	24249.26783521309	29731.608778837624	27428.762212954694	0.16797035210078542	0.15827214930576866	-75.41632743091759	-10525.53327120468	-69.87116812349632	-9751.617269309238
60.97701827647021	17963.457586908346	17084.734343543176	22043.46163530121	20662.237459521526	24104.627784942873	22471.28590579305	26098.812134110696	24224.474318028668	29706.175844797395	27405.099164786625	0.16823949886264952	0.15852394355361765	-75.60173693497927	-10614.986108356155	-70.03833939988908	-9833.84617367573
61.34443548605718	17932.483834492657	17056.20952452458	22014.621683399917	20635.580375228747	24076.81653386347	22445.522092324318	26071.90318509887	24199.497690291606	29680.604979762866	27381.30557483421	0.16851403490127034	0.15878077152331468	-75.78401358496558	-10704.69229519181	-70.20249370671445	-9916.28583685495
61.71406656916102	17901.154059080054	17027.362801192092	21985.506957777106	20608.672676474045	24048.770907030103	22419.542917572253	26044.797062268244	24174.33827002106	29654.89817202455	27357.383223762372	0.16879407767589893	0.15904274260436754	-75.96320717222989	-10794.656046565622	-70.36367508231706	-9998.939503762871
62.085924865483435	17869.464308170856	16998.190737617748	21956.115682366097	20581.51284159208	24020.49022683134	22393.3478188639	26017.494106371756	24148.996386064733	29629.057457076422	27333.333934901057	0.16907974756772545	0.15930996889475565	-76.13936813251348	-10884.881780268624	-70.52192808974723	-10081.810585741885
62.46002379510434	17837.410544093276	16968.689824174162	21926.446044307086	20554.099318011984	23991.973803859877	22366.936224404577	25989.994669279757	24123.47237816507	29603.08491856717	27309.15957510866	0.16937116796613536	0.15958256528037754	-76.3125475721281	-10975.374125417322	-70.67729783931281	-10164.902667618357
62.83637685896657	17804.98864153924	16938.85647538784	21896.49619271569	20526.430521213977	23963.220936349655	22340.307552815764	25962.299114021094	24097.766597022957	29576.982689275716	27284.862055657795	0.16966846535801092	0.15986064951728252	-76.48279729683418	-11066.137931453995	-70.82983001185494	-10248.219515083358
63.21499763936286	17772.1943850168	16908.687027719476	21866.26423740537	20498.50483364722	23934.230909589038	22313.461212653474	25934.40781481998	24071.879404359122	29550.752952111812	27260.443333144467	0.16997176942020503	0.16014434231680377	-76.65016984127578	-11157.17827746179	-70.9795708830352	-10331.765082371421
63.59589980042612	17739.02346621607	16878.17773726825	21835.74824756223	20470.320603607157	23905.002995309427	22286.396601906068	25906.321157128958	24045.81117297284	29524.39794114313	27235.905410421237	0.17028121311532332	0.16043376743371274	-76.81471849909576	-11248.500481800176	-71.12656734869597	-10415.543520310894
63.979097088622495	17705.471481285425	16847.324777397233	21804.946250370092	20441.87614407064	23875.536451048094	22259.113107470617	25878.039537657434	24019.562286797718	29497.919942649507	27211.25033755514	0.17059693279095056	0.16072905175751737	-76.97649735524828	-11340.11011231225	-71.27086695129037	-10499.559184723534
64.36460333324754	17671.533928014076	16816.12423627675	21773.856229583333	20413.169731487083	23845.830519483538	22231.61010460689	25849.56336439498	23993.133140954367	29471.321296204675	27186.480212811242	0.17091906828246303	0.1610303254070399	-77.13556131971927	-11432.01299700886	-71.41251790763272	-10583.816645244136
64.75243244692527	17637.20620291767	16784.57211434244	21742.476124045406	20384.19960452352	23815.884427742578	22203.886956367693	25820.893056629408	23966.524141799455	29444.60439578671	27161.597183662303	0.17124776301958985	0.161337721828411	-77.29196616179979	-11524.215235097334	-71.55156913735118	-10668.320694461465
65.14259842611021	17602.4835982235	16752.66432166504	21710.803826151398	20354.963962762286	23785.69738667817	22175.94301300515	25792.02904495971	23939.735706971584	29417.771690918642	27136.603447826245	0.1715831641368696	0.16165137789662418	-77.44576854698971	-11616.72320868913	-71.68807029341042	-10753.076357605867
65.53511535159264	17567.361298750424	16720.39667522751	21678.837180250634	20325.460965348004	23755.268590115404	22147.777611350524	25762.971771302015	23912.76826543222	29390.82568783861	27111.501254330793	0.171925422588183	0.16197143402080014	-77.59702607461077	-11709.5435949089	-71.82207179311081	-10838.08890255075
65.92999738900669	17531.834378680807	16687.76489610728	21646.573980988895	20295.68872958347	23724.597214066114	22119.39007416827	25733.721688890317	23885.622257503568	29363.76895070299	27086.29290460838	0.17227469326552725	0.16229803425332853	-77.74579731754056	-11802.683378640562	-71.95362485091027	-10923.363850351423
66.32725878934137	17495.897798218677	16654.7646065581	21614.01197158528	20265.645329470222	23693.682415908414	22090.779709480896	25704.279262268974	23858.29813490048	29336.604102820587	27060.980753619697	0.17263113512222164	0.1626313264030408	-77.89214186403842	-11896.149865917861	-72.08278151304694	-11008.906986327842
66.72691388945532	17459.546400130894	16621.391326988956	21581.14884204271	20235.32879419297	23662.523333531393	22061.945809865167	25674.64496727864	23830.7963607582	29309.333827921364	27035.56721100905	0.17299491130073905	0.1629714621526034	-78.0361203606517	-11989.950697816908	-72.209594692893	-11094.72437154036
67.12897711259382	17422.77490616601	16587.640472835094	21547.982227288034	20204.737106544533	23631.11908444218	22032.88765171709	25644.819291033764	23803.117409654184	29281.96087145941	27010.05474229114	0.17336618926536282	0.16331859718030275	-78.17779455765412	-12084.093865103088	-72.33411820856782	-11180.822354911827
67.53346296890952	17385.57791334632	16553.507351317196	21514.50970523919	20173.868201288988	23599.468764834197	22003.60449448488	25614.80273189181	23775.261767624357	29254.4880419518	26984.44587007113	0.17374514093988877	0.16367289128642742	-78.31722735620497	-12178.587723519653	-72.45640682186058	-11267.207585860044
67.94038605598601	17347.949890127893	16518.987158084023	21480.728794795898	20142.719963460222	23567.57144861446	21974.095579868004	25584.59579941319	23747.229932172846	29226.918212354318	26958.743175298467	0.1741319428505884	0.16403450852443574	-78.45448285822931	-12273.441009904258	-72.57651627942323	-11353.8870276222
68.3497610593647	17309.88517242325	16484.074973733703	21446.63695375023	20111.290226592693	23535.426186387755	21944.360130980647	25554.199014311173	23719.02241227477	29199.25432147492	26932.94929855574	0.17452677627468013	0.16440361733713746	-78.5896264179355	-12368.66285895463	-72.69450335530928	-11440.86797111202
68.7616027530747	17271.37795948167	16448.765760209237	21412.231576614224	20079.57677088205	23503.032004396413	21914.39735147842	25523.612908391802	23690.639728372083	29171.49937542706	26907.066941384157	0.174929827394547	0.16478039069810055	-78.72272469585369	-12464.262820857577	-72.81042589564822	-11528.158049506601
69.17592600016614	17232.422309620844	16413.05435706243	21377.509992359828	20047.577321271634	23470.38790341253	21884.206424645745	25492.838024482102	23662.082412361124	29143.65644912296	26881.098867646055	0.1753412874579681	0.165165006258526	-78.85384571563554	-12560.250879790634	-72.92434286551361	-11615.765253524762
69.59274575324658	17193.012135804438	16376.935477581466	21342.46946206794	20015.28954546214	23437.492857581197	21853.78651244281	25461.87491634666	23633.35100757203	29115.72868780919	26855.047904926436	0.17576135294463624	0.16555764649983598	-78.98305892364442	-12656.637473354116	-73.03631439815581	-11703.697947498411
70.01207705502031	17153.141201058796	16340.40370477597	21307.1071764816	19982.711051840197	23404.345813211305	21823.136754509116	25430.724148590776	23604.446068738485	29087.719308644704	26828.916945973793	0.17619022573925022	0.16595849889223474	-79.11043525043715	-12753.433512830175	-73.1464018457591	-11791.964886113536
70.43393503883172	17112.803113723363	16303.453487214614	21271.420253460266	19949.83938732344	23370.945687513093	21792.25626712308	25399.386296550954	23575.36816195864	29059.631602324665	26802.708950183285	0.17662811331148773	0.16636775605951626	-79.23604717631315	-12850.650404598564	-73.25466783359661	-11880.575232114643
70.85833492921113	17071.991322526424	16266.07913470771	21235.405735328386	19916.672035116117	23337.291367277176	21761.144142113164	25367.861946169167	23546.117864644126	29031.468934748485	26776.426945120915	0.17707522890317864	0.16678561595041042	-79.3599687995993	-12948.300072581507	-73.36117631645175	-11969.538574860897
71.2852920424243	17030.69911148108	16228.274813830123	21199.06058611586	19883.206412373438	23303.381707495002	21729.7994457207	25336.151693852767	23516.69576545902	29003.23474873687	26750.074028093026	0.17753179172301453	0.1672122820167644	-79.48227590693568	-13046.394981588237	-73.46599263658209	-12058.864949609619
71.71482178702524	16988.91959459293	16190.034543276775	21162.381688683752	19849.439867768873	23269.215529916048	21698.221217410366	25304.256146317235	23487.102464246247	28974.93256579739	26723.653367760788	0.17799802714915272	0.16764796339888735	-79.60304604945486	-13144.948162252083	-73.5691835865473	-12148.564858110622
72.14693966441222	16946.645710371602	16151.35218904369	21125.365841729523	19815.36967895979	23234.79162153817	21666.40846862557	25272.175920410067	23457.33857194042	28946.56598793955	26697.1682058009	0.17847416694008728	0.16809287511838664	-79.72235862076559	-13243.973236909136	-73.67081747381962	-12238.6492900257
72.58166126938723	16903.87021613954	16112.221459428181	21088.0097566678	19780.993049947643	23200.10873302976	21634.36018148715	25239.911642916733	23427.404710467403	28918.138699543462	26670.621858615512	0.17896044945418343	0.16854723827885834	-79.84029493847629	-13343.484446751885	-73.77096418809379	-12329.129745373968
73.01900229071879	16860.585682128603	16072.63589984001	21050.310054379228	19746.30710832697	23165.1655770784	21602.07530743163	25207.463950345522	23397.30151262866	28889.6544692816	26644.017719091906	0.17945711987829427	0.1690112802748011	-79.9569383310627	-13443.49668060895	-73.86969527290421	-12420.018258288968
73.45897851170821	16816.78448535626	16032.588887415635	21012.263261821558	19711.308902417888	23129.960826662857	21569.55276578597	25174.83348869033	23367.029621969323	28861.117152096056	26617.359258413577	0.1799644304658919	0.16948523500914714	-80.07237422865	-13544.025505110621	-73.96708400033822	-12511.327421907801
73.90160581075892	16772.458803272257	15992.073625427593	20973.865808496266	19675.995398276744	23094.493113244353	21536.791442275953	25142.02091316997	23336.58969262928	28832.530691232903	26590.650027924905	0.1804826407851891	0.16996934311983544	-80.18669025734562	-13645.087196285836	-74.06320544924165	-12603.070414533373
74.34690016194996	16727.600607167027	15951.083137480135	20935.114022764286	19640.363476578943	23058.761024873653	21503.790187464416	25109.026887942928	23305.982389175588	28803.89912033637	26563.89366105074	0.1810120179777314	0.17046385221585303	-80.29997633898529	-13746.698772906326	-74.15813658789193	-12695.261027237866
74.79487763561212	16682.201655331246	15909.610261482121	20896.004128002514	19604.409929367426	23022.763104208338	21470.54781511558	25075.852085794657	23275.20838641483	28775.226565603218	26537.093875272585	0.18155283702798067	0.17096901712321974	-80.41232479626706	-13848.878031628206	-74.25195636002172	-12787.913692766335
75.24555439890803	16636.253485957033	15867.647643388353	20856.532238594034	19568.1314566611	22986.497846436563	21437.063100482497	25042.497187796584	23244.26836918488	28746.517248000448	26510.254474164176	0.18210538104444085	0.1714851001414013	-80.52383046217801	-13951.643583841622	-74.3447457755974	-12881.043516056146
75.6989467164156	16589.747409770145	15825.187730698588	20816.69435574371	19531.524662915075	22949.96369710205	21403.334778512122	25008.962882934477	23213.163032123022	28717.77548554788	26483.379349486877	0.1826699415528981	0.17201237131066735	-80.63459079565291	-14055.014894542284	-74.43658800651974	-12974.666306387633
76.15507095071504	16542.67450238211	15782.222765704953	20776.486363110344	19494.58605332657	22913.15904982498	21369.361541964987	24975.249867703988	23181.89307941025	28689.005695667645	26456.472483348225	0.18324681880239102	0.172551108690944	-80.74470600301356	-14159.012323281728	-74.52756848648642	-13068.798611149192
76.61394356297929	16495.025596350966	15738.744778476503	20735.90402224632	19457.312029977904	22876.08224391332	21335.14203944409	24941.35884567117	23150.459224488946	28660.212397602616	26429.537950424674	0.1838363220845564	0.17310159865273958	-80.85427916559638	-14263.657167281955	-74.61777501660254	-13163.457751498558
77.07558111356816	16446.791272938844	15694.74557957008	20694.942967835217	19419.698887809034	22838.731561858753	21300.6748733285	24907.29052699558	23118.86218975266	28631.40021490619	26402.5799202513	0.18443877006703335	0.17366413618075124	-80.9634163734263	-14368.971706786193	-74.70729787566961	-13258.661859809887
77.54000026262605	16397.96185355429	15650.216752456094	20653.598702717416	19381.742810411022	22801.105226711374	21265.95859760683	24873.04562791382	23087.102706206017	28602.573878005926	26375.60265958062	0.185054491141655	0.1742390251908032	-81.07222686685054	-14474.979253021069	-74.79622993700468	-13354.429919281509
78.00721777068286	16348.527390865858	15605.149645646427	20611.866592692022	19343.43986563068	22763.201399325335	21230.991715604185	24838.624870179403	23055.181513091775	28573.738226841953	26348.610534811814	0.18568382378818893	0.17482657886080133	-81.18082318485176	-14581.70419866871	-74.88466679125122	-13450.781805694103
78.47725049925933	16298.477659574764	15559.535364512594	20569.741861085146	19304.786000977616	22725.018175470206	21195.77267759776	24804.02898045786	23023.099357483654	28544.898213584576	26321.60801449377	0.18632711695444454	0.17542711997642804	-81.28932132093905	-14689.172071033157	-74.97270687482523	-13547.738331282046
78.95011541147531	16247.802146832006	15513.364762780891	20527.21958307131	19265.777038823355	22686.553582799123	21160.2998783148	24769.2586896723	22990.85699384223	28516.058905431644	26294.599671903976	0.1869847304536063	0.17604098129234733	-81.3978408878611	-14797.409588262439	-75.06045160587746	-13645.32129117474
79.42582957266194	16196.490042286325	15466.628433690506	20484.2946797362	19226.408671381454	22647.80557766689	21124.571654305943	24734.314732297164	22958.455183530757	28487.22548748949	26267.590187705257	0.18765703537970718	0.17666850590973185	-81.5065052910868	-14906.444718666375	-75.14800552765882	-13743.553512410726
79.90441015097758	16144.530227747397	15419.316700800608	20440.961911866194	19186.676455457502	22608.772041788547	21088.586281187378	24699.197845595183	22925.894694288403	28458.403265738376	26240.584352683043	0.18834441454221174	0.17731004767097963	-81.61544191059511	-15016.306743175723	-75.2354764585034	-13842.458905532956
80.38587441802741	16091.911266450643	15371.419608431977	20397.215873452507	19146.575806957528	22569.45077873156	21052.341970745	24663.908768796005	22893.17629965836	28429.59767008781	26213.587070566544	0.18904726292073704	0.17796597157253224	-81.72478229316039	-15127.02632141579	-75.32297565085901	-13942.062519191299
80.87023974948666	16038.621391905792	15322.926911726876	20353.0509848924	19106.10199514107	22529.839510229638	21015.83686789163	24628.448242209357	22860.300778366287	28400.81425752098	26186.603360934874	0.1897659881410038	0.17863665419676664	-81.83466235568994	-15238.635561635718	-75.4106179589071	-14042.390597879421
81.35752362572781	15984.648496314387	15273.828066311808	20308.46148587336	19065.25013660622	22489.935872310023	20979.069047469893	24592.817006270354	22827.2689136465	28372.058715333347	26159.6383622119	0.19050101097317773	0.17932248416399516	-81.94522259790756	-15351.168094272725	-75.49852201433896	-14143.470642718952
81.8477436324513	15929.980118539204	15224.112217546708	20263.441427923208	19024.015188992744	22449.737411223447	20942.03651089229	24557.0158005119	22794.081492512436	28343.336864468063	26132.697334753062	0.19125276585383036	0.18002386260566494	-82.05660832798458	-15464.659149958752	-75.58681041261661	-14245.331475890242
82.34091746132043	15874.603431607538	15173.768189342358	20217.984666607364	18982.391944387047	22409.24157916439	20904.73718260786	24521.045362457982	22760.739304965944	28314.65466294958	26105.785664025272	0.19202170143283684	0.18074120365992322	-82.1689699004819	-15579.145641975105	-75.67560990955099	-14348.00330876559
82.83706291059936	15818.505229731352	15122.784472529022	20172.084853355474	18940.375022414162	22368.44572977081	20867.168906386752	24484.90642643344	22727.243143142445	28286.01820941989	26078.908863884415	0.19280828114659337	0.1814749349907858	-82.28246296663201	-15694.66625330504	-75.76505162793546	-14451.517813805025
83.33619788579601	15761.671914825629	15071.149212757326	20125.735426897016	18897.95886299947	22327.34711339013	20829.329441411734	24448.599722284067	22693.593800386712	28257.43374677984	26052.07257995292	0.1936129838190471	0.18222549833222043	-82.39724873943123	-15811.261528901756	-75.85527127649038	-14555.908200786915
83.83834040030794	15704.089482505968	15018.850197911872	20078.929604284327	18855.13771878182	22285.942872097497	20791.21645816495	24412.12597400006	22659.792070253927	28228.90766593797	26025.28259309986	0.1944363042921102	0.18299335005855197	-82.51349427331661	-15928.973973293789	-75.946409380962	-14661.209297452122
84.34350857607244	15645.74350754658	14965.874845018183	20031.66037148126	18811.905647159743	22244.23003445254	20752.82753409869	24375.48589823689	22625.838745431225	28200.44650967082	25998.544823027558	0.19527875408713996	0.1837789617826708	-82.63137275919507	-16047.848153841682	-76.03861152767422	-14767.457634788472
84.85172064422062	15586.619128778826	14912.210186622038	19983.920473493232	18768.256501950164	22202.205509978787	20714.160149077117	24338.6802027258	22591.7346165736	28172.056976597312	25971.865331967452	0.19614086209927759	0.18458282098363454	-82.75106383690218	-16167.930810211226	-76.13202862173785	-14874.691537497565
85.36299494573534	15526.701033410221	14857.84285661982	19935.702404013344	18724.18392463806	22159.866083349178	20675.211680574965	24301.709584565924	22557.480471047707	28143.745925270152	25945.250328488073	0.19702317532655028	0.18540543166535778	-82.87275392483934	-16289.270970261656	-76.22681715937506	-14982.95121973427
85.87734993211305	15465.973440743997	14802.759075518554	19886.998394558213	18679.681335195033	22117.208408260816	20635.979398619707	24264.574728390297	22523.077091577557	28115.520378388286	25918.706171419457	0.19792625963577984	0.18624731504818232	-82.99663656903067	-16411.92007292807	-76.32313951625474	-15092.278886627872
86.39480416602983	15404.420085278007	14746.944635102212	19837.800403064353	18634.741922441684	22074.229000979278	20596.460460460534	24227.27630439563	22488.525254783817	28087.38752713218	25892.239373895864	0.19885070056746018	0.1871090102952555	-83.12291281209764	-16535.932098462246	-76.42116425241693	-15202.71884191269
86.91537632201124	15342.024199163076	14690.384882482062	19788.10010191573	18589.358633929194	22030.924233533755	20556.651904948878	24189.81496622732	22453.82572961015	28059.35473562685	25865.85660752171	0.19979710418193183	0.1879910752757657	-83.25179158350511	-16661.363706516102	-76.52106643465959	-15314.31760201417
87.43908518710603	15278.768493999392	14633.064703506785	19737.88886536982	18543.524165312225	21987.290326540846	20516.550646612126	24152.19134870831	22418.979275627396	28031.42954553451	25839.564706663095	0.20076609794932254	0.1888940873672213	-83.38349011299943	-16788.274382730946	-76.62302797843586	-15427.124017218128
87.9659496615646	15214.635141950457	14574.968505508088	19687.157756348322	18497.230949184275	21943.32334163483	20476.153469401877	24114.406065401028	22383.98664120668	28003.619680780837	25813.370672868543	0.20175833168590884	0.18981864429911113	-83.51823436833001	-16916.72659426555	-76.72723800931999	-15541.189400148112
88.4959887595208	15149.60575615388	14516.080199357613	19635.89751255617	18450.471143345203	21899.019173479857	20435.457020097212	24076.45970598986	22348.84856155237	27975.933052417473	25787.281679423024	0.2027744785397191	0.19076536504044497	-83.6562595186333	-17046.785954893567	-76.83389324623204	-15656.56766225351
89.0292216096782	15083.661370409147	14456.383180809395	19584.098531890842	18403.23661846758	21854.373541338806	20394.457801340835	24038.35283347195	22313.56575658364	27948.377763624903	25761.305076037923	0.20381523602841453	0.19173489073384314	-83.79781042521427	-17178.521400289144	-76.94319840728713	-15773.315458707046
89.56566745600044	15016.782418122388	14395.86031110324	19531.75085710081	18355.5189451279	21809.381980170812	20353.15216428623	24000.085981141747	22278.13892865437	27920.96211485833	25735.44839368159	0.20488132713267923	0.19272788567903057	-83.94314216260682	-17312.005374433007	-77.055366640383	-15891.492342452519
90.1053456584057	14948.948710488841	14334.493896802416	19478.84415964918	18307.309380164534	21764.039831227463	20311.536300829994	23961.659649353776	22242.56876009797	27893.694609139027	25709.719349552375	0.20597350144859444	0.19374503836879284	-84.09252057018239	-17447.314027546905	-77.1706199795517	-16011.16092786612
90.6482756934654	14880.139413895977	14272.265668841228	19425.367722737585	18258.59885232454	21718.3422321175	20269.606235404997	23923.074302048964	22206.8559105859	27866.583957496146	25684.125852199842	0.20709253640271336	0.19478706258066936	-84.24622283780627	-17584.527426661458	-77.28918982921823	-16132.387064837385
91.19447715510712	14810.333026529132	14209.156760755504	19371.31042343946	18209.377947155663	21672.284106304287	20227.357816304382	23884.33036302478	22171.001014283676	27839.63908455935	25658.676006795074	0.20823923853381562	0.195854698527888	-84.40453812674969	-17723.729779473506	-77.41131747791587	-16255.2400238798
91.74396975532183	14739.507354166271	14145.147686072316	19316.6607138925	18159.63689110093	21625.860152002428	20184.786706508818	23845.42821193315	22135.00467679174	27812.869134308316	25633.37812055655	0.20941444484562222	0.19694871407330292	-84.56776822884785	-17865.009672531392	-77.53725464371746	-16379.792693123221
92.29677332487483	14667.639485147138	14080.218314832513	19261.406601492698	18109.36553474633	21579.064830432395	20141.88837398259	23806.368179983307	22098.867471852336	27786.283475978977	25608.24070833191	0.21061902423505247	0.19806990601036564	-84.73622826740029	-18008.46032499941	-77.66726405410009	-16506.12178817438
92.85290781402206	14594.705764506618	14014.347849222995	19205.53562803159	18058.553335172168	21531.892353392996	20098.65808140583	23767.150545328717	22062.589937806468	27759.891710130298	25583.27249834106	0.2118538790009466	0.19921910141546287	-84.91024743976959	-18154.17985843541	-77.8016200606653	-16634.308075281326
93.41239329322968	14520.68176726559	13947.514798295897	19149.034847714684	18007.18933735433	21484.33667010829	20055.090875306072	23727.77552811591	22026.17257378191	27733.703674875596	25558.482438083665	0.21311994643854879	0.20039715907626088	-85.09016980775414	-18302.27158445213	-77.9406092936515	-16764.436609383207
93.97524995389855	14445.5422708731	13879.696951752032	19091.8908039919	17955.262154556633	21436.391453299086	20011.181574548424	23688.243285167027	21989.615835590383	27707.729452277432	25533.879700412665	0.21441820052543137	0.20160497100105845	-85.2763551380558	-18452.84431130858	-78.08453135774471	-16896.59698776668
94.54149810909283	14369.261226801369	13810.871352769864	19034.089505130247	17902.75994765434	21388.050084430048	19966.924758143512	23648.553904270808	21952.920131313185	27681.979374910567	25509.47368977834	0.21574965370498048	0.20284346401450665	-85.46917979452701	-18606.01267043175	-78.23369957118848	-17030.883620319888
95.11115819427312	14291.811731298194	13741.014269862286	18975.616398452443	17849.670403323093	21339.305638077414	19922.314752327467	23608.707398052215	21916.085816551084	27656.46403259436	25485.274048645435	0.2171153587740259	0.2041136014454808	-85.66903768843986	-18761.897464875598	-78.38844175309714	-17167.39601800032
95.68425076803395	14213.165995307048	13670.101167746077	18916.45634315962	17795.980711022963	21290.150865357842	19877.345616864655	23568.703697387507	21879.113189311724	27631.19427929459	25461.290664084914	0.21851641088169863	0.20541638491330974	-85.87634128929494	-18920.626040978357	-78.54910106127136	-17306.239100569393
96.26079651284576	14133.295313573348	13598.106677213698	18856.59358165306	17741.677538704236	21240.57817635683	19832.011130521918	23528.54264433193	21842.00248450791	27606.181240197584	25437.53367454397	0.21995394964715606	0.20675285621906392	-86.09152270061168	-19082.33268495975	-78.716036884005	-17447.523525049444
96.84081623580131	14052.170032961905	13525.004563999932	18796.011709262075	17686.74700715483	21190.579621488127	19786.30477565741	23488.22398452153	21804.753868035565	27581.436318955606	25414.013476795328	0.22142916140440808	0.20812409934911213	-86.31503480597894	-19247.159046442714	-78.88962579050349	-17591.3660365534
97.42433086936633	13969.759520021016	13450.767696641933	18734.693642280876	17631.17466290519	21140.14687171224	19740.21972186423	23447.747359009485	21767.3674303992	27556.971205104535	25390.740733067898	0.22294328158311782	0.2095312425987221	-86.5473524892368	-19415.25459067244	-79.07026254316952	-17737.88984300848
98.01136147213543	13886.03212783883	13375.368013336965	18672.62158420989	17574.945449600214	21089.271197536164	19693.748808603952	23407.112295493494	21729.843179849573	27532.797881653096	25367.726378360177	0.22449759723497367	0.21097546082410354	-86.78897393516309	-19586.777081742883	-79.25836117706422	-17887.225015688222
98.60192922959182	13800.955162250399	13298.776487809291	18609.776990090657	17518.043677741858	21037.94344671038	19646.884526760266	23366.318198886845	21692.181034995116	27508.92863284224	25344.98162793683	0.22609344971596787	0.21245797783194711	-87.04042201601624	-19761.89309915062	-79.45435615105453	-18039.50891747186
99.1960554548718	13714.494847468157	13220.963094206338	18546.140528815922	17460.452992699422	20986.154020533293	19599.6189990379	23325.36434118257	21654.38081684577	27485.37605207298	25322.517985008835	0.22773223753578448	0.2139800689162487	-87.30224576970431	-19940.778589991387	-79.65870357553467	-18194.88666082546
99.79376158953411	13626.61629122548	13141.896771054542	18481.69204328966	17402.156340878326	20933.892848666837	19551.943959126485	23284.24985055604	21616.442240245004	27462.15305000052	25300.347248597427	0.22941541938637702	0.21554306355299915	-87.57502197701251	-20123.61945975432	-79.87188252311898	-18353.511597973295
100.39506920433367	13537.283449541399	13061.545384316181	18416.410508302008	17343.13593392921	20881.14936235816	19503.850729541806	23242.973699645558	21578.364904640377	27439.272862789792	25278.481521579644	0.23114451736283517	0.21714834826418214	-87.85935684468495	-20310.612204488367	-80.0943964278431	-18515.545845576562
101.00000000000001	13446.459091237495	12979.875689603472	18350.2739859777	17283.37321087342	20827.912465956597	19455.330198051888	23201.534692947625	21540.148284141305	27416.749060529433	25256.933218915037	0.23292112039069462	0.21879736966346264	-88.00493673482157	-20405.171789932883	-80.20840042780578	-18597.43612630212
