# Supplementary material for: White matter micro- and macrostructure brain charts for the human lifespan
Source: Nature. 2026 May 13;655(8124):979–89. doi: 10.1038/s41586-026-10454-2 (PMC13391363; doi:10.1038/s41586-026-10454-2)
Supplement: Supplementary file 12 — Centiles trajectories of brain charts. SDT.T9.1–5 contain the brain charts for the global metrics; SDT.T9.6–509 contain the brain charts for the tract-specific metrics (unnormalized); and SDT.T9.510–1157 contain the brain charts for the tract-specific macrostructural metrics (normalized). Included in each table are the male and female centile trajectories for the 2.5th, 25th, 50th, 75th and 97.5th percentiles; the interquartile range normalized by the 50th centile; and the derivatives of the 50th centiles with respect to both age and log(age). Charts are sampled in logarithmically spaced intervals. Age is reported in years, while centile trajectory values are reported in metric-specific units: diffusivities in mm2 s−1, volume in mm3, surface area in mm2, average length in mm, and FA is dimensionless (unitless). [file 41586_2026_10454_MOESM12_ESM.zip › plotted_curves/SDT.T9.138-FPT_right_volume_curve_metrics.csv]

ages	male_0.025th_percentile	female_0.025th_percentile	male_0.25th_percentile	female_0.25th_percentile	male_0.5th_percentile	female_0.5th_percentile	male_0.75th_percentile	female_0.75th_percentile	male_0.975th_percentile	female_0.975th_percentile	male_normalized_quantile_range	fwmale_normalized_quantile_range	male_median_centile_d_age	male_median_centile_d_log_age	female_median_centile_d_age	female_median_centile_d_log_age
0.25	10176.985784917728	9725.318620710643	12810.299856145926	12144.09608092749	14045.318567796423	13280.164306765195	15177.853079242139	14323.942108653302	17084.762876047433	16086.319193256959	0.16856529182076496	0.16414300134941504	11480.35755235451	6628.515250978412	10854.936038468071	6267.410117781926
0.25150637576242696	10189.51651182668	9737.293218582035	12826.072933191996	12159.048874037371	14062.612300157285	13296.515919316238	15196.54128002542	14341.578905160477	17105.799018904043	16106.125971434367	0.16856529187019623	0.1641430013972668	11461.387830918655	6637.433412848506	10836.999740618281	6275.842440246604
0.2530218281966045	10202.080956992773	9749.300038253752	12841.88845317752	12174.0419028283	14079.952567314764	13312.911531563252	15215.279767911954	14359.263159602047	17126.891766825127	16125.98604664253	0.1685652919203741	0.16414300144584157	11423.363386639394	6655.274053377099	10801.046774205752	6292.711166814435
0.25454641199404576	10214.679136736797	9761.339095322313	12857.746436646677	12189.075186776121	14097.339391793774	13329.351164804142	15234.068567243054	14376.994894949958	17148.041147210315	16145.899444679926	0.16856529197131062	0.16414300149515082	11385.397892158478	6673.123260517605	10765.14954617247	6309.587993318215
0.2560801821758082	10227.311067126335	9773.410405142207	12873.646903824934	12204.148745054454	14114.772795769817	13345.834840006317	15252.907701982418	14394.774133819668	17169.247187034187	16165.866190944686	0.1685652920230176	0.16414300154520553	11347.491690513678	6690.980900234543	10729.308380840346	6326.472793009132
0.25762319409447826	10239.976763975368	9785.513982825589	12889.589874618543	12219.262596534327	14132.252801068411	13362.3625778063	15271.797195715551	14412.600898469767	17190.50991284562	16185.886310434153	0.1685652920755077	0.16414300159601874	11309.645121577196	6708.8468383755535	10693.523599576205	6343.365439048037
0.2591755034361701	10252.676242844278	9797.649843242263	12905.575368614529	12234.416759784144	14149.779429165059	13378.934398509664	15290.73707164973	14430.475210801877	17211.829350767737	16205.959827744795	0.16856529212879348	0.16414300164760212	11271.858522101305	6726.720940707717	10657.79552078154	6360.265804512892
0.2607371662225343	10265.40951903951	9809.818001019381	12921.603405080295	12249.61125306931	14167.352701184847	13395.550322090648	15309.72735261354	14448.397092360241	17233.2055264974	16226.086767071743	0.1685652921828875	0.16414300169996793	11234.13222565502	6744.603072871454	10622.124459858052	6377.173762364779
0.2623082388127803	10278.176607613426	9822.01847054128	12937.674002963431	12264.846094352035	14184.972637902194	13412.210368191945	15328.768061056657	14466.366564331505	17254.638465304957	16246.267152208517	0.1685652922378032	0.16414300175312938	11196.466562713496	6762.49310043361	10586.51072927937	6394.0891854963265
0.2638887779057103	10290.977523364201	9834.251265949393	12953.78718089155	12280.121301291221	14202.639259740721	13428.91455612455	15347.859219049642	14484.383647544542	17276.128192034015	16266.501006546856	0.16856529229355344	0.16414300180709834	11158.86186057236	6780.39088884322	10550.954638506286	6411.011946684215
0.26547884054176485	10303.812280835456	9846.516401141898	12969.94295717187	12295.436891242016	14220.352586772757	13445.662904867298	15367.000848283458	14502.448362469973	17297.674731100895	16286.788353076166	0.16856529235015186	0.16414300186188843	11121.318443409167	6798.29630345339	10515.456494057085	6427.94191861758
0.2670784841050822	10316.680894316272	9858.813889773726	12986.141349791216	12310.792881255835	14238.112638719344	13462.455433066889	15386.192970069456	14520.560729220164	17319.278106494603	16307.129214383533	0.16856529240761184	0.16414300191751283	11083.83663225174	6816.209209517576	10480.016599476337	6444.878973891493
0.26868776632556873	10329.5833778408	9871.143745256199	13002.38237641551	12326.189288079895	14255.919434949696	13479.292159037357	15405.435605338793	14538.72076754868	17340.938341776207	16327.523612653087	0.1685652924659477	0.1641430019739847	11046.416744948365	6834.129472152796	10444.635255290661	6461.822984971106
0.2703067452809827	10342.519745188127	9883.505980756894	13018.666054389643	12341.626128157064	14273.772994481053	13496.173100759926	15424.728774642263	14556.92849685012	17362.65546007861	16347.971569665833	0.16856529252517344	0.16414300203131796	11009.05909624882	6852.056956402026	10409.312759102322	6478.773824247066
0.2719354793990299	10355.490009882129	9895.900609199496	13034.992400737246	12357.10341762566	14291.673335978408	13513.09827588277	15444.072498150019	14575.183936159863	17384.429484106266	16368.473106799363	0.1685652925853029	0.16414300208952656	10971.763997713104	6869.991527161095	10374.049405491445	6495.731363975443
0.27357402745947257	10368.49418519108	9908.327643263425	13051.361432160227	12372.621172318997	14309.620477754044	13530.067701720547	15463.466795651058	14593.487104153546	17406.26043613458	16389.028245027264	0.16856529264635126	0.16414300214862437	10934.531757761724	6887.933049224317	10338.84548610542	6512.695476330817
0.2752224485962505	10381.532284127645	9920.7870953839	13067.773165038754	12388.17940776545	14327.614437767454	13547.08139525444	15482.911686553167	14611.838019147139	17428.148338009858	16409.637004919212	0.1685652927083333	0.1641430022086262	10897.36268171575	6905.881387291942	10303.70128960954	6529.666033371817
0.27688080229961526	10394.604319448526	9933.278977751439	13084.227615430807	12403.778139187853	14345.655233624919	13564.13937313151	15502.407189882406	14630.23669909622	17450.09321114873	16430.299406640148	0.1685652927712639	0.16414300226954628	10860.257071703672	6923.836405918468	10268.61710165115	6546.642907017376
0.2785491484182772	10407.710303654269	9945.803302311819	13100.724799071937	12419.417381503426	14363.742882579187	13581.241651664617	15521.95332428282	14648.68316159591	17472.095076537804	16451.015469950213	0.16856529283515842	0.16414300233139945	10823.215226678178	6941.797969514504	10233.593204943463	6563.625969093293
0.28022754716156506	10420.85024898892	9958.360080765753	13117.264731374837	12435.0971493234	14381.877401529033	13598.388246832013	15541.550108015941	14667.177423880423	17494.153954733134	16471.78521420423	0.16856529290003283	0.16414300239420113	10786.237442526035	6959.7659424180165	10198.62987923529	6580.615091317799
0.2819160591015993	10434.02416744009	9970.949324568805	13133.847427429415	12450.817456952867	14400.058807019326	13615.579174277183	15561.197558960856	14685.719502822883	17516.269865860268	16492.60865835152	0.16856529296590275	0.16414300245796642	10749.324011949822	6977.74018880818	10163.72740127379	6597.610145262908
0.28361474517547763	10447.232070738282	9983.57104493092	13150.472902001962	12466.578318390253	14418.287115240128	13632.814449308245	15580.895694613231	14704.309414934705	17538.44282961319	16513.485820935188	0.1685652930327842	0.16414300252271083	10712.475224495865	6995.720572728664	10128.88604482403	6614.611002373975
0.2853236666874746	10460.47397035707	9996.225252816412	13167.141169535358	12482.37974732724	14436.562342026897	13650.094086897889	15600.644532085556	14722.947176365518	17560.672865254546	16534.416720092035	0.16856529310069351	0.16414300258845083	10675.691366603598	7013.706958109979	10094.106080746278	6631.617534009274
0.2870428853112538	10473.749877512464	10008.911958943645	13183.852244148291	12498.22175714842	14454.884502859679	13667.418101682984	15620.444088106231	14741.63280290273	17582.95999161464	16555.401373552097	0.16856529316964777	0.16414300265520232	10638.972721556202	7031.699208734557	10059.38777689496	6648.629611375276
0.28877246309209376	10487.059803162998	10021.631173784754	13200.60613963535	12514.10436093091	14473.253612863151	13684.786507964176	15640.294379019651	14760.36630997109	17605.30422709154	16576.439798638112	0.16856529323966382	0.16414300272298116	10602.31956951227	7049.697188252583	10024.731398133561	6665.647105528042
0.2905124624491269	10500.403758009157	10034.382907565367	13217.402869466325	12530.027571444036	14491.669686805892	13702.19931970551	15660.195420785389	14779.147712632319	17627.705589650155	16597.53201226515	0.16856529331075856	0.16414300279180447	10565.732187496964	7067.70076016942	9990.137206416577	6682.669887425378
0.29226294617759224	10513.781752493387	10047.167170264504	13234.242446786197	12545.991401149175	14510.132739100356	13719.65655053429	15680.147228978194	14797.977025584918	17650.164096822202	16618.67803094036	0.16856529338294987	0.16414300286168923	10529.210849397816	7085.709787843749	9955.60546071222	6699.697827869095
0.294023977451102	10527.193796799513	10059.983971614072	13251.124884414434	12561.995862199145	14528.642783802123	13737.158213740404	15700.149818787148	14816.854263163454	17672.679765705285	16639.877870762175	0.1685652934562555	0.164143002932653	10492.755825981032	7103.724134488031	9921.136417020112	6716.730797511525
0.29579561982392083	10540.6399008528	10072.83332109881	13268.050194845031	12578.040966438137	14547.199834609897	13754.704322276228	15720.203205015705	14835.779439338461	17695.252612962962	16661.131547420235	0.16856529353069355	0.1641430030047129	10456.367384902202	7121.743663173169	9886.730328434613	6733.768666898366
0.29757793723326015	10554.120074319359	10085.71522795593	13285.018390245794	12594.126725401262	14565.803904864762	13772.29488875616	15740.30740208086	14854.75256771593	17717.882654823745	16682.43907619476	0.16856529360628258	0.1641430030778869	10420.045790681615	7139.768236805685	9852.38744505588	6750.811306397896
0.29937099400158496	10567.634326606072	10098.62970117479	13302.029482458242	12610.253150314136	14584.455007550074	13789.929925456152	15760.46242401302	14873.773661536805	17740.569907081015	16703.800471956038	0.16856529368304113	0.1641430031521929	10383.791304730345	7157.797718136106	9818.108014047146	6767.858586232644
0.3011748548389356	10581.182666860124	10111.576749496693	13319.083482996988	12626.420252092641	14603.15315529075	13807.609444313439	15780.668284455282	14892.842733676714	17763.31438509218	16725.215749164072	0.16856529376098864	0.16414300322765016	10347.604185341857	7175.831969755702	9783.892279652879	6784.91037649475
0.30298958484526295	10594.765103968859	10124.556381414555	13336.180403049595	12642.628041342507	14621.89836035315	13825.333456926104	15800.924996663247	14911.959796645453	17786.116103778473	16746.68492186805	0.16856529384014424	0.16414300330427653	10311.48468774138	7193.870854115114	9749.740483172704	6801.966547112912
0.30481524951277783	10608.381646559368	10137.568605172626	13353.320253476053	12658.876528358956	14640.69063464446	13843.10197455268	15821.232573504409	14931.124862586597	17808.975077624258	16768.208003705866	0.16856529392052738	0.16414300338209173	10275.433064002078	7211.914233464748	9715.652862958144	6819.026967850048
0.3066519147283146	10622.032302998166	10150.613428766132	13370.503044808342	12675.165723126269	14659.529989712266	13860.915008111671	15841.591027457654	14950.337943276963	17831.891320676477	16789.78500790354	0.16856529400215886	0.16414300346111496	10239.449563117232	7229.961969895288	9681.629654428922	6836.0915083047
0.3084996467757088	10635.71708139091	10163.690859941022	13387.728787250107	12691.495635317453	14678.416436744146	13878.772568181179	15862.000370612834	14969.599050126228	17854.86484654417	16811.415947274792	0.168565294085058	0.16414300354136588	10203.534430994187	7248.013925333507	9647.671090110205	6853.160037932452
0.31035851233818973	10649.43598958205	10176.80090619365	13404.997490676216	12707.866274293872	14697.349986567224	13896.674664998534	15882.46061467029	14988.908194176494	17877.89566839792	16833.10083422054	0.1685652941692464	0.16414300362286438	10167.687910460867	7266.069961529691	9613.77739958372	6870.23242600495
0.3122285785007863	10663.189035154526	10189.943574770392	13422.309164632356	12724.277649104724	14716.33064964769	13914.621308459693	15902.971770940341	15008.265386101679	17900.983798969297	16854.839680728215	0.168565294254745	0.16414300370563123	10131.91024126159	7284.129940053448	9579.948809537571	6887.308541635983
0.3141099127527488	10676.976225429373	10203.118872667454	13439.66381833457	12740.729768486855	14735.358436090346	13932.612508119031	15923.53385034275	15027.67063620728	17924.129250550253	16876.632498371506	0.16856529434157508	0.16414300378968713	10096.20166002959	7302.193722268101	9546.185543728527	6904.388253752142
0.31600258298998396	10690.797567465323	10216.326806630312	13457.061460668734	12757.222640864016	14754.433355637975	13950.648273188559	15944.1468634061	15047.12395442951	17947.33203499242	16898.479298309398	0.16856529442975857	0.16414300387505315	10060.562400356866	7320.261169366073	9512.487823013216	6921.471431100275
0.3179066575175057	10704.653068058602	10229.567383153599	13474.5021001903	12773.756274346744	14773.555417671085	13968.728612537781	15964.810820267483	15066.625350335155	17970.592163706755	16920.38009128598	0.16856529451931732	0.16414300396175077	10024.992692801636	7338.332142373081	9478.855865387246	6938.557942275889
0.3198222050518999	10718.542733742464	10242.840608480648	13491.985745123722	12790.330676731792	14792.724631207291	13986.85353469304	15985.525730671843	15086.174833120895	17993.909647662796	16942.334887629728	0.16856529461027447	0.1641430040498017	9989.49276481662	7356.406502084807	9445.289885910228	6955.647655656096
0.32174929472380437	10732.466570786788	10256.146488603106	13509.51240336194	12806.945855501632	14811.941004900737	14005.023047837034	16006.291603971333	15105.772411612736	18017.284497387955	16964.343697252814	0.16856529470265236	0.16414300413922844	9954.062840807717	7374.484109100886	9411.790096771903	6972.740439441055
0.32368799608040405	10746.424585197752	10269.485029260632	13527.082082465979	12823.6018178241	14831.204547041654	14023.23715980838	16027.10844912487	15125.418094265562	18040.71672296701	16986.406529650652	0.16856529479647459	0.16414300423005299	9918.703142156824	7392.564823830966	9378.356707287021	6989.836161640938
0.3256383790879404	10760.416782717437	10282.8562359405	13544.69478966444	12840.29857055188	14850.515265555801	14041.495878101054	16047.976274697505	15145.111889162561	18064.206334041388	17008.523393901218	0.16856529489176458	0.1641430043222987	9883.41388721345	7410.648506486788	9344.989923906513	7006.934690080117
0.32760051413423674	10774.443168823478	10296.260113877264	13562.350531853064	12857.036120222092	14869.873168004002	14059.799209863979	16068.895088859941	15164.853804014716	18087.75333980862	17030.694298664504	0.16856529498854717	0.16414300441598917	9848.195291275159	7428.735017049592	9311.689950216096	7024.0358923804015
0.3295744720312385	10788.503748728532	10309.696668052322	13580.049315594064	12873.81447305576	14889.278261581394	14078.14716190039	16089.864899387694	15184.643846160174	18111.35774902142	17052.919252181793	0.16856529508684606	0.1641430045111475	9813.047566609923	7446.82421528548	9278.45698691113	7041.139635939617
0.33156032401756863	10802.598527380003	10323.165903193496	13597.79114711579	12890.633634957274	14908.730553117064	14096.539740667291	16110.885713660742	15204.482022563638	18135.01956998727	17075.198262274982	0.1685652951866867	0.16414300460779835	9777.970922492445	7464.915960755199	9245.291231847834	7058.2457879572175
0.33355814176109866	10816.72750945953	10336.667823774702	13615.57603231206	12907.49361151398	14928.230049073343	14114.97695227497	16131.957538662713	15224.368339815856	18158.738810567505	17097.531336346008	0.1685652952880945	0.16414300470596618	9742.965565188788	7483.010112797841	9212.192880076356	7075.354215451051
0.33556799736153503	10830.890699382673	10350.202434015575	13633.403976741787	12924.394407995718	14947.776755545352	14133.458802486528	16153.080380980435	15244.302804133089	18182.51547817682	17119.91848137624	0.1685652953910951	0.16414300480567606	9708.031697955448	7501.106530518737	9179.162123776041	7092.464785200078
0.3375899633530214	10845.088101298341	10363.769737880932	13651.274985628259	12941.336029354145	14967.370678260237	14151.985296717108	16174.254246803088	15264.285421356304	18206.349579782313	17142.359703925616	0.16856529549571445	0.16414300490695277	9673.169521045405	7519.205072785728	9146.199152287561	7109.577363755088
0.3396241127067558	10859.319719088455	10377.369739080446	13669.189063858683	12958.318480222331	14987.011822576691	14170.556440033482	16195.479141921689	15284.316196950725	18230.241121902876	17164.85501013206	0.1685652956019798	0.1641430050098229	9638.379231750965	7537.305598246865	9113.30415215576	7126.691817468032
0.3416705188336247	10873.585556367461	10391.002441068198	13687.14621598363	12975.341764914205	15006.700193484288	14189.172237153414	16216.755071728387	15304.395136005138	18254.190110608466	17187.404405710786	0.16856529570991757	0.16414300511431246	9603.661024365108	7555.40796529362	9080.477307093795	7143.80801244732
0.343729255586852	10887.885616481852	10404.667847042201	13705.146446216371	12992.405887423949	15026.435795602816	14207.832692445034	16238.082041215726	15324.522243231204	18278.19655151919	17210.00789595346	0.16856529581955607	0.16414300522044786	9569.015090226661	7573.512032085098	9047.718798016664	7160.925814578775
0.34580039726466444	10902.21990250975	10418.365959944025	13723.189758432402	13009.51085142554	15046.21863318172	14226.537809926303	16259.460054976043	15344.69752296292	18302.26044980471	17232.665485727648	0.16856529593092284	0.1641430053282568	9534.44161772728	7591.617656539194	9015.028803034686	7178.045089507941
0.3478840186129729	10916.588417260433	10432.096782458262	13741.276156168811	13026.656660272081	15066.048710099407	14245.287593264287	16280.889117200746	15364.920979155808	18326.38181018338	17255.37717947586	0.16856529604404674	0.16414300543776641	9499.940792276524	7609.72469629487	8982.40749747539	7195.165702643339
0.34998019482807	10930.991163273742	10445.860317012135	13759.405642623566	13043.84331699531	15085.92602986249	14264.082045774656	16302.369231679453	15385.192615386362	18350.560636921276	17278.142981214965	0.1685652961589569	0.16414300554900507	9465.512796361	7627.8330087536015	8949.855053891428	7212.287519159261
0.352089001559344	10945.428142819766	10459.656565775005	13777.578220655081	13061.07082430498	15105.850595605296	14282.921170420957	16323.900401799487	15405.512434851313	18374.796933831665	17300.962894535332	0.16856529627568276	0.16414300566200185	9431.157809561118	7645.942451069597	8917.371642060578	7229.41040397808
0.3542105149120084	10959.89935789823	10473.485530657901	13795.793892781483	13078.339184588285	15125.82241008907	14301.804969814026	16345.482630544995	15425.880440366916	18399.090704273985	17323.836922600072	0.1685652963942539	0.16414300577678467	9396.876008485444	7664.052880093921	8884.957428978756	7246.534221755341
0.35634481144984936	10974.404810237962	10487.347213312965	13814.052661179918	13095.648399909167	15145.84147570119	14320.733446211187	16367.11592049615	15446.29663436819	18423.441951152945	17346.765068144134	0.16856529651470126	0.16414300589338388	9362.667566861026	7682.164152431767	8852.612578901928	7263.658836902119
0.35849196819798806	10988.944501296502	10501.241615133085	13832.354527686066	13112.99847200783	15165.907794454672	14339.706601515774	16388.800273828558	15466.761018908304	18447.85067691787	17369.747333473664	0.16856529663705602	0.16414300601182946	9328.53265549196	7700.276124394499	8820.337253349368	7280.784113575704
0.36065206264566085	11003.518432259369	10515.168737251272	13850.699493793218	13130.389402300007	15186.021367987134	14358.724437276287	16410.535692312165	15487.273595657725	18472.31688356146	17392.783720465006	0.16856529676134963	0.16414300613215174	9294.471442312468	7718.388652036898	8788.131611086894	7297.909915655386
0.3628251727490157	11018.126604039824	10529.128580540224	13869.087560651977	13147.821191876379	15206.182197560478	14377.786954685782	16432.322177310907	15507.83436590354	18496.840572619414	17415.874230563975	0.16856529688761385	0.16414300625438205	9260.484092364088	7736.50159111619	8755.995808170177	7315.036106759682
0.3650113769339257	11032.769017277988	10543.121145611789	13887.518729069156	13165.293841501923	15226.390284059673	14396.894154581132	16454.15972978141	15528.443330548675	18521.421745168947	17439.018864784957	0.16856529701588183	0.16414300637855217	9226.57076780079	7754.614797090646	8723.929997920524	7332.162550224457
0.36721075409881926	11047.445672340595	10557.1464328164	13905.992999507456	13182.807351615198	15246.645627992408	14416.046037442273	16476.048350272606	15549.100490111052	18546.060401828356	17462.217623709985	0.16856529714618676	0.1641430065046939	9192.731627945323	7772.728125151247	8691.934330980293	7349.289109126665
0.3694233836175272	11062.156569320212	10571.204442242639	13924.510372084489	13200.361722327816	15266.94822948803	14435.242603391618	16497.98803892456	15569.805844722983	18570.756542755727	17485.470507488026	0.1685652972785623	0.16414300663284015	9158.966829217039	7790.841430145316	8660.008955260739	7366.415646234062
0.37164934534214805	11076.901708034744	10585.295173716513	13943.070846572158	13217.956953423518	15287.298088296837	14454.483852193029	16519.978795467756	15590.559394130063	18595.51016764811	17508.77751583376	0.16856529741304285	0.16414300676302426	9125.276525257621	7808.95456666965	8628.1540159937	7383.542024029419
0.3738887196059291	11091.681088026953	10599.418626801082	13961.674422396054	13235.593044357716	15307.695203789457	14473.76978325136	16542.02061922238	15611.361137690643	18620.321275740705	17532.138648027	0.16856529754966354	0.16414300689528022	9091.660866818856	7827.067388963886	8596.369655755814	7400.668104725424
0.3761415872261661	11106.494708563603	10613.574800795797	13980.321098634364	13253.26999425668	15328.139574955616	14493.100395611496	16564.11350909702	15632.211074374844	18645.189865805423	17555.553902911564	0.16856529768845988	0.1641430070296419	9058.12000184413	7845.179750961252	8564.656014442444	7417.793750224169
0.3784080295071193	11121.34256863517	10627.763694735975	13999.010874017526	13270.987801916866	15348.63120040377	14512.475687957702	16586.25746358825	15653.10920276381	18670.115936150392	17579.023278894423	0.16856529782946778	0.1641430071661448	9024.654075512197	7863.29150631791	8533.013229285832	7434.9188221204095
0.3806881282429484	11136.224666955044	10641.985307392137	14017.743746927224	13288.746465804104	15369.170078360019	14531.895658612664	16608.452480779466	15674.055521048711	18695.099484618673	17602.54677394462	0.1685652979727247	0.16414300730482453	8991.263230148703	7881.402508313768	8501.44143486768	7452.04318169551
0.38298196572066395	11151.14100195894	10656.239637269493	14036.519715395623	13306.545984052935	15389.756206667245	14551.360305536824	16630.69855833994	15695.05002702998	18720.140508587174	17626.12438559239	0.16856529811826718	0.16414300744571725	8957.94760531094	7899.51260992093	8469.940763156861	7469.166689943522
0.3852896247230969	11166.091571804314	10670.526682607338	14055.338777104675	13324.386354465885	15410.389582784352	14570.869626327527	16652.995693524044	15716.09271811645	18745.239004965784	17649.7561109282	0.1685652982661341	0.1641430075888597	8924.707337794825	7917.62166378554	8438.511343489401	7486.289207531605
0.38761118853188686	11181.076374369704	10684.846441378428	14074.200929385239	13342.267574512658	15431.070203785335	14590.423618218183	16675.343883170164	15737.1835913244	18770.394970196157	17673.44194660165	0.1685652984163632	0.16414300773428908	8891.542561602779	7935.729522186797	8407.15330256382	7503.410594784655
0.3899467409304866	11196.095407254004	10699.198911288277	14093.106169216217	13360.189641329282	15451.798066358297	14610.022278077318	16697.74312369972	15758.322643276571	18795.608400250596	17697.181888820418	0.16856529856899496	0.16414300788204442	8858.453408003319	7953.836037082132	8375.8667645026	7520.530711728614
0.39229636620718694	11211.148667775973	10713.584089774715	14112.05449322391	13378.152551717536	15472.573166804747	14629.665602407955	16720.193411116365	15779.509870201457	18820.879290631157	17720.97593334942	0.1685652987240689	0.1641430080321639	8825.440005535726	7971.941060083918	8344.65185084194	7537.6494180583395
0.3946601491581577	11226.236152973428	10728.001974007082	14131.045897680993	13396.156302143969	15493.395501038502	14649.353587346515	16742.694741004783	15800.745267932158	18846.207636368315	17744.82407550954	0.1685652988816257	0.16414300818468672	8792.502479967661	7990.0444424124435	8313.508680496365	7554.7665730994195
0.3970381750905084	11241.357859602562	10742.452560885611	14150.080378505696	13414.200888739102	15514.265064584744	14669.086228661983	16765.247108529726	15822.028831905463	18871.593432019843	17768.7263101766	0.16856529904170664	0.1641430083396536	8759.640954381786	8008.146034957375	8282.437369839754	7571.8820358598605
0.39943052982536675	11256.513784137369	10756.935847040828	14169.157931261032	13432.286307296707	15535.181852579239	14688.863521755085	16787.850508435113	15843.360557160966	18897.036671669826	17792.682631780375	0.1685652992043547	0.16414300849710492	8726.855549160391	8026.2456882447	8251.438032714184	7588.99566502776
0.4018372997009759	11271.703922768857	10771.451828832931	14188.278551153837	13450.412553273001	15556.145859767204	14708.685461657444	16810.50493504284	15864.740438340139	18922.537348927322	17816.69303430354	0.16856529936961173	0.16414300865708226	8694.14638196677	8044.34325240599	8220.510780351236	7606.1073188758455
0.40425857157581063	11286.928271404326	10786.000502350824	14207.442233033873	13468.579621785479	15577.157080502411	14728.55204303026	16833.21038225179	15886.168469684942	18948.095456925224	17840.75751128009	0.16856529953752172	0.16414300881962784	8661.513567806222	8062.4385772189125	8189.655721485615	7623.21685536392
0.4066944328317112	11302.186825666755	10800.581863411886	14226.648971393013	13486.787507612587	15598.215508746209	14748.463260163984	16855.966843536815	15907.644645037453	18973.71098831914	17864.87605579498	0.16856529970812972	0.16414300898478484	8628.957218988333	8080.531512049958	8158.8729623463005	7640.324132095557
0.4091449713770379	11317.479580893887	10815.19590756085	14245.898760364125	13505.036205192346	15619.321138066367	14768.419106976806	16878.774311947418	15929.168957838223	18999.3839352859	17889.048660482218	0.16856529988147975	0.16414300915259666	8596.477445199154	8098.6219059093855	8128.162606603466	7657.429006273393
0.411610275649843	11332.80653213775	10829.842630069363	14265.191593720476	13523.325708621798	15640.473961636379	14788.41957701405	16901.632780107084	15950.741401125646	19025.1142895228	17913.27531752421	0.16856530005761866	0.16414300932310785	8564.074353466742	8116.709607400931	8097.52475547092	7674.5313347610645
0.41409043462106226	11348.167674163624	10844.522025935163	14284.527464874394	13541.656011655976	15661.673972234024	14808.464663447034	16924.542240211642	15972.361967534722	19050.902042245758	17937.556018650328	0.16856530023659205	0.16414300949636323	8531.748048158828	8134.794464699924	8066.959507639054	7691.630974014755
0.41658553779772634	11363.563001449456	10859.234089881324	14303.906366876567	13560.027107706965	15682.92116224058	14828.554359072066	16947.50268402849	15994.03064929598	19076.74718418845	17961.890755135715	0.1685653004184484	0.1641430096724095	8499.49863106804	8152.87632561801	8036.4669593381695	7708.727780120447
0.41909567522619073	11378.992508185063	10873.978816355591	14323.328292415028	13578.438989843075	15704.215523639714	14848.688656309529	16970.514102895355	16015.747438234474	19102.649705600907	17986.279517800165	0.16856530060323557	0.1641430098512931	8467.326201371849	8170.955037549604	8006.047204361763	7725.821608803235
0.4216209374953856	11394.45618827134	10888.756199529682	14342.793233814156	13596.891650787957	15725.557048016408	14868.867547202904	16993.57648771912	16037.512325768745	19128.609596248196	18010.722297006978	0.16856530079100313	0.16414301003306145	8435.230855627917	8189.030447441619	7975.700333995745	7742.91231533885
0.42416141574008476	11409.954035319379	10903.566233298261	14362.301183033565	13615.385082919332	15746.9457265557	14889.091023417406	17016.689828974504	16059.32530290934	19154.62684540894	18035.219082661228	0.1685653009818005	0.164143010217763	8403.212687843945	8207.102401853073	7945.426437119953	7759.99975463748
0.4267172016441951	11425.486042649874	10918.40891127856	14381.85213166738	13633.919278268524	15768.38155004192	14909.359076239441	17039.85411670321	16081.18636025824	19180.701441874346	18059.769864209193	0.16856530117567856	0.16414301040544696	8371.271789462771	8225.170746910851	7915.225600205362	7777.0837812204845
0.42928838744406506	11441.052203292067	10933.284226809277	14401.446070942866	13652.49422851907	15789.864508857205	14929.671696575118	17063.069340512317	16103.09548800724	19206.83337394641	18084.374630636514	0.16856530137268963	0.1641430105961634	8339.40824934002	8243.235328281298	7885.097907267045	7794.164249158464
0.43187506593181346	11456.652509983081	10948.192172949963	14421.082991719637	13671.10992500596	15811.394592980567	14950.028874949388	17086.335489573303	16125.052675937042	19233.02262943682	18109.033370467143	0.16856530157288585	0.16414301078996346	8307.62215382047	8261.295991214458	7855.043439942878	7811.241012133192
0.4344773304586784	11472.286955167008	10963.13274248013	14440.762884488471	13689.76635871454	15832.971791986663	14970.430601504871	17109.652552620675	16147.057913415956	19259.26919566539	18133.746071761936	0.16856530177632062	0.16414301098689854	8275.913586708717	8279.35258050682	7825.062277478632	7828.313923398964
0.4370952749383861	11487.955530994079	10978.105927898505	14460.485739370297	13708.463520279556	15854.596095044657	14990.876866000806	17133.02051795076	16169.111189398795	19285.573059458722	18158.51272211738	0.1685653019830485	0.1641430111870219	8244.282629305031	8297.404940508306	7795.1544967368245	7845.382835778873
0.4397289938505404	11503.65822931984	10993.111721422147	14480.251546115125	13727.201399984073	15876.26749091703	15011.367657811843	17156.439373420442	16191.212492425562	19311.934207148777	18183.33330866413	0.1685653021931251	0.16414301139038653	8212.729360413738	8315.452915118542	7765.320172222331	7862.447601668537
0.4423785822440318	11519.395041704262	11008.150114985698	14500.060294100957	13745.979987758514	15897.98596795841	15031.902965927027	17179.909106445855	16213.36181062037	19338.352624571402	18208.20781806578	0.16856530240660667	0.16414301159704775	8181.253856328316	8333.496347747743	7735.559376089368	7879.508073028177
0.4450441357404687	11535.165959410759	11023.221100240451	14519.911972332533	13764.79927317953	15919.751514114203	15052.482778948539	17203.429704000915	16235.559131690048	19364.828297064687	18233.13623651734	0.1685653026235502	0.1641430118070601	8149.856190892402	8351.535081363283	7705.8721781577915	7896.564101377502
0.44772575053762753	11550.970973405509	11038.324668553592	14539.806569440487	13783.659245469033	15941.564116919635	15073.107085090654	17227.001152616318	16257.80444292306	19391.361209467817	18258.11854974396	0.1685653028440144	0.16414301202048062	8118.536435480695	8369.568958442658	7676.258645907044	7913.6155377700925
0.4504235234129248	11566.81007435629	11053.46081100719	14559.744073679876	13802.559893492935	15963.423763498173	15093.775872178356	17250.623438377792	16280.097731187976	19417.951346119138	18283.15474299926	0.16856530306805845	0.16414301223736663	8087.294659030624	8387.597820993979	7646.71884451434	7930.662232814822
0.4531375517269096	11582.683252631854	11068.629518397513	14579.724472929393	13821.501205760303	15985.33044056064	15114.489127646399	17274.29654692516	16302.438982932492	19444.598690855066	18308.24480106423	0.16856530329574246	0.16414301245777638	8056.130928049795	8405.621510541532	7617.252836866304	7947.704036670271
0.4558679334267773	11598.590498300726	11083.830781233963	14599.747754689859	13840.483170422036	16007.284134403575	15135.246838537898	17298.020463450575	16324.828184181868	19471.303227008128	18333.388708245442	0.16856530352712784	0.16414301268176912	8025.0453066071495	8423.63986808993	7587.860683539882	7964.740799003746
0.45861476704990445	11614.531801130432	11099.064589738278	14619.813906083255	13859.50577526984	16029.284830908173	15156.048991503176	17321.795172697355	16347.265320537736	19498.064937405627	18358.586448373735	0.16856530376227735	0.16414301290940603	7994.037856379524	8441.652734160889	7558.542442870792	7981.772369044367
0.4613781517274047	11630.507150586454	11114.330933843672	14639.922913851393	13878.569007735183	16051.332515538814	15176.89557279862	17345.62065895841	16369.750377176824	19524.8838043679	18383.83800480279	0.1685653040012543	0.16414301314074783	7963.108636664227	8459.659948777873	7529.298170921858	7998.79859552579
0.4641581871877068	11646.516535831399	11129.629803193777	14660.074764354893	13897.672854887978	16073.427173341941	15197.786568285259	17369.496906075034	16392.283338849447	19551.75980970693	18409.143360407412	0.16856530424412314	0.16414301337585713	7932.257704381831	8477.661351456307	7500.1279214820825	8015.819326673169
0.4669549737601532	11662.559945723879	11144.96118714175	14680.269443571757	13916.817303435437	16095.568788944529	15218.721963427517	17393.42389743522	16414.864189878142	19578.692934724473	18434.502497582023	0.1685653044909498	0.16414301361479783	7901.4851140724495	8495.656781170052	7471.0317461430095	8032.834410258103
0.46976861237862133	11678.63736881759	11160.325074749453	14700.50693709621	13936.002339721083	16117.757346552786	15239.701743292097	17417.401615972285	16437.492914156493	19605.6831602105	18459.915398239315	0.16856530474180118	0.16414301385763447	7870.790917947423	8513.646076388191	7442.009694273118	8049.843693551607
0.4725992045851658	11694.74879336034	11175.721454786348	14720.787230137494	13955.227949723343	16139.992829950825	15260.725892546487	17441.43004416343	16460.16949514749	19632.730466441582	18485.382043808422	0.16856530499674485	0.16414301410443316	7840.175165875349	8531.629075043835	7413.061813029926	8066.847023320384
0.4754468525336833	11710.894207292993	11191.150315728677	14741.110307518516	13974.494119054543	16162.275222499193	15281.794395457824	17465.50916402816	16482.893915882316	19659.834833179084	18510.90241523358	0.16856530525585042	0.16414301435526046	7809.637905410491	8549.605614535045	7384.1881473693065	8083.844245812856
0.47831165899359906	11727.073598248478	11206.611645758294	14761.476153674623	13993.800832959445	16184.604507133547	15302.90723589132	17489.63895712682	16505.666158958655	19686.996239667562	18536.47649297219	0.1685653055191882	0.16414301461018468	7779.179181804415	8567.57553172158	7355.388740063645	8100.835206762422
0.4811937273535759	11743.286953550745	11222.105432761864	14781.884752652275	14013.148076314244	16206.98066636317	15324.06439730915	17513.81940455902	16528.4862065395	19714.21466463296	18562.104256993476	0.16856530578682977	0.16414301486927574	7748.799038012978	8585.538662906736	7326.663631745148	8117.819751408417
0.4840931616252451	11759.534260213735	11237.63166432979	14802.336088107751	14032.53583362523	16229.403682269556	15345.26586276899	17538.05048696211	16551.35404035154	19741.490086280908	18587.785686776733	0.1685653060588478	0.16414301513260318	7718.4975147177465	8603.494843842927	7298.01286088489	8134.797724454664
0.4870100664469608	11775.815504940294	11253.190327755214	14822.830143305791	14051.964089027551	16251.873536504947	15366.511614922689	17562.332184509578	16574.269641683757	19768.822482294898	18613.52076130968	0.1685653063353169	0.16414301540023896	7688.274650335312	8621.44390971493	7269.436463788617	8151.768970046192
0.4899445470875755	11792.13067412112	11268.78141003289	14843.366901118263	14071.432826283792	16274.390210290832	15387.801636014667	17586.664476909446	16597.232991385725	19796.21182983451	18639.30945908658	0.16856530661631214	0.16414301567225673	7658.130481054075	8639.385695160367	7240.934474680107	8168.733331838157
0.49289670945023945	11808.479753833746	11284.404897858447	14863.946344022894	14090.94202878306	16296.953684416596	15409.13590788097	17611.047343402795	16620.244069866512	19823.65810553373	18665.15175810704	0.16856530690191032	0.1641430159487299	7628.065040803049	8657.32003421383	7212.506925655063	8185.690652922727
0.4958666600762229	11824.862729841274	11300.060777626946	14884.568454101658	14110.491679539191	16319.563939237725	15430.514411947275	17635.480762761836	16643.302857092604	19851.161285498805	18691.047635873612	0.168565307192189	0.16414301622973443	7598.078361302149	8675.246760340873	7184.153846685309	8202.640775815118
0.4988545061487607	11841.279587591493	11315.749035432154	14905.233213039683	14130.081761189831	16342.22095467463	15451.93712922788	17659.964713288635	16666.409332586794	19878.72134530674	18716.997069390603	0.16856530748722814	0.16414301651534752	7568.170472079422	8693.165706430562	7155.875265697949	8219.583542517386
0.5018603554969207	11857.730312215579	11331.469657065289	14925.940602123617	14149.712255994882	16364.924710210817	15473.404040324027	17684.499172813154	16689.563475426352	19906.338260003202	18743.000035161996	0.16856530778710804	0.1641430168056468	7538.341400473379	8711.076704778243	7127.671208543237	8236.51879446162
0.5048843165994948	11874.21488852713	11347.222628014075	14946.690602240402	14169.38314583532	16387.675184891614	15494.91512542261	17709.084118691833	16712.76526424164	19934.0120041008	18769.056509189893	0.16856530809191173	0.1641430171007117	7508.5911716329865	8728.979587063193	7099.541698995046	8253.446372492239
0.5079264985889148	11890.733301020815	11363.007933461467	14967.483193875583	14189.0944122116	16410.472357322233	15516.470364294406	17733.719527805526	16736.014677214236	19961.742551576892	18795.16646697242	0.16856530840172118	0.16414301740062356	7478.919808538165	8746.874184347223	7071.4867587946355	8270.366116888821
0.5109870112551897	11907.285533871413	11378.825558284761	14988.3183571121	14208.84603624254	16433.316205666488	15538.069736292884	17758.40537655816	16759.3116920756	19989.529875871947	18821.32988350222	0.1685653087166232	0.16414301770546422	7449.327332075685	8764.76032713661	7043.506407671142	8287.277867369354
0.5140659650498691	11923.871570932624	11394.67548705433	15009.196071628785	14228.63799866376	16456.206707645175	15559.713220352474	17783.141640874863	16782.656286105263	20017.37394988755	18847.54673326441	0.16856530903670325	0.16414301801531828	7419.813760951627	8782.637845265679	7015.600663319696	8304.18146304693
0.5171634710900281	11940.49139573573	11410.557704032573	15030.116316698688	14248.470279826359	16479.143840534187	15581.400794987143	17807.928296200043	16806.048436129215	20045.274745984178	18873.816990234816	0.16856530936204936	0.16414301833026984	7390.379111756571	8800.506567936856	6987.7695414475165	8321.076742453035
0.5202796411622786	11957.144991488563	11426.47219317274	15051.079071187774	14268.342859695445	16502.1275811631	15603.13243828878	17832.765317495832	16829.488118518242	20073.232235979434	18900.14062787804	0.16856530969275174	0.16414301865040642	7361.023399026133	8818.366323775612	6960.013055766933	8337.963543512393
0.5234145877268029	11973.832341074345	11442.418938117804	15072.084313553452	14288.255717848746	16525.15790591358	15624.908127925646	17857.65267924032	16852.975309186226	20101.24639114612	18926.517619145598	0.16856531002890104	0.16414301897581593	7331.746635175776	8836.216940730345	6932.331218027975	8354.841703560203
0.5265684239214125	11990.553427050272	11458.397922199314	15093.132021842823	14308.208833475155	16548.23479071744	15646.727841140848	17882.590355425502	16876.50998358847	20129.317182209885	18952.94793647403	0.1685653103705899	0.1641430193065882	7302.548830534797	8854.058246085886	6904.7240380086005	8371.711059302557
0.5297412635656308	12007.308231646424	11474.409128436146	15114.22217369127	14328.202185373186	16571.358211055125	15668.591554750583	17907.57831955561	16900.092116719847	20157.444579347353	18979.431551782807	0.16856531071791261	0.16414301964281441	7273.429993410595	8871.890066513792	6877.19152355101	8388.571446840651
0.5329332211648017	12024.096736764544	11490.452539533437	15135.354746320969	14348.23575194964	16594.52814195402	15690.499245142739	17932.616544645334	16923.721683113257	20185.628552184127	19005.96843647262	0.1685653110709652	0.16414301998458736	7244.390130057	8889.71222801553	6849.733680574223	8405.422701660544
0.5361444119142209	12040.918923976718	11506.528137881289	15156.529716539177	14368.309511217994	16617.744557986647	15712.450888275078	17957.705003217812	16947.398656837704	20213.869069792523	19032.5585614232	0.16856531142984527	0.1641430203320014	7215.429244684987	8907.524555907585	6822.350513057783	8422.264658592641
0.5393749517032939	12057.774774524092	11522.63590555357	15177.747060736665	14388.423440796889	16641.0074332689	15734.44645967364	17982.843667302765	16971.123011496533	20242.166100689476	19059.20189699136	0.16856531179465234	0.1641430206851531	7186.54733951902	8925.326874865685	6795.0420231046155	8439.097151863389
0.5426249571197181	12074.664269315748	11538.775824306802	15199.006754886264	14408.577517908763	16664.31674145846	15756.485934431183	18008.032508434764	16994.894720225795	20270.519612834585	19085.89841300913	0.1685653121654872	0.1641430210441399	7157.744414775167	8943.119008870795	6767.808210920077	8455.920015045442
0.5458945454536906	12091.58738892719	11554.947875578764	15220.308774541003	14428.77171937809	16687.672455752756	15778.569287205333	18033.271497651043	17018.713755692195	20298.929573627654	19112.64807878149	0.16856531254245258	0.1641430214090615	7129.020468681119	8960.900781214703	6740.649074827321	8472.733081057668
0.5491838347021408	12108.54411359924	11571.15204048739	15241.653094832684	14449.006021630017	16711.074548887416	15800.696492217017	18058.5606054898	17042.580090091462	20327.39594990678	19139.450863084512	0.16856531292565272	0.16414302178001883	7100.375497496687	8978.672014497686	6713.564611290116	8489.53618216142
0.5524929435729888	12125.534423236542	11587.388299829372	15263.039690470014	14469.280400688613	16734.522993134193	15822.867523248613	18083.899801988013	17066.493695146317	20355.918707945886	19166.30673416307	0.16856531331519495	0.16414302215711574	7071.809495528694	8996.43253061641	6686.554814930074	8506.329149963334
0.55582199148943	12142.558297406384	11603.656634079009	15284.468535737125	14489.594832175442	16758.017760299375	15845.082353642365	18109.28905667963	17090.454542104737	20384.497813452705	19193.21565972895	0.16856531371118685	0.16414302254045565	7043.322455172427	9014.18215080211	6659.6196785504	8523.111815426033
0.5591710985942444	12159.615715337353	11619.957023386947	15305.939604491885	14509.949291307976	16781.55882172191	15867.340956298623	18134.72833859362	17114.462601738156	20413.133231566564	19220.17760695874	0.16856531411373868	0.16414302293014668	7014.914366877638	9031.920695539098	6632.759193122853	8539.884008815046
0.5625403857541326	12176.706655917875	11636.289447578762	15327.452870164047	14530.343752897845	16805.146148271368	15889.643303673962	18160.217616251764	17138.517844339327	20441.82492685592	19247.192542491513	0.16856531452296267	0.16414302332629627	6986.585219169036	9049.647984576877	6605.9733477998525	8556.645559705328
0.565929974564078	12193.831097694872	11652.653886153696	15349.00830575359	14550.778191349244	16828.779710346156	15911.989367779448	18185.756857666685	17162.6202397205	20470.572863316116	19274.26043242673	0.16856531493897278	0.1641430237290151	6958.334998698439	9067.363836964127	6579.262129955459	8573.396296993364
0.569339987351735	12210.989018872457	11669.050318283365	15370.605883829036	14571.252580657334	16852.45947787165	15934.379120178848	18211.346030339857	17186.76975721151	20499.377004367165	19301.381242322113	0.16856531536188493	0.16414302413841522	6930.163690246176	9085.068071024958	6552.625525208656	8590.136048916727
0.5727705471818436	12228.180397310507	11685.478722810532	15392.24557652569	14591.766894406695	16876.185420298272	15956.812531986978	18236.98510125952	17210.966365657965	20528.237312851405	19328.55493719159	0.16856531579181674	0.1641430245546114	6902.071276721545	9102.760504339356	6526.063517394476	8606.864642983302
0.5762217778606706	12245.405210523251	11701.939078247507	15413.927355543849	14612.321105769359	16899.957506599527	15979.289573867538	18262.674036898592	17235.210033418913	20557.1537510311	19355.781481502723	0.16856531622888946	0.1641430249777196	6874.057739170268	9120.440953718498	6499.576088584494	8623.581905977335
0.5796938039404782	12262.663435677796	11718.431362775007	15435.651192146957	14632.915187503339	16923.77570526997	16001.810216031508	18288.412803212403	17259.500728365125	20586.126280585984	19383.06083917473	0.1685653166732239	0.1641430254078583	6846.123056818731	9138.109235242475	6473.1632191464305	8640.287664010655
0.5831867507240184	12279.955049592829	11734.955554240734	15457.417057159946	14653.54911195091	16947.639984323414	16024.37442823525	18314.20136563682	17283.83841787705	20615.154862611053	19410.3929735762	0.16856531712494507	0.16414302584514756	6818.267207080964	9155.765164242126	6446.824887718074	8656.981742465403
0.5867007442690553	12297.280028737065	11751.51163015798	15479.224920967326	14674.222851036828	16971.55031129081	16046.982179778584	18340.039689085945	17308.223068842723	20644.239457614014	19437.777847522782	0.1685653175841796	0.16414302628970942	6790.490165548865	9173.408555257134	6420.561071226839	8673.663965994027
0.5902359113929144	12314.638349227811	11768.099567704232	15501.074753511359	14694.936376266613	16995.506653218246	16069.633439502915	18365.927737949925	17332.654647655767	20673.380025512866	19465.215423274876	0.16856531805105568	0.16414302674166956	6762.791906022932	9191.03922205465	6394.371744900476	8690.334158508107
0.5937923796770596	12332.029986829502	11784.71934371975	15522.96652429019	14715.689658724757	17019.508976664914	16092.328175789235	18391.865476092808	17357.133120213224	20702.57652563339	19492.705662535263	0.16856531852570503	0.16414302720115384	6735.172400553711	9208.656977653969	6368.256882301532	8706.992143200245
0.597370277471697	12349.454916952285	11801.370934706227	15544.900202356115	14736.48266907307	17043.557247701236	16115.066356556372	18417.85286685041	17381.658451913656	20731.82891670686	19520.24852644693	0.16856531900825975	0.1641430276682915	6707.63161940407	9226.261634252965	6342.216455331072	8723.637742522173
0.6009697339004076	12366.913114650359	11818.054316825292	15566.875756313468	14757.315377548792	17067.65143190646	16137.847949258874	18443.889873027892	17406.2306076549	20761.137156867204	19547.843975590553	0.1685653194988563	0.164143028143214	6680.16953109717	9243.853003263008	6316.2504342179745	8740.270778148435
0.6045908788648067	12384.404554620665	11834.769465897056	15588.893154316975	14778.1877539628	17091.791494366953	16160.672920885074	18469.976456897748	17430.84955183194	20790.50120364883	19575.49196998215	0.1685653199976322	0.1641430286260543	6652.786102446727	9261.430895325262	6290.358787575737	8756.891071025282
0.6082338430492322	12401.92921120126	11851.516357398752	15610.952364069704	14799.099767697895	17115.977399673895	16183.541237955216	18496.112580197416	17455.515248334923	20819.92101398389	19603.192469070786	0.16856532050472803	0.164143029116949	6625.481298523024	9278.995120236184	6264.541482393164	8773.498441331554
0.611898757925461	12419.487058369748	11868.294966463163	15633.053352821102	14820.051387706859	17140.20911192118	16206.452866519334	18522.29820412693	17480.227660546825	20849.39654419966	19630.945431736014	0.1685653210202863	0.1641430296160355	6598.255082706455	9296.545486995019	6238.798484022729	8790.092708440032
0.6155857557574533	12437.07806974183	11885.105267877136	15655.196087365171	14841.042582510569	17164.48659470334	16229.407772155162	18548.533289346786	17504.98675134127	20878.92775001611	19658.750816285374	0.16856532154445258	0.16414303012345502	6571.107416677754	9314.081803762354	6213.129756257869	8806.673691000324
0.6192949696061266	12454.702218569613	11901.947236080272	15677.380534038335	14862.073320196398	17188.809811113257	16252.405919966448	18574.817795975374	17529.79248308061	20908.514586543064	19686.6085804523	0.16856532207737437	0.16414303063935048	6544.038260467816	9331.603877901565	6187.53526130598	8823.241206867155
0.6230265333341571	12472.359477740229	11918.820845163193	15699.606658717707	14883.143568416037	17213.17872374029	16275.447274580496	18601.151683586977	17554.64481761339	20938.157008277885	19714.518681393198	0.1685653226192023	0.16414303116386772	6517.04757243162	9349.11151592154	6162.014959772583	8839.79507306451
0.6267805816108112	12490.049819774	11935.726068866123	15721.87442681879	14904.253294383723	17237.593294667688	16298.53180014629	18627.534911209015	17579.543716272212	20967.854969102424	19742.481075685115	0.16856532317008946	0.16414303169715425	6490.135309290141	9366.604523492511	6136.568810741417	8856.335105857812
0.6305572499168048	12507.77321682313	11952.66288057739	15744.183803293801	14925.402464874376	17262.053485470806	16321.659460332416	18653.96743732007	17604.4891398716	20997.60842228077	19770.495719323302	0.16856532373019154	0.16414303223936147	6463.301426136866	9384.082705450244	6111.1967717572115	8872.861120721325
0.634356674549194	12525.52964066982	11969.6312533319	15766.534752629346	14946.591046221674	17286.559257214518	16344.83021832499	18680.449219847116	17629.48104870568	21027.417320456156	19798.56256771863	0.16856532429966664	0.16414303279064255	6436.54587643221	9401.54586573923	6085.89879882196	8889.372932287864
0.6381789926262927	12543.319062724775	11986.631159809447	15788.927238844513	14967.819004316	17311.110570451176	16368.044036825375	18706.98021616331	17654.519402545775	21057.281615648444	19826.68157569487	0.16856532487867662	0.16414303335115343	6409.868612054735	9418.993807469029	6060.6748464298435	8905.87035438884
0.642024342092622	12561.141454025561	12003.66257233331	15811.361225488807	14989.086304602612	17335.70738521828	16391.300878048252	18733.560383085474	17679.60416063827	21087.201259251324	19854.852697486316	0.1685653254673849	0.16414303392105298	6383.269583296496	9436.426332883537	6035.524867577944	8922.353200034238
0.6458928617238878	12578.996785234962	12020.725462868544	15833.836675640085	15010.392912079586	17360.349661036293	16414.600703719276	18760.189676871723	17704.73528170216	21117.17620202961	19883.075886735012	0.16856532606595873	0.16414303450050305	6356.748738883529	9453.843243353534	6010.448813776486	8938.821281402837
0.6497846911319898	12596.885026639293	12037.819803020508	15856.353551902459	15031.738791295937	17385.037356906276	16437.943475073083	18786.868053218936	17729.912723926835	21147.20639411641	19911.3510964883	0.1685653266745681	0.16414303508966785	6330.306025965605	9471.244339336175	5985.4466350721195	8955.274409850128
0.6536999707700591	12614.806148146674	12054.94556403317	15878.911816404083	15053.123906349507	17409.770431307476	16461.32915285098	18813.595467260133	17755.1364449696	21177.291785010195	19939.67827919599	0.1685653272933855	0.16414303568871447	6303.941390144173	9488.62942039594	5960.518280036515	8971.712395867798
0.6576388419375281	12632.760119285342	12072.102716787502	15901.511430795068	15074.548220884979	17434.548842195083	16484.75769729875	18840.371873562042	17780.40640195335	21207.432323572033	19968.05738670777	0.16856532792258702	0.16414303629781363	6277.654775535222	9505.998285254464	5935.663695814554	8988.135049123317
0.661601446785229	12650.746909202144	12089.291231799934	15924.152356245566	15096.011698091945	17459.372546998085	16508.229068164557	18867.197226122797	17805.72255146425	21237.627958023008	19996.488370270632	0.16856532856235143	0.1641430369171379	6251.4461247227155	9523.350731710903	5910.882828108966	9004.542178413365
0.6655879283205246	12668.766486660583	12106.511079220581	15946.834553443321	15117.514300702669	17484.24150261659	16531.74322469649	18894.071478369056	17831.08484954914	21267.878635940975	20024.971180525903	0.16856532921286113	0.1641430375468641	6225.315378766041	9540.686556610744	5886.175621206639	9020.933591681067
0.6695984304124688	12686.818820039125	12123.762228831729	15969.557982591545	15139.055990990246	17509.15566541953	16555.300125640548	18920.99458315347	17856.493251713346	21298.184304257713	20053.505767506816	0.16856532987430084	0.1641430381871714	6199.262477253564	9558.005555903539	5861.542017982341	9037.30909598153
0.6736330977969988	12704.903877329516	12141.04465004594	15992.322603406785	15160.6367307662	17534.114991242277	16578.89972923805	18947.96649275218	17881.94771291785	21328.544909256114	20082.09208063534	0.16856533054685935	0.1641430388382424	6173.287358311471	9575.307524628006	5836.981959934346	9053.668497522362
0.6776920760821589	12723.021626135047	12158.35831190474	16015.128375116754	15182.256481378849	17559.119435384284	16602.541993223796	18974.987158862223	17907.44818757735	21358.96039656726	20110.73006872	0.1685653312307282	0.1641430395002625	6147.389958600979	9592.592256879434	5812.495387176983	9070.01160162175
0.6817755117533548	12741.17203366865	12175.703183076517	16037.97525645794	15203.91520371071	17584.168952606513	16626.226874823245	19002.05653259874	17932.99462955723	21389.43071116726	20139.419679952458	0.16856533192610354	0.16414304017342074	6121.570213352796	9609.859545834363	5788.082238465315	9086.338212716393
0.6858835521786408	12759.355066751368	12193.07923185523	16060.863205673679	15225.612858176853	17609.263497129217	16649.95433075076	19029.174564492634	17958.586992171608	21419.955797374667	20168.16086190532	0.16856533263318307	0.1641430408579098	6095.828056357335	9627.10918370355	5763.742451193044	9102.648134331219
0.6900163456140378	12777.570691810228	12210.486426158217	16083.79218051147	15247.349404722203	17634.403022629114	16673.724317206586	19056.341204487442	17984.22522818013	21450.535598846905	20196.953561528575	0.16856533335216897	0.1641430415539248	6070.163419976365	9644.340961721726	5739.475961410673	9118.941169080324
0.6941740412088835	12795.81887487666	12227.924733524924	16106.762138221009	15269.124802819924	17659.587482237133	16697.536789875146	19083.556401936996	18009.90928978611	21481.170058577674	20225.797725147462	0.16856533408326724	0.1641430422616651	6044.576235204469	9661.554670221172	5715.282703879522	9135.217118732631
0.6983567890112157	12814.099581584667	12245.394121114916	16129.77303555186	15290.939011468961	17684.816828535942	16721.39170392231	19110.820105602652	18035.63912863359	21511.85911889379	20254.6932984592	0.16856533482668712	0.1641430429813332	6019.066431617597	9678.750098515302	5691.162612001412	9151.475784060545
0.702564739973187	12832.412777168793	12262.894555706065	16152.824828750927	15312.791989191763	17710.091013557118	16745.289013992937	19138.132263650303	18061.414695804688	21542.60272145187	20283.640226529984	0.16856533558264133	0.16414304371313518	5993.633937426144	9695.927034956869	5667.115617905976	9167.716964960098
0.7067980459565127	12850.758426462511	12280.426003693003	16175.917473560421	15334.683694032361	17735.409988778953	16769.228674208756	19165.492823647975	18087.235941817322	21573.40080723561	20312.638453792457	0.1685653363513465	0.1641430444572811	5968.278679507086	9713.085266955663	5643.141652446706	9183.940460413229
0.7110568597379514	12869.136493896269	12297.988431085163	16199.050925215388	15356.614083553932	17760.77370512373	16793.21063816572	19192.90173256291	18113.102816622322	21604.25331655249	20341.687924042453	0.1685653371330236	0.16414304521398385	5943.00058336067	9730.22458088724	5619.240645179758	9200.146068428643
0.7153413350148182	12887.546943495538	12315.581803505036	16222.22513844127	15378.583114836609	17786.182112955063	16817.234858931577	19220.358936758643	18139.015269600884	21635.160189030492	20370.78858043614	0.16856533792789619	0.16414304598346138	5917.799573161872	9747.344762143679	5595.412524418673	9216.333586101886
0.7196516264105322	12905.989738879027	12333.206086186396	16245.440067451658	15400.590744475276	17811.635162075403	16841.301289043517	19247.864381992393	18164.973249561932	21666.12136361518	20399.94036548706	0.16856533873619348	0.1641430467659341	5892.675571775762	9764.445595124736	5571.657217232743	9232.502809582744
0.7239878894801961	12924.464843256716	12350.861243972475	16268.695665945814	15422.636928577296	17837.132801723368	16865.409880505606	19275.418013412083	18190.976704739463	21697.136778566313	20429.143221063136	0.16856533955814745	0.1641430475616271	5867.628500760533	9781.526863219682	5547.974649450742	9248.653534056619
0.7283502807162107	12942.972219427988	12368.54724131408	16291.99188710633	15444.721622760157	17862.674980571148	16889.56058478632	19303.01977555359	18217.025582789778	21728.206371454795	20458.397088383597	0.16856534039399418	0.16414304837076943	5842.658280381933	9798.588348801248	5524.364745675586	9264.785553741734
0.7327389575539218	12961.511829779649	12386.264042267767	16315.328683596637	15466.844782149197	17888.261646721778	16913.753352815955	19330.6696123378	18243.119830788775	21759.33007915932	20487.701908015904	0.1685653412439747	0.1641430491935936	5817.764829616994	9815.629833195824	5500.82742930809	9280.898661893327
0.7371540783773028	12980.08363628396	12404.011610494023	16338.70600755853	15489.006361375325	17913.892747706414	16937.988134984196	19358.36746706766	18269.25939522929	21790.507837863086	20517.057619872783	0.16856534210833365	0.16414305003033688	5792.9480662003625	9832.65109673934	5477.36262256559	9296.992650818545
0.74159580252467	12998.687600496829	12421.7899092554	16362.12381060989	15511.206314572726	17939.56823048189	16962.264881137606	19386.113282425496	18295.444222018377	21821.73958305076	20546.464163209163	0.16856534298731984	0.16414305088124065	5768.207906606607	9849.6519187144	5453.970246463083	9313.067311805207
0.746064290294433	13017.323683555654	12439.598901414509	16385.58204384198	15533.444595376313	17965.288041427662	16986.58354057681	19413.907000469815	18321.674256474304	21853.025249504863	20575.921476618805	0.1685653438811873	0.1641430517465498	5743.544266071171	9866.632077357732	5430.650220853975	9329.122435173485
0.7505597029508803	13035.991846177494	12457.438549432336	16409.080657817147	15555.721156919668	17991.052126343406	17010.944062054263	19441.748562632576	18347.94944332413	21884.36477130273	20605.4294980316	0.168565344790194	0.16414305262651424	5718.957058614818	9883.591349866707	5407.402464451734	9345.15781027358
0.7550822027299987	13054.692048656987	12475.30881536618	16432.619602566192	15578.03595183245	18016.860430446002	17035.346393771433	19469.637909716053	18374.26972670066	21915.758081813	20634.988164710114	0.16856534571460188	0.16414305352138805	5694.446197024314	9900.529512342997	5384.226894789841	9361.173225397244
0.7596319528453285	13073.42425086426	12493.209660867687	16456.198827585762	15600.38893223795	18042.712898366826	17059.79048337608	19497.574981889808	18400.635050139543	21947.205113692144	20664.597413246367	0.16856534665467862	0.16414305443143012	5670.011592912022	9917.44633986568	5361.123428296531	9377.168467877898
0.7642091174938536	13092.188412243144	12511.141047181138	16479.8182818361	15622.780049750943	18068.609474149125	17084.27627795998	19525.55971868796	18427.04535657676	21978.70579888144	20694.25717955899	0.168565347610696	0.16414305535690343	5645.653156709857	9934.34160644142	5338.091980283614	9393.143324036617
0.7688138618619275	13110.98449180893	12529.102935141276	16503.4779137382	15645.20925547501	18094.550101245048	17108.803724055924	19553.592059005863	18453.500588345443	22010.26006860322	20723.96739888967	0.16856534858293007	0.16414305629807535	5621.3707976550795	9951.215084963478	5315.132464931812	9409.097579135094
0.7734463521312342	13129.812448146351	12547.095285171443	16527.177671171317	15667.67650000017	18120.5347225128	17133.372767635185	19581.671941097142	18480.000687173128	22041.86785335754	20753.728005800032	0.16856534957166283	0.16414305725521927	5597.164423848502	9968.06654727133	5292.244795351522	9425.031017450616
0.7781067554847866	13148.672239407648	12565.118057281674	16550.917501470492	15690.181733400546	18146.563280214	17157.98335410492	19609.799302570766	18506.54559417894	22073.5290829189	20783.538934168548	0.16856535057718106	0.1641430582286117	5573.033942244016	9984.895764115267	5269.4288835632615	9440.943422218319
0.7827952401129585	13167.563823310336	12583.171211066583	16574.697351423783	15712.724905231698	18172.63571601062	17182.635428305322	19637.974080387754	18533.13524987052	22105.243686332487	20813.400117187008	0.16856535159977562	0.16414305921853523	5548.979258648353	10001.702505111229	5246.68464050442	9456.834575603716
0.7875119752195561	13186.487157135176	12601.254705703412	16598.51716726967	15735.305964528214	18198.751970962152	17207.328934506895	19666.196210858132	18559.769594141133	22137.011591910825	20843.31148735732	0.16856535263974345	0.16414306022527714	5525.000277756946	10018.486538787838	5224.011976062786	9472.704258746933
0.792257131027923	13205.442197724075	12619.368499950064	16622.376894694466	15757.924859801236	18224.911985522747	17232.063816407826	19694.46562963784	18586.44856626677	22168.832727230227	20873.272976488253	0.16856535369738626	0.16414306124912914	5501.09690317302	10035.247632582672	5201.410799098434	9488.552251764107
0.7970308787870847	13224.428901478033	12637.512552143118	16646.27647882969	15780.581539036	18251.115699538394	17256.84001713127	19722.782271725668	18613.172104903257	22200.707019127396	20903.28451569219	0.16856535477301188	0.16414306229038902	5477.26903739362	10051.985552788246	5178.881017409032	9504.37833366124
0.8018333907779276	13243.447224354879	12655.686820195573	16670.215864249276	15803.275949689018	18277.363052243763	17281.65747922227	19751.146071459858	18639.940148082933	22232.634393695582	20933.34603538137	0.16856535586693186	0.1641430633493596	5453.516581834527	10068.700064572506	5156.422537788982	9520.182282413356
0.8066648403194178	13262.49712186727	12673.891261595167	16694.19499496699	15826.008038685979	18303.653982259493	17306.516144645462	19779.556962515177	18666.75263321216	22264.614776281276	20963.457465265146	0.16856535697946545	0.16414306442634852	5429.839436838869	10085.390931956936	5134.035266016377	9535.963874910958
0.8115254017748545	13281.57854908036	12692.125833401902	16718.21381443356	15848.777752418675	18329.988427588927	17331.415954781703	19808.014877899386	18693.60949706771	22296.64809148027	20993.61873434587	0.16856535811093531	0.1641430655216692	5406.237501703668	10102.057917839848	5111.719106864417	9551.722886948846
0.8164152505581643	13300.691460609836	12710.390492246317	16742.272265534182	15871.585036742832	18356.366325615498	17356.35685042573	19836.51974995042	18720.51067579422	22328.734263134444	21023.829770916098	0.16856535926167224	0.16414306663564057	5382.710674697533	10118.700783998705	5089.473964145407	9567.459093288053
0.8213345631402307	13319.83581061967	12728.685194327276	16766.37029058569	15894.429836975356	18382.787613099525	17381.338771783114	19865.071510332906	18747.456104900928	22360.87321432789	21054.090502554875	0.1685653604320102	0.16414306776858745	5359.258853034349	10135.319291009102	5067.299740675837	9583.172267551534
0.8262835170552626	13339.011552819802	12747.009895409787	16790.507831333667	15917.312097891638	18409.25222617512	17406.361658467355	19893.670090034848	18774.44571925851	22393.064867383157	21084.400856124208	0.16856536162229133	0.16414306892083994	5335.881932909833	10151.913198283873	5045.1963383043185	9598.862182257697
0.8312622909072027	13358.218640464049	12765.36455082298	16814.684828949794	15940.231763722984	18435.760100347226	17431.42544949703	19922.31541936443	18801.479453096046	22425.309143857638	21114.760757765667	0.16856536283286228	0.1641430700927342	5312.5798095301725	10168.482264099177	5023.163657949073	9614.528608856257
0.8362710643761712	13377.457026347907	12783.74911545803	16838.901224029087	15963.188778154077	18462.311170488643	17456.53008329307	19951.00742794678	18828.557239998034	22457.60596453998	21145.170132896994	0.16856536406407702	0.16414307128461247	5289.3523771024775	10185.026245539542	5001.2015995793045	9630.17131766351
0.8413100182249524	13396.726662806212	12802.163543765892	16863.156956586987	15986.18308432012	18488.90537083679	17481.67549767557	19979.74604472049	18855.67901290101	22489.955249446128	21175.628906208374	0.16856536531629454	0.16414307249682275	5266.199528849451	10201.544898505788	4979.310062231729	9645.790077873506
0.8463793343055166	13416.027501710978	12820.60778975527	16887.45196605662	16009.214624804328	18515.542634990754	17506.861629861112	20008.531197934404	18882.84470409061	22522.356917815723	21206.137001659084	0.1685653665898809	0.16414307372971906	5243.121157034766	10218.03797772294	4957.48894404294	9661.384657580871
0.8514791955655843	13435.359494469132	12839.081806990429	16911.786191285944	16032.28334163517	18542.22289590812	17532.08841645972	20037.362815144243	18910.054245198316	22554.810888108284	21236.69434247385	0.16856536788520904	0.1641430749836624	5220.117152947234	10234.505236687139	4935.738142224727	9676.954823711421
0.8566097860552276	13454.72259202014	12857.585548588931	16936.159570534786	16055.389176283572	18568.94608590172	17557.3557934718	20066.24082320905	18937.30756719815	22587.317077999276	21267.300851139153	0.16856536920265738	0.1641430762590194	5197.187406950397	10250.946427724324	4914.057553112507	9692.500342085492
0.861771290933513	13474.116744833898	12876.118967219627	16960.572041472184	16078.532069660416	18595.712136636783	17582.663696285425	20095.165148288106	18964.60460040373	22619.87540437654	21297.95644939992	0.16856537054261178	0.16414307755616328	5174.331808473682	10267.361301953904	4892.447072156705	9708.020977374632
0.8669638964751838	13493.541902908266	12894.682015100288	16985.023541173294	16101.711962113563	18622.520979127486	17608.012059673067	20124.135715837238	18991.945274464786	22652.48578333623	21328.661058255595	0.16856537190546472	0.16414307887547455	5151.5502460105345	10283.749609241728	4870.906593928114	9723.51649307739
0.8721877900773816	13512.998015766836	12913.274643995486	17009.514006116566	16124.928793425239	18649.37254373386	17633.400817788734	20153.152450605477	19019.329518364033	22685.148130178997	21359.414597956657	0.16856537329161594	0.1641430802173394	5128.842607159633	10300.111098260153	4849.43601214746	9738.9866515561
0.877443160266411	13532.485032456612	12931.896805214352	17034.04337218086	16148.182502809217	18676.266760158665	17658.829904164915	20182.215276631654	19046.757260413895	22717.862359406176	21390.216988000924	0.16856537470147218	0.1641430815821515	5106.208778619999	10316.445516444277	4828.035219691927	9754.431214018725
0.8827301967045416	13552.002901545618	12950.548449608388	17058.611574642408	16171.47302890812	18703.20355744405	17684.2992517096	20211.324117240783	19074.228428253304	22750.628384715743	21421.068147129943	0.16856537613544642	0.16414308297031135	5083.64864619961	10332.752609978896	4806.704108585836	9769.84994046716
0.8880490901968541	13571.551571120579	12969.22952756905	17083.218548171928	16194.800309790364	18730.182863968366	17709.808792702974	20240.478895040673	19101.74294884411	22783.446118998458	21451.96799332502	0.1685653775939599	0.16414308438222672	5061.162094845204	10349.0321238311	4785.442570041167	9785.242589757312
0.8934000326981257	13591.130988784627	12987.939989025766	17107.864226831734	16218.164282947726	18757.204607443018	17735.358458794748	20269.6795319185	19129.300748468202	22816.315474334024	21482.91644380393	0.16856537907744157	0.16414308581831225	5038.749008631334	10365.2838016944	4764.250494452193	9800.60891955765
0.8987832173197573	13610.74110165473	13006.679783443366	17132.548544072506	16241.564885292137	18784.268714908943	17760.948181000615	20298.92594903697	19156.901752723745	22849.2363619868	21513.913415016705	0.1685653805863271	0.1641430872789903	5016.4092707836535	10381.50738600688	4743.127771404339	9815.948686331976
0.904198838336744	13630.381856359547	13025.448859820059	17157.271432730573	16265.00205315314	18811.3751127336	17786.57788969953	20328.21806683112	19184.545886522163	22882.20869240216	21544.958822642282	0.16856538212106048	0.16414308876468997	4994.142763695447	10397.702617953997	4722.07428970281	9831.261645378545
0.9096470911946843	13650.053199036809	13044.247166684954	17182.032825024664	16288.475722274818	18838.52372660744	17812.24751463033	20357.555805004456	19212.23307408455	22915.232375202173	21576.052581584423	0.16856538368209284	0.16414309027584895	4971.949368927395	10413.8692374425	4701.089937350713	9846.547550751362
0.915128172516836	13669.755075331059	13063.074652095796	17206.83265255305	16311.98582781297	18865.714481540745	17837.956984888628	20386.939082525612	19239.963238938322	22948.307319181844	21607.19460596801	0.16856538526988488	0.16414309181291217	4949.828967222245	10430.006983091123	4680.174601593753	9861.806155324448
0.9206422801112097	13689.487430391076	13081.931263636709	17231.670846290297	16335.53230433229	18892.9473018601	17863.706228923766	20416.367817624436	19267.73630391389	22981.433432304682	21638.38480913526	0.16856538688490336	0.16414309337633223	4927.7814385225065	10446.115592248272	4659.32816892094	9877.037210767157
0.9261896129777101	13709.250208867614	13100.816948415822	17256.547336584434	16359.11508580342	18920.222111205265	17889.49517453557	20445.84192778871	19295.552191141207	23014.610621699074	21669.623103641894	0.16856538852762507	0.16414309496656998	4905.8066619804595	10462.194800972473	4638.550525059458	9892.24046749901
0.931770371315315	13729.043354910764	13119.731653062872	17281.46205315366	16382.734105599955	18947.538832525588	17915.32374887108	20475.36132976021	19323.410822046233	23047.83879365378	21700.909401253142	0.16856539019853392	0.1641430965840951	4883.904515956296	10478.24434400443	4617.84155500005	9907.41567472415
0.9373847565293029	13748.866812167611	13138.675323726928	17306.41492508337	16406.389296495607	18974.897388076715	17941.191878421465	20504.925939531193	19351.31211734756	23081.11785361403	21732.24361293997	0.1685653918981231	0.16414309822938353	4862.074878048385	10494.263954802416	4597.201143011684	9922.562580422033
0.9430329712385201	13768.720523779704	13157.647906073991	17331.405880822982	16430.08059066123	19002.297699417177	17967.09948901874	20534.535672340677	19379.25599705298	23114.447706177303	21763.625648875197	0.16856539362689485	0.1641430999029225	4840.317625098163	10510.253365516197	4576.6291726354975	9937.680931318086
0.9487152192826929	13788.604432380615	13176.64934528457	17356.4348481829	16453.807919661773	19029.739687404985	17993.046505832477	20564.190442670784	19407.242380455817	23147.82825508926	21795.055418429445	0.16856539538535925	0.16414310160520526	4818.63263318222	10526.212306940928	4556.125526707387	9952.770472891629
0.9544317057297852	13808.518480093266	13195.679586051338	17381.50175433114	16477.571214453383	19057.22327219397	18019.03285336662	20593.890164242806	19435.27118613158	23181.259403239277	21826.532830167293	0.1685653971740364	0.16414310333673596	4797.019777641166	10542.140508558135	4535.69008736359	9967.830949370284
0.9601826368833979	13828.462608527594	13214.738572576682	17406.606525790376	16501.37040538034	19084.748373230577	18045.058455456125	20623.634750013687	19463.342331934302	23214.741052656504	21858.057791843246	0.16856539899345543	0.16414310509802618	4775.478933110135	10558.037698559929	4515.32273606048	9982.86210373789
0.9659682202902156	13848.436758778014	13233.826248570385	17431.749088434783	16525.205422172177	19112.314909250348	18071.12323526382	20653.424112172288	19491.455734993167	23248.273104505653	21889.63021039792	0.16856540084415503	0.16414310688959705	4754.009973491542	10573.90360376425	4495.0233535720035	9997.863677699119
0.9717886647474951	13868.440871420733	13252.942557247034	17456.929367486664	16549.076193940436	19139.922798274278	18097.22711527689	20683.258162135364	19519.611311708704	23281.855459082504	21921.24999195376	0.1685654027266817	0.16414310871197893	4732.612771975342	10589.737949634437	4474.7918199962005	10012.835411675274
0.9776441803106027	13888.47488651131	13272.087441323687	17482.147287513366	16572.982649175792	19167.571957605367	18123.37001730368	20713.136810543998	19547.808977749373	23315.488015809853	21952.917041811215	0.1685654046415947	0.16414311056571163	4711.287201063475	10605.540460290387	4454.628014789196	10027.777044834103
0.9835349783005937	13908.538743582	13291.260843017431	17507.402772423957	16596.924715744968	19195.262303825086	18149.551862470365	20743.05996725957	19576.048648047952	23349.170673233013	21984.631264444695	0.1685654065894602	0.1641431124513446	4690.033132577548	10621.3108585109	4434.531816747971	10042.688315041363
0.9894612713118381	13928.632381639292	13310.462704042804	17532.69574546615	16620.90232088756	19222.99375278989	18175.77257121747	20773.027541360203	19604.33023679778	23382.90332901578	22016.39256349835	0.16856540857085667	0.16414311436943688	4668.850437661167	10637.048865694553	4414.5031040289905	10057.568958858494
0.9954232732196957	13948.755739161163	13329.692965609374	17558.02612922281	16644.915391213006	19250.766219627523	18202.03206329656	20803.039441136574	19632.653657449217	23416.685879935758	22048.200841782073	0.1685654105863715	0.16414311632055784	4647.738986792741	10652.75420186948	4394.541754183825	10072.418711605482
1.0014211991882311	13968.908754094637	13348.951568419425	17583.39384560895	16668.9638526977	19278.579618733547	18228.33025776706	20833.09557408837	19661.01882270618	23450.518221880346	22080.056001267654	0.16856541263660274	0.1641431183052859	4626.698649802944	10668.426585697569	4374.647644127021	10087.237307256553
1.0074552656779823	13989.091363853018	13368.238452665077	17608.798815868202	16693.047630681427	19306.433863767692	18254.66707299242	20863.19584692016	19689.425644522034	23484.40024984211	22111.95794308415	0.16856541472216016	0.164143120324211	4605.729295873782	10684.06573444372	4354.820650158683	10102.024478457868
1.013525690453769	14009.303505313335	13387.553558026097	17634.24096056966	16717.1666498646	19334.328867650205	18281.042426637014	20893.340165537564	19717.87403409627	23518.331857914472	22143.906567514136	0.168565416843662	0.16414312237793316	4584.830793548841	10699.671363965608	4335.060647994978	10116.779956575949
1.0196326925925556	14029.545114813625	13406.896823667188	17659.720199604417	16741.320834304923	19362.264542558176	18307.456235662576	20923.528435043278	19746.363901870584	23552.312939287214	22175.90177398935	0.1685654190017404	0.16414312446706245	4564.003010756336	10715.243188743014	4315.367512757657	10131.503471641336
1.0257764924913542	14049.816128150362	13426.268188235545	17685.23645218238	16765.510107414306	19390.240799922012	18333.90841632478	20953.76055973319	19774.89515752528	23586.343386242163	22207.9434610866	0.16856542119703616	0.1641431265922204	4543.245814818423	10730.780921866652	4295.741118994309	10146.194752370939
1.0319573118751795	14070.116480575783	13445.667589858296	17710.789636828886	16789.73439195572	19418.257550421717	18360.398884169812	20984.03644309246	19803.467709975524	23620.423090148735	22240.03152652363	0.16856542343020306	0.16414312875403925	4522.559072447475	10746.284274998121	4276.181340680458	10160.853526140098
1.0381753738050519	14090.446106795125	13465.094966139892	17736.379671381263	16813.993610039917	19446.314703983146	18386.927554030786	21014.355987791412	19832.081467367516	23654.55194145933	22272.16586715475	0.16856542570190583	0.16414313095316313	4501.94264975423	10761.752958360594	4256.688051220728	10175.479518959764
1.0444309026860459	14110.804940963939	13484.550254159489	17762.00647298542	16838.287683122187	19474.41216977426	18413.49434002423	21044.719095681503	19860.73633707463	23688.729829704796	22304.346378966555	0.16856542801282073	0.16414313319024634	4481.3964122785255	10777.186680783983	4237.261123479111	10190.072455521673
1.05072412427539	14131.19291668549	13504.033390468527	17787.66995809262	16862.616531999327	19502.54985620159	18440.099155546697	21075.125667791537	19889.43222569389	23722.95664349018	22336.572957073964	0.16856543036363741	0.16414313546595605	4460.920224994654	10792.585149682593	4217.900429785019	10204.632059175521
1.057055265690613	14151.609967007964	13523.54431108798	17813.370042455957	16886.98007680623	19530.72767090639	18466.741913271166	21105.57560432344	19918.169039041928	23757.232270489963	22368.845495715657	0.16856543275505598	0.1641431377809708	4440.513952288078	10807.948070973624	4198.605841920944	10219.158051885199
1.0634245554177415	14172.05602442161	13543.082951505787	17839.10664112677	16911.37823701268	19558.945520760684	18493.4225251434	21136.068804648075	19946.946682151203	23791.556597443363	22401.16388824987	0.16856543518779019	0.1641431401359812	4420.177458010148	10823.275149176829	4179.37723114551	10233.650154246483
1.0698322233195456	14192.531020856262	13562.649246674202	17864.879668451533	16935.810931420066	19587.20331186391	18520.14090237845	21166.605167301528	19975.765059266145	23825.929510150156	22433.52802715005	0.16856543766256565	0.1641431425316895	4399.910605475074	10838.566087382846	4160.214468218852	10248.108085521962
1.0762785006438331	14213.03488767841	13582.243131007297	17890.689038068187	16960.278078158248	19615.50094953881	18546.896955457203	21197.184589980792	20004.624073839474	23860.350893465824	22465.937804000707	0.1685654401801217	0.1641431449688118	4379.713257438503	10853.820587162394	4141.117423381889	10262.53156356467
1.0827636200317978	14233.567555688369	13601.864538378077	17916.534662902584	16984.779594681982	19643.83833832764	18573.690594122465	21227.806969539546	20033.523628527964	23894.82063129679	22498.393109492696	0.1685654427412104	0.1641431474480758	4359.585276144557	10869.03834865801	4122.085966376122	10276.920304837171
1.089287815526412	14254.128955117647	13621.51340211601	17942.41645516517	17009.315397767856	19672.215381988495	18600.521727375635	21258.47220198424	20062.46362518886	23929.338606596048	22530.893833419173	0.16856544534659723	0.1641431499702226	4339.526523333276	10884.219070574734	4103.1199664773885	10291.274024466518
1.0958513225808764	14274.71901562614	13641.189655004373	17968.334326347496	17033.885403510943	19700.631983491458	18627.390263473044	21289.18018246997	20091.443964875918	23963.90470135849	22563.439864671167	0.16856544799706133	0.1641431525360063	4319.536860218737	10899.362450089306	4084.2192924616393	10305.592436131556
1.1024543780671139	14295.337666299176	13660.89322927738	17994.28818721848	17058.489527321297	19729.088045014523	18654.2961099221	21319.930805296033	20120.464547835298	23998.518796615946	22596.031091232948	0.1685654506933954	0.16414315514619476	4299.616147520486	10914.468182904646	4065.383812634973	10319.87525211135
1.1090972202843215	14315.984835644802	13680.624056617644	18020.27794782104	17083.127683920713	19757.58346793994	18681.23917347779	21350.723963901983	20149.525273501727	24033.1807724327	22628.667400177757	0.1685654534364064	0.16414315780156885	4279.764245486585	10929.535963276867	4046.6133948587812	10334.122183320113
1.115780088967567	14336.660451591035	13700.382068153494	18046.303517468576	17107.799787339456	19786.11815285034	18708.219360139083	21381.559550863454	20178.626040494673	24067.890507900847	22661.348677663467	0.16856545622691582	0.16414316050292388	4259.981013877317	10944.56548394449	4027.9079065339174	10348.332939237822
1.1225032252964444	14357.364441482867	13720.167194456153	18072.364804741304	17132.505750912707	19814.691999524697	18735.236575145034	21412.437457887827	20207.766746614136	24102.647881135355	22694.074808927922	0.16856545906576	0.1641431632510689	4240.266311976593	10959.556436128449	4009.2672146088444	10362.50722790556
1.1292668719037753	14378.096732079464	13739.979365537054	18098.461717482667	17157.245487277232	19843.30490693443	18762.29072297119	21443.357575809965	20236.94728883676	24137.452769269334	22726.8456782845	0.16856546195378938	0.16414316604682838	4220.619998614537	10974.508509561885	3990.691185604781	10376.644755960908
1.1360712728843656	14398.857249551338	13759.8185108451	18124.594162795824	17182.018908367983	19871.956773239548	18789.381707325832	21474.319794588093	20266.167563311777	24172.305048449376	22759.661169117644	0.16856546489187	0.1641431688910396	4201.041932166321	10989.421392449643	3972.179685619427	10390.745228616986
1.1429166738038161	14419.645919477356	13779.684559263958	18150.762047039912	17206.825925414727	19900.64749578454	18816.509431146325	21505.32400329936	20295.427465357105	24207.20459383056	22792.52116387842	0.1685654678808832	0.16414317178455645	4181.531970575452	11004.294771514367	3953.732580327196	10404.808349643368
1.1498033217073829	14440.462666842097	13799.577439109224	18176.965275826686	17231.6664489385	19929.376971094724	18843.673796595216	21536.37009013588	20324.726889455123	24242.15127957198	22825.425544079793	0.1685654709217265	0.16414317472824727	4162.089971343288	11019.12833192898	3935.349734994117	10418.833821367938
1.1567314651288954	14461.307416032616	13819.497078125733	18203.203754016497	17256.54038874829	19958.145094871834	18870.874705056634	21567.457942399957	20354.06572924879	24277.144978831446	22858.374190292307	0.16856547401531277	0.1641431777229959	4142.715791536029	11033.921757309232	3917.0310144787654	10432.821344659664
1.1637013540997225	14482.180090835765	13839.443403484613	18229.47738571492	17281.447653937343	19986.951761990298	18898.11205713225	21598.587446500107	20383.44387753729	24312.185563760926	22891.366982139152	0.1685654771625712	0.16414318076970225	4123.409287826158	11048.674729790539	3898.7762832527515	10446.770618949551
1.1707132401577995	14503.080614435243	13859.416341780747	18255.786074269054	17306.38815288003	20015.79686649324	18925.385752637845	21629.758487946692	20412.86122627234	24347.272905501693	22924.403798292053	0.1685654803644476	0.16414318386928126	4104.170316462172	11063.386929925531	3880.5854054032825	10460.681342214346
1.177767376356704	14524.008909408527	13879.415819029708	18282.12972226369	17331.361793228018	20044.68030158823	18952.695690599132	21660.970951347386	20442.317666553696	24382.4068741792	22957.484516466207	0.1685654836219052	0.16414318702266542	4084.9987332902383	11078.058036708739	3862.458244628506	10474.553210933693
1.1848640172747877	14544.964897724027	13899.441760665079	18308.50823151771	17356.36848190693	20073.601959643373	18980.041769248128	21692.224720402897	20471.81308862522	24417.58733889829	22990.609013415888	0.16856548693592321	0.16414319023080326	4065.8943937844597	11092.68772762455	3844.3946642749943	10488.385920163244
1.1920034190243662	14565.948500738179	13919.494091535662	18334.92150308048	17381.408125112906	20102.561732183367	19007.423886019355	21723.51967790274	20501.347381870808	24452.814167738445	23023.77716492989	0.16856549030749915	0.16414319349466022	4046.8571530189365	11107.275678556412	3826.394527316559	10502.179163455032
1.1991858392609598	14586.959639192286	13939.572735902495	18361.369437227862	17406.480628308844	20131.559509885086	19034.84193754579	21754.855705720493	20530.920434810003	24488.0872277484	23056.98884582656	0.16856549373764837	0.1641431968152188	4027.8868657003623	11121.821563834324	3808.457696367521	10515.932632863056
1.2064115371925936	14607.99823320976	13959.677617436088	18387.851933458776	17431.585896221008	20160.59518257388	19062.295819655097	21786.232684809747	20560.53213509398	24523.406384941674	23090.243929949345	0.16856549722740394	0.16414320019347947	4008.983386171283	11136.32505621668	3790.5840337099507	10529.646018987987
1.2136807735891502	14629.064202292895	13979.808659213579	18414.368890491132	17456.72383283546	20189.668639219093	19089.785427365812	21817.65049519929	20590.18236950135	24558.77150429108	23123.542290162055	0.1685655007778172	0.16414320363045978	3990.1465684094	11150.78582686279	3772.773401283892	10543.31901092641
1.2209938107917835	14650.157465320035	13999.965783715834	18440.920206258317	17481.89434139447	20218.779767930188	19117.310654883317	21849.109015988954	20619.871023933938	24594.182449724114	23156.883798344137	0.16856550438995832	0.1641432071271963	3971.376266057836	11165.203545393888	3755.025660692947	10556.951296263374
1.2283509127223842	14671.277940542552	14020.148912824525	18467.50577790536	17507.09732439287	20247.928455952588	19144.87139559596	21880.608125345105	20649.597983412492	24629.639084117833	23190.268325385863	0.1685655080649173	0.16414321068474316	3952.6723324069753	11179.57787979953	3737.3406732261647	10570.542561095208
1.2357523448931043	14692.425545581646	14040.357967819322	18494.12550178496	17532.33268357458	20277.114589663346	19172.467542071197	21912.147700495916	20679.36313207259	24665.141269293574	23223.695741183747	0.16856551180380258	0.16414321430417395	3934.0346204070374	11193.908496457618	3719.71829984989	10584.092489990406
1.2431983744159416	14713.600197425423	14060.592869374846	18520.779273453827	17557.60031992879	20306.338054567044	19200.098986051456	21943.727617727043	20709.166353160173	24700.6888660121	23257.165914635505	0.1685655156077425	0.16414321798658124	3915.4629826988094	11208.195060187485	3702.1584012273233	10597.600766018033
1.2506892700123766	14734.801812425918	14080.853537557929	18547.466987668897	17582.900133686602	20335.59873529177	19227.76561845044	21975.3477523772	20739.007529027545	24736.28173396859	23290.6787136356	0.1685655194778863	0.16414322173307688	3896.9572716047987	11222.437234197278	3684.660837727133	10611.067070737947
1.2582253020230734	14756.030306295912	14101.139891824578	18574.188538383405	17608.23202431719	20364.896515584733	19255.467329348972	22007.007978833455	20768.886541128904	24771.919731787373	23324.234005070215	0.16856552341540265	0.1641432255447927	3878.5173391255084	11236.634680042043	3667.2254694127478	10624.49108414352
1.2658067424176331	14777.285594105826	14121.451851017004	18600.94381874298	17633.595890524164	20394.23127830802	19283.204007990975	22038.70817052665	20798.803270016047	24807.602717016794	23357.831654812435	0.16856552742148168	0.16414322942288112	3860.143036962021	11250.787057666574	3649.8521560654044	10637.87248471519
1.2734338648044117	14798.56759028071	14141.789333360726	18627.732721081848	17658.991630241944	20423.602905434444	19310.97554277957	22070.448199926916	20828.75759533407	24843.330546124136	23391.471527717455	0.16856553149733478	0.16414323336851366	3841.8342165320646	11264.894025421236	3632.540757196024	10651.210949409753
1.2811069444403917	14819.876208597194	14162.152256461643	18654.55513691903	17684.419140632122	20453.011278043363	19338.781821273064	22102.227938539167	20858.74939581717	24879.1030744906	23425.15348761779	0.16856553564419485	0.16414323738288505	3823.5907289595343	11278.95524000097	3615.2911320452113	10664.506153646857
1.2888262582411194	14841.211362180236	14182.540537303059	18681.41095695427	17709.87831807977	20482.456276316236	19366.62273018092	22134.047256898295	20888.778549284194	24914.92015640584	23458.877397318392	0.16856553986331663	0.164143241467209	3805.412425089162	11292.970356462989	3598.103139579296	10677.757771268021
1.296592084790695	14862.572963500126	14202.954092242573	18708.300071064285	17735.369058189553	20511.937779532516	19394.498155359546	22165.906024564727	20918.844932634172	24950.781645063045	23492.643118591568	0.16856554415597705	0.16414324562272242	3787.299155493267	11306.939028220251	3580.9766385061666	10690.965474553406
1.3044047043518285	14883.960924369236	14223.392837009194	18735.222368298673	17760.891255782197	20541.455666065176	19422.40798180838	22197.80411011962	20948.948421842084	24986.687392553486	23526.450512172243	0.16856554852347638	0.16414324985068374	3769.2507704896852	11320.860907062422	3563.9114873057697	10704.128934287
1.312264398875954	14905.375155939082	14243.856686700463	18762.177736876263	17786.444804890845	20571.009813376713	19450.352093665984	22229.741381160526	20979.08889195462	25022.63724986166	23560.29943775322	0.16856555296713774	0.16414325415237394	3751.267120123608	11334.735643078573	3546.9075441907626	10717.247819619719
1.320171452013404	14926.815568696804	14264.345555779058	18789.16606418068	17812.029598756893	20600.600098014274	19478.330374205438	22261.71770429616	21009.26621708525	25058.631066859398	23594.18975397965	0.16856555748830845	0.16414325852909648	3733.3480541997124	11348.562884725165	3529.9646671486553	10730.321798163
1.3281261491236485	14948.28207246247	14284.859358070262	18816.187236757007	17837.645529826812	20630.22639560601	19506.34270583089	22293.732945142423	21039.480270410513	25094.668692301424	23628.12131844486	0.16856556208835846	0.1641432629821786	3715.493422286818	11362.342278808355	3513.0827139436733	10743.350535968319
1.3361287772855897	14969.774576385475	14305.39800675849	18843.241140307215	17863.29248974785	20659.888580856106	19534.3889700729	22325.786968317083	21069.730924164967	25130.749973819336	23662.09398768469	0.1685655667686838	0.16414326751297148	3697.7030737067107	11376.073470429517	3496.2615421069786	10756.33369747363
1.3441796253079266	14991.292988941648	14325.961414384563	18870.327659686616	17888.970369364637	20689.586527540858	19562.46904758466	22357.879637435504	21100.018049637147	25166.87475791685	23696.107617172984	0.16856557153070448	0.16414327212284954	3679.976857560454	11389.756103035528	3479.5010089592542	10769.270945553668
1.352278983739575	15012.837217929853	14346.549492842427	18897.44667889955	17914.679058715108	20719.32010850397	19590.582818137602	22390.01081510559	21130.34151716482	25203.042889964076	23730.16206131624	0.16856557637586597	0.1641432768132118	3662.3146227265242	11403.389818381984	3462.8009716123343	10782.161941481289
1.3604271448801535	15034.40717046894	14367.162153376245	18924.598081095588	17940.41844702691	20749.089195652414	19618.73016061745	22422.18036292331	21160.701196130758	25239.254214192515	23764.257173448885	0.16856558130563998	0.16414328158548347	3644.716217871057	11416.974256544374	3446.161286978051	10795.006344947964
1.3686244027905345	15056.002752994411	14387.79930657723	18951.781748565358	17966.188422713436	20778.893659951827	19646.91095301993	22454.388141467734	21191.096954958048	25275.50857368948	23798.392805828007	0.16856558632152396	0.16414328644111406	3627.1814914532006	11430.50905590225	3429.5818117721938	10807.803814040031
1.3768710533034536	15077.623871255279	14408.460862380649	18978.997562736637	17991.98887337013	20808.733371422248	19675.12507244665	22486.634010296442	21221.52866110576	25311.805810392925	23832.56880962852	0.1685655914250423	0.16414329138157943	3609.7102917325683	11443.993853139225	3413.0624025193974	10820.554005234502
1.3851673940341884	15099.270430310738	14429.14673006259	19006.245404170146	18017.819685770482	20838.608199133534	19703.372395100843	22518.91782794056	21251.99618106423	25348.14576508587	23866.785034937853	0.1685655966177468	0.16414329640838093	3592.3024667683057	11457.428283214103	3396.602915558964	10833.25657338323
1.3935137243912972	15120.942334526935	14449.856818236956	19033.52515255552	18043.680745862253	20868.518011200948	19731.652796283146	22551.239451899994	21282.499380350655	25384.52827739106	23901.041330751013	0.16856560190121683	0.1641433015230482	3574.95786444284	11470.811979401857	3380.203207058599	10845.91117174225
1.4019103455874267	15142.639487573779	14470.591034852345	19060.836686707346	18069.571938763645	20898.462674780778	19759.966150387474	22583.59873863874	21313.038123504553	25420.953185765662	23935.33754496551	0.16856560727706	0.16414330672713762	3557.6763324562926	11484.144573257305	3363.8631330160424	10858.517451941967
1.410357560650181	15164.361792421576	14491.349287188894	19088.179884560916	18095.493148759357	20928.44205606576	19788.3123308967	22615.995543579895	21343.612274083127	25457.420327495696	23969.67352437614	0.16856561274691256	0.16414331202223262	3540.45771834068	11497.425694636535	3347.582549270708	10871.075064009987
1.4188556744330574	15186.109151337905	14512.131481855247	19115.554623168337	18121.444259296837	20958.45602028077	19816.691210378576	22648.429721101045	21374.22169465689	25493.929538690834	24004.049114670102	0.16856561831244002	0.16414331740994584	3523.3018694454804	11510.654971612617	3331.361311488319	10883.583656284492
1.4274049936264492	15207.88146588395	14532.937524785086	19142.96077869394	18147.42515298197	20988.50443167783	19845.10266048101	22680.90112452885	21404.866246804577	25530.480654278323	24038.464160421274	0.16856562397533742	0.16414332289191855	3506.2086329732556	11523.832030571532	3315.1992751960643	10896.042875512503
1.4360058267687137	15229.678636911749	14553.767321234478	19170.398226410853	18173.435711575792	21018.587153532317	19873.54655192849	22713.409606135003	21435.545791109267	25567.073507998426	24072.91850508588	0.168565629737331	0.1641433284698209	3489.177855977323	11536.956496182363	3299.096295776777	10908.452366803307
1.4446584842573071	15251.500564560383	14574.620775778238	19197.8668406962	18199.475815989943	21048.704048137773	19902.02275451711	22745.95501713056	21466.260187153075	25603.70793239807	24107.411990996537	0.16856563560017696	0.16414333414535356	3472.209385347087	11550.027991314884	3283.0522284694016	10920.81177360285
1.453363278359986	15273.347148252931	14595.497792307116	19225.36649502733	18225.545346283245	21078.854976801726	19930.531137110873	22778.537207661484	21497.009293513103	25640.383758825843	24141.94445935771	0.1685656415656631	0.16414333992024707	3455.3030678490177	11563.046137153171	3267.066928383196	10933.120737721678
1.4621205232260774	15295.218286693078	14616.398274024317	19252.89706197756	18251.644181657313	21109.03979984106	19959.071567636835	22811.156026803623	21527.792967756293	25677.100817426348	24176.51575023994	0.16856564763560936	0.1641433457962633	3438.45875010686	11576.01055311039	3251.140250494005	10945.378899292555
1.470930534897817	15317.113877861739	14637.322123442545	19280.458413211963	18277.77220045293	21139.258376577403	19987.643913081225	22843.811322557736	21558.611066435165	25713.858937134606	24211.125702575086	0.16856565381186778	0.16414335177519537	3421.6762786121108	11588.92085682042	3235.2720496635884	10957.585896813776
1.4797936313217521	15339.033819013674	14658.26924238061	19308.050419483116	18303.929280145832	21169.510565332464	20016.24803948479	22876.502941844486	21589.463445082853	25750.65794567043	24245.77415415075	0.16856566009632395	0.16414335785886816	3404.955499741249	11601.776664184872	3219.4621806361247	10969.741367110051
1.48871013236022	15360.97800667427	14679.23953196041	19335.672950627108	18330.115297342956	21199.796223423662	20044.883811938722	22909.230730499727	21620.349958208724	25787.49766953315	24280.460941605354	0.16856566649089738	0.16414336404913987	3388.296259748051	11614.57758932421	3203.710498040309	10981.844945323188
1.4976803598028874	15382.9463366359	14700.232892603439	19363.325875558963	18356.330127778117	21230.115207159182	20073.551094579936	22941.994533269088	21651.27045929328	25824.377933995518	24315.185900422443	0.16856567299754135	0.16414337034790166	3371.698404781986	11627.323244600091	3188.0168564082123	10993.896264942363
1.5067046373783677	15404.938703954891	14721.249224027897	19391.00906226888	18382.573646308414	21260.467371833758	20102.24975058718	22974.79419380355	21682.224800783937	25861.298563098728	24349.948864925962	0.16856567961824453	0.1641433767570787	3355.161780890543	11640.013240607455	3172.3811101743486	11005.89495778177
1.5157832907659001	15426.955002947832	14742.288425245148	19418.72237781759	18408.84572690985	21290.852571723666	20130.979642176186	23007.62955465396	21713.212834089874	25898.25937964626	24384.749668274446	0.1685656863550306	0.16414338327863	3338.6862340134103	11652.647186134476	3156.8031136714853	11017.840653941035
1.5249166476071065	15448.995127188313	14763.350394556623	19446.465688332293	18435.146242673505	21321.270660082304	20159.740630595566	23040.500457266247	21744.234409577548	25935.26020519855	24419.588142456047	0.16856569320995995	0.16414338991454994	3322.2716100073885	11665.224688209128	3141.28272115672	11029.732981875539
1.5341050375178134	15471.05896950351	14784.435029550561	19474.238859002406	18461.475065801453	21351.72148913543	20188.532576122343	23073.406741976403	21775.2893765659	25972.300860067262	24454.464118283122	0.16856570018512987	0.1641433966668685	3305.9177546412684	11677.745352072641	3125.8197867998388	11041.57156833075
1.5433487920999491	15493.146421970765	14805.542227098711	19502.041754075268	18487.832067602718	21382.204910076594	20217.35533805749	23106.348248005415	21806.37758332161	26009.381163309685	24489.377425386912	0.168565707282675	0.16414340353765292	3289.6245135921054	11690.20878112875	3110.4141646865755	11053.35603832407
1.5526482449535108	15515.257375913938	14826.671883352932	19529.87423685162	18514.217118489043	21412.72077306213	20246.208774721385	23139.32481345393	21837.49887705409	26046.500932722694	24524.32789221199	0.1685657145047682	0.16414341052900563	3273.39173247735	11702.614577034023	3095.0657088407315	11065.086015206762
1.5620037316886017	15537.391721900432	14847.823893742147	19557.73616968185	18540.630087971123	21443.268927207035	20275.09274344964	23172.33627529782	21868.653103911114	26083.65998483779	24559.315346011274	0.16856572185362073	0.16414341764306795	3257.2192568427417	11714.962339641992	3079.774273225805	11076.761120645795
1.5714155899375468	15559.549349737288	14868.998152968938	19585.62741396114	18567.070844654358	21473.84922057968	20304.00710058852	23205.382469382475	21899.84010897381	26120.858134914663	24594.33961284049	0.16856572933148406	0.16414342488202005	3241.1069321548566	11727.251666937023	3064.539711731719	11088.380974546075
1.580884159367074	15581.730148467892	14890.194555006072	19613.547830125353	18593.539256234617	21504.461500197358	20332.95170149029	23238.46323041797	21931.059736251656	26158.095196935792	24629.40051755254	0.16856573694065055	0.16414343224807929	3225.054603837896	11739.482155150268	3049.3618782025296	11099.94519513892
1.5904097816905756	15603.934006368583	14911.412993093561	19641.497277646802	18620.035189494498	21535.105612021587	20361.926400509157	23271.578391974002	21962.31182867814	26195.37098360077	24664.497883792636	0.16856574468345178	0.16414343974350415	3209.062117263209	11751.653398695402	3034.2406264294405	11111.453398921527
1.5999928006804371	15626.160810945112	14932.653359734919	19669.475615029813	18646.55851029879	21565.78140095331	20390.931050996285	23304.72778647476	21993.596228105394	26232.685306320498	24699.63153399229	0.1685657525622629	0.16414344737059325	3193.1293177451007	11763.764990130905	3019.1758101573214	11122.905200670008
1.6096335621804478	15648.41044892909	14953.915546694201	19697.48269980632	18673.109083590734	21596.488710828027	20419.96550529578	23337.911245193634	22024.91277529984	26270.0379752113	24734.80128936443	0.16856576057950004	0.16414345513168657	3177.2560505662113	11775.816520226654	3004.1672830979805	11134.30021345336
1.6193324141182788	15670.682806274657	14975.199444992397	19725.51838853171	18699.686773387613	21627.22738441133	20449.02961473981	23371.128598248404	22056.261309936956	26307.428799089463	24770.006969897568	0.16856576873762427	0.16414346302916488	3161.442160960054	11787.807577874977	2989.2148989143316	11145.638048557099
1.6290897065180392	15692.977768154673	14996.504944904158	19753.582536780024	18726.291442776645	21657.99726339356	20478.12322964418	23404.37967459551	22087.641670596528	26344.857585464866	24805.24839435045	0.16856577703913925	0.16414347106545313	3145.687494133832	11799.737750157248	2974.318511255551	11156.918315596413
1.6389057915129117	15715.295218957588	15017.831935954584	19781.67499914012	18752.922953911067	21688.79818838571	20507.24619930404	23437.664302025583	22119.053694758004	26382.324140535886	24840.525380246836	0.16856578548659445	0.16414347924301867	3129.991895279847	11811.606622355524	2959.477973738103	11168.140622418374
1.6487810233578566	15737.635042283655	15039.1803069156	19809.795629210897	18779.581168005603	21719.62999891413	20536.398371988937	23470.982307157778	22150.497218795183	26419.82826918314	24875.837743869615	0.16856579408258432	0.16414348756437316	3114.3552095557097	11823.413777857553	2944.6931399571477	11179.30457511777
1.6587157584424002	15759.997120941489	15060.549945802832	19837.944279597043	18806.26594533261	21750.49253341594	20565.57959493864	23504.333515434784	22181.972077971725	26457.369774963787	24911.18530025571	0.16856580282975	0.16414349603207415	3098.7772821062244	11835.158798217773	2929.9638634963194	11190.409778061789
1.6687103553034934	15782.381336944485	15081.940739872027	19866.12080190454	18832.977145217665	21781.385629234046	20594.78971435829	23537.717751117536	22213.47810643592	26494.948460105643	24946.567863190263	0.16856581173078056	0.1641435046487236	3083.257958063623	11846.841263134032	2915.2899979304057	11201.455833871849
1.6787651746384535	15804.787571507306	15103.352575615874	19894.325046736314	18859.71462603562	21812.309122612445	20624.02857541414	23571.134837280064	22245.01513721611	26532.56412550137	24981.98524520148	0.16856582078841276	0.16414351341697123	3067.7970825617667	11858.460750472266	2900.6713968248805	11212.442343398929
1.6888805793179813	15827.215705042336	15124.785338760346	19922.556863687787	18886.47824520607	21843.262848691356	20653.296022228584	23604.58459580425	22276.583002215335	26570.216570702632	25017.43725755465	0.16856583000543135	0.16414352233951351	3052.3945007191505	11870.016836194322	2886.107913734275	11223.368905701675
1.6990569343992543	15849.66561715596	15146.23891426142	19950.816101342265	18913.267859189316	21874.246641502148	20682.59189787577	23638.066847374437	22308.18153220662	26607.905593914027	25052.92371024688	0.16856583938467293	0.16414353141909568	3037.0500576770864	11881.509094464593	2871.5994022416417	11234.235118172131
1.7092946071391046	15872.13718664538	15167.713186301882	19979.10260726695	18940.08332348241	21905.260333963033	20711.91604437728	23671.5814114727	22339.810556828343	26645.630991987728	25088.444412001852	0.16856584892902388	0.1641435406585122	3021.7635985745583	11892.937097538263	2857.145715921535	11245.040576369036
1.7195939670072704	15894.630291494488	15189.208038287445	20007.416228007834	18966.924492614333	21936.30375787343	20741.26830269691	23705.128106372824	22371.469904578546	26683.39256041682	25123.999170263553	0.16856585864142212	0.16414355006060707	3006.5349685554393	11904.300415765494	2842.7467083551455	11255.784874062985
1.7299553856997325	15917.144808870702	15210.723352843703	20035.756809085724	18993.791220142266	21967.376743909645	20770.648512736545	23738.70674913564	22403.159402810586	26721.190093329984	25159.587791191312	0.16856586852485886	0.1641435596282754	2991.3640127968974	11915.598617685959	2828.40223315428	11266.467603300232
1.7403792371521247	15939.680615121151	15232.259011812494	20064.12419499149	19020.68335864707	21998.479121619726	20800.056513331274	23772.317155603432	22434.878877727857	26759.023383485277	25195.210079653905	0.1685658785823786	0.1641435693644651	2976.2505764944945	11926.831269938499	2814.112143948907	11277.088354340289
1.7508658975532332	15962.237585769226	15253.814896248605	20092.51822918182	19047.600759729223	22029.610719418724	20829.49214224497	23805.959140394913	22466.628154378977	26796.892222264454	25230.86583922423	0.1685658888170801	0.16414357927217602	2961.1945048671914	11937.99793726299	2799.8762943897163	11287.646715641487
1.76141574535857	15984.815595510727	15275.390886416099	20120.93875407436	19074.543274004285	22060.77136458351	20858.955236165308	23839.63251689954	22498.407056652504	26834.796399666626	25266.554872173332	0.16856589923211807	0.1641435893544618	2946.195643166895	11949.098182515241	2785.69453816046	11298.142273887526
1.7720291613040315	16007.414518210495	15296.986861785103	20149.385611043566	19101.510751098933	22091.960883248128	20888.445630699483	23873.33709727261	22530.215407272277	26872.735704302715	25302.276979465205	0.16856590983070407	0.16414359961443087	2931.253836690099	11960.131566701457	2771.566728987498	11308.574614011217
1.7827065284196406	16030.034226898677	15318.60270102822	20177.858640416056	19128.503039646515	22123.17910039877	20917.963160369356	23907.07269242979	22562.05302779224	26910.709923389357	25338.031960750985	0.1685659206161068	0.1641436100552487	2916.368930762168	11971.097648874857	2757.4927206221037	11318.943319093902
1.7934482320433673	16052.67459376695	15340.23828201694	20206.357681465874	19155.519987282638	22154.42583986864	20947.50765860665	23940.83911204153	22593.91973859119	26948.718842742634	25373.819614363114	0.1685659315916534	0.164143620680135	2901.5407707574777	11981.995986210182	2743.4723668626975	11329.24797044415
1.8042546598350382	16075.33549016509	15361.893481818375	20234.882572410275	19182.561440641126	22185.70092433328	20977.0789577485	23974.63616452815	22625.815358868138	26986.762246772512	25409.639737310095	0.16856594276073167	0.16414363149236968	2886.769202107913	11992.826134014875	2729.505521562067	11339.48814760428
1.8151262017903238	16098.016786597222	15383.56817669164	20263.433150405042	19209.62724534957	22217.004175305494	21006.676889032693	24008.463657054257	22657.739706637018	27024.839918476646	25445.492125270604	0.16856595412678851	0.16414364249528976	2872.0540702892467	12003.587645648047	2715.59203861712	11349.663428281434
1.8260632502548164	16120.718352718097	15405.26224208434	20292.009251539825	19236.717246024957	22248.335413130255	21036.301282592845	24042.321395523326	22689.692598721616	27062.951639434275	25481.376572587807	0.16856596569333396	0.16414365369229303	2857.39522084035	12014.28007257916	2701.731771979714	11359.773388384376
1.8370661999381863	16143.440057329537	15426.975552629146	20320.61071083377	19263.831286269495	22279.69445697995	21065.951967453842	24076.20918457254	22721.67385075066	27101.0971898004	25517.292872263857	0.16856597746394084	0.16414366508683825	2842.7924993626075	12024.902964365669	2687.924575664685	11369.817602023948
1.848135447928429	16166.181768376631	15448.707982140195	20349.23736223079	19290.96920866612	22311.08112484915	21095.628771527023	24110.1268275672	22753.683277152548	27139.276348299576	25553.24081595402	0.16856598944224582	0.16414367668244556	2828.2457515262067	12035.455868665129	2674.1703037503175	11379.795641510282
1.8592713937061955	16188.943352944241	15470.459403609706	20377.88903859517	19318.130854774383	22342.49523354992	21125.331521605593	24144.074126595606	22785.720691150553	27177.488892220124	25589.220193961268	0.1685660016319511	0.164143688482699	2813.754823065945	12045.938331183046	2660.4688103772933	11389.70707731368
1.8704744391592067	16211.724677252987	15492.229689204212	20406.56557170665	19345.316065125746	22373.936598706336	21155.060043359612	24178.050882463212	22817.785904757304	27215.734597407612	25625.230795230153	0.16856601403682483	0.16414370049124657	2799.319559796015	12056.349895725958	2646.819949756493	11399.551478088833
1.8817449885967616	16234.52560665595	15514.018710261285	20435.266792256287	19372.524679219583	22405.405034750063	21184.81416133154	24212.056894687816	22849.87872877009	27254.01323825945	25661.272407341505	0.16856602666070303	0.16414371271180148	2784.9398076129146	12066.690104189329	2633.223576183198	11409.328410709742
1.8930834487643238	16257.3460056346	15535.826337285864	20463.992529841413	19399.75653551864	22436.90035491479	21214.593698931385	24246.091961493614	22881.998972765585	27292.324587718176	25697.344816506586	0.1685660395074908	0.1641437251481441	2770.615412488347	12076.95849650912	2619.6795440235874	11419.03744019987
1.9044902288582053	16280.185737795338	15557.652439946742	20492.74261296133	19427.01147144471	22468.42237123158	21244.398478431915	24280.15587980613	22914.146445094742	27330.668417265875	25733.44780756132	0.16856605258116295	0.16414373780412267	2756.34622048249	12087.154610698111	2606.187707721023	11428.678129732609
1.9159657405403292	16303.044665865533	15579.49688707289	20521.51686901243	19454.289323374116	22499.970894523463	21274.228320963783	24314.248445246485	22946.32095287752	27369.04449691766	25769.581163960447	0.1685660658857658	0.16414375068365364	2742.1320777557557	12097.27798287198	2592.7479218197986	11438.250040719751
1.9275103979530908	16325.922651690178	15601.359546650245	20550.315124284	19481.58992663373	22531.545734400992	21304.08304651121	24348.369452126488	22978.522301998248	27407.452595216204	25805.7446677723	0.16856607942541857	0.1641437637907247	2727.9728305534227	12107.328147175722	2579.360040941043	11447.752732688095
1.9391246177343011	16348.819556227623	15623.240285817617	20579.137203952967	19508.913115495958	22563.14669925635	21333.96247390647	24382.518693442416	23010.75029709973	27445.892479224793	25841.93809967224	0.1685660932043137	0.16414377712939465	2713.8683252183255	12117.304635800421	2566.023919799598	11457.185763331596
1.9508088190322228	16371.735239546337	15645.138970863632	20607.98293207985	19536.258723174957	22594.773596259085	21363.866420825838	24416.69596087032	23043.00474157884	27484.363914522	25878.161238937697	0.16856610722671994	0.1641437907037956	2699.8184082034277	12127.2069790354	2552.7394132142654	11466.54868853977
1.9625634235206988	16394.66956082079	15667.055467222766	20636.852131603664	19563.62658182178	22626.42623135044	21393.79470378424	24450.901044759972	23075.285437580817	27522.866665195004	25914.413863441827	0.16856612149698152	0.16414380451813335	2685.822926061577	12137.034705200233	2539.506376099307	11475.841062346473
1.9743888554143678	16417.622378327957	15688.989639472047	20665.74462433764	19591.016522520298	22658.10440923873	21423.747138130882	24485.1337341299	23107.59218599452	27561.400493833917	25950.695749648203	0.16856613601952172	0.16414381857668925	2671.8817254618043	12146.787340691313	2526.324663477484	11485.062436961569
1.9862855414839768	16440.593549443412	15710.941351327276	20694.6602309643	19618.428375282554	22689.807933393964	21453.723538044156	24519.393816661555	23139.92478644699	27599.9651615253	25987.006672604697	0.16856615079884235	0.16414383288382192	2657.9946531743044	12156.46440990828	2513.1941304655047	11494.212362695951
1.9982539110717792	16463.582930637505	15732.91046563941	20723.598771030764	19645.86196904434	22721.536606042762	21483.723716526787	24553.68107869385	23172.283037298268	27638.56042784607	26023.346405937737	0.168566165839527	0.16414384744396784	2644.1615560947685	12166.065435324796	2500.1146323021967	11503.29038806213
2.010294396107033	16486.59037747177	15754.896844391138	20752.56006294432	19673.317131660937	22753.290228163427	21513.747485401316	24587.995305217904	23204.666735636434	27677.186050857563	26059.714721846725	0.1685661811462406	0.1641438622616437	2630.382281242986	12175.589937487617	2487.086024343036	11512.296059741639
2.0224074311215867	16509.61574459505	15776.90034869314	20781.5439239676	19700.79368990257	22785.06859948079	21543.79465530506	24622.336279871426	23237.075677272274	27715.84178709927	26096.11139109809	0.16856619672373274	0.1641438773414465	2616.6566757567925	12185.037434954196	2474.1081620563054	11521.228922544513
2.0345934532655616	16532.65888573966	15798.920838780563	20810.550170213854	19728.29146945006	22816.871518461005	21573.865035685387	24656.703784933146	23269.509656734223	27754.527391582586	26132.53618301964	0.16856621257683777	0.1641438926880567	2602.984586897888	12194.407444308512	2461.180901022046	11530.088519387413
2.0468529023231294	16555.719653717613	15820.958174009138	20839.578616642233	19755.81029489004	22848.698782306437	21603.958434794564	24691.097601317295	23301.96846726274	27793.242617784646	26168.98886549429	0.16856622871047688	0.16414390830623818	2589.3658620676724	12203.699480208568	2448.304096954409	11538.87439137837
2.059186220728381	16578.797900416972	15843.012212852	20868.629077053338	19783.349989711063	22880.550186950746	21634.074659685466	24725.517508568366	23334.45190080581	27831.987217642447	26205.469204954978	0.16856624512966004	0.16414392420084098	2575.800348797231	12212.913055333309	2435.477605696069	11547.586077779997
2.0715938535812968	16601.8934767978	15865.082812895642	20897.701364084183	19810.910376298645	22912.425527053463	21664.213516206248	24759.963284855225	23366.95974801311	27870.760941546236	26241.976966378214	0.16856626183948706	0.16414394037680188	2562.287894749432	12222.047680364922	2422.701283207978	11556.223115934525
2.084076248663807	16625.006232888445	15887.169830836445	20926.7952892036	19838.491275930995	22944.324595994978	21694.374808995643	24794.434706965716	23399.49179823102	27909.563538333496	26278.5119132785	0.16856627884514966	0.1641439568391455	2548.8283477409277	12231.102864076383	2409.9749855983537	11564.785041397903
2.0966338564559543	16648.136017781937	15909.273122477189	20955.91066270779	19866.09250877472	22976.24718587164	21724.55834147834	24828.931550301415	23432.04783949769	27948.39475528308	26315.073807702745	0.16856629615193167	0.16414397359298896	2535.421555721201	12240.078113224357	2397.2985691010254	11573.271387808956
2.109267130152151	16671.282679631717	15931.392542723024	20985.04729371507	19893.71389387992	23008.193087490086	21754.763915859614	24863.45358887153	23464.627658537192	27987.25433810835	26351.662410223835	0.16856631376521303	0.1641439906435395	2522.067366786301	12248.972932580858	2384.6718900901033	11581.68168694526
2.1219765256775314	16694.446065648248	15953.527945578197	21014.20499016164	19921.35524917616	23040.162090362577	21784.991333120975	24898.00059528791	23497.231040754898	28026.14203095159	26388.27747993539	0.16856633169047083	0.16414400799609818	2508.7656291931635	12257.786825000308	2372.09480508836	11590.015468750615
2.1347625017044103	16717.626022094923	15975.679184142162	21043.383558796577	19949.016391467674	23072.153982701653	21815.24039301496	24932.57234075917	23529.85777023189	28065.05757637748	26424.918774445574	0.16856634993327935	0.16414402565606243	2495.5161913452903	12266.519291322678	2359.5671707567526	11598.272261265665
2.147625519668832	16740.822394284358	15997.846110606033	21072.582805177248	19976.69713642906	23104.168551414976	21845.5108940604	24967.168595085303	23562.507629719876	28104.000715367023	26461.586049871377	0.16856636849931297	0.16414404362892548	2482.318901795894	12275.169830379076	2347.088843907346	11606.451590677258
2.160566043787228	16764.035026574347	16020.028576248824	21101.802533664297	20004.39729860066	23136.205582099985	21875.802633537478	25001.78912665188	23595.180400635847	28142.971187311035	26498.279060832694	0.16856638739434981	0.16414406192027944	2469.173609272577	12283.73793909233	2334.6596815051744	11614.552981309127
2.1735845410731627	16787.263762364415	16042.226431433908	21131.04254741744	20032.11669138422	23168.264859039304	21906.11540748297	25036.433702425034	23627.875863057026	28181.96873000461	26534.99756044665	0.16856640662426953	0.1641440805358179	2456.0801626595203	12292.223112373613	2322.279540665797	11622.57595559489
2.1866814813541975	16810.50844409148	16064.439525605152	21160.30264839007	20059.85512703817	23200.346165194827	21936.449010685115	25071.10208794522	23660.593795715307	28220.993079640044	26571.741300321395	0.1685664261950597	0.16414409948133538	2443.0384109979495	12300.62484311033	2309.948278660653	11630.52003409341
2.199857337288837	16833.768913226322	16086.667707283426	21189.582637324944	20087.61241667333	23232.449282203066	21966.80323667898	25105.79404732211	23693.33397599233	28260.043970801224	26608.51003055063	0.16856644611281393	0.16414411876273188	2430.048203506856	12308.942622248083	2297.6657529182266	11638.384735474363
2.213112584383593	16857.045010269565	16108.910824062667	21218.882313749215	20115.38837024813	23264.573990369685	21997.177877741222	25140.50934322881	23726.096179913828	28299.121136457044	26645.303499707272	0.16856646638373615	0.164144138386013	2417.10938957287	12317.175938730128	2285.4318210345227	11646.169576552697
2.2264477010101436	16880.336574747893	16131.168722606548	21248.20147596976	20143.1827965645	23296.720068664516	22027.572724885682	25175.24773689639	23758.880182144905	28338.224307955414	26682.1214548382	0.1685664870141416	0.1641441583572922	2404.221818760736	12325.324279530905	2273.2463407745818	11653.874072295614
2.2398631684225956	16903.64344521017	16153.4412486445	21277.539921068463	20170.99550326305	23328.887294716264	22057.98756785809	25210.008988108355	23791.685755984367	28377.353215016974	26718.963641457944	0.16856650801045933	0.16414417868279263	2391.3853408071445	12333.387129612267	2261.1091700572288	11661.497735710815
2.2533594707748548	16926.965459223466	16175.728246968023	21306.89744489723	20198.826296818523	23361.075444807295	22088.422195131203	25244.792855194828	23824.512673359477	28416.507585728647	26755.829803542783	0.16856652937923347	0.1641441993688503	2378.599805628648	12341.363971943967	2249.0201669771923	11669.040077963844
2.2669370951380965	16950.302453369273	16198.029561427098	21336.273842073428	20226.674982535453	23393.284293868463	22118.876393900002	25279.59909502721	23857.360704820843	28455.687146537635	26792.719683525094	0.16856655112712643	0.16414422042191393	2365.865063331672	12349.25428754557	2236.979189810343	11676.500608376227
2.2805965315183476	16973.65426323969	16220.345034926526	21365.66890597515	20254.54136454366	23425.5136154741	22149.3499500769	25314.427463012664	23890.22961953723	28494.891622245294	26829.63302228755	0.16856657326092078	0.16414424184854898	2353.18096419645	12357.05755538214	2224.986096992623	11683.87883431185
2.294338272874165	16997.020723433194	16242.674509421888	21395.082428736026	20282.425245793325	23457.763181836326	22179.84264828631	25349.277713087988	23923.119185289794	28534.120736000248	26866.569559156665	0.1685665957875195	0.16414426365543944	2340.5473586968146	12364.77325245738	2213.040747144958	11691.174261287786
2.308162815134429	17020.401667551225	16265.017825916293	21424.51420124103	20310.32642805107	23490.03276380047	22210.354271860444	25384.14959771481	23956.029168467518	28573.374209293037	26903.529031897735	0.1685666187139515	0.16414428584938848	2327.9640975012444	12372.40085380245	2201.1429990731413	11698.386392957531
2.3220706572162446	17043.796928193904	16287.374824456274	21453.964013121207	20338.244711894888	23522.322130839388	22240.884602833798	25419.042867873373	23988.959334061332	28612.651761949168	26940.51117670829	0.16856664204737143	0.16414430843732233	2315.4310314652976	12379.939832422882	2189.2927117571235	11705.514731053263
2.336062301042938	17067.206336956373	16309.74534412831	21483.431652749237	20366.17989670995	23554.63105104856	22271.433421938615	25453.957273057338	24021.90944565923	28651.95311212331	26977.515728212613	0.16856666579506235	0.16414433142629156	2302.948011636501	12387.389659307897	2177.48974436603	11712.558775430545
2.3501382515621807	17090.62972442457	16332.1292230549	21512.916907234176	20394.131780683805	23586.959291140458	22302.000508599653	25488.892561267687	24054.879265440675	28691.2779762925	27014.54241945553	0.16856668996443874	0.16414435482347361	2290.5148892687866	12394.749803499319	2165.73395625432	11719.518024059944
2.3642990167642037	17114.06692017183	16354.52629839104	21542.41956241735	20422.1001608021	23619.306616440048	22332.58564092958	25523.848479007924	24087.868554171655	28730.626069250735	27051.590981896887	0.16856671456304848	0.16414437863617523	2278.1315158157377	12402.019732027315	2154.0252069663256	11726.391973015852
2.378545107700138	17137.517752754407	16376.936406320248	21571.939402866847	20450.084832843742	23651.672790878776	22363.188595723677	25558.824771277614	24120.877071199033	28769.997104101807	27088.661145405265	0.16856673959857513	0.16414440287183488	2265.797742923489	12409.19890987873	2142.3633562381146	11733.18011648953
2.392877038500453	17160.98204970796	16399.359382051105	21601.47621187319	20478.08559137667	23684.057576989915	22393.809148455315	25593.82118156739	24153.904574445634	28809.39079225372	27125.7526382525	0.16856676507884089	0.164144427538024	2253.5134224604117	12416.28680012934	2130.7482640026137	11739.881946794689
2.4072953263935135	17184.459637543536	16421.795059813245	21631.02977144448	20506.102229753014	23716.460735903252	22424.447073270672	25628.837451853233	24186.95082040465	28848.80684341226	27162.865187107454	0.16856679101180802	0.16414445264245142	2241.278406485333	12423.28286376223	2119.179790385533	11746.496954337694
2.4218004917242455	17207.950341743384	16444.243272853837	21660.5998623012	20534.134540104795	23748.88202733948	22455.102142984077	25663.873322590465	24220.01556413462	28888.24496557436	27199.998517030428	0.16856681740558305	0.16414447819296388	2229.0925472755916	12430.18655980751	2107.6577957139816	11753.024627648294
2.436393057972914	17231.45398675748	16466.703853433657	21690.186263872023	20562.18231333916	23781.32120960562	22485.774129072855	25698.92853270882	24253.098559253904	28927.70486502254	27237.15235146698	0.16856684426841712	0.1641445041975493	2216.955697324127	12436.997345319018	2096.1821405102964	11759.464453344233
2.4510735517740176	17254.970395999208	16489.176632823444	21719.788754288526	20590.245339133962	23813.778039589266	22516.462801672515	25734.002819606325	24286.19955793557	28967.186246318113	27274.32641224228	0.1685668716087116	0.1641445306643402	2204.8677093320293	12443.714675307274	2084.752685508458	11765.815916186199
2.46584250293529	17278.499391841688	16511.66144130016	21749.407110380667	20618.323405933224	23846.25227275372	22547.1679295719	25769.09591914399	24319.31831090212	29006.688812295248	27311.52041955518	0.16856689943501704	0.16414455760161473	2192.8284362171544	12450.338002794422	2073.369291639072	11772.07849901542
2.4807004444568266	17302.040795613582	16534.15810814308	21779.041107671695	20646.416300942386	23878.74366313243	22577.889280207957	25804.207565639936	24352.454567419973	29046.2122640544	27348.734091972136	0.1685669277560399	0.16414458501780071	2180.837731120293	12456.866778815165	2062.0318200436886	11778.251682796516
2.4956479125503126	17325.594427595457	16556.6664616303	21808.690520373737	20674.52381012409	23911.251963324226	22608.626619661234	25839.337491864204	24385.60807529458	29085.75630095656	27385.967146421724	0.16856695658064205	0.1641446129214769	2168.895447400748	12463.300452394411	2050.740132073406	11784.334946601652
2.510685446658382	17349.160107015516	16579.18632903466	21838.35512138252	20702.645718193224	23943.776924487574	22639.37971265049	25874.48542903266	24418.778580864695	29125.32062061645	27423.219298188284	0.16856698591784583	0.16414464132137688	2157.0014386401745	12469.63847055845	2039.494089286658	11790.327767607756
2.5258135894740787	17372.737652045973	16601.717536620294	21868.034682273035	20730.78180861276	23976.318296335892	22670.148322528174	25909.6511068019	24451.96582899754	29164.904918896827	27460.490260906532	0.16856701577683475	0.16414467022639206	2145.1555586500326	12475.88027834706	2028.293553461437	11796.229621120729
2.54103288696045	17396.326879798842	16624.25990963861	21897.728973294346	20758.93186358888	24008.875827131887	22700.932211275227	25944.834253263278	24485.169563083164	29204.50888990181	27497.77974655529	0.1685670461669592	0.16414469964557288	2133.3576614644844	12482.025318789296	2017.1383865869138	11802.039980550297
2.556343888370238	17419.927606322184	16646.813272324758	21927.43776336506	20787.09566406671	24041.4492636827	22731.731139496344	25980.03459493759	24518.389525029488	29244.132225971	27535.08746545201	0.16856707709773694	0.16414472958813336	2121.607601350057	12488.0730329277	2006.0284508652985	11807.75831739232
2.571747146265715	17443.539646596008	16669.377447893534	21957.160820068308	20815.27298972536	24074.038351334417	22762.544866414726	26015.251856769282	24551.625455256606	29283.77461767298	27572.413126246345	0.16856710857885776	0.16414476006345377	2109.9052327960962	12494.02285975311	1994.9636087183608	11813.384101249278
2.5872432165386163	17467.16281452827	16691.95225853592	21986.89790964693	20843.46361897376	24106.642833966835	22793.373149867493	26050.485762120796	24584.877092691917	29323.435753799084	27609.756435914853	0.16856714062018513	0.16414479108108254	2098.2504105383996	12499.874236343428	1983.9437227997696	11818.916799915954
2.602832658430207	17490.79692295128	16714.53752541529	22016.64879699905	20871.66732894608	24139.26245398874	22824.2157463008	26085.736032767512	24618.14417476487	29363.115321357673	27647.117099755058	0.16856717323176099	0.1641448226507408	2086.6429895457113	12505.62659776397	1972.9686559765832	11824.355879237875
2.6185160345514573	17514.441783617265	16737.133068663406	22046.413245672742	20899.883895496885	24171.89695233209	22855.072410764555	26121.002388891517	24651.42643740133	29402.81300556727	27684.494821379274	0.16856720642380782	0.16414485478232385	2075.0828250115737	12511.279377007857	1962.0382713346044	11829.700803142041
2.6342939109033563	17538.097207194667	16759.73870737679	22076.191017861496	20928.11309319677	24204.54606844705	22885.942896907698	26156.28454907633	24684.723615018564	29442.52848985064	27721.889302708943	0.16856724020673233	0.1641448874859064	2063.569772380055	12516.832005149685	1951.1524321943289	11834.951033730991
2.6501668568973313	17561.763003264194	16782.354259612996	22105.98187439946	20956.354695327875	24237.20954029694	22916.826956973386	26191.58223030141	24718.035440520045	29482.261455828717	27759.300243968937	0.16856727459112844	0.1641449207717443	2052.1036873346893	12522.283911257982	1940.3110021032626	11840.106031204574
2.666135445375801	17585.438980314746	16804.979542386725	22135.785574756494	20984.608473879198	24269.88710435281	22947.724341793913	26226.895147936433	24751.361645290028	29522.011583314194	27796.727343681527	0.16856730958778124	0.16414495465027745	2040.6844257953344	12527.634522371925	1929.5138448334765	11845.165253864601
2.6822002526328483	17609.124945739477	16827.614371666095	22165.601877033405	21012.87419954211	24302.57849558829	22978.634800785858	26262.223015735733	24784.70195918839	29561.77855030536	27834.1702986606	0.16856734520767	0.16414498913213438	2029.311843937263	12532.883263603784	1918.76082439546	11850.12815816328
2.6983618584350144	17632.820705832008	16850.2585623689	22195.43053795735	21041.15164170587	24335.28344747466	23009.558081945284	26297.56554583301	24818.056110545458	29601.562032980244	27871.628804005974	0.1685673814619715	0.16414502422813498	2017.985798175563	12538.029558040202	1908.0518050261308	11854.994198640808
2.71462084604223	17656.526065782145	16872.911928358702	22225.271312876688	21069.440568452916	24368.00169197524	23040.493931842575	26332.92244873539	24851.423826156573	29641.361705689924	27909.10255309734	0.16856741836206512	0.1641450599492946	2006.7061451652553	12543.072826732881	1897.3866511961678	11859.762827951461
2.730977802228858	17680.240829672053	16895.574282441168	22255.12395575634	21097.740746554453	24400.732959540364	23071.442095617764	26368.29343331796	24884.804831276993	29681.17724095255	27946.591237588622	0.16856745591953315	0.16414509630682614	1995.472741824109	12548.012488818727	1886.7652276211884	11864.433496924117
2.747433317304874	17703.96480047244	16918.245436360306	22284.988219173163	21126.051941465994	24433.476979102434	23102.402316975662	26403.67820681855	24918.198849616776	29721.008309447483	27984.094547402277	0.16856749414616826	0.1641451333121452	1984.2854453187902	12552.847961445339	1876.187399243121	11869.00565444585
2.763987985137163	17727.697780038354	16940.92520079444	22314.863854310952	21154.373917322464	24466.233478070455	23133.37433818061	26439.076474831876	24951.60560333513	29760.854580008785	28021.61217072305	0.16856753305397554	0.16414517097687317	1973.144113060087	12557.578659716994	1865.6530312497634	11873.478747571819
2.780642403170963	17751.439569105274	16963.613385352837	22344.750610955623	21182.70643693422	24499.002182324853	23164.357900052153	26474.487941303967	24985.024813035827	29800.715719619075	28059.143793992887	0.16856757265517533	0.16414520931284038	1962.0486027192092	12562.203996796161	1855.1619890682632	11877.852221471258
2.797397172451417	17775.189967285205	16986.30979857146	22374.64823749061	21211.04926178191	24531.782816212533	23195.35274195955	26509.91230852692	25018.45619776131	29840.591393403625	28096.689101904394	0.16856761296221	0.164145248332091	1950.998772228253	12566.723383892328	1844.7141383672133	11882.12551944051
2.8142528976452668	17798.9487730627	17009.014247909596	22404.55648089204	21239.402152012524	24564.57510254162	23226.35860181747	26545.349277133235	25051.899474988117	29880.481264624163	28134.24777739576	0.16856765398774437	0.1641452880468858	1939.9944797665812	12571.136230171658	1834.3093450557208	11886.298082884401
2.831210187062679	17822.715783790725	17031.726539745618	22434.47508672372	21267.76486643423	24597.37876257607	23257.375216080432	26580.798546090115	25085.354360620968	29920.384994672477	28171.819501644248	0.16856769574467262	0.16414532846970664	1929.0355837811949	12575.441942883655	1823.947475295281	11890.369351392612
2.848269652679189	17846.49079568701	17054.446479373833	22464.40379913284	21296.1371625127	24630.19351603104	23288.402319738896	26616.259812694458	25118.82056898855	29960.302243064896	28209.40395406147	0.16856773824612062	0.16414536961326037	1918.1219429784687	12579.639927292243	1813.6283954938408	11894.338762686588
2.865431910157798	17870.27360382967	17077.173871000025	22494.342360844672	21324.51879636573	24663.019081067152	23319.43964631342	26651.73277256679	25152.297812837336	30000.232667435524	28247.000812286566	0.16856778150545185	0.16414541149048326	1907.2534163151868	12583.729586618021	1803.3519722908968	11898.205752520822
2.882697578871184	17894.064002153453	17099.908517737986	22524.29051315803	21352.90952275914	24695.8551742856	23350.48692785025	26687.217119645997	25185.78580332685	30040.175923530416	28284.609752181	0.16856782553627003	0.16414545411454434	1896.4298630288104	12587.710322222672	1793.1180725954473	11901.969754918478
2.900067281924058	17917.861783445882	17122.65022160586	22554.247995940757	21381.30909510244	24728.70151072331	23381.543894916686	26722.71254618416	25219.28425002474	30080.131665201858	28322.230447823044	0.1685678703524242	0.16414549749885007	1885.6511426138459	12591.581533449702	1782.9265635579359	11905.630201990716
2.9175416461756507	17941.666739342985	17145.398783522043	22584.214547624506	21409.717265443876	24761.557803847274	23412.61027659573	26758.21874274053	25252.79286090107	30120.099544401695	28359.862571501515	0.168567915968013	0.16414554165704884	1874.917114827782	12595.342617656104	1772.7773125789827	11909.186523975804
2.9351213022623317	17965.478660325563	17168.154003301654	22614.189905200354	21438.133784466325	24794.42376554982	23443.685800481686	26793.7353981765	25286.31134232364	30160.079211175715	28397.505793710552	0.1685679623973897	0.16414558660303524	1864.2276397007518	12598.99297027383	1762.67018731602	11912.638149288483
2.952806884620376	17989.29733571505	17190.915679652564	22644.173804213824	21466.558401482536	24827.299106143335	23474.77019267503	26829.262199649882	25319.83939905252	30200.070313657372	28435.15978314363	0.16856800965516575	0.16414563235095456	1853.5825775301782	12602.531984767877	1752.6050556787523	11915.984504477121
2.970599031508854	18013.122553669702	17213.683610171785	22674.16597876035	21494.990864430856	24860.18353435524	23505.863177777814	26864.79883260969	25353.376734235142	30240.072498061967	28472.824206688092	0.16856805775621664	0.1641456789152062	1842.981788881938	12605.959052631631	1742.5817858326482	11919.225014243275
2.9884983850326714	18036.954101180432	17236.457591341506	22704.166161480294	21523.43091987051	24893.076757322768	23536.964478888618	26900.344980790447	25386.923049400943	30280.085408680334	28510.498729419258	0.16856810671568623	0.16414572631044996	1832.4251345950179	12609.273563415743	1732.6002461987082	11922.359101439826
3.006505591165733	18060.791764066977	17259.23741852543	22734.174083554422	21551.878312977307	24925.97848058801	23568.07381759793	26935.90032620696	25420.478044456457	30320.10868787311	28548.183014594964	0.16856815654899088	0.16414577455161072	1821.9124757826794	12612.474904737435	1722.6603054612642	11925.386187103577
3.0246212997742656	18084.63532697391	17282.022885965012	22764.18947469913	21580.33278753917	24958.888408092804	23599.190913983337	26971.464549148874	25454.04141768014	30360.14197606468	28585.876723649926	0.16856820727182517	0.16414582365388056	1811.443673830363	12615.562462250702	1712.7618325548247	11928.305690382607
3.0428461646402667	18108.484573366597	17304.813786775478	22794.21206316166	21608.794085951424	24991.806242173592	23630.31548660445	27007.037328175196	25487.612865717085	30400.18491173711	28623.5795161898	0.16856825890016736	0.16414587363272765	1801.0185903974343	12618.535619662143	1702.9046966809547	11931.117028632201
3.0611808434850984	18132.339285527287	17327.609912942346	22824.24157571544	21637.261949212723	25024.731683556412	23661.447252498616	27042.61834010894	25521.192083574326	30440.23713142425	28661.2910499861	0.16856831145028287	0.164145924503898	1790.6370874202112	12621.39375874307	1693.0887673012912	11933.81961736828
3.079625997993227	18156.199244551088	17350.411055317367	22854.277737655335	21665.736116920223	25057.664431351794	23692.58592717562	27078.20726003172	25554.778764615327	30480.298269705727	28699.010980970066	0.16856836493873162	0.16414597628342184	1780.2990271147573	12624.136259342544	1683.3139141373103	11936.412870255299
3.0981822938360946	18180.064230342094	17373.217003614947	22884.320272793055	21694.216327265403	25090.604183049847	23723.73122461333	27113.803761278476	25588.372600555263	30520.36795920119	28736.73896322748	0.16856841938237108	0.16414602898761893	1770.0042719738558	12626.762499367818	1673.580007177312	11938.896199161187
3.116850400696155	18203.934021609286	17396.027546408226	22914.368903452316	21722.702317029452	25123.550634515013	23754.88285725266	27149.40751543199	25621.97328145572	30560.44583056416	28774.47464899281	0.16856847479836437	0.16414608263310262	1759.7526847711997	12629.271854802966	1663.8869166721124	11941.269014114514
3.135630992291033	18227.808395862714	17418.842471125434	22944.423350464345	21751.19382157897	25156.503479981326	23786.04053599303	27185.018192317704	25655.580495719863	30600.531512476387	28812.217688643923	0.16856853120418255	0.1641461372367871	1749.5441285581328	12631.66369968839	1654.2345131374896	11943.530723324046
3.1545247463978408	18251.687129409314	17441.661564045957	22974.483333162883	21779.690574861368	25189.46241204697	23817.20397018739	27220.63545999806	25689.193930087145	30640.624631641567	28849.96773069621	0.16856858861761315	0.1641461928158907	1739.37846666947	12633.937406158075	1644.6226673537167	11945.680733167566
3.1735323448776414	18275.56999734922	17464.484610296655	23004.548569379942	21808.192309400558	25222.427121669785	23848.372867637656	27256.258984767635	25722.81326962847	30680.72481278002	28887.724421797302	0.1685686470567635	0.16414624938794334	1729.2555627271067	12636.09234445449	1635.0512503756909	11947.718448265456
3.192654473700048	18299.456773571583	17487.31139384821	23034.61877544079	21836.698756292673	25255.397298161894	23879.54693459009	27291.888431147505	25756.438197741296	30720.83167862239	28925.487406721673	0.1685687065400694	0.16414630697079044	1719.1752806295408	12638.127882863395	1625.520133522572	11949.643271402456
3.211891822967991	18323.3472307507	17510.14169751113	23064.693666159492	21865.209645201398	25288.372629184858	23910.725875730353	27327.523461880046	25790.068396144357	30760.944849904026	28963.256328364827	0.16856876708629714	0.16414636558259965	1709.1374845647952	12640.043387793005	1616.0291883802274	11951.454603542574
3.2312450869426166	18347.241140342063	17532.975302932136	23094.772954834185	21893.72470435373	25321.352800744742	23941.90939417895	27363.163737923707	25823.703544872882	30801.063945359154	29001.03082773804	0.1685688287145536	0.16414642524186707	1699.1420390035491	12641.838223726489	1606.5782868053066	11953.1518438505
3.2507149640683446	18371.138272578293	17555.811990590253	23124.85635324241	21922.243660535503	25354.33749718699	23973.09719148641	27398.808918447583	25857.343322273453	30841.188581714927	29038.81054396274	0.1685688914442888	0.16414648596742124	1689.1888087084517	12643.511753289029	1597.167300931993	11954.734389751218
3.2703021569980693	18395.03839646547	17578.65153979335	23154.943571636737	21950.766239087257	25387.326401191847	24004.28896762899	27434.458660826567	25890.987404999454	30881.31837368609	29076.59511426548	0.16856895529530522	0.16414654777843188	1679.2776587263215	12645.063337187283	1587.7961031614104	11956.20163684152
3.2900073726185273	18418.941279778763	17601.49372867398	23185.034318739734	21979.292163899474	25420.319193768944	24035.48442100346	27470.112620635555	25924.635468005585	30921.45293396861	29114.38417397193	0.1685690202877619	0.16414661069441414	1669.408454386983	12646.492334194481	1578.4645661619725	11957.552978888154
3.3098313220758016	18442.84668905877	17624.33833418585	23215.12830173962	22007.821157408438	25453.315554252622	24066.683248422778	27505.770451644563	25958.287184543227	30961.59187323431	29152.177356501772	0.16856908644218188	0.16414667473523528	1659.5810613210779	12647.79810129013	1569.1725628883578	11958.787807981484
3.329774720800988	18466.754389607628	17647.18513210019	23245.22522628582	22036.352940592085	25486.31516029724	24097.88514511164	27541.431805813718	25991.942226155774	31001.734800125356	29189.974293363633	0.1685691537794588	0.16414673992112114	1649.795345441671	12648.97999351658	1559.9199665610213	11959.905514362268
3.349838288536016	18490.664145484716	17670.033897001613	23275.324796483907	22064.887232965153	25519.31768787176	24129.089804701296	27577.096333287493	26025.600262673142	31041.88132124795	29227.774614149006	0.168569222320863	0.1641468062726629	1640.051172953914	12650.037364052609	1550.7066506769042	11960.90548652038
3.370022749359618	18514.57571950315	17692.884402284824	23305.426714891568	22093.423752575407	25552.322811255435	24160.296919225584	27612.763682390218	26059.26096220755	31082.03104116739	29265.577946527686	0.16856929208804958	0.16414687381082324	1630.3484103584196	12650.969564227387	1541.5324890116462	11961.787111193873
3.390328831713469	18538.488873225473	17715.736420150486	23335.530682513585	22121.962215998872	25585.33020303249	24191.50617911578	27648.433499620347	26092.923991148135	31122.18356240178	29303.38391624183	0.16856936310306356	0.16414694255694354	1620.6869244399713	12651.775943456218	1532.3973556112032	11962.549773317762
3.4107572684284713	18562.40336695989	17738.58972160167	23365.6363987975	22150.502338335744	25618.339534087423	24222.71727319632	27684.105429645624	26126.589014156347	31162.338485416745	29341.192147100934	0.16856943538834857	0.16414701253274946	1611.066582288593	12652.455849379301	1523.301124808262	11963.192856139503
3.431308796751202	18586.318959756463	17761.44407644018	23395.74356162923	22179.043833206164	25651.350473600472	24253.929888680283	27719.77911529816	26160.255694161286	31202.495408620034	29379.00226097676	0.16856950896675335	0.16414708376036083	1601.4872512816219	12653.008627741598	1514.2436712092021	11963.715741132386
3.4519841583705158	18610.235409402845	17784.299253262663	23425.85186732811	22207.58641274575	25684.36268904223	24285.143711164623	27755.454197568804	26193.923692354572	31242.653928355354	29416.813877797696	0.16856958386153925	0.16414715626229467	1591.9487990872003	12653.433622401208	1505.2248696961906	11964.117807993665
3.47278409944432	18634.152472420603	17807.155019456906	23455.9610106427	22236.129787601367	25717.375846169223	24316.358424625716	27791.13031560249	26227.59266818572	31282.813638897278	29454.626615543722	0.16856966009638752	0.16414723006147622	1582.451093679876	12653.73017547559	1496.2445954352152	11964.398434723727
3.4937093706264992	18658.069904061333	17830.011141198192	23486.07068474631	22264.67366692694	25750.389609019203	24347.573711414916	27826.807106693206	26261.262279357386	31322.974132445772	29492.440090241238	0.16856973769540676	0.16414730518124349	1572.994003320462	12653.897627159022	1487.3027238682844	11964.556997554377
3.514760727094002	18681.9874583024	17852.867383445384	23516.18058123211	22293.217758378993	25783.40363990585	24378.7892522538	27862.484206278466	26294.93218182041	31363.13499912012	29530.253915957604	0.16856981668314086	0.16414738164535647	1563.5773965686094	12653.935315841809	1478.3991307211109	11964.592871018685
3.535938928574102	18705.904887843444	17875.723509937492	23546.290390109156	22321.76176811274	25816.41759941465	24410.00472623005	27898.16124793496	26328.602029769492	31403.295826954196	29568.06770479649	0.16856989708457756	0.16414745947800471	1554.2011422878131	12653.842578144744	1469.5336920026457	11964.505427946337
3.557244739371806	18729.82194410219	17898.57928318969	23576.399799797557	22350.30540077758	25849.43114639778	24441.219810792667	27933.837863373097	26362.27147563808	31443.4562018905	29605.881066892314	0.16856997892515585	0.1641475387038135	1544.8651096350513	12653.618748833425	1460.7062840020517	11964.29403943941
3.578678928397448	18753.73837721071	17921.434464489837	23606.508497124272	22378.84835951308	25882.443937969547	24472.434181747765	27969.51368243228	26395.940170094003	31483.61570777505	29643.693610405397	0.16857006223077253	0.16414761934785327	1535.5691680668388	12653.26316087693	1451.916783290566	11963.958074888214
3.600242269194432	18777.65393601134	17944.28881389453	23636.61616731845	22407.390345944583	25915.45562950158	24503.647513253833	28005.188333075817	26429.60776203453	31523.773926351758	29681.504941516698	0.16857014702779455	0.164147701435648	1526.3131873350358	12652.77514541056	1443.165066718473	11963.49690195173
3.6219355399671502	18801.568368052805	17967.142090225458	23666.722494006983	22435.931060179017	25948.46587461806	24534.859477817445	28040.861441385852	26463.273898581705	31563.930437256986	29719.314664422698	0.16857023334306284	0.16414778499318106	1517.097037495696	12652.15403181687	1434.4510114255827	11962.909886645153
3.643759523609069	18825.48141958649	17989.99405106585	23696.827159210356	22464.470200800944	25981.474325191346	24566.069746288973	28076.532631558865	26496.93822507804	31604.08481801462	29757.12238133071	0.16857032120390472	0.16414787004690698	1507.9205889054574	12651.399147686549	1425.7744948340114	11962.196393281221
3.6657150077309777	18849.392835562307	18012.844452756563	23726.929843337923	22493.00746486811	26014.48063133699	24597.277987857964	28112.201525900353	26530.6003850815	31644.236644030287	29794.927692453468	0.16857041063814054	0.16414795662375645	1498.7837122224737	12650.50981883984	1417.135394651792	11961.355784500018
3.6878027846894206	18873.30235962509	18035.69305039265	23757.030225183888	22521.542547907637	26047.48444140951	24628.48387004909	28147.867744820414	26564.26002036138	31684.3854885866	29832.730196004653	0.16857050167409277	0.16414804475114794	1489.6862784051336	12649.485369319096	1408.533588870545	11960.387421265244
3.710023651615288	18897.209734110384	18058.53959781937	23787.127981922527	22550.07514391151	26080.485401997314	24659.687058717398	28183.530906828455	26597.916770893244	31724.530922837348	29870.529488193384	0.1685705943405961	0.1641481344569939	1480.6281587106641	12648.325121371076	1399.9689557648962	11959.290662843734
3.732378410442586	18921.11470004075	18081.383847628687	23817.22278910407	22578.604945332667	26113.48315791842	24690.887218044245	28219.19062852864	26631.570274854712	31764.67251580263	29908.32516321968	0.16857068866700586	0.16414822576971289	1471.609224702348	12647.028395521455	1391.441373898997	11958.064866881818
3.7548678679373717	18945.01699712184	18104.22555115552	23847.31432065026	22607.131643080826	26146.477352215756	24722.084010532864	28254.846524614997	26665.220168620755	31804.80983436352	29946.1168132694	0.168570784683208	0.164148318718235	1462.629348245915	12645.59451054316	1382.9507221226813	11956.709389365278
3.777492835726878	18968.916363738557	18127.06445847414	23877.402248850165	22635.65492651849	26179.467626152706	24753.277097004175	28290.49820786681	26698.8660867594	31844.942443257092	29983.90402850956	0.168570882419628	0.16414841333201372	1453.6884015108226	12644.022783473134	1374.49687957298	11955.223584638909
3.8002541303288	18992.812536951154	18149.90031839442	23907.4862443557	22664.17448345676	26212.453619208507	24784.46613659239	28326.14528914369	26732.5076620271	31885.069905071086	30021.686397083344	0.16857098190724096	0.16414850964103486	1444.7862569699064	12642.312529615127	1366.0797256733058	11953.606805407442
3.823152573180761	19016.705252491356	18172.732878458217	23937.565976177437	22692.690000151324	26245.43496907381	24815.650786740855	28361.78737738099	26766.14452536435	31925.191780238998	30059.46350510542	0.1685710831775818	0.16414860767582595	1435.9227873974014	12640.463062519208	1357.6991401339183	11951.858402737416
3.8461889906699622	19040.59424475846	18195.56188493563	23967.64111168019	22721.20116129832	26278.41131164599	24846.83070319767	28397.42407958498	26799.776305891162	31965.307627034792	30097.23493665701	0.168571186262756	0.16414870746746588	1427.0978658777894	12638.473694079556	1349.3550029568141	11949.97772611212
3.8693642141629967	19064.47924681568	18218.387082821533	23997.711316579072	22749.707650030585	26311.382281025137	24878.005540011774	28433.055000828506	26833.402630903	32005.417001568327	30135.000273781545	0.1685712911954478	0.16414880904759555	1418.311365795671	12636.343734432943	1341.0471944282763	11947.964123367332
3.892679080035866	19088.35999038591	18241.208215831637	24027.776254934714	22778.209147913196	26344.347509508967	24909.174949528307	28468.6797442458	26867.023125865853	32045.519457779676	30172.759096479396	0.16857139800893334	0.16414891244842636	1409.5631608380936	12634.07249200344	1332.7755951194558	11945.816940700635
3.9161344297041563	19112.236205848258	18264.02502639898	24057.835589149545	22806.705334939725	26377.306627588932	24940.338582384677	28504.29791102842	26900.63741441227	32085.61454743484	30210.51098270354	0.16857150673708923	0.16414901770275422	1400.8531250081724	12631.659273605794	1324.5400859023212	11943.535522819497
3.9397311096534064	19136.107622234063	18286.837255670533	24087.888979963398	22835.195889528524	26410.259263945714	24971.49608750671	28539.90910042048	26934.245118337258	32125.701820120583	30248.255508355265	0.16857161741440416	0.16414912484396543	1392.181132607162	12629.10338432435	1316.3405479312642	11941.119212785736
3.963469971469652	19159.97396722298	18309.644643503096	24117.936086449234	22863.680488518214	26443.2050454447	25002.64711210394	28575.512909714027	26967.8458575934	32165.78082323949	30285.992247278875	0.16857173007599122	0.16414923390605038	1383.547058239812	12626.404127527028	1308.1768626461271	11938.567352048121
3.987351871870168	19183.834967139122	18332.446928459984	24147.976566008903	22892.158807164094	26476.14359713158	25033.79130166586	28611.108934244414	27001.43925028703	32205.851102004985	30323.720771257602	0.16857184475759698	0.1641493449236147	1374.9507768240292	12623.560804999433	1300.0489117830293	11935.879280542023
4.01137767273438	19207.690346947544	18355.243847807345	24178.010074369406	22920.630519134163	26509.074542228467	25064.92829995782	28646.696767386333	27035.024912673864	32245.912199437127	30361.44065000897	0.16857196149561507	0.1641494579318874	1366.3921635847073	12620.572716867551	1291.9565773661016	11933.054336626083
4.035548241134971	19231.53983025002	18378.035137510462	24208.036265578256	22949.09529650513	26541.997502129114	25096.05774901688	28682.276000548736	27068.60245915482	32285.963656357188	30399.151451180285	0.16857208032709564	0.16414957296673693	1357.8710940479068	12617.43916156143	1283.8997417092323	11930.091857099906
4.059864449369175	19255.38313928146	18400.820532230224	24238.05479199964	22977.5528097586	26574.91209639485	25127.17928914782	28717.84622317078	27102.171502271816	32326.00501138328	30436.85274034425	0.1685722012897597	0.16414969006467825	1349.3874440479558	12614.159435888752	1275.8782874153112	11926.991177211516
4.08432717499025	19279.219994905925	18423.599765319388	24268.065304310105	23006.002727777046	26607.817942750207	25158.29255891903	28753.407022717172	27135.7316527035	32366.035800925412	30474.544080994296	0.16857232442201003	0.16414980926288644	1340.9410897307098	12610.732835080475	1267.8920973819331	11923.751630713232
4.108937300839158	19303.05011661311	18446.372568819224	24298.06745149485	23034.44471784029	26640.71465707902	25189.397195158832	28788.9579846742	27169.282519261524	32406.05555918133	30512.225034540752	0.16857244976294292	0.16414993059920902	1332.5319075474981	12607.158652722836	1259.941054795927	11920.372549817897
4.133695715076422	19326.873222514165	18469.138673455604	24328.06088084321	23062.87844562126	26673.601853419772	25220.492832951106	28824.498692544916	27202.82370888599	32446.06381813131	30549.895160305914	0.16857257735236175	0.16415005411217834	1324.1597742572194	12603.43618080113	1252.0250431321329	11916.853265195154
4.15860331121418	19350.689029338275	18491.897808635626	24358.045237945036	23091.30357518242	26706.479143961904	25251.579105631627	28860.028727845325	27236.35482664164	32486.060107534184	30587.554015520076	0.16857270723079	0.16415017984102176	1315.8245669275057	12599.564709720202	1244.1439461615519	11913.193106060848
4.183660988148428	19374.497252428526	18514.649702444	24388.0201666863	23119.719768971983	26739.346139041234	25282.655644784143	28895.54767009965	27269.875475713903	32526.04395492229	30625.2011553173	0.16857283943948279	0.1641503078256775	1307.52616293123	12595.543528266251	1236.2976479438366	11909.391400108114
4.208869650191461	19398.29760573831	18537.394081639333	24417.985309245312	23148.126687819946	26772.202447136104	25313.722080236337	28931.055096836404	27303.38525740464	32566.014885597342	30662.836132730972	0.16857297402044213	0.16415043810680482	1299.2644399524434	12591.371923693456	1228.486032829096	11905.447473541833
4.2342302071045115	19422.089801827522	18560.130671650702	24447.940306088713	23176.523990934515	26805.04767486324	25344.7780400561	28966.550583584103	27336.883771128403	32605.972422625884	30700.45849868983	0.1685731110164289	0.1641505707257983	1291.0392759855022	12587.049181700684	1220.7089854634833	11901.360651128925
4.259743574130585	19445.8735518588	18582.859196574078	24477.88479596756	23204.91133589836	26837.881426973774	25375.823150547778	29002.033703867193	27370.370614408537	32645.916086835074	30738.06780201386	0.1685732504709771	0.16415070572480167	1282.8505493305856	12582.574586425908	1212.9663907819777	11897.130256157368
4.285410672027485	19469.648565593703	18605.579379168666	24507.818415913287	23233.288378664798	26870.703306349074	25406.857036248177	29037.504029201795	27403.845382873093	32685.845396808094	30775.663589410047	0.1685733924284082	0.16415084314671924	1274.698138593929	12577.947420429438	1205.2581340090837	11892.755610424094
4.311232427101037	19493.414551388858	18628.290940853316	24537.74080123372	23261.65477355404	26903.512913996692	25437.879319922802	29072.96112909152	27437.30767025099	32725.75986887984	30813.24540546828	0.16857353693384516	0.16415098303523287	1266.581922694866	12573.166964797303	1197.5841006658738	11888.236034345813
4.337209771238533	19517.17121619247	18650.993601703212	24567.65158550949	23290.010173249822	26936.309849046716	25468.889622562398	29108.404571023784	27470.75706836846	32765.65901713307	30850.81279265771	0.16857368403322667	0.16415112543481264	1258.501780860708	12568.232499090023	1189.9441765627125	11883.570846872404
4.363343641942354	19540.918265540247	18673.68708044601	24597.550400589804	23318.354228795357	26969.093708747452	25499.887563378776	29143.833920465335	27504.193167144887	32805.54235339369	30888.365291322345	0.16857383377332177	0.16415127039073502	1250.457592626277	12563.143301348202	1182.3382478035637	11878.75936555583
4.389634982363801	19564.655403551926	18696.371094458613	24627.436876588905	23346.686589590114	27001.86408846183	25530.872759801674	29179.248740858704	27537.61555458943	32845.409387227075	30925.902439677586	0.16857398620174652	0.16415141794909288	1242.4492378378054	12557.898648152128	1174.7662007842446	11873.8009065371
4.416084741337141	19588.38233292739	18719.04535976331	24657.31064188208	23375.006903385776	27034.620581663352	25561.84482747454	29214.64859361798	27571.02381679688	32885.25962593369	30963.42377380588	0.16857414136697696	0.16415156815681448	1234.4765966454288	12552.497814543545	1167.2279221893405	11868.69478452392
4.442693873413836	19612.098754942803	18741.70959102449	24687.171323101717	23403.31481628299	27067.362779932137	25592.803380251262	29250.033038124824	27604.417537944308	32925.0925745449	31000.928827653268	0.16857429931836704	0.16415172106167578	1226.539549514302	12546.940074162558	1159.723299003439	11863.440312919207
4.469463338897009	19635.80436944726	18764.363501545133	24717.018545134004	23431.609972727783	27100.09027295155	25623.748030192644	29285.401631725068	27637.79630028745	32964.907735819535	31038.41713302565	0.16857446010616214	0.1641518767123173	1218.6379772148211	12541.224699155428	1152.252218495647	11858.036803675815
4.49639410387609	19659.498874858586	18787.00680326301	24746.851931114565	23459.8920155077	27132.802648503795	25654.678387562366	29320.753929724244	27671.159684156675	33004.704610239205	31075.888219584587	0.16857462378151714	0.16415203515825944	1210.771760827629	12535.350960242562	1144.814568229427	11852.48356741108
4.523487140261684	19683.181968160072	18809.639206747575	24776.67110242533	23488.160585748752	27165.49949246686	25685.594060824038	29356.089485384487	27704.507267953984	33044.482696005136	31113.341614844274	0.16857479039651208	0.1641521964499179	1202.9407817419851	12529.318126703613	1137.41023606417	11846.77991342824
4.550743425820648	19706.85334489631	18832.26042119613	24806.475678690258	23516.41532291157	27198.18038881007	25716.494656637293	29391.407849920088	27737.83862814908	33084.2414890336	31150.77684416744	0.16857496000416894	0.16415236063862157	1195.144921652798	12523.125466373749	1130.0391101443674	11840.92514962051
4.578163944211368	19730.512699169827	18854.87015443042	24836.265277772087	23544.655864787987	27230.84491959098	25747.37977985435	29426.708572494354	27771.153339275857	33123.980482952706	31188.19343076181	0.16857513265846974	0.16415252777662567	1187.3840625730227	12516.772245773114	1122.7010789134656	11834.918582630344
4.605749685019276	19754.159723637356	18877.46811289334	24866.039515768643	23572.88184749788	27263.492664951646	25778.249033516906	29461.99120021582	27804.4509739294	33163.699169098545	31225.590895677033	0.1685753084143714	0.1641526979171328	1179.6580868160818	12510.257729953155	1115.3960311048431	11828.759517763741
4.633501643792551	19777.794109505852	18900.054001645127	24895.79800700888	23601.092905485326	27296.123203114665	25809.102018852296	29497.255278134333	27837.731102761994	33203.39703651118	31262.96875780058	0.16857548732782665	0.16415287111430726	1171.966877005878	12503.581182596274	1108.1238557417528	11822.447259011678
4.6614208220780515	19801.415546529155	18922.627524360167	24925.540364049717	23629.288671515595	27328.736110380007	25839.938335270443	29532.500349237922	27870.99329448022	33243.073571931476	31300.326533854855	0.1685756694558	0.1641530474232934	1164.3103160762694	12496.74186603818	1100.884442141396	11815.98110909108
4.689508227457455	19825.02372300398	18945.188383323257	24955.266197672034	23657.468776671412	27361.330961121148	25870.757580360274	29567.725954448797	27904.2371158412	33282.72825979706	31337.663738393385	0.168575854856286	0.16415322690023237	1156.688287269033	12489.739041260444	1093.6776799122454	11809.360369449481
4.717764873583629	19848.618325766536	18967.73627942642	24984.97511687755	23685.632850349997	27393.90732778188	25901.559349886673	29602.931632620363	27937.462131649783	33322.360582239344	31374.979883797947	0.1685760435883293	0.16415340960228286	1149.1006741372403	12482.571967934258	1086.5034589564893	11802.584340288304
4.746191780217212	19872.19904018865	18990.270912165262	25014.666728885008	23713.78052025949	27426.46478087265	25932.34323778705	29638.116920533426	27970.66790475496	33361.97001907969	31412.27448027506	0.16857623571204244	0.16415359558763626	1141.547360535711	12475.239904340357	1079.3616694631055	11795.652320516296
4.774789973263409	19895.765550174037	19012.791979635447	25044.340639126633	23741.911412415604	27459.002888966977	25963.10883616799	29673.28135289275	28003.853996046622	33401.55604782592	31449.547035852607	0.16857643128862576	0.16415378491553775	1134.0282306316658	12467.742107492872	1072.252201915253	11788.563607832417
4.803560484809025	19919.317538154857	19035.299178529473	25073.996451244937	23770.025151138605	27491.521218698424	25993.85573530232	29708.424462324027	28037.01996445267	33441.118143669395	31486.797056377116	0.16857663038038695	0.16415397764630385	1126.5431689036195	12460.077833150513	1065.1749470907962	11781.317498760298
4.832504353159697	19942.85468508795	19057.792204133133	25103.633767089148	23798.12135904997	27524.01933475707	26024.583523625886	29743.545779370426	28070.165366935802	33480.65577948157	31524.024045510458	0.16857683305076165	0.16415417384134298	1119.092060131079	12452.24633571785	1058.1297960533411	11773.913288548589
4.861622622877388	19966.376670450998	19080.270750321917	25133.252186711597	23826.199657068984	27556.496799885972	26055.291787734153	29778.6448324891	28103.289758490235	33520.16842581046	31561.227504726645	0.16857703936433327	0.16415437356317547	1111.6747894076398	12444.246868400835	1051.1166401618975	11766.350271310657
4.890916344818065	19989.88317223931	19102.73450955796	25162.85130836483	23854.259664410012	27588.95317487846	26085.980112379657	29813.72114804854	28136.39269213914	33559.6555508782	31598.406933309376	0.1685772493868535	0.16415457687545157	1104.2912421316723	12436.078683126718	1044.135371064709	11758.627739959396
4.9203865761696335	20013.373866961632	19125.183172886136	25192.430728497617	23882.300998578758	27621.388018574165	26116.648080468294	29848.77425032471	28169.473718931073	33599.1166205771	31635.561828348422	0.16857746318526454	0.16415478384297477	1096.9413040064392	12427.7410305636	1037.1858806982054	11750.7449862184
4.950034380490085	20036.848429636924	19147.616429931044	25221.990041752153	23910.323275369592	27653.8008878564	26147.29527305683	29883.80366149853	28202.532387937532	33638.55109846733	31672.691684737354	0.16857768082771998	0.16415499453172108	1089.6248610471375	12419.233160205185	1030.2680612931144	11742.701300705783
4.979860827745887	20060.306533790485	19170.033968893327	25251.52884096043	23938.326108862202	27686.191337648685	26177.921269349616	29918.808901652428	28235.56824624978	33677.958445773525	31709.795995170432	0.16857790238360676	0.16415520900886035	1082.3417995749041	12410.554320340045	1023.3818053714349	11734.49597291369
5.009866994350591	20083.747851450564	19192.43547654655	25281.04671714131	23966.309111418796	27718.55892091191	26208.525646696	29953.789488767758	28268.580838976337	33717.33812138233	31746.874250140234	0.16857812792356805	0.16415542734277808	1075.0920062147197	12401.703758028336	1016.5270057407906	11726.12829116825
5.040053963203681	20107.172053144324	19214.82063823336	25310.54325949674	23994.271893680558	27750.903188640772	26239.107980586847	29988.744938721164	28301.569709239622	33756.689581838866	31783.92593793433	0.16857835751952552	0.16415564960309792	1067.8753679003567	12392.680719190277	1009.7035555014154	11717.597542719916
5.070422823729659	20130.578807894715	19237.189137862606	25340.018055409208	24022.21406456526	27783.22368986139	26269.66784465238	30023.6747652825	28334.53439817394	33796.012281344876	31820.950544633524	0.168578591244703	0.16415587586070374	1060.6917718723416	12383.48444858566	1002.911348043941	11708.903013738804
5.100974671917351	20153.967783216372	19259.540657905476	25369.470690437924	24050.13523126369	27815.51997162762	26300.204810658714	30058.578480111166	28367.474444922093	33835.30567175513	31857.94755410854	0.16857882917364927	0.16415610618776288	1053.5411056778394	12374.114189847372	996.1502770466614	11700.04398930259
5.131710610359471	20177.338645112522	19281.874879392493	25398.900748316366	24078.03499923717	27847.791579018885	26330.718448505617	30093.45559275417	28400.38938663332	33874.569202575796	31894.916448018183	0.16857907138226289	0.16415634065774845	1046.423257168266	12364.5691854693	989.4202364784433	11691.019753445871
5.1626317482924104	20200.691058070748	19304.1914819098	25428.30781094835	24105.912972214246	27880.03805513638	26361.208326223317	30128.305610642405	28433.27875846022	33913.80232096074	31931.85670580639	0.1685793179478163	0.16415657934546357	1039.338114498416	12354.848676808178	982.7211205984349	11681.829589176923
5.193739201636265	20224.02468505997	19326.490143596184	25457.69145840568	24133.768752188225	27912.258941100954	26391.67400997034	30163.128039088824	28466.14209355678	33953.0044717101	31968.767804700503	0.16857956894898118	0.16415682232706633	1032.2855661337962	12344.951904196292	976.0528239516425	11672.472778446972
5.225034093035115	20247.33918752643	19348.770541139187	25487.05126892464	24161.60193941373	27944.45377604986	26422.11506403014	30197.92238128528	28498.97892307516	33992.17509726721	32005.64921970823	0.16857982446585343	0.164157069680093	1025.2655008416623	12334.878106855787	969.4152413713746	11662.948602197692
5.256517551897525	20270.634225390364	19371.032349772224	25516.386818903204	24189.412132404414	27976.62209713423	26452.531050809197	30232.688138300204	28531.78877616394	34031.313637716645	32042.50042361617	0.16858008457997908	0.16415732148348391	1018.2778076947434	12324.626522962004	962.8082679833169	11653.256340418942
5.288190714437326	20293.90945704219	19393.275243270924	25545.697682897888	24217.198927929832	28008.76343951612	26482.92153083399	30267.42480907588	28564.57117996533	34070.41953078168	32079.32088698722	0.16858034937438018	0.16415757781760837	1011.3223760697874	12314.196389649995	956.2317991971504	11643.395272089168
5.320054723714605	20317.164539339094	19415.498893949927	25574.98343362096	24244.961921012833	28040.87733636605	26513.286062748717	30302.131890426226	28597.325659613078	34109.492211822384	32116.110078158796	0.16858061893358287	0.16415783876429163	1004.3990956486668	12303.58694303967	949.6857307124883	11633.36467524618
5.352110729676963	20340.39912760131	19437.70297265944	25604.243641937366	24272.70070492671	28072.963318860177	26543.624203312665	30336.808877034127	28630.05173823002	34148.53111383329	32152.867463240622	0.1685808933436427	0.16415810440683948	997.5078564141877	12292.797418224625	943.1699585138704	11623.16382696107
5.384359889201005	20363.61287560855	19459.887148781894	25633.47787686185	24300.41487119248	28105.020916177742	26573.935507397808	30371.455261449188	28662.748936925913	34187.53566744139	32189.59250611286	0.1685811726921746	0.16415837483006693	990.6485486565507	12281.827049350366	936.6843788753031	11612.792003409937
5.41680336613411	20386.80543559653	19482.05109022868	25662.685705556247	24328.104009576356	28137.04965549869	26604.219527986523	30406.070534085567	28695.416774795416	34226.5053009044	32226.284668424443	0.1685814570683797	0.16415865012032507	983.8210629684618	12270.67506959755	930.2288883575238	11602.248479858972
5.44944233133642	20409.97645825329	19504.194463436772	25691.866693326563	24355.76770808701	28169.049062001017	26634.47581616915	30440.654183219613	28728.054768915852	34265.439440108705	32262.943409591164	0.16858174656307387	0.1641589303655277	977.0252902407083	12259.340711138211	923.8033838042757	11591.532530642115
5.482277962723094	20433.125592715507	19526.316933365222	25721.02040361998	24383.40555297277	28201.018658858153	26664.703921141558	30475.20569498751	28760.66243434501	34304.33750856737	32299.56818679378	0.16858204126871873	0.16415921565518143	970.261121671414	12247.82320527453	917.407762348419	11580.643429262564
5.515311445306831	20456.252486565223	19548.418163492184	25750.146398022538	24411.017128719457	28232.95796723705	26694.903390203228	30509.724553383647	28793.239284119598	34343.19892741897	32336.158454976874	0.1685823412794495	0.16415950608041435	963.5284487612662	12236.121782405302	911.0419214092544	11569.580448375084
5.548543971240616	20479.356785825978	19570.497815811243	25779.244236256058	24438.602018047484	28264.86650629536	26725.07376875476	30544.210240258133	28825.784829252883	34382.023115425465	32372.713666846903	0.16858264669110634	0.1641598017340035	956.8271633075783	12224.235671974719	904.7057586887968	11558.342859763652
5.581976739860765	20502.43813495932	19592.555550828256	25808.313476175506	24466.159801909478	28296.743793179303	26755.21460029581	30578.662235314943	28858.298578733044	34420.80948897079	32409.233272870883	0.16858295760126613	0.1641601027104079	950.1571574140107	12212.164102619514	898.3991721743951	11546.929934401065
5.615610957730194	20525.49617686139	19614.59102755798	25837.353673766593	24493.69005948776	28328.589343021562	26785.325426422947	30613.08001611019	28890.780039521225	34459.55746205966	32445.716721274955	0.16858327410927174	0.16416040910579585	943.5183234815486	12199.90630207397	892.122060138383	11535.340942461044
5.649447838681973	20548.530552858996	19636.60390352075	25866.364383142667	24521.192368191932	28360.40266893871	26815.4057868276	30647.4630580498	28923.22871654992	34498.26644631558	32482.16345804312	0.16858359631626663	0.16416072101807896	936.9105542140896	12187.46149727609	885.8743211398832	11523.57515337225
5.6834886038631165	20571.540902706492	19658.593834739288	25895.34515654275	24548.666303656588	28392.183282029575	26845.455219294217	30681.810834388372	28955.64411272134	34536.935850980364	32518.572926916193	0.1685839243252261	0.16416103854694158	930.3337426151265	12174.828914334066	879.6558540186961	11511.631835756823
5.717734481778674	20594.526864581803	19680.560475735114	25924.295544328426	24576.11143973862	28423.930691372607	26875.473259697927	30716.122816226787	28988.025728905464	34575.56508291217	32554.944569390187	0.16858425824099	0.16416136179387356	923.7877819871646	12162.007778563537	873.4665578989661	11499.51025750395
5.75218670833605	20617.488075083198	19702.503479525556	25953.2150949818	24603.52734851526	28455.644404024326	26905.45944200304	30750.39847251114	29020.373063938943	34614.15354658503	32591.277824715853	0.16858459817029842	0.16416169086220442	917.2725659319549	12148.99731449876	867.3063321880181	11487.209685782902
5.786846526889619	20640.42416922533	19724.422497620126	25982.10335510253	24630.9136002814	28487.323925016826	26935.413298260777	30784.637270030515	29052.68561462308	34652.700644087134	32627.572129897108	0.1685849442218237	0.16416202585713402	910.7879883496789	12135.79674591776	861.1750765739707	11474.729387028143
5.821715188285586	20663.334780436104	19746.317180017395	26010.959869405917	24658.26976354756	28518.968757356317	26965.334358607724	30818.838673416147	29084.96287572275	34691.20577512064	32663.826919690506	0.16858529650620915	0.1641623668857689	904.3339434412192	12122.405295897275	855.072691031266	11462.068627051078
5.856793950907131	20686.219540552753	19768.187175201747	26039.784180720115	24685.595405037722	28550.57840202092	26995.222151264108	30853.002145139406	29117.204339965097	34729.66833700022	32700.041626604558	0.16858565513610024	0.16416271405715607	897.910325702338	12108.822186760604	848.9990758142667	11449.226670958102
5.892084080719833	20709.078079818468	19790.03213013988	26068.575829983936	24712.890089686873	28582.15235795894	27025.076202531873	30887.12714551069	29149.409498037887	34768.087724652665	32736.21568089862	0.16858602022618455	0.16416306748231757	891.517029927345	12095.04664015118	842.9541314557428	11436.202783182263
5.927586851317345	20731.910026878668	19811.851690277552	26097.334356244424	24740.153380638956	28613.690122087057	27054.89603679306	30921.213132677964	29181.57783858845	34806.46333061597	32772.34851058239	0.16858639189322744	0.16416342727428782	885.153951208631	12081.07787706051	836.9377587730414	11422.996227572672
5.963303543967366	20754.71500877764	19833.645499536404	26126.059296654767	24767.384839244874	28645.19118928871	27084.681176508395	30955.25956262572	29213.70884822262	34844.79454503909	32808.43954141566	0.1685867702561097	0.16416379354814845	878.8209849336417	12066.915117809549	830.9498588630813	11409.60626736097
5.999235447657878	20777.49265095473	19855.41320031049	26154.750186471774	24794.584025060176	28676.655052412247	27114.43114221548	30989.265889173526	29245.8020115034	34883.08075568113	32844.488196907434	0.16858715543586658	0.16416416642106707	872.5180267874966	12052.557582108304	824.9903331027017	11396.032165189274
6.035383859143656	20800.242577240955	19877.15443346308	26183.406559053914	24821.75049584322	28708.081202269554	27144.145452527515	31023.231563975172	29277.85681095014	34921.32134791124	32880.49389831591	0.1685875475557259	0.1641645460123333	866.2449727494386	12038.00448905211	819.0590831484878	11382.273183144629
6.071750082993084	20822.964409855278	19898.868838323284	26212.027945858965	24848.88380755297	28739.469127634235	27173.823624131688	31057.156036517466	29309.872727037415	34959.51570470818	32916.45606464798	0.16858794674114919	0.16416493244339994	860.0017190924264	12023.255057122558	813.1560109339771	11368.328582731076
6.108335431635222	20845.657769401045	19920.556052682718	26240.613876441876	24875.983514347077	28770.818315240234	27203.465171787742	31091.038754119247	29341.849238194092	34997.66320666011	32952.374112659105	0.16858835311987094	0.16416532583791896	853.7881623880239	12008.30850429926	807.2810186751303	11354.197624984197
6.145141225407182	20868.32227486256	19942.215712792356	26269.16387845292	24903.049168580084	28802.128249780588	27233.069608326965	31124.879161930818	29373.785820802805	35035.7632319648	32988.24745685346	0.16858876682194093	0.16416572632178483	847.6041995001724	11993.164047998376	801.4340088649187	11339.879570425488
6.182168792601758	20890.957543601275	19963.84745335904	26297.67747763532	24930.080320801317	28833.398413905736	27262.636444650514	31158.676702932746	29405.681949198828	35073.81515642933	33024.07550948362	0.1685891879797655	0.16416613402317207	841.4497275829199	11977.820905073546	795.6148842698894	11325.37367903348
6.2194194695153895	20913.563191352187	19985.45090754213	26326.15419782327	24957.076519752998	28864.62828822226	27292.16518972826	31192.430817935194	29437.53709566945	35111.81835347021	33059.857680550725	0.16858961672815057	0.1641665490725788	835.3246440891526	11962.278291957453	789.8235479407595	11310.67921042908
6.256894600496366	20936.13883222062	20007.025706950557	26354.593560940382	24984.037312368826	28895.81735129197	27321.655350598074	31226.14094557774	29469.35073045383	35149.77219411421	33095.59337780514	0.16859005320434528	0.16416697160286883	829.2288467617473	11946.535424583592	784.0599032009486	11295.795423738658
6.294595537993358	20958.68407867804	20028.571481638937	26382.995086997093	25010.962243771548	28926.9650796302	27351.106432363962	31259.806522328097	29501.122321741666	35187.6760469978	33131.282006746	0.1685904975480874	0.16416740174931319	823.1622336318251	11930.59151838068	778.3238536483841	11280.721577649936
6.332523642604218	20981.198541558795	20050.08786010473	26411.358294089132	25037.850857271773	28958.07094770489	27380.517938195648	31293.426982481957	29532.851335673433	35225.5292783681	33166.92297062228	0.16859094990164597	0.16416783964963508	817.1247030275408	11914.445788431913	772.6153031607391	11265.456930513494
6.370680283125076	21003.681830056517	20071.57446928462	26439.682698395754	25064.70269436589	28989.134427935685	27409.88936932722	31327.00175816274	29564.537236339555	35263.33125208358	33202.515670432906	0.1685914104098696	0.16416828544405448	811.1161535664578	11898.097449394874	766.9341558877495	11250.000740265474
6.40906683659976	21026.13355172032	20093.030934551338	26467.96781417767	25091.517294734607	29020.15499069262	27439.22022505632	31360.53027932096	29596.179485780303	35301.08132961436	33238.059504927565	0.16859187922023286	0.1641687392753323	805.1364841546165	11881.545715523884	761.2803162559285	11234.352264527231
6.447684688369473	21048.55331245129	20114.45687971029	26496.21315377544	25118.294196241284	29051.132104295346	27468.510002743336	31394.011973734123	29627.777543985547	35338.7788700432	33273.55387060739	0.16859235648288284	0.16416920128881732	799.1855939885136	11864.78980073519	755.6536889638519	11218.510760565288
6.486535232122802	21070.940716498735	20135.851926996125	26524.41822760756	25145.03293493018	29082.06523501212	27497.758197810337	31427.446267006424	29659.330868894445	35376.423230066204	33308.99816172564	0.16859284235068947	0.16416967163249485	793.2633825573139	11847.82891865354	750.0541789874551	11202.475485393777
6.525619869945995	21093.295366456787	20157.215697069663	26552.58254416916	25171.733045025296	29112.95384705931	27526.96430374081	31460.83258256903	29690.838916395733	35414.01376399428	33344.39177028904	0.16859333697929285	0.1641701504570305	787.3697496331879	11830.662282526493	744.4816915707197	11186.245695682243
6.564940012373588	21115.61686326025	20178.547809014035	26580.705610029643	25198.394058928214	29143.797402599896	27556.12781207815	31494.170341679313	29722.301140327054	35451.549823753376	33379.73408605804	0.168593840527156	0.16417063791582368	781.5045952784712	11813.289105344564	738.9361322329496	11169.820647874847
6.604497078439295	21137.904806181476	20199.847880331927	26608.786929831844	25225.01550721735	29174.59536174366	27585.24821242599	31527.458963421806	29753.71699247583	35489.030758886656	33415.02449654888	0.16859435315561447	0.16417113416505313	775.6678198463051	11795.708599892445	733.4174067653948	11153.199598195031
6.644292495727218	21160.158792826347	20221.115526941656	26636.82600628995	25251.596918645868	29205.34718254591	27614.32499244671	31560.697864707745	29785.085922578663	35526.45591655528	33450.262387033974	0.16859487502892845	0.16417163936372992	769.8593239741749	11777.919978683814	727.9254212315427	11136.38180266507
6.684327700423376	21182.378419130797	20242.3503631744	26664.8223401883	25278.13782014102	29236.052321007337	27643.357637861878	31593.886460275746	29816.40737832247	35563.824641540166	33485.44714054427	0.16859540631433692	0.16417215367374857	764.0790085842018	11759.922454003245	722.4600819656043	11119.366517120041
6.724604137367524	21204.56327935675	20263.552001770146	26692.775430379417	25304.637736801953	29266.710231072957	27672.34563245083	31627.024162691552	29847.680805343778	35601.13627624307	33520.578137869576	0.16859594718211138	0.16417267725993873	758.3267748850631	11741.715237965807	717.0212955661118	11102.15299714543
6.76512326010531	21226.71296608881	20284.720053874662	26720.68477378309	25331.096191898883	29297.320364632298	27701.288458050796	31660.110382349092	29878.90564722971	35638.39016068891	33555.654757560806	0.16859649780561067	0.16417321029011922	752.6025243743206	11723.297542589717	711.6089689111104	11084.740498342551
6.805886530940724	21248.827070230374	20305.854129036303	26748.549865384743	25357.512706872054	29327.882171518704	27730.185594556868	31693.144527470697	29910.081345518716	35675.585632527305	33590.67637593198	0.168597058361337	0.164173752935151	746.9061588299228	11704.668579696678	706.2230091434903	11067.128276130185
6.846895420988873	21270.905180999816	20326.953835202115	26776.370198233984	25383.886801329925	29358.39509950901	27759.036519921057	31726.12600410763	29941.20733970051	35712.72202703441	33625.642367061264	0.1685976290289937	0.16417430536899436	741.2375803137547	11685.827561010607	700.8633236707537	11049.315585786477
6.888151410229076	21292.94688592676	20348.018778714686	26804.14526344335	25410.217993048325	29388.858594323345	27787.840710152508	31759.054216140845	29972.283067217097	35749.798677115105	33660.55210279337	0.1685982099915431	0.16417486776876422	735.5966911728028	11666.77369820606	695.529820173746	11031.30168260727
6.92965598755826	21314.951770848395	20369.04856430871	26831.874550187113	25436.505797969283	29419.272099625057	27816.597639317373	31791.928565281833	30003.307963463492	35786.81491330523	33695.40495274157	0.16859880143526512	0.16417544031478754	729.9833940380486	11647.506202916615	690.222406600893	11013.085821852088
6.971410650844719	21336.919419905687	20390.042795107573	26859.557545700052	25462.749730200005	29449.635057020627	27845.306779538772	31824.748451073567	30034.281461788643	35823.77006377399	33730.20028428996	0.1685994035498189	0.1641760231906614	724.3975918191136	11628.024286715314	684.9409911638941	10994.667258721776
7.01341690698215	21358.84941553939	20411.00107261969	26887.193735276036	25488.94930201153	29479.946906059387	27873.9676009965	31857.513270891137	30065.202993496023	35860.66345432609	33764.9374625954	0.16860001652830278	0.16417661658331306	718.8391877075774	11608.327161174268	679.6854823416215	10976.045248439535
7.055676271944047	21380.741338486394	20431.922996735208	26914.78260226708	25515.104023837943	29510.207084233825	27902.57957192745	31890.222419943115	30096.071987844934	35897.4944084046	33799.61585059025	0.16860064056731816	0.1641772206830606	713.3080851781415	11588.414037935436	674.455788880412	10957.219046304002
7.098190270838397	21402.594767775852	20452.8081657225	26942.323628082206	25541.213404275364	29540.41502697963	27931.14215862557	31922.87529127261	30126.88787205151	35934.26224709357	33834.234808984824	0.16860127586703175	0.16417783568367317	707.8041879835655	11568.284128665924	669.2518197904574	10938.187907654792
7.1409604379627405	21424.40928072529	20473.656176224627	26969.816292186322	25567.276950080963	29570.570167675785	27959.654825442143	31955.4712757585	30157.650071289896	35970.96628912089	33868.79369627002	0.16860192263124174	0.16417846178243523	702.327400157752	11547.936645142734	664.0734843469108	10918.95108794421
7.183988316859528	21446.184452936777	20494.466623255845	26997.260072099318	25593.294166172134	29600.67193764505	27988.11703478607	31988.009762116886	30188.358008693616	36007.6058508614	33903.29186872023	0.16860258106744244	0.1641790991802105	696.877626012254	11527.370799236	658.920692088257	10899.50784272328
7.227275460371831	21467.919858292928	20515.239100198014	27024.654443394887	25619.264555625545	29630.71976615396	28016.528247124126	32020.490136902343	30219.01110535677	36044.18024633971	33937.72868039607	0.16860325138689367	0.16417974808150565	691.4547701348783	11506.585802923888	653.7933528145077	10879.85742767062
7.270823430699384	21489.61506895298	20535.97319879703	27051.998879699688	25645.187619676315	29660.713080413392	28044.887920981357	32052.91178450951	30249.608780335522	36080.68878723363	33972.10348314743	0.1686039338046866	0.16418040869453715	686.0587373948074	11485.580868413672	648.6913765910431	10859.99909868557
7.31463379945495	21511.269655349046	20556.668509159437	27079.29285269262	25671.062857717465	29690.651305579195	28073.195512941806	32085.274087174963	30280.150450649944	36117.13078287772	34006.41562661698	0.16860462853981467	0.1641810812313005	680.6894329368952	11464.355208094232	643.6146737452364	10839.932111853734
7.358708147721062	21532.883186181905	20577.324619748608	27106.535832103717	25696.889767298962	29720.533864752502	28101.45047764882	32117.576424978684	30310.635531285312	36153.50554026661	34040.664458243125	0.16860533581524537	0.16418176590763547	675.3467621801537	11442.90803453885	638.5631548626116	10819.655723451637
7.403048066107065	21554.455228417082	20597.941117381204	27133.727285713456	25722.66784412706	29750.360178980387	28129.6522678057	32149.818175845972	30341.063435193955	36189.81236405869	34074.84932326351	0.16860605585799093	0.16418246294329897	670.0306308211293	11421.238560613245	633.5367307929555	10799.169190060347
7.447655154806527	21575.985347280868	20618.517587223723	27160.86667935203	25748.39658206393	29780.129667256733	28157.80033417665	32181.998715549464	30371.43357329739	36226.050556580056	34108.96956471893	0.1686067888991823	0.1641831725620352	664.7409448305843	11399.345999451354	628.5353126436239	10778.471768505871
7.49253102365499	21597.473106256246	20639.053612788473	27187.95347689857	25774.07547312657	29809.84174652277	28185.894125587096	32214.117417711113	30401.74535448765	36262.21941782836	34143.02452345642	0.16860753517414537	0.16418389499164737	659.4776104531484	11377.22956449166	623.558811781113	10757.562715911306
7.537677292188054	21618.91806707878	20659.548775930227	27214.987140280482	25799.704007486704	29839.495831668093	28213.933088924918	32246.17365380434	30431.998185629946	36298.318245477014	34177.013538133695	0.16860829492247503	0.1641846304640738	654.2405342072016	11354.88846952375	618.6071398331551	10736.441289790906
7.583095589699846	21640.31978973257	20680.002656842407	27241.96712947287	25825.2816734701	29869.091335531528	28241.91666914128	32278.166793156375	30462.19147156448	36334.34633487942	34210.93594522292	0.1686090683881156	0.16418537921545995	649.0296228837688	11332.321928697638	613.6802086837706	10715.10674798116
7.628787555301809	21661.677832446025	20700.414834053303	27268.892902497842	25850.807957556055	29898.627668902107	28269.844309251464	32310.096202950444	30492.324615108737	36370.30297907331	34244.79107901478	0.1686098558194366	0.16418614148623803	643.844783546112	11309.529156567529	608.7779304744909	10693.558348721825
7.674754837981857	21682.991751687823	20720.784884422435	27295.763915424115	25876.282344377072	29928.104240520224	28297.715450336138	32341.961248228457	30522.39701705988	36406.187468785494	34278.578271622886	0.1686106574693161	0.1641869175212029	638.6859235284501	11286.509368115105	603.9002176040667	10671.795350682922
7.720999096663877	21704.261102162578	20741.112383136642	27322.57962236637	25901.70431671839	29957.520457078685	28325.529531542343	32373.761291893385	30552.40807619712	36441.99909243634	34312.29685298808	0.16861147359522094	0.16418770756959244	633.5529504360165	11263.261778777465	599.0469827267225	10649.81701296568
7.767522000267617	21725.48543680668	20761.396903706387	27349.339475484885	25927.073355517718	29986.87572322406	28353.28599008475	32405.495694712095	30582.357189284303	36477.737136144875	34345.946150883115	0.1686123044592921	0.16418851188516756	628.4457721430226	11239.785604468547	594.2181387518649	10627.622595157474
7.814325227768903	21746.66430678396	20781.638017961817	27376.04292498503	25952.388939864824	30016.169441557813	28380.98426124694	32437.163815317967	30612.243751072496	36513.400883733564	34379.52549091721	0.16861315032842736	0.16418933072629585	623.364296794578	11216.080061646178	589.4135988451308	10605.211357367225
7.861410468260233	21767.79726148154	20801.83529604904	27402.689419117087	25977.6505470015	30045.401012638	28408.623778382847	32468.765010214076	30642.067154302906	36548.98961673383	34413.03419654115	0.1686140114743699	0.16419016435603367	618.3084328030818	11192.144367308356	584.6332764246617	10582.582560222596
7.908779421011744	21788.883848505233	20821.988306426036	27429.27840417567	26002.85765232107	30074.569834980397	28436.203972918032	32500.298633775867	30671.82678970949	36584.50261439104	34446.47158905203	0.16861488817379458	0.1641910130422132	613.2780888500274	11167.977739039809	579.8770851637237	10559.735464945436
7.956433795532517	21809.923613675503	20842.09661585895	27455.809324499773	26028.009729368532	30103.67530506043	28463.724274351476	32531.76403825472	30701.52204602222	36619.93915367047	34479.83698759873	0.16861578070840008	0.16419187705752777	608.273173881229	11143.579394997098	575.1449389867485	10536.669333321042
8.004375311632296	21830.91610102254	20862.159789417892	27482.28162247197	26053.10624984012	30132.71681731423	28491.184110256774	32563.1605737805	30731.152309969806	36655.298509262204	34513.12970918685	0.16861668936499813	0.16419275667962144	603.2935971105471	11118.948554012924	570.4367520693922	10513.383427762426
8.052605699483543	21851.860852782385	20882.177390473084	27508.694738518974	26078.14668358344	30161.693764141113	28518.582906284177	32594.48758836578	30760.71696628315	36690.57995358798	34546.34906868451	0.16861761443560727	0.16419365219117846	598.3392680204124	11094.084435631521	565.7524388420279	10489.877011380158
8.101126699683881	21872.757409392056	20902.148980690858	27535.048111110937	26103.130498597435	30190.605535904815	28545.92008616221	32625.744427908725	30790.21539769861	36725.78275680648	34579.49437882791	0.1686185562175482	0.16419456388001533	593.4100963526871	11068.98626002483	561.0919139820035	10466.149347913451
8.149940063318896	21893.60530948495	20922.07412002938	27561.341176761387	26128.057161032164	30219.45152093549	28573.195071699327	32656.930436196704	30819.64698496115	36760.9061868196	34612.56495022689	0.1686195150135397	0.16419549203917444	588.505992116523	11043.653248138726	556.4550924189389	10442.199701856822
8.199047552025359	21914.40408988652	20941.952366734804	27587.57337002745	26152.92613518918	30248.231105531824	28600.4072827862	32688.044954910332	30849.01110682824	36795.94950927911	34645.56009137127	0.16862049113179722	0.1641964369670184	583.6268655845197	11018.084621705115	551.8418893319322	10418.027338463813
8.248450938054788	21935.153285609427	20961.783277336934	27613.744123509583	26177.736883521386	30276.943673962964	28627.556137397394	32719.087323627005	30878.307140073182	36830.91198759288	34678.47910863667	0.1686214848861322	0.1641973989673272	578.7726272905711	10992.279603215866	547.2522201458924	10393.631523700431
8.298152004337403	21955.852429848812	20981.56640664498	27639.852867851572	26202.488866633103	30305.588608470574	28654.641051593404	32750.05687982485	30907.53445948883	36865.79288293155	34711.3213062907	0.16862249659605516	0.16419837834939807	573.9431880300399	10966.237415999174	542.6860005357885	10369.011524394155
8.348152544546481	21976.501053977656	21001.301307743564	27665.899031740686	26227.181543280567	30334.165289271157	28681.661439523115	32780.952958886875	30936.692437891736	36900.59145423554	34744.085986499835	0.16862352658687874	0.1641993754281437	569.1384588619694	10939.957284294069	538.1431464236812	10344.166608204134
8.398454363163072	21997.09868754202	21020.987531988154	27691.882041907877	26251.814370371758	30362.67309455844	28708.61671342568	32811.774894105234	30965.78044612571	36935.30695822214	34776.77244933548	0.1686245751898221	0.16420039052419588	564.358351104951	10913.43843321316	533.6235739778494	10319.096043657511
8.449059275541144	22017.644858256084	21040.624629000988	27717.801323127747	26276.38680296703	30391.111400505604	28735.506283633174	32842.52201668544	30994.79785306636	36969.93864939263	34809.379992781265	0.16862564274212216	0.16420142396401022	559.6027763365419	10886.680088796653	529.1271996120922	10293.799100179225
8.49996910797308	22038.139091997324	21060.212146666454	27743.65629821888	26300.89829427905	30419.479581267868	28762.329558572623	32873.19365575082	31023.744025624783	37004.485780039744	34841.907912739494	0.16862672958713867	0.16420247607996993	554.8716463926248	10859.681478027254	524.6539399850299	10268.275048122741
8.551185697755594	22058.580912801375	21079.74963112689	27769.44638804383	26325.348295673462	30447.777008984816	28789.085944768824	32903.789138346925	31052.618328752367	37038.94760025505	34874.35550303871	0.16862783607446954	0.16420354721049707	550.1648733676411	10832.441828904673	520.2037120007444	10242.523158833385
8.602710893256043	22078.96984285727	21099.236626777958	27795.171011509723	26349.73625666907	30476.003053783395	28815.774846846696	32934.30778944647	31081.420125444878	37073.32335793707	34906.72205544068	0.16862896256006119	0.16420463770015864	545.4823696139501	10804.960370454937	515.7764328046469	10216.54270460084
8.654546553979111	22099.305402502025	21118.672676264072	27820.82958556819	26374.06162493823	30504.157083780236	28842.395667533845	32964.748931953836	31110.14877674706	37107.61229879883	34939.00685964789	0.16863010940632703	0.16420574789978215	540.8240477408981	10777.236332789063	511.3720197866787	10190.332958784886
8.706694550633951	22119.587110215965	21138.057320474007	27846.421525216265	26398.323846307518	30532.238465085044	28868.94780766361	32995.11188671054	31138.80364175753	37141.81366637667	34971.209203311395	0.16863127698226346	0.16420687816656745	536.1898206144106	10749.2689471161	506.9903905803221	10163.893195832148
8.759156765201672	22139.814482617025	21157.390098536183	27871.94624349619	26422.522364758173	30560.24656180291	28895.43066617767	33025.39597249965	31167.384077633455	37175.926702037825	35003.328372038566	0.16863246566357004	0.16420802886420305	531.579601350415	10721.057445690036	502.63146305672126	10137.22269120533
8.811935091003267	22159.987034455604	21176.670547813726	27897.403151496044	26446.656622426355	30588.18073603745	28921.843640128747	33055.600506051254	31195.889439595187	37209.95064498926	35035.363649400766	0.16863367583277294	0.16420920036298522	526.9933033236302	10692.601062003523	498.29515532875666	10110.32072151918
8.865031432767935	22180.104278609364	21195.898203900033	27922.791658350365	26470.72605960409	30616.040347894133	28948.186124683896	33085.72480204789	31224.319080931717	37243.88473228655	35067.31431694194	0.1686349078793478	0.16421039303993812	522.4308401636663	10663.899030788802	493.9813857525005	10083.186564608477
8.918447706701835	22200.165726077837	21215.072600613923	27948.111171240696	26494.730114739898	30643.824755483434	28974.457513127603	33115.768173130054	31252.672353005815	37277.72819884284	35099.17965418706	0.16863616219984592	0.1642116072789357	517.8921257499023	10634.950587942265	489.6900729206973	10055.819499447942
8.972185840557227	22220.170885976626	21234.193269994525	27973.361095395794	26518.668224439156	30671.53331492373	29000.65719686463	33145.729929901456	31280.94860525898	37311.48027743761	35130.95893865022	0.16863743919802543	0.16421284347082624	513.3770742123015	10605.75497060921	485.4211356625892	10028.218806203455
9.02624777370205	22240.119265532066	21253.259742296454	27998.540834092455	26542.539823464977	30699.165380344948	29026.78456542338	33175.60938093498	31309.14718521709	37345.140198726236	35162.65144584368	0.1686387392849815	0.16421410201356174	508.8855999353691	10576.311417298391	481.1744930485729	10000.38376635965
9.080635457189915	22260.010370075626	21272.271545984935	28023.649788656236	26566.34434473908	30726.72030389201	29052.839006459417	33205.40583277859	31337.26743849607	37378.70719124962	35194.25644928693	0.16864006287927857	0.16421538331232471	504.4176175519824	10546.619167817757	476.9500643843203	9972.313662664965
9.135350853830497	22279.843703037943	21291.228207730426	28048.687358461808	26590.081219342275	30754.19743572817	29078.81990575853	33235.118589961094	31365.30870880722	37412.18048144363	35225.77322051544	0.16864141040708924	0.1642166877796612	499.9730419453117	10516.677463356405	472.74776921159355	9944.007779181935
9.190395938260405	22299.618765943305	21310.12925240377	28073.65294093402	26613.749876515616	30781.596124038897	29104.726647240546	33264.746954998576	31393.270337963408	37445.559293649414	35257.20102909041	0.1686427823023307	0.16421801583561493	495.55178824882023	10486.485546552576	468.56752731031156	9915.465401393361
9.245772697014415	22319.335058403656	21328.97420307086	28098.545931548524	26637.34974366114	30808.91571503555	29130.558612962916	33294.290228400605	31421.151665884907	37478.84285012346	35288.539142608184	0.1686441790068069	0.16421936790786448	491.1537718400941	10456.04266139213	464.4092586908373	9886.685816078447
9.301483128597186	22338.992078112366	21347.762580987077	28123.3657238322	26660.88024634247	30836.155552958728	29156.315183123894	33323.747708676216	31448.952030605058	37512.03037104744	35319.786826709555	0.16864560097035305	0.1642207444318614	486.7789083457901	10425.348053389229	460.27288359880913	9857.668311477639
9.357529243555355	22358.589320838568	21366.493905592346	28148.111709364533	26684.340808286222	30863.314980082887	29181.995736066972	33353.11869234111	31476.67076827707	37545.121074539624	35350.94334509032	0.1686470486509805	0.16422214585097245	482.4271136416355	10394.400969616137	456.15832251653774	9828.41217734944
9.413913064550128	22378.126280420816	21385.16769450542	28172.783277778155	26707.730851382756	30890.393336719877	29207.59964828439	33382.402473923976	31504.307213180076	37578.11417666519	35382.00795951107	0.1686485225150263	0.16422357261662426	478.0983038438135	10363.200658593327	452.06549615380936	9798.91670485679
9.47063662643026	22397.60244876068	21403.783463518266	28197.379816759585	26731.049795687	30917.389961222947	29233.12629442094	33411.598345973216	31531.8606977254	37611.008891447105	35412.979929807385	0.16865002303730625	0.16422502518844934	473.7923953164718	10331.746370488778	447.99432545449235	9769.181186724454
9.527701976305488	22417.0173158167	21422.34072659066	28221.900712050523	26754.297059419838	30944.30418999133	29258.57504727832	33440.705599064306	31559.330552463598	37643.80443087782	35443.85851390076	0.168651550701268	0.164226504034438	469.50930466881255	10300.037357113324	443.9447315944126	9739.204917275347
9.585111173620431	22436.370369597804	21440.838995844355	28246.3453474486	26777.472058969	30971.135357474246	29283.9452778191	33469.72352180673	31586.71610609091	37676.50000493048	35474.64296780912	0.16865310599915004	0.1642280096310873	465.2489487497369	10268.072871858254	439.916635978414	9708.987192397937
9.642866290228868	22455.66109615659	21459.2777815573	28270.7131048082	26800.574208890215	30997.882796175134	29309.23635517094	33498.65140085099	31614.016685456263	37709.094821570405	35505.33254565783	0.16865468943213993	0.1642295424635595	461.0112446527346	10235.85216985643	435.90996024018386	9678.52730959747
9.700969410468568	22474.888979583026	21477.65659215765	28295.003364041855	26823.602921908252	31024.54583665651	29334.447646630808	33527.48852089655	31641.231615568136	37741.58808676747	35535.92649969073	0.16865630151053954	0.16423110302583832	456.7961097127991	10203.374507967383	431.9246262421366	9647.824568050914
9.75942263123647	22494.05350199738	21495.97493421792	28319.215503120955	26846.55760891824	31051.123807544125	29359.578517669484	33556.234164698944	31668.360219601887	37773.97900450783	35566.42408028178	0.16865794275393062	0.16423269182089045	452.6034615035169	10170.639144768938	427.96055607503513	9616.878268647008
9.818228062064373	22513.154143543456	21514.2323124488	28343.348898076936	26869.437678986786	31077.616035531766	29384.62833193599	33584.88761307766	31695.401818906957	37806.26677680644	35596.8245359464	0.1686596136913447	0.16423430936082953	448.4332178418408	10137.645340709016	424.0176720583404	9585.687714042142
9.877387825195074	22532.190382381777	21532.428229693156	28367.4029230026	26892.242539353458	31104.021845386214	29409.59645126238	33613.448144924194	31722.355733014578	37838.45060371988	35627.12711335378	0.16866131486143365	0.16423595616708273	444.28529678244377	10104.392358053476	420.09589673546725	9554.252208615653
9.936904055658934	22551.161694682258	21550.562186919393	28391.376950052978	26914.971595431598	31130.34055995178	29434.48223566793	33641.91503720981	31749.221279644826	37870.5296833589	35657.33105733816	0.1686630468126483	0.16423763277056092	440.1596166159434	10070.879460877739	416.19515287553077	9522.571058549918
9.996778901350961	22570.067554617	21568.633683215412	28415.270349446502	26937.624250810084	31156.571500155194	29459.285043364373	33670.287564993625	31775.9977747149	37902.50321190149	35687.43561091185	0.1686648101034142	0.16423933971183208	436.05609587114304	10037.105915199034	412.3153634731425	9490.643571894616
10.05701452310831	22588.90743435305	21586.642215781867	28439.082489466346	26960.199907254355	31182.71398501087	29484.00423076041	33698.5650014312	31802.684532346615	37934.370383606365	35717.440015277214	0.16866660530231647	0.16424107754129738	431.97465331759304	10003.070989058353	408.45645174832316	9458.46905859746
10.117613094788254	22607.680804045114	21604.587279925854	28462.81273646183	26982.69796470815	31208.767331626186	29508.639152467083	33726.746617783145	31829.280864874883	37966.13039082684	35747.34350983996	0.16866843298828324	0.16424284681937062	427.91520795604447	9968.773952392861	404.6183411421662	9426.046830480918
10.178576803346665	22626.38713182751	21622.468369053764	28486.460454849144	27005.117821294385	31234.730855206097	29533.189161302198	33754.83168342316	31855.786082855237	37997.78242402384	35777.14533222134	0.16867029375077522	0.1642446481166605	423.87767902208725	9934.214077146724	400.80095531747793	9393.3762012925
10.239907848916916	22645.025883806815	21640.284974664795	28510.025007113083	27027.458873317002	31260.60386905901	29557.653608295954	33782.81946584738	31882.1994950727	38029.32567178071	35806.84471827202	0.16867218818997867	0.1642464820141581	419.86198598795454	9899.390637382865	397.0042181611643	9360.456486816518
10.301608444889292	22663.596524053864	21658.036586343813	28533.50575380815	27049.720515262215	31286.38568460194	29582.031842695927	33810.70923068309	31908.52040854999	38060.75932081716	35836.44090208514	0.16867411691700118	0.16424834910342564	415.8680485584191	9864.302909248509	393.22805378047633	9327.287004858255
10.363680817990868	22682.09851459591	21675.722691754472	28556.90205356009	27071.90213980021	31312.075611366257	29606.32321197263	33838.50024169801	31934.748128556403	38092.08255600415	35865.933116010325	0.16867608055406927	0.16425024998678944	411.89578667172464	9828.950171034783	389.4723865032429	9293.867075276561
10.426127208365882	22700.53131540833	21693.34277663183	28580.21326306707	27094.003137786465	31337.672957003124	29630.52706182469	33866.191760809466	31960.88195861637	38123.2945603785	35895.32059066737	0.16867807973473414	0.16425218527753704	407.94512049423065	9793.3317031404	385.73714087408734	9260.196019972675
10.488949869656532	22718.89438440627	21710.89632477494	28603.438737100918	27116.022898263167	31363.177027289003	29654.6427361843	33893.78304809359	31986.92120051828	38154.394515157794	35924.60255496022	0.16868011510407757	0.16425415560011764	404.0159704248945	9757.446788191795	382.0222416573379	9226.273163001053
10.552151069084381	22737.187177436408	21728.38281803961	28626.577828508784	27137.960808461023	31388.587126131853	29678.66957722302	33921.27336179525	32012.865154323812	38185.38159975613	35953.77823609171	0.16868218731892157	0.16425616159034462	400.10825709361234	9721.294711097144	378.3276138359797	9192.097830597311
10.615733087532126	22755.409148268274	21745.801736330646	28649.629888214447	27159.8162538007	31413.902555576795	29702.606925357362	33948.661958337696	32038.713118377073	38216.25499179951	35982.84685957808	0.16868429704804477	0.16425820389560541	396.22190135880373	9684.874759032391	374.65318260979257	9157.669351204298
10.679698219625935	22773.5597485856	21763.15255759426	28672.59426521984	27181.588617894577	31439.122615812277	29726.4541192547	33975.94809233259	32064.46438931412	38247.01386714196	36011.807649264025	0.1686864449723999	0.1642602831750713	392.3568243076734	9648.186221505515	370.99887339488487	9122.98705550097
10.744048773818252	22791.638427977323	21780.43475781005	28695.470306606385	27203.277282548202	31464.24660517609	29750.21049583905	34003.131016589956	32090.118262072352	38277.65739988144	36040.65982733767	0.1686886317853364	0.16426240009991316	388.51294725286425	9611.228390329517	367.36461182122	9088.05027639959
10.808787072471103	22809.644633928496	21797.647810982966	28718.257357536437	27224.881627761908	31489.27382016138	29773.875390296933	34030.20998212839	32115.674029900198	38308.18476237627	36069.402614345985	0.1686908581928274	0.16426455535352175	384.69019173443667	9574.000559742562	363.75032373378053	9052.858349140733
10.87391545193992	22827.57781181114	21814.79118913521	28740.954761254896	27246.401031732625	31514.20355542328	29797.448136083665	34057.18423818568	32141.130984367137	38338.59512526206	36098.035229210574	0.16869312491369978	0.1642667496317299	380.88847951972275	9536.502026445232	360.1559351927426	9017.410611342639
10.93943626265785	22845.43740487487	21831.864362297933	28763.56185909069	27267.834870855528	31539.035103785136	29820.928064929474	34084.05303222934	32166.488415373744	38368.88765746858	36126.55688924366	0.16869543267987033	0.16426898364304146	377.1077325997758	9498.732089585625	356.5813724708278	8981.706402997486
11.00535186922059	22863.222854237272	21848.866798502724	28786.07799045829	27289.18251972575	31563.767756245055	29844.314506845767	34110.81560996745	32191.745611161823	38399.061526237136	36154.966810164224	0.16869778223658474	0.1642712581088606	373.34787318791496	9460.69005077891	353.0265620503633	8945.745066453703
11.071664650471687	22880.933598873922	21865.79796377272	28808.502492858934	27310.443351139787	31588.400801982207	29867.606790131147	34137.4712153592	32216.9018583245	38429.115897137664	36183.264206114174	0.1687001743426614	0.16427357376373075	369.6088237230433	9422.37521423772	349.49143062805524	8909.525946585461
11.138376999588447	22898.569075608946	21882.657322114297	28830.834701882814	27331.616736097847	31612.93352836411	29890.804241378602	34164.01909062672	32241.956441817445	38459.04993408742	36211.44828967578	0.16870260977073864	0.16427593135557356	365.8905068669119	9383.786886780523	345.97590511114686	8873.048390766606
11.205491324168262	22916.128719104447	21899.444335507626	28853.073951210037	27352.702043805013	31637.36522095292	29913.906185481334	34190.45847626583	32266.908644968826	38488.86279936843	36239.51827188804	0.16870508930752948	0.16427833164593245	362.1928454993176	9344.924377762713	342.4799126145663	8836.311748849228
11.273010046315514	22933.611961850274	21916.1584638978	28875.21957261235	27373.698641673378	31661.695163512395	29936.911945639877	34216.788611057586	32291.757749490705	38518.55365364603	36267.47336226436	0.16870761375407886	0.16428077541022437	358.5157627235749	9305.786999267526	339.00338046310935	8799.31537326239
11.340935602728974	22951.01823415366	21932.799165185243	28897.270895954865	27394.60589532344	31685.92263801514	29959.820843368427	34243.00873208018	32316.503035489583	38548.12165598791	36295.312768809745	0.1687101839260245	0.16428326343799216	354.8591818618297	9266.374066056684	335.5462361901882	8762.05861906521
11.409270444789758	22968.34696412827	21949.365895216575	28919.227249197396	27415.4231685864	31710.04692464936	29982.63219850222	34269.11807472049	32341.143781478208	38577.56596388276	36323.035698039224	0.16871280065386576	0.16428579653316336	351.22302645555465	9226.684895637445	332.10840753736557	8724.540843966417
11.478017038649782	22985.597577683548	21965.85810777457	28941.087958396325	27436.149823505475	31734.067301826428	30005.34532920398	34295.1158726864	32365.679264386385	38606.885733260024	36350.641354995445	0.16871546478323407	0.16428837551431327	347.60722026383155	9186.718808279373	328.68982244998915	8686.761408285238
11.547177865320764	23002.76949851319	21982.275254568387	28962.852347705764	27456.78522033787	31757.983046187717	30027.95955197112	34321.00135801857	32390.10875957276	38636.08011850902	36378.12894326728	0.16871817717517193	0.16429100121493437	344.0116872615181	9146.475127028301	325.2904090808588	8648.719675095752
11.616755420763786	23019.862148084063	21998.61678522352	28984.519739379444	27477.32871755661	31781.79343261229	30050.47418164289	34346.77376110311	32414.431540836515	38665.14827249923	36405.4976650086	0.16872093870641333	0.16429367448370782	340.43635164242005	9105.953177849762	321.9100957890041	8610.415010256693
11.686752215979308	23036.874945624582	22014.88214727157	29006.08945377227	27497.779671852422	31805.497734224387	30072.88853140776	34372.432310684206	32438.646880429413	38694.089346600624	36432.74672095739	0.1687237502696733	0.16429639618478314	336.8811378143728	9065.152289552614	318.5488111350278	8571.846782350913
11.75717077709787	23053.80730811277	22031.07078613955	29027.560809341732	27518.13743813521	31829.095222400836	30095.201912810262	34397.97623387656	32462.75404906741	38722.902490703935	36459.875310454576	0.168726612773938	0.1642991671980604	333.3459704001725	9024.071793888696	315.20648388389964	8533.014362805523
11.82801364547121	23070.658650264395	22047.182145139464	29048.93312264971	27538.401369536343	31852.585166778965	30117.41363575899	34423.40475617871	32486.7523159435	38751.586853241926	36486.88263146429	0.1687295271447659	0.16430198841947985	329.83077423556824	8982.711025544442	311.8830430042872	8493.917125947773
11.899283377763982	23087.428384520405	22063.215665457214	29070.205708363686	27558.570817410095	31875.966835264007	30139.523008533713	34448.71710148563	32510.640948739674	38780.14158121014	36513.76788059327	0.1687324943245881	0.16430486076131492	326.33547436867957	8941.06932219956	308.57841766398633	8454.55444892589
11.970982546046038	23104.115921034623	22079.17078614148	29091.377879258576	27578.645131335514	31899.23949403731	30161.529337793007	34473.91249210247	32534.41921363961	38808.56582018876	36540.530253111145	0.16873551527302122	0.16430778515247269	322.85999606215046	8899.146024635993	305.29253723385045	8414.925711886957
12.043113737885237	23120.720667661004	22095.046944092544	29112.44894621834	27598.623659118464	31922.402407564325	30183.431928582264	34498.990148758065	32558.086375341707	38836.85871436464	36567.168942971264	0.16873859096718016	0.16431076253879762	319.40426478732843	8856.94047664199	302.02533128359937	8375.030297908
12.115679556440844	23137.24202994028	22110.84357405041	29133.41821823713	27618.505746793024	31945.454838602298	30205.230084340965	34523.94929061815	32581.641697071573	38865.019406552936	36593.683142831	0.16874172240199878	0.1643137938833826	315.96820622714586	8814.452025163919	298.7767295827507	8334.867593098432
12.188682620557461	23153.679411087152	22126.560108583424	29154.285002421362	27638.290738623797	31968.396048209062	30226.923106911225	34548.78913529995	32605.0844405958	38893.04703822039	36620.07204407359	0.16874491059055807	0.16431688016688586	312.55174627303495	8771.680020266213	295.54666209893185	8294.436986596324
12.26212556485955	23170.03221197615	22142.19597807569	29175.048603990566	27657.97797710708	31991.22529575052	30248.510296545064	34573.50889888548	32628.413866234536	38920.940749507405	36646.33483682869	0.16874815656441902	0.164320022387852	309.15481102420017	8728.62381518539	292.3350589967158	8253.737870598212
12.336011039846525	23186.299831128283	22157.75061071527	29195.70832627946	27677.566802973197	32013.94183890969	30269.9909519131	34598.107795936434	32651.629232875657	38948.69967925195	36672.470709995054	0.16875146137396016	0.1643232215630409	305.7773267899465	8685.282766447403	289.1418506388436	8212.769640463404
12.41034171198835	23202.481664696657	22173.223432481333	29216.263470739053	27697.056555187934	32036.544933694833	30291.36437011233	34622.585039508325	32674.72979798809	38976.322965012696	36698.478851262036	0.16875482608872425	0.16432647872776215	302.41922008502297	8641.656233800575	285.9669675837504	8171.531694683246
12.485120263821853	23218.57710645222	22188.613867131535	29236.713336938366	27716.446570954497	32059.033834448164	30312.62984667473	34646.93984116538	32697.714817635937	39003.8097430933	36724.35844713243	0.16875825179776952	0.16432979493621475	299.080417628953	8597.74358026497	282.8103405838774	8130.023434918374
12.560349394047481	23234.585547768846	22203.92133618874	29257.057222565465	27735.736185714948	32081.4077938542	30333.78667557516	34671.17141099502	32720.58354649218	39031.15914856614	36750.10868294475	0.16876173961002827	0.16433317126183403	295.76084634734434	8553.544172223657	279.67190058593405	8088.24426604528
12.63603181762671	23250.506377608606	22219.14525892792	29277.294423429248	27754.92473315225	32103.666062948934	30354.834149240258	34695.278957623326	32743.33523785336	39058.37031529748	36775.728742896834	0.1687652906546711	0.16433660879764564	292.46043336970615	8509.057379427366	276.5515787314798	8046.193596240133
12.712170265880024	23266.33898250624	22234.285052362367	29297.42423346053	27774.011545191708	32125.807891128265	30375.771558556764	34719.261688230006	32765.969143653718	39085.44237597208	36801.217810068905	0.16876890608147943	0.16434010865662407	289.17910602895427	8464.282575032674	273.44930635389755	8003.870836948976
12.78876748658549	23282.082746553777	22249.340131229976	29317.445944713618	27792.995952002857	32147.832526157334	30396.59819288025	34743.11880856414	32788.48451448007	39112.37446211883	36826.575066447636	0.16877258706122356	0.16434367197205968	285.91679186117835	8419.219135673717	270.36501497906283	7961.275402974337
12.865826244077915	23297.737051384443	22264.30990797898	29337.358847367468	27811.877282000994	32169.739214179317	30417.313340043904	34766.849522959674	32810.88059958656	39139.165704136336	36851.79969295014	0.16877633478604864	0.16434729989793215	282.6734186015674	8373.86644138582	267.2986363223754	7918.406712435186
12.943349319348618	23313.301276156326	22279.19379275335	29357.162229726808	27830.65486184865	32191.527199724405	30437.91628636705	34790.45303435111	32833.156646909476	39165.81523131878	36876.89086944821	0.16878015046986694	0.1643509936092904	279.44891418828047	8328.223875793628	264.2501022904762	7875.264186885208
13.0213395101458	23328.774797536127	22293.9911933784	29376.855378223783	27849.328016457588	32213.19572571954	30458.406316664572	34813.92854429012	32855.31190308293	39192.32217188297	36901.84777479373	0.16878403534875883	0.1643547543026387	276.24320675843046	8282.290826053359	261.2193449794722	7831.847251323052
13.099799631075467	23344.15698968177	22308.70151534524	29396.43757741863	27867.896068989863	32234.74403349708	30478.782714255423	34837.27525296118	32877.345613453814	39218.68565299448	36926.66958684314	0.1687879906813793	0.16435858319633445	273.05622464674525	8236.066682873294	258.20629667310277	7788.1553341904655
13.178732513703073	23359.44722422556	22323.32416179585	29415.908110001248	27886.35834085979	32256.171362804722	30499.044760972123	34860.492359198644	32899.25702209777	39244.90480079543	36951.355482483596	0.16879201774937438	0.1643624815309855	269.88789638804155	8189.550840643235	255.2108898437291	7744.187867464498
13.258141006655675	23374.644870256277	22337.858533507013	29435.26625679206	27904.71415173512	32277.476951814755	30519.191737169684	34883.57906050309	32921.045371834785	39270.97874043188	36975.90463765842	0.16879611785780269	0.1643664505698628	266.73815071283025	8142.742697372101	252.23305715050083	7699.944286660291
13.338027975724735	23389.74929430125	22352.304028874616	29454.51129674308	27922.9628195388	32298.660037133694	30539.222921735167	34906.53455305835	32942.7099042455	39296.90659608175	37000.31622739382	0.16880029233556726	0.16437049159931577	263.6069165483932	8095.641654786654	249.27273143804632	7655.424030856229
13.418396303969553	23404.759860308135	22366.660043896925	29473.6425069391	27941.10366044998	32319.71985381205	30559.1375920967	34929.358031748794	32964.249859686985	39322.687490983575	37024.58942582496	0.16880454253585375	0.16437460592919703	260.4941230159602	8048.247118289582	246.32984573571594	7610.626542724669
13.49924889182131	23419.675929625777	22380.92597215815	29492.659162598156	27959.135988905724	32340.65563535374	30578.93502423321	34952.048690176154	32985.66447730956	39348.320547464595	37048.723406223406	0.16880886983657722	0.16437879489329538	257.39969943251344	8000.558497096412	243.40433325819322	7565.551268618554
13.580588657187745	23434.496860985644	22395.101204811308	29511.56053707307	27977.059117602184	32361.46661372658	30598.61449268392	34974.60572067789	33006.95299507328	39373.8048869709	37072.71734102439	0.16881327564083867	0.16438305984977647	254.32357530976878	7952.575204250403	240.4961274038942	7520.197658565827
13.662418535558457	23449.222010481888	22409.18513056085	29530.345901851804	27994.872357495973	32382.152019371755	30618.175270558004	34997.028314344374	33028.114649764866	39399.13963009644	37096.57040185469	0.16881776137738694	0.1643874021816312	251.26568034905358	7904.296656535007	237.60516175272642	7474.565166277811
13.744741480110864	23463.850731551454	22423.177135644743	29549.01452655824	28012.575017805164	32402.711081213874	30637.616629544165	35019.31566103692	33049.148677014506	39424.323896613016	37120.28175956048	0.16882232850109252	0.16439182329713345	248.22594444465358	7855.72227463685	234.73137006693287	7428.653249223717
13.827560461816718	23478.382374953882	22437.0766038165	29567.565678953044	28030.166406010696	32423.143026671252	30656.937839920654	35041.466949406255	33070.054311313375	39449.356805501004	37143.85058423622	0.16882697849342934	0.16439632463030507	245.20429768317263	7806.851483183913	231.87468629088835	7382.461368685588
13.910878469549415	23492.816288750557	22450.88291632664	29585.99862493431	28047.645827857465	32443.447081666243	30676.13817056517	35063.481366910935	33090.83078603112	39474.23747498027	37167.27604525358	0.1688317128629635	0.16440090764139165	242.20067033934174	7757.683710680343	229.03504454740323	7335.988989708945
13.9946985101918	23507.151818283262	22464.59545190358	29604.312628537806	28065.012587355108	32463.622470635095	30695.21688896457	35085.35809983567	33111.47733343316	39498.96502254101	37190.55731129046	0.16883653314585373	0.1644055738173442	239.21499287712504	7708.21838959679	226.21237913920777	7289.235581197776
14.079023608744702	23521.388306152847	22478.213586734582	29622.506951937776	28082.265986779308	32483.66841653881	30714.173261225296	35107.096333310605	33131.99318469905	39523.538564975956	37213.693550361146	0.16884144090635997	0.16441032467231356	236.24719594971975	7658.454956430942	223.40662454804988	7242.200615944341
14.163856808436103	23535.525092196935	22491.73669444581	29640.580855447115	28099.405326672477	32503.584140873292	30733.006552083265	35128.69525133017	33152.3775699402	39547.95721841227	37236.68392984611	0.16884643773736166	0.16441516174815007	233.29721039603464	7608.392851665616	220.61771543230861	7194.883570623584
14.24920117083096	23549.561513467434	22505.164146082323	29658.533597517675	28116.42990584468	32523.368863679993	30751.716024914214	35150.154036772474	33172.629718218384	39572.220098344136	37259.527616522835	0.16885152526088673	0.16442008661491625	230.36496724261087	7558.031519875862	217.84558662810014	7147.283925882541
14.335059775941703	23563.49690420762	22518.49531008753	29676.364434740663	28133.339021374486	32543.02180355662	30770.300941744073	35171.47187141898	33192.74885756427	39596.32631966599	37282.22377659672	0.16885670512864784	0.16442510087140588	227.45039770164294	7507.370409737341	215.09017314744415	7099.401166328229
14.421435722339384	23577.33059582855	22531.729552282133	29694.072621846597	28150.131968609516	32562.542177667827	30788.760563259282	35192.64793597419	33212.73421499607	39620.274996705884	37304.77157573245	0.16886197902259154	0.164430206145675	224.55343316908693	7456.408974023536	212.35141017785645	7051.234780592844
14.50833212726552	23591.06191688512	22544.866235842885	29711.657411705353	28166.808041167318	32581.929201755902	30807.094148817465	35213.681410085665	33232.58501653879	39644.065243259356	37327.170179086046	0.16886734865545644	0.16443540409558302	221.67400522332173	7405.1466696104035	209.62923307876918	7002.78426125925
14.595752126744532	23604.690193051385	22557.904721280167	29729.118055325915	28183.366530935207	32601.182090151477	30825.30095645735	35234.571472364034	33252.30048724259	39667.696172623706	37349.41875133632	0.16887281577134183	0.16444069640934128	218.812045627943	7353.582957643084	206.92357738487772	6954.04910503421
14.683698875697011	23618.21474709604	22570.844366416455	29746.45380185669	28199.80672807171	32620.30005578512	30843.38024291041	35255.31730040416	33271.87985120341	39691.166897633455	37371.51645671884	0.16887838214628836	0.1644460848060762	215.9674863285618	7301.717303481884	204.23437880541314	6905.028812786564
14.772175548053516	23631.634898856522	22583.684526362955	29763.66389858477	28216.127921006213	32639.282310197723	30861.3312636109	35275.91807080519	33291.32233158175	39714.476530695065	37393.462459058144	0.1688840495888658	0.16445157103639868	213.14025944878813	7249.549176623113	201.56157321747742	6855.722889369354
14.861185336869132	23644.94996521296	22596.424553496323	29780.747590935523	28232.329396439236	32658.128063551692	30879.153272706633	35296.372959191605	33310.62715062252	39737.624183822765	37415.255921801356	0.168889819940777	0.16445715688298584	210.33029729299597	7197.078050863929	198.90509666953585	6806.130843814462
14.95073145443871	23658.1592600617	22609.063797435017	29797.704122472194	28248.41043934275	32676.8365246422	30896.845523070006	35316.6811402345	33329.79352967538	39760.60896867499	37436.89600805238	0.16889569507747	0.16446284416117718	207.5375323483022	7144.30340441782	196.26488538400736	6756.252189463936
15.040817132412794	23671.26209428854	22621.60160501535	29814.532734895718	28264.37033296062	32695.40690090899	30914.40726630945	35336.84178767354	33348.82068921542	39783.42999659172	37458.38188060699	0.1689016769087615	0.16446863471957415	204.76189727665042	7091.224719699472	193.64087574917357	6706.086443748325
15.131445621914246	23684.25777574019	22634.03732026589	29831.23266804292	28280.20835880758	32713.838398446478	30931.837752779327	35356.85407433745	33367.70784886262	39806.08637863041	37479.71270198636	0.16890776737947472	0.1644745304406594	202.00332491655718	7037.841483459808	191.03300432075048	6655.633128313348
15.222620193655578	23697.145609196785	22646.370284382894	29847.80315988659	28295.923796669937	32732.13022201628	30949.13623159203	35376.71717216698	33386.45422740363	39828.57722560491	37500.88763447374	0.16891396847008552	0.16448053324142267	199.26174828555668	6984.1531869042665	188.4412078243622	6604.891769142821
15.31434413805701	23709.924896342494	22658.59983570401	29864.24344653379	28311.51592460475	32750.281575057943	30966.301950628513	35396.43025223638	33405.059042812056	39850.901648123014	37521.90584014949	0.1689202821973845	0.16448664507399866	196.53710057545686	6930.159325615503	185.86542315169936	6553.861896499991
15.406620765365147	23722.59493573649	22670.725309682253	29880.552762225267	28326.984018939933	32768.291659701026	30983.334156550078	35415.992484776354	33423.52151227037	39873.0587566258	37542.76648092817	0.16892671061514813	0.1644928679263201	193.82931515338714	6875.85939961765	183.30558735944214	6502.543044934049
15.499453405772549	23735.155022782496	22682.74603885858	29896.730339333615	28342.327354273013	32786.15967677623	31000.232094808984	35435.40303919619	33441.840852190464	39895.04766142631	37563.46871859442	0.16893325581482618	0.1644992038227794	191.1383255579858	6821.252913318574	180.76163766902755	6450.934753323905
15.592845409537835	23747.604449698167	22694.661352834824	29912.775408361955	28357.54520347113	32803.88482582711	31016.995009660404	35454.66108410674	33460.016278236144	39916.86747274945	37584.011714841035	0.16893991992623852	0.1645056548249056	188.46406550263055	6766.339375669137	178.23351146737696	6399.036564975977
15.686800147106629	23759.942505483912	22706.470578245368	29928.687197942534	28372.636837669914	32821.46630512209	31033.62214417358	35473.765787343815	33478.047005344626	39938.51730077267	37604.3946313064	0.16894670511828777	0.164512223032052	185.80646887150942	6711.118300093338	175.72114630241413	6346.848027508706
15.781321009233178	23772.168475890576	22718.173038728357	29944.464934834486	28387.60152627239	32838.90331166578	31050.112740243163	35492.71631599106	33495.93224774854	39959.99625566604	37624.61662961253	0.1689536135996844	0.1645189105820988	183.16546972075594	6655.589204565622	173.22447988626664	6294.368693017401
15.87641140710273	23784.281643387225	22729.76805489679	29960.10784392253	28402.43853694843	32856.1950412114	31066.466038601237	35511.51183640427	33513.67121899891	39981.30344763458	37644.676871404525	0.16896064761968438	0.16452571965216725	180.54100227588788	6599.751611590385	170.74345009218086	6241.5981180286035
15.972074772454643	23796.28128712729	22741.25494430814	29975.61514821415	28417.14713563292	32873.340688272	31082.681278828422	35530.1515142345	33531.263131987114	40002.43798695918	37664.57451838905	0.16896780946884432	0.16453265245934912	177.93300093105063	6543.605048221536	168.27799495312502	6188.535863493569
16.06831455770623	23808.166682914907	22752.633021434183	29990.9860688378	28431.726586524783	32890.33944613298	31098.75769936586	35548.634514452766	33548.707198968164	40023.39898403968	37684.30873237467	0.16897510147978714	0.1645397112614477	175.34140024968656	6487.1490461453795	165.82805266306968	6135.181494900957
16.165134236077357	23819.937103170003	22763.90159762965	30006.219825040218	28446.176152085296	32907.19050686373	31114.694537526884	35566.96000137415	33566.00263158371	40044.18554943761	37703.87867531197	0.16898252602798416	0.16454689835773514	172.76613495961647	6430.383141543716	163.39356157236034	6081.534582144581
16.262537301715792	23831.591816892567	22775.059981100174	30021.315634183447	28460.49509303606	32923.893061329465	31130.491029508357	35585.127138682095	33583.14864088499	40064.79679391925	37723.28350933389	0.1689900855325516	0.16455421608972384	170.20713995822007	6373.306875355542	160.9744601920247	6027.594699745998
16.36052726982327	23843.130089627084	22786.10747687037	30036.272711742742	28474.682668357877	32940.44629920418	31146.146410403475	35603.13508945419	33600.144437357274	40085.23182850091	37742.52239679813	0.1689977824570622	0.16456166684194948	167.66435030769208	6315.919793131761	158.57068719016388	5973.361426767893
16.459107676782416	23854.55118342493	22797.043386750054	30051.090271302764	28488.73813528795	32956.84940898182	31161.659914212658	35620.98301618645	33616.9892309429	40105.48976449241	37761.594500328014	0.16900561931037344	0.1645692530427746	165.13770123227732	6258.221445011906	156.1821813887218	5918.834346752614
16.55828208028434	23865.854356806874	22807.86700930063	30065.767524554554	28502.660749317958	32973.10157798899	31177.030773856033	35638.67008081903	33633.682231065635	40125.56971354281	37780.49898285531	0.16901359864746948	0.16457697716520112	162.62712812106474	6200.211385849863	153.80888176627923	5864.013047864661
16.658054059457015	23877.03886472446	22818.577639800333	30080.303681291934	28516.449764191515	32989.201992396884	31192.25822118507	35656.1954447617	33650.22264665493	40145.47078768603	37799.235007662995	0.1690217230703204	0.16458484172770396	160.13256652693963	6141.889175250195	151.45072745648213	5808.89712289907
16.758427214994473	23888.103958521075	22829.17457020918	30094.69794940831	28530.104431901793	33005.14983723413	31207.34148699511	35673.558268920424	33666.60968617075	40165.19209938789	37817.801738429174	0.16902999522875758	0.1645928492950759	157.65395216317847	6083.254377475008	149.10765774687752	5753.4861692665145
16.859405169286727	23899.04888589112	22839.657089132626	30108.94953489186	28543.624002688433	33020.944296398244	31222.27980103692	35690.7577137225	33682.842557628086	40184.73276159204	37836.19833927066	0.16903841782136667	0.16460100247929285	155.1912209019647	6024.306561446749	146.77961207553744	5697.779788938351
16.960991566550526	23909.872890839506	22850.024481784727	30123.057641821935	28557.0077250345	33036.5845526685	31237.072392028927	35707.79293914367	33698.920468622026	40204.091887768285	37854.423974787685	0.16904699359639563	0.1646093039403923	152.7443087788124	5965.045300950296	144.46653003501706	5641.7775886226445
17.063190072960847	23920.575213639837	22860.276029950826	30137.021472364686	28570.254845663574	33052.069787718436	31251.71848766972	35724.66310473489	33714.84262635341	40223.26859196078	37872.477810109405	0.169055725352682	0.16461775638736864	150.31315198540688	5905.470174425282	142.1683513673488	5585.479179640301
17.166004376783235	23931.155090791355	22870.41101194875	30150.84022676793	28583.36460953579	33067.39918212764	31266.21731464961	35741.36736964875	33730.60823765391	40242.26198883639	37890.3590109391	0.16906461594059705	0.16462636257908977	147.89768687085598	5845.580765057355	139.88501596375136	5528.884177953936
17.26943818850684	23941.611754975613	22880.428702589856	30164.513103356578	28596.336259844484	33082.5719153947	31280.56809866326	35757.90489266712	33746.216509012156	40261.071193734366	37908.06674360084	0.1690736682630077	0.16463512532522537	145.49784994323272	5785.376660862006	137.61646386710345	5471.992204299197
17.37349524097843	23951.94443501198	22890.328373139077	30178.039298527427	28609.16903801232	33097.587165949495	31294.77006442201	35774.27483222865	33761.666646599915	40279.69532271659	37925.60017508657	0.1690828852762591	0.16464404748719663	143.11357786526787	5724.85745459795	135.36263526650146	5414.802884034812
17.478179289537028	23962.1523558121	22900.10929127374	30191.418006743555	28621.862183686728	33112.44411116563	31308.822435665654	35790.476346456344	33776.95785629799	40298.13349261793	37942.95847310307	0.1690922699911713	0.16465313197914458	140.74480745449546	5664.02274379693	133.1234704994131	5357.315847271122
17.583494112149474	23972.234738333595	22909.77072104229	30204.64842052867	28634.41493473609	33127.14192737291	31322.72443517544	35806.50859318577	33792.089343723455	40316.3848210978	37960.14080612078	0.1691018254740621	0.16466238176891448	138.3914756825252	5602.872130775824	130.89891004993115	5299.530728834681
17.689443509546752	23982.19079953264	22919.311922821216	30217.729730460916	28646.826527244448	33141.679789869835	31336.475284785705	35822.3707299931	33807.06031425581	40334.448426691866	37977.146343421795	0.1691115548477814	0.16467179987906067	136.0535196737328	5541.405222641304	128.68889454638702	5241.44716822356
17.79603130536116	23992.01975231575	22928.732153271892	30230.661125166735	28659.09619550699	33156.05687293611	31350.074205396602	35838.06191422399	33821.86997306457	40352.323428864926	37993.974255149646	0.16912146129277328	0.16468138938787127	133.73087670473615	5479.6216312991455	126.4933647630969	5183.0648097246885
17.90326134626431	24001.72080549042	22938.030665296028	30243.441791314104	28671.223172024664	33170.27234984516	31363.52041698636	35853.58130302224	33836.51752513639	40370.00894806407	38010.62371235908	0.1691315480481524	0.16469115343041094	131.42348420407507	5417.520973490551	124.31226161829545	5124.383302367292
18.011137502105942	24011.293163714854	22947.206707990477	30256.070913605723	28683.206687498878	33184.32539287685	31376.813138623776	35868.92805335914	33851.002175302965	40387.504105772816	38027.09388706684	0.1691418184128051	0.16470109519958573	129.13127974997042	5355.102870741859	122.1455261731171	5065.402299919166
18.119663666053608	24020.736027446488	22956.25952660083	30268.5476747716	28695.0459708256	33198.21517332975	31389.951588480457	35884.10132206264	33865.32312826868	40404.80802456555	38043.38395230263	0.1691522757465099	0.1647112179472262	126.85420106790843	5292.366949298419	119.99309962874395	5006.121460831724
18.228843754733095	24030.048592889398	22965.188362474	30280.87125556124	28706.740249089067	33211.94086153347	31402.93498384298	35899.10026584686	33879.47958863857	40421.91982816262	38059.49308216076	0.1691629234710799	0.1647215249851936	124.59218603323097	5229.312840283848	117.85492332931608	4946.540448366664
18.338681708369887	24039.23005194112	22973.99245301042	30293.040834736235	28718.288747555966	33225.50162686178	31415.762541125878	35913.9240413426	33893.47076094735	40438.83864148701	38075.42045185332	0.1691737650715274	0.16473201968650716	122.3451726695057	5165.9401796441525	115.73093875963241	4886.658930563368
18.44918149093129	24048.279592137766	22982.671031614438	30305.05558906156	28729.690689668354	33238.89663774468	31428.433475883565	35928.57180512722	33907.29584968761	40455.56359072055	38091.165237762776	0.1691848040972525	0.1647427054864908	120.11309914337471	5102.248608005233	113.62108754180372	4826.4765801420435
18.56034709026951	24057.19639659803	22991.223327644097	30316.91469329674	28740.94529703672	33252.12506168073	31440.947002822828	35943.04271375481	33920.95405933887	40472.093803361146	38106.726617495864	0.1691960441632507	0.1647535858839454	117.89590376880369	5038.237770859152	111.52531143737724	4765.993074607104
18.672182518265565	24065.979643966763	22999.648566359905	30328.61732018739	28752.051789432775	33265.18606525011	31453.3023358153	35957.33592378781	33934.44459439688	40488.42840828163	38122.10376993824	0.1692074889513503	0.16476466444234097	115.69352500446257	4973.907318498008	109.44355234486284	4705.208096194081
18.784691810974078	24074.62850835646	23007.94596887224	30340.16264045537	28763.009384781602	33278.07881412662	31465.49868790969	35971.450591827444	33947.766659403	40504.56653578809	38137.295875309406	0.16921914221146622	0.16477594479103524	113.50590145040769	4909.256905908696	107.37575230005314	4644.121331923641
18.897879028768923	24083.142159287985	23016.114752088215	30351.549822788995	28773.817299154012	33290.80247309015	31477.535271344503	35985.38587454522	33960.91945897427	40520.50731767949	38152.302115219056	0.16923100776288613	0.1647874306265117	111.33297184997355	4844.286192878149	105.32185347322957	4582.732473501936
19.01174825648978	24091.51976163014	23024.1541286565	30362.77803383304	28784.47474675762	33303.35620603929	31489.411297559785	35999.14092871475	33973.90219783287	40536.24988730829	38167.12167272282	0.16924308949557457	0.1647991257136456	109.17467508721165	4778.9948439197615	103.28179817012278	4521.041217397898
19.126303603589555	24099.760475537667	23032.06330691219	30373.846438177814	28794.98093992877	33315.73917600337	31501.12597721022	36012.7149112433	33986.71408083715	40551.7933796411	38181.75373238047	0.16925539137150672	0.1648110338869914	107.03095018630847	4713.382528285496	101.25552882958436	4459.047264792956
19.241549204282624	24107.86345638833	23039.841490819264	30384.7541983484	28805.335089122716	33327.95054515512	31512.67852017661	36026.10697920446	33999.35431301148	40567.136931321	38196.19748031291	0.16926791742602787	0.16482315905209988	104.90173631097423	4647.44891994819	99.24298802230624	4396.750321527012
19.357489217694134	24115.827854718398	23047.48787991286	30395.500474792967	28815.536402904618	33339.9894748227	31524.06813557873	36039.31628987029	34011.822099577555	40582.279680729815	38210.452104261545	0.16928067176923825	0.16483550518685436	102.7869727628422	4581.193697578274	97.24411845265422	4334.150098228827
19.474127828010037	24123.65281615698	23055.001669239864	30406.084425870988	28825.584087939536	33351.85512550213	31535.294031787456	36052.34200074431	34024.116645985516	40597.220768051724	38224.51679364749	0.16929365858740422	0.16484807634283918	100.68659898039186	4514.616544506513	95.25886295438977	4271.246310148388
19.59146924462811	24131.337481358787	23062.382049298194	30416.505207840608	28835.4773489819	33363.54665686919	31546.355416436727	36065.18326959436	34036.23715794505	40611.95933533716	38238.390739631475	0.16930688214440026	0.16486087664673216	98.60055453851237	4447.7171487454325	93.28716449163039	4208.03867723234
19.709517702309874	24138.880985935924	23069.628205975212	30426.761974846166	28845.21538886516	33375.063227791965	31557.25149643611	36077.839254486316	34048.18284145752	40626.494526568255	38252.07313517523	0.1693203467831757	0.1648739103017243	96.52877914696	4380.495202925056	91.32896615713253	4144.526924061589
19.828277461333414	24146.282460387567	23076.73932048423	30436.853878904327	28854.79740849011	33386.403996342386	31567.98147798242	36090.309113817246	34059.95290284738	40640.825487723974	38265.563175102485	0.1693340569272533	0.16488718158896803	94.47121264933958	4312.950404278934	89.38421117162216	4080.710779858753
19.94775280764713	24153.541030029046	23083.714569300482	30446.78006989078	28864.222606813848	33397.5681198087	31578.544566572305	36102.592006349936	34071.54654879499	40654.951366847425	38278.86005616203	0.1693480170822555	0.1649006948690534	92.42779502260964	4245.082454643212	87.4528428830672	4016.589978470467
20.067948053024427	24160.655814918657	23090.55312409495	30456.539695525425	28873.4901808372	33408.55475470703	31588.9399670138	36114.68709124656	34082.96298636865	40668.87131411263	38291.96297709034	0.16936223183745897	0.164914454583514	90.39846637495793	4176.891060379334	85.53480476440745	3952.164258292876
20.188867535219305	24167.625929783506	23097.25415166738	30466.13190135774	28882.599325592448	33419.36305679342	31599.166883438513	36126.59352810361	34094.20142305762	40682.5844818932	38304.87113867576	0.1693767058673854	0.16492846525636187	88.3831669454521	4108.375932361931	83.63004041496606	3887.4333623424172
20.31051561812294	24174.45048394351	23103.816813877747	30475.555830751186	28891.549234130332	33429.99218107536	31609.22451931354	36138.31047698643	34105.261066805295	40696.09002483114	38317.58374382338	0.16939144393341846	0.16494273149565358	86.38183710331214	4039.5367859723046	81.73849355685525	3822.3970381263644
20.432896691921076	24181.128581234043	23110.24026757599	30484.810624867427	28900.33909750628	33440.441281823725	31619.112077452977	36149.837098464595	34116.141126042196	40709.38709990708	38330.09999762016	0.16940645088545367	0.16495725799508493	84.39441734700813	3970.3733410714194	79.86010803590761	3757.055037694052
20.55601517325261	24187.659319926923	23116.52366453097	30493.895422649784	28908.968104766824	33450.70951258427	31628.828760030134	36161.17255364736	34126.84080972022	40722.47486651107	38342.41910740192	0.16942173166358482	0.16497204953562195	82.42084830169915	3900.885321877897	77.99482781992992	3691.4071175716817
20.679875505368887	24194.041792649445	23122.66615135705	30502.8093608058	28917.4354429346	33460.796026188844	31638.373768588666	36172.31600421892	34137.359327345934	40735.35248651391	38354.54028281983	0.16943729129981702	0.16498711098715826	80.46107071836013	3831.072456956841	76.14259699665126	3625.453038683161
20.804482158294064	24200.275086302212	23128.666869439847	30511.551573789788	28925.740296993496	33470.69997476685	31647.746304054373	36183.26661247479	34147.69588901511	40748.01912434002	38366.46273590876	0.16945313491982064	0.16500244731020958	78.51502547474229	3760.9344792561606	74.30335977493087	3559.1925664143637
20.92983962898646	24206.35828197502	23134.524954860157	30520.121193784475	28933.881849873036	33480.42050975668	31656.94556674671	36194.023541358096	34157.84970544722	40760.47394704092	38378.18568115612	0.16946926774471557	0.16501806355764073	76.58265357257915	3690.471125986427	72.47706048244436	3492.625470517203
21.055952441500814	24212.290454861013	23140.23953831631	30528.517350681963	28941.859282432153	33489.9567819165	31665.97075639004	36204.58595449603	34167.819988020165	40772.71612436947	38389.708335571464	0.16948569509289318	0.16503396487642613	74.66389613601496	3619.6821385500953	70.66364356406848	3425.751525046304
21.18282514715158	24218.07067416897	23145.809745044822	30536.739172064037	28949.671773442344	33499.30794133534	31674.821072124843	36214.953016236715	34177.60594880531	40784.74482885513	38401.02991875693	0.16950242238187369	0.16505015650944788	72.7586944134382	3548.5672626299784	68.86305358273967	3358.570508393459
21.31046232467717	24223.69800303432	23151.234694739742	30544.785783182437	28957.318499570603	33508.47313744435	31683.495712519147	36225.12389168698	34187.20680060308	40796.55923588082	38412.14965297909	0.16951945513020092	0.16506664379732522	70.86698977199558	3477.1262479303405	67.07523521660187	3291.082203176804
21.438868580405217	24229.17149842708	23156.513501469708	30552.656306936937	28964.798635361065	33517.45151902652	31691.99387557911	36235.097746748754	34196.62175697826	40808.15852375889	38423.06676324065	0.16953679895937557	0.16508343218028573	68.98872369799938	3405.358848181553	65.3001332575659	3223.2863961476833
21.568048548418737	24234.49021105926	23161.64527359367	30560.349863854415	28972.1113532165	33526.24223422796	31700.31475876005	36244.87374815769	34205.85003229595	40819.541873810056	38433.78047735383	0.16955445959582585	0.16510052720007024	67.12383779895026	3333.264821242541	63.53769261240086	3155.1828782660887
21.69800689072348	24239.653185289666	23166.629113674993	30567.8655720664	28979.255823379295	33534.84443056819	31708.45755897737	36254.451063521155	34214.89084175811	40830.70847044253	38444.29002601466	0.16957244287291917	0.1651179345018784	65.27227379899705	3260.8439288716763	61.78785830181732	3086.7714446485043
21.828748297416116	24244.659459026683	23171.464118393582	30575.202547285826	28986.231213911622	33543.25725495017	31716.421472617283	36263.82886135646	34223.743401440086	40841.657501231726	38454.594642878124	0.16959075473301358	0.16513565983635092	63.433973538238206	3188.095936681144	60.05057545569434	3018.0518943239003
21.960277486853503	24249.508063629288	23176.14937845561	30582.359902783322	28993.036690674235	33551.4798536704	31724.205695546545	36273.00631112969	34232.40692832669	40852.38815700158	38464.69356463319	0.16960940122955068	0.16515370906159385	61.608878971936065	3115.020614082925	58.325789315014845	2949.0240303296596
22.092599205822967	24254.19802380564	23180.683978502548	30589.336749362323	28999.671417305995	33559.51137242861	31731.80942312362	36281.982583294375	34240.880640350224	40862.899631906206	38474.586031080726	0.16962838852918885	0.16517208814524303	59.79693216946907	3041.617734231055	56.6134452316619	2879.687659696676
22.225718229713628	24258.728357510125	23185.066997017246	30596.13219533403	29006.13455520146	33567.35095633764	31739.23185020835	36290.756849331265	34249.16375642734	40873.191123513425	38484.271285210736	0.1696477229139843	0.16519080316656945	57.99807531344413	2967.887073948048	54.91348866435874	2810.0425932314247
22.359639362688714	24263.09807583771	23189.297506228508	30602.745346490945	29012.425263488276	33574.9977499327	31746.472171171998	36299.3282817876	34257.255496496815	40883.26183288857	38493.748573281264	0.16966741078361133	0.16520986031862808	56.2122506978485	2893.8284136243165	53.225865179818356	2740.088645557873
22.494367437858962	24267.306182916414	23193.374572013618	30609.175306079902	29018.54269900378	33582.45089718068	31753.529579907114	36307.69605431718	34265.15508155756	40893.1109646797	38503.01714489813	0.16968745865763127	0.16522926591044898	54.4394007269002	2819.441537125036	51.55052045042976	2669.825634997338
22.629907317457054	24271.351675797374	23197.297253798697	30615.421174774103	29024.48601627069	33589.70954148902	31760.403269836974	36315.859341720374	34272.86173370683	40902.737727203734	38512.076253095605	0.1697078731778034	0.16524902636927627	52.67946791445138	2744.726231751032	49.88740025399602	2599.253383534029
22.766263893012997	24275.233544342827	23201.064604457213	30621.482050644485	29030.254367472284	33596.77282571475	31767.092433925216	36323.81731998493	34280.37467617886	40912.1413325338	38520.925154418306	0.16972866111044807	0.16526914824284586	50.93239488182007	2669.682288083248	48.236450471682474	2528.371716677211
22.903442085530802	24278.950771111362	23204.67567020594	30627.35702912975	29035.846902426274	33603.639892172556	31773.59626468466	36331.56916632636	34287.693133383495	40921.320996587296	38529.56310900359	0.16974982934885316	0.1652896382017191	49.19812435696076	2594.3094999156892	46.59761708743463	2457.1804634267464
23.041446845665973	24282.502331241332	23208.129490499272	30633.04520300608	29041.262768558536	33610.309882643494	31779.913954186657	36339.114059229454	34294.816330945614	40930.275939215644	38537.98938066571	0.16977138491573418	0.16531050304165407	47.476599174086004	2518.607664208859	44.97084618743975	2385.679456215352
23.180283153904217	24285.887192331327	23211.425097920914	30638.545662355402	29046.501110875433	33616.7819383828	31786.04469406966	36346.45117848947	34301.74349574441	40939.00538429463	38546.20323698043	0.16979333496573998	0.1653317496860329	45.767762271512765	2442.57658092957	43.3560839574493	2313.868530736305
23.31995602074116	24289.10431431856	23214.561518073344	30643.85749453309	29051.561071935437	33623.05520012776	31791.98767554767	36353.57970525409	34308.47385595307	40947.508559816255	38554.20394937074	0.16981568678801384	0.1653533851883349	44.07155668939231	2366.216052898206	41.753276682662545	2241.747525905259
23.460470486863187	24292.152649354095	23217.53776946513	30648.97978413399	29056.441791819943	33629.128808104724	31797.74208941861	36360.49882206485	34315.00664107885	40955.784697980984	38561.990793194025	0.16983844780880464	0.16537541673466205	42.38792557014676	2289.525885766372	40.16237074654782	2169.316283777356
23.60183162332936	24295.031141676387	23220.352863395736	30653.911612958487	29061.142408103166	33635.00190203687	31803.30712607233	36367.20771290025	34321.34108200346	40963.83303529242	38569.5630478299	0.16986162559413373	0.1653978516463148	40.716812156591914	2212.505887874402	38.58331262881984	2096.574649389833
23.744044531754422	24297.738727481203	23223.00580383781	30658.652059976404	29065.662055820794	33640.673621150476	31808.681975498155	36373.70556321764	34327.4764110234	40971.65281265174	38576.919996769204	0.16988522785251492	0.16542069738242285	39.058159790351056	2135.155870107934	37.01604890462477	2023.5224706884474
23.887114344492932	24300.274334789647	23225.495587317197	30663.200201290845	29069.999867438124	33646.14310418193	31813.865827292524	36379.99155999678	34333.41186189107	40979.24327545459	38584.060927704326	0.169909262437732	0.16544396154262916	37.41191191095277	2057.4756458094344	35.46052624436561	1950.1595984706655
24.031046224824397	24302.636883312713	23227.821202790416	30667.55511010001	29074.154972817054	33651.40948938352	31818.857870666212	36386.06489178249	34339.146669856054	40986.60367368804	38590.98513262062	0.16993373735167247	0.16546765186983012	35.77801205328433	1979.465030563064	33.91669141087914	1876.4858861789107
24.175845367139747	24304.82528431345	23229.981631519175	30671.715856658517	29078.126499181722	33656.47191452937	31823.657294450943	36391.92474872845	34344.68007170621	40993.7332620295	38597.691907888475	0.16995866074722296	0.1654917762529704	34.156403847635374	1901.12384216208	32.384491258184426	1802.5011898083612
24.32151699712871	24306.838440466145	23231.97584694268	30675.681508237434	29081.91357108355	33661.32951692102	31828.263287106063	36397.57032264103	34350.011305809676	41000.63129994674	38604.18055435715	0.16998404093122038	0.1655163427298995	32.54703101827181	1822.4519004449248	30.863872732559685	1728.20536788553
24.468066371968433	24308.675245712435	23233.80281454726	30679.451129083012	29085.51531036534	33665.981433392495	31832.675036725097	36403.00080702339	34355.139612157225	41007.29705179901	38610.45037744988	0.17000988636746892	0.1655413594902836	30.949837381005636	1743.4490271015093	29.35478286795842	1653.5982811758295
24.61549878051318	24310.33458511442	23235.461491732498	30683.023780374206	29088.930836123298	33670.42680031493	31836.89173104087	36408.21539711973	34360.06423240386	41013.72978693942	38616.50068725896	0.1700362056798157	0.16556683487858292	29.364766842409153	1664.1150455623865	27.857168786387774	1578.6797926407307
24.763819543485244	24311.81533470477	23236.950827675573	30686.398520179097	29092.159264669288	33674.66475360101	31840.91255743184	36413.213289960295	34364.78440991217	41019.92877981877	38622.3307986437	0.17006300765529667	0.1655927773970858	27.791763397442992	1584.4497807770967	26.370977697326452	1503.4497673446313
24.91303401366693	24313.11636133333	23238.269763191885	30689.57440340959	29095.199709490884	33678.69442870846	31844.73670292673	36417.99368440579	34369.29938979483	41025.89331009018	38627.94003132838	0.17009030124734187	0.16561919570901104	26.230771129543427	1504.4530591480434	24.89615689427592	1427.9080721847713
25.063147576093755	24314.236522511183	23239.41723059311	30692.5504817757	29098.05128121068	33682.51496064415	31848.363354209483	36422.555781193434	34373.60841895787	41031.62266271611	38633.327710001795	0.17011809557905275	0.16564609864167182	24.68173420918174	1424.1247083581984	23.432653755837237	1352.054575894028
25.214165648248784	24315.17466625067	23240.39215354228	30695.325803737538	29100.713087544533	33686.125483966636	31851.79169762387	36426.8987829821	34377.71074614446	41037.11612807557	38638.49316441851	0.1701463999465471	0.16567349518970986	23.144596889716922	1343.464557055384	21.980415742465993	1275.8891487726942
25.366093680258146	24315.92963090231	23241.193446905403	30697.899414456286	29103.18423325803	33689.52513278869	31855.020919177066	36431.02189439808	34381.60562197829	41042.37300207307	38643.43572950045	0.17017522382237357	0.16570139451839425	21.61930350882176	1262.4724348271266	20.539390395060764	1199.411662532948
25.518937155087716	24316.500244988474	23241.820016600213	30700.270355744036	29105.46382012207	33692.71304077965	31858.050204543437	36434.92432208163	34385.29229900773	41047.3925862494	38648.154745440406	0.1702045768589994	0.16572980596699152	20.10579848528141	1181.1481719296426	19.109525335603394	1122.6219902522862
25.672701588741027	24316.885327033004	23242.270759441908	30702.437666011512	29107.55094686741	33695.68834116658	31860.87873906787	36438.605274732945	34388.770031750566	41052.17418789292	38652.64955780723	0.17023446889237345	0.16575873905220684	18.604026318658725	1099.4915991509333	17.690768263855716	1045.5200060866773
25.827392530458226	24317.083685388032	23242.54456298494	30704.400380215306	29109.44470913706	33698.45016673585	31863.505707768087	36442.06396315959	34392.038076738194	41056.71712015345	38656.91951765119	0.17026490994556193	0.16578820347170012	17.11393158615101	1017.5025475304574	16.283066955089453	968.1055850563571
25.983015562916506	24317.09411805589	23242.640305361772	30706.157529802134	29111.14419943777	33700.99764983291	31865.93029533684	36445.2996003226	34395.09569256046	41061.02070215596	38660.963981611436	0.17029591023246518	0.16581820910767286	15.635458942051628	935.1808482147753	14.886369261323125	890.3786030216143
26.139576302431465	24316.9154125087	23242.556855118604	30707.708142653253	29112.648507090533	33703.32992236307	31868.151686144083	36448.311401384715	34397.94213991144	41065.08425911767	38664.782312025185	0.17032748016160912	0.16584876603053503	14.168553115960094	852.5263322191313	13.500623107654974	812.3389363540336
26.297080399159835	24316.546345502586	23242.293071046515	30709.051243025522	29113.956718178477	33705.44611578999	31870.16906423747	36451.09858375712	34400.57668163414	41068.90712246459	38668.373877037055	0.17035963034002452	0.16587988450265076	12.713158910526545	769.538830185309	12.125776491506258	733.9864617958665
26.455533537303385	24315.985682889346	23241.847802010238	30710.185851492406	29115.0679154947	33707.34536113529	31871.981613343818	36453.66036714807	34402.998582766995	41072.48862995149	38671.73805071133	0.1703923715772027	0.1659115749821593	11.269221200695029	686.2181721990928	10.761777481224271	655.32105626259
26.614941435314055	24315.2321794228	23241.21988677203	30711.110984881903	29115.981178487164	33709.02678897602	31873.58851686852	36455.995973610334	34405.2071105892	41075.82812578166	38674.87421314412	0.1704257148891406	0.16594384812688448	9.836684931302443	602.5641875090078	9.408574213797692	576.3425965886563
26.77530984610034	24314.284578562114	23240.408153812765	30711.825656213892	29116.69558320324	33710.489529442806	31874.988957895705	36458.10462759026	34407.20153466766	41078.9249607297	38677.78175057838	0.17045967150247282	0.1659767147983253	8.415495115419617	518.5767042804509	8.066114894318162	497.0509593663737
26.93664455723489	24313.14161226985	23239.411421148354	30712.32887463464	29117.210202231643	33711.73271221609	31876.18211918684	36459.98555597584	34408.981126902996	41081.778492264515	38680.460055519114	0.1704942528586918	0.16601018606573156	7.005596832241281	434.2555493377149	6.734347792560584	417.4460206227377
27.098951391163432	24311.802000806587	23238.228496142656	30712.61964535043	29117.524104643275	33712.75546652287	31877.167183179172	36461.637988146125	34410.545161576534	41084.38808467501	38682.908526850806	0.17052947061845872	0.16604427321027013	5.60693522686779	349.60054797679186	5.413221244249144	337.52765576262027
27.26223620541477	24310.264452520536	23236.858175316473	30712.696969558718	29117.63635593065	33713.55692113197	31877.943331984014	36463.06115602033	34411.89291539792	41086.75310919691	38685.12656995681	0.17056533666601145	0.16607898772928045	4.219455505313817	264.61152350343764	4.102683646269725	257.2957391170785
27.426504892812353	24308.527663632474	23235.299244151443	30712.55984437708	29117.546017944256	33714.1362043484	31878.509747382886	36464.254294106795	34413.023667551395	41088.87294414054	38687.113596838346	0.17060186311366538	0.16611434134062303	2.8431029362545814	179.28829718194902	2.8026834564225283	176.75014381483197
27.59176338168682	24306.590318016988	23233.5504768912	30712.207262771506	29117.252148829088	33714.492444008356	31878.865610825094	36465.21663955379	34413.93669974466	41090.746975022164	38688.86902623782	0.17063906230641462	0.16615034598712264	1.477822846514755	93.63068777136505	1.513169191981433	95.89074151404202
27.758017636089992	24304.451086977453	23231.610636336492	30711.638213480637	29116.753802957264	33714.62476747114	31879.010103422464	36465.9474321982	34414.63129625559	41092.37459469434	38690.39228376088	0.17067694682663315	0.16618701384110907	0.12356061961327214	7.6385112619027495	0.23408942666719668	14.717402069829404
27.925273656010095	24302.108629017686	23229.478473637293	30710.851680939977	29116.050030860555	33714.53230161278	31878.942405945207	36466.44591461687	34415.106743981225	41093.75520348064	38691.682802002426	0.1707155294988791	0.16622435730905652	-1.2197383045277093	-78.68841934204102	-1.0346072087995708	-66.7700066016987
28.09353747758831	24299.561589607423	23227.152728079498	30709.846645202375	29115.139879159837	33714.21417281684	31878.66169881595	36466.711332176405	34415.362332485856	41094.88820931011	38692.74002067285	0.17075482339480672	0.16626238903632778	-2.5521284341375576	-165.3502944940701	-2.292972031442332	-148.57161898259073
28.2628151733366	24296.808600943354	23224.632126867073	30708.622081857215	29114.022390492868	33713.66950696556	31878.167162103164	36466.74293308421	34415.39735404952	41095.77302785456	38693.563386726186	0.17079484183818425	0.16630112191201943	-3.8736642262228997	-252.3473083563149	-3.5410563065379392	-230.68757217284292
28.43311285235687	24293.84828170459	23221.915384899625	30707.176961946818	29112.69660344009	33712.89742942938	31877.4579755141	36466.539968439196	34415.21110371697	41096.409082667036	38694.152354490114	0.1708355984100255	0.16634056907391662	-5.184400088342954	-339.67965912260115	-4.778911248809891	-313.1180061539635
28.604436660561465	24290.67923680315	23219.001204544955	30705.510251881136	29111.16155244839	33711.897065056364	31876.53331838681	36466.101692283424	34414.80287934692	41096.79580532292	38694.50638579777	0.17087710695383426	0.1663807439135585	-6.484390382567653	-427.3475494896993	-6.006588026502868	-395.8630642266944
28.77679278089485	24287.300057128137	23215.888275406294	30703.62091334888	29109.416267752138	33710.66753815928	31875.39236968079	36465.42736165262	34414.171981660846	41096.93263556126	38694.62495012043	0.17091938158096626	0.1664216600814138	-7.773689425433986	-515.3511868827045	-7.2241377603204455	-478.9228931609541
28.950187433556945	24283.70931928574	23212.575274085375	30701.507903228103	29107.459775293424	33709.20797250386	31874.03430796827	36464.51623662911	34413.31771429367	41096.81902143048	38694.507524703855	0.17096243667610989	0.16646333149217388	-9.052351490754518	-603.6907838769257	-8.431611527848872	-562.2976436717436
29.124626876227456	24279.9055853318	23209.06086393866	30699.170173492104	29105.291096637866	33707.51749129364	31872.458311422306	36463.36758039251	34412.23938384222	41096.45441943322	38694.15359470363	0.17100628690289177	0.16650577233016492	-10.320430814099382	-692.3665587296709	-9.629060365637997	-645.9874707851559
29.30011740429177	24275.887402499662	23205.343694829757	30696.60667111429	29102.90924889024	33705.59521715551	31870.66355780621	36461.98065927238	34410.93629991635	41095.83829467504	38693.562653325025	0.17105094720960834	0.16654899705487916	-11.577981592155993	-781.3787356028333	-10.816535269652377	-729.9925340851769
29.476665351068124	24271.653302921502	23201.422402875112	30693.816337969678	29100.31324460604	33703.440272123335	31868.64922446033	36460.35474280027	34409.4077751884	41094.970121014165	38692.73420196265	0.17109643283508336	0.16659302040663343	-12.825057986570755	-870.7275450685993	-11.994087199185742	-814.3129981979728
29.654277088036206	24267.20180334367	23197.295610184803	30690.798110734013	29097.50209170172	33701.051777620865	31866.414488288952	36458.489103762375	34407.653125444165	41093.84938121377	38691.667750343295	0.17114275931466294	0.16663785741235332	-14.061714125826256	-960.4132245117798	-13.1617670776468	-898.9490330927074
29.832959025067048	24262.531404835492	23192.961924597104	30687.550920779777	29094.474793361722	33698.42885444331	31863.95852574554	36456.38301825209	34405.67166963335	41092.47556709575	38690.362816669964	0.17118994248634425	0.1666835233914918	-15.288004108690075	-1050.4360186494887	-14.319625795789761	-983.9008145490661
30.0127176106544	24257.640592491633	23188.419939407217	30684.07369406941	29091.23034794309	33695.57062273748	31861.280512817164	36454.035765722794	34403.46272992034	41090.84817969676	38688.81892776795	0.17123799849704463	0.16673003396207656	-16.50398200606287	-1140.7961799362674	-15.467714213824365	-1069.1685245428234
30.193559332147448	24252.527835127916	23183.66823308993	30680.36535104572	29087.767748877486	33692.4762019813	31858.379625007743	36451.446629040925	34401.0256317354	41088.966729426465	38687.035619233	0.17128694380901086	0.16677740504690286	-17.709701863030205	-1231.493969018571	-16.606083163409494	-1154.7523516640067
30.37549071598484	24247.19158497016	23178.70536901598	30676.424806519022	29084.085984570396	33689.14471096151	31855.255037320272	36448.614894539205	34398.35970382584	41086.8307362277	38685.012435581404	0.1713367952063821	0.1668256528798612	-18.905217702515074	-1322.5296552954242	-17.734783450185205	-1240.6524915629998
30.55851832793038	24241.630277336135	23173.52989516205	30672.250969551333	29080.184038297437	33685.57526775033	31851.905924237795	36445.539852069975	34395.46427830746	41084.43972973893	38682.74893040199	0.1713875698018978	0.16687479401241562	-20.090583527548006	-1413.903517386876	-18.853865856377524	-1326.8691474050283
30.742648773309874	24235.842330310265	23168.140343814124	30667.84274333725	29076.06088809788	33681.76698968067	31848.331459703186	36442.22079505866	34392.33869071616	41081.79324945877	38680.244666510356	0.1714392850437612	0.16692484532022728	-21.265853324191994	-1505.615843694657	-19.96338114354876	-1413.4025303693488
30.92788869724955	24229.826144410934	23162.53523126408	30663.199025081423	29071.715506664994	33677.71899331986	31844.530817097548	36438.65702055739	34388.982280059594	41078.89084491271	38677.499216104894	0.17149195872266632	0.166975824009934	-22.431081064292812	-1597.6669329181314	-21.063380054722074	-1500.2528601009399
31.114244784915854	24223.580102250406	23156.71305749948	30658.318705872873	29067.146861233534	33673.430394442206	31840.503169217656	36434.84782929888	34385.394388869165	41075.7320758223	38674.512160925246	0.1715456089789837	0.16702774762608452	-23.586320708083804	-1690.0570946233347	-22.153913317015395	-1587.4203652227297
31.30172376175672	24217.102568186834	23150.672305886175	30653.20067055558	29062.353913463874	33668.90030799974	31836.247688251675	36430.79252575019	34381.57436325205	41072.3165122763	38671.283092412654	0.17160025431011344	0.16708063405823725	-24.731626207998488	-1782.786649855785	-23.235031645031995	-1674.9052838813514
31.4903323937443	24210.391887968377	23144.411442843622	30647.843797595524	29057.335619322956	33664.12784809155	31831.763545753725	36426.490418166766	34377.52155294335	41068.643734904406	38667.811611872596	0.17165591357801474	0.16713450154822138	-25.867051510416786	-1875.8559316694736	-24.306785742242937	-1762.7078642118722
31.68007748761912	24203.446388369466	23137.92891751294	30642.24695894439	29052.090928962123	33659.1121279318	31827.049912617207	36421.940818646864	34373.23531135864	41064.71333505361	38664.09733063991	0.17171260601690774	0.16718936869756995	-26.992650560263428	-1969.2652858505026	-25.369226305163465	-1850.8283649664372
31.870965891135747	24196.264376817984	23131.223161416965	30636.40901989852	29046.61878659099	33653.85225981528	31822.105959046086	36417.14304318508	34368.71499564615	41060.524914965834	38660.13987024552	0.17177035124115952	0.1672452544751284	-28.10847730295791	-2063.015071460046	-26.422404025681317	-1939.2670560684055
32.063004493309954	24188.84414101497	23124.292588112756	30630.328838955407	29040.918130348316	33648.34735508256	31816.930854525297	36412.096411727594	34363.95996673954	41056.07808795996	38655.93886258619	0.17182916925335578	0.16730217822484061	-29.214585688416264	-2157.1056615645066	-27.466369594316348	-2028.0242192093283
32.25620022466719	24181.18394854433	23117.13559283578	30624.00526766449	29034.987892168738	33642.59652408179	31811.523767788945	36406.800248225474	34358.96958941024	41051.37247861399	38651.493950095835	0.17188908045256227	0.1673601596737202	-30.311029674703605	-2251.537443923764	-28.501173702912638	-2117.100148444064
32.45056005749291	24173.282046474527	23109.75055213616	30617.437150475245	29028.826997646313	33636.59887613022	31805.883866787608	36401.25388068986	34353.74323232065	41046.40772295185	38646.8047859202	0.17195010564278618	0.16741921894001294	-31.397863230202347	-2346.3108216235414	-29.52686704734515	-2206.4951507840306
32.64609100608406	24165.136660950462	23102.135823506153	30610.623324580225	29022.434365893772	33630.35351947271	31800.01031865339	36395.45664124615	34348.28026807671	41041.183468631585	38641.87103409309	0.17201226604163944	0.16747937654155043	-32.4751403380651	-2441.426213867031	-30.543500331506948	-2296.209546928294
32.84280012700226	24156.74599677612	23094.28974499903	30603.56261975397	29015.808909397994	33623.8595612391	31793.902289663478	36389.40786618851	34342.580073280886	41035.69937513654	38636.692369715485	0.17207558328920514	0.16754065340430638	-33.54291500021645	-2536.8840567553416	-31.55112427084532	-2386.243671938777
33.040694519328454	24148.108236987067	23086.210634838826	30596.253858187094	29008.949533871113	33617.11610739869	31787.558945201632	36383.10689603407	34336.64202858484	41029.95511396876	38631.26847913672	0.17214007945712412	0.16760307087115764	-34.60124124007416	-2632.684803996235	-32.54978959442815	-2476.59787584655
33.239781324919136	24139.221542413725	23077.896791021423	30588.695854316546	29001.85513809816	33610.122262713885	31780.979449718572	36376.55307557813	34330.465518743025	41023.950368846374	38625.59906013925	0.17220577705789747	0.16766665071085632	-35.650173107147566	-2728.828927773051	-33.53954704928037	-2567.272524449043
33.44006772866406	24130.084051233236	23069.34649090545	30580.887414649744	28994.524613779366	33602.87713069013	31774.16296668935	36369.74575394758	34324.04993266506	41017.68483590167	38619.68382212456	0.17227269905441414	0.16773141512721948	-36.689764680791995	-2825.3169195642695	-34.52044740461861	-2658.2680000979453
33.64156095874556	24120.693878512015	23060.55799079407	30572.827337585357	28986.95684536873	33595.37981352533	31767.108658569574	36362.68428465633	34317.394663469	41011.15822388432	38613.52248630274	0.17234086886971303	0.16779738676854106	-37.72007007300272	-2922.149290905334	-35.49254145300074	-2749.584702285938
33.84426828689945	24111.04911573656	23051.529525506936	30564.514413227844	28979.15070990817	33587.62941205573	31759.815686749753	36355.36802565917	34310.4991085348	41004.37025436571	38607.114785884965	0.17241031039698185	0.16786458873723503	-38.74114343474503	-3019.3265744559467	-36.45588001674332	-2841.223048643209
34.04819702867729	24101.147830333444	23042.259307941044	30555.94742319717	28971.105076855867	33579.62502569981	31752.2832115063	36347.79633940606	34303.36266955649	40997.32066194691	38600.4604662772	0.17248104800980232	0.1679330445997135	-39.753038958864636	-3116.849324819632	-37.410513950992026	-2933.1834757123142
34.25335454371064	24090.988065177913	23032.7455286222	30547.12514043324	28962.818807911066	33571.36575239994	31744.510391951862	36339.96859289643	34295.98475259575	40990.00919446949	38593.55928527857	0.17255310657264739	0.16800277839650649	-40.75581088436593	-3214.7181194694713	-38.356494146428304	-3025.4664396923035
34.45974823597649	24080.56783809071	23022.986355245015	30538.046328994722	28954.290756833067	33562.85068856133	31736.496385982413	36331.884157733264	34288.36476813471	40982.43561322948	38586.41101328134	0.1726265114516378	0.16807381465263535	-41.749513501199544	-3312.9335597846657	-39.293871534682694	-3118.072417437099
34.66738555406454	24069.885141322837	23012.979932202023	30528.709743852167	28945.519769255283	33554.07892898838	31728.240350222386	36323.54241017705	34280.50213112863	40974.59969319422	38579.01543347415	0.1727012885255673	0.16814617838823692	-42.734201154788025	-3411.496272032149	-40.222697091739974	-3211.0019072964787
34.87627399144595	24058.93794102791	23002.72438010146	30519.114130675287	28936.50468249404	33545.04956681845	31719.741439967373	36314.942731199575	34272.39626105892	40966.501223222534	38571.37234204837	0.17277746419720041	0.1682198951294595	-43.70992825066787	-3510.406908424571	-41.14302184258122	-3304.2554300827906
35.086421086743854	24047.724176721815	22992.21779527326	30509.258225614183	28927.244325351847	33535.7616934527	31710.998809124223	36306.08450653757	34264.046581985574	40958.14000628794	38563.481548407115	0.17285506540485462	0.16829499091962272	-44.676749259466305	-3609.6661482136697	-42.05489686525834	-3397.83353003487
35.29783442400536	24036.241760729175	22981.45824926309	30499.14075507431	28917.73751791502	33526.21439848417	31702.011610148693	36296.967126746065	34255.45252259981	40949.515859705185	38555.34287537755	0.17293411963427324	0.16837149233066456	-45.63471872250375	-3709.274698862806	-42.95837329639471	-3491.73677588813
35.51052163297529	24024.488577616285	22970.443788313758	30488.760435484768	28907.983071345225	33516.40676962249	31692.778993979984	36287.58998725129	34246.613516276004	40940.628615359674	38546.95615942587	0.1730146549307987	0.16844942647487138	-46.583891255562776	-3809.2332970825955	-43.85350233397912	-3585.965761766769
35.72449038937153	24012.462483610852	22959.17243283471	30478.115973060936	28897.979787666045	33506.33789261655	31683.30010997373	36277.952488404335	34237.52900112477	40931.47811994166	38538.321250876645	0.17309669991185306	0.16852882101690742	-47.52432155421411	-3909.542710046284	-44.74033524267725	-3680.521108300425
35.93974841516195	24000.16130600664	22947.642176857495	30467.206063559108	28887.72645954208	33496.0068511729	31673.574105830692	36268.05403553321	34228.19842004423	40922.064235182115	38529.438014133935	0.17318028377973602	0.1686097041861481	-48.4560644015437	-4010.2037368211895	-45.61892336086021	-3775.403463916853
36.15630347884324	23987.582842553787	22935.85098747809	30456.029392024455	28877.221870052188	33485.41272687091	31663.600127523026	36257.89403899501	34218.62122077167	40912.386838092796	38520.30632790616	0.1732654363347522	0.16869210478932753	-49.3791746711795	-4111.21720941551	-46.4893181026855	-3870.613505735062
36.374163395721176	23974.724860834645	22923.796804286096	30444.58463253248	28866.464792456864	33474.55459907572	31653.377319218293	36247.47191422854	34208.79685593576	40902.445821210684	38510.92608543528	0.1733521879886727	0.1687760522235114	-50.29370733379619	-4212.583994193003	-47.35157096486364	-3966.151940897107
36.59333602819267	23961.585097623305	22911.47753877848	30432.870447921894	28855.453989957467	33463.43154484603	31642.904823198798	36236.78708180535	34198.72478310691	40892.24109284473	38501.29719472768	0.17344056977854566	0.16886157648940178	-51.19971746389638	-4314.304993302561	-48.20573353180953	-4062.0195077676326
36.813829286029524	23948.161258229844	22898.89107376004	30420.88548952057	28844.188215450024	33452.042638839586	31632.18177977933	36225.83896748117	34188.40446484903	40881.77257732726	38491.4195787904	0.1735306133808625	0.16894870820498584	-52.09726024442352	-4416.381145963445	-49.05185748026997	-4158.216977135278
37.03565112666392	23934.451015828028	22886.0352627278	30408.62839686335	28832.66621127061	33440.38695321427	31621.20732722024	36214.62700224675	34177.835368769585	40871.04021526892	38481.29317586947	0.17362235112609337	0.16903747861953816	-52.98639097469277	-4518.813430090435	-49.88999458694889	-4254.745153700933
37.25880955547555	23920.452010765886	22872.90792924023	30396.097797401213	28820.886708933707	33428.46355752507	31609.980601637388	36203.15062237771	34167.01696756969	40860.04396381693	38470.917939692226	0.17371581601360417	0.1691279196279878	-53.867165075658704	-4621.602863685228	-50.7201967323781	-4351.604877254926
37.483312626080554	23906.1618498597	22859.50686627103	30383.292306202962	28808.848428863428	33416.27151861797	31598.50073690912	36191.40926948485	34155.94873909449	40848.78379691852	38460.293839714206	0.1738110417269587	0.16922006378566248	-54.73963809646375	-4724.750506422482	-51.54251590730564	-4448.797024141997
37.70916844062219	23891.578105669425	22845.829835545785	30370.210525647188	28796.550080116045	33403.809900518594	31586.766864578563	36179.40239056296	34144.63016638206	40837.25970558707	38449.42086136856	0.17390806264963155	0.16931394432341731	-55.60386572245625	-4828.257461342029	-52.35700421976799	-4546.322508754209
37.93638515006311	23876.69831575623	22831.874566862305	30356.85104510585	28783.990360094936	33391.07776431727	31574.778113752764	36167.12943803957	34133.06073771253	40825.4716981732	38438.299006320216	0.17400691388113151	0.16940959516316412	-56.45990378156421	-4932.124876495451	-53.16371390080894	-4644.182285029441
38.164970954479706	23861.519981920912	22817.638757393208	30343.21244061817	28771.16795425671	33378.074168049134	31562.533610997227	36154.5898698227	34121.23994665621	40813.41980063939	38426.928292723256	0.1741076312535558	0.16950705093381332	-57.30780825128022	-5036.353946639225	-53.962697310955264	-4742.377347954549
38.39493410335793	23846.040569423327	22803.120070971177	30329.29327455558	28758.08153580931	33364.79816657028	31550.032480227175	36141.78314934859	34109.167292122	40801.10405683989	38415.30875548338	0.17421025134858467	0.16960634698763902	-58.14763526660681	-5140.945915078744	-54.75400694707059	-4840.908735222183
38.626282895891045	23830.257506181133	22788.316137355072	30315.092095275824	28744.72976540021	33351.248811428304	31537.273842593455	36128.70874562758	34096.84227840394	40788.52452880352	38403.440446522975	0.17431481151493283	0.1697075194170811	-58.97944112816185	-5245.902075569145	-55.53769545011164	-4939.777528947219
38.859025681279114	23814.16818194861	22773.22455147775	30300.6074367677	28731.111290796245	33337.42515072852	31524.256816364836	36115.366133290314	34084.264415228296	40775.68129702225	38391.32343505173	0.17442134988627173	0.16981060507200055	-59.80328230917803	-5351.223774137907	-56.31381561073067	-5038.984857266769
39.09317085903034	23797.76994747403	22757.842872674133	30285.8378182849	28717.224746553537	33323.32622899497	31510.980516805557	36101.7547926326	34071.433217799444	40762.574460743665	38378.95780784081	0.17452990539963595	0.16991564157739808	-60.619215464481385	-5456.912411149591	-57.082420377846574	-5138.5318962214515
39.328726879264174	23781.060113635125	22742.16862388911	30270.781743968968	28703.068753677508	33308.9510870259	31497.44405604784	36087.874209659334	34058.34820684508	40749.20413826813	38366.34366950158	0.1746405178143292	0.1700226673516166	-61.42729743930977	-5562.969443417154	-57.84356286692491	-5238.419871672988
39.56570224301631	23764.035950552	22726.199290864624	30255.43770246076	28688.64191927256	33294.29876174372	31483.646542959403	36073.72387612732	34045.00890866035	40735.57046725039	38353.481142768265	0.17475322773134863	0.17013172162503576	-62.22758527766564	-5669.396386281587	-58.59729636643897	-5338.650061096065
39.80410550254544	23746.694686677292	22709.93232130589	30239.804166500886	28673.942836181817	33279.36828603965	31469.587083006623	36059.30328958774	34031.414855151896	40721.67360500674	38340.370368786236	0.17486807661334347	0.17024284445928048	-63.02013623059611	-5776.194815762341	-59.34367434597516	-5439.223795540631
40.04394526164196	23729.03350786233	22693.365124025364	30223.879592517882	28658.970082615666	33264.158688612486	31455.26477811183	36044.61195342715	34017.56558388059	40707.51372882673	38327.011507404124	0.17498510680511853	0.17035607676695533	-63.80500776665576	-5883.366370962933	-60.08275046604831	-5540.142461851239
40.28523017593832	23711.04955639822	22676.495068063774	30207.66242020349	28643.722221768705	33248.66899380062	31440.678726504866	36029.649376906906	34003.460638103	40693.09103628933	38313.40473747051	0.17510436155471226	0.17047146033192898	-64.58225758199114	-5990.912756471895	-60.81457858646172	-5641.407504731789
40.52796895322162	23692.73993003232	22659.319481788305	30191.15107207583	28628.197801425693	33232.89822140834	31425.82802256963	36014.41507520214	33989.099566812394	40678.405745585085	38299.550257136034	0.1752258850350588	0.1705890378301749	-65.35194360883906	-6098.83574470412	-61.53921277404879	-5743.0204288763925
40.77217035374772	23674.10168095831	22641.835651966576	30174.34395302902	28612.395353555286	33216.84538652561	31410.711756684497	35998.90856943911	33974.481924778585	40663.458095843205	38285.44828416021	0.1753497223662552	0.1707088528511996	-66.11412402690621	-6207.1371785365045	-62.25670731311402	-5844.982801342383
41.017843190557436	23655.131814779274	22624.04082281563	30157.23944986901	28596.313393891225	33200.509499340624	31395.329015056494	35983.12938673111	33959.607272586356	40648.24834746373	38271.09905622303	0.17547591963845635	0.17083094992006664	-66.86885727371555	-6315.818973934278	-62.9671167147535	-5947.296253906563
41.26499632979458	23635.827289443292	22605.932195025664	30139.835930835456	28579.95042150101	33183.88956494588	31379.678879549418	35967.07706021323	33944.47517667311	40632.776782455585	38256.50283124222	0.17560452393541712	0.17095537452004458	-67.6162020550837	-6424.8831226425245	-63.67049572634278	-6049.962485487573
41.51363869102594	23616.185014150393	22587.506924757232	30122.13174510892	28563.304918341124	33166.984583136684	31363.76042750536	35950.75112907542	33929.08520936498	40617.04370478007	38241.65988769535	0.17573558335869893	0.17108217311589272	-68.35621735770837	-6534.3316951375455	-64.36689934245078	-6152.983264760114
41.763779247563185	23596.201848229823	22568.762122611228	30104.12522230264	28546.375348798498	33149.79354820182	31347.572731559212	35934.15113859381	33913.43694891151	40601.04944069971	38226.570524947296	0.17586914705257378	0.17121139317781112	-69.08896246035874	-6644.166843505576	-65.05638281512802	-6256.360432758927
42.0154270267867	23575.87459998729	22549.694852570963	30085.81467193906	28529.160159217998	33132.31544870706	31331.114859446585	35917.27664016066	33897.529979519306	40584.794339133456	38211.23506358354	0.17600526522963433	0.17134308320607688	-69.81449694505136	-6754.390804431401	-65.73900166412204	-6360.095905571245
42.26859111047143	23555.20002552088	22530.30213091546	30067.198382910134	28511.657777415345	33114.5492672702	31314.385873804258	35900.12719131264	33881.363891384	40568.27877201784	38195.65384574904	0.1761439891971492	0.1714772927563822	-70.53288071141287	-6865.005902507342	-66.41481168968312	-6464.191677303053
42.523280635114425	23534.174827504085	22510.580925102407	30048.274622920166	28493.866612174228	33096.49398032734	31297.38483196265	35882.702355756315	33864.938280720104	40551.50313467323	38179.82723549208	0.176285371384176	0.17161407246590887	-71.2441739877977	-6976.01455334574	-67.08386898235767	-6568.649822840467
42.77950479226489	23512.79565393677	22490.528152621388	30029.04163791285	28475.785052729065	33078.14855789166	31280.11078573181	35865.001703393486	33848.252749790794	40534.46784617841	38163.75561911579	0.17642946536946708	0.17175347408016026	-71.94843734628375	-7087.419267137535	-67.74622993666708	-6673.472501079552
43.03727282885567	23491.05909686004	22470.140679813838	30009.49765147813	28457.411468229537	33059.51196330113	31262.56278117708	35847.02481034182	33831.306906933336	40517.17334974853	38147.43940553298	0.17657632591019015	0.17189555048056954	-72.64573171592201	-7199.222652101889	-68.40195126296749	-6778.661958005279
43.29659404753705	23468.96169103761	22449.415320662138	29989.64086424308	28438.744207190677	33040.58315295929	31244.73985838901	35828.771258956294	33814.100366585684	40499.62011312293	38130.879026630166	0.1767260089714921	0.1720403557129236	-73.3361183967354	-7311.427418136038	-69.05109000009543	-6884.22052997537
43.55747780701245	23446.499912598738	22428.348835542987	29969.46945324097	28419.781596923196	33021.36107606391	31226.641051241866	35810.2406378454	33796.63274930818	40481.80862895629	38114.07493763492	0.1768785717569411	0.17218794501662057	-74.01965907530393	-7424.036380657926	-69.6937035292649	-6990.1506471615285
43.81993352237618	23423.670177645214	22406.93792994777	29948.98157126289	28400.521942948057	33001.84467432776	31208.26538714561	35791.43254188757	33778.90368180588	40463.739415219716	38097.02761749241	0.17703407273986527	0.172338374854795	-74.69641583960765	-7537.052464512177	-70.32984958726593	-7096.454837040044
44.08397066545326	23400.468840817695	22385.179253165195	29928.175346186497	28380.96352839029	32982.032881686806	31189.61188678619	35772.34657224264	33760.91279694621	40445.413015605925	38079.73756924592	0.1771925716956369	0.17249170294533853	-75.3664511954048	-7650.478708093986	-70.95958628174412	-7203.135728144087
44.349598765141174	23376.892193823423	22363.069396928287	29907.048880285325	28361.104613355314	32961.92462399953	31170.679563857928	35752.982336362686	33742.65973377648	40426.82999994393	38062.20532042632	0.1773541297349168	0.17264798829285152	-76.02982808215893	-7764.318267540075	-71.58297210474848	-7310.196053757332
44.6168274077539	23352.936463921265	22340.604894021883	29885.60024951459	28340.9434342839	32941.518818733246	31151.46742478455	35733.33944799841	33724.14413753728	40407.9909646192	38044.43142344672	0.17751880933790817	0.17280729122155025	-76.68660989114869	-7878.5744212362915	-72.2000659494297	-7417.638655997813
44.88566623736761	23328.597812364707	22317.78221685123	29863.827502774893	28320.47820328723	32920.81437463987	31131.97446843026	35713.41752720346	33705.3656596744	40388.896533002335	38026.41645600513	0.1776866743896447	0.17296967340917527	-77.33686048183881	-7993.250574269332	-72.81092712489044	-7525.466489824466
45.15612495616904	23303.872332800376	22294.597775969414	29841.728661151963	28299.70710746015	32899.81019141906	31112.19968579988	35693.21620033541	33686.32395784762	40369.54735588506	38008.16102149407	0.17785779021635917	0.17313519792192675	-77.9806442008994	-8108.350263234228	-73.41561537290545	-7633.682627322152
45.42821332480542	23278.756049620963	22271.047918562595	29819.301717131704	28278.628308172247	32878.50515936883	31092.142059727514	35672.73510005321	33667.01869593671	40349.94411192379	37989.6657494174	0.17803222362296325	0.17330392925046634	-78.61802590127627	-8223.877161185257	-74.01419088521652	-7742.290262156166
45.701941162736816	23253.244916271076	22247.12892689167	29796.544633789887	28257.239940335847	32856.89815902292	31071.800564553512	35651.97386531137	33647.44954404448	40330.08750809141	37970.93129581479	0.1782100429316851	0.17347593334702807	-79.24907096197421	-8339.835082771257	-74.60671432157687	-7851.292714215815
45.97731834859046	23227.334813504374	22222.83701668859	29773.45534395523	28235.54011164983	32834.98806077458	31051.174165788856	35630.93214135023	33627.61617849629	40309.978280136995	37951.958343693565	0.1783913180219023	0.1736512776636727	-79.87384530764393	-8456.227989470586	-75.19324682669685	-7960.693434238434
46.25435482051728	23201.021547590844	22198.168335507024	29750.031749345544	28213.526901819663	32812.77372448662	31030.261819768013	35609.609579682976	33607.518281837525	40289.61719305429	37932.747603469645	0.17857612037121706	0.1738300311917313	-80.49241543063545	-8573.059995228425	-75.77385005036194	-8070.496008907445
46.533060576550575	23174.300848471503	22173.11896102358	29726.271719674638	28191.198361750074	32790.25399908581	31009.06247328672	35588.00583807751	33587.15554282553	40269.00504155784	37913.299813414436	0.17876452309781724	0.17401226450247875	-81.10484841256402	-8690.335372156464	-76.34858616733254	-8180.704166024923
46.813445674966815	23147.168367860344	22147.68489929065	29702.173091730725	28168.55251271268	32767.427722143177	30987.57506322785	35566.12058053534	33566.527656419894	40248.142650569054	37893.61574011219	0.17895660100417177	0.17419804978908635	-81.71121194656735	-8808.058556468226	-76.917517896567	-8291.32177975215
47.09552023464871	23119.619677290335	22121.86208293706	29677.733668423498	28145.587345484906	32744.293719437406	30965.798516171842	35543.95347726497	33545.63432376746	40227.03087571008	37873.696178924234	0.17915243062210912	0.17438746090989343	-82.31157436150534	-8926.234154737554	-77.48070852328237	-8402.352876271121
47.37929443545016	23091.65026610267	22095.646369316295	29652.951217800062	28122.30081946087	32720.850804502486	30943.731747993017	35521.50420465138	33524.475252184275	40205.67060380774	37853.541954462984	0.1793520902593335	0.17458057343306	-82.9060046460072	-9044.866950345226	-78.03822192060034	-8513.801639563404
47.66477851856398	23063.255539376543	22069.033538599273	29627.823472027354	28098.690861731888	32697.09777815756	30921.3736634399	35498.77244521966	33503.05015513229	40184.06275340589	37833.1539210737	0.17955566004742607	0.17477746468263416	-83.4945724739664	-9163.961910166778	-78.59012257229915	-8625.67241741158
47.951982786891236	23034.430815798416	22042.019291811135	29602.348126341152	28074.75536613678	32673.03342801952	30898.723155700143	35475.7578875945	33481.35875219259	40162.20827528839	37812.532963326565	0.17976322199139505	0.17497821378610617	-84.07734823090868	-9283.524191584438	-79.13647559646779	-8737.9697276894
48.24091760541319	23005.171325467636	22014.59924880885	29576.522837958797	28050.49219227935	32648.656527996398	30875.77910594811	35452.46022645308	33459.40076903293	40140.108153010784	37791.67999651681	0.1799748600208291	0.1751829017234928	-84.65440304076037	-9403.559149683453	-79.67734677014232	-8850.698264870793
48.53159340156531	22975.472207637693	21986.768946198787	29550.34522495615	28025.899164513314	32623.96583776236	30852.54038287577	35428.87916247353	33437.17593737109	40117.76340344332	37770.595967175424	0.18019066004271492	0.1753916113780122	-85.22580879495217	-9524.07234488707	-80.21280255431338	-8963.862906782888
48.82402066561362	22945.32850838912	21958.523835191343	29523.812865105017	28000.97407089205	32598.96010221126	30829.00584220508	35405.01440227575	33414.683994932435	40095.175077322514	37749.28185358883	0.18041070999598544	0.17560442758841693	-85.79163818142843	-9645.069550759159	-80.74291012071626	-9077.468721679412
49.11820995103327	22914.735178233965	21929.859279391134	29496.92329467239	27975.71466208296	32573.638050890902	30805.174326181957	35380.86565835762	33391.92468540248	40072.34425981525	37727.73866632917	0.1806350999078626	0.17582143720304072	-86.35196471456584	-9766.55676213	-81.26773737898475	-9191.52097556647
49.41417187488941	22883.68706964741	21900.770552520044	29469.674007177222	27950.118650244123	32547.998397414238	30781.044663050445	35356.432649023154	33368.89775837316	40049.27207109191	37705.967448794225	0.18086392195206705	0.17604272913562738	-86.90686276779888	-9888.540203693323	-81.78735300551489	-9306.02513987571
49.71191711822035	22852.17893452568	21871.25283607117	29442.062452105187	27924.183707862394	32522.039838848752	30756.615666506637	35331.71509830453	33345.6029692833	40025.95966691174	37683.96927775812	0.1810972705089654	0.17626839442301614	-87.45640760632523	-10011.026338841766	-82.30182647240872	-9420.986899346113
50.01145642642306	22820.205421566592	21841.301216891356	29414.086033578355	27897.907466551405	32495.76105508153	30731.886135131706	35306.71273587605	33322.040079352875	40002.4082392185	37661.74526393298	0.1813352422277315	0.17649852628474944	-88.00067542084435	-10134.02187883202	-82.81122807841894	-9536.412160333246
50.3128006096408	22787.761073571386	21810.910684689592	29385.742108979382	27871.28751580756	32469.16070816083	30706.854851802516	35281.425296961286	33298.20885551021	39978.61901674884	37639.29655254109	0.18157793609060172	0.17673322018468088	-88.53974336358806	-10257.53379245475	-83.31562898154516	-9652.307059499435
50.61596054315354	22754.840324663517	21780.076129468627	29357.027987526613	27844.321401722245	32442.237441610767	30681.520583079244	35255.85252223091	33274.10907031193	39954.593265651056	37616.62432389821	0.18182545347930906	0.17697257389466536	-89.07368958491861	-10381.569315972738	-83.81510123108455	-9768.677972669713
50.9209471677702	22721.437497423645	21748.79233887816	29327.940928800508	27817.006625649803	32414.98987972088	30655.882078569823	35229.99415769335	33249.74050185645	39930.33229011766	37593.72979400949	0.1820778982437758	0.177216687560409	-89.60259327159292	-10506.135963541456	-84.30971780241816	-9885.531524208374
51.22777149022361	22687.54679993593	21717.053995485312	29298.478141216947	27789.34064282739	32387.41662680658	30629.938070268618	35203.84995457524	33225.102933688424	39905.83743302886	37570.61421517571	0.18233537677316652	0.1774656637695698	-90.12653468731878	-10631.241538128816	-84.79955263341981	-10002.874596841633
51.53644458356769	22653.162322744178	21684.855673960916	29268.636780447276	27761.320860946707	32359.516266441664	30603.68727186963	35177.41966919329	33200.19615469583	39881.11007660964	37547.27887661268	0.182597998069387	0.1777196076221978	-90.64559521358024	-10756.894142746925	-85.28468066124333	-10120.714341750368
51.84697758757708	22618.27803571389	21652.19183817796	29238.413947781777	27732.944638674562	32331.28736066019	30577.12837805251	35150.703062815664	33175.01995899795	39856.15164309944	37523.72510508249	0.18286587382313135	0.17797862680360707	-91.15985739275493	-10883.102192230523	-85.76517786073236	-10239.058189108036
52.15938170914916	22582.887784797633	21619.056838219625	29207.806688435136	27704.20928412089	32302.728449127502	30550.260063740752	35123.69990151369	33149.574145824816	39830.96359543567	37499.95426553796	0.18313911849258488	0.1782428316597827	-91.66940497347241	-11009.874425581656	-86.24112128544948	-10357.913859196007
52.47366822270851	22546.98528869962	21585.444907293026	29176.811989790378	27675.112053251112	32273.838048277717	30523.080983329728	35096.4099560015	33123.858519386114	39805.54743794993	37475.967761779146	0.18341784938488348	0.17851233527542162	-92.17432295720937	-11137.219918771647	-86.71258910909091	-10477.289373851381
52.789848470613855	22510.564135437107	21551.350158546626	29145.426779580288	27645.650148242134	32244.614650417938	30495.58976988514	35068.83300146534	33097.872888731385	39779.90471707927	37451.7670371245	0.1837021867404539	0.17878725355472233	-92.67469764631096	-11265.148098013364	-87.17966066938243	-10597.193068475462
53.107933863567155	22473.61777879432	21516.76658178646	29113.647924002533	27615.820715777707	32215.056722796486	30467.785034308392	35040.96881738009	33071.61706759818	39754.03702209115	37427.35357509413	0.1839922538203442	0.17906770530502777	-93.17061669509712	-11393.66875377018	-87.64241651307384	-10717.633604506962
53.42793588102576	22436.139534665497	21481.688040089364	29081.47222576626	27585.62084528292	32185.162706634015	30439.665364469984	35012.817187313216	33045.09087425062	39727.94598582315	37402.72890010878	0.18428817699667505	0.17935381232344774	-93.66216916223493	-11522.792055255733	-88.10093844352377	-10838.61998249963
53.74986607161648	22398.122577283382	21446.108266307743	29048.896422067428	27555.047567092803	32154.931016116083	30411.229324306587	34984.37789871548	33018.294131304836	39701.633285437805	37377.89457820125	0.18459008584634137	0.179645699486586	-94.14944556595583	-11652.528565634042	-88.55530957046722	-10960.161555801518
54.073736053552395	22359.559935328925	21410.02085946381	29015.917182489356	27524.097850554557	32124.36003734495	30382.475452883114	34955.65074269722	32991.22666554294	39675.10064319234	37352.85221774382	0.1848981132481036	0.17994349484349165	-94.63253794052434	-11782.889257793315	-89.00561435971758	-11082.268044585362
54.399557515052166	22320.444487918958	21373.419281028673	28982.531106826642	27492.768602059572	32093.448127249867	30353.40226341656	34926.635513790585	32963.88830771419	39648.34982722512	37327.60347019047	0.18521239548320548	0.18024732971198695	-95.11153989562445	-11913.885530837812	-89.45193868780916	-11204.949550827965
54.727342214761876	22280.768960466477	21336.296851081937	28948.7347228275	27461.056663001964	32062.193612452786	30324.008242259926	34897.33200969546	32936.27889232182	39621.382652357235	37302.15003083393	0.18553307233967797	0.18055733877850336	-95.58654667931842	-12045.529227458872	-89.89436989757087	-11328.216573781334
55.057101982179326	22240.52592041013	21298.64674434841	28914.524483852227	27428.95880766132	32030.59478808802	30294.29184784531	34867.74003100911	32908.39825739605	39594.20098091052	37276.49363957887	0.1858602872204811	0.1808736602015821	-96.0576552413986	-12177.832651804201	-90.33299685547536	-11452.080026078038
55.38884871808102	22199.707772808568	21260.461986107188	28879.896766444683	27396.471741006146	31998.649916574715	30264.2515095838	34837.85938093954	32880.24624425192	39566.806723543705	37250.63608173121	0.1861941872556548	0.18119643571919236	-96.52496430085012	-12310.808588303626	-90.76791001228412	-11576.551250648685
55.722594394951685	22158.306755794118	21221.73544796891	28844.847867811415	27363.59209641461	31966.35722633827	30233.88562672031	34807.68986499947	32851.82269723127	39539.201840104244	37224.579188804	0.18653492341864486	0.18152581076003788	-96.98857441643486	-12444.470321380533	-91.19920146596269	-11701.642038345337
56.058351057416104	22116.314935882085	21182.459843516328	28809.374003206234	27330.316433308948	31933.714910479976	30203.192567141472	34777.23129068223	32823.127463427925	39511.38834049888	37198.32483934002	0.18688265064699608	0.18186193455902053	-97.44858805958211	-12578.83165595308	-91.62696502756444	-11827.364646421745
56.39613082267415	22073.724203130023	21142.62772380364	28773.471303214996	27296.64123469992	31900.721125391447	30172.17066613412	34746.483467116996	32794.16039239523	39483.36828558164	37171.87495975162	0.1872375279675972	0.1822049602770489	-97.90510969027673	-12713.906938835047	-92.0512962893481	-11953.731817740016
56.7359458809379	22030.52626614268	21102.231472709933	28737.135810937263	27262.562904637834	31867.373989312546	30140.81822509285	34715.44620470358	32764.921335835385	39455.14378806104	37145.231525178824	0.18759971862668315	0.182555045125375	-98.35824583667272	-12849.711081184447	-92.47229269610398	-12080.756800903939
57.07780849587155	21986.71264691662	21061.263302141142	28700.363479059415	27228.07776556531	31833.671580828777	30109.133510173542	34684.11931472451	32735.410147268965	39426.717013425536	37118.39656036494	0.18796939022480508	0.18291235049466925	-98.80810517842474	-12986.259581985883	-92.89005362013268	-12208.453371366486
57.42173100503407	21942.27467551967	21019.715247075634	28663.15016681511	27193.18205556802	31799.61193730659	30077.114750890745	34652.50260893383	32705.62668168387	39398.09018088862	37091.372140550986	0.18834671485698679	0.18327704208903864	-99.25479863265355	-13123.568552499637	-93.3046804384503	-12336.835853388533
57.7677258203244	21897.203484599766	20977.579160448277	28625.491636828265	27157.87192551923	31765.19305326324	30044.760138656624	34620.5958991217	32675.57079516313	39369.26556435391	37064.1603923894	0.18873186925830931	0.18364929006521302	-99.69843944466993	-13261.65474194847	-93.7162766140973	-12465.91914307978
58.115805428429454	21851.49000371696	20934.846707866735	28587.383551832747	27122.1434361125	31730.41287866806	30012.067825258116	34588.39899665253	32645.242344489223	39340.2454934001	37036.763494876664	0.18912503495516098	0.1840292691771305	-100.13914328206738	-13400.535564322025	-94.12494778099062	-12595.718732506037
58.465982391274686	21805.124953493505	20891.50936215502	28548.821471264204	27085.99255477878	31695.269317172446	29979.035921270082	34555.91171197641	32614.641186724995	39311.032354286974	37009.18368030635	0.1895263984224162	0.18441715892616975	-100.57702833303483	-13540.229126415215	-94.53080183194834	-12726.250734850764
58.818269346477535	21758.09883957537	20847.558397717963	28509.800847717717	27049.415152481964	31659.76022426482	29945.662494401175	34523.1338541115	32583.76717876908	39281.628590982524	36981.42323524223	0.18993615124681243	0.18481314371728638	-101.01221540956612	-13680.754257257096	-94.93394901147985	-12857.531910850666
59.172679007803275	21710.401946399328	20802.984884720463	28470.31702326547	27012.407000387684	31623.883405347067	29911.94556776906	34490.065230096145	32552.62017688455	39252.03670621146	36953.48450151232	0.1903544902968127	0.18521741302132472	-101.44482805460575	-13822.130538850091	-95.3345020120396	-12989.579696389847
59.52922416562417	21662.02433075934	20757.779683075594	28430.365225628495	26974.963766399927	31587.63661372912	29877.883118102298	34456.70564440943	32521.20003619968	39222.25926252625	36925.36987722416	0.1907816178992533	0.18563016154378822	-101.87499265395309	-13964.378338306211	-95.73257607459527	-13122.412231383845
59.887917687380885	21612.955815165657	20711.933436234856	28389.940564195564	26937.081011559272	31551.01754853763	29843.473073864803	34423.05489835796	32489.506610179167	39192.29888340055	36897.08181780208	0.1912177420230944	0.1860515894003768	-102.3028385544676	-14107.518841696903	-96.12828909478412	-13256.04839017801
60.24877251804685	21563.18598098961	20665.436564773758	28349.03802588215	26898.75418629622	31514.023852534032	29808.713313299166	34389.1127894269	32457.53975006354	39162.15825434529	36868.62283704606	0.19166307647060662	0.18648190229959596	-102.72849818577379	-14251.574089278467	-96.52176173221233	-13390.50781316869
60.6118016805955	21512.704161388414	20618.27925976669	28307.652470823374	26859.9786265342	31476.653109839353	29773.601662386103	34354.87911059472	32425.299304276825	39131.840124049464	36839.99550821459	0.19211784107634453	0.1869213117327845	-103.15210718845628	-14396.567012498155	-96.91311752566253	-13525.810940060765
60.97701827647021	21461.499434001547	20570.451475943057	28265.77862789162	26820.74954963368	31438.902843559175	29738.135892714214	34320.353649607525	32392.785117798336	39101.34730554379	36811.20246512944	0.19258226191427963	0.18737003517190168	-103.57380454848317	-14542.521472852677	-97.30248301388201	-13661.979044761509
61.34443548605718	21409.56061341282	20521.942924618368	28223.411090032463	26781.062050171735	31400.770513305695	29702.313719257378	34285.536188212835	32359.99703149877	39070.682677389894	36782.24640330532	0.19305657151347988	0.1878282962754499	-103.99373273775564	-14689.462302592583	-97.68998786184238	-13799.034271959215
61.71406656916102	21356.87624336984	20472.743066392028	28180.544309408862	26740.91109554783	31362.253512610285	29666.13279805364	34250.42650134849	32326.93488143662	39039.84918489321	36753.130081102354	0.19354100908275043	0.18829632510292277	-104.41203786000551	-14837.415347268805	-98.0757649919251	-13936.999675332569
62.085924865483435	21303.434588754903	20422.841103605722	28137.172592347113	26700.291521410036	31323.349166223554	29629.590723783225	34215.024356287126	32293.59849811534	39008.84984134346	36723.85632090524	0.1940358207446684	0.188774358338188	-104.82886980428884	-14986.407510449179	-98.45995072145888	-14075.899257681333
62.46002379510434	21249.223627298266	20372.225972553144	28093.290094072792	26659.19802689089	31284.054727294584	29592.685027238032	34179.32951173052	32259.987705696298	38977.687729279394	36694.42801032608	0.19454125977946848	0.18926263952224232	-105.2443824062284	-15136.46680070553	-98.84268490842805	-14215.758013248444
62.83637685896657	21194.231041027208	20320.886335434003	28048.89081322875	26617.62516964548	31244.36737442581	29555.413172678815	34143.34171685349	32226.10232116675	38946.36600178114	36664.84810343359	0.19505758687926505	0.18976141929579848	-105.65873361624836	-15287.622380854562	-99.2241111018011	-14356.601971833967
63.21499763936286	21138.444207442553	20268.810572044466	28003.96858616369	26575.56736068228	31204.284208595273	29517.772555074473	34107.06071029281	32191.942153460055	38914.887883788644	36635.11962200861	0.1955850704131202	0.19027095565218224	-106.07208567541238	-15439.904619568028	-99.60437669981911	-14498.458245201968
63.59589980042612	21081.850190415793	20215.98677119547	27958.517080982154	26533.018858976662	31163.802249942273	29479.760497217096	34070.48621908024	32157.507002525188	38883.25667344907	36605.245656826424	0.19612398670349687	0.19079151420105603	-106.48460529976728	-15593.345145585947	-99.98363311594585	-14641.3550758278
63.979097088622495	21024.435730797715	20162.402721850925	27912.529791342586	26489.97376585699	31122.9184344067	29441.3742467069	34033.6179575138	32122.796658342937	38851.47574349073	36575.22936896631	0.19667462031466468	0.1913233684435092	-106.89646387429093	-15747.976904760115	-100.36203595308325	-14785.321888125502
64.36460333324754	20966.187236731766	20108.04590397701	27866.00002999346	26446.426019152183	31081.62961021703	29402.610972799936	33996.45562596648	32087.810899885364	38819.54854262677	36545.07399114864	0.19723726435366315	0.1918668000590822	-107.30783765496744	-15903.834219786339	-100.73974518513569	-14930.389342127368
64.75243244692527	20907.09077366356	20052.903479094963	27818.920922033605	26402.369387090144	31039.932534217995	29363.46776311297	33958.99890962695	32052.54949401637	38787.47859698707	36514.78282910103	0.19781222078445584	0.19242209920532974	-107.71890798158711	-16060.952853117138	-101.11692534802569	-15076.589389964007
65.14259842611021	20847.132054038913	19996.962280527598	27771.285397884123	26357.79746193384	30997.82386803028	29323.94162017646	33921.24747716932	32017.012194328425	38755.26951157978	36484.35926295236	0.19839980075594876	0.19298956483055948	-108.12986150017969	-16219.370072954334	-101.49374574017565	-15223.955335240811
65.53511535159264	20786.296426682762	19940.2088033321	27723.0861859583	26312.70365334363	30955.300174033848	29284.029457829594	33883.20097934824	31981.19873991358	38722.92497178317	36453.80674865693	0.1990003249445863	0.19356950500042538	-108.54089039674727	-16379.12472270336	-101.87038063241926	-15372.521895417012
65.92999738900669	20724.568865850713	19882.62919390956	27674.315805013906	26267.081181451464	30912.35791116525	29243.72809744779	33844.859047513746	31945.108854063255	38690.44874486692	36423.12881944741	0.19961412391227193	0.19416223723907947	-108.95219264208572	-16540.257293909788	-102.24700948793907	-15522.325267343782
66.32725878934137	20661.933959946535	19824.20923928359	27624.966556174135	26220.92306963422	30868.99343052036	29203.034263995774	33806.22129204344	31908.74224289478	38657.8446815455	36392.32908731935	0.20024153848041773	0.1947680888856482	-109.36397224876418	-16702.810003022663	-102.62381719380937	-15673.403196304105
66.72691388945532	20598.375899896986	19764.93435603816	27575.030514598995	26174.222136969605	30825.202970751114	29161.944581894815	33767.28730068481	31872.098593897914	38625.11671756144	36361.411244544666	0.2008829201209613	0.1953873974668285	-109.77643954147788	-16866.82687217556	-103.00099430354021	-15825.795048557222
67.12897711259382	20533.878467177914	19704.789578907854	27524.499520791807	26126.970990361377	30780.98265324672	29120.45557069724	33728.05663680452	31835.177574399568	38592.2688753007	36330.37906521794	0.20153863136524564	0.19602051108644514	-110.18981143942801	-17032.3538140459	-103.37873729123385	-15979.54188762419
67.53346296890952	20468.425021484334	19643.759549010625	27473.365171522135	26079.162016315295	30736.328477087656	29078.56364055566	33688.52883753848	31797.978829939522	38559.30526544033	36299.23640683292	0.20220904623170674	0.19666778883287878	-110.60431175446865	-17199.438721342012	-103.75724882009672	-16134.686554798856
67.94038605598601	20401.998488037618	19581.82850171587	27421.61881034571	26030.78737234986	30691.2363137599	29036.265087477364	33648.703411836446	31760.50198255326	38526.23008862723	36267.987211891304	0.2028945506733767	0.19732960120530407	-111.02017150292522	-17368.13156085927	-104.13673802262929	-16291.273753651418
68.3497610593647	20334.581344524864	19518.980254139853	27369.25151770288	25981.838978023454	30645.70190161816	28993.556088352598	33608.57983839673	31722.746628956607	38493.04763719091	36236.63550954411	0.2035955430462631	0.19800633055975542	-111.43762923434406	-17538.484472664073	-104.5174207960954	-16449.350139161572
68.7616027530747	20266.155607663382	19455.198192260537	27316.254100572376	25932.308505558154	30599.720840082555	28950.432695743853	33568.157563481844	31684.71233862544	38459.76229688712	36205.18541726493	0.20431243459973344	0.19869837157608267	-111.85693137582712	-17710.551874421537	-104.8995201125872	-16608.96441156231
69.17592600016614	20196.702819387534	19390.465257645374	27262.61708166099	25882.187370040883	30553.288583557467	28906.890832424506	33527.43599861175	31646.39865176566	38426.3785486766	36173.641142556866	0.20504564999010386	0.19940613174693733	-112.27833259468025	-17884.390571394004	-105.28326634548284	-16770.167415278964
69.59274575324658	20126.20403265167	19324.763933784474	27208.330688102822	25831.466719179203	30506.400435054242	28862.92628565182	33486.41451812361	31607.805077165198	38392.900970534785	36142.006984691456	0.20579562781870447	0.20013003188999226	-112.70209617965156	-18060.05987238232	-105.66889761233324	-16933.012243149802
70.01207705502031	20054.639796848154	19258.076232024276	27153.384839646304	25780.137422590873	30459.051539505086	28818.534701161767	33445.09245659373	31568.93108992299	38359.33423929655	36110.28733648198	0.20656282119576658	0.20087050668467027	-113.12849444150925	-18237.621711884625	-106.05666013509472	-17097.554346258752
70.43393503883172	19981.990142836366	19190.38367709559	27097.769136300452	25728.19006060212	30411.236876748353	28773.71157686893	33403.469106110395	31529.77612904618	38325.68313253262	36078.48668608957	0.20734769833157027	0.20162800523474805	-113.55780913535273	-18417.14077903051	-106.44680862048699	-17263.851649932563
70.85833492921113	19908.234567583473	19121.66729223172	27041.47284541507	25675.61491252984	30362.951254169584	28728.452256256027	33361.54371339124	31490.3395949079	38291.95253046023	36046.60961886273	0.20815074315637444	0.20240299165827216	-113.99033190350019	-18598.68465337623	-106.83960665877385	-17431.964675906114
71.2852920424243	19833.35201841636	19051.907583873686	26984.48488816474	25622.401944421952	30314.189298978326	28682.751921436404	33319.3154767345	31450.620846558057	38258.14741788649	36014.66081921091	0.20897245597075087	0.20319594570632235	-114.42636474248138	-18782.323948280886	-107.23532714413886	-17601.956671285443
71.71482178702524	19757.320876887417	18981.084525959708	26926.793825406898	25568.54079622705	30264.945450100975	28636.605585870595	33276.78354279467	31410.61919887734	38224.272886185005	35982.64507251132	0.20981335412803748	0.20400736341226108	-114.86622049530706	-18968.132462331094	-107.6342527174711	-17773.893744719215
72.14693966441222	19680.118942257064	18909.177543798272	26868.38784288073	25514.02076836451	30215.21394966748	28590.008086718302	33233.94700317116	31370.333919565328	38190.33413530417	35950.567267049024	0.21067397275075342	0.20483775777319252	-115.31022336857859	-19156.187338965945	-108.03667623232832	-17947.845010058023
72.58166126938723	19601.723414600394	18836.165497525428	26809.254735714912	25458.83080766375	30164.98883407125	28542.954076805316	33190.804890800544	31329.76422595291	38156.33647580936	35918.43239599071	0.21155486548291683	0.20568765946549375	-115.75870947771182	-19346.569235138595	-108.44290124632971	-18123.882738183253
73.01900229071879	19522.110877544328	18762.026665148274	26749.381892206173	25402.959492639475	30114.263924575815	28495.43801618327	33147.35617613798	31288.909281627337	38122.28533095527	35886.2455593906	0.2124566052803474	0.20655761759637048	-116.21202742223977	-19539.36249958165	-108.85324253877116	-18302.082517342642
73.45897851170821	19441.257280647278	18686.73872517947	26688.756276832577	25346.395018068764	30063.032817444517	28447.45416325993	33103.599763116756	31247.768192859523	38088.1862387902	35854.01196622931	0.21337978524115742	0.20744820049354085	-116.67053889048839	-19734.655360877514	-109.26802665560535	-18482.523422455415
73.90160581075892	19359.13792143479	18610.278738869394	26627.364412461357	25289.125178833325	30011.288873565856	28398.99656547554	33059.53448487203	31206.34000482108	38054.04485429105	35821.73693648491	0.21432501947879248	0.20835999653527443	-117.1346192980418	-19932.540126389824	-109.68759248466813	-18665.28819418233
74.34690016194996	19275.72742710759	18532.62313204473	26565.192361708792	25231.13735298775	29959.025207545135	28350.059049498697	33015.15909921364	31164.623697577586	38019.86695152739	35789.42590323491	0.21529294404012966	0.20929361502316718	-117.60465846098668	-20133.1133925654	-110.11229186246055	-18850.46342825517
74.79487763561212	19190.999735943326	18453.74767656626	26502.225707408397	25172.41848401345	29906.234676232438	28300.635210914777	32970.47228383302	31122.618181844795	37985.65842585423	35757.08441478895	0.21628421787130464	0.21024968710018618	-118.0810613059366	-20336.476267284714	-110.54249021402939	-19038.13977566734
75.24555439890803	19104.928078416422	18373.62747142092	26438.44953214018	25112.955062214827	29852.909866654114	28250.71840337724	32925.47263122728	31080.322294492435	37951.42529613193	35724.71813685094	0.21729952383412873	0.21122886671668628	-118.56424861871346	-20542.73460499104	-110.97856722788856	-19228.41215441376
75.6989467164156	19017.48495806593	18292.23692346786	26373.848396772362	25052.73310521256	29799.0430833138	28200.301727191192	32880.15864332369	31037.73479378069	37917.173706972455	35692.33285471006	0.21833956977613764	0.2122318316472939	-119.05465783476029	-20751.99925550446	-111.42091756866284	-19421.379973584786
76.15507095071504	18928.642132145615	18209.549727861617	26308.40631796274	24991.738137485485	29744.626334825618	28149.378017295392	32834.528725784534	30994.854354311432	37882.90993100945	35659.93447545868	0.21940508965751823	0.21325928456172438	-119.55274387361351	-20964.386327388696	-111.86995162965832	-19617.147370588034
76.61394356297929	18838.37059209701	18125.538848180873	26242.106744565364	24929.955168910594	29689.65131984096	28097.939830607957	32788.58118197339	30951.679561676963	37848.64037119107	35627.529030236125	0.2204968447383941	0.21431195415283502	-120.05898001953028	-21180.01746666711	-112.32609632714593	-19815.82346224971
77.07558111356816	18746.640543892405	18040.17649629636	26174.932532884628	24867.368672247616	29634.109412227346	28045.97943269814	32742.314206560855	30908.208906786957	37814.37156309326	35595.122676496714	0.22161562483016467	0.21539059632542085	-120.57385885217809	-21399.020152075216	-112.78979594002521	-20017.52261087019
77.54000026262605	18653.42138830145	17953.43411201709	26106.86592071525	24803.96255951109	29577.991645454575	27993.488783743785	32695.72587874657	30864.440779852484	37780.11017725059	35562.721700299284	0.22276224961487098	0.21649599544951328	-121.09789322944562	-21621.528007733636	-113.26151299664707	-20222.364705988206
78.00721777068286	18558.68170114422	17865.282342561757	26037.888500104706	24739.720157171094	29521.288696142103	27940.45952373285	32648.81415507405	30820.373464006163	37745.86302150314	35530.332518617375	0.2239375700368146	0.21762896568218978	-121.63161732553272	-21847.681134374812	-113.74172921183344	-20430.475462962873
78.47725049925933	18462.38921360104	17775.691021908202	25967.9811887697	24674.624180118877	29463.990866716813	27886.88295686288	32601.576861811493	30776.005128534347	37711.63704335557	35497.96168166651	0.22514246977096547	0.21879035236220037	-122.17558772914708	-22077.626460545696	-114.23094647801918	-20641.986739542335
78.95011541147531	18364.510792660174	17684.629150083296	25897.124200095222	24608.65670433121	29406.088067127814	27832.750035090605	32554.011686870508	30731.333821696455	37677.43933234516	35465.6158752462	0.2263778667729973	0.21998103348199433	-122.73038460434327	-22311.51811490394	-114.7296879140049	-20857.036871669814
79.42582957266194	18265.01242179504	17592.064872463638	25825.297011641098	24541.799138162576	29347.569795561634	27778.051340779304	32506.116171233374	30686.357463103912	37643.27712241521	35433.30192309271	0.22764471491614433	0.2212019212420734	-123.2966129171291	-22549.5178208407	-115.2384989725615	-21075.77102933824
79.90441015097758	18163.85918197527	17497.965459169987	25752.478332077466	24474.0321921932	29288.42511809785	27722.777068391497	32457.88769985742	30641.073835632465	37609.15779429073	35401.02678924166	0.22894400572042228	0.22245396369293396	-123.87490373388573	-22791.795315251686	-115.75794861320901	-21298.341594308615
80.38587441802741	18061.015233127844	17402.297284646127	25678.64606646442	24405.335847552196	29228.642647239136	27666.91700516536	32409.323492020972	30595.48057683391	37575.08887784988	35368.797580393	0.23027677018016837	0.2237381464702419	-124.4659155955087	-23038.528792910278	-116.28863054462636	-21524.908561171032
80.87023974948666	17956.44379618105	17305.02580752903	25603.77727978922	24335.68932263547	29168.21051924819	27610.460510714733	32360.420591075625	30549.575169816748	37541.07805448777	35336.62154827668	0.23164408069626602	0.2250554946292862	-125.0703359705185	-23289.90537793655	-116.83116453788898	-21755.639962790534
81.35752362572781	17850.10713583924	17206.115550929328	25527.848158668563	24265.071038131246	29107.116370217635	27553.39649548554	32311.175853565364	30503.354933559945	37507.133159466684	35304.506092013326	0.23304705311988563	0.22640707458518972	-125.68888279414023	-23546.121624427848	-117.38619781823945	-21990.712322254665
81.8477436324513	17741.966544254443	17105.53008325686	25450.833971118776	24193.45858026172	29045.347310794667	27495.71339799755	32261.58593767065	30456.81701262203	37473.26218424641	35272.45876046458	0.23448684891506416	0.22779399616583346	-126.32230609755061	-23807.384048082866	-117.95440653887272	-22230.31113291718
82.34091746132043	17631.982325781013	17003.2319997437	25372.709024292417	24120.828662145177	28982.889899476977	27437.39916079595	32211.647290932757	30409.958366205523	37439.47327878816	35240.48725456758	0.23596467744797783	0.22921741478494786	-126.97138973360052	-24073.909690909088	-118.53649734233841	-22474.6313684294
82.83706291059936	17520.113783020865	16899.182904835576	25293.446620074443	24047.157083177328	28919.730114390768	27378.441205031766	32161.356137210325	30362.77575653322	37405.77475382463	35208.599429646725	0.2374817984113322	0.23067853374337371	-127.63695320505576	-24345.926721269265	-119.13320901540283	-22723.878024861217
83.33619788579601	17406.319204390722	16793.343395643555	25213.01900842568	23972.418686325604	28855.853323455627	27318.82640358465	32110.708462816532	30315.265736490153	37372.17508308798	35176.80329769583	0.23903952439292553	0.23217860666709572	-128.31985360088584	-24623.675071444362	-119.74531424239467	-22978.26669690106
83.83834040030794	17290.555853470018	16685.67304667184	25131.397338357485	23896.58731322569	28791.244252835713	27258.541052636683	32059.70000178281	30267.424636482247	37338.68290548783	35145.10702962356	0.24063922359808892	0.2337189400912678	-129.02098764961556	-24907.407115651295	-120.37362146488522	-23238.02419072762
84.34350857607244	17172.779960414664	16576.13039606109	25048.55160641313	23819.63575696197	28725.886953566827	27197.570841597262	32008.32622018784	30219.248550457043	37305.30702722737	35113.51895745205	0.24228232273644487	0.2353008962001563	-129.74129389489462	-25197.388390814885	-121.01897685353833	-23503.389175875112
84.85172064422062	17052.946715756618	16464.672933616836	24964.45060253022	23741.535712410612	28659.764766246575	27135.900821275438	31956.582299491613	30170.733321031035	37272.056423850256	35082.04757646101	0.24397031008419945	0.23692589573365927	-130.48175500269645	-25493.898363288492	-121.68226639949717	-23774.61287876498
85.36299494573534	16931.01026693983	16351.257090921385	24879.061853147927	23662.257724015857	28592.860283660724	27073.51537018599	31904.463118802963	30121.874523661016	37238.94024220281	35050.7015472657	0.24570473873401447	0.23859542107186588	-131.2434002078553	-25797.231244535185	-122.36441813300189	-24051.959820782766
85.87734993211305	16806.923717984802	16235.838233862994	24792.351561422634	23581.77113086634	28525.15531121714	27010.398158870477	31851.963236011336	30072.667449795183	37205.96780230287	35019.489697819066	0.247487230045426	0.24031101950998715	-132.0273079089784	-26107.69685909245	-123.0664044783116	-24335.70860408619
86.39480416602983	16680.63913271121	16118.37065795099	24704.284544404734	23500.044008929726	28456.63082504312	26946.532112103003	31799.07686770104	30023.10708893128	37173.148599097636	34988.42102532345	0.24931947730975115	0.24207430673692246	-132.8346084216064	-26425.621568506584	-123.78924475279928	-24626.152748279274
86.91537632201124	16552.1075419961	15998.807586828383	24614.824167028935	23417.043110301343	28387.266927598273	26881.89936884548	31745.79786776686	29973.188109508417	37140.49230409872	34957.50469804111	0.2512032496444788	0.24388697053174954	-133.66648689874273	-26751.34925482422	-124.53400781930031	-24923.601581397466
87.43908518710603	16421.278955591562	15877.101174435766	24523.932272761256	23332.73379931369	28317.04280064003	26816.481239804303	31692.1197046388	29922.904838549588	37108.008766875755	34926.75005698725	0.25314039613329703	0.2457507746935105	-134.52418643067722	-27085.24236798752	-125.30181490345421	-25228.38118931558
87.9659496615646	16288.102379079644	15753.202511328844	24431.569110743683	23247.07998534904	28245.936655371195	26750.258162431586	31638.035437020168	29872.2512399674	37075.70801639207	34896.16661748954	0.25513285022913607	0.24766756322086042	-135.4090113353268	-27427.68304143008	-126.09384258490172	-25540.835427252576
88.4959887595208	16152.525836599045	15627.061635705568	24337.693259270614	23160.044052192454	28173.925679584285	26683.20965320381	31583.537688033357	29821.220891439756	37043.60026216131	34865.764070597754	0.25718263443895256	0.2496392647594217	-136.32233065015316	-27779.07428037189	-126.91132597420801	-25861.32699781377
89.0292216096782	16014.496400041431	15498.627549754563	24242.26154543042	23071.586783756044	28100.985981608665	26615.314256997888	31528.618617663687	29769.806959753918	37011.69589520663	34835.55228432371	0.2592918653104197	0.2516678973360884	-137.2655818397252	-28139.84122798592	-127.75556208814305	-26190.238600295037
89.56566745600044	15873.960225479637	15367.848241999203	24145.228960737597	22981.667286000877	28027.092530847967	26546.54949337276	31473.26989337788	29718.00217450967	36980.00548879602	34805.5413046912	0.2614627587422666	0.25375557340099864	-138.24027473250317	-28510.432514810003	-128.62791343514982	-26527.974156017415
90.1053456584057	15730.862597665251	15234.670716379098	24046.54857258322	22890.2429048791	27952.219094686054	26476.891799551686	31417.482658790348	29665.798800065753	36948.53979893194	34775.741356573584	0.263697635641687	0.25590450519956354	-139.24799570027972	-28891.321696838364	-129.5298118254832	-26874.96011511702
90.6482756934654	15585.147983508064	15099.041028882637	23946.17143132603	22797.269140114004	27876.33817152053	26406.316469885012	31361.247500235946	29613.18860560215	36917.30976456586	34746.16284429418	0.26599892795408203	0.25811701049865615	-140.29041209698698	-29283.00878864806	-130.46276241998203	-27231.64685039129
91.19447715510712	15436.760095534815	14960.904332623522	23844.046472848928	22702.699554634495	27799.420919668835	26334.797591559432	31304.554411100184	29560.16283316394	36886.32650750982	34716.8163519636	0.2683691850923681	0.2603955186930061	-141.36927697211286	-29686.021897868253	-131.42834803276492	-27598.51014421042
91.74396975532183	15285.641966412642	14820.204932337829	23740.120416405323	22606.485679477446	27721.437081873137	26262.30797630205	31247.392753745153	29506.712163539436	36855.60133201173	34687.71264352448	0.2708110807952588	0.262742577319878	-142.48643407613417	-30100.918967891484	-132.428233704366	-27976.052774975076
92.29677332487483	15131.736035718575	14676.886349369423	23634.33765758475	22508.576913972614	27642.354905113036	26188.819087811582	31189.751218857164	29452.826679816615	36825.14572396131	34658.862662473075	0.273327420446182	0.26516085901238257	-143.64382317596755	-30528.28963623382	-133.4641715618709	-28364.80620995164
92.85290781402206	14974.984250235848	14530.891398307642	23526.64015623087	22408.920421025086	27562.141055413522	26114.300964629198	31131.61778202877	29398.49582844745	36794.97134968745	34630.27753122327	0.2759211488870961	0.2676531689241642	-144.8434856993299	-30968.757216230966	-134.53800598502858	-28765.332411889918
93.41239329322968	14815.328179166792	14382.162276545492	23416.967319155974	22307.461017314923	27480.760527317205	26038.722138142788	31072.979657374	29343.70837763756	36765.09005430822	34601.968550076286	0.27859535876409164	0.27022245266082384	-146.0875707279847	-31422.980810444802	-135.6516790965179	-29178.2257671142
93.97524995389855	14652.709145762446	14230.640668136119	23305.255877505035	22204.14105823965	27398.176547664636	25962.049545397174	31013.823247958062	29288.45237286474	36735.51385958743	34573.94719575643	0.28135329944467014	0.2728718047563033	-147.37834136109086	-31891.65756457299	-136.8072365970802	-29604.115143469535
94.54149810909283	14487.06837698926	14076.267863441713	23191.43975864066	22098.90031743424	27314.35047330561	25884.248436359954	30954.134092808054	29232.715089313562	36706.25496125154	34546.225119469105	0.2841983865497331	0.27560447773551566	-148.71818146947044	-32375.525070983917	-138.00683396658133	-30043.666086932644
95.11115819427312	14318.347172975791	13918.984896192253	23075.44995243924	21991.675860716878	27229.241682337943	25805.282275269878	30893.896810251324	29176.482980996803	36677.32572571453	34518.81414443453	0.28713421214676954	0.2784238918078173	-150.1096028638167	-32875.363931735046	-139.25274305209678	-30497.5831660321
95.68425076803395	14146.487098111436	13758.732699700522	22957.214371915532	21882.401914326445	27142.80745844495	25725.112635669553	30833.095037309646	29119.741626317773	36648.738686155695	34491.72626284699	0.2901645556544553	0.2813336452395657	-151.55525290132573	-33392.000491630286	-140.54735906792484	-30966.612474341877
96.26079651284576	13971.430195800054	13595.452284113293	22836.65770812351	21771.009727338518	27055.002867873183	25643.699088695852	30771.711364852392	29062.475669804215	36620.50653788781	34464.97363220236	0.2932933955128671	0.2843375254578576	-153.0579225536494	-33926.30975189619	-141.89320803003648	-31451.544301170856
96.84081623580131	13793.119229009013	13429.084936720097	22713.70127932446	21657.42742817863	26965.780628566437	25560.99908417701	30709.727268194874	29004.668759728545	36592.642132952926	34438.5685709374	0.29652492167794886	0.2874395209418112	-154.62055496090034	-34479.21847581491	-143.29295464935785	-31953.215981361456
97.42433086936633	13611.497948889091	13259.572447482971	22588.262874459186	21541.579875184947	26875.09097093835	25476.96782405285	30647.12303279585	28946.303481301973	36565.15847387309	34412.5235533144	0.29986354900346923	0.2906438339623059	-156.24625449857558	-35051.70849855244	-144.74941071186913	-32472.514936277643
98.01136147213543	13426.511393878724	13086.857362097086	22460.256591021625	21423.388501217134	26782.88148973578	25391.55812760406	30583.877674684933	28887.361285105475	36538.06870648004	34386.85120348094	0.3033139315788926	0.2939548942360489	-157.93829638189345	-35644.82025324926	-146.26554396948995	-33010.381917562336
98.60192922959182	13238.10622184177	12910.88326504179	22329.592667502508	21302.77115236496	26689.096986412256	25304.720287946508	30519.96885522048	28827.822410396933	36511.38611174061	34361.56428863106	0.30688097809707804	0.2973773735652162	-159.70013683278376	-36259.656526124105	-147.84448756857455	-33567.81446637306
99.1960554548718	13046.231077918928	12731.595095227247	22196.177310656876	21179.64192087372	26593.679301397442	25216.40191921038	30455.372789745677	28767.665802900356	36485.124096489904	34336.67571118507	0.31056986833163763	0.300916201539678	-161.5354238360269	-36897.38645393122	-149.4895500447783	-34145.87060154788
99.79376158953411	12850.837000896054	12548.939496986943	22059.912517948986	21053.91097248364	26496.567135611836	25126.54779378965	30390.064149675196	28706.86902665286	36459.29618297303	34312.198499899154	0.31438607081029546	0.3045765823851356	-163.4480085085961	-37559.249777103774	-151.20422590917588	-34745.67274989281
100.39506920433367	12651.877871006966	12362.865209305857	21920.695895649766	20925.484368476787	26397.695860543434	25035.09966901308	30324.015957509015	28645.40816945153	36433.91599709343	34288.14579981068	0.3183353617775281	0.30836401304724953	-165.44195710541317	-38246.56136210635	-152.992206852854	-35368.411932609044
101.00000000000001	12449.310902185118	12173.323496302677	21778.42047320105	20794.26388283642	26296.99731616489	24941.996102548997	30257.199474226745	28583.257741403762	36408.99725525289	34264.53086091452	0.3224238455473298	0.3122843026092578	-166.46291625411945	-38596.748419393145	-153.90779760439835	-35685.66908230431
