# Supplementary material for: White matter micro- and macrostructure brain charts for the human lifespan
Source: Nature. 2026 May 13;655(8124):979–89. doi: 10.1038/s41586-026-10454-2 (PMC13391363; doi:10.1038/s41586-026-10454-2)
Supplement: Supplementary file 12 — Centiles trajectories of brain charts. SDT.T9.1–5 contain the brain charts for the global metrics; SDT.T9.6–509 contain the brain charts for the tract-specific metrics (unnormalized); and SDT.T9.510–1157 contain the brain charts for the tract-specific macrostructural metrics (normalized). Included in each table are the male and female centile trajectories for the 2.5th, 25th, 50th, 75th and 97.5th percentiles; the interquartile range normalized by the 50th centile; and the derivatives of the 50th centiles with respect to both age and log(age). Charts are sampled in logarithmically spaced intervals. Age is reported in years, while centile trajectory values are reported in metric-specific units: diffusivities in mm2 s−1, volume in mm3, surface area in mm2, average length in mm, and FA is dimensionless (unitless). [file 41586_2026_10454_MOESM12_ESM.zip › plotted_curves/SDT.T9.139-FX_left_ad-mean_curve_metrics.csv]

ages	male_0.025th_percentile	female_0.025th_percentile	male_0.25th_percentile	female_0.25th_percentile	male_0.5th_percentile	female_0.5th_percentile	male_0.75th_percentile	female_0.75th_percentile	male_0.975th_percentile	female_0.975th_percentile	male_normalized_quantile_range	fwmale_normalized_quantile_range	male_median_centile_d_age	male_median_centile_d_log_age	female_median_centile_d_age	female_median_centile_d_log_age
0.25	0.0017752407397170036	0.0017766115787232893	0.0019645830850685162	0.0019674268818616046	0.0020772985355300626	0.002081116922561005	0.0022007025209771756	0.0022056680745136657	0.0024705518078797905	0.002478303911814018	0.11366658757519844	0.11447756253833326	-1.1290266483806028e-08	-6.5187606948853414e-09	-1.1314087358833675e-08	-6.5325143635051855e-09
0.25150637576242696	0.0017752407301228994	0.0017766115691501352	0.0019645830709863073	0.001967426867768605	0.0020772985185226788	0.002081116905517738	0.0022007025005596173	0.0022056680540272393	0.0024705517792858924	0.00247830388305833	0.11366658545601431	0.11447756040373193	-1.1344483463737731e-08	-6.569987276439093e-09	-1.136841221160978e-08	-6.583845302277069e-09
0.2530218281966045	0.001775240720359762	0.0017766115594081587	0.0019645830566753786	0.0019674268534466692	0.002077298501247996	0.0020811168882066276	0.0022007024798300287	0.0022056680332278047	0.0024705517502735	0.0024783038538819667	0.11366658331135111	0.11447755824346624	-1.145375660982495e-08	-6.673239905108375e-09	-1.147790407163285e-08	-6.687308762298727e-09
0.25454641199404576	0.0017752407104247407	0.00177661154949451	0.0019645830421320737	0.0019674268388921367	0.0020772984837018416	0.0020811168706234896	0.0022007024587836405	0.0022056680121105786	0.002470551720836435	0.002478303824278722	0.11366658114090143	0.11447755605722726	-1.1564061042079743e-08	-6.778103023297177e-09	-1.1588430326447963e-08	-6.792386708642795e-09
0.2560801821758082	0.001775240700314945	0.0017766115394063013	0.001964583027352684	0.0019674268241012976	0.002077298465879985	0.002081116852764085	0.0022007024374156186	0.0022056679906707127	0.0024705516909684397	0.002478303794242307	0.1136665789443548	0.11447755384470093	-1.1675408195799264e-08	-6.884602110623916e-09	-1.1700000079883921e-08	-6.899103011104302e-09
0.25762319409447826	0.0017752406900274273	0.0017766115291405877	0.0019645830123334357	0.0019674268090703706	0.0020772984477781206	0.002081116834624103	0.0022007024157210437	0.002205667968903273	0.0024705516606631493	0.002478303763766328	0.1136665767213957	0.1144775516055705	-1.1787810394459086e-08	-6.9927645895973e-09	-1.1812627764840045e-08	-7.007486757526493e-09
0.2591755034361701	0.0017752406795591943	0.001776611518694376	0.001964582997070492	0.001967426793795518	0.0020772984293918745	0.0020811168161991547	0.0022007023936949244	0.0022056679468032523	0.0024705516299141075	0.0024783037328442946	0.11366657447170746	0.11447754933951554	-1.1901275520642685e-08	-7.102614663079265e-09	-1.1926320819810599e-08	-7.1175615401486425e-09
0.2607371662225343	0.0017752406689072074	0.0017766115080646305	0.0019645829815599677	0.0019674267782728468	0.0020772984107168143	0.002081116797484804	0.002200702371332197	0.0022056679243655742	0.0024705515987147684	0.0024783037014696314	0.11366657219496516	0.11447754704621141	-1.2015810790799719e-08	-7.214177311087866e-09	-1.2041085684089126e-08	-7.22935217245535e-09
0.2623082388127803	0.0017752406580683778	0.0017766114972482651	0.001964582965797908	0.0019674267624984016	0.002077298391748436	0.0020811167784765346	0.002200702348627723	0.0022056679015850828	0.002470551567058488	0.0024783036696356623	0.11366656989084574	0.11447754472532949	-1.2131429083517276e-08	-7.32748084431023e-09	-1.2156934903195804e-08	-7.342886576555685e-09
0.2638887779057103	0.0017752406470395645	0.00177661148624214	0.001964582949780298	0.0019674267464681616	0.0020772983724821606	0.0020811167591697636	0.002200702325576277	0.002205667878456539	0.002470551534938519	0.002478303637335607	0.11366656755901668	0.11447754237653673	-1.2248140057735668e-08	-7.44255151952089e-09	-1.227387913527167e-08	-7.4581918974026e-09
0.26547884054176485	0.0017752406358175765	0.0017766114750430656	0.001964582933503061	0.0019674267301780447	0.0020772983529133457	0.002081116739559833	0.0022007023021725627	0.0022056678549746303	0.0024705515023480196	0.0024783036045625917	0.1136665651991451	0.11447753999949795	-1.2365951262971464e-08	-7.559415760027832e-09	-1.2391926262900199e-08	-7.575294502792929e-09
0.2670784841050822	0.0017752406243991725	0.001776611463647804	0.0019645829169620565	0.001967426713623908	0.002077298333037275	0.002081116719642023	0.002200702278411201	0.0022056678311339604	0.002470551469280047	0.002478303571309639	0.11366656281089284	0.11447753759387051	-1.2484875355767144e-08	-7.678102265096243e-09	-1.2511088054445452e-08	-7.694222925458405e-09
0.26868776632556873	0.001775240612781054	0.001776611452053057	0.0019645829001530743	0.0019674266968015353	0.002077298312849156	0.002081116699411526	0.0022007022542867246	0.0022056678069290498	0.0024705514357275483	0.0024783035375696644	0.1136665603939169	0.11447753515931207	-1.2604921217906906e-08	-7.79863890132404e-09	-1.2631374390892347e-08	-7.815005309552703e-09
0.2703067452809827	0.001775240600959874	0.0017766114402554827	0.0019645828830718456	0.0019674266797066547	0.0020772982923441276	0.0020811166788634763	0.0022007022297935957	0.002205667782354341	0.002470551401683378	0.0024783035033354855	0.11366655794787241	0.11447753269547238	-1.2726099618554088e-08	-7.921054034909503e-09	-1.2752795153225804e-08	-7.937670076785253e-09
0.2719354793990299	0.0017752405889322259	0.0017766114282516726	0.001964582865714026	0.0019674266623349148	0.0020772982715172483	0.0020811166579929167	0.0022007022049261777	0.002205667757404183	0.0024705513671402705	0.002478303468599804	0.11366655547240762	0.11447753020199938	-1.2848421104827423e-08	-8.045377308807389e-09	-1.287536188776528e-08	-8.062246981133114e-09
0.27357402745947257	0.001775240576694654	0.0017766114160381757	0.0019645828480752115	0.0019674266446819085	0.0020772982503635042	0.0020811166367948274	0.0022007021796787616	0.002205667732072848	0.002470551332090868	0.0024783034333552257	0.11366655296716868	0.11447752767853486	-1.2971895113622622e-08	-8.171636922682524e-09	-1.299908214402734e-08	-8.188763389593845e-09
0.2752224485962505	0.0017752405642436427	0.0017766114036114782	0.001964582830150926	0.001967426626743154	0.0020772982288778043	0.002081116615264107	0.0022007021540455434	0.0022056677063545167	0.0024705512965276935	0.00247830339759424	0.11366655043179492	0.11447752512471698	-1.3096532636147629e-08	-8.299863574201538e-09	-1.3123968800599073e-08	-8.317251165568251e-09
0.27688080229961526	0.0017752405515756187	0.0017766113909680084	0.00196458281193662	0.0019674266085140963	0.002077298207054976	0.0020811165933955714	0.0022007021280206346	0.0022056676802432824	0.002470551260443164	0.0024783033613092246	0.11366654786592507	0.11447752254018094	-1.3222344219521176e-08	-8.43008740591955e-09	-1.3250031294376186e-08	-8.447739674455335e-09
0.2785491484182772	0.001775240538686956	0.0017766113781041424	0.0019645827934276785	0.001967426589990118	0.002077298184889771	0.0020811165711839648	0.0022007021015980587	0.0022056676537331524	0.0024705512238295856	0.0024783033244924514	0.11366654526919039	0.11447751992455525	-1.3349340854951208e-08	-8.562339226525495e-09	-1.3377281504745042e-08	-8.580260391077843e-09
0.28022754716156506	0.001775240525573961	0.0017766113650161885	0.001964582774619407	0.001967426571166517	0.002077298162376855	0.002081116548623938	0.002200702074771741	0.002205667626818034	0.0024705511866791423	0.002478303287136066	0.11366654264121863	0.11447751727746586	-1.3477533200578762e-08	-8.696650177775211e-09	-1.3505730311891284e-08	-8.714844901280827e-09
0.2819160591015993	0.0017752405122328895	0.0017766113517004058	0.0019645827555070453	0.0019674265520385295	0.0020772981395108183	0.0020811165257100723	0.002200702047535525	0.0022056675994917515	0.0024705511489839143	0.002478303249232112	0.11366653998163377	0.1144775145985325	-1.3606931914544873e-08	-8.833052067558356e-09	-1.3635387041688318e-08	-8.851523958242069e-09
0.28361474517547763	0.0017752404986599297	0.001776611338152983	0.0019645827360857526	0.0019674265326013072	0.0020772981162861595	0.0020811165024368565	0.002200702019883152	0.0022056675717480284	0.002470551110735856	0.0024783032107725043	0.11366653729005394	0.11447751188737194	-1.3737548099079788e-08	-8.971577092342642e-09	-1.3766263906589415e-08	-8.990330480074249e-09
0.2853236666874746	0.0017752404848512138	0.0017766113243700564	0.001964582716350617	0.0019674265128499357	0.002077298092697302	0.0020811164787987012	0.002200701991808275	0.0022056675435805006	0.0024705510719268075	0.0024783031717490463	0.11366653456609346	0.11447750914359518	-1.3869391524146124e-08	-9.112257060017726e-09	-1.3898370676557192e-08	-9.131296496711627e-09
0.2870428853112538	0.001775240470802808	0.0017766113103476928	0.001964582696296646	0.0019674264927794158	0.0020772980687385778	0.002081116454789927	0.002200701963304447	0.0022056675149827007	0.002470551032548488	0.002478303132153415	0.11366653180936247	0.11447750636680903	-1.4002476733665503e-08	-9.255127553231546e-09	-1.4031721229379457e-08	-9.274457035690631e-09
0.28877246309209376	0.0017752404565107122	0.0017766112960818949	0.0019645826759187687	0.00196742647238467	0.002077298044404225	0.0020811164304047635	0.0022007019343651193	0.002205667485948062	0.002470550992592488	0.002478303091977163	0.11366652901946493	0.11447750355661532	-1.4136811832266005e-08	-9.400219880273397e-09	-1.4166323891728894e-08	-9.419843793878613e-09
0.2905124624491269	0.0017752404419708722	0.0017766112815686104	0.0019645826552118443	0.0019674264516605523	0.002077298019688412	0.002081116405637364	0.002200701904983658	0.002205667456469931	0.0024705509520502877	0.00247830305121173	0.11366652619600097	0.11447750071261145	-1.4272409587512414e-08	-9.547569290724311e-09	-1.43021920973041e-08	-9.567492409434664e-09
0.29226294617759224	0.0017752404271791523	0.0017766112668037063	0.001964582634170632	0.0019674264306018176	0.0020772979945851925	0.0020811163804817724	0.0022007018751533064	0.002205667426541532	0.002470550910913221	0.002478303009848409	0.11366652333856607	0.11447749783438929	-1.4409281656746487e-08	-9.697210867631867e-09	-1.4439336726290719e-08	-9.717437299272547e-09
0.294023977451102	0.0017752404121313666	0.0017766112517829987	0.0019645826127898326	0.001967426409203159	0.002077297969088553	0.0020811163549319636	0.0022007018448672315	0.002205667396156009	0.0024705508691725163	0.0024783029678783854	0.11366652044675127	0.11447749492153629	-1.4547436033574002e-08	-9.849177251552987e-09	-1.4577767104562156e-08	-9.869712380705664e-09
0.29579561982392083	0.0017752403968232533	0.0017766112365022282	0.0019645825910640496	0.0019674263874591754	0.0020772979431923754	0.002081116328981803	0.0022007018141184773	0.002205667365306392	0.0024705508268192595	0.0024783029252927065	0.11366651752014037	0.11447749197363573	-1.4686890703607958e-08	-1.0003508632561164e-08	-1.4717498775240756e-08	-1.0024356345006424e-08
0.29757793723326015	0.001775240381250476	0.0017766112209570608	0.001964582568987799	0.001967426365364376	0.0020772979168904382	0.0020811163026250657	0.002200701782899984	0.002205667333985596	0.0024705507838443997	0.0024783028820822748	0.11366651455831536	0.11447748899026403	-1.4827653882498737e-08	-1.0160238594902893e-08	-1.4858541841356043e-08	-1.0181403720110893e-08
0.29937099400158496	0.0017752403654086417	0.0017766112051431045	0.001964582546555524	0.0019674263429131987	0.002077297890176446	0.002081116275855435	0.0022007017512045957	0.002205667302186444	0.002470550740238766	0.002478302838237878	0.11366651156085077	0.11447748597099278	-1.4969735229186654e-08	-1.031940310980417e-08	-1.5000906627982147e-08	-1.0340891143378883e-08
0.3011748548389356	0.0017752403492932792	0.0017766111890558933	0.0019645825237615757	0.0019674263200999877	0.002077297863043992	0.002081116248666495	0.0022007017190250415	0.0022056672699016476	0.002470550695993047	0.002478302793750162	0.11366650852731634	0.11447748291539032	-1.5113148510437213e-08	-1.0481040535470498e-08	-1.5144606013706152e-08	-1.0502856362393231e-08
0.30298958484526295	0.0017752403328998479	0.0017766111726908855	0.0019645825006002157	0.001967426296918998	0.002077297835486579	0.002081116221051733	0.0022007016863539427	0.002205667237123803	0.002470550651097793	0.0024783027486096304	0.113666505457278	0.11447747982301783	-1.5257908270172038e-08	-1.0645190451352704e-08	-1.5289653321204355e-08	-1.0667338401493254e-08
0.30481524951277783	0.0017752403162237258	0.0017766111560434633	0.0019645824770656113	0.001967426273364391	0.002077297807497593	0.0020811161930045286	0.002200701653183798	0.002205667203845391	0.0024705506055434064	0.002478302702806643	0.1136665023502945	0.11447747669343196	-1.5404025166532165e-08	-1.0811890549522474e-08	-1.5436060651907724e-08	-1.0834375896440207e-08
0.3066519147283146	0.0017752402992602286	0.0017766111391089446	0.0019645824531518484	0.001967426249430246	0.0020772977790703426	0.0020811161645181687	0.00220070161950701	0.002205667170058788	0.0024705505593201637	0.0024783026563314284	0.11366649920592158	0.11447747352618387	-1.555150941356942e-08	-1.0981178688584947e-08	-1.5583838552934992e-08	-1.1004006761350382e-08
0.3084996467757088	0.001775240282004589	0.0017766111218825648	0.001964582428852915	0.0019674262251105448	0.0020772977501980145	0.0020811161355858334	0.0022007015853158537	0.00220566713575625	0.002470550512418186	0.0024783026091740623	0.11366649602370736	0.11447747032081927	-1.5700375999294636e-08	-1.1153096279858943e-08	-1.5733000680029363e-08	-1.1176271963453388e-08
0.31035851233818973	0.001775240264451965	0.0017766111043594837	0.0019645824041627053	0.0019674262003991747	0.0020772977208737015	0.0020811161062005974	0.0022007015506024913	0.002205667100929916	0.002470550464827453	0.0024783025613244773	0.11366649280319598	0.11447746707687893	-1.585063524878194e-08	-1.1327682181150323e-08	-1.58835589125772e-08	-1.1351211026688901e-08
0.3122285785007863	0.00177524024659744	0.0017766110865347863	0.0019645823790750247	0.0019674261752899323	0.0020772976910903873	0.002081116076355433	0.0022007015153589684	0.0022056670655718085	0.0024705504165378005	0.0024783025127724607	0.11366648954392435	0.11447746379389709	-1.600229992959612e-08	-1.1504977748266754e-08	-1.6035524574853355e-08	-1.1528864862775379e-08
0.3141099127527488	0.0017752402284360147	0.001776611068403477	0.0019645823535835755	0.0019674261497765154	0.0020772976608409498	0.002081116046043203	0.002200701479577209	0.0022056670296738278	0.002470550367538908	0.002478302463507646	0.113666486245426	0.11447746047140256	-1.6155385140770306e-08	-1.1685025724794684e-08	-1.6188914320203196e-08	-1.1709277103477689e-08
0.31600258298998396	0.001775240209962606	0.001776611049960475	0.0019645823276819596	0.0019674261238525163	0.0020772976301181483	0.0020811160152566506	0.0022007014432490098	0.002205666993227746	0.0024705503178202998	0.002478302413519506	0.11366648290722822	0.11447745710891995	-1.6309903094757772e-08	-1.1867868521253655e-08	-1.634373925085697e-08	-1.1892489382159255e-08
0.3179066575175057	0.001775240191172056	0.0017766110312006239	0.0019645823013636847	0.001967426097511438	0.0020772975989146406	0.002081115983988423	0.002200701406366047	0.0022056669562252186	0.002470550267371352	0.002478302362797369	0.11366647952885092	0.11447745370596593	-1.6465862784365015e-08	-1.2053546105672552e-08	-1.6500008359621177e-08	-1.2078541611337812e-08
0.3198222050518999	0.0017752401720591254	0.001776611012118688	0.0019645822746221617	0.0019674260707466832	0.0020772975672229774	0.0020811159522310533	0.002200701368919879	0.0022056669186577772	0.002470550216181289	0.002478302311330408	0.11366647610981005	0.1144774502620523	-1.66232805298705e-08	-1.2242103886173084e-08	-1.6657738854952697e-08	-1.2267480475891546e-08
0.32174929472380437	0.0017752401526184832	0.0017766109927093373	0.0019645822474506874	0.0019674260435515413	0.0020772975350355784	0.0020811159199769463	0.002200701330901924	0.002205666880516815	0.0024705501642391637	0.002478302259107625	0.1136664726496162	0.11447744677668552	-1.6782169875995123e-08	-1.2433586660254292e-08	-1.681694417055013e-08	-1.2459350218207987e-08
0.32368799608040405	0.0017752401328447191	0.0017766109729671653	0.0019645822198424644	0.001967426015919207	0.0020772975023447622	0.0020811158872184043	0.002200701292303478	0.002205666841793604	0.002470550111533876	0.0024783022061178697	0.11366646914777148	0.11447744324936505	-1.6942543257236764e-08	-1.262803872581486e-08	-1.6977635186599116e-08	-1.2654194303518551e-08
0.3256383790879404	0.0017752401127323302	0.001776610952886671	0.0019645821917905816	0.00196742598784276	0.002077297469142716	0.0020811158539476046	0.0022007012531156983	0.002205666802479276	0.002470550058054155	0.002478302152349817	0.11366646560377373	0.11447743967958553	-1.710441466240553e-08	-1.2825505713021101e-08	-1.7139827779288908e-08	-1.2852059694257179e-08
0.32760051413423674	0.0017752400922757315	0.0017766109324622726	0.001964582163288027	0.001967425959315183	0.0020772974354215205	0.0020811158201566047	0.0022007012133296168	0.0022056667625648383	0.002470550003788572	0.0024783020977919862	0.11366646201711454	0.11447743606683443	-1.726779419453095e-08	-1.3026031975282848e-08	-1.730353171858212e-08	-1.3052990743833703e-08
0.3295744720312385	0.0017752400714692504	0.0017766109116882987	0.00196458213432768	0.0019674259303293475	0.0020772974011731326	0.0020811157858373506	0.0022007011729361313	0.002205666722041161	0.0024705499487255303	0.002478302042432725	0.11366645838728032	0.11447743241059305	-1.7432698951047598e-08	-1.3229666417924335e-08	-1.746876288066801e-08	-1.3257035302860487e-08
0.33156032401756863	0.0017752400503071146	0.0017766108905589804	0.0019645821049023024	0.001967425900878005	0.0020772973663893764	0.0020811157509816503	0.002200701131925991	0.0022056666808989676	0.00247054989285325	0.002478301986260201	0.11366645471374931	0.1144774287103376	-1.75991434758771e-08	-1.3436457391158285e-08	-1.7635537030713522e-08	-1.346424299830673e-08
0.33355814176109866	0.0017752400287834643	0.00177661086906846	0.001964582075004548	0.0019674258709538013	0.002077297331061957	0.0020811157155811904	0.002200701090289811	0.002205666639128847	0.002470549836159787	0.002478301929262413	0.11366645099599396	0.11447742496553698	-1.7767137872048977e-08	-1.3646450636173313e-08	-1.7803864937881997e-08	-1.3674659737894501e-08
0.33556799736153503	0.0017752400068923495	0.001776610847210791	0.0019645820446269596	0.0019674258405492726	0.00207729729518246	0.0020811156796275397	0.002200701048018071	0.0022056665967212495	0.0024705497786330233	0.0024783018714271887	0.11366644723348178	0.11447742117565282	-1.7936697127574064e-08	-1.3859695946472073e-08	-1.797376036893894e-08	-1.3888334593481488e-08
0.3375899633530214	0.0017752399846277201	0.0017766108249799245	0.001964582013761958	0.001967425809656831	0.002077297258742331	0.0020811156431121284	0.002200701005101098	0.002205666553666477	0.0024705497202606556	0.0024783018127421657	0.11366644342567268	0.11447741734014252	-1.8107836674552402e-08	-1.4076243837202185e-08	-1.8145239311095906e-08	-1.4105319023904883e-08
0.3396241127067558	0.0017752399619834327	0.0017766108023697204	0.001964581982401853	0.0019674257782687755	0.0020772972217328912	0.002081115606026257	0.002200700961529079	0.0022056665099546855	0.0024705496610302052	0.002478301753194808	0.11366643957201962	0.11447741345845454	-1.8280570723838707e-08	-1.4296145323111631e-08	-1.8318315198051494e-08	-1.4325662878178491e-08
0.3416705188336247	0.0017752399389532412	0.001776610779373935	0.0019645819505388264	0.001967425746377281	0.0020772971841453206	0.0020811155683610957	0.0022007009172920473	0.002205666465575883	0.0024705496009290017	0.0024783016927723872	0.11366643567197114	0.11447740953003388	-1.8454913153220787e-08	-1.4519451085881485e-08	-1.8493002240660417e-08	-1.4549417726161806e-08
0.343729255586852	0.0017752399155308047	0.0017766107559862303	0.0019645819181649473	0.0019674257139744066	0.0020772971459706757	0.002081115530107676	0.0022007008723798887	0.002205666420519925	0.0024705495399441947	0.002478301631461994	0.11366643172496547	0.11447740555431443	-1.863087650821882e-08	-1.4746211640659368e-08	-1.866931453875509e-08	-1.4776634915669717e-08
0.34580039726466444	0.0017752398917096812	0.0017766107322001667	0.0019645818852721602	0.0019674256810520876	0.0020772971071998723	0.0020811154912568994	0.0022007008267823417	0.00220566637477652	0.0024705494780627446	0.0024783015692505287	0.11366642773043764	0.11447740153072702	-1.8808476942577812e-08	-1.4976481388373486e-08	-1.8847266469723678e-08	-1.500736795945201e-08
0.3478840186129729	0.0017752398674833216	0.001776610708009198	0.0019645818518522792	0.001967425647602132	0.0020772970678236847	0.0020811154517995194	0.0022007007804889784	0.002205666328335214	0.0024705494152714147	0.002478301506124692	0.11366642368781332	0.11447739745869331	-1.8987729222263994e-08	-1.5210314119329382e-08	-1.9026873854244286e-08	-1.5241671258436895e-08
0.34998019482807	0.001775239842845077	0.0017766106834066773	0.001964581817896999	0.0019674256136162204	0.0020772970278327466	0.002081115411726153	0.0022007007334892254	0.0022056662811853985	0.0024705493515567783	0.002478301442070996	0.11366641959651314	0.11447739333762977	-1.9168648224265894e-08	-1.544776401241066e-08	-1.9208150014993208e-08	-1.5479597936796097e-08
0.352089001559344	0.00177523981778819	0.0017766106583858498	0.001964581783397881	0.001967425579085907	0.00207729698721755	0.002081115371027276	0.002200700685772343	0.0022056662333163044	0.002470549286905208	0.0024783013770757517	0.1136664154559494	0.11447738916694353	-1.9351247548815564e-08	-1.5688885579567824e-08	-1.9391110661626243e-08	-1.5721204282836965e-08
0.3542105149120084	0.0017752397923057961	0.0017766106329398545	0.0019645817483463558	0.001967425544002613	0.0020772969459684444	0.002081115329693212	0.0022007006373274303	0.002205666184717003	0.002470549221302877	0.0024783013111250667	0.11366641126552801	0.11447738494603779	-1.9535543072102257e-08	-1.5933735497686285e-08	-1.9575770948687676e-08	-1.5966546418333394e-08
0.35634481144984936	0.0017752397663909228	0.0017766106070617213	0.0019645817127337244	0.001967425508357629	0.0020772969040756257	0.0020811152877141447	0.0022007005881434245	0.0022056661353763982	0.0024705491547357536	0.0024783012442048473	0.11366640702464742	0.1144773806743056	-1.972155005969256e-08	-1.6182370721207207e-08	-1.976214542009913e-08	-1.621568096465964e-08
0.35849196819798806	0.0017752397400364862	0.0017766105807443676	0.0019645816765511523	0.00196742547214211	0.002077296861529146	0.0020811152450801017	0.002200700538209095	0.002205666085283227	0.0024705490871896013	0.00247830117630079	0.11366640273269847	0.11447737635113371	-1.9909282944485795e-08	-1.643484859314981e-08	-1.995024911938259e-08	-1.6468665597901833e-08
0.36065206264566085	0.0017752397132352893	0.0017766105539806013	0.001964581639789668	0.0019674254353470744	0.002077296818318903	0.0020811152017809653	0.0022007004875130433	0.0022056660344260586	0.002470549018649976	0.0024783011073983836	0.11366639838906589	0.1144773719759021	-2.0098757769204667e-08	-1.6691227955334398e-08	-2.0140098255794214e-08	-1.6725559659480638e-08
0.3628251727490157	0.0017752396859800198	0.0017766105267631117	0.0019645816024401594	0.001967425397963402	0.0020772967744346403	0.0020811151578064542	0.002200700436043696	0.002205665982793286	0.0024705489491022117	0.002478301037482899	0.11366639399312545	0.11447736754798102	-2.0289990743105335e-08	-1.6951569425938118e-08	-2.0331709704723977e-08	-1.6986424045128956e-08
0.3650113769339257	0.0017752396582632478	0.0017766104990844707	0.001964581564493372	0.001967425359981823	0.002077296729865941	0.0020811151131461324	0.0022007003837893023	0.0022056659303731274	0.0024705488785314346	0.002478300966539388	0.11366638954424589	0.11447736306673752	-2.0482996576642876e-08	-1.721593217984818e-08	-2.0525096511292418e-08	-1.7251317097066732e-08
0.36721075409881926	0.0017752396300774321	0.0017766104709371418	0.0019645815259399166	0.0019674253213929427	0.0020772966846022384	0.0020811150677894144	0.0022007003307379465	0.002205665877153632	0.0024705488069225526	0.0024783008945526946	0.11366638504178907	0.11447735853152581	-2.0677789425160853e-08	-1.7484376391152523e-08	-2.0720273830043823e-08	-1.7520299544493412e-08
0.3694233836175272	0.0017752396014149082	0.0017766104423134626	0.001964581486770254	0.0019674252821872077	0.002077296638632802	0.0020811150217255473	0.0022007002768775277	0.0022056658231226645	0.002470548734260253	0.0024783008215074334	0.11366638048510891	0.11447735394169647	-2.087438788489493e-08	-1.775696645278657e-08	-2.091726053476961e-08	-1.7793436335455937e-08
0.37164934534214805	0.0017752395722678868	0.001776610413205645	0.001964581446974694	0.0019674252423549183	0.00207729659194673	0.002081114974943607	0.0022007002221957565	0.0022056657682679	0.002470548660528987	0.0024783007473879854	0.1136663758735504	0.11447734929658922	-2.10728075544786e-08	-1.803376525888467e-08	-2.111607183552522e-08	-1.8070790142044046e-08
0.3738887196059291	0.0017752395426284572	0.0017766103836057824	0.0019645814065434005	0.001967425201886226	0.0020772965445329627	0.002081114927432513	0.0022007001666801635	0.0022056657125768364	0.0024705485857129846	0.0024783006721785083	0.11366637120645162	0.1144773445955382	-2.127306253374428e-08	-1.8314835259491957e-08	-2.131672233174342e-08	-1.835242363634748e-08
0.3761415872261661	0.001775239512488588	0.0017766103535058462	0.0019645813654663898	0.001967425160771136	0.002077296496380273	0.0020811148791810142	0.0022007001103180987	0.0022056656560367842	0.0024705485097962503	0.0024783005958629333	0.11366636648314296	0.11447733983786781	-2.1475170641771513e-08	-1.860024279043415e-08	-2.15192292318811e-08	-1.863840309868081e-08
0.3784080295071193	0.0017752394818401145	0.0017766103228976737	0.001964581323733516	0.001967425118999492	0.0020772964474772546	0.002081114830177685	0.0022007000530967096	0.002205665598634859	0.002470548432762541	0.0024783005184249455	0.11366636170294558	0.11447733502289535	-2.1679149309061785e-08	-1.889005446509273e-08	-2.172360996643974e-08	-1.8928795086914363e-08
0.3806881282429484	0.0017752394506747424	0.0017766102917729752	0.0019645812813344804	0.001967425076560983	0.002077296397812333	0.0020811147804109266	0.0022006999950029554	0.002205665540357981	0.0024705483545953803	0.002478300439847991	0.11366635686517298	0.1144773301499287	-2.1885013412603627e-08	-1.9184336397248813e-08	-2.192987985649708e-08	-1.9223666158918462e-08
0.38298196572066395	0.0017752394189840509	0.0017766102601233305	0.0019645812382588267	0.0019674250334451387	0.0020772963473737575	0.0020811147298689663	0.002200699936023602	0.0022056654811928784	0.00247054827527805	0.002478300360115277	0.11366635196913075	0.11447732521826902	-2.209278016085392e-08	-1.9483156588062656e-08	-2.2138055999487705e-08	-1.9523084315853367e-08
0.3852896247230969	0.0017752393867594828	0.001776610227940186	0.0019645811944959362	0.00196742498964133	0.002077296296149598	0.002081114678539849	0.0022006998761452136	0.002205665421126077	0.0024705481947935853	0.00247830027920976	0.11366634701411567	0.1144773202272069	-2.230246648471379e-08	-1.9786584370962146e-08	-2.234815643653576e-08	-1.9827120112392294e-08
0.38761118853188686	0.0017752393539923461	0.0017766101952148528	0.001964581150035026	0.0019674249451387617	0.002077296244127742	0.002081114626411436	0.002200699815354154	0.002205665360143903	0.0024705481131247734	0.0024783001971141498	0.11366634199941679	0.11447731517602677	-2.2514088149350187e-08	-2.0094688857330567e-08	-2.2560195489518264e-08	-2.0135841383162045e-08
0.3899467409304866	0.001775239320673815	0.0017766101619385078	0.0019645811048651517	0.001967424899926475	0.0020772961912958994	0.0020811145734714173	0.002200699753636584	0.002205665298232479	0.0024705480302541507	0.0024783001138109035	0.11366633692431327	0.11447731006400352	-2.2727664472643738e-08	-2.040754304433179e-08	-2.277419214324894e-08	-2.0449320903281887e-08
0.39229636620718694	0.0017752392867949143	0.001776610128102179	0.0019645810589751893	0.001967424853993337	0.0020772961376415763	0.002081114519707274	0.002200699690978447	0.0022056652353777072	0.0024705479461639853	0.0024783000292822087	0.11366633178807682	0.11447730489040102	-2.2943212107939814e-08	-2.0725218485839747e-08	-2.2990164105785027e-08	-2.0767631503382233e-08
0.3946601491581577	0.0017752392523465407	0.0017766100936967642	0.0019645810123538575	0.0019674248073280496	0.002077296083152109	0.002081114465106317	0.0022006996273654885	0.002205665171565295	0.002470547860836301	0.002478299943510009	0.113666326589969	0.11447729965447831	-2.3160746875916516e-08	-2.104778723532874e-08	-2.3208127475360385e-08	-2.1090845292448535e-08
0.3970381750905084	0.001775239217319434	0.0017766100587130085	0.0019645809649896893	0.001967424759919135	0.0020772960278146284	0.00208111440965565	0.0022006995627832293	0.0022056651067807204	0.0024705477742528446	0.0024782998564759668	0.11366632132924409	0.11447729435548214	-2.3380287816898715e-08	-2.1375324898986747e-08	-2.342810101474413e-08	-2.141903793217992e-08
0.39943052982536675	0.0017752391817041997	0.001776610023141518	0.001964580916871052	0.001967424711754945	0.002077295971616076	0.0020811143533421904	0.002200699497216982	0.002205665041009255	0.0024705476863951035	0.002478299768161486	0.11366631600514623	0.1144772889926519	-2.3601852139343293e-08	-2.1707906638912533e-08	-2.3650101155237024e-08	-2.1752283807519035e-08
0.4018372997009759	0.0017752391454912849	0.0017766099869727455	0.001964580867986124	0.001967424662823647	0.00207729591454319	0.0020811142961526525	0.002200699430651829	0.0022056649742359423	0.002470547597244286	0.002478299678547691	0.11366631061691021	0.11447728356521762	-2.3825457662329796e-08	-2.2045608949472495e-08	-2.3874146659608186e-08	-2.2090660634077608e-08
0.40425857157581063	0.001775239108670994	0.0017766099501969955	0.0019645808183229095	0.0019674246131132283	0.002077295856582514	0.0020811142380735494	0.002200699363072637	0.0022056649064456026	0.002470547506781332	0.0024782995876154344	0.11366630516376254	0.1144772780723989	-2.405112181635971e-08	-2.2388508935655693e-08	-2.4100255624492917e-08	-2.243424612746736e-08
0.4066944328317112	0.0017752390712334747	0.0017766099128044192	0.0019645807678692257	0.0019674245626114936	0.002077295797720382	0.0020811141790911887	0.0022006992944640434	0.0022056648376228317	0.0024705474149868977	0.002478299495345284	0.1136662996449198	0.1144772725134074	-2.4278863419713304e-08	-2.27366865335199e-08	-2.43284453693704e-08	-2.278311894698959e-08
0.4091449713770379	0.0017752390331687191	0.001776609874785013	0.001964580716612701	0.0019674245113060576	0.0020772957379429223	0.002081114119191674	0.0022006992248104528	0.002205664767751992	0.0024705473218413526	0.002478299401717523	0.11366629405958927	0.11447726688744467	-2.4508701734760052e-08	-2.3090222345256706e-08	-2.455873548967702e-08	-2.3137360249947392e-08
0.411610275649843	0.0017752389944665616	0.0017766098361286123	0.0019645806645407727	0.001967424459184342	0.0020772956772360475	0.0020811140583608893	0.0022006991540960345	0.002205664696817207	0.002470547227324777	0.002478299306712143	0.11366628840696863	0.11447726119370215	-2.4740652804222663e-08	-2.3449195640790066e-08	-2.4791143193869658e-08	-2.349705030546545e-08
0.41409043462106226	0.001775238955116683	0.0017766097968249016	0.0019645806116406943	0.001967424406233585	0.0020772956155854718	0.002081113996584519	0.0022006990823047316	0.0022056646248023734	0.0024705471314169724	0.0024782992103088504	0.11366628268624582	0.11447725543136186	-2.4974736334559822e-08	-2.3813689853380282e-08	-2.5025686356539012e-08	-2.3862271325558737e-08
0.41658553779772634	0.0017752389151085924	0.0017766097568633935	0.001964580557899513	0.0019674243524408198	0.002077295552976673	0.002081113933848018	0.0022006990094202337	0.0022056645516911376	0.0024705470340974276	0.002478299112487045	0.11366627689659915	0.11447724959959658	-2.521097225427482e-08	-2.4183790081622192e-08	-2.5262386460500608e-08	-2.4233109463533964e-08
0.41909567522619073	0.0017752388744316377	0.001776609716233438	0.0019645805033040795	0.0019674242977928817	0.0020772954893949216	0.002081113870136621	0.0022006989354259885	0.002205664477466901	0.0024705469353453365	0.0024782990132258256	0.11366627103719655	0.11447724369756826	-2.5449376883646124e-08	-2.455957853753077e-08	-2.5501260492166722e-08	-2.460964804162913e-08
0.4216209374953856	0.0017752388330750045	0.0017766096749242245	0.0019645804478410508	0.001967424242276412	0.002077295424825266	0.002081113805435349	0.002200698860305206	0.0022056644021128244	0.0024705468351395947	0.0024782989125039932	0.11366626510719662	0.11447723772442833	-2.5689970650777383e-08	-2.4941142928724958e-08	-2.5742326936750715e-08	-2.4991973046617488e-08
0.42416141574008476	0.0017752387910277018	0.0017766096329247633	0.0019645803914968684	0.0019674241858778376	0.0020772953592525186	0.0020811137397289876	0.0022006987840408315	0.0022056643256118066	0.002470546733458776	0.0024782988103000266	0.11366625910574722	0.11447723167931885	-2.5932773872749948e-08	-2.5328571851002124e-08	-2.5985606444400844e-08	-2.5380173518385618e-08
0.4267172016441951	0.0017752387482785664	0.0017766095902238958	0.0019645803342577717	0.0019674241285833794	0.0020772952926612666	0.002081113673002093	0.0022006987066155604	0.0022056642479464966	0.0024705466302811473	0.0024782987065920933	0.11366625303198588	0.11447722556137262	-2.617780453517682e-08	-2.572195290095891e-08	-2.623111888810925e-08	-2.577433877437585e-08
0.42928838744406506	0.0017752387048162606	0.0017766095468102862	0.001964580276109785	0.0019674240703790474	0.0020772952250358648	0.002081113605238985	0.002200698628011827	0.0022056641690992775	0.002470546525584652	0.0024782986013580396	0.11366624688504043	0.11447721936970942	-2.6425081900427472e-08	-2.6121375673593406e-08	-2.647888208695548e-08	-2.617455752140785e-08
0.43187506593181346	0.0017752386606292752	0.001776609502672429	0.0019645802170387286	0.001967424011250645	0.0020772951563604323	0.002081113536423757	0.002200698548211812	0.00220566408905228	0.0024705464193469206	0.002478298494575395	0.1136662406640274	0.11447721310343936	-2.667462584149405e-08	-2.652693220639435e-08	-2.672891580290937e-08	-2.6580921519414602e-08
0.4344773304586784	0.0017752386157059124	0.0017766094577986282	0.001964580157030194	0.001967423951183747	0.0020772950866188443	0.0020811134665402495	0.0022006984671974167	0.002205664007787356	0.002470546311545245	0.0024782983862213486	0.11366623436805307	0.1144772067616627	-2.6926456564435597e-08	-2.6938715480540054e-08	-2.6981240630608028e-08	-2.6993524415708237e-08
0.4370952749383861	0.0017752385700342938	0.001776609412177009	0.0019645800960695586	0.001967423890163713	0.0020772950157947347	0.002081113395572067	0.0022006983849502796	0.002205663925286091	0.002470546202156588	0.002478298276272762	0.1136662279962129	0.11447720034346771	-2.7180593498155048e-08	-2.7356819143342648e-08	-2.7235876887132804e-08	-2.7412460912312753e-08
0.4397289938505404	0.0017752385236023556	0.0017766093657955115	0.0019645800341419745	0.001967423828175678	0.0020772949438714896	0.002081113323502557	0.0022006983014517608	0.0022056638415297964	0.0024705460911575764	0.002478298164706155	0.1136662215475905	0.11447719384793303	-2.7437057514845264e-08	-2.778133972869412e-08	-2.749284444547584e-08	-2.783782659943057e-08
0.4423785822440318	0.0017752384763978436	0.0017766093186418826	0.001964579971232365	0.0019674237652045484	0.0020772948708322396	0.0020811132503148247	0.0022006982166829425	0.0022056637564995007	0.0024705459785244895	0.002478298051497704	0.11366621502125977	0.11447718727412456	-2.769586815443148e-08	-2.8212373381908407e-08	-2.7752162234939703e-08	-2.8269717178286413e-08
0.4450441357404687	0.0017752384284083153	0.0017766092707036851	0.0019645799073254285	0.001967423701235005	0.0020772947966598695	0.002081113175991718	0.00220069813062463	0.002205663670175954	0.002470545864233269	0.0024782979366232425	0.11366620841628332	0.11447718062109716	-2.79570460115508e-08	-2.8650018524256637e-08	-2.801385245998489e-08	-2.8708233013041706e-08
0.44772575053762753	0.0017752383796211294	0.0017766092219682773	0.001964579842405621	0.0019674236362514828	0.0020772947213369957	0.0020811131005158186	0.0022006980432573305	0.002205663582539611	0.0024705457482594928	0.0024782978200582374	0.11366620173171103	0.11447717388789615	-2.822061145879573e-08	-2.909437502029988e-08	-2.8277935215648142e-08	-2.9153473579679456e-08
0.4504235234129248	0.0017752383300234506	0.0017766091724228299	0.00196457977645717	0.001967423570238194	0.002077294644845982	0.0020811130238694553	0.002200697954561272	0.002205663493570644	0.0024705456305783914	0.002478297701777812	0.113666194966583	0.1144771670735526	-2.8486586478582154e-08	-2.9545545343623303e-08	-2.8544431929233838e-08	-2.960554107422908e-08
0.4531375517269096	0.0017752382796022356	0.0017766091220543002	0.0019645797094640515	0.0019674235031790933	0.00207729456716891	0.0020811129460346764	0.0022006978645163727	0.0022056634032489157	0.002470545511164819	0.0024782975817567057	0.11366618811992585	0.11447716017708764	-2.8754991887591785e-08	-3.000363241190129e-08	-2.8813362917823326e-08	-3.00645380257869e-08
0.4558679334267773	0.0017752382283442478	0.0017766090708494578	0.001964579641410007	0.0019674234350579053	0.002077294488287607	0.0020811128669932758	0.002200697773102268	0.0022056633115540045	0.0024705453899932796	0.002478297459969311	0.11366618119075762	0.11447715319751031	-2.9025846726149496e-08	-3.0468738365652115e-08	-2.9084748831564866e-08	-3.053056840673918e-08
0.45861476704990445	0.0017752381762360383	0.0017766090187948528	0.0019645795722785246	0.0019674233658580984	0.002077294408183621	0.0020811127867267592	0.0022006976802982775	0.0022056632184651744	0.0024705452670378903	0.0024782973363896297	0.11366617417808086	0.11447714613381779	-2.9299173642804988e-08	-3.09409705079311e-08	-2.9358612207985857e-08	-3.100373963116354e-08
0.4613781517274047	0.0017752381232639483	0.0017766089658768308	0.001964579502052842	0.0019674232955628887	0.0020772943268382196	0.0020811127052163605	0.0022006975860834168	0.0022056631239613786	0.0024705451422723976	0.0024782972109912895	0.11366616708088836	0.11447713898499387	-2.957499423139609e-08	-3.1420436752416236e-08	-2.963497253150038e-08	-3.148415755882539e-08
0.4641581871877068	0.0017752380694141066	0.0017766089120815262	0.0019645794307159414	0.001967423224155241	0.002077294244232388	0.0020811126224430324	0.0022006974904363852	0.002205663028021264	0.0024705450156701585	0.002478297083747533	0.11366615989815895	0.11447713175001158	-2.985333041882754e-08	-3.1907245956475094e-08	-2.9913853505370014e-08	-3.197193304549373e-08
0.4669549737601532	0.0017752380146724247	0.0017766088573948496	0.0019645793582505427	0.001967423151617852	0.0020772941603468256	0.0020811125383874305	0.0022006973933355687	0.002205662930623152	0.002470544887204144	0.0024782969546312057	0.11366615262886201	0.11447712442783231	-3.013420357689256e-08	-3.2401509142410134e-08	-3.019527733405525e-08	-3.2467178001649444e-08
0.46976861237862133	0.001775237959024595	0.0017766088018024977	0.001964579284639104	0.001967423077933162	0.0020772940751619387	0.002081112453029924	0.002200697294759025	0.0022056628317450393	0.002470544756846924	0.002478296823614762	0.11366614527195146	0.11447711701740117	-3.041763568800704e-08	-3.290333822070224e-08	-3.0479264778726645e-08	-3.297000350510615e-08
0.4725992045851658	0.0017752379024560871	0.001776608745289944	0.001964579209863817	0.0019674230030833394	0.0020772939886578414	0.0020811123663505883	0.002200697194684489	0.0022056627313646006	0.0024705446245706746	0.0024782966906702498	0.11366613782637004	0.11447710951765437	-3.070364890112032e-08	-3.3412847100233733e-08	-3.076583776628894e-08	-3.348052340923502e-08
0.4754468525336833	0.0017752378449521456	0.0017766086878424348	0.0019645791339066017	0.0019674229270502845	0.0020772939008143467	0.0020811122783291986	0.0022006970930893645	0.0022056626294591768	0.0024705444903471625	0.0024782965557693147	0.11366613029104798	0.11447710192751384	-3.0992265753759796e-08	-3.39301522433999e-08	-3.105501933386989e-08	-3.399885445398709e-08
0.47831165899359906	0.0017752377864977812	0.0017766086294449842	0.001964579056749099	0.0019674228498156154	0.0020772938116109616	0.0020811121889452214	0.0022006969899507115	0.002205662526005765	0.002470544354147736	0.002478296418883175	0.11366612266490154	0.11447709424588867	-3.128350728465179e-08	-3.445536894686185e-08	-3.1346831019796184e-08	-3.452511299073535e-08
0.4811937273535759	0.001775237727077783	0.0017766085700823846	0.0019645789783726848	0.001967422771360687	0.002077293721026896	0.002081112098177825	0.002200696885245266	0.0022056624209810366	0.0024705442159433425	0.002478296279982653	0.11366611494683464	0.11447708647167393	-3.157739775216939e-08	-3.498861828044042e-08	-3.1641296471818237e-08	-3.505941975623372e-08
0.4840931616252451	0.0017752376666766855	0.0017766085097391726	0.001964578898758429	0.001967422691666547	0.0020772936290410263	0.0020811120060058455	0.002200696778949392	0.002205662314361291	0.0024705440757044807	0.002478296139038115	0.11366610713573774	0.11447707860375249	-3.187396130366338e-08	-3.5530022479690615e-08	-3.193844005933144e-08	-3.560189715257067e-08
0.4870100664469608	0.0017752376052787935	0.0017766084483996564	0.001964578817887127	0.0019674226107139663	0.0020772935356319243	0.002081111912407812	0.0022006966710391164	0.0022056622061224886	0.0024705439334012313	0.0024782959960195088	0.11366609923048786	0.11447707064099355	-3.21732180341705e-08	-3.6079700838076434e-08	-3.223828221043945e-08	-3.615266513934401e-08
0.4899445470875755	0.001775237542868173	0.0017766083860479048	0.001964578735739287	0.0019674225284834305	0.002077293440777843	0.002081111817361936	0.0022006965614901164	0.002205662096240237	0.002470543789003245	0.002478295850896353	0.11366609122994918	0.11447706258225189	-3.2475192257575e-08	-3.663777942142232e-08	-3.254084696147075e-08	-3.671184961584473e-08
0.49289670945023945	0.0017752374794286292	0.0017766083226677266	0.001964578652295106	0.0019674224449551156	0.002077293344456698	0.002081111720846089	0.002200696450277689	0.0022056619846897683	0.0024705436424797135	0.0024782957036377025	0.11366608313297123	0.11447705442636925	-3.277990712202694e-08	-3.720438424004158e-08	-3.284615845977612e-08	-3.727957781363145e-08
0.4958666600762229	0.0017752374149437276	0.0017766082582426886	0.0019645785675344953	0.0019674223601089053	0.002077293246646084	0.0020811116228378183	0.002200696337376778	0.002205661871445956	0.0024705434937993915	0.0024782955542121737	0.11366607493838868	0.11447704617217296	-3.3087387718566674e-08	-3.7779644634916565e-08	-3.315423979799448e-08	-3.785597724181855e-08
0.4988545061487607	0.001775237349396772	0.001776608192756098	0.001964578481437049	0.001967422273924373	0.0020772931473232413	0.0020811115233143303	0.0022006962227619454	0.0022056617564832934	0.002470543342930568	0.0024782954025879197	0.11366606664502464	0.11447703781847574	-3.339765691778851e-08	-3.8363689947029656e-08	-3.346511512347661e-08	-3.8441178740189486e-08
0.5018603554969207	0.0017752372827708098	0.001776608126191006	0.001964578393982059	0.0019674221863807836	0.0020772930464650896	0.002081111422252489	0.0022006961064073836	0.0022056616397758996	0.002470543189841079	0.0024782952487326297	0.11366605825168669	0.11447702936407787	-3.371073747926445e-08	-3.89566510161643e-08	-3.377880786192833e-08	-3.903531409221728e-08
0.5048843165994948	0.0017752372150486241	0.0017766080585301974	0.0019645783051484974	0.0019674220974570853	0.002077292944048188	0.0020811113196288144	0.002200695988286894	0.002205661521297504	0.0024705430344982827	0.0024782950926135225	0.11366604975716864	0.11447702080776297	-3.402665538221328e-08	-3.955866345606296e-08	-3.4095342993367694e-08	-3.9638518078977114e-08
0.5079264985889148	0.0017752371462127316	0.0017766079897561936	0.0019645782149150222	0.00196742200713191	0.002077292840048747	0.002081111215419466	0.0022006958683738896	0.0022056614010214494	0.002470542876869063	0.002478294934197336	0.11366604116024707	0.11447701214830085	-3.434543421887426e-08	-4.016986249189003e-08	-3.441474460963434e-08	-4.0250926702789513e-08
0.5109870112551897	0.0017752370762453805	0.0017766079198512437	0.001964578123259964	0.001967421915383565	0.00207729273444262	0.002081111109600255	0.0022006957466413914	0.002205661278920681	0.002470542716919828	0.002478294773450328	0.11366603245968723	0.11447700338444577	-3.46670989137543e-08	-4.079038656845668e-08	-3.473703735767941e-08	-4.087267818642104e-08
0.5140659650498691	0.0017752370051285402	0.0017766078487973205	0.001964578030161325	0.0019674218221900227	0.0020772926272052965	0.0020811110021466198	0.0022006956230620186	0.0022056611549677416	0.002470542554616484	0.0024782946103382585	0.11366602365423899	0.11447699451493953	-3.4991673059092676e-08	-4.142037385301833e-08	-3.5062245495876e-08	-4.1503911807350136e-08
0.5171634710900281	0.001775236932843908	0.0017766077765761247	0.001964577935596782	0.0019674217275289342	0.0020772925183119083	0.0020811108930336437	0.0022006954976079873	0.0022056610291347717	0.0024705423899244556	0.0024782944448263995	0.11366601474263438	0.11447698553850488	-3.5319182023485496e-08	-4.20599672867894e-08	-3.539039389321985e-08	-4.214477006270201e-08
0.5202796411622786	0.0017752368593728874	0.0017766077031690613	0.0019645778395436567	0.001967421631377598	0.0020772924077371987	0.0020811107822360226	0.002200695370251091	0.002205660901393486	0.002470542222808645	0.0024782942768794987	0.11366600572359374	0.11447697645385072	-3.564965178615154e-08	-4.270931169836345e-08	-3.5721508973018956e-08	-4.279539855822634e-08
0.5234145877268029	0.0017752367846966038	0.0017766076285572602	0.0019645777419789443	0.001967421533712976	0.002077292295455544	0.0020811106697280796	0.0022006952409627132	0.002205660771715193	0.0024705420532334585	0.002478294106461809	0.11366599659581804	0.11447696725967266	-3.5983106494441586e-08	-4.336855191633404e-08	-3.6055614771601796e-08	-4.345594223353899e-08
0.5265684239214125	0.0017752367087958887	0.0017766075527215538	0.0019645776428792827	0.001967421434511682	0.0020772921814409314	0.002081110555483754	0.002200695109713812	0.002205660640070769	0.0024705418811627774	0.00247829393353705	0.1136659873579963	0.11447695795464759	-3.6319572405130174e-08	-4.403783698814223e-08	-3.63927373236983e-08	-4.412655008056987e-08
0.5297412635656308	0.0017752366316512746	0.0017766074756424789	0.001964577542220958	0.001967421333749973	0.00207729206566696	0.0020811104394765924	0.002200694976474914	0.0022056605064306586	0.0024705417065599574	0.00247829375806842	0.11366597800880021	0.11447694853743741	-3.665907566396953e-08	-4.4717318181675125e-08	-3.673290271954954e-08	-4.4807373533739536e-08
0.5329332211648017	0.0017752365532429928	0.0017766073973002681	0.001964577439979895	0.0019674212314037456	0.0020772919481068276	0.0020811103216797433	0.002200694841216102	0.002205660370764865	0.0024705415293878163	0.002478293580018573	0.11366596854688452	0.11447693900668729	-3.700164169506692e-08	-4.5407147486464794e-08	-3.70761366053074e-08	-4.549856497115812e-08
0.5361444119142209	0.0017752364735509753	0.0017766073176748575	0.0019645773361316606	0.0019674211274485352	0.0020772918287333404	0.002081110202065958	0.002200694703907025	0.0022056602330429533	0.0024705413496086395	0.0024782933993496314	0.11366595897088788	0.11447692936102738	-3.73472954784404e-08	-4.610747816879979e-08	-3.742246496019064e-08	-4.6200279435471003e-08
0.5393749517032939	0.0017752363925548412	0.0017766072367458678	0.0019645772306514484	0.001967421021859508	0.0020772917075188957	0.0020811100806075763	0.002200694564516881	0.0022056600932340354	0.0024705411671841586	0.002478293216023158	0.11366594927943455	0.11447691959906985	-3.769606427006522e-08	-4.6818468879550323e-08	-3.77719142630184e-08	-4.691267446732539e-08
0.5426249571197181	0.001775236310233896	0.0017766071544926079	0.0019645771235140773	0.001967420914611452	0.002077291584435473	0.0020811099572765274	0.002200694423014407	0.0022056599513067664	0.002470540982075549	0.002478293030000161	0.11366593947112971	0.11447690971941213	-3.804797527040549e-08	-4.754028004594346e-08	-3.812451115914328e-08	-4.7635910271903725e-08
0.5458945454536906	0.0017752362265671222	0.0017766070708940633	0.0019645770146939825	0.001967420805678773	0.0020772914594546312	0.002081109832044315	0.002200694279367877	0.002205659807229329	0.002470540794243418	0.002478292841241074	0.1136659295445639	0.11447689972063087	-3.8403054514191126e-08	-4.8273072372762016e-08	-3.8480282738007077e-08	-4.837014905278991e-08
0.5491838347021408	0.0017752361415331848	0.0017766069859289004	0.001964576904165219	0.001967420695035491	0.0020772913325475123	0.002081109704882023	0.0022006941335450973	0.0022056596609694454	0.0024705406036478034	0.002478292649705762	0.113665919498308	0.11447688960129086	-3.8761328924330485e-08	-4.9017009950969026e-08	-3.8839255478428925e-08	-4.911555462339123e-08
0.5524929435729888	0.001775236055110417	0.0017766068995754558	0.001964576791901446	0.0019674205826552393	0.002077291203684819	0.0020811095757602986	0.0022006939855133984	0.002205659512494355	0.0024705404102481616	0.0024782924553535045	0.11366590933091819	0.11447687935993435	-3.912282547924306e-08	-4.977225936952934e-08	-3.920145630331717e-08	-4.987229385022829e-08
0.55582199148943	0.0017752359672768205	0.001776606811811734	0.00196457667787593	0.0019674204685112477	0.0020772910728368227	0.0020811094446493554	0.0022006938352396284	0.0022056593617708156	0.0024705402140033595	0.0024782922581429922	0.1136658990409315	0.11447686899508958	-3.9487571101837204e-08	-5.0538989104786936e-08	-3.956691302375859e-08	-5.0640536486401544e-08
0.5591710985942444	0.0017752358780100566	0.0017766067226153977	0.001964576562061529	0.0019674203525763432	0.0020772909399733486	0.0020811093115189563	0.0022006936826901406	0.00220565920876509	0.0024705400148716658	0.0024782920580323086	0.11366588862686762	0.11447685850526577	-3.9855594713422704e-08	-5.131737229602251e-08	-3.9935653783906844e-08	-5.142045489403557e-08
0.5625403857541326	0.0017752357872874418	0.0017766066319637674	0.0019645764444306897	0.001967420234822941	0.0020772908050637638	0.0020811091763384137	0.0022006935278307905	0.0022056590534429384	0.002470539812810739	0.00247829185497893	0.11366587808722957	0.11447684788895321	-4.02269230148633e-08	-5.210758147189409e-08	-4.030770522911453e-08	-5.221222199036646e-08
0.565929974564078	0.0017752356950859517	0.0017766065398338198	0.0019645763249554558	0.0019674201152230482	0.0020772906680769933	0.002081109039076589	0.0022006933706269372	0.0022056588957696274	0.002470539607777633	0.002478291648939725	0.11366586742050003	0.11447683714462571	-4.0601584538890734e-08	-5.290979415706332e-08	-4.068309611415799e-08	-5.30160155776116e-08
0.569339987351735	0.001775235601382196	0.0017766064462021688	0.001964576203607432	0.0019674199937482384	0.0020772905289814783	0.002081108899701867	0.002200693211043416	0.002205658735709893	0.002470539399728761	0.0024782914398709167	0.11366585662514667	0.11447682627073659	-4.097960737414752e-08	-5.3724188986414845e-08	-4.10618549162578e-08	-5.383201534536752e-08
0.5727705471818436	0.0017752355061524375	0.0017766063510450774	0.0019645760803578115	0.001967419870369667	0.0020772903877452117	0.0020811087581821715	0.002200693049044551	0.002205658573227967	0.002470539188619921	0.0024782912277281125	0.11366584569961447	0.11447681526572354	-4.136101888763122e-08	-5.455094648221248e-08	-4.1444009724056485e-08	-5.466040281509876e-08
0.5762217778606706	0.0017752354093725662	0.00177660625433844	0.0019645759551773444	0.0019674197450580497	0.0020772902443356917	0.0020811086144849394	0.002200692884594136	0.0022056584082875406	0.0024705389744062566	0.0024782910124662608	0.11366583464233267	0.11447680412800239	-4.174584933291925e-08	-5.539025305090206e-08	-4.1829589403352685e-08	-5.550136294996122e-08
0.5796938039404782	0.0017752353110181067	0.0017766061560577828	0.001964575828036341	0.001967419617783664	0.0020772900987199396	0.00208110846857713	0.00220069271765543	0.0022056582408517753	0.0024705387570422657	0.0024782907940396628	0.11366582345171154	0.11447679285597112	-4.2134125854964566e-08	-5.624229343359488e-08	-4.2218621321143956e-08	-5.635508126822231e-08
0.5831867507240184	0.0017752352110642108	0.0017766060561782598	0.0019645756989046734	0.001967419488516342	0.0020772899508644895	0.0020811083204252123	0.002200692548191156	0.0022056580708832902	0.002470538536481791	0.002478290572401961	0.1136658121261404	0.114476781448008	-4.252587881836689e-08	-5.710725914376269e-08	-4.261113656367499e-08	-5.722175017153219e-08
0.5867007442690553	0.00177523510948564	0.0017766059546746352	0.001964575567751747	0.0019674193572254556	0.0020772898007353625	0.002081108169995141	0.002200692376163472	0.0022056578983441423	0.0024705383126779903	0.0024782903475061135	0.11366580066398985	0.11447676990247123	-4.2921137977103285e-08	-5.7985343471234074e-08	-4.300716477390054e-08	-5.8101563338297524e-08
0.5902359113929144	0.0017752350062567777	0.0017766058515212941	0.0019645754345465178	0.0019674192238799183	0.0020772896482980857	0.0020811080172523757	0.0022006922015339898	0.00220565772319584	0.002470538085583354	0.002478290119304403	0.11366578906361056	0.11447675821770226	-4.3319931086749364e-08	-5.887673920623726e-08	-4.340673387392968e-08	-5.8994714058346887e-08
0.5937923796770596	0.0017752349013516139	0.0017766057466922292	0.001964575299257472	0.0019674190884481834	0.002077289493517673	0.002081107862161861	0.002200692024263755	0.0022056575453993214	0.0024705378551496842	0.002478289887748424	0.11366577732333476	0.11447674639201792	-4.372228890048291e-08	-5.978164596687208e-08	-4.380987439489559e-08	-5.990140178324665e-08
0.597370277471697	0.0017752347947437386	0.0017766056401610326	0.0019645751618526225	0.0019674189508982216	0.00207728933635861	0.0020811077046880167	0.0022006918443132338	0.002205657364914944	0.0024705376213280767	0.002478289652789061	0.11366576544147315	0.11447673442371749	-4.412824128330328e-08	-6.070026459248368e-08	-4.421661581321956e-08	-6.082182740785314e-08
0.6009697339004076	0.0017752346864063392	0.0017766055319008943	0.0019645750222995017	0.0019674188111975287	0.0020772891767848627	0.0020811075447947384	0.0022006916616423115	0.0022056571817024866	0.0024705373840689247	0.002478289414376496	0.11366575341631577	0.11447672231107861	-4.453781776714294e-08	-6.163279825388557e-08	-4.462698899310169e-08	-6.175619599035898e-08
0.6045908788648067	0.0017752345763121938	0.0017766054218845938	0.001964574880565155	0.001967418669313108	0.0020772890147598582	0.0020811073824453775	0.002200691476210283	0.0022056569957211334	0.002470537143321901	0.0024782891724601823	0.11366574124613273	0.11447671005236013	-4.495105038193614e-08	-6.257945572851753e-08	-4.504102479874206e-08	-6.270471525349208e-08
0.6082338430492322	0.0017752344644336594	0.0017766053100844914	0.0019645747366161294	0.001967418525211469	0.0020772888502464696	0.0020811072176027436	0.0022006912879758388	0.002205656806929463	0.002470536899035942	0.0024782889269888385	0.11366572892917334	0.11447669764579665	-4.53679689371711e-08	-6.354044612688625e-08	-4.545875370576269e-08	-6.366759530695987e-08
0.611898757925461	0.0017752343507426776	0.0017766051964725291	0.0019645745904184773	0.0019674183788586175	0.0020772886832070357	0.002081107050229093	0.0022006910968970683	0.002205656615285448	0.002470536651159255	0.002478288677910447	0.11366571646366504	0.1144766850896039	-4.578860296478027e-08	-6.451598066892217e-08	-4.588020569018525e-08	-6.464504842540464e-08
0.6155857557574533	0.0017752342352107618	0.0017766050810202225	0.0019645744419377388	0.0019674182302200577	0.002077288513603327	0.002081106880286128	0.0022006909029314414	0.002205656420746448	0.002470536399639297	0.0024782884251722402	0.11366570384781452	0.11447667238197552	-4.6212984938787116e-08	-6.550627679180465e-08	-4.6305412115810185e-08	-6.563729093578274e-08
0.6192949696061266	0.0017752341178089862	0.0017766049636986495	0.001964574291138938	0.001967418079260769	0.002077288341396547	0.002081106707734975	0.002200690706035803	0.0022056562232691864	0.002470536144422759	0.0024782881687206806	0.11366569107980737	0.11447665952108246	-4.6641145889925184e-08	-6.651155376458107e-08	-4.673440506808291e-08	-6.664454371696493e-08
0.6230265333341571	0.0017752339985079874	0.0017766048444784464	0.001964574137986574	0.001967417925945207	0.0020772881665473224	0.002081106532536184	0.002200690506166359	0.002205656022809754	0.002470535885455562	0.0024782879085014546	0.11366567815780512	0.11447664650507483	-4.7073118014662185e-08	-6.75320343535013e-08	-4.7167216521426525e-08	-6.7667029868268e-08
0.6267805816108112	0.001775233877277948	0.0017766047233297995	0.0019645739824446116	0.0019674177702372927	0.002077287989015694	0.002081106354649718	0.0022006903032786703	0.00220565581932359	0.0024705356226828396	0.0024782876444594637	0.11366566507994903	0.11447663333207984	-4.7508931788620146e-08	-6.856794276810518e-08	-4.760387667390731e-08	-6.870497321065372e-08
0.6305572499168048	0.0017752337540886108	0.001776604600222452	0.0019645738244764882	0.0019674176121004206	0.00207728780876112	0.0020811061740349593	0.0022006900973276576	0.0022056556127654932	0.0024705353560489484	0.0024782873765388245	0.11366565184435733	0.11447662000020119	-4.7948620629512106e-08	-6.961950926864802e-08	-4.8044419220794055e-08	-6.975860483704466e-08
0.634356674549194	0.0017752336289092378	0.0017766044751256688	0.0019645736640450744	0.001967417451497415	0.0020772876257424376	0.0020811059906506637	0.0022006898882675563	0.002205655403089575	0.002470535085497415	0.002478287104682821	0.11366563844912535	0.11447660650752076	-4.8392215901138513e-08	-7.068696494805238e-08	-4.848887635855448e-08	-7.082815761672023e-08
0.6381789926262927	0.0017752335017086423	0.0017766043480082641	0.0019645735011127063	0.0019674172883905644	0.0020772874399179004	0.002081105804454999	0.0022006896760519536	0.0022056551902492976	0.0024705348109709756	0.002478286828833944	0.11366562489232554	0.11447659285209819	-4.883975013303399e-08	-7.177054511808834e-08	-4.893727928445557e-08	-7.191386519611598e-08
0.642024342092622	0.0017752333724551505	0.0017766042188385653	0.001964573335641142	0.001967417122741583	0.0020772872512451177	0.0020811056154055024	0.0022006894606337378	0.0022056549741974207	0.002470534532411519	0.0024782865489338356	0.11366561117200755	0.11447657903196674	-4.929125707597848e-08	-7.287049019755187e-08	-4.938966230438879e-08	-7.30159689932286e-08
0.6458928617238878	0.0017752332411166123	0.0017766040875844265	0.0019645731675915746	0.0019674169545116165	0.002077287059681088	0.002081105423459081	0.0022006892419651125	0.002205654754886021	0.0024705342497601044	0.002478286264923302	0.11366559728619656	0.11447656504513871	-4.9746768648883943e-08	-7.398704093830588e-08	-4.984605800339992e-08	-7.413471131423321e-08
0.6497846911319898	0.0017752331076603893	0.001776603954213207	0.0019645729969246166	0.0019674167836612284	0.0020772868651821653	0.0020811052285720087	0.0022006890199975783	0.0022056545322664675	0.0024705339629569377	0.0024782859767422923	0.1136655832328944	0.11447655088960139	-5.020631810292997e-08	-7.512044347679492e-08	-5.030649941062393e-08	-7.527033807352979e-08
0.6536999707700591	0.0017752329720533452	0.0017766038186917753	0.001964572823600293	0.001967416610150396	0.0020772866677040633	0.002081105030699909	0.0022006887946819254	0.0022056543062894166	0.0024705336719413615	0.0024782856843298916	0.11366556901007864	0.1144765365633168	-5.0669939632985717e-08	-7.627094750217722e-08	-5.077102060990768e-08	-7.642309957089921e-08
0.6576388419375281	0.0017752328342618418	0.001776603680986492	0.0019645726475780293	0.0019674164339384946	0.0020772864672018326	0.0020811048297977495	0.00220068856596822	0.0022056540769048007	0.002470533376651841	0.002478285387624299	0.11366555461570296	0.11447652206422446	-5.1137666712275376e-08	-7.743880620081356e-08	-5.1239655018964214e-08	-7.759324899270226e-08
0.661601446785229	0.0017752326942517297	0.0017766035410632115	0.0019645724688166504	0.0019674162549842976	0.0020772862636298664	0.0020811046258198324	0.002200688333805798	0.002205653844061817	0.002470533077025951	0.002478285086562829	0.11366554004769507	0.11447650739023653	-5.160953281402314e-08	-7.862427509053305e-08	-5.171243677715154e-08	-7.878104341108028e-08
0.6655879283205246	0.0017752325519883436	0.0017766033988872675	0.0019645722872743627	0.0019674160732459627	0.0020772860569418816	0.0020811044187197844	0.0022006880981432506	0.002205653607708923	0.0024705327730003735	0.0024782847810818887	0.11366552530395865	0.11447649253924254	-5.208557324332119e-08	-7.98276161839695e-08	-5.2189400301383415e-08	-7.998674383946636e-08
0.6695984304124688	0.00177523240743649	0.001776603254423469	0.001964572102908751	0.001967415888681022	0.002077285847090905	0.0020811042084505457	0.0022006878589284186	0.002205653367793813	0.00247053246451087	0.002478284471116967	0.11366551038237298	0.11447647750910409	-5.2565821473393726e-08	-8.104909199335708e-08	-5.2670579453462096e-08	-8.121061395582885e-08
0.6736330977969988	0.0017752322605604468	0.0017766031076360954	0.001964571915676773	0.001967415701246382	0.002077285634029283	0.0020811039949643674	0.0022006876161083794	0.0022056531242634265	0.0024705321514922815	0.002478284156602629	0.113665495280789	0.11447646229765839	-5.3050311976665654e-08	-8.228897002693358e-08	-5.315600970501322e-08	-8.245292287822892e-08
0.6776920760821589	0.001775232111323945	0.0017766029584888774	0.001964571725534738	0.001967415510898295	0.0020772854177086466	0.0020811037782127845	0.002200687369629429	0.002205652877063913	0.0024705318338785016	0.002478283837472486	0.11366547999703326	0.11447644690271619	-5.3539081668052546e-08	-8.354752478734184e-08	-5.364572663868472e-08	-8.371394372153063e-08
0.6817755117533548	0.0017752319596901676	0.0017766028069450008	0.0019645715324383057	0.0019674153175923714	0.0020772851980799104	0.002081103558146624	0.002200687119437081	0.002205652626140641	0.002470531511602475	0.0024782835136591976	0.1136654645289069	0.11447643132206134	-5.4032164409356653e-08	-8.482502977802397e-08	-5.4139765004457274e-08	-8.499395165451062e-08
0.6858835521786408	0.0017752318056217442	0.0017766026529670946	0.00196457133634248	0.0019674151212835545	0.002077284975093278	0.0020811033347159845	0.0022006868654760535	0.0022056523714381773	0.0024705311845961823	0.0024782831850944545	0.11366544887418306	0.1144764155534525	-5.452959517260325e-08	-8.612176349842571e-08	-5.463816005191191e-08	-8.629322628683767e-08
0.6900163456140378	0.001775231649080739	0.0017766024965172242	0.0019645711372015947	0.0019674149219261277	0.0020772847486982093	0.0020811031078702335	0.002200686607690257	0.002205652112900284	0.0024705308527906244	0.0024782828517089647	0.11366543303060922	0.11447639959461897	-5.503141059515215e-08	-8.743801144239782e-08	-5.514094780778578e-08	-8.761205227969526e-08
0.6941740412088835	0.00177523149002864	0.001776602337556879	0.001964570934969304	0.0019674147194736836	0.002077284518843421	0.002081102877557986	0.002200686346022778	0.002205651850469893	0.0024705305161158075	0.0024782825134324377	0.1136654169959044	0.11447638344326473	-5.553764673149608e-08	-8.877406088014794e-08	-5.564816510372772e-08	-8.895071862413673e-08
0.6983567890112157	0.0017752313284263533	0.0017766021760469654	0.0019645707295985687	0.0019674145138791283	0.002077284285476872	0.0020811026437270994	0.0022006860804158683	0.002205651584089102	0.0024705301745007236	0.002478282170193564	0.11366540076776042	0.11447636709706398	-5.604833933081643e-08	-9.013020269010852e-08	-5.6159846884007436e-08	-9.03095155324607e-08
0.702564739973187	0.0017752311642342028	0.0017766020119478077	0.0019645705210416635	0.001967414305094678	0.0020772840485457616	0.0020811024063246758	0.0022006858108109505	0.0022056513136991755	0.00247052982787336	0.0024782818219200257	0.11366538434384241	0.11447635055366406	-5.6563525807629134e-08	-9.150673430102785e-08	-5.667603109049679e-08	-9.168874182119424e-08
0.7067980459565127	0.0017752309974118986	0.0017766018452191165	0.0019645703092501356	0.0019674140930718196	0.0020772838079964975	0.002081102165297013	0.002200685537148569	0.0022056510392404988	0.0024705294761606434	0.00247828146853844	0.11366536772178586	0.11447633381068449	-5.708324274378285e-08	-9.290395563965603e-08	-5.7196754721378085e-08	-9.308869824975474e-08
0.7110568597379514	0.0017752308279185558	0.0017766016758200079	0.00196457009417483	0.0019674138777613357	0.0020772835637747128	0.0020811019205896437	0.002200685259368418	0.002205650760652604	0.002470529119288469	0.0024782811099743874	0.1136653508991975	0.114476316865715	-5.7607525777436663e-08	-9.432216890870038e-08	-5.772205313725465e-08	-9.45096871318718e-08
0.7153413350148182	0.0017752306557126717	0.0017766015037089789	0.001964569875765855	0.0019674136591132777	0.0020772833158252397	0.002081101672147289	0.002200684977409307	0.0022056504778741374	0.0024705287571816646	0.002478280746152377	0.11366533387365653	0.1144762997163161	-5.81364141549745e-08	-9.576168574776389e-08	-5.8251965362465796e-08	-9.595202027368188e-08
0.7196516264105322	0.001775230480752111	0.0017766013288438953	0.0019645696539725786	0.0019674134370769483	0.002077283064092084	0.002081101419913853	0.0022006846912091486	0.0022056501908428424	0.002470528389763964	0.0024782803769958233	0.11366531664271212	0.1144762823600187	-5.866994490233424e-08	-9.722281857360571e-08	-5.8786528978060915e-08	-9.74160115907452e-08
0.7239878894801961	0.001775230302994113	0.0017766011511819951	0.0019645694287436202	0.0019674132116009055	0.0020772828085184477	0.0020811011638324196	0.0022006844007049532	0.0022056498994955658	0.0024705280169580214	0.00247828000242705	0.11366529920388359	0.11447626479432609	-5.920815546178737e-08	-9.870588435489935e-08	-5.932578148182266e-08	-9.890197855133565e-08
0.7283502807162107	0.001775230122395266	0.0017766009706798682	0.0019645692000268378	0.001967412982632941	0.0020772825490466833	0.0020811009038452367	0.0022006841058328118	0.002205649603768223	0.0024705276386853686	0.0024782796223672575	0.11366528155466045	0.11447624701670811	-5.975108469113977e-08	-1.0021120661063421e-07	-5.98697609266452e-08	-1.0041024361973072e-07
0.7327389575539218	0.001775229938911511	0.0017766007872934554	0.001964568967769316	0.0019674127501200776	0.002077282285618305	0.002081100639893705	0.0022006838065278867	0.002205649303595803	0.002470527254866417	0.002478279236736524	0.1136652636925034	0.11447622902460582	-6.029877028246311e-08	-1.0173911108024569e-07	-6.041850655891245e-08	-1.0194113592154608e-07
0.7371540783773028	0.0017752297524981225	0.0017766006009780299	0.0019645687319173578	0.001967412514008548	0.0020772820181739642	0.0020811003719183557	0.0022006835027243896	0.002205648998912343	0.0024705268654204326	0.002478278845453771	0.11366524561483889	0.1144762108154299	-6.085125120458557e-08	-1.0328992955388472e-07	-6.097205701438568e-08	-1.0349498724693262e-07
0.74159580252467	0.0017752295631097048	0.0017766004116881967	0.0019645684924164703	0.0019674122742437948	0.0020772817466534446	0.002081100099858858	0.0022006831943555795	0.002205648689650923	0.002470526470265521	0.00247827844843676	0.1136652273190655	0.11447619238655822	-6.140856709246911e-08	-1.0486399965037307e-07	-6.153045070678154e-08	-1.0507213338284416e-07
0.746064290294433	0.0017752293707001775	0.0017766002193778758	0.0019645682492113515	0.0019674120307704504	0.002077281470995637	0.0020810998236539904	0.0022006828813537385	0.0022056483757436443	0.0024705260693186136	0.0024782780456020738	0.11366520880254986	0.11447617373533722	-6.197075677616404e-08	-1.0646166148653435e-07	-6.20937276041289e-08	-1.0667291711063953e-07
0.7505597029508803	0.0017752291752227748	0.0017766000240002989	0.0019645680022458904	0.001967411783532329	0.0020772811911385484	0.002081099543241634	0.0022006825636501724	0.0022056480571216275	0.0024705256624954555	0.0024782776368651007	0.11366519006262635	0.11447615485908413	-6.253785925225408e-08	-1.0808326017519576e-07	-6.266192700832285e-08	-1.0829768454234667e-07
0.7550822027299987	0.0017752289766300227	0.0017765998255079936	0.0019645677514631395	0.0019674115324724165	0.00207728090701927	0.0020810992585587615	0.0022006822411751764	0.002205647733714984	0.0024705252497105768	0.002478277222140012	0.11366517109659575	0.11447613575507921	-6.310991509939079e-08	-1.0972914804563416e-07	-6.323508872085881e-08	-1.0994678711906403e-07
0.7596319528453285	0.001775228774873739	0.0017765996238527748	0.001964567496805312	0.001967411277532854	0.0020772806185739706	0.0020810989695414193	0.0022006819138580395	0.002205647405452811	0.0024705248308772854	0.00247827680133975	0.11366515190172871	0.11447611642057247	-6.368696409131402e-08	-1.1139967998063938e-07	-6.381325384774428e-08	-1.1162058277669473e-07
0.7642091174938536	0.0017752285699050173	0.001776599418985737	0.0019645672382137686	0.0019674110186549297	0.002077280325737889	0.002081098676124714	0.0022006815816270208	0.002205647072263176	0.002470524405907647	0.0024782763743760104	0.11366513247526185	0.11447609685278072	-6.426904644585285e-08	-1.1309521691371671e-07	-6.439646177414104e-08	-1.1331943144954337e-07
0.7688138618619275	0.0017752283616742203	0.0017765992108572412	0.0019645669756290065	0.0019674107557790662	0.0020772800284453103	0.002081098378242812	0.002200681244409336	0.0022056467340731034	0.0024705239747124692	0.002478275941159226	0.11366511281439677	0.11447607704888664	-6.485620296370342e-08	-1.1481612516295314e-07	-6.498475296767836e-08	-1.1504369940018577e-07
0.7734463521312342	0.0017752281501309673	0.0017765989994169072	0.001964566708990641	0.0019674104888448072	0.0020772797266295625	0.0020810980758289095	0.0022006809021311476	0.002205646390808556	0.0024705235372012814	0.002478275501598546	0.11366509291630533	0.1144760570060392	-6.544847486189553e-08	-1.1656277643101731e-07	-6.557816961683116e-08	-1.1679376066275893e-07
0.7781067554847866	0.0017752279352241222	0.0017765987846135958	0.0019645664382374013	0.001967410217790804	0.0020772794202229914	0.0020810977688152216	0.0022006805547175393	0.00220564604239442	0.0024705230932823147	0.0024782750556018173	0.11366507277812035	0.11447603672135254	-6.6045903551748e-08	-1.1833554736107033e-07	-6.617675307740711e-08	-1.1856999243553545e-07
0.7827952401129585	0.0017752277169017837	0.001776598566395405	0.0019645661633071083	0.0019674099425548005	0.002077279109156959	0.002081097457132976	0.0022006802020925103	0.002205645688754489	0.0024705226428624887	0.002478274603075567	0.11366505239694352	0.11447601619190587	-6.664852997273485e-08	-1.2013481892614308e-07	-6.678054390030219e-08	-1.2037277558052395e-07
0.7875119752195561	0.0017752274951112787	0.0017765983447096607	0.001964565884136674	0.0019674096630736323	0.0020772787933618234	0.0020810971407124006	0.0022006798441789603	0.0022056453298114607	0.002470522185847396	0.002478274143924992	0.1136650317698398	0.11447599541474342	-6.725639631333102e-08	-1.219609790381604e-07	-6.738958460705824e-08	-1.222024990643611e-07
0.792257131027923	0.0017752272697991415	0.0017765981195028949	0.0019645656006620758	0.0019674093792831937	0.002077278472766923	0.0020810968194826932	0.0022006794808986665	0.002205644965486901	0.0024705217221412702	0.002478273678053926	0.11366501089383955	0.11447597438687479	-6.786954467874473e-08	-1.2381442049402835e-07	-6.800391744166134e-08	-1.2405955651662026e-07
0.7970308787870847	0.001775227040911112	0.001776597890720847	0.00196456531281835	0.0019674090911184472	0.0020772781473005655	0.0020810964933720274	0.0022006791121722755	0.002205644595701246	0.002470521251646983	0.0024782732053648324	0.11366498976593806	0.11447595310527024	-6.848801675785054e-08	-1.256955404205229e-07	-6.86235839542082e-08	-1.2594434573021118e-07
0.8018333907779276	0.0017752268083921234	0.0017765976583084479	0.0019645650205395867	0.001967408798513395	0.0020772778168900176	0.002081096162307527	0.002200678737919287	0.002205644220373781	0.0024705207742660236	0.0024782727257587883	0.1136649683830911	0.11447593156686695	-6.911185629343564e-08	-1.2760474454864834e-07	-6.924862844259749e-08	-1.2785727371289468e-07
0.8066648403194178	0.0017752265721862762	0.0017765974222097955	0.0019645647237588877	0.001967408501401058	0.00207727748146147	0.0020810958262152393	0.00220067835805802	0.002205643839422607	0.0024705202898984537	0.0024782722391354364	0.11366494674222072	0.11447590976856307	-6.974110627888663e-08	-1.2954244260621195e-07	-6.987909370592682e-08	-1.2979875080310066e-07
0.8115254017748545	0.0017752263322368493	0.0017765971823681663	0.0019645644224083898	0.00196740819971349	0.002077277140940051	0.0020810954850201493	0.002200677972505628	0.002205643452764659	0.0024705197984429264	0.002478271745393007	0.11366492484021047	0.11447588770721985	-7.03758090969675e-08	-1.3150904853986845e-07	-7.051502154409306e-08	-1.3176919022583888e-07
0.8164152505581643	0.0017752260884862728	0.00177659693872599	0.0019645641164192256	0.001967407893381738	0.0020772767952497912	0.002081095138646146	0.002200677581178061	0.00220564306031566	0.0024705192997966446	0.0024782712444282725	0.11366490267390807	0.11447586537966056	-7.101600910108807e-08	-1.3350498506703445e-07	-7.115645758726252e-08	-1.337690179736839e-07
0.8213345631402307	0.0017752258408761142	0.00177659669122483	0.0019645638057215137	0.0019674075823358323	0.0020772764443136144	0.002081094787015994	0.002200677183990043	0.0022056426619901106	0.0024705187938553357	0.002478270736136524	0.11366488024012004	0.11447584278267058	-7.166174981199092e-08	-1.3553067884641834e-07	-7.180344493984414e-08	-1.3579866037227717e-07
0.8262835170552626	0.0017752255893470805	0.0017765964398053918	0.0019645634902443554	0.0019674072665047883	0.002077276088053323	0.0020810944300513556	0.0022006767808550784	0.002205642257701284	0.0024705182805132508	0.002478270220411572	0.11366485753561616	0.11447581991299498	-7.231307594390834e-08	-1.3758656419726734e-07	-7.24560280107589e-08	-1.3785855201842168e-07
0.8312622909072027	0.0017752253338389856	0.001776596184407486	0.0019645631699158	0.001967406945816565	0.002077275726389576	0.0020810940676727284	0.0022006763716854085	0.00220564184736119	0.002470517759663119	0.002478269697145698	0.1136648345571277	0.11447579676734228	-7.297003135064983e-08	-1.396730793801204e-07	-7.311425159750584e-08	-1.399491334486136e-07
0.8362710643761712	0.0017752250742907618	0.0017765959249700417	0.0019645628446628583	0.001967406620198081	0.002077275359241889	0.0020810936997994766	0.0022006759563920225	0.002205641430880576	0.0024705172311961575	0.0024782691662296637	0.11366481130134558	0.11447577334237766	-7.363266066318097e-08	-1.4179066992747735e-07	-7.377815935960541e-08	-1.4207084919615198e-07
0.8413100182249524	0.001775224810640425	0.0017765956614310722	0.001964562514411459	0.001967406289575175	0.0020772749865285954	0.0020810933263497775	0.0022006755348846097	0.0022056410081688982	0.002470516695002021	0.002478268627552666	0.11366478776492034	0.11447574963472928	-7.430100990024613e-08	-1.4393978930993256e-07	-7.444779806520252e-08	-1.4422415478554385e-07
0.8463793343055166	0.0017752245428250709	0.0017765953937276704	0.001964562179086448	0.001967405953872598	0.0020772746081668446	0.002081092947240619	0.002200675107071559	0.0022056405791342987	0.0024705161509687937	0.002478268081002321	0.11366476394446297	0.11447572564098255	-7.49751240258778e-08	-1.461208950503945e-07	-7.512321273384082e-08	-1.4640950862787605e-07
0.8514791955655843	0.0017752242707808647	0.0017765951217959969	0.0019645618386115735	0.001967405613014006	0.0020772742240725835	0.0020810925623877853	0.0022006746728599406	0.002205640143683602	0.0024705155989829695	0.00247826752646465	0.1136647398365431	0.11447570135768131	-7.565504878126461e-08	-1.483344520547547e-07	-7.580444871813086e-08	-1.48627375573529e-07
0.8566097860552276	0.0017752239944430228	0.0017765948455712665	0.001964561492909468	0.001967405266921933	0.002077273834160535	0.00208109217170584	0.0022006742321554838	0.0022056397017222854	0.0024705150389294243	0.00247826696382405	0.1136647154376896	0.11447567678132926	-7.634083007412862e-08	-1.505809313351314e-07	-7.649155245315065e-08	-1.508782284664889e-07
0.861771290933513	0.0017752237137458032	0.001776594564987731	0.001964561141901633	0.001967404915517782	0.002077273438344188	0.0020810917751080994	0.002200673784862556	0.0022056392531544663	0.0024705144706913974	0.002478266392963274	0.11366469074438765	0.11447565190838804	-7.703251447832571e-08	-1.5286081139764818e-07	-7.718457109562316e-08	-1.5316254742270274e-07
0.8669638964751838	0.001775223428622483	0.001776594279978665	0.0019645607855084154	0.001967404558721802	0.0020772730365357698	0.002081091372506622	0.0022006733308841428	0.0022056387978828702	0.0024705138941504595	0.002478265813763401	0.1136646657530817	0.11447562673527444	-7.773014853995619e-08	-1.551745765215884e-07	-7.788355024795912e-08	-1.5548081583327544e-07
0.8721877900773816	0.0017752231390053626	0.0017765939904763647	0.0019645604236490114	0.0019674041964530885	0.0020772726286462408	0.0020810909638122013	0.002200672870121843	0.0022056383358088376	0.002470513309186512	0.002478265226103833	0.11366464046017206	0.11447560125836358	-7.843377877736479e-08	-1.5752271737001777e-07	-7.858853698361479e-08	-1.5783352635967418e-07
0.877443160266411	0.0017752228448257325	0.001776593696412117	0.001964560056241428	0.001967403828629547	0.002077272214585269	0.0020810905489343262	0.002200672402475831	0.002205637866832277	0.0024705127156777382	0.002478264629862248	0.11366461486201676	0.11447557547398579	-7.914345326320849e-08	-1.599057338763643e-07	-7.929957990260306e-08	-1.6022118043412803e-07
0.8827301967045416	0.0017752225460138651	0.0017765933977161874	0.001964559683202473	0.0019674034551678795	0.0020772717942612057	0.002081090127781172	0.002200671927844841	0.0022056373908516534	0.0024705121135005894	0.002478264024914581	0.11366458895492895	0.11447554937842865	-7.985921934849927e-08	-1.6232413102557075e-07	-8.001672549551309e-08	-1.6264428237544593e-07
0.8880490901968541	0.0017752222424990095	0.001776593094317823	0.0019645593044477507	0.001967403075983588	0.0020772713675810844	0.002081089700259598	0.0022006714461261603	0.002205636907763984	0.0024705115025297716	0.002478263411135022	0.1136645627351782	0.11447552296793295	-8.058112474507162e-08	-1.647784206859626e-07	-8.074002191826857e-08	-1.6510334555075445e-07
0.8934000326981257	0.0017752219342093633	0.0017765927861452147	0.0019645589198916276	0.001967402690990929	0.002077270934450585	0.0020810892662751	0.0022006709572155894	0.0022056364174647936	0.002470510882638202	0.0024782627883959585	0.11366453619898685	0.1144754962386954	-8.130921808069402e-08	-1.6726912327458265e-07	-8.146951843701622e-08	-1.6759889259754246e-07
0.8987832173197573	0.001775221621072064	0.0017765924731254956	0.001964558529447222	0.0019674023001029135	0.0020772704947740256	0.0020810888257318094	0.0022006704610074345	0.0022056359198481075	0.002470510253696998	0.002478262156567973	0.113664509342534	0.11447546918686653	-8.204354709495654e-08	-1.69796764093455e-07	-8.220526248603477e-08	-1.7013144892885634e-07
0.904198838336744	0.0017752213030131799	0.0017765921551847286	0.0019645581330263923	0.0019674019032312902	0.002077270048454345	0.002081088378532481	0.0022006699573944868	0.002205635414806435	0.0024705096155754527	0.0024782615155198207	0.1136644821619512	0.11447544180854999	-8.278416135931721e-08	-1.723618787696779e-07	-8.294730344249324e-08	-1.7270155072690585e-07
0.9096470911946843	0.0017752209799576813	0.0017765918322478784	0.001964557730539708	0.0019674015002865168	0.002077269595393067	0.002081087924578449	0.0022006694462679928	0.0022056349022307326	0.002470508968141	0.002478260865118382	0.11366445465332431	0.11447541409980215	-8.353111030645621e-08	-1.749650095916877e-07	-8.369569143296118e-08	-1.753097425005734e-07
0.915128172516836	0.0017752206518294347	0.0017765915042388053	0.0019645573218964366	0.0019674010911777478	0.0020772691354903	0.0020810874637696266	0.002200668927517635	0.002205634382010394	0.0024705083112591913	0.0024782602052286547	0.11366442681269065	0.11447538605663249	-8.428444267516433e-08	-1.7760670412148016e-07	-8.445047489091806e-08	-1.7795657192287706e-07
0.9206422801112097	0.0017752203185511883	0.0017765911710802527	0.001964556907004533	0.001967400675812823	0.002077268668644711	0.0020810869960044896	0.0022006684010315233	0.002205633854033233	0.0024705076447936857	0.0024782595357137316	0.11366439863604098	0.11447535767500219	-8.50442090638559e-08	-1.8028752085674782e-07	-8.521170449804494e-08	-1.8064259876826583e-07
0.9261896129777101	0.001775219980044545	0.0017765908326938162	0.0019645564857706044	0.0019674002540982305	0.002077268194753494	0.0020810865211800308	0.002200667866696148	0.002205633318185438	0.0024705069686061917	0.002478258856434752	0.1136643701193155	0.11447532895082274	-8.581045926603359e-08	-1.8300802379078718e-07	-8.597943026988908e-08	-1.8336838814025924e-07
0.931770371315315	0.0017752196362299676	0.0017765904889999516	0.0019645560580999148	0.001967399825939118	0.002077267713712373	0.002081086039191777	0.0022006673243963907	0.0022056327743515884	0.0024705062825564838	0.0024782581672509077	0.11366434125840794	0.11447529987995679	-8.658324351928925e-08	-1.8576878513254513e-07	-8.675370255506465e-08	-1.8613451358007183e-07
0.9373847565293029	0.0017752192870267324	0.0017765901399179303	0.001964555623896336	0.0019673993912392375	0.0020772672254155567	0.0020810855499337295	0.0022006667740154646	0.0022056322224145897	0.002470505586502327	0.002478257468019379	0.11366431204916101	0.11447527045821759	-8.736261331021566e-08	-1.8857038652786429e-07	-8.75345730899646e-08	-1.889415579547915e-07
0.9430329712385201	0.0017752189323529432	0.001776589785365848	0.001964555183062357	0.001967398949900955	0.002077266729755733	0.002081085053298372	0.002200666215434924	0.002205631662255682	0.0024705048802994953	0.0024782567585953414	0.11366428248736794	0.11447524068136716	-8.814861948702735e-08	-1.9141341617290308e-07	-8.832209211218078e-08	-1.9179010918302097e-07
0.9487152192826929	0.0017752185721254927	0.0017765894252605892	0.0019645547354990483	0.0019673985018252155	0.002077266226624043	0.002081084549176639	0.0022006656485346176	0.002205631093754399	0.0024705041638017067	0.002478256038831912	0.11366425256876919	0.11447521054511609	-8.894131353631707e-08	-1.9429847109009302e-07	-8.91163119964844e-08	-1.9468076706274928e-07
0.9544317057297852	0.0017752182062600536	0.0017765890595178222	0.001964554281106042	0.0019673980469115285	0.0020772657159100587	0.0020810840374578844	0.0022006650731926794	0.0022056305167885526	0.0024705034368606178	0.0024782553085801336	0.11366422228905673	0.11447518004512362	-8.974074733325565e-08	-1.972261562399602e-07	-8.991728459029069e-08	-1.9761413760921442e-07
0.9601826368833979	0.0017752178346710668	0.001776588688051977	0.0019645538197815243	0.001967397585057949	0.002077265197501764	0.0020810835180298808	0.0022006644892855034	0.0022056299312342106	0.002470502699325794	0.002478254567688951	0.11366419164386858	0.11447514917699751	-9.054697297505854e-08	-2.001970849652146e-07	-9.072506157448146e-08	-2.0059083416512635e-07
0.9659682202902156	0.0017752174572717141	0.0017765883107762287	0.0019645533514221995	0.0019673971161610557	0.0020772646712855307	0.002081082990778781	0.002200663896687709	0.0022056293369656604	0.002470501951044667	0.0024782538160051672	0.11366416062879023	0.11447511793628841	-9.136004308629708e-08	-2.0321188015648417e-07	-9.153969635078418e-08	-2.0361148211911484e-07
0.9717886647474951	0.0017752170739739033	0.0017765879276024775	0.001964552875923278	0.0019673966401159235	0.0020772641371460936	0.002081082455589095	0.002200663295272126	0.002205628733855401	0.0024705011918625167	0.002478253053373427	0.11366412923935366	0.11447508631850005	-9.218001031929823e-08	-2.0627117147675733e-07	-9.23612413494812e-08	-2.0667671180030212e-07
0.9776441803106027	0.001775216684688259	0.0017765875384413389	0.0019645523931784603	0.0019673961568161227	0.0020772635949665367	0.0020810819123436852	0.0022006626849097747	0.0022056281217741093	0.0024705004216224453	0.002478252279636183	0.11366409747103756	0.11447505431907438	-9.300692796476717e-08	-2.0937559908063008e-07	-9.318974950045522e-08	-2.0978716352981763e-07
0.9835349783005937	0.001775216289324093	0.0017765871432021151	0.0019645519030799027	0.0019673956661536733	0.002077263044628256	0.002081081360923722	0.0022006620654698274	0.0022056275005906153	0.0024704996401653375	0.0024782514946336677	0.11366406531926661	0.11447502193340435	-9.384084956320926e-08	-2.1252581128283765e-07	-9.402527539892347e-08	-2.129434889530657e-07
0.9894612713118381	0.0017752158877893866	0.0017765867417927797	0.0019645514055182042	0.0019673951680190347	0.0020772624860109527	0.002081080801208667	0.002200661436819586	0.0022056268701718712	0.0024704988473298285	0.0024782506982038515	0.11366403277940726	0.11447498915682389	-9.46818290714635e-08	-2.1572246561296637e-07	-9.486787255763574e-08	-2.1614634559963264e-07
0.9954232732196957	0.0017752154799907827	0.0017765863341199651	0.0019645509003823848	0.001967394662301091	0.0020772619189925916	0.00208108023307626	0.0022006607988244668	0.0022056262303829384	0.0024704980429522874	0.002478249890182431	0.11366399984677332	0.1144749559846103	-9.552992072392463e-08	-2.1896622864892024e-07	-9.571759487791986e-08	-2.1939640049151166e-07
1.0014211991882311	0.0017752150658335562	0.0017765859200889378	0.001964550387559861	0.001967394148887116	0.002077261343449395	0.0020810796564024814	0.0022006601513479655	0.0022056255810869543	0.002470497226866773	0.0024782490704027835	0.11366396651662154	0.11447492241198678	-9.638517839416494e-08	-2.2225777429607518e-07	-9.657449728806e-08	-2.2269433080923662e-07
1.0074552656779823	0.001775214645221604	0.0017765854996035831	0.001964549866936434	0.0019673936276627655	0.0020772607592558123	0.0020810790710615377	0.0022006594942516355	0.0022056249221451083	0.0024704963989050166	0.002478248238695947	0.11366393278414828	0.11447488843411575	-9.724765767660237e-08	-2.2559778944941655e-07	-9.743863507716277e-08	-2.2604082372534862e-07
1.013525690453769	0.0017752142180574096	0.0017765850725663752	0.0019645493383962393	0.00196739309851203	0.0020772601662844815	0.002081078476925823	0.002200658827395047	0.0022056242534166013	0.002470495558896361	0.002478247394890566	0.11366389864449569	0.11447485404610358	-9.811741361054338e-08	-2.2898696766526783e-07	-9.831006317351232e-08	-2.294365740729276e-07
1.0196326925925556	0.001775213784242048	0.001776584638878379	0.0019645488018217626	0.0019673925613172497	0.002077259564406232	0.00208107787386592	0.002200658150635787	0.002205623574758646	0.00247049470666777	0.002478246538812893	0.11366386409274494	0.11447481924299437	-9.899450154060574e-08	-2.3242601282502662e-07	-9.918883731030448e-08	-2.328822873431946e-07
1.0257764924913542	0.001775213343675141	0.001776584198439204	0.0019645482570937833	0.0019673920159590506	0.0020772589534900293	0.00208107726175054	0.0022006574638294037	0.0022056228860264106	0.0024704938420437588	0.0024782456702867224	0.11366382912391844	0.11447478401977607	-9.98789780881637e-08	-2.3591564018987654e-07	-1.0007501380360218e-07	-2.3637867924142242e-07
1.0319573118751795	0.0017752128962548544	0.0017765837511470063	0.0019645477040913695	0.0019673914623163516	0.002077258333402972	0.0020810766404465316	0.0022006567668293965	0.0022056221870730116	0.00247049296484638	0.002478244789133379	0.11366379373297893	0.11447474837137346	-1.0077089873661293e-07	-2.3945657134927245e-07	-1.0096864869191258e-07	-2.3992647391057886e-07
1.0381753738050519	0.00177521244187787	0.0017765832968984546	0.0019645471426918484	0.001967390900266324	0.002077257704010259	0.002081076009818827	0.0022006560594871826	0.0022056214777494724	0.0024704920748951855	0.002478243895171674	0.11366375791482831	0.11447471229265102	-1.0167032041263901e-07	-2.4304954060472284e-07	-1.0186979895743242e-07	-2.4352640687341776e-07
1.0444309026860459	0.0017752119804393658	0.0017765828355887166	0.0019645465727707863	0.001967390329684376	0.0020772570651751573	0.002081075369730438	0.002200655341652065	0.0022056207579047044	0.0024704911720071937	0.0024782429882178776	0.11366372166430425	0.11447467577841088	-1.0257730001517196e-07	-2.466952912505427e-07	-1.0277852119378039e-07	-2.4717922181283214e-07
1.05072412427539	0.0017752115118329988	0.0017765823671114353	0.001964545994201956	0.001967389750444123	0.002077256416758987	0.002081074720042415	0.0022006546131712107	0.0022056200273854734	0.002470490255996853	0.002478242068085677	0.11366368497618617	0.11447463882339358	-1.034918946374308e-07	-2.5039457696163225e-07	-1.036948734378651e-07	-2.508856759009248e-07
1.057055265690613	0.0017752110359508778	0.0017765818913587081	0.001964545406857321	0.0019673891624173677	0.0020772557586210844	0.0020810740606138204	0.002200653873889617	0.0022056192860363663	0.0024704893266760094	0.002478241134586148	0.11366364784518797	0.11447460142227314	-1.044141627326578e-07	-2.541481634033005e-07	-1.0461891331026152e-07	-2.5464653408135973e-07
1.0634245554177415	0.001775210552683542	0.001776581408221062	0.0019645448106070016	0.0019673885654740656	0.0020772550906187725	0.002081073391301712	0.002200653123650075	0.0022056185336997657	0.0024704883838538613	0.0024782401875277096	0.11366361026595986	0.11447456356966208	-1.0534416153284987e-07	-2.579568236238394e-07	-1.0555069843154463e-07	-2.5846257134531925e-07
1.0698322233195456	0.0017752100619199533	0.0017765809175874436	0.0019645442053192663	0.0019673879594823184	0.0020772544126073547	0.0020810727119611088	0.002200652362293161	0.00220561777021583	0.0024704874273369496	0.002478239226716111	0.11366357223308705	0.1144745252601071	-1.062819496577827e-07	-2.61821343106039e-07	-1.0649028789333492e-07	-2.623345757846174e-07
1.0762785006438331	0.001775209563547449	0.0017765804193451771	0.0019645435908604786	0.001967387344308321	0.0020772537244400546	0.002081072022444956	0.0022006515896571773	0.0022056169954224355	0.0024704864569290827	0.0024782382519543578	0.11366353374109081	0.11447448648808864	-1.072275860880545e-07	-2.657425189900309e-07	-1.0743774059296385e-07	-2.662633452610308e-07
1.0827636200317978	0.0017752090574517435	0.0017765799133799647	0.0019645429670950973	0.0019673867198163634	0.0020772530259680166	0.002081071322604109	0.002200650805578146	0.0022056162091551755	0.002470485472431336	0.0024782372630427142	0.113663494784426	0.11447444724802036	-1.0818112960997439e-07	-2.6972115729773094e-07	-1.0839311528898499e-07	-2.702496874618099e-07
1.089287815526412	0.0017752085435168918	0.0017765793995758441	0.0019645423338856376	0.001967386085868784	0.002077252317040259	0.0020810706122873	0.0022006500098897637	0.0022056154112473094	0.0024704844736419917	0.0024782362597786387	0.11366345535747939	0.11447440753424892	-1.0914263937067403e-07	-2.737580751532853e-07	-1.0935647135057458e-07	-2.7429442089887957e-07
1.0958513225808764	0.001775208021625276	0.0017765788778151847	0.0019645416910926503	0.0019673854423259596	0.0020772515975036607	0.0020810698913411112	0.002200649202423376	0.002205614601529746	0.002470483460356519	0.0024782352419567624	0.11366341545456901	0.11447436734105242	-1.1011217584955268e-07	-2.778541036141391e-07	-1.103278693681542e-07	-2.7839837851706406e-07
1.1024543780671139	0.0017752074916575667	0.0017765783479786418	0.001964541038574682	0.0019673847890462567	0.002077250867202906	0.002081069159609931	0.002200648383007939	0.0022056137798309888	0.002470482432367509	0.002478234209368836	0.11366337506994732	0.1144743266626396	-1.1108979872109792e-07	-2.820100818978766e-07	-1.1130736907172256e-07	-2.8256240092172646e-07
1.1090972202843215	0.0017752069534927235	0.0017765778099451575	0.0019645403761882683	0.0019673841258860316	0.002077250125980493	0.002081068416935954	0.002200647551470002	0.0022056129459771348	0.0024704813894646754	0.00247823316180371	0.11366333419779556	0.11447428549314954	-1.1207556846470901e-07	-2.8622686210066917e-07	-1.1229503116272355e-07	-2.8678734192988387e-07
1.115780088967567	0.0017752064070079418	0.0017765772635919134	0.001964539703787884	0.001967383452699573	0.0020772493736766606	0.0020810676631591125	0.0022006467076336475	0.002205612099791808	0.00247048033143477	0.0024782320990472686	0.11366329283222378	0.11447424382665092	-1.1306954661449709e-07	-2.9050530930829765e-07	-1.1329091725853502e-07	-2.910740682926516e-07
1.1225032252964444	0.0017752058520786552	0.0017765767087943246	0.0019645390212259324	0.0019673827693390987	0.0020772486101293926	0.00208106689811708	0.0022006458513204865	0.002205611241096149	0.0024704792580615793	0.002478231020882419	0.113663250967272	0.11447420165713841	-1.1407179364986142e-07	-2.948462970442378e-07	-1.1429508792182297e-07	-2.9542345508781764e-07
1.1292668719037753	0.0017752052885784966	0.0017765761454260089	0.0019645383283527084	0.001967382075654713	0.00207724783517437	0.0020810661216452224	0.002200644982349611	0.002205610369708779	0.0024704781691258708	0.0024782299270890346	0.11366320859690918	0.11447415897853856	-1.1508237146573563e-07	-2.99250712987309e-07	-1.1530760515854332e-07	-2.998363918815805e-07
1.1360712728843656	0.0017752047163792778	0.0017765755733587596	0.0019645376250163717	0.001967381371494386	0.002077247048644944	0.0020810653335765704	0.002200644100537558	0.0022056094854457555	0.00247047706440535	0.0024782288174439136	0.11366316571502963	0.1144741157847	-1.1610134209583123e-07	-3.0371945752838414e-07	-1.1632853105791874e-07	-3.043137803970808e-07
1.1429166738038161	0.0017752041353509618	0.0017765749924625231	0.001964536911062919	0.0019673806567039142	0.0020772462503720994	0.0020810645337417865	0.0022006432056982795	0.0022056085881205444	0.00247047594367462	0.0024782276917207453	0.11366312231545328	0.11447407206940029	-1.1712876760161528e-07	-3.0825344093932117e-07	-1.1735792795897204e-07	-3.088565330156001e-07
1.1498033217073829	0.0017752035453616423	0.0017765744026053746	0.00196453618633615	0.0019673799311269065	0.002077245440184435	0.0020810637219691387	0.00220064229764311	0.002205607677543987	0.0024704748067051465	0.002478226549690064	0.11366307839192875	0.1144740278263394	-1.1816471073844426e-07	-3.1285358770283267e-07	-1.1839585867257085e-07	-3.1346557599620795e-07
1.1567314651288954	0.001775202946277513	0.0017765738036534875	0.0019645354506776422	0.0019673791946047347	0.002077244617908114	0.0020810628980844578	0.0022006413761807226	0.002205606753524256	0.0024704736532652075	0.0024782253911192053	0.11366303393812639	0.11447398304914341	-1.1920923484454171e-07	-3.175208349026626e-07	-1.1944238650918315e-07	-3.1814184786593813e-07
1.1637013540997225	0.0017752023379628426	0.0017765731954711135	0.0019645347039267194	0.001967378446976521	0.002077243783366843	0.0020810620619111132	0.0022006404411170997	0.002205605815866827	0.0024704724831198527	0.0024782242157722657	0.11366298894764043	0.11447393773135885	-1.202624030360866e-07	-3.222561311688743e-07	-1.204975749180548e-07	-3.2288629941978897e-07
1.1707132401577995	0.0017752017202799517	0.0017765725779205527	0.0019645339459204206	0.0019673776880790956	0.0020772429363818375	0.002081061213269976	0.0022006394922554936	0.0022056048643744413	0.0024704712960308657	0.0024782230234100576	0.11366294341398701	0.1144738918664573	-1.2132427931743628e-07	-3.270604391758525e-07	-1.2156148793129873e-07	-3.2769989499747965e-07
1.177767376356704	0.0017752010930891808	0.0017765719508621256	0.001964533176493464	0.001967376917746971	0.0020772420767717803	0.0020810603519793823	0.0022006385293963926	0.002205603898847062	0.0024704700917567075	0.002478221813790064	0.1136628973306074	0.11447384544782818	-1.223949277207037e-07	-3.3193473369941273e-07	-1.2263418955327232e-07	-3.325836108181157e-07
1.1848640172747877	0.0017752004562488722	0.001776571314154154	0.00196453239547823	0.0019673761358123126	0.0020772412043528	0.0020810594778551098	0.0022006375523374844	0.002205602919081853	0.0024704688700524923	0.002478220586666404	0.11366285069085987	0.11447379846878471	-1.2347441247229085e-07	-3.3688000239395777e-07	-1.2371574442671118e-07	-3.3753843731165745e-07
1.1920034190243662	0.0017751998096153284	0.0017765706676529192	0.001964531602704711	0.0019673753421048964	0.0020772403189384257	0.002081058590710327	0.0022006365608736064	0.0022056019248731145	0.0024704676306699187	0.002478219341789768	0.11366280348802245	0.11447375092255536	-1.2456279899208944e-07	-3.4189724834599033e-07	-1.2480621794375146e-07	-3.425653790078975e-07
1.1991858392609598	0.0017751991530427984	0.0017765700112126498	0.0019645307980004903	0.00196737453645209	0.002077239420339553	0.00208105769035557	0.002200635554796727	0.0022056009160122724	0.0024704663733572415	0.0024782180789073923	0.11366275571529558	0.11447370280228952	-1.2566015206161296e-07	-3.469874855221988e-07	-1.2590567488590665e-07	-3.4766545142783656e-07
1.2064115371925936	0.0017751984863834465	0.0017765693446854852	0.0019645299811907125	0.0019673737186788123	0.0020772385083644195	0.002081056776598707	0.002200634533895896	0.002205599892287827	0.002470465097859225	0.002478216797763003	0.11366270736579412	0.11447365410105388	-1.2676653721177544e-07	-3.5215174254421555e-07	-1.2701418128369113e-07	-3.528396863572425e-07
1.2136807735891502	0.0017751978094873138	0.0017765686679214467	0.001964529152098039	0.0019673728886075007	0.002077237582818553	0.0020810558492448923	0.0022006334979571994	0.002205598853485306	0.002470463803917082	0.0024782154980967645	0.11366265843254969	0.11447360481182908	-1.278820210004472e-07	-3.5739106407639554e-07	-1.281318032786416e-07	-3.580891286270038e-07
1.2209938107917835	0.001775197122202301	0.0017765679807684113	0.0019645283105426186	0.0019673720460580777	0.002077236643504741	0.0020810549080965413	0.00220063244676373	0.002205597799387238	0.00247046249126844	0.0024782141796452425	0.1136626089085128	0.11447355492751314	-1.2900666954140938e-07	-3.627065060518575e-07	-1.292586075118951e-07	-3.6341483755641946e-07
1.2283509127223842	0.0017751964243741334	0.0017765672830720798	0.0019645274563420603	0.001967371190847918	0.0020772356902230005	0.00208105395295328	0.002200631380095543	0.0022055967297731037	0.0024704611596472878	0.0024782128421413476	0.11366255878654571	0.11447350444091722	-1.3014054933702113e-07	-3.6809913889213064e-07	-1.3039466079112216e-07	-3.6881788612053157e-07
1.2357523448931043	0.0017751957158463362	0.0017765665746759542	0.001964526589311392	0.001967370322791816	0.0020772347227705342	0.0020810529836119258	0.0022006302977296177	0.0022055956444193042	0.00247045980878393	0.0024782114853142945	0.11366250805942613	0.11447345334476723	-1.3128372747250872e-07	-3.735700482287996e-07	-1.3154002964643752e-07	-3.7429936011745824e-07
1.2431983744159416	0.0017751949964602022	0.0017765658554213016	0.0019645257092630324	0.0019673694417019507	0.0020772337409416947	0.0020810519998664388	0.002200629199439816	0.0022055945430991086	0.0024704584384049413	0.002478210108889548	0.11366245671984342	0.1144734016316974	-1.3243627164372107e-07	-3.791203349035044e-07	-1.3269478246757949e-07	-3.798603637195086e-07
1.2506892700123766	0.0017751942660547539	0.0017765651251471194	0.0019645248160067405	0.0019673685473878396	0.0020772327445279398	0.002081051001507875	0.0022006280849968304	0.002205593425582617	0.002470457048233099	0.0024782087125887683	0.11366240476039932	0.11447334929425843	-1.3359824965752942e-07	-3.847511132470949e-07	-1.3385898675610797e-07	-3.8550201264531125e-07
1.2582253020230734	0.0017751935244667292	0.0017765643836901207	0.0019645239093496036	0.0019673676396563264	0.002077231733317807	0.0020810499883243726	0.0022006269541681635	0.002205592291636723	0.002470455637987362	0.0024782072961297753	0.11366235217360665	0.11447329632490535	-1.3476972937631615e-07	-3.9046351274496516e-07	-1.3503271092951685e-07	-3.912254393223513e-07
1.2658067424176331	0.001775192771530532	0.0017765636308846814	0.0019645229890959772	0.0019673667183115148	0.002077230707096862	0.0020810489601010788	0.0022006258067180586	0.0022055911410250578	0.0024704542073827863	0.0024782058592264728	0.11366229895188612	0.11447324271600615	-1.3595077985595339e-07	-3.962586789807432e-07	-1.3621602421021173e-07	-3.9703179205430317e-07
1.2734338648044117	0.0017751920070782157	0.0017765628665628284	0.001964522055047464	0.0019673657831547568	0.0020772296656476636	0.00208104791662014	0.0022006246424074766	0.0022055899735079617	0.0024704527561305017	0.0024782044015888255	0.11366224508756834	0.11447318845983534	-1.371414696527129e-07	-4.021377715823782e-07	-1.3740899504344206e-07	-4.0292223169036134e-07
1.2811069444403917	0.001775191230939444	0.0017765620905541976	0.0019645211070028756	0.0019673648339846067	0.002077228608749727	0.0020810468576606457	0.0022006234609940473	0.002205588788842433	0.002470451283937646	0.002478202922922787	0.1136621905728905	0.11447313354857341	-1.38341868072267e-07	-4.0810196622054207e-07	-1.3861169279039132e-07	-4.0889793606613267e-07
1.2888262582411194	0.0017751904429414611	0.0017765613026860057	0.0019645201447581868	0.0019673638705967815	0.002077227536179476	0.002081045782998597	0.0022006222622320206	0.002205587586782082	0.002470449790507316	0.002478201422930255	0.11366213539999702	0.11447307797430663	-1.395520452251997e-07	-4.141524554968079e-07	-1.3982418764491023e-07	-4.149600997260805e-07
1.296592084790695	0.0017751896429090543	0.0017765605027830098	0.0019645191681065028	0.001967362892784121	0.0020772264477102024	0.0020810446924068495	0.0022006210458722203	0.002205586367077085	0.0024704482755385053	0.002478199901309009	0.11366207956093605	0.1144730217290262	-1.4077207102780598e-07	-4.202904465011592e-07	-1.4104654988411625e-07	-4.2110993281330167e-07
1.3044047043518285	0.0017751888306645283	0.0017765596906674866	0.001964518176838023	0.0019673619003365596	0.0020772253431120334	0.0020810435856550907	0.0022006198116620076	0.0022055851294741483	0.0024704467387260663	0.0024781983577526713	0.11366202304766052	0.11447296480462642	-1.4200201534086965e-07	-4.2651716108954574e-07	-1.4227884950757108e-07	-4.273486597372589e-07
1.312264398875954	0.001775188006027669	0.0017765588661591896	0.0019645171707399992	0.0019673608930410764	0.0020772242221518827	0.002081042462509786	0.0022006185593452287	0.00220558387371645	0.002470445179760641	0.0024781967919506355	0.11366196585202643	0.11447290719290323	-1.4324194941295332e-07	-4.32833840491309e-07	-1.435211577915929e-07	-4.3367752333711707e-07
1.320171452013404	0.0017751871688157074	0.0017765580290753217	0.0019645161495966987	0.001967359870681662	0.0020772230845934026	0.0020810413227341394	0.0022006172886621673	0.0022055825995436025	0.002470443598328616	0.0024781952035880244	0.11366190796578945	0.11447284888555498	-1.4449194468690862e-07	-4.392417416454464e-07	-1.447735464843447e-07	-4.4009778382703146e-07
1.3281261491236485	0.001775186318843282	0.0017765571792304866	0.0019645151131893533	0.001967358833039271	0.0020772219301969474	0.0020810401660880393	0.002200615999349495	0.0022055813066915887	0.0024704419941120486	0.0024781935923456123	0.11366184938060822	0.11447278987417657	-1.45752072161498e-07	-4.4574213609038793e-07	-1.4603608647356658e-07	-4.466107144107667e-07
1.3361287772855897	0.0017751854559224208	0.0017765563164366832	0.001964514061296142	0.0019673577798918008	0.0020772207587195345	0.002081038992328046	0.0022006146911402375	0.0022055799948927477	0.002470440366788642	0.002478191957899806	0.11366179008803842	0.11447273015026457	-1.4702240400121802e-07	-4.523363145714221e-07	-1.4730885014579975e-07	-4.5321760844263537e-07
1.3441796253079266	0.0017751845798624816	0.0017765554405032341	0.0019645129936921237	0.0019673567110140215	0.0020772195699147833	0.0020810378012073006	0.002200613363763707	0.002205578663875683	0.002470438716031648	0.0024781902999225416	0.1136617300795356	0.11447266970521076	-1.483030125093432e-07	-4.590255840986046e-07	-1.4859190997085214e-07	-4.5991977531967265e-07
1.352278983739575	0.0017751836904701395	0.0017765545512367824	0.0019645119101492194	0.0019673556261775634	0.002077218363532891	0.0020810365924755297	0.002200612016945471	0.0022055773133652524	0.002470437041509847	0.002478188618081265	0.11366166934645099	0.11447260853030394	-1.495939700724147e-07	-4.658112683353366e-07	-1.498853383907761e-07	-4.6671854136981494e-07
1.3604271448801535	0.001775182787549333	0.0017765536484412323	0.001964510810436148	0.001967354525150853	0.0020772171393205704	0.002081035365878954	0.002200610650407285	0.0022055759430824893	0.0024704353428874545	0.002478186912038842	0.11366160788003223	0.11447254661672704	-1.5089535015944122e-07	-4.7269471076250014e-07	-1.511892093464251e-07	-4.7361525346012456e-07
1.3686244027905345	0.0017751818709012385	0.0017765527319177237	0.0019645096943184046	0.001967353407699081	0.002077215897021008	0.002081034121160273	0.0022006092638670554	0.0022055745527445676	0.002470433619824086	0.0024781851814535175	0.11366154567141899	0.11447248395555734	-1.522072260173868e-07	-4.796772702375662e-07	-1.5250359564067395e-07	-4.806112713362509e-07
1.3768710533034536	0.0017751809403242314	0.0017765518014645973	0.0019645085615582047	0.001967352273584162	0.002077214636373827	0.0020810328580586107	0.0022006078570387866	0.002205573142064753	0.00247043187197469	0.0024781834259788534	0.11366148271164606	0.11447242053776426	-1.5352967111526006e-07	-4.867603240477081e-07	-1.5382857124213167e-07	-4.877079758380809e-07
1.3851673940341884	0.0017751799956138442	0.001776550856877349	0.0019645074119144425	0.0019673511225646832	0.0020772133571150264	0.0020810315763094625	0.0022006064296325244	0.002205571710752335	0.00247043009898948	0.0024781816452636575	0.11366141899163984	0.11447235635420595	-1.5486275986575926e-07	-4.939452687424684e-07	-1.5516421063288544e-07	-4.949067659576478e-07
1.3935137243912972	0.001775179036562735	0.0017765498979486001	0.0019645062451426514	0.001967349954395864	0.0020772120589769424	0.0020810302756446523	0.0022006049813543082	0.0022055702585125937	0.0024704283005138783	0.0024781798389519262	0.11366135450221629	0.11447229139563322	-1.5620656673709377e-07	-5.012335185239358e-07	-1.5651058848931143e-07	-5.022090590056649e-07
1.4019103455874267	0.0017751780629606435	0.001776548924468051	0.001964505060994957	0.0019673487688295138	0.0020772107416881947	0.0020810289557922795	0.0022006035119061153	0.002205568785046733	0.002470426476188452	0.0024781780066827843	0.11366128923407934	0.11447222565268216	-1.5756116651666208e-07	-5.086265063014572e-07	-1.5786777993187506e-07	-5.096162910556146e-07
1.410357560650181	0.0017751770745943578	0.0017765479362224523	0.001964503859220029	0.001967347565613982	0.0020772094049736436	0.0020810276164766757	0.0022006020209858128	0.0022055672900518387	0.0024704246256488523	0.0024781761480904196	0.11366122317782368	0.11447215911587924	-1.5892663435268517e-07	-5.161256833585703e-07	-1.5923585997001943e-07	-5.171299154449471e-07
1.4188556744330574	0.0017751760712476708	0.0017765469329955564	0.0019645026395630435	0.0019673463444941173	0.0020772080485543347	0.002081026257418356	0.002200600508287099	0.0022055657732208134	0.0024704227485257482	0.002478174262804017	0.11366115632392797	0.114472091775633	-1.60303046115029e-07	-5.237325217399835e-07	-1.6061490452912164e-07	-5.24751406438817e-07
1.4274049936264492	0.0017751750527013417	0.0017765459145680823	0.001964501401765627	0.001967345105211216	0.0020772066721474474	0.002081024878333959	0.0022005989734994453	0.0022055642342423275	0.0024704208444447547	0.002478172350447692	0.1136610886627556	0.1144720236222387	-1.6169047763192612e-07	-5.314485113094847e-07	-1.6200498967333665e-07	-5.324822572316812e-07
1.4360058267687137	0.0017751740187330598	0.0017765448807176786	0.0019645001455658203	0.001967343847502985	0.0020772052754662543	0.002081023478936209	0.002200597416308056	0.002205562672800766	0.002470418913026383	0.002478170410640432	0.11366102018455579	0.11447195464587213	-1.6308900517569835e-07	-5.392751614152758e-07	-1.6340619191090866e-07	-5.403239803913884e-07
1.4446584842573071	0.001775172969117394	0.0017765438312188717	0.0019644988706980174	0.0019673425711034783	0.002077203858220057	0.0020810220589338514	0.0022005958363937868	0.0022055610885761607	0.002470416953885954	0.002478168442996014	0.1136609508794574	0.11447188483659153	-1.6449870587909032e-07	-5.472140033324635e-07	-1.6481858838846009e-07	-5.482781096910472e-07
1.453363278359986	0.0017751719036257615	0.001776542765843036	0.0019644975768929322	0.0019673412757430634	0.00207720242011414	0.0020810206180316084	0.0022005942334331137	0.0022055594812441497	0.002470414966633546	0.002478166447122956	0.113660880737472	0.11447181418433598	-1.6591965605605719e-07	-5.552665844898996e-07	-1.662422558501575e-07	-5.563461961677341e-07
1.4621205232260774	0.0017751708220263885	0.0017765416843583542	0.001964496263877545	0.0019673399611483742	0.00207720096084973	0.002081019155930131	0.002200592607098065	0.002205557850475913	0.0024704129508739243	0.0024781644226244395	0.11366080974848915	0.11447174267892078	-1.6735193365813306e-07	-5.634344761862309e-07	-1.6767727212263495e-07	-5.645298135070753e-07
1.470930534897817	0.0017751697240842516	0.0017765405865297578	0.0019644949313750455	0.001967338627042244	0.0020771994801239116	0.0020810176723259307	0.002200590957056156	0.002205556195938105	0.0024704109062064624	0.002478162369098231	0.11366073790227739	0.11447167031004019	-1.6879561642868524e-07	-5.717192688714512e-07	-1.6912371501864865e-07	-5.728305548236001e-07
1.4797936313217521	0.001775168609561057	0.0017765394721189077	0.0019644935791048018	0.001967337273143681	0.002077197977629613	0.002081016166911345	0.002200589282970348	0.002205554517292817	0.0024704088322250913	0.0024781602861366366	0.11366066518847948	0.11447159706726318	-1.702507822498589e-07	-5.801225733126358e-07	-1.7058166289218857e-07	-5.812500351032313e-07
1.48871013236022	0.0017751674782151754	0.0017765383408841285	0.0019644922067822827	0.0019673358991677903	0.002077196453055514	0.0020810146393744596	0.002200587584498964	0.002205552814197487	0.0024704067285181985	0.002478158173326396	0.11366059159661558	0.11447152294003246	-1.717175100585111e-07	-5.886460228143875e-07	-1.7205119469398955e-07	-5.897898901485732e-07
1.4976803598028874	0.001775166329801618	0.0017765371925803834	0.001964490814119036	0.00196733450482575	0.0020771949060860205	0.002081013089399075	0.002200585861295657	0.002205551086304872	0.0024704045946685894	0.0024781560302486448	0.11366051711607844	0.11447144791766344	-1.731958786665988e-07	-5.972912708318567e-07	-1.735323891943752e-07	-5.984517760793118e-07
1.5067046373783677	0.0017751651640719776	0.001776536026959218	0.001964489400822615	0.00196733308982474	0.002077193336401184	0.002081011516664636	0.0022005841130093248	0.002205549333262962	0.0024704024302533907	0.0024781538564788183	0.11366044173613268	0.11447137198934192	-1.7468596716363471e-07	-6.060599921919874e-07	-1.750253256077583e-07	-6.072373706644818e-07
1.5157832907659001	0.001775163980774396	0.001776534843768724	0.001964487966596542	0.001967331653867902	0.0020771917436766714	0.002081009920846188	0.002200582339284065	0.0022055475547149363	0.0024704002348439934	0.0024781516515865933	0.11366036544591257	0.11447129514412399	-1.7618785490280953e-07	-6.149538828714718e-07	-1.7653008389795222e-07	-6.161483747102459e-07
1.5249166476071065	0.0017751627796535087	0.0017765336427534876	0.0019644865111402483	0.0019673301966542807	0.002077190127583685	0.0020810083016143013	0.0022005805397591048	0.0022055457502990878	0.002470398008005969	0.0024781494151358036	0.11366028823442154	0.11447121737093312	-1.7770162237529252e-07	-6.23974663660487e-07	-1.7804674434795942e-07	-6.251865111162047e-07
1.5341050375178134	0.0017751615604504004	0.0017765324236545426	0.001964485034149016	0.0019673287178787677	0.0020771884877889123	0.0020810066586350318	0.002200578714068732	0.0022055439196487624	0.0024703957492989903	0.002478147146684365	0.11366021009052908	0.11447113865855875	-1.7922734958653042e-07	-6.331240746115796e-07	-1.7957538711588228e-07	-6.343535234321074e-07
1.5433487920999491	0.0017751603229025704	0.0017765311862093349	0.001964483535313936	0.0019673272172320596	0.002077186823954476	0.002081004991569852	0.0022005768618422513	0.0022055420623923053	0.0024703934582767755	0.0024781448457842086	0.11366013100297312	0.1144710589956553	-1.8076511730524825e-07	-6.424038802022025e-07	-1.811160933590239e-07	-6.436511800211875e-07
1.5526482449535108	0.001775159066743866	0.00177652993015166	0.0019644820143218424	0.0019673256944005867	0.0020771851357378568	0.00208100330007559	0.0022005749827038942	0.002205540178152976	0.002470391134486982	0.002478142511981189	0.11366005096035267	0.114470978370739	-1.8231500641119336e-07	-6.51815866614669e-07	-1.8266894381835375e-07	-6.530812694527377e-07
1.5620037316886017	0.0017751577917044568	0.001776528655211633	0.001964480470855271	0.0019673241490664782	0.002077183422791857	0.0020810015838043853	0.0022005730762727775	0.002205538266548912	0.002470388777471163	0.0024781401448150248	0.11365996995112948	0.11447089677218897	-1.8387709829759125e-07	-6.613618434569979e-07	-1.8423402010914192e-07	-6.626456051095353e-07
1.5714155899375468	0.0017751564975107686	0.0017765273611156237	0.0019644789045923853	0.001967322580907484	0.0020771816847645146	0.0020809998424036044	0.002200571142162819	0.002205536327193031	0.002470386386764655	0.0024781377438191994	0.11365988796362744	0.11447081418824348	-1.854514748017566e-07	-6.710436444845591e-07	-1.8581140424911435e-07	-6.72346024410686e-07
1.580884159367074	0.001775155183885445	0.0017765260475862215	0.001964477315206936	0.0019673209895969376	0.0020771799212990637	0.0020809980755157986	0.0022005691799826805	0.002205534359692985	0.0024703839618965212	0.0024781353085208983	0.11365980498602793	0.11447073060699656	-1.8703821784427088e-07	-6.808631259902498e-07	-1.8740117851967497e-07	-6.821843877014011e-07
1.5904097816905756	0.0017751538505472943	0.0017765247143421768	0.0019644757023681947	0.001967319374803685	0.0020771781320338563	0.002080996282778628	0.0022005671893356943	0.002205532363651085	0.0024703815023894614	0.0024781328384409144	0.1136597210063694	0.11447064601640167	-1.8863741015062718e-07	-6.908221698576078e-07	-1.8900342570182804e-07	-6.921625803069098e-07
1.5999928006804371	0.0017751524972112384	0.001776523361098353	0.001964474065740896	0.0019673177361920293	0.002077176316602307	0.002080994463824806	0.0022005651698197987	0.002205530338664229	0.002470379007759729	0.002478130333093574	0.1136596360125476	0.1144705604042655	-1.9024913433529633e-07	-7.009226803966762e-07	-1.9061822832677766e-07	-7.022825091462792e-07
1.6096335621804478	0.0017751511235882711	0.0017765219875656843	0.0019644724049851887	0.0019673160734216843	0.00207717447463283	0.0020809926182820417	0.002200563121027469	0.0022055282843238423	0.0024703764775170587	0.0024781277919866556	0.11365954999230987	0.11447047375824593	-1.9187347309601588e-07	-7.111665855652483e-07	-1.922456693004282e-07	-7.125461061185945e-07
1.6193324141182788	0.001775149729385403	0.0017765205934511213	0.0019644707197565728	0.0019673143861477058	0.002077172605748781	0.0020809907457729686	0.00220056104254565	0.0022055262002158064	0.0024703739111645805	0.0024781252146213093	0.11365946293325542	0.11447038606585373	-1.9351051053217994e-07	-7.215558422424273e-07	-1.9388583315238517e-07	-7.229553327658955e-07
1.6290897065180392	0.001775148314305593	0.0017765191784575626	0.0019644690097058173	0.0019673126740204164	0.002077170709568364	0.0020809888459150604	0.0022005589339556663	0.002205524085920365	0.0024703713081987095	0.0024781226004919454	0.11365937482283704	0.11447029731444873	-1.9516033010480438e-07	-7.320924282350205e-07	-1.9553880335754226e-07	-7.335121700591252e-07
1.6389057915129117	0.0017751468780477359	0.0017765177422838382	0.00196446727447895	0.001967310936685387	0.002077168785704612	0.002080986918320614	0.00220055679483319	0.002205521941012095	0.002470368668109114	0.0024781199490861968	0.11365928564835145	0.11447020749123564	-1.968230157189943e-07	-7.42778347384565e-07	-1.9720466373773782e-07	-7.442186250039562e-07
1.6487810233578566	0.0017751454203065646	0.0017765162846246185	0.0019644655137171377	0.0019673091737833254	0.002077166833765275	0.0020809849625966306	0.0022005546247481195	0.002205519765059786	0.002470365990378573	0.002478117259884783	0.11365919539694541	0.11447011658326636	-1.984986522651777e-07	-7.53615631787774e-07	-1.988834998356559e-07	-7.550767351371945e-07
1.6587157584424002	0.0017751439407726285	0.0017765148051703875	0.0019644637270566697	0.0019673073849500486	0.002077164853352782	0.002080982978344775	0.0022005524232645442	0.0022055175576264053	0.0024703632744829227	0.0024781145323614553	0.11365910405560749	0.1144700245774381	-2.0018732430071573e-07	-7.646063367450218e-07	-2.005753961115131e-07	-7.660885587568167e-07
1.6687103553034934	0.0017751424391322258	0.0017765133036073768	0.001964461914128866	0.0019673055698164084	0.002077162844064158	0.002080980965161308	0.0022005501899406495	0.002205515318269001	0.002470360519890956	0.0024781117659828903	0.11365901161117206	0.11446993146048676	-2.018891170352255e-07	-7.757525450347025e-07	-2.0228043777492655e-07	-7.772561820273971e-07
1.6787651746384535	0.0017751409150673556	0.0017765117796175193	0.0019644600745600377	0.001967303728008231	0.0020771608054909654	0.0020809789226370096	0.002200547924328655	0.002205513046538637	0.002470357726064343	0.002478108960208618	0.11365891805031181	0.11446983721898926	-2.0360411583097981e-07	-7.870563654144291e-07	-2.039987104796026e-07	-7.88581718202952e-07
1.6888805793179813	0.001775139368255656	0.001776510232878385	0.0019644582079714023	0.0019673018591462497	0.002077158737219225	0.0020809768503571137	0.0022005456259747273	0.0022055107419803118	0.0024703548924575277	0.0024781061144909114	0.11365882335953995	0.11446974183935943	-2.0533240656372964e-07	-7.985199339533011e-07	-2.0573030030945905e-07	-8.000673076824505e-07
1.6990569343992543	0.001775137798370354	0.0017765086630631287	0.00196445631397903	0.0019672999628460365	0.0020771566388293524	0.0020809747479012307	0.0022005432944189078	0.0022055084041328805	0.0024703520185176413	0.002478103228274701	0.11365872752520578	0.11446964530784884	-2.070740753729039e-07	-8.101454139763931e-07	-2.0747529365372497e-07	-8.117151180653259e-07
1.7092946071391046	0.0017751362050802064	0.0017765070698404382	0.0019644543921937744	0.0019672980387179496	0.0020771545098960814	0.0020809726148432847	0.002200540929195037	0.0022055060325289855	0.0024703491036844145	0.002478100300997493	0.11365863053349538	0.11446954761054125	-2.088292083979315e-07	-8.219349949545318e-07	-2.0923377669346266e-07	-8.235273426526746e-07
1.7195939670072704	0.0017751345880494466	0.0017765054528744739	0.0019644524422212126	0.0019672960863670536	0.002077152349988403	0.0020809704507514415	0.0022005385298306747	0.0022055036266949704	0.002470346147390081	0.0024780973320892644	0.11365853237042543	0.11446944873335405	-2.105978925831531e-07	-8.338908958904767e-07	-2.1100583649791282e-07	-8.355062043885475e-07
1.7299553856997325	0.00177513294693772	0.001776503811824808	0.0019644504636615683	0.0019672941053930602	0.002077150158669472	0.0020809682551880264	0.0022005360958470177	0.0022055011861507982	0.0024703431490592804	0.0024780943209723677	0.11365843302184525	0.11446934866203172	-2.12380215150465e-07	-8.460153637090961e-07	-2.1279156037223856e-07	-8.476539544166606e-07
1.7403792371521247	0.001775131281400032	0.0017765021463463707	0.0019644484561096493	0.0019672920953902545	0.002077147935496554	0.0020809660277094576	0.002200533626758823	0.0022054987104099784	0.0024703401081089637	0.002478091267061438	0.11365833247343364	0.11446924738214997	-2.1417626318298577e-07	-8.583106721471445e-07	-2.1459103595466988e-07	-8.599728720248834e-07
1.7508658975532332	0.001775129591086686	0.0017765004560893892	0.0019644464191547785	0.0019672900559474307	0.0020771456800209405	0.002080963767866168	0.0022005311220743224	0.0022054961989794765	0.0024703370239482973	0.0024780881697632953	0.11365823071069518	0.11446914487910748	-2.159861245271122e-07	-8.707791255280206e-07	-2.1640435078629228e-07	-8.724652642011499e-07
1.76141574535857	0.001775127875643227	0.0017764987406993316	0.0019644443523807275	0.001967287986647826	0.0020771433917878735	0.002080961475202538	0.002200528581295148	0.0022054936513596413	0.002470333895978569	0.0024780850284768507	0.1136581277189603	0.11446904113812642	-2.178098872374079e-07	-8.834230566523438e-07	-2.182315932408585e-07	-8.851334687420831e-07
1.7720291613040315	0.001775126134710375	0.001776496999816839	0.0019644422553656386	0.0019672858870690368	0.0020771410703364717	0.0020809591492568016	0.002200526003916237	0.002205491067044114	0.002470330723593078	0.0024780818425929945	0.11365802348338129	0.11446893614425373	-2.1964763929904763e-07	-8.962448260207978e-07	-2.200728518170214e-07	-8.979798520325488e-07
1.7827065284196406	0.0017751243679239733	0.0017764952330776727	0.0019644401276819657	0.001967283756782965	0.002077138715199659	0.0020809567895609914	0.002200523389425762	0.0022054884455197463	0.002470327506177049	0.0024780786114945125	0.11365791798893088	0.11446882988235141	-2.2149946961314004e-07	-9.092468268856457e-07	-2.219282151799673e-07	-9.110068103224123e-07
1.7934482320433673	0.0017751225749149167	0.0017764934401126478	0.0019644379688963853	0.001967281595355733	0.0020771363259040674	0.0020809543956408377	0.0022005207373050305	0.002205485786266517	0.002470324243107519	0.0024780753345559695	0.11365781122040261	0.11446872233710241	-2.2336546720569395e-07	-9.224314815314827e-07	-2.2379777245284949e-07	-9.242167701706272e-07
1.8042546598350382	0.0017751207553090957	0.0017764916205475713	0.0019644357785697435	0.0019672794023476168	0.0020771339019699814	0.002080951967015712	0.0022005180470284105	0.0022054830887574396	0.002470320933753237	0.002478072011143613	0.11365770316240252	0.11446861349300155	-2.2524572071414006e-07	-9.358012395543902e-07	-2.256816127033101e-07	-9.376121867243903e-07
1.8151262017903238	0.0017751189087273406	0.0017764897740031886	0.0019644335562569756	0.00196727717731298	0.00207713144291125	0.0020809495031985327	0.002200515318063249	0.002205480352458493	0.0024703175774745787	0.00247806864061528	0.11365759379935424	0.11446850333435848	-2.2714031998327666e-07	-9.493585856890085e-07	-2.275798260537032e-07	-9.511955502139458e-07
1.8260632502548164	0.0017751170347853325	0.0017764879000950957	0.001964431301507016	0.0019672749198001763	0.0020771289482351936	0.002080947003695679	0.0022005125498697565	0.002205477576828499	0.002470314173623403	0.0024780652223202614	0.11365748311549168	0.11446839184529171	-2.2904935489953537e-07	-9.63106034035377e-07	-2.294925022378047e-07	-9.649693780144908e-07
1.8370661999381863	0.0017751151330935712	0.0017764859984337042	0.0019644290138627536	0.0019672726293515014	0.002077126417442542	0.0020809444680069313	0.0022005097419009524	0.0022054747613190714	0.0024703107215429884	0.0024780617555992313	0.11365737109485746	0.11446827900972922	-2.309729151689366e-07	-9.77046128891601e-07	-2.3141973126694637e-07	-9.789362197532014e-07
1.848135447928429	0.0017751132032572882	0.0017764840686241568	0.00196442669286093	0.001967270305503103	0.0020771238500273395	0.002080941895625367	0.002200506893602552	0.0022054719053745024	0.002470307220567898	0.0024780582397841188	0.11365725772130265	0.11446816481140376	-2.3291109144119027e-07	-9.911814484175885e-07	-2.3336160401288275e-07	-9.930986586970114e-07
1.8592713937061955	0.0017751112448763842	0.0017764821102662642	0.0019644243380320717	0.0019672679477849018	0.002077121245476863	0.0020809392860372863	0.0022005040044128796	0.002205469008431674	0.0024703036700238785	0.0024780546741979973	0.1136571429784827	0.11446804923385169	-2.348639741023284e-07	-1.005514600860291e-06	-2.3531821094491256e-07	-1.0074593078668315e-06
1.8704744391592067	0.0017751092575453758	0.0017764801229544498	0.0019644219489004227	0.0019672655557205244	0.0020771186032715475	0.0020809366387221314	0.0022005010737627933	0.00220546606991998	0.0024703000692277628	0.0024780510581549962	0.11365702684985644	0.1144679322604126	-2.368316540796167e-07	-1.0200482283284629e-06	-2.3728964318459056e-07	-1.0220208143674192e-06
1.8817449885967616	0.0017751072408533064	0.0017764781062776659	0.0019644195249838474	0.0019672631288272157	0.0020771159228848836	0.002080933953152391	0.0022004981010755632	0.0022054630892612112	0.0024702964174873367	0.0024780473909601594	0.1136569093186811	0.11446781387422134	-2.3881422261951e-07	-1.0347850055159036e-06	-2.392759921587828e-07	-1.0367858581661338e-06
1.8930834487643238	0.0017751051943837002	0.0017764760598193402	0.001964417065793766	0.001967260666615766	0.0020771132037833485	0.002080931228793522	0.002200495085766804	0.0022054600658694807	0.002470292714101247	0.002478043671909358	0.11365679036801411	0.11446769405821143	-2.408117709407076e-07	-1.0497276395904365e-06	-2.412773494331333e-07	-1.0517571518708912e-06
1.9044902288582053	0.0017751031177144782	0.0017764739831572964	0.001964414570835069	0.001967258168590425	0.0020771104454263088	0.00208092846510386	0.002200492027244363	0.0022054569991511153	0.0024702889583588803	0.0024780399002891653	0.1136566699807054	0.1144675727951089	-2.428243908725314e-07	-1.0648788720812874e-06	-2.432938068092083e-07	-1.0669374417848765e-06
1.9159657405403292	0.0017751010104178932	0.001776471875863691	0.001964412039606036	0.001967255634248825	0.0020771076472659343	0.002080925661534531	0.0022004889249082307	0.002205453888504566	0.0024702851495402444	0.002478036075376742	0.11365654813939917	0.1144674500674315	-2.448521744663479e-07	-1.0802414788790848e-06	-2.4532545631061886e-07	-1.0823295080730766e-06
1.9275103979530908	0.0017750988720604643	0.0017764697375049412	0.0019644094715982542	0.0019672530630818995	0.002077104808747109	0.002080922817529364	0.002200485778150448	0.002205450733320312	0.0024702812869158634	0.002478032196439725	0.11365642482653193	0.1144673258574864	-2.4689521373189027e-07	-1.0958182682929696e-06	-2.473723904883318e-07	-1.0979361661500597e-06
1.9391246177343011	0.0017750967022028966	0.0017764675676416519	0.0019644068662965372	0.001967250454573792	0.0020771019293073477	0.0020809199325247944	0.002200482586354994	0.002205447532980753	0.0024702773697466473	0.002478028262736102	0.11365630002432343	0.11446720014736693	-2.489536009009363e-07	-1.1116120839926857e-06	-2.4943470168514725e-07	-1.1137602644040179e-06
1.9508088190322228	0.0017750945004000233	0.0017764653658285537	0.001964404223178846	0.0019672478082017907	0.0020770990083766967	0.0020809170059497874	0.002200479348897711	0.002205444286860127	0.0024702733972837934	0.0024780242735141103	0.11365617371478287	0.11446707291894954	-2.510274290101755e-07	-1.1276258062853373e-06	-2.515124828544879e-07	-1.1298046879715251e-06
1.9625634235206988	0.0017750922662007165	0.0017764631316144117	0.0019644015417161877	0.0019672451234362216	0.0020770960453776414	0.0020809140372257257	0.0022004760651461717	0.0022054409943243875	0.0024702693687686413	0.00247802022801209	0.11365604587969969	0.11446694415389144	-2.5311679063833026e-07	-1.1438623483406296e-06	-2.5360582722733227e-07	-1.1460723572387366e-06
1.9743888554143678	0.0017750899991478269	0.0017764608645419722	0.0019643988213725533	0.0019672423997403815	0.002077093039725027	0.002080911025766334	0.0022004727344596105	0.002205437654731123	0.0024702652834325766	0.0024780161254583876	0.11365591650064433	0.11446681383362918	-2.552217792661793e-07	-1.1603246619085184e-06	-2.557148280485366e-07	-1.1625662278968996e-06
1.9862855414839768	0.0017750876987781014	0.0017764585641478722	0.0019643960616048113	0.001967239636570436	0.002077089990825937	0.0020809079709775734	0.0022004693561887946	0.0022054342674294354	0.0024702611404968885	0.002478011965071217	0.11365578555896406	0.11446668193937463	-2.5734248813857885e-07	-1.1770157325452502e-06	-2.578395787572463e-07	-1.1792892913309316e-06
1.9982539110717792	0.001775085364622118	0.001776456229962581	0.001964393261862636	0.0019672368333753507	0.002077086898079638	0.002080904872257559	0.002200465929675942	0.0022054308317598567	0.002470256939172665	0.0024780077460585495	0.11365565303578118	0.11446654845211209	-2.594790105697742e-07	-1.193938582277898e-06	-2.599801731950624e-07	-1.1962445768953778e-06
2.010294396107033	0.0017750829962041978	0.001776453861510306	0.001964390421588405	0.0019672339895967805	0.002077083760877445	0.0020809017289964457	0.002200462454254599	0.0022054273470542224	0.002470252678660651	0.002478003467617973	0.11365551891199008	0.11446641335259748	-2.616314405817777e-07	-1.2110962717137852e-06	-2.621367052035861e-07	-1.2134351493608975e-06
2.0224074311215867	0.0017750805930423434	0.0017764514583089377	0.0019643875402171294	0.0019672311046690072	0.002077080578602653	0.0020808985405763557	0.002200458929249553	0.00220542381263559	0.0024702483581511433	0.002477999128936586	0.11365538316825412	0.11446627662135299	-2.637998720994572e-07	-1.2284918977090165e-06	-2.6430926883258543e-07	-1.2308641110236884e-06
2.0345934532655616	0.0017750781546481452	0.0017764490198699512	0.0019643846171763413	0.0019672281780188225	0.002077077350630419	0.0020808953063712566	0.0022004553539767043	0.0022054202278181064	0.0024702439768238367	0.002477994729190846	0.11365524578500295	0.11446613823866622	-2.659843995889144e-07	-1.2461285960885249e-06	-2.664979590477623e-07	-1.2485346053137114e-06
2.0468529023231294	0.0017750756805267154	0.0017764465456983397	0.0019643816518860164	0.001967225209065451	0.0020770740763276755	0.002080892025746868	0.0022004517277429726	0.002205416591906913	0.002470239533847714	0.0024779902675464544	0.11365510674243005	0.11446599818458678	-2.6818511718318394e-07	-1.2640095385374472e-06	-2.687028701486849e-07	-1.266449810077841e-06
2.059186220728381	0.0017750731701766075	0.0017764440352925387	0.0019643786437584846	0.0019672221972204646	0.0020770707550530282	0.0020808886980605763	0.002200448049846188	0.0022054129041980414	0.0024702350283809143	0.00247798574315823	0.11365496602048912	0.11446585643892182	-2.7040211966755656e-07	-1.2821379374861053e-06	-2.7092409685125496e-07	-1.284612942242802e-06
2.0715938535812968	0.001775070623089729	0.0017764414881443343	0.001964375592198327	0.001967219141887671	0.002077067386156649	0.0020808853226613145	0.002200444319574973	0.0022054091639782895	0.002470230459570594	0.0024779811551699613	0.11365482359889227	0.11446571298123687	-2.7263550161915617e-07	-1.3005170420576917e-06	-2.731617338852521e-07	-1.3030272574821034e-06
2.084076248663807	0.0017750680387512748	0.0017764389037387995	0.001964372496602291	0.0019672160424630417	0.0020770639689801883	0.0020808818988894808	0.0022004405362086392	0.0022054053705251263	0.002470225826552804	0.002477976502714294	0.11365467945710638	0.11446556779084908	-2.7488535835062944e-07	-1.3191501437304076e-06	-2.754158770074122e-07	-1.321696054268351e-06
2.0966338564559543	0.0017750654166396264	0.0017764362815541892	0.001964369356359184	0.0019672128983345893	0.0020770605028566443	0.0020808784260767975	0.0022004366990170613	0.00220540152310655	0.0024702211284523368	0.0024779717849125666	0.11365453357435025	0.11446542084682554	-2.7715178478604496e-07	-1.3380405703422582e-06	-2.7768662128058175e-07	-1.3406226669898658e-06
2.109267130152151	0.0017750627562262995	0.0017764336210618922	0.001964366170849803	0.0019672097088823124	0.002077056987110302	0.0020808749035462638	0.002200432807260592	0.0022053976209810235	0.0024702163643826277	0.0024779670008747185	0.11365438592959166	0.11446527212798191	-2.794348761409049e-07	-1.3571916913091009e-06	-2.7997406192026286e-07	-1.3598104705025982e-06
2.1219765256775314	0.001775060056975821	0.0017764309217263078	0.0019643629394468	0.0019672064734780497	0.0020770534210565778	0.002080871330611992	0.002200428860189905	0.002205393663397298	0.002470211533445566	0.002477962149699098	0.11365423650154372	0.11446512161287575	-2.817347283246008e-07	-1.3766069185128238e-06	-2.822782950440139e-07	-1.3792628830722187e-06
2.1347625017044103	0.0017750573183456836	0.0017764281830047975	0.001964359661514619	0.0019672031914854237	0.0020770498040019545	0.0020808677065791443	0.0022004248570459193	0.0022053896495943495	0.002470206634731404	0.0024779572304723723	0.11365408526866425	0.11446496927980779	-2.840514364971236e-07	-1.3962897005836972e-06	-2.845994161448928e-07	-1.3989833609895364e-06
2.147625519668832	0.0017750545397862403	0.00177642540434758	0.00196435633640938	0.0019671998622597196	0.002077046135243853	0.0020808640307437994	0.0022004207970596585	0.002205385578801232	0.002470201667318591	0.0024779522422693594	0.11365393220914842	0.11446481510681579	-2.8638509667888723e-07	-1.416243531227046e-06	-2.869375214792358e-07	-1.4189754045657033e-06
2.160566043787228	0.0017750517207406195	0.00177642258519765	0.0019643529634787798	0.0019671964851477905	0.0020770424140705264	0.0020808603023928537	0.0022004166794521354	0.0022053814502369633	0.0024701966302736376	0.0024779471841528894	0.11365377730092902	0.1144646590716713	-2.887358049596944e-07	-1.4364719452264474e-06	-2.8929270699806775e-07	-1.4392425538578557e-06
2.1735845410731627	0.001775048860644647	0.0017764197249906962	0.0019643495420619958	0.001967193059487959	0.002077038639760951	0.002080856520803915	0.002200412503434241	0.0022053772631104133	0.0024701915226509746	0.0024779420551736694	0.11365362052167409	0.11446450115187877	-2.911036571795478e-07	-1.4569785178331074e-06	-2.9166506894384714e-07	-1.4597883919442722e-06
2.1866814813541975	0.0017750459589267542	0.0017764168231550101	0.001964346071489586	0.001967189584609914	0.002077034811584724	0.0020808526852451824	0.0022004082682066137	0.0022053730166201766	0.0024701863434928102	0.0024779368543701333	0.11365346184877771	0.11446434132467088	-2.9348874959478355e-07	-1.4777668684851086e-06	-2.940547036839325e-07	-1.4806165448688624e-06
2.199857337288837	0.0017750430150078895	0.0017764138791113993	0.0019643425510833777	0.001967186059834608	0.002077030928801936	0.002080848794975344	0.002200403972959524	0.0022053687099544477	0.0024701810918289794	0.002477931580768296	0.11365330125936546	0.11446417956700315	-2.958911786143936e-07	-1.4988406597526982e-06	-2.9646170793262705e-07	-1.5017306826403676e-06
2.213112584383593	0.0017750400283014281	0.0017764108922730952	0.0019643389801563705	0.001967182484474147	0.0020770269906630725	0.0020808448492434474	0.002200399616872743	0.0022053643422909027	0.0024701757666767948	0.0024779262333816015	0.11365313873028306	0.1144640158555568	-2.983110406473699e-07	-1.520203597116243e-06	-2.9888617818218943e-07	-1.5231345174004929e-06
2.2264477010101436	0.0017750369982130866	0.0017764078620456693	0.0019643353580126315	0.0019671788578316993	0.00207702299640889	0.002080840847288812	0.0022003951991154303	0.0022053599127965697	0.0024701703670409096	0.002477920811210783	0.11365297423809902	0.1144638501667263	-3.0074843206107094e-07	-1.541859429243786e-06	-3.013282108693671e-07	-1.5448318043675968e-06
2.2398631684225956	0.001775033924140835	0.0017764047878269422	0.001964331683947192	0.0019671751792013814	0.0020770189452703116	0.0020808367883408904	0.002200390718846001	0.002205355420627713	0.0024701648919131613	0.002477915313243708	0.1136528077590969	0.11446368247662499	-3.032034497085778e-07	-1.5638119514327364e-06	-3.037879033468416e-07	-1.5668263475543398e-06
2.2533594707748548	0.0017750308054747897	0.0017764016690068824	0.001964327957245925	0.0019671714478681442	0.0020770148364682916	0.002080832671619153	0.00220038617521199	0.0022053508649296856	0.0024701593402724066	0.002477909738455218	0.1136526392692759	0.11446351276107532	-3.056761901654159e-07	-1.586065001502046e-06	-3.062653520652381e-07	-1.589121990552833e-06
2.2669370951380965	0.0017750276415971456	0.0017763985049675305	0.0019643241771854676	0.001967167663107682	0.002077010669213727	0.0020808284963329962	0.0022003815673499465	0.002205346244836828	0.0024701537110843994	0.0024779040858069943	0.11365246874434243	0.11446334099560976	-3.0816675027078855e-07	-1.6086224638445223e-06	-3.0876065421070464e-07	-1.611722626138068e-06
2.2805965315183476	0.001775024431882052	0.0017763952950828822	0.001964320343033069	0.0019671638241863004	0.002077006442707304	0.0020808242616815785	0.002200376894385271	0.0022053415594723022	0.0024701480033015896	0.0024778983542473663	0.1136522961597129	0.11446316715546319	-3.106752271553326e-07	-1.6314882693713173e-06	-3.112739070387782e-07	-1.634632191993557e-06
2.294338272874165	0.0017750211756955513	0.0017763920387188228	0.0019643164540465285	0.001967159930360834	0.0020770021561394075	0.002080819966853749	0.002200372155432123	0.0022053368079480032	0.002470142215863021	0.002477892542711202	0.11365212149050383	0.11446299121557287	-3.132017174500845e-07	-1.654666392292281e-06	-3.1380520727763983e-07	-1.6578546701007113e-06
2.308162815134429	0.0017750178723954593	0.0017763887352330089	0.0019643125094740478	0.0019671559808785103	0.002076997808689986	0.0020808156110278886	0.002200367349593256	0.0022053319893643886	0.002470136347694129	0.0024778866501197127	0.11365194471153249	0.11446281315057191	-3.157463181885367e-07	-1.6781608556670768e-06	-3.163546524465044e-07	-1.6813940917903558e-06
2.3220706572162446	0.0017750145213312793	0.0017763853839747816	0.001964308508554136	0.0019671519749768496	0.002076993399528433	0.0020808111933718104	0.0022003624759599034	0.002205327102810366	0.0024701303977066034	0.0024778806753803072	0.11365176579731157	0.1144626329347884	-3.1830912657071497e-07	-1.7019757294067794e-06	-3.189223395927421e-07	-1.705254533856948e-06
2.336062301042938	0.001775011121844107	0.0017763819842850726	0.0019643044505154917	0.0019671479118835533	0.00207698892781346	0.002080806713042624	0.002200357533611635	0.002205322147363155	0.0024701243647982218	0.0024778746173864294	0.11365158472204615	0.11446245054223976	-3.208902396995006e-07	-1.7261151311065426e-06	-3.215083662078122e-07	-1.7294401222778255e-06
2.3501382515621807	0.001775007673266521	0.001776378535496295	0.001964300334576885	0.0019671437908163783	0.002076984392692974	0.002080802169186612	0.0022003525216162203	0.0022053171220881396	0.0024701182478526827	0.0024778684750173877	0.11365140145963022	0.11446226594662938	-3.2348975466389707e-07	-1.7505832252684428e-06	-3.241128293807183e-07	-1.7539550286604921e-06
2.3642990167642037	0.0017750041749225044	0.0017763750369322625	0.0019642961599470577	0.0019671396109830403	0.0020769797933039573	0.0020807975609391165	0.0022003474390295055	0.002205312026038751	0.0024701120457394556	0.002477862247138209	0.11365121598364183	0.11446207912134304	-3.261077683169855e-07	-1.7753842244117024e-06	-3.2673582638087506e-07	-1.7788034746835102e-06
2.378545107700138	0.001775000626127325	0.001776371487908071	0.001964291925824587	0.0019671353715810763	0.0020769751287723365	0.0020807928874243924	0.0022003422848952507	0.0022053068582563065	0.0024701057573135975	0.0024778559325994488	0.1136510282673384	0.11446189003944507	-3.287443781085919e-07	-1.8005223923478475e-06	-3.2937745474137525e-07	-1.8039897317079223e-06
2.392877038500453	0.0017749970261874439	0.0017763678877300074	0.0019642876313977742	0.001967131071797737	0.0020769703982128447	0.0020807881477554937	0.002200337058245008	0.0022053016177698784	0.0024700993814155896	0.002477849530237032	0.11365083828365843	0.11446169867367392	-3.313996813358866e-07	-1.8260020412386169e-06	-3.320378117593892e-07	-1.8295181192229393e-06
2.4072953263935135	0.0017749933744004146	0.0017763642356954511	0.001964283275844537	0.001967126710809871	0.0020769656007289072	0.002080783341034136	0.002200331758097975	0.002205296303596162	0.002470092916871181	0.002477843038872093	0.11365064600520919	0.11446150499644143	-3.3407377474092836e-07	-1.851827530874317e-06	-3.3471699464882043e-07	-1.8553930068443414e-06
2.4218004917242455	0.0017749896700547812	0.0017763605310927649	0.0019642788583322758	0.0019671222877838015	0.0020769607354125088	0.002080778466350573	0.002200326383460851	0.002205290914739315	0.0024700863624912044	0.002477836457310792	0.11365045140426953	0.11446130897982221	-3.3676675549598745e-07	-1.8780032733922702e-06	-3.3741510077622827e-07	-1.8816188150361235e-06
2.436393057972914	0.0017749859124299666	0.0017763567732011919	0.001964274378017759	0.0019671178018752004	0.0020769558013440516	0.002080773522783454	0.0022003209333276924	0.002205285450190824	0.002470079717071403	0.002477829784344143	0.1136502544527822	0.11446111059555691	-3.3947872103701204e-07	-1.9045337330547696e-06	-3.4013222761919426e-07	-1.9082000157211176e-06
2.4510735517740176	0.0017749821007961779	0.001776352961290754	0.001964269834046996	0.001967113252228973	0.0020769507975922264	0.002080768509399698	0.0022003154066797667	0.0022052799089293507	0.0024700729793922654	0.0024778230187478428	0.11365005512235268	0.11446090981504183	-3.4220976823096105e-07	-1.931423422862899e-06	-3.4286847210018845e-07	-1.935141130116058e-06
2.46584250293529	0.0017749782344142998	0.001776349094622149	0.0019642652255551264	0.001967108637979134	0.0020769457232138865	0.002080763425254364	0.0022003098024854124	0.0022052742899206002	0.002470066148218848	0.0024778161592820982	0.11364985338424169	0.11446070660933097	-3.4495999390316e-07	-1.9586769072765797e-06	-3.4562393129433655e-07	-1.9624467312850946e-06
2.4807004444568266	0.0017749743125357847	0.001776345172446641	0.001964260551666284	0.0019671039582486822	0.0020769405772539055	0.002080758269390508	0.0022003041196998856	0.002205268592117157	0.0024700592223005965	0.0024778092046914423	0.11364964920936457	0.11446050094912646	-3.4772949522587915e-07	-1.986298805212172e-06	-3.483987027069757e-07	-1.9901214480810836e-06
2.4956479125503126	0.0017749703344025413	0.0017763411940059461	0.0019642558114934695	0.0019670992121494655	0.002076935358745035	0.0020807530408390356	0.0022002983572651995	0.0022052628144583327	0.002470052200371153	0.0024778021537045472	0.11364944256828297	0.11446029280477756	-3.5051836884403276e-07	-2.0142937861011845e-06	-3.511928833022093e-07	-2.0181699592614066e-06
2.510685446658382	0.0017749662992468424	0.0017763371585321425	0.0019642510041384385	0.001967094398782077	0.0020769300667077837	0.0020807477386185894	0.0022002925141100006	0.0022052569558700364	0.002470045081148207	0.0024777950050340666	0.11364923343120552	0.11446008214627476	-3.5332671183274655e-07	-2.042666574553209e-06	-3.540065699608741e-07	-2.0465969965965947e-06
2.5258135894740787	0.001774962206291195	0.00177633306524754	0.0019642461286915537	0.0019670895172356974	0.00207692470015025	0.0020807423617353843	0.0022002865891493856	0.0022052510152645905	0.0024700378633332747	0.002477787757376419	0.11364902176798039	0.11445986894324639	-3.56154620628768e-07	-2.0714219465811645e-06	-3.568398594527844e-07	-2.075407345869529e-06
2.54103288696045	0.0017749580547482531	0.0017763289133645918	0.0019642411842316827	0.001967084566587998	0.0020769192580680222	0.0020807369091830914	0.0022002805812847766	0.002205244991540614	0.0024700305456115544	0.0024777804094116423	0.1136488075480897	0.11445965316495442	-3.590021916966002e-07	-2.1005647327099197e-06	-3.5969284861714357e-07	-2.104605847874641e-06
2.556343888370238	0.0017749538438206838	0.0017763247020857618	0.0019642361698260368	0.0019670795459049806	0.0020769137394439927	0.002080731379942666	0.002200274489403738	0.0022052388835828284	0.0024700231266517043	0.002477772959803168	0.11364859074064897	0.11445943478028878	-3.618695220142243e-07	-2.1300998213069633e-06	-3.625656343347883e-07	-2.1341973985844476e-06
2.571747146265715	0.001774949572701069	0.0017763204306034275	0.001964231084530063	0.001967074454240866	0.0020769081432482424	0.0020807257729822323	0.002200268312379842	0.002205232690261928	0.0024700156051056773	0.0024777654071976595	0.11364837131440086	0.11445921375776402	-3.647567073244984e-07	-2.1600321501447084e-06	-3.6545831266776574e-07	-2.164186946096436e-06
2.5872432165386163	0.0017749452405717953	0.0017763160980997657	0.001964225927387307	0.001967069290637958	0.002076902468437898	0.0020807200872569264	0.002200262049072503	0.002205226410434416	0.0024700079796085308	0.0024777577502248177	0.11364814923770879	0.11445899006551499	-3.6766384406416996e-07	-2.190366716725567e-06	-3.6837098027486803e-07	-2.194579497571958e-06
2.602832658430207	0.0017749408466049275	0.001776311703746629	0.0019642206974292715	0.001967064054126501	0.0020768967139569647	0.0020807143217087456	0.0022002556983268125	0.0022052200429424312	0.002470000248778222	0.002477749987497178	0.11364792447855543	0.11445876367129013	-3.705910284340641e-07	-2.2211085745071912e-06	-3.7130373334304245e-07	-2.2253801149618724e-06
2.6185160345514573	0.0017749363899621034	0.0017763072467054423	0.0019642153936752886	0.001967058743724557	0.0020768908787361998	0.0020807084752664123	0.002200249258973386	0.0022052135866136064	0.002469992411215428	0.0024777421176099264	0.11364769700453668	0.1144585345424501	-3.7353835598274987e-07	-2.252262830626517e-06	-3.742566678233139e-07	-2.2565939163943227e-06
2.6342939109033563	0.0017749318697944181	0.0017763027261270825	0.0019642100151323863	0.001967053358437864	0.0020768849616929585	0.0020807025468452174	0.0022002427298282016	0.002205207040260894	0.002469984465503351	0.0024777341391407064	0.11364746678285678	0.11445830264596014	-3.765059223836964e-07	-2.283834650729233e-06	-3.772298795418072e-07	-2.2882260770074048e-06
2.6501668568973313	0.0017749272852423026	0.0017762981411517604	0.001964204560795149	0.0019670478972596975	0.0020768789617310454	0.00208069653534688	0.0022002361096924326	0.0022052004026824053	0.002469976410207517	0.002477726050649418	0.11364723378032357	0.11445806794838755	-3.7949382339363957e-07	-2.315829259913471e-06	-3.802234642552582e-07	-2.3202818310030793e-06
2.666135445375801	0.001774922635435406	0.0017762934909089023	0.0019641990296455705	0.0019670423591707353	0.0020768728777405504	0.0020806904396593793	0.0022002293973522775	0.0022051936726612408	0.002469968243875575	0.0024777178506780123	0.11364699796334511	0.11445783041589416	-3.8250215420032596e-07	-2.348251938788515e-06	-3.8323751758162494e-07	-2.3527664703149043e-06
2.6822002526328483	0.0017749179194924834	0.001776288774517036	0.001964193420652934	0.001967036743138917	0.0020768667085977245	0.0020806842586568205	0.002200222591578805	0.002205186848965333	0.0024699599650371074	0.002477709537750306	0.11364675929792105	0.11445759001423561	-3.8553100954741293e-07	-2.3811080258062667e-06	-3.862721344172204e-07	-2.3856853433867897e-06
2.6983618584350144	0.00177491313652127	0.001776283991083667	0.0019641877327736534	0.0019670310481193034	0.0020768604531648015	0.0020806779911992754	0.002200215691127782	0.0022051799303472695	0.002469951572203423	0.0024777011103717674	0.11364651774964456	0.11445734670875249	-3.8858048460876926e-07	-2.414402921202541e-06	-3.8932740988040226e-07	-2.4190438595583785e-06
2.71462084604223	0.00177490828561836	0.001776279139705159	0.0019641819649511417	0.0019670252730539365	0.002076854110289853	0.0020806716361326224	0.002200208694739498	0.0022051729155441228	0.0024699430638673494	0.002477692567029317	0.1136462732836904	0.114457100464365	-3.9165067376722984e-07	-2.4481420825006595e-06	-3.9240343871482786e-07	-2.452847487732779e-06
2.730977802228858	0.0017749033658690946	0.001776274219466617	0.0019641761161156694	0.0019670194168716973	0.0020768476788066374	0.0020806651922883976	0.002200201601138605	0.002205165803277294	0.0024699344385030442	0.002477683906191125	0.11364602586481294	0.11445685124557392	-3.9474167130848503e-07	-2.4823310280641664e-06	-3.9550031533108765e-07	-2.487101755987986e-06
2.747433317304874	0.0017748983763474263	0.0017762692294417545	0.001964170185184214	0.0019670134784881563	0.0020768411575344307	0.0020806586584836335	0.002200194409033939	0.002205158592252317	0.0024699256945657664	0.0024776751263063963	0.11364577545734232	0.11445659901644749	-3.978535714210807e-07	-2.5169753370968273e-06	-3.986181341258943e-07	-2.5218122548520405e-06
2.763987985137163	0.0017748933161158007	0.0017762641686927762	0.0019641641710603165	0.0019670074568054296	0.002076834545277879	0.0020806520335206954	0.00220018711711834	0.0022051512811586986	0.0024699168304916784	0.0024776662258051614	0.11364552202517592	0.11445634374062202	-4.009864675580399e-07	-2.5520806477552505e-06	-4.017569887951322e-07	-2.556984633306225e-06
2.780642403170963	0.0017748881842250422	0.0017762590362702594	0.0019641580726339463	0.001967001350712045	0.002076827840826838	0.002080645316187139	0.0022001797240684975	0.002205143868669751	0.00246990784469765	0.0024776572030980825	0.11364526553177605	0.11445608538129468	-4.041404532834081e-07	-2.587652661700801e-06	-4.0491697295835793e-07	-2.592624603225957e-06
2.797397172451417	0.0017748829797142073	0.0017762538312130155	0.0019641518887813314	0.001966995159082773	0.0020768210429562037	0.002080638505255525	0.0022001722285447493	0.0022051363534423894	0.0024698987355810153	0.0024776480565762127	0.11364500594016523	0.11445582390121635	-4.073156216269358e-07	-2.623697141657111e-06	-4.080981799228778e-07	-2.6287379389366983e-06
2.8142528976452668	0.001774877701610483	0.0017762485525479779	0.001964145618364839	0.0019669888807785007	0.0020768141504257614	0.0020806315994832793	0.002200164629190927	0.0022051287341169853	0.0024698895015193923	0.0024776387846108076	0.11364474321291695	0.1144555592626903	-4.1051206535469564e-07	-2.660219913297457e-06	-4.1130070257272555e-07	-2.665330476714356e-06
2.831210187062679	0.001774872348929034	0.0017762431992900582	0.0019641392602327955	0.0019669825146460605	0.0020768071619800092	0.0020806245976125095	0.0022001569246341518	0.002205121009317157	0.002469880140870437	0.002477629385553087	0.11364447731215407	0.11445529142756328	-4.1372987695520447e-07	-2.6972268652447617e-06	-4.145246336045849e-07	-2.7024081165616387e-06
2.848269652679189	0.0017748669206728966	0.001776237770442034	0.00196413281321936	0.0019669760595180954	0.0020768000763480058	0.002080617498369854	0.0022001491134846785	0.00220511317764961	0.0024698706519716497	0.0024776198577340356	0.11364420819954253	0.11445502035722241	-4.169691482230897e-07	-2.734723947794837e-06	-4.177700649726779e-07	-2.7399768202096553e-06
2.865431910157798	0.0017748614158328406	0.0017762322649944133	0.001964126276144363	0.001966969514212904	0.0020767928922432	0.0020806103004663134	0.0022001411943356995	0.002205105237703948	0.0024698610331401498	0.0024776101994641742	0.11364393583628378	0.11445474601258689	-4.202299709391011e-07	-2.772717177468298e-06	-4.210370885687764e-07	-2.778042614892673e-06
2.882697578871184	0.001774855833387232	0.0017762266819252993	0.00196411964781315	0.0019669628775342784	0.0020767856083632567	0.002080603002597075	0.0022001331657631592	0.0022050971880524808	0.0024698512826724426	0.0024776004090333323	0.11364366018311083	0.1144544683541048	-4.235124363427545e-07	-2.81121263445705e-06	-4.243257959515856e-07	-2.8166115934591396e-06
2.900067281924058	0.0017748501723019142	0.001776221020200267	0.001964112927016429	0.0019669561482713585	0.002076778223389899	0.0020805956034413483	0.002200125026325579	0.002205089027250051	0.0024698413988442102	0.0024775904847104363	0.1136433812002856	0.11445418734174767	-4.268166350629432e-07	-2.8502164624577553e-06	-4.276362778402043e-07	-2.855689910707948e-06
2.9175416461756507	0.001774844431530072	0.0017762152787722293	0.0019641061125301256	0.0019669493251984766	0.002076770735988734	0.0020805881016622047	0.0022001167745638664	0.002205080753833842	0.00246983137991009	0.00247758042474328	0.11364309884758561	0.1144539029350017	-4.301426575481493e-07	-2.88973487233557e-06	-4.309686247525035e-07	-2.89528378888404e-06
2.9351213022623317	0.0017748386100120916	0.0017762094565812985	0.001964099203115208	0.0019669424070749924	0.0020767631448090755	0.0020805804959063852	0.002200108409001121	0.002205072366323183	0.0024698212241034286	0.002477570227358289	0.11364281308430568	0.11445361509286449	-4.334905937403155e-07	-2.9297741405698297e-06	-4.3432292705369857e-07	-2.9353995177339165e-06
2.952806884620376	0.001774832706675437	0.0017762035525546599	0.001964092197517543	0.0019669353926451455	0.002076755448483781	0.0020805727848041424	0.002200099928142453	0.0022050638632193724	0.002469810929636078	0.002477559890760306	0.11364252386924865	0.11445332377383927	-4.3686053300545646e-07	-2.9703406090320073e-06	-4.3769927408898734e-07	-2.976043450009236e-06
2.970599031508854	0.0017748267204345082	0.001776197565606433	0.0019640850944677344	0.0019669282806378872	0.0020767476456290727	0.002080564966969068	0.0022000913304747933	0.0022050552430054765	0.0024698004946981473	0.0024775494131323503	0.11364223116071943	0.11445302893592818	-4.4025256414059744e-07	-3.0114406863179788e-06	-4.4109775487050085e-07	-3.017222006740372e-06
2.9884983850326714	0.0017748206501905124	0.001776191494637539	0.0019640778926809646	0.001966921069766733	0.002076739734844368	0.0020805570409979106	0.0022000826144666953	0.0022050465041461445	0.0024697899174577873	0.002477538792635391	0.11364193491651811	0.11445273053662484	-4.436667757484747e-07	-3.0530808501350037e-06	-4.4451845820220326e-07	-3.0589416784576606e-06
3.006505591165733	0.0017748144948313163	0.0017761853385355564	0.0019640705908568227	0.0019669137587295816	0.0020767317147120878	0.002080549005470394	0.002200073778568143	0.002205037645087401	0.0024697791960609362	0.0024775280274081024	0.1136416350939385	0.11445242853291103	-4.4710325566854614e-07	-3.095267644803723e-06	-4.4796147209008597e-07	-3.1012090216941957e-06
3.0246212997742656	0.0017748082532313184	0.0017761790961745906	0.001964063187679157	0.00196690634620857	0.002076723583797502	0.0020805408589490548	0.002200064821210359	0.002205028664256466	0.002469768328631104	0.002477517115566641	0.11364133164975605	0.11445212288124877	-4.5056209115046375e-07	-3.1380076825349157e-06	-4.514268838948232e-07	-3.1440306608176982e-06
3.0428461646402667	0.001774801924251308	0.0017761727664151385	0.0019640556818159055	0.0019668988308699092	0.0020767153406485296	0.0020805325999790516	0.0022000557408056068	0.002205019560061555	0.0024697573132691298	0.0024775060552044057	0.11364102454022498	0.11445181353757376	-4.540433690483625e-07	-3.1813076452613664e-06	-4.549147806995335e-07	-3.187413290972607e-06
3.0611808434850984	0.0017747955067383208	0.0017761663481039335	0.0019640480719189247	0.001966891211363701	0.0020767069837955734	0.0020805242270879845	0.002200046535746986	0.002205010330891664	0.0024697461480529324	0.0024774948443917815	0.11364071372107086	0.11445150045728993	-4.575471754530991e-07	-3.225174283416621e-06	-4.584252486991569e-07	-3.2313636749714547e-06
3.079625997993227	0.00177478899952551	0.001776159840073827	0.00196404035662384	0.001966883486323799	0.0020766985117513293	0.0020805157387857255	0.0022000372044082513	0.0022050009751163973	0.0024697348310372897	0.0024774834811759246	0.11364039914748604	0.11445118359526253	-4.6107359587266306e-07	-3.2696144169341856e-06	-4.619583736029109e-07	-3.275888646125935e-06
3.0981822938360946	0.0017747824014319935	0.0017761532411436304	0.001964032534549864	0.0019668756543676238	0.0020766899230106137	0.002080507133564218	0.002200027745143594	0.0022049914910857466	0.0024697233602535822	0.0024774719635805016	0.1136400807741214	0.11445086290581231	-4.646227153293214e-07	-3.314634937134908e-06	-4.6551424066204605e-07	-3.3209951091905943e-06
3.116850400696155	0.0017747757112627157	0.0017761465501179782	0.0019640246042996364	0.001966867714095995	0.0020766812160501634	0.0020804984098973045	0.002200018156287443	0.002204981877129893	0.0024697117337095487	0.0024774602896054454	0.11363975855507806	0.11445053834270959	-4.681946181445129e-07	-3.360242805894309e-06	-4.6909293417718434e-07	-3.36669003797585e-06
3.135630992291033	0.0017747689278083075	0.0017761397657871881	0.001964016564459051	0.0019668596640929747	0.0020766723893284687	0.00208048956624054	0.0022000084361542696	0.002204972131559004	0.0024696999493890475	0.0024774484572267124	0.11363943244390663	0.11445020985916327	-4.717893877445589e-07	-3.406445054199292e-06	-4.726945379979197e-07	-3.4129804787341733e-06
3.1545247463978408	0.0017747620498449398	0.0017761328869271122	0.0019640084135970916	0.0019668515029256837	0.002076663441285578	0.0020804806010309997	0.0021999985830383753	0.0022049622526630294	0.002469688005251805	0.0024774364643960346	0.11363910239359332	0.11444987740782006	-4.7540710724353064e-07	-3.4532487875327256e-06	-4.7631913523138447e-07	-3.4598735493829302e-06
3.1735323448776414	0.001774755076134178	0.0017761259122989958	0.0019640001502656533	0.001966843229144136	0.0020766543703429055	0.002080471512687097	0.002199988595213686	0.002204952238711491	0.002469675899233165	0.0024774243090406665	0.11363876835655873	0.1144495409407543	-4.790478588395652e-07	-3.5006611821541966e-06	-4.799668081659214e-07	-3.5073764393378504e-06
3.192654473700048	0.001774748005422839	0.0017761188406493305	0.0019639917729993776	0.001966834841281073	0.0020766451749030536	0.002080462299608393	0.002199978470933551	0.0022049420879532797	0.002469663629243844	0.0024774119890631345	0.11363843028464891	0.11444920040945998	-4.827117238148659e-07	-3.5486894853775652e-06	-4.836376383335339e-07	-3.555496410290182e-06
3.211891822967991	0.0017747408364428474	0.0017761116707097127	0.0019639832803154777	0.0019668263378517796	0.0020766358533496217	0.0020804529601754105	0.002199968208430531	0.002204931798616447	0.002469651193169673	0.002477399502340988	0.11363808812912904	0.11444885576484841	-4.8639878304918e-07	-3.5973410200673683e-06	-4.873317067874416e-07	-3.6042407992042946e-06
3.2312450869426166	0.0017747335679110764	0.0017761044011966826	0.001963974670713559	0.0019668177173539085	0.002076626404047	0.0020804434927494254	0.0021999578059161778	0.0022049213689079787	0.00246963858887134	0.0024773868467265277	0.11363774184067323	0.11444850695723657	-4.901091163120319e-07	-3.6466231801979276e-06	-4.910490935747247e-07	-3.6536170148759872e-06
3.2507149640683446	0.001774726198529222	0.0017760970308116004	0.0019639659426754566	0.001966808978267328	0.0020766168253402075	0.0020804338956723015	0.0021999472615808462	0.0022049107970136127	0.00246962581418415	0.002477374020046578	0.11363739136936317	0.11444815393634085	-4.938428027831399e-07	-3.696543435072197e-06	-4.947898778334681e-07	-3.703632539875379e-06
3.2703021569980693	0.0017747187269836276	0.0017760895582404684	0.0019639570946650394	0.001966800119053908	0.0020766071155546586	0.002080424167266272	0.0021999365735934496	0.00220490008109759	0.002469612866917739	0.0024773610201021907	0.11363703666467526	0.1144477966512719	-4.975999208442494e-07	-3.747109328600118e-06	-4.985541380425618e-07	-3.7542949315461094e-06
3.2900073726185273	0.0017747111519451587	0.0017760819821538093	0.0019639481251280577	0.0019667911381573812	0.002076597272996009	0.0020804143058337655	0.0021999257401012834	0.002204889219302475	0.0024695997448558496	0.00247734784466842	0.11363667767547875	0.11444743505052535	-5.013805478779054e-07	-3.798328478465951e-06	-5.023419519384342e-07	-3.805611823837207e-06
3.3098313220758016	0.0017747034720690296	0.0017760743012064893	0.0019639390324919354	0.0019667820340031283	0.0020765872959499243	0.002080404309657182	0.0021999147592297644	0.002204878209748903	0.0024695864457560304	0.0024773344914940263	0.11363631435002261	0.1144470690819754	-5.051847605519466e-07	-3.850208578293213e-06	-5.061533962374964e-07	-3.857590924305487e-06
3.329774720800988	0.0017746956859946777	0.0017760665140375941	0.001963929815165622	0.0019667728049980343	0.0020765771826819143	0.002080394176998732	0.002199903629082262	0.0022048670505354	0.002469572967349412	0.0024773209583012477	0.11363594663593382	0.11444669869286558	-5.090126343754164e-07	-3.902757395979339e-06	-5.09988546636142e-07	-3.910240015780886e-06
3.349838288536016	0.0017746877923455894	0.001776058619270254	0.001963920471539391	0.001966763449530277	0.0020765669314371125	0.0020803839061002043	0.0021998923477398427	0.0022048557397381374	0.002469559307340414	0.002477307242785504	0.11363557448020453	0.11444632382980587	-5.128642443022469e-07	-3.955982777414935e-06	-5.138474780744251e-07	-3.963566958253839e-06
3.370022749359618	0.0017746797897291613	0.0017760506155115074	0.001963910999984666	0.001966753965969169	0.0020765565404400887	0.0020803734951827975	0.0021998809132610713	0.002204844275410722	0.002469545463406492	0.002477293342615147	0.11363519782918881	0.1144459444387569	-5.167396638430799e-07	-4.009892642098389e-06	-5.177302644515658e-07	-4.017579687598527e-06
3.390328831713469	0.0017746716767365438	0.0017760425013521404	0.001963901398853842	0.0019667443526649644	0.002076546007894653	0.0020803629424468897	0.002199869323681784	0.00220483265558398	0.0024695314331978696	0.0024772792554311894	0.1136348166285913	0.11444556046503104	-5.206389661338573e-07	-4.064494990130285e-06	-5.216369789867725e-07	-4.072286219236609e-06
3.4107572684284713	0.0017746634519424803	0.001776034275366529	0.0019638916664800918	0.0019667346079486714	0.0020765353319836307	0.002080352246071856	0.0021998575770148638	0.0022048208782657177	0.0024695172143372585	0.0024772649788470215	0.11363443082346365	0.11444517185327792	-5.245622229019253e-07	-4.119797896329214e-06	-5.255676933241249e-07	-4.127694641364865e-06
3.431308796751202	0.0017746551139051678	0.001776025936112499	0.0019638818011772003	0.0019667247301318838	0.0020765245108686973	0.0020803414042158703	0.002199845671250029	0.002204808941440523	0.002469502804419607	0.002477250510448163	0.11363404035819202	0.11444477854748025	-5.285095047644073e-07	-4.1758095118415994e-06	-5.295224785109576e-07	-4.183813123115332e-06
3.4519841583705158	0.001774646661166086	0.0017760174821311542	0.0019638718012393607	0.0019667147175065807	0.0020765135426901453	0.0020803304150156816	0.002199833604353593	0.00220479684306952	0.0024694882010118076	0.0024772358477919646	0.11363364517649206	0.11444438049094469	-5.324808818041316e-07	-4.2325380706365046e-06	-5.335014046578546e-07	-4.240649913112016e-06
3.47278409944432	0.0017746380922498465	0.001776008911946728	0.0019638616649409976	0.001966704568344945	0.0020765024255666865	0.002080319276586422	0.0021998213742682486	0.0022047845810901447	0.0024694734016524277	0.002477220988407342	0.11363324522139992	0.11444397762629167	-5.364764226328811e-07	-4.289991881401001e-06	-5.37504540362721e-07	-4.298213334752443e-06
3.4937093706264992	0.0017746294056640434	0.001776000224066431	0.001963851390536585	0.001966694280899186	0.002076491157595258	0.0020803079870214095	0.0021998089789128437	0.002204772153415937	0.0024694584038514457	0.002477205929794512	0.11363284043526414	0.11444356989545158	-5.404961945856823e-07	-4.348179330537771e-06	-5.415319532658946e-07	-4.3565117919253105e-06
3.514760727094002	0.0017746205998990887	0.001775991416980288	0.0019638409762604532	0.00196668385340134	0.002076479736850812	0.0020802965443919245	0.0021997964161821495	0.0022047595579362885	0.0024694432050899632	0.0024771906694246917	0.11363243075973671	0.11444315723965143	-5.445402642828556e-07	-4.407108886939071e-06	-5.455837102028016e-07	-4.415553770231728e-06
3.535938928574102	0.0017746116734280548	0.0017759824891609795	0.001963830420326599	0.0019666732840630846	0.002076468161386095	0.0020802849467470084	0.0021997836839466284	0.0022047467925162254	0.0024694278028199223	0.0024771752047398317	0.11363201613576622	0.1144427395994102	-5.486086970887816e-07	-4.466789098156454e-06	-5.49659876433739e-07	-4.475347831656151e-06
3.557244739371806	0.001774602624706521	0.0017759734390636896	0.001963819720928504	0.001966662571075558	0.002076456429231458	0.002080273192113264	0.0021997707800522157	0.002204733854996183	0.002469412194463839	0.0024771595331523387	0.11363159650358882	0.11444231691452905	-5.527015568898563e-07	-4.527228589235044e-06	-5.537605161087811e-07	-4.535902618729715e-06
3.578678928397448	0.0017745934521724114	0.0017759642651259428	0.0019638088762389417	0.0019666517126091603	0.0020764445383946424	0.0020802612784946374	0.0021997577023200755	0.002204720743191762	0.00246939637741451	0.002477143652044779	0.1136311718027164	0.11444188912408067	-5.56818906601031e-07	-4.588436067543e-06	-5.578856922747177e-07	-4.597226855640457e-06
3.600242269194432	0.001774584154245838	0.001775954965767448	0.001963797884409787	0.001966640706813366	0.0020764324868605645	0.002080249203872208	0.0021997444485463806	0.0022047074548935054	0.002469380349034738	0.002477127558769609	0.11363074197193383	0.11444145616640462	-5.609608080270334e-07	-4.650420321938853e-06	-5.620354667570937e-07	-4.659329347067587e-06
3.6219355399671502	0.001774574729328932	0.0017759455393899296	0.0019637867435718186	0.0019666295518165305	0.002076420272591105	0.0020802369662039784	0.0021997310165020657	0.002204693987866657	0.0024693641066570304	0.0024771112506488716	0.11363030694928586	0.11444101797909456	-5.651273213350128e-07	-4.71319021932981e-06	-5.662098999381637e-07	-4.72221897768188e-06
3.643759523609069	0.0017745651758057025	0.001775935984376984	0.0019637754518345455	0.0019666182457257083	0.002076407893524913	0.0020802245634246696	0.002199717403932616	0.0022046803398509413	0.0024693476475833457	0.0024770947249739337	0.11362986667207041	0.11444057449899153	-5.693185055957728e-07	-4.7767547094457186e-06	-5.704090510552651e-07	-4.785904714588174e-06
3.6657150077309777	0.0017745554920418538	0.0017759262990939002	0.0019637640072859928	0.001966606786626442	0.00207639534757717	0.002080211993445493	0.002199703608557802	0.0022046665085603055	0.002469330969084766	0.00247707797900517	0.1136294210768263	0.11444012566217389	-5.735344186519331e-07	-4.84112282428395e-06	-5.746329778885673e-07	-4.850395605771052e-06
3.6878027846894206	0.0017745456763846427	0.0017759164818875151	0.001963752407992528	0.0019665951725825904	0.0020763826326393965	0.0020801992541539583	0.002199689628071475	0.00220465249168271	0.0024693140684012454	0.0024770610099716984	0.11362897009932857	0.11443967140394933	-5.777751166252676e-07	-4.906303675056289e-06	-5.788817367888277e-07	-4.915700780483423e-06
3.710023651615288	0.0017745357271627044	0.0017759065310860409	0.0019637406519986507	0.001966583401636117	0.002076369746579232	0.00208018634341364	0.0021996754601413056	0.0022046382868798654	0.002469296942741292	0.0024770438150710714	0.11362851367457638	0.11443921165884301	-5.820406545689605e-07	-4.972306457129427e-06	-5.831553829549474e-07	-4.981829452133102e-06
3.732378410442586	0.0017745256426858985	0.0017758964449989083	0.001963728737326815	0.0019665714718069076	0.0020763566872402145	0.002080173259063972	0.002199661102408563	0.0022046238917870155	0.002469279589281694	0.002477026391468993	0.11362805173678361	0.11443874636059198	-5.863310859888227e-07	-5.039140447582469e-06	-5.87453969906615e-07	-5.0487909146745835e-06
3.7548678679373717	0.0017745154212451444	0.0017758862219166061	0.0019637166619772234	0.0019665593810925717	0.0020763434524415764	0.0020801599989200333	0.0021996465524878675	0.0022046093040126863	0.0024692620051672246	0.002477008736299021	0.11362758421937069	0.11443827544213145	-5.906464628779862e-07	-5.106815005706533e-06	-5.91777549810435e-07	-5.11659454582869e-06
3.777492835726878	0.0017745050611122555	0.0017758758601105098	0.0019637044239276297	0.00196654712746824	0.0020763300399780204	0.0020801465607723263	0.002199631807966953	0.002204594521138447	0.0024692441875103356	0.002476990846662272	0.11362711105495577	0.11443779883558959	-5.949868358903765e-07	-5.1753395747256015e-06	-5.961261734105383e-07	-5.185249806693992e-06
3.8002541303288	0.0017744945605397795	0.0017758653578327287	0.0019636920211331538	0.001966534708886379	0.002076316447619503	0.0020801329423865604	0.002199616866406426	0.0022045795407186694	0.002469226133390879	0.002476972719627125	0.1136266321753411	0.11443731647227255	-5.993522539660123e-07	-5.244723679187491e-06	-6.004998896400049e-07	-5.25476623930432e-06
3.823152573180761	0.0017744839177608435	0.001775854713315945	0.001963679451526084	0.0019665221232765973	0.002076302673111028	0.002080119141503449	0.002199601725339536	0.002204564360280299	0.0024692078398558105	0.0024769543522289365	0.11362614751150792	0.11443682828265875	-6.03742764435089e-07	-5.314976926851234e-06	-6.048987460580135e-07	-5.3251534706255654e-06
3.8461889906699622	0.001774473130988975	0.0017758439247732376	0.001963666713015673	0.0019665093685454324	0.00207628871417242	0.002080105155838468	0.0021995863822719184	0.002204548977322595	0.002469189303918877	0.0024769357414697215	0.11362565699360341	0.11443633419638892	-6.081584133441065e-07	-5.386109011351614e-06	-6.093227888151476e-07	-5.396421212999769e-06
3.8693642141629967	0.0017744621984179467	0.001775832990397928	0.0019636538034879408	0.0019664964425761674	0.0020762745684981	0.0020800909830816514	0.0021995708346813575	0.0022045333893168937	0.002469170522560331	0.0024769168843178655	0.11362516055093348	0.11443583414225222	-6.125992448660633e-07	-5.458129707813786e-06	-6.137720620982834e-07	-5.468579259593209e-06
3.892679080035866	0.0017744511182216207	0.0017758219083634209	0.0019636407208054934	0.0019664833432286337	0.002076260233756887	0.0020800766208973753	0.0021995550800175522	0.002204517593706376	0.0024691514927266353	0.00247689777770783	0.11362465811194765	0.11443532804818078	-6.17065301480868e-07	-5.531048874851674e-06	-6.182466085122296e-07	-5.541637488282181e-06
3.9161344297041563	0.0017744398885537673	0.0017758106768230265	0.001963627462807301	0.0019664700683390012	0.00207624570759176	0.0020800620669241304	0.002199539115701859	0.002204501587905804	0.0024691322113301463	0.0024768784185398357	0.11362414960423552	0.11443481584123566	-6.215566241210557e-07	-5.604876456899444e-06	-6.227464690519713e-07	-5.615605862097084e-06
3.9397311096534064	0.0017744285075479206	0.001775799293909815	0.001963614027308524	0.0019664566157195995	0.0020762309876196476	0.002080047318774307	0.002199522939127062	0.0022044853693012935	0.0024691126752488324	0.002476858803679576	0.11362363495451054	0.11443429744759617	-6.260732519705603e-07	-5.67962248182452e-06	-6.272716829361369e-07	-5.690494427446069e-06
3.963469971469652	0.0017744169733171983	0.0017757877577364348	0.001963600412100297	0.0019664429831586965	0.0020762160714312044	0.002080032374033972	0.002199506547657114	0.0022044689352500586	0.002469092881325957	0.0024768389299579022	0.1136231140886022	0.1144337727925549	-6.306152221663419e-07	-5.755297059373277e-06	-6.318222874959756e-07	-5.766313315058724e-06
3.987351871870168	0.0017744052839541557	0.0017757760663949691	0.001963586614949545	0.001966429168420327	0.002076200956590606	0.0020800172302626557	0.002199489938626912	0.002204452283080178	0.002469072826369791	0.0024768187941705323	0.11362258693144578	0.11443324180049916	-6.351825703534986e-07	-5.831910386666639e-06	-6.363983184876076e-07	-5.843072741318345e-06
4.01137767273438	0.001774393437530601	0.00177576421795675	0.0019635726335987718	0.001966415169244068	0.0020761856406352986	0.0020800018849931154	0.0021994731093420267	0.0022044354100903304	0.0024690525071532883	0.0024767983930777263	0.11362205340706961	0.11443270439490504	-6.397753303452602e-07	-5.909472745202482e-06	-6.409998095924241e-07	-5.92078300576393e-06
4.035548241134971	0.0017743814320974514	0.0017757522104722143	0.0019635584657658723	0.001966400983344856	0.00207617012107581	0.002079986335731138	0.002199456057078478	0.002204418313549568	0.0024690319204138038	0.0024767777234040024	0.11362151343858595	0.11443216049832657	-6.443935337691054e-07	-5.987994498579674e-06	-6.45626792653009e-07	-5.999454493033074e-06
4.059864449369175	0.0017743692656845582	0.0017757400419707282	0.001963544109143926	0.001966386608412785	0.002076154395395508	0.0020799705799552947	0.0021994387790824762	0.002204400990697054	0.002469011062852773	0.002476756781837814	0.11362096694817936	0.11443161003238063	-6.490372105663611e-07	-6.067486096661412e-06	-6.502792976037508e-07	-6.079097672417877e-06
4.08432717499025	0.0017743569363005507	0.0017757277104604326	0.0019635295614010098	0.0019663720421129096	0.0020761384610503936	0.0020799546151167433	0.0021994212725701874	0.0022043834387418322	0.0024689899311354157	0.0024767355650312604	0.11362041385709479	0.1144310529177405	-6.537063887077088e-07	-6.147958074076421e-06	-6.549573524361474e-07	-6.159723098253522e-06
4.108937300839158	0.001774344441932664	0.0017757152139280718	0.0019635148201799847	0.0019663572820850374	0.002076122315468866	0.002079938438638983	0.002199403534727473	0.00220436565486256	0.002468968521890419	0.002476714069599754	0.11361985408562791	0.114430489074121	-6.584010940335894e-07	-6.229421048942196e-06	-6.59660983295951e-07	-6.241341411139523e-06
4.133695715076422	0.001774331780546589	0.0017757025503388393	0.0019634998830983103	0.001966342325943544	0.00207610595605152	0.0020799220479176496	0.002199385562709656	0.002204347636207281	0.0024689468317096483	0.0024766922921217386	0.11361928755311185	0.1144299184202697	-6.6312135033747e-07	-6.311885723586652e-06	-6.643902138239732e-07	-6.3239633323330935e-06
4.15860331121418	0.0017743189500863032	0.0017756897176362128	0.001963484747747844	0.001966327171277168	0.002076089380170911	0.0020799054403202984	0.0021993673536412684	0.0022043293798931656	0.0024689248571478245	0.002476670229138368	0.11361871417790592	0.11442934087395144	-6.678671795254387e-07	-6.395362886990608e-06	-6.691450659054854e-07	-6.407599670466002e-06
4.183660988148428	0.0017743059484739063	0.0017756767137417887	0.001963469411694636	0.0019663118156488116	0.0020760725851713363	0.0020798886131861657	0.002199348904615804	0.0022043108830062663	0.00246890259472222	0.002476647877153196	0.11361813387738608	0.11442875635194028	-6.726386012970154e-07	-6.4798634121232546e-06	-6.73925559455113e-07	-6.492261320878434e-06
4.208869650191461	0.0017742927736094623	0.0017756635365551228	0.0019634538724787385	0.001966296256595339	0.0020760555683686168	0.0020798715638259556	0.0021993302126954704	0.0022042921426012672	0.002468880040912351	0.0024766252326318666	0.11361754656793006	0.11442816477000686	-6.774356331173959e-07	-6.565398255276023e-06	-6.787317119241743e-07	-6.577959260456456e-06
4.2342302071045115	0.0017742794233708411	0.0017756501839535743	0.001963438127614009	0.0019662804916273915	0.0020760383270498808	0.0020798542895216275	0.002199311274910949	0.0022042731557012467	0.002468857192159675	0.0024766022920018095	0.11361695216490707	0.11442756604290494	-6.822582902105134e-07	-6.651978457006269e-06	-6.835635385990524e-07	-6.664704550851663e-06
4.259743574130585	0.0017742658956135552	0.0017756366537921401	0.0019634221745879104	0.0019662645182291815	0.0020760208584733385	0.002079836787526165	0.0021992920882611413	0.002204253919297419	0.002468834044867275	0.0024765790516519345	0.11361635058266449	0.11442696008435889	-6.871065857741443e-07	-6.739615144024658e-06	-6.884210526150736e-07	-6.75250833953589e-06
4.285410672027485	0.0017742521881705991	0.0017756229439032955	0.001963406010861315	0.001966248333858296	0.00207600315986806	0.0020798190550633615	0.002199272649712929	0.0022042344303488935	0.0024688105953995557	0.0024765555079323065	0.11361574173451854	0.11442634680705305	-6.919805304247961e-07	-6.828319524976312e-06	-6.933042647275234e-07	-6.841381857358719e-06
4.311232427101037	0.0017742382988522936	0.0017756090520968397	0.0019633896338683114	0.001966231935945505	0.002075985228433769	0.0020798010893275974	0.0021992529562009215	0.0022042146857824277	0.002468786840081934	0.0024765316571538493	0.11361512553273684	0.11442572612261831	-6.968801326279195e-07	-6.918102893604949e-06	-6.982131834018523e-07	-6.931336419491174e-06
4.337209771238533	0.0017742242254461227	0.0017755949761597307	0.0019633730410160036	0.0019662153218945595	0.002075967061340605	0.0020797828874836236	0.0021992330046272145	0.002204194682492176	0.002468762775200523	0.002476507495588028	0.1136145018885313	0.1144250979416189	-7.018053985105577e-07	-7.008976627920216e-06	-7.031478147095926e-07	-7.022383425203671e-06
4.363343641942354	0.0017742099657165826	0.0017755807138559348	0.001963356229684323	0.001966198489082002	0.002075948655728921	0.00207976444666634	0.002199212791861142	0.0022041744173394513	0.0024687383970018375	0.0024764830194665423	0.11361387071204006	0.11442446217354159	-7.067563315907299e-07	-7.100952188143772e-06	-7.081081623144803e-07	-7.114534357532953e-06
4.389634982363801	0.001774195517405019	0.0017755662629262638	0.00196333919722583	0.0019661814348569716	0.002075930008709058	0.002079745763980579	0.002199192314739035	0.0022041538871524725	0.002468713701692473	0.0024764582249810142	0.11361323191231927	0.1144238187267793	-7.117329331035593e-07	-7.194041119040762e-06	-7.130942273683716e-07	-7.207800782560447e-06
4.416084741337141	0.0017741808782294733	0.0017755516210882242	0.0019633219409655204	0.0019661641565410053	0.0020759111173611284	0.0020797268365008886	0.0021991715700639724	0.0022041330887261224	0.002468688685438803	0.0024764331082826837	0.1136125853973271	0.11442316750862173	-7.167352016473894e-07	-7.288255047477321e-06	-7.181060084557322e-07	-7.302194349467772e-06
4.442693873413836	0.0017741660458845323	0.0017755367860358617	0.001963304458200639	0.001966146651427855	0.002075891978734804	0.002079707661271316	0.0021991505546055425	0.002204112018821705	0.0024686633443666704	0.002476407665482091	0.11361193107391118	0.11442250842523832	-7.217631332115393e-07	-7.383605682809158e-06	-7.231435016977206e-07	-7.397726791147363e-06
4.469463338897009	0.0017741510180411663	0.001775521755439603	0.0019632867462004793	0.001966128916783288	0.0020758725898490983	0.0020796882353051878	0.0021991292650995957	0.002204090674166699	0.00246863767456108	0.002476381892648776	0.11361126884779596	0.11442184138166801	-7.268167215024324e-07	-7.48010481976813e-06	-7.282067006758597e-07	-7.4944099236473605e-06
4.49639410387609	0.0017741357923465797	0.0017755065269461066	0.0019632688022061954	0.001966110949844892	0.0020758529476921387	0.0020796685555848947	0.002199107698248001	0.002204069051454512	0.002468611672065886	0.002476355785810957	0.11361059862356979	0.11442116628180475	-7.318959572358286e-07	-7.577764331689885e-06	-7.332955961614207e-07	-7.592255643729118e-06
4.523487140261684	0.0017741203664240644	0.0017754910981781146	0.0019632506234306206	0.0019660927478219025	0.0020758330492209836	0.0020796486190616864	0.0021990858507184106	0.0022040471473442473	0.0024685853328834956	0.002476329340955241	0.11360992030466704	0.11442048302838152	-7.370008284143803e-07	-7.676596173955552e-06	-7.384101761848116e-07	-7.69127593014396e-06
4.550743425820648	0.0017741047378728436	0.0017754754667342963	0.0019632322070580683	0.001966074307894996	0.0020758128913613773	0.002079628422655449	0.002199063719144014	0.0022040249584604514	0.002468558652974553	0.0024763025540262985	0.11360923379336026	0.11441979152295849	-7.421313205774327e-07	-7.776612385657078e-06	-7.435504261465997e-07	-7.79148284368869e-06
4.578163944211368	0.0017740889042679251	0.001775459630189104	0.0019632135502441503	0.0019660556272161132	0.002075792471007559	0.002079607963254498	0.0021990413001233017	0.002204002481392886	0.002468531628257641	0.0024762754209265696	0.11360853899074226	0.11441909166591004	-7.47287416183462e-07	-7.877825084268153e-06	-7.487163286024057e-07	-7.892888526539465e-06
4.605749685019276	0.0017740728631599543	0.0017754435860926237	0.0019631946501155913	0.0019660367029082698	0.0020757717850220436	0.002079587237715364	0.002199018590219824	0.0022039797126962774	0.0024685042546089735	0.0024762479375159503	0.11360783579671233	0.11441838335640683	-7.52469095026409e-07	-7.980246469196928e-06	-7.539078632143315e-07	-7.995505200142361e-06
4.633501643792551	0.0017740566120750668	0.00177542733197043	0.0019631755037700436	0.001966017532065372	0.002075750830235414	0.0020795662428625896	0.0021989955859619565	0.002203956648890088	0.002468476527862091	0.002476220099611492	0.11360712410996272	0.1144176664924053	-7.576763339303683e-07	-8.083888818954943e-06	-7.591250068134103e-07	-8.09934516721178e-06
4.6614208220780515	0.001774040148514747	0.0017754108653234403	0.0019631561082759015	0.001965998111752034	0.002075729603446117	0.0020795449754885103	0.002198972283842663	0.0022039332864582715	0.00246844844380756	0.002476191902987094	0.11360640382796511	0.11441694097062931	-7.629091067010152e-07	-8.188764491101619e-06	-7.643677332677679e-07	-8.20442080973205e-06
4.689508227457455	0.0017740234699556775	0.0017753941836277716	0.00196313646067212	0.001965978439003391	0.002075708101420253	0.00207952343235306	0.0021989486803192554	0.002203909621849041	0.002468419998192666	0.002476163343373198	0.11360567484695294	0.11441620668655882	-7.681673843268344e-07	-8.294885923076922e-06	-7.696360133924163e-07	-8.310744588124752e-06
4.717764873583629	0.0017740065738496126	0.0017753772843346056	0.0019631165579680446	0.001965958510824931	0.002075686320891371	0.002079501610183556	0.002198924771813175	0.002203885651474642	0.0024683911867211254	0.002476134416456497	0.11360493706190943	0.1144154635344137	-7.734511344656414e-07	-8.40226562803803e-06	-7.749298148382322e-07	-8.418329039805439e-06
4.746191780217212	0.0017739894576232252	0.0017753601648700442	0.0019630963971432225	0.001965938324192309	0.002075664258560278	0.0020794795056745118	0.0021989005547097483	0.0022038613717111095	0.002468362005052777	0.0024761051178796294	0.11360419036655009	0.11441471140713483	-7.787603217915273e-07	-8.510916197690399e-06	-7.802491023001235e-07	-8.527186781182028e-06
4.774789973263409	0.0017739721186779789	0.0017753428226349734	0.0019630759751472315	0.0019659178760511693	0.002075641911094819	0.0020794571154874133	0.002198876025357962	0.0022038367788980444	0.002468332448803288	0.002476075443240877	0.11360343465330941	0.11441395019637528	-7.840949081266979e-07	-8.620850303897587e-06	-7.855938374268234e-07	-8.637330507654806e-06
4.803560484809025	0.0017739545543899785	0.0017753252550049214	0.001963055288899495	0.0019658971633169675	0.0020756192751296802	0.002079434436250529	0.0021988511800702243	0.002203811869338375	0.0024683025135438454	0.0024760453880938605	0.11360266981332462	0.11441317979248077	-7.894548516781952e-07	-8.732080689910493e-06	-7.909639784114963e-07	-8.748772987232645e-06
4.832504353159697	0.0017739367621098594	0.0017753074593299428	0.001963034335289131	0.0019658761828748126	0.0020755963472662126	0.0020794114645587215	0.0021988260151221636	0.0022037866392981493	0.002468272194800886	0.0024760149479472675	0.11360189573642107	0.11441240008447505	-7.9484010746117e-07	-8.844620175196827e-06	-7.963594801721485e-07	-8.861527063919183e-06
4.861622622877388	0.0017739187391626356	0.0017752894329344704	0.0019630131111747625	0.001965854931579284	0.0020755731240722107	0.00207938819697324	0.0021988005267523773	0.0022037610850062874	0.002468241488055783	0.002475984118264534	0.11360111231109367	0.11441161096004092	-8.002506272641874e-07	-8.958481654608441e-06	-8.017802944695895e-07	-8.97560565787936e-06
4.890916344818065	0.0017739004828475854	0.001775271173117195	0.001962991613384358	0.0019658334062542665	0.00207554960208174	0.00207936463002153	0.0021987747111622265	0.0022037352026543773	0.0024682103887445684	0.0024759528944635653	0.11360031942449471	0.11441081230551062	-8.056863593994268e-07	-9.073678095494753e-06	-8.072263695466098e-07	-9.091021761387097e-06
4.9203865761696335	0.001773881990438117	0.0017752526771509405	0.0019629698387150702	0.0019658116036927885	0.0020755257777949313	0.0020793407601970466	0.002198748564515615	0.002203708988396448	0.002468178892257637	0.002475921271916445	0.11359951696241503	0.11441000400584432	-8.111472488900318e-07	-9.190222539312565e-06	-8.126976502598193e-07	-9.207788440379616e-06
4.950034380490085	0.0017738632591816456	0.0017752339422825326	0.0019629477839330604	0.001965789520656851	0.0020755016476778003	0.0020793165839590576	0.0021987220829387593	0.0022036824383487425	0.0024681469939394573	0.0024758892459491428	0.11359870480926758	0.1144091859446141	-8.166332370676543e-07	-9.308128097129664e-06	-8.181940778714814e-07	-9.325918831348812e-06
4.979860827745887	0.001773844286299481	0.0017752149657326907	0.001962925445773356	0.001965767153877281	0.0020754772081620653	0.002079292097732473	0.002198695262519995	0.0022036555485895237	0.002468114689088306	0.0024758568118412373	0.11359788284807251	0.11440835800398937	-8.221442619402164e-07	-9.427407953233047e-06	-8.237155902993121e-07	-9.445426144061297e-06
5.009866994350591	0.0017738250689866876	0.0017751957446958883	0.001962902820939665	0.0019657445000535474	0.0020754524556449465	0.0020792672979076314	0.0021986680993095345	0.00220362831515883	0.0024680819729559515	0.0024758239648256094	0.11359705096044007	0.11440752006471962	-8.276802577547593e-07	-9.54807535952229e-06	-8.292621216585139e-07	-9.566323655729736e-06
5.040053963203681	0.0017738056044120005	0.0017751762763402663	0.001962879906104258	0.0019657215558536445	0.002075427386489013	0.002079242180840163	0.002198640589319295	0.002203600734058301	0.0024680488407474157	0.002475790700088202	0.1135962090265524	0.11440667200611349	-8.332411550043828e-07	-9.670143635676087e-06	-8.348336024005532e-07	-9.68862471251164e-06
5.070422823729659	0.0017737858897176838	0.001775156557807494	0.001962856697907784	0.001965698317913902	0.0020754019970219834	0.002079216742850766	0.0021986127285226597	0.002203572801250942	0.002468015287620668	0.0024757570127677056	0.11359535692514736	0.11440581370602844	-8.388268806711063e-07	-9.793626171428205e-06	-8.404299593894882e-07	-9.81234272989795e-06
5.100974671917351	0.001773765922019438	0.0017751365862126768	0.0019628331929591406	0.0019656747828388616	0.0020753762835365604	0.0020791909802250694	0.0021985845128542902	0.002203544512660935	0.002467981308686363	0.0024757228979553035	0.11359449453350012	0.11440494504084676	-8.444373579274966e-07	-9.918536422015567e-06	-8.460511155203299e-07	-9.937491187606007e-06
5.131710610359471	0.001773745698406285	0.0017751163586442378	0.001962809387835316	0.0019656509472011133	0.0020753502422902526	0.0020791648892134343	0.0021985559382099186	0.0022035158641734273	0.002467946899007568	0.002475688350694386	0.11359362172740749	0.11440406588546247	-8.500725059215619e-07	-1.0044887905791278e-05	-8.51696989906392e-07	-1.0064083631078358e-05
5.1626317482924104	0.0017737252159404707	0.0017750958721638275	0.0019627852790812593	0.0019656268075411705	0.0020753238695052243	0.0020791384660308093	0.002198527000446161	0.0022034868516343457	0.0024679120535994977	0.0024756533659802973	0.1135927383811687	0.11440317611325965	-8.557322399432854e-07	-1.0172694205501376e-05	-8.573674976503076e-07	-1.0192133668651682e-05
5.193739201636265	0.0017737044716573654	0.0017750751238062152	0.001962760863209731	0.0019656023603673205	0.00207529716136811	0.002079111706856548	0.0021984976953803126	0.002203457470850194	0.0024678767674292507	0.002475617938760061	0.11359184436756771	0.11440227559609661	-8.614164714315642e-07	-1.0301968967618702e-05	-8.630625501354627e-07	-1.032165497427684e-05
5.225034093035115	0.0017736834625653574	0.0017750541105791913	0.0019627361367011696	0.0019655776021554818	0.002075270114029867	0.002079084607834249	0.002198468018790157	0.002203427717587856	0.0024678410354155396	0.002475582063932112	0.11359093955785393	0.11440136420428748	-8.67125107731348e-07	-1.0432725898401607e-05	-8.687820544708846e-07	-1.0452661280024866e-05
5.256517551897525	0.0017736621856457757	0.0017750328294634844	0.001962711096003565	0.0019655525293490925	0.00207524272360561	0.002079057165071611	0.0021984379664137933	0.002203397587574426	0.002467804852428451	0.002475545736346054	0.11359002382172763	0.11440044180658258	-8.728580519756779e-07	-1.0564978762672705e-05	-8.745259136577754e-07	-1.0585166377474753e-05
5.288190714437326	0.0017736406378527918	0.0017750112774126661	0.00196268573753233	0.0019655271383589635	0.0020752149861744716	0.0020790293746402694	0.0021984075339494384	0.0022033670764970105	0.0024677682132891766	0.0024755089508023916	0.11358909702731412	0.11439950827015129	-8.786152032591588e-07	-1.0698741384540522e-05	-8.802940266311454e-07	-1.0719184117435887e-05
5.320054723714605	0.001773618816113335	0.001774989451353066	0.0019626600576701674	0.001965501425563167	0.0020751868977794343	0.0020790012325756493	0.002198376717055256	0.0022033361800025547	0.002467731112769772	0.002475471702052289	0.11358815904115363	0.11439856346055997	-8.843964565130591e-07	-1.0834027645512112e-05	-8.860862880308296e-07	-1.0854728406839431e-05
5.352110729676963	0.0017735967173270137	0.0017749673481836927	0.0019626340527669588	0.0019654753873069065	0.002075158454427196	0.00207897273487682	0.002198345511349178	0.0022033048936976663	0.0024676935455929076	0.0024754339847973114	0.1135872097281758	0.11439760724175696	-8.902017022138775e-07	-1.0970851478886434e-05	-8.91902588236182e-07	-1.099181320773912e-05
5.384359889201005	0.0017735743383660418	0.0017749449647761605	0.001962607719139653	0.001965449019902411	0.002075129652088035	0.0020789438775063534	0.0021983139124087405	0.0022032732131484463	0.0024676555064316362	0.002475395793689197	0.11358624895168133	0.11439663947604976	-8.960308264249761e-07	-1.1109226871697242e-05	-8.977428131648479e-07	-1.1130452534147128e-05
5.41680336613411	0.0017735516760751637	0.0017749222979746135	0.001962581053072147	0.00196542231962882	0.0020751004866956663	0.002078914656390193	0.0021982819157709177	0.002203241133880324	0.0024676169899091483	0.002475357123329615	0.113585276573326	0.11439566002408683	-9.018837109631139e-07	-1.1249167863436327e-05	-9.036068443282752e-07	-1.127066045181202e-05
5.44944233133642	0.0017735287272715855	0.0017748993445956614	0.001962554050815181	0.0019653952827320804	0.0020750709541471095	0.0020788850674175164	0.0021982495169319536	0.002203208651377893	0.002467577990598544	0.0024753179682699277	0.1135842924530971	0.11439466874483586	-9.077602331139523e-07	-1.139068854277836e-05	-9.094945588386527e-07	-1.1412451076830976e-05
5.482277962723094	0.001773505488744914	0.0017748761014283118	0.0019625267085862435	0.001965367905424836	0.0020750410503025656	0.0020788551064406095	0.002198216711347212	0.0022031757610847546	0.0024675385030226067	0.002475278323010966	0.11358329644929285	0.114393665495567	-9.136602655904213e-07	-1.1533803046304136e-05	-9.154058291729883e-07	-1.15558385732073e-05
5.515311445306831	0.001773481957257095	0.001774852565233916	0.0019624990225694614	0.001965340183886339	0.0020750107709852903	0.002078824769274743	0.0021981834944310224	0.0022031424584033643	0.002467498521653575	0.0024752381820028063	0.11358228841850757	0.11439265013182864	-9.195836763314924e-07	-1.1678525553615593e-05	-9.213405231106586e-07	-1.1700837148909127e-05
5.548543971240616	0.0017734581295423717	0.0017748287327461205	0.0019624709889155315	0.001965312114262363	0.0020749801119814945	0.002078794051698065	0.002198149861556548	0.002203108738694901	0.0024674580409129484	0.0024751975396445614	0.11358126821560505	0.11439162250743097	-9.255303286583028e-07	-1.1824870289389722e-05	-9.272985036258563e-07	-1.18474610547592e-05
5.581976739860765	0.001773434002307224	0.0017748046006708126	0.001962442603741614	0.001965283692665107	0.002074949069040211	0.0020787629494514854	0.0021981158080556246	0.002203074597279107	0.0024674170551712508	0.002475156390284157	0.11358023569370003	0.11439058247442058	-9.315000812221141e-07	-1.1972851520936079e-05	-9.33279629182493e-07	-1.1995724586433276e-05
5.615610957730194	0.0017734095722303288	0.0017747801656860778	0.001962413863131258	0.0019652549151731205	0.0020749176378732034	0.002078731458238559	0.0021980813292186373	0.0022030400294341572	0.002467375558747836	0.0024751147282181256	0.11357919070413763	0.1143895298830601	-9.374927876816541e-07	-1.2122483552978736e-05	-9.392837532345988e-07	-1.2145642077021623e-05
5.649447838681973	0.0017733848359625303	0.0017747554244421705	0.0019623847631343337	0.00196522577783123	0.002074885814154863	0.0020786995737254055	0.0021980464202944012	0.002203005030396546	0.0024673335459106985	0.0024750725476914196	0.11357813309647433	0.11438846458181183	-9.435082969078135e-07	-1.227378072859997e-05	-9.453107242644865e-07	-1.2297227896085339e-05
5.6834886038631165	0.001773359790126794	0.0017747303735614704	0.001962355299766948	0.0019651962766504593	0.002074853593522111	0.002078667291540599	0.0021980110764900102	0.002202969595360935	0.002467291010876256	0.002475029842897197	0.11357706271844999	0.11438738641730904	-9.495464525985375e-07	-1.2426757423744661e-05	-9.513603857376485e-07	-1.2450496447657944e-05
5.717734481778674	0.0017733344313182052	0.0017747050096384763	0.00196232546901141	0.0019651664076079938	0.002074820971574327	0.0020786346072751	0.0021979752929707657	0.002202933719480076	0.002467247947809201	0.0024749866079766636	0.11357597941597342	0.1143862952343382	-9.556070934835237e-07	-1.25814280472758e-05	-9.57432576158268e-07	-1.2605462169634762e-05
5.75218670833605	0.001773308756103919	0.001774679329239763	0.001962295266816138	0.0019651361666470856	0.0020747879438732446	0.0020786015164821455	0.002197939064860017	0.002202897397864658	0.0024672043508222816	0.002474942837018854	0.1135748830330948	0.11438519087581676	-9.616900531576877e-07	-1.2737807038143423e-05	-9.635271288714609e-07	-1.2762139529609584e-05
5.786846526889619	0.0017732827610231748	0.0017746533289039914	0.001962264689095643	0.0019651055496770413	0.002074754505942902	0.0020785680146772046	0.002197902387239099	0.002202860625583241	0.0024671602139761596	0.002474898524060496	0.11357377341198602	0.11438407318276879	-9.67795160049939e-07	-1.2895908863441718e-05	-9.69643871830822e-07	-1.2920543020156217e-05
5.821715188285586	0.0017732564425872671	0.001774627005141882	0.0019622337317304578	0.0019650745525731485	0.002074720653269545	0.0020785340973378916	0.0021978652551472105	0.0022028233976621302	0.0024671155312792196	0.002474853663085811	0.11357265039292001	0.11438294199430335	-9.739222372219525e-07	-1.3055748013024449e-05	-9.75782627893329e-07	-1.308068716099342e-05
5.856793950907131	0.0017732297972795651	0.0017746003544362302	0.001962202390567125	0.0019650431711766615	0.002074686381301603	0.0020784997599039125	0.0021978276635813408	0.00220278570908531	0.002467070296687437	0.002474808248026382	0.11357151381424238	0.11438179714759229	-9.80071102302249e-07	-1.3217338998450234e-05	-9.819432144272944e-07	-1.324258649276766e-05
5.892084080719833	0.0017732028215555011	0.001774573373241903	0.00196217066141815	0.001965011401294758	0.0020746516854496014	0.0020784649977770094	0.0021977896074961765	0.0022027475547943443	0.002467024504104203	0.00247476227276098	0.11357036351235278	0.11438063847784471	-9.862415676319125e-07	-1.3380696351927845e-05	-9.881254433123654e-07	-1.340625557438857e-05
5.927586851317345	0.001773175511842597	0.001774546057985861	0.0019621385400619864	0.001964979238700524	0.00207461656108614	0.0020784298063209194	0.0021977510818040383	0.002202708929688315	0.0024669781473802017	0.0024747157311154357	0.11356919932168084	0.11437946581828617	-9.924334398551948e-07	-1.3545834619710373e-05	-9.943291209117688e-07	-1.3571708980919528e-05
5.963303543967366	0.0017731478645404812	0.001774518405067171	0.0019621060222430233	0.0019649466791329404	0.0020745810035458423	0.0020783941808613328	0.0021977120813748098	0.0022026698286237503	0.0024669312203132623	0.0024746686168624957	0.11356802107466142	0.11437827900013277	-9.98646520176255e-07	-1.371276836309443e-05	-1.0005540480965969e-06	-1.3738961302411923e-05
5.999235447657878	0.0017731198760209104	0.0017744904108570388	0.0019620731036715704	0.0019649137182968677	0.002074545008125328	0.002078358116685855	0.0021976726010358764	0.002202630246414562	0.002466883716648236	0.002474620923721694	0.11356682860171181	0.11437707785256784	-1.0048806039497649e-06	-1.3881512151370234e-05	-1.0068000198086569e-06	-1.390802713596706e-05
6.035383859143656	0.0017730915426278173	0.0017744620716988486	0.0019620397800238715	0.001964880351863062	0.0020745085700831977	0.00207832160904401	0.0021976326355720847	0.002202590177832008	0.0024668356300768897	0.002474572645359246	0.11356562173120585	0.11437586220271666	-1.0111354809203e-06	-1.40520805622657e-05	-1.0130668254733355e-06	-1.4078921088622742e-05
6.071750082993084	0.0017730628606773369	0.001774433383908193	0.001962006046942097	0.001964846575468162	0.0020744716846400053	0.002078284653147184	0.002197592179725688	0.0022025496176046318	0.0024667869542377707	0.0024745237753879125	0.11356440028945174	0.11437463187562483	-1.017410934979479e-06	-1.4224488177561057e-05	-1.0193542486040819e-06	-1.4251657770469883e-05
6.108335431635222	0.0017730338264578761	0.0017744043437729448	0.00196197190003438	0.001964812384714733	0.0020744343469782643	0.0020782472441686645	0.002197551228196328	0.0022025085604182523	0.0024667376827161394	0.002474474307366932	0.11356316410066468	0.11437338669422945	-1.0237067438294278e-06	-1.4398749575261771e-05	-1.025662066434646e-06	-1.4426251787214017e-05
6.145141225407182	0.0017730044362301693	0.001774374947553306	0.001961937334874836	0.0019647777751712813	0.00207439655224246	0.0020782093772436275	0.0021975097756410113	0.00220246700091593	0.002466687809043865	0.0024744242348019125	0.11356191298694412	0.1143721264793353	-1.0300226794476841e-06	-1.4574879333761892e-05	-1.0319900505886825e-06	-1.4602717746448057e-05
6.182168792601758	0.0017729746862273322	0.0017743451914818728	0.00196190234700359	0.001964742742372284	0.0020743582955390365	0.0020781710474691364	0.002197467816674083	0.0022024249336979477	0.002466637326699337	0.0024743735511447464	0.1135606467682476	0.11437085104959026	-1.0363585076604565e-06	-1.4752892024239017e-05	-1.038337966458719e-06	-1.4781070247438244e-05
6.2194194695153895	0.0017729445726549586	0.0017743150717637207	0.001961866931926837	0.001964707281818247	0.0020743195719364472	0.0020781322499041897	0.0021974253458672374	0.002202382353321817	0.002466586229107414	0.0024743222497935506	0.11355936526236349	0.11436956022145725	-1.0427139879656822e-06	-1.4932802205047668e-05	-1.044705573143706e-06	-1.496132387757143e-05
6.256894600496366	0.001772914091691195	0.0017742845845764887	0.001961831085116883	0.0019646713889757495	0.0020742803764651706	0.002078092979569733	0.0021973823577495157	0.0022023392543022782	0.002466534509639351	0.002474270324092601	0.11355806828488688	0.11436825380919077	-1.0490888738036441e-06	-1.5114624422718492e-05	-1.0510926236363682e-06	-1.5143493211966508e-05
6.294595537993358	0.0017728832394868367	0.001774253726070474	0.0019617948020122147	0.0019646350592775115	0.0020742407041177565	0.0020780532314487133	0.0021973388468073257	0.00220229563111132	0.002466482161612753	0.002474217767332284	0.11355675564919346	0.114366931624809	-1.0554829121683929e-06	-1.529837320474181e-05	-1.0574988644589112e-06	-1.532759280625795e-05
6.332523642604218	0.0017728520121654335	0.0017742224923687328	0.001961758078017571	0.0019645982881224652	0.0020742005498488795	0.002078013000486125	0.0021972948074844654	0.002202251478178198	0.0024664291782915395	0.002474164572749054	0.11355542716641104	0.11436559347806625	-1.0618958435071324e-06	-1.5484063054405084e-05	-1.0639240356422053e-06	-1.551363719271004e-05
6.370680283125076	0.0017728204058234116	0.0017741908795672104	0.0019617209085040378	0.001964561070875853	0.002074159908575412	0.0020779722815890854	0.0021972502341821723	0.002202206789889492	0.002466375552885929	0.002474110733525421	0.11355408264539371	0.11436423917642652	-1.0683274018763456e-06	-1.5671708450737398e-05	-1.070367870704969e-06	-1.5701640878051926e-05
6.40906683659976	0.0017727884165301853	0.0017741588837348473	0.001961683288809126	0.0019645234028693045	0.002074118775176476	0.0020779310696268935	0.0021972051212591588	0.0022021615605891326	0.0024663212785524043	0.0024740562427899185	0.11355272189269557	0.11436286852503615	-1.074777314771791e-06	-1.5861323842736308e-05	-1.0768300966849942e-06	-1.589161834009145e-05
6.447684688369473	0.0017727560403282968	0.0017741265009137217	0.0019616452142368853	0.0019644852794009483	0.0020740771444935505	0.0020778893594311214	0.0021971594630316752	0.002202115784578471	0.0024662663483937227	0.002474001093617103	0.11355134471254104	0.11436148132669605	-1.0812453027746194e-06	-1.6052923641374228e-05	-1.083310433663831e-06	-1.6083584018056207e-05
6.486535232122802	0.0017727232732335702	0.0017740937271192056	0.001961606680058031	0.0019644466957355416	0.0020740350113305616	0.0020778471457957247	0.002197113253773598	0.002202069456116363	0.0024662107554589336	0.0024739452790275853	0.1135499509067988	0.11436007738183376	-1.0877310797838269e-06	-1.6246522219931503e-05	-1.089808595037406e-06	-1.627755231381478e-05
6.525619869945995	0.0017726901112352547	0.0017740605583401053	0.0019615676815100563	0.00196440764710458	0.002073992370453987	0.0020778044234771266	0.0021970664877164945	0.002202022569419234	0.0024661544927433885	0.0024738887919880208	0.11354854027495223	0.11435865648847475	-1.0942343529295184e-06	-1.644213390905591e-05	-1.096324287387651e-06	-1.647353758604808e-05
6.564940012373588	0.0017726565502961997	0.0017740269905388382	0.0019615282137973806	0.001964368128706452	0.0020739492165929773	0.00207776118719436	0.0021970191590497297	0.0022019751186611878	0.0024660975531887856	0.0024738316254111718	0.11354711261407197	0.11435721844221232	-1.1007548221669827e-06	-1.6639772988213952e-05	-1.1028572101286216e-06	-1.6671554142144718e-05
6.604497078439295	0.0017726225863530305	0.0017739930196516121	0.001961488272091504	0.001964328135706588	0.0020739055444395004	0.0020777174316291918	0.0021969712619205784	0.002201927097974119	0.0024660399296832164	0.0024737737721559428	0.11354566771878556	0.11435576303618135	-1.1072921804605729e-06	-1.6839453683969996e-05	-1.1094070557805813e-06	-1.6871616238423037e-05
6.644292495727218	0.0017725882153163369	0.0017739586415886073	0.001961447851531163	0.0019642876632376145	0.002073861348648472	0.0020776731514262656	0.00219692279043434	0.002201878501447823	0.0024659816150612297	0.0024737152250274446	0.11354420538124935	0.1143542900610276	-1.1138461137004396e-06	-1.7041190165711928e-05	-1.1159735095467305e-06	-1.707373807058321e-05
6.684327700423376	0.001772553433070882	0.001773923852234195	0.0019614069472225206	0.001964246706399555	0.0020738166238379245	0.002077628341193276	0.0021968737386544863	0.002201829323130151	0.0024659226021039177	0.002473655976777084	0.11354272539111837	0.11435279930487541	-1.1204163003798728e-06	-1.7244996537268964e-05	-1.1225562493270835e-06	-1.7277933770043497e-05
6.724604137367524	0.0017725182354758093	0.0017738886474471362	0.0019613655542393424	0.0019642052602599986	0.0020737713645891803	0.0020775829955011287	0.0021968241006028047	0.002201779557027145	0.002465862883538998	0.0024735960201026403	0.11354122753551825	0.1143512905533007	-1.127002411685507e-06	-1.745088683402507e-05	-1.1291549458329608e-06	-1.7484217401719793e-05
6.76512326010531	0.0017724826183648764	0.0017738530230608227	0.0019613236676232185	0.001964163319854319	0.0020737255654470358	0.0020775371088841282	0.0021967738702595684	0.0022017291971032143	0.0024658024520409364	0.002473535347648388	0.11353971159900976	0.11434976358929881	-1.1336041114175244e-06	-1.765887501803398e-05	-1.1357692622573912e-06	-1.769260295542141e-05
6.805886530940724	0.0017724465775466863	0.0017738169748835045	0.0019612812823837566	0.0019641208801858784	0.0020736792209199596	0.002077490675840181	0.002196723041563707	0.002201678237281306	0.00246574130023105	0.002473473952005207	0.11353817736356542	0.11434821819325588	-1.1402210557988346e-06	-1.7868974970969287e-05	-1.1423988540877617e-06	-1.7903104338634623e-05
6.846895420988873	0.0017724101088049532	0.0017737804986985588	0.001961238393498843	0.001964077936226277	0.002073632325480313	0.0020774436908310235	0.002196671608413016	0.002201626671443112	0.0024656794206776734	0.0024734118257107376	0.11353662460853077	0.11434665414291462	-1.1468528933744615e-06	-1.8081200488628824e-05	-1.1490433692654123e-06	-1.8115735375023867e-05
6.888151410229076	0.0017723732078987586	0.0017737435902647441	0.0019611949959148643	0.001964034482915588	0.0020735848735645795	0.0020773961482824298	0.0021966195646643577	0.002201574493429267	0.002465616805896297	0.002473348961249521	0.113535053110601	0.11434507121334304	-1.1534992649768483e-06	-1.829556527577214e-05	-1.1557024480919609e-06	-1.8330509798492045e-05
6.92965598755826	0.0017723358705628355	0.0017737062453164897	0.0019611510845469796	0.0019639905151626206	0.0020735368595736084	0.0020773480425844734	0.002196566904133882	0.0022015216970395807	0.0024655534483497455	0.0024732853510531817	0.11353346264378057	0.11434346917690426	-1.1601598035905492e-06	-1.8512082940125296e-05	-1.1623757227886833e-06	-1.854744124213381e-05
6.971410650844719	0.001772298092507866	0.0017736684595641896	0.001961106654279396	0.0019639460278452004	0.002073488277872879	0.002077299368091791	0.0021965136205972847	0.0022014682760332846	0.0024654893404483704	0.00247322098750062	0.11353185297935932	0.11434184780322365	-1.1668341343001876e-06	-1.8730766986108094e-05	-1.1690628177948859e-06	-1.8766543238235567e-05
7.01341690698215	0.0017722598694207873	0.0017736302286945093	0.0019610616999656597	0.001963901015810456	0.002073439122792774	0.0020772501191238454	0.0021964597077900514	0.002201414224129279	0.002465424474550258	0.002473155862918211	0.11353022388587297	0.11434020685915415	-1.1735218741031062e-06	-1.895163080833928e-05	-1.175763349462594e-06	-1.8987829208616525e-05
7.055676271944047	0.0017722211969651198	0.0017735915483707181	0.001961016216428964	0.001963855473875137	0.0020733893886288805	0.002077200289965238	0.0021964051594077446	0.002201359535006427	0.0024653588429614575	0.0024730899695800416	0.11352857512907491	0.11433854610874558	-1.1802226319128362e-06	-1.9174687685974412e-05	-1.1824769259247137e-06	-1.9211312458022878e-05
7.098190270838397	0.0017721820707813022	0.0017735524142330206	0.0019609701984624685	0.0019638093968259254	0.00207333906964229	0.0020771498748660077	0.0021963499691062885	0.0022013042023038307	0.002465292437936222	0.002473023299708146	0.11352690647190171	0.11433686531320979	-1.1869360084029723e-06	-1.9399950776155528e-05	-1.1892031471678888e-06	-1.9437006170408555e-05
7.1409604379627405	0.001772142486487049	0.001773512821898918	0.001960923640829646	0.0019637627794197865	0.0020732881600599375	0.0020770988680419624	0.0021962941305022844	0.002201248219621151	0.0024652252516772746	0.002472955845472775	0.11352521767443745	0.11433516423088566	-1.1936615958510477e-06	-1.9627433105351422e-05	-1.1959416047341298e-06	-1.9664923398610146e-05
7.183988316859528	0.0017721024396777257	0.0017734727669635822	0.00196087653826464	0.001963715616384326	0.0020732366540749413	0.0020770472636750317	0.002196237637173345	0.002201191580518943	0.002465157276336101	0.0024728875989926836	0.11352350849388239	0.11433344261720756	-1.2003989780136337e-06	-1.9857147563084876e-05	-1.2026918816583632e-06	-1.989507705851823e-05
7.227275460371831	0.0017720619259267369	0.0017734322450002477	0.0019608288854726422	0.0019636679024181694	0.002073184545846979	0.0020769950559136286	0.0021961804826584404	0.0022011342785190065	0.0024650885040132502	0.002472818552335438	0.11352177868451532	0.11433170022466922	-1.2071477303414457e-06	-2.008910689937915e-05	-1.2094535526141481e-06	-2.0127479925857727e-05
7.270823430699384	0.0017720209407859169	0.001773391251560597	0.0019607806771302708	0.0019636196321913407	0.002073131829502641	0.002076942238873019	0.0021961226604582562	0.0022010763071047307	0.0024650189267586458	0.0024727486975177197	0.1135200279976627	0.1143299368027864	-1.2139074195248456e-06	-2.032332371221246e-05	-1.2162261834765264e-06	-2.0362144623531364e-05
7.31463379945495	0.0017719794797859702	0.001773349782175209	0.0019607319078860006	0.0019635708003456916	0.0020730784991358667	0.0020768888066357498	0.002196064164035596	0.002201017659721513	0.002464948536571951	0.0024726780265056985	0.11351825618165948	0.11432815209806536	-1.2206776032856748e-06	-2.0559810438636195e-05	-1.2230093311901835e-06	-2.0599083614070146e-05
7.358708147721062	0.001771937538436908	0.0017733078323539904	0.001960682572360593	0.0019635214014953367	0.0020730245488083518	0.002076834753252058	0.0021960049868157915	0.0022009583297771607	0.00246487732540294	0.002472606531215395	0.11351646298181572	0.11432634585396265	-1.2274578307450157e-06	-2.0798579354219804e-05	-1.2298025440886373e-06	-2.0838309198745186e-05
7.403048066107065	0.0017718951122284933	0.0017732653975866244	0.0019606326651475294	0.0019634714302270806	0.0020729699725499815	0.0020767800727403024	0.002195945122187114	0.0022008983106423037	0.0024648052851518653	0.0024725342035130556	0.11351464814038016	0.11432451781085293	-1.2342476419409387e-06	-2.1039642559783633e-05	-1.2366053613599437e-06	-2.107983350246867e-05
7.447655154806527	0.001771852196630729	0.0017732224733430604	0.0019605821808134985	0.001963420881100913	0.0020729147643593097	0.0020767247590874525	0.0021958845635012395	0.0022008375956508648	0.0024647324076698947	0.002472461035215584	0.1135128113965012	0.11432266770598742	-1.2410465678493188e-06	-2.1283011975459232e-05	-1.2434173131160853e-06	-2.1323668469519497e-05
7.49253102365499	0.0017718087870943482	0.0017731790550740037	0.0019605311138988766	0.0019633697486504858	0.002072858918204023	0.0020766688062495422	0.0021958233040737163	0.0022007761781005233	0.0024646586847595344	0.0024723870180909714	0.11351095248619365	0.11432079527346145	-1.247854130234649e-06	-2.1528699331863077e-05	-1.2502379203062353e-06	-2.1569825855494162e-05
7.537677292188054	0.0017717648790513277	0.0017731351382114303	0.0019604794589182396	0.0019633180273836283	0.0020728024280214645	0.0020766122081522	0.002195761337184457	0.0022007140512532086	0.002464584108175096	0.0024723121438587547	0.11350907114229851	0.11431890024417161	-1.2546698415528967e-06	-2.177671616160337e-05	-1.2570666944704267e-06	-2.1818317216037997e-05
7.583095589699846	0.0017717204679154278	0.001773090718169126	0.001960427210360901	0.0019632657117828823	0.0020727452877191445	0.0020765549586911638	0.002195698656078263	0.00220065120833563	0.002464508669623183	0.0024722364041905097	0.11350716709444593	0.11431698234578391	-1.2614932049410943e-06	-2.20270737931183e-05	-1.2639031378366972e-06	-2.2069153903125915e-05
7.628787555301809	0.001771675549082735	0.0017730457903432347	0.0019603743626914532	0.0019632127963060512	0.0020726874911752937	0.0020764970517328273	0.0021956352539653536	0.0022005876425398017	0.002464432360763193	0.0024721597907103546	0.11350524006901702	0.11431504130268917	-1.2683237138114145e-06	-2.2279783336409675e-05	-1.2707467429567965e-06	-2.2322347050296454e-05
7.674754837981857	0.0017716301179322548	0.001773000350112844	0.001960320910350363	0.0019631592753867875	0.0020726290322394514	0.0020764384811148328	0.0021955711240219497	0.002200523347023622	0.002464355173207874	0.0024720822949954977	0.11350328978910501	0.11431307683596502	-1.275160852135665e-06	-2.253485568115554e-05	-1.2775969928206787e-06	-2.2577907569154565e-05
7.720999096663877	0.0017715841698264802	0.001772954392840566	0.0019602668477545384	0.0019631051434351706	0.0020725699047330257	0.002076379240646638	0.0021955062593908303	0.0022004583149114487	0.0024642770985238505	0.002472003908576778	0.11350131597447555	0.1143110886633408	-1.2820040941538546e-06	-2.2792301484442223e-05	-1.2844533606934383e-06	-2.2835846138657967e-05
7.767522000267617	0.0017715377001120407	0.0017729079138731753	0.001960212169297988	0.0019630503948383574	0.002072510102449948	0.0020763193241101633	0.0021954406531819832	0.002200392539294732	0.0024641981282322563	0.002471924622939286	0.11349931834152586	0.1143090764991512	-1.2888529040133712e-06	-2.3052131157219602e-05	-1.2913153098481622e-06	-2.3096173193293268e-05
7.814325227768903	0.0017714907041203182	0.0017728609085422345	0.0019601568693524353	0.001962995023961206	0.0020724496191573015	0.002076258725260419	0.0021953742984732205	0.00220032601323264	0.002464118253809322	0.002471844429522959	0.11349729660324827	0.11430704005430062	-1.2957067361228647e-06	-2.3314354863024356e-05	-1.2981822936526666e-06	-2.335889891702525e-05
7.861410468260233	0.0017714431771681167	0.0017728133721647626	0.0019601009422680012	0.0019629390251469543	0.0020723884485959847	0.0020761974378261856	0.0021953071883108514	0.002200258729752731	0.0024640374666870285	0.0024717633197232345	0.1134952504691865	0.1143049790362204	-1.3025650347081585e-06	-2.357898250188173e-05	-1.3050537553092878e-06	-2.3624033230473795e-05
7.908779421011744	0.0017713951145583522	0.0017727653000439221	0.0019600443823739014	0.001962882392717919	0.0020723265844814235	0.0020761354555107084	0.0021952393157103744	0.0022001906818516492	0.00246395575825379	0.002471681284891728	0.11349317964539256	0.11430289314882629	-1.3094272337775548e-06	-2.3846023702644992e-05	-1.3119291278305967e-06	-2.3891585783308855e-05
7.956433795532517	0.0017713465115807507	0.0017727166874697247	0.001959987183979153	0.0019628251209762074	0.0020722640205042718	0.0020760727719924144	0.002195170673657198	0.0022001218624958406	0.00246387311985514	0.0024715983163369304	0.11349108383439223	0.11430078209247868	-1.3162927570316285e-06	-2.411548781239281e-05	-1.3188078338416398e-06	-2.416156594259311e-05
8.004375311632296	0.0017712973635125946	0.001772667529719774	0.001959929341373337	0.001962767204204478	0.0020722007503311836	0.002076009380925674	0.0021951012551073897	0.0022000522646223124	0.0024637895427944887	0.002471514405324959	0.11348896273513408	0.11429864556393833	-1.3231610177591446e-06	-2.438738388677031e-05	-1.3256892856042257e-06	-2.443398278356712e-05
8.052605699483543	0.0017712476656194622	0.0017726178220600064	0.00195987084882735	0.0019627086366666895	0.0020721367676055603	0.0020759452759415587	0.0021950310529884423	0.002199981881139389	0.002463705018333861	0.002471429543080295	0.11348681604295346	0.11429648325632413	-1.3300314186392992e-06	-2.4661720678109678e-05	-1.3325728847428386e-06	-2.470884507799198e-05
8.101126699683881	0.0017711974131560297	0.0017725675597454976	0.0019598117005942247	0.0019626494126089317	0.002072072065948387	0.0020758804506486677	0.0021949600602001	0.00219991070492755	0.0024636195376947245	0.002471343720786618	0.11348464344952588	0.11429429485907024	-1.3369033517209028e-06	-2.4938506625438173e-05	-1.3394580221474939e-06	-2.4986161282547492e-05
8.149940063318896	0.0017711466013668594	0.0017725167380212483	0.0019597518909099327	0.0019625895262602227	0.0020720066389590293	0.002075814898633946	0.0021948882696151686	0.002199838728840237	0.002463533092058784	0.002471256929587603	0.11348244464282597	0.1142920800578815	-1.3437761983113583e-06	-2.5217749844097526e-05	-1.3463440780119018e-06	-2.5265939530783044e-05
8.199047552025359	0.0017710952254872479	0.0017724653521230358	0.001959691413994259	0.001962528971833388	0.0020719404802161273	0.0020757486134635526	0.0021948156740803997	0.0021997659457047383	0.0024634456725688724	0.0024711691605878044	0.11348021930707902	0.11428983853468724	-1.35064932860543e-06	-2.5499458110200823e-05	-1.3532304214552981e-06	-2.554818761657529e-05
8.248450938054788	0.001771043280744085	0.0017724133972782732	0.0019596302640516768	0.001962467743525936	0.002071873583278471	0.0020756815886837634	0.0021947422664173877	0.0021996923483230905	0.0024633572703298373	0.0024710804048535505	0.11347796712272216	0.11428756996759988	-1.3575221020495354e-06	-2.578363885691326e-05	-1.3601164106646912e-06	-2.583291298857704e-05
8.298152004337403	0.0017709907623567292	0.0017723608687068868	0.0019595684352722515	0.001962405835520961	0.0020718059416859145	0.002075613817821871	0.002194668039423482	0.00219961792947299	0.002463267876409456	0.0024709906534138596	0.11347568776635536	0.11428527403086816	-1.3643938667415312e-06	-2.607029915424608e-05	-1.367001392613837e-06	-2.6120122733730433e-05
8.348152544546481	0.0017709376655379455	0.001772307761622253	0.0019595059218326053	0.001962343241988114	0.0020717375489603565	0.0020755452943871716	0.0021945929858727723	0.0021995426819087834	0.0024631774818394316	0.0024708998972614343	0.11347338091069442	0.11428295039482873	-1.3712639594411213e-06	-2.6359445699675188e-05	-1.3738847028724188e-06	-2.6409823565221036e-05
8.398454363163072	0.0017708839854948311	0.0017722540712321296	0.0019594427178968713	0.0019622799570845556	0.0020716683986067024	0.0020754760118719285	0.0021945170985170673	0.002199466598362442	0.002463086077616373	0.002470808127353645	0.11347104622452847	0.114280598725861	-1.3781317057537379e-06	-2.665108481109124e-05	-1.3807656658003375e-06	-2.6702021815039334e-05
8.449059275541144	0.0017708297174297938	0.0017721997927396327	0.0019593788176177	0.0019622159749559673	0.0020715984841138866	0.002075405963752398	0.0021944403700869266	0.002199389671544602	0.002462993654702833	0.0024707153346135735	0.11346868337267232	0.11427821868634189	-1.3849964195858377e-06	-2.6945222406538072e-05	-1.3876435940828047e-06	-2.6996723415717572e-05
8.49996910797308	0.0017707748565415607	0.0017721449213442442	0.0019593142151373088	0.001962151289737591	0.002071527798955933	0.002075335143489887	0.002194362793292728	0.002199311894145629	0.0024629002040283954	0.0024706215099310957	0.11346629201591484	0.11427580993459592	-1.3918574031900055e-06	-2.7241863993832105e-05	-1.3945177886644233e-06	-2.7293933887728716e-05
8.551185697755594	0.0017707193980262082	0.001772089452242851	0.0019592489045885393	0.001962085895555311	0.002071456336593037	0.002075263544531846	0.00219428436082577	0.002199233258836726	0.0024628057164907896	0.0024705266441640036	0.11346387181097822	0.1142733721248462	-1.3987139471649535e-06	-2.7541014660403818e-05	-1.4013875388949049e-06	-2.759365833182592e-05
8.602710893256043	0.0017706633370782206	0.0017720333806307952	0.001959182880095959	0.0019620197865267324	0.0020713840904726757	0.0020751911603129674	0.0021942050653593927	0.002199153758271051	0.002462710182957031	0.0024704307281391406	0.11346142241046331	0.11427090490716801	-1.4055653301502102e-06	-2.7842679056644393e-05	-1.4082521221370214e-06	-2.7895901410779356e-05
8.654546553979111	0.0017706066688915941	0.0017719767017029887	0.00195911613577701	0.001961952956762344	0.0020713110540307787	0.0020751179842563704	0.0021941248995501652	0.0021990733850849155	0.002462613594264629	0.0024703337526536234	0.11345894346280205	0.11426840792743875	-1.4124108187671403e-06	-2.8146861382249977e-05	-1.4151108035931337e-06	-2.8200667333722063e-05
8.706694550633951	0.0017705493886609645	0.0017719194106550343	0.001959048665743169	0.0019618854003666856	0.0020712372206929098	0.0020750440097747846	0.0021940438560390943	0.002198992131898986	0.0024625159412228247	0.002470235708476064	0.11345643461221222	0.11426588082728657	-1.4192496674697574e-06	-2.845356537323207e-05	-1.4219628363849879e-06	-2.8507959846935105e-05
8.759156765201672	0.001770491491582764	0.0017718615026843935	0.0019589804641011632	0.0019618171114395544	0.002071162583875504	0.002074969230271781	0.002193961927452868	0.002198909991319536	0.002462417214613854	0.0024701365863478626	0.11345389549864	0.11426332324404018	-1.4260811184510502e-06	-2.8762794286818494e-05	-1.428807461390652e-06	-2.881778221852649e-05
8.811935091003267	0.0017704329728564139	0.0017718029729915697	0.0019589115249541997	0.0019617480840772427	0.0020710871369871288	0.0020748936391430366	0.0021938791064051374	0.0021988269559397307	0.0024623174051942778	0.0024700363769845084	0.11345132575771388	0.11426073481067937	-1.4329044015735926e-06	-2.9074550889240935e-05	-1.4356439070675742e-06	-2.9130137222943553e-05
8.865031432767935	0.0017703738276855596	0.0017717438167813527	0.00195884184240326	0.0019616783123738318	0.002071010873429785	0.002074817229777645	0.0021937953854978616	0.0021987430183409654	0.0024622165036963417	0.0024699350710769667	0.11344872502069345	0.11425811515578146	-1.4397187341197437e-06	-2.9388837437582804e-05	-1.442471389251354e-06	-2.9445027124486156e-05
8.918447706701835	0.00177031405127933	0.0017716840292640785	0.0019587714105484114	0.00196160779042251	0.002070933786600263	0.002074739995559468	0.002193710757322666	0.002198658171094239	0.002462114500829388	0.002469832659293082	0.113446092914415	0.11425546390346931	-1.4465233207049122e-06	-2.970565566584593e-05	-1.4492891110690076e-06	-2.97624536629848e-05
8.972185840557227	0.001770253638853638	0.0017716236056569282	0.0019587002234901637	0.001961536512316926	0.002070855869891515	0.0020746619298685214	0.002193625214462256	0.0021985724067615617	0.0024620113872813073	0.0024697291322790336	0.1134434290612408	0.11425278067335885	-1.4533173531457166e-06	-3.0025006768685802e-05	-1.4560962629424357e-06	-3.008241804025591e-05
9.02624777370205	0.0017701925856325167	0.00177156254118527	0.0019586282753308684	0.0019614644721525905	0.002070777116694098	0.002074583026082396	0.0021935387494918723	0.0021984857178974143	0.0024619071537200442	0.0024696244806608468	0.11344073307900363	0.11425006508050456	-1.460100010453047e-06	-3.0346891389310127e-05	-1.46289202236638e-06	-3.0404920903559507e-05
9.080635457189915	0.0017701308868494834	0.0017715008310840235	0.001958555560176138	0.001961391664028306	0.002070697520397609	0.002074503277577729	0.0021934513549807765	0.0021983980970502453	0.002461801790795124	0.002469518695045926	0.11343800458095614	0.11424731673534741	-1.466870458523284e-06	-3.067130959832909e-05	-1.4696755537106643e-06	-3.072996232750258e-05
9.135350853830497	0.0017700685377489644	0.0017714384705990816	0.001958482072136346	0.0019613180820476596	0.002070617074392235	0.0020744226777317234	0.0021933630234938165	0.002198309536764019	0.002461695289139277	0.0024694117660246733	0.11343524317571488	0.11424453524365516	-1.4736278499856426e-06	-3.099826087782365e-05	-1.4764460080848862e-06	-3.1057541796941646e-05
9.190395938260405	0.0017700055335877324	0.00177137545498876	0.001958407805328132	0.001961243720320531	0.002070535772070276	0.0020743412199237038	0.0021932737475929926	0.002198220029579811	0.002461587639370073	0.002469303684172129	0.11343244846720238	0.1142417202064741	-1.4803713244068706e-06	-3.132774411085393e-05	-1.4832025234806645e-06	-3.13876581962691e-05
9.245772697014415	0.0017699418696363938	0.0017713117795252753	0.0019583327538759514	0.0019611685729646546	0.0020704536068277477	0.002074258897536694	0.0021931835198390937	0.0021981295680374253	0.0024614788320915988	0.002469194440049663	0.11342962005459745	0.11423887122006612	-1.4871000077291974e-06	-3.165975755564654e-05	-1.4899442242650995e-06	-3.1720309784766254e-05
9.301483128597186	0.0017698775411809258	0.001771247439496293	0.001958256911913701	0.001961092634107238	0.0020703705720660375	0.002074175703959102	0.00219309233279339	0.0021980381446771034	0.002461368857896237	0.0024690840242067432	0.1134267575322735	0.11423598787585529	-1.4938130123536009e-06	-3.199429883249394e-05	-1.4966702212015903e-06	-3.205549418139331e-05
9.357529243555355	0.0017698125435242347	0.0017711824302064805	0.001958180273586352	0.001961015897886596	0.00207028666119358	0.002074091632586376	0.0021930001790193467	0.0021979457520412355	0.0024612577073664424	0.002468972427182722	0.11342386048974225	0.11423306976037023	-1.5005094370981742e-06	-3.233136490798927e-05	-1.5033796114949372e-06	-3.239320835185522e-05
9.413913064550128	0.001769746871987768	0.0017711167469791269	0.0019581028330516383	0.0019609383584538553	0.0020702018676275894	0.002074006676822757	0.002192907051084409	0.00219785238267615	0.0024611453710765958	0.002468859639508699	0.11342092851160046	0.11423011645518498	-1.5071883668338337e-06	-3.2670952071656156e-05	-1.510071478343783e-06	-3.273344858240046e-05
9.47063662643026	0.001769680521913177	0.0017710503851578031	0.001958024584481815	0.001960860009974699	0.0020701161847958625	0.002073920830083071	0.002192812941561834	0.00219775802913395	0.0024610318395949294	0.0024687456517094395	0.11341796117746489	0.1142271275368608	-1.5138488725398302e-06	-3.3013055922181955e-05	-1.516744891062044e-06	-3.307621046805265e-05
9.527701976305488	0.001769613488663992	0.001770983340108044	0.0019579455220654148	0.0019607808466311372	0.0020700296061385787	0.002073834085794544	0.00219271784303255	0.0021976626839743762	0.002460917103485463	0.0024686304543053246	0.11341495806191779	0.1142241025768862	-1.5204900111580322e-06	-3.335767134726719e-05	-1.523398904801354e-06	-3.342148888935137e-05
9.585111173620431	0.001769545767627382	0.0017709156072191045	0.0019578656400091043	0.00196070086262336	0.002069942125110211	0.0020737464373987153	0.00219262174808711	0.002197566339766763	0.002460801153310043	0.002468514037814392	0.11341191873444602	0.11422104114161832	-1.527110825200878e-06	-3.370479249914515e-05	-1.5300325604122866e-06	-3.3769277993811464e-05
9.642866290228868	0.0017694773542159294	0.0017708471819057403	0.0019577849325395557	0.0019606200521716187	0.002069853735181452	0.00207365787835335	0.002192524649327663	0.0021974689890920133	0.002460683979630416	0.0024683963927544096	0.11340884275937942	0.11421794279221775	-1.533710343049749e-06	-3.4054412785200494e-05	-1.5366448845033354e-06	-3.411957118037989e-05
9.700969410468568	0.0017694082438694562	0.001770778059610036	0.0019577033939053713	0.0019605384095181433	0.002069764429841176	0.002073568402134431	0.0021924265393699887	0.0021973706245446397	0.0024605655730103523	0.002468277509645011	0.11340572969583256	0.11421480708459521	-1.5402875785282266e-06	-3.440652484021367e-05	-1.5432348890453973e-06	-3.447236107323448e-05
9.75942263123647	0.0017693384320569114	0.001770708235803293	0.001957621018379079	0.0019604559289291513	0.0020696742025985058	0.0020734780022382097	0.002192327410845597	0.0021972712387348654	0.002460445924017864	0.0024681573790099128	0.11340257909763801	0.11421163356933833	-1.5468415307841321e-06	-3.476112050737612e-05	-1.5498015714411617e-06	-3.482763950618528e-05
9.818228062064373	0.001769267914278281	0.0017706377059879441	0.001957537800259146	0.00196037260469686	0.002069583046984878	0.0020733866721832804	0.0021922272564038657	0.0021971708242907676	0.002460325023227434	0.002468035991379154	0.11339939051328857	0.11420842179165673	-1.5533711842756481e-06	-3.5118190819971584e-05	-1.5563439142475544e-06	-3.518539749930438e-05
9.877387825195074	0.0017691966860665747	0.0017705664656995405	0.0019574537338720773	0.0019602884311415896	0.0020694909565562047	0.002073294405512752	0.0021921260687142604	0.0021970693738605023	0.0024602028612223637	0.002467913337291443	0.11339616348587299	0.11420517129131681	-1.5598755084486604e-06	-3.5477725975174845e-05	-1.562860885040429e-06	-3.554562523611082e-05
9.936904055658934	0.0017691247429898395	0.0017704945105087681	0.001957368813574555	0.001960203402613903	0.0020693979248950717	0.00207320119579644	0.002192023840468588	0.0021969668801145622	0.00246007942859714	0.0024677894072965374	0.11339289755300734	0.11420188160257373	-1.5663534579310467e-06	-3.583971532211683e-05	-1.5693514365811012e-06	-3.590831205108058e-05
9.996778901350961	0.0017690520806532175	0.0017704218360235103	0.0019572830337556044	0.001960117513496776	0.0020693039456129688	0.0020731070366331074	0.0021919205643833057	0.0021968633357480867	0.0024599547159598685	0.0024676641919576738	0.11338959224677697	0.1141985522541109	-1.5728039720643017e-06	-3.6204147329410574e-05	-1.5758145062647055e-06	-3.627344639567376e-05
10.05701452310831	0.0017689786947011022	0.0017703484378910003	0.0019571963888388795	0.001960030758207894	0.0020692090123526513	0.0020730119216528283	0.002191816233201941	0.0021967587334832906	0.0024598287139348286	0.0024675376818541358	0.1133862470936675	0.11419518276896923	-1.5792259748237392e-06	-3.6571009567110124e-05	-1.5822490160855018e-06	-3.66410158210706e-05
10.117613094788254	0.0017689045808192768	0.0017702743117999722	0.0019571088732849365	0.001959943131201915	0.0020691131187904684	0.002072915844519324	0.002191710839697497	0.0021966530660718735	0.0024597014131650104	0.0024674098675837976	0.11338286161449716	0.11419177266448456	-1.585618374922576e-06	-3.694028868655996e-05	-1.5886538727895305e-06	-3.7011006959020154e-05
10.178576803346665	0.001768829734737164	0.0017701994534829021	0.0019570204815936073	0.001959854626972859	0.0020690162586388286	0.002072818798932424	0.0021916043766749818	0.0021965463262975534	0.0024595728043147903	0.0024672807397657986	0.11337943532435232	0.11418832145221716	-1.5919800653747818e-06	-3.731197039280598e-05	-1.5950279673923595e-06	-3.7383405492918964e-05
10.239907848916916	0.0017687541522300968	0.0017701238587182902	0.001956931208306415	0.001959765240056524	0.002068918425648672	0.002072720778630553	0.002191496836973972	0.0021964385069786364	0.0024594428780726385	0.002467150289043264	0.11337596773251868	0.11418482863788448	-1.5983099236234477e-06	-3.7686039425666173e-05	-1.6013701752727594e-06	-3.775819613882625e-05
10.301608444889292	0.0017686778291216548	0.0017700475233329948	0.0019568410480090503	0.001959674965032962	0.002068819613612034	0.002072621777393292	0.0021913882134712444	0.0021963296009706516	0.002459311625153909	0.0024670185060860985	0.1133724583424115	0.11418129372129185	-1.604606811204251e-06	-3.806247953097586e-05	-1.607679355860453e-06	-3.813536261648709e-05
10.363680817990868	0.0017686007612860608	0.0017699704432046352	0.0019567499953339162	0.0019595837965290337	0.002068719816364669	0.002072521789044016	0.0021912784990834886	0.002196219601169074	0.0024591790363037084	0.002466885381593864	0.11336890665150867	0.11417771619626362	-1.6108695736101464e-06	-3.8441273437328505e-05	-1.61395435260836e-06	-3.851488762879329e-05
10.426127208365882	0.0017685229446506253	0.001769892614264035	0.001956658044962724	0.001959491729221003	0.0020686190277887347	0.002072420807452561	0.0021911676867700683	0.0021961085005120814	0.0024590451022998244	0.0024667509062987134	0.11336531215127851	0.1141740955505702	-1.617097040343407e-06	-3.882240283364924e-05	-1.6201939928746356e-06	-3.8896752835415604e-05
10.488949869656532	0.0017684443751982558	0.0017698140324977367	0.0019565651916291604	0.0019593987578372133	0.002068517241815531	0.0020723188265380026	0.002191055769535861	0.002195996291983415	0.002458909813955745	0.002466615070968415	0.1133616743271084	0.11417043126585848	-1.6232880247421533e-06	-3.920584834504748e-05	-1.6263970877977707e-06	-3.92809388298776e-05
10.552151069084381	0.0017683650489700032	0.0017697346939505529	0.001956471430121596	0.001959304877160796	0.0020684144524283146	0.0020722158402714397	0.0021909427404341506	0.0021958829686152606	0.002458773162123717	0.002466477866409425	0.11335799265823435	0.11416672281757828	-1.6294413235987126e-06	-3.9591589499787805e-05	-1.6325624320190357e-06	-3.9667425108580456e-05
10.615733087532126	0.0017682849620677238	0.0017696545947282255	0.00195637675528591	0.001959210082032506	0.0020683106536652056	0.0020721118426789338	0.00219082859256964	0.0021957685234912793	0.0024586351376979583	0.0024663392834701004	0.11335426661766868	0.11416296967490816	-1.6355557172879898e-06	-3.997960470980555e-05	-1.6386888036720726e-06	-4.005619004782135e-05
10.679698219625935	0.0017682041106567264	0.0017695737310000834	0.0019562811620283194	0.001959114367353544	0.002068205839622108	0.0020720068278444167	0.0021907133191014644	0.0021956529497496238	0.0024584957316178585	0.0024661993130439108	0.11335049567212287	0.11415917130068506	-1.6416299695662384e-06	-4.036987124206304e-05	-1.6447749642753418e-06	-4.0447210878424844e-05
10.744048773818252	0.001768122490968544	0.001769492099001809	0.0019561846453183176	0.0019590177280885105	0.002068100004455762	0.002071900789912759	0.002190596913246338	0.0021955362405860933	0.002458354934871324	0.0024660579460727933	0.11334667928193727	0.1141553271513265	-1.6476628273628946e-06	-4.0762365190294414e-05	-1.6508196584545665e-06	-4.08404636543791e-05
10.808787072471103	0.0017680400993037339	0.0017694096950382492	0.001956087200191661	0.001958920159268396	0.002067993142386813	0.0020717937230928427	0.0021904793682817445	0.002195418389257322	0.0024582127384981784	0.0024659151735505563	0.11334281690100545	0.11415143667675244	-1.6536530207458822e-06	-4.1157061448637844e-05	-1.6568216139843661e-06	-4.123592322963221e-05
10.87391545193992	0.0017679569320347595	0.0017693265154862946	0.0019559888217534436	0.0019588216559936504	0.002067885247703004	0.0020716856216607495	0.0021903606775492165	0.0021952993890840757	0.002458069133593653	0.002465770986526384	0.11333890797669355	0.11414749932031429	-1.6595992627307932e-06	-4.155393368349136e-05	-1.6627795415488644e-06	-4.1633563227061465e-05
10.93943626265785	0.0017678729856089163	0.001769242556797813	0.0019558895051812086	0.001958722213437313	0.0020677763147623892	0.0020715764799629963	0.0021902408344576757	0.0021951792334545953	0.002457924111311954	0.002465625376108411	0.1133349519497696	0.11414351451871382	-1.665500249235785e-06	-4.1952954305812806e-05	-1.6686921346167893e-06	-4.203335601066227e-05
11.00535186922059	0.0017677882565513587	0.0017691578155026749	0.0019557892457281794	0.0019586218268482377	0.0020676663379966703	0.00207146629241987	0.002190119832486886	0.002195057915828052	0.0024577776628699343	0.0024654783334673975	0.11333094825432329	0.11413948170192609	-1.6713546587242278e-06	-4.235409443692495e-05	-1.6745580693183076e-06	-4.243527265562763e-05
11.071664650471687	0.0017677027414681552	0.0017690722882118186	0.001955688038726523	0.0019585204915543697	0.0020675553119145883	0.002071355053528816	0.0021899976651909405	0.002194935429738048	0.00245762977955083	0.0024653298498404854	0.11332689631768213	0.11413540029311507	-1.6771611523105218e-06	-4.275732388536735e-05	-1.680376004344411e-06	-4.2839282920759114e-05
11.138376999588447	0.0017676164370494438	0.0017689859716204005	0.0019555858795907055	0.0019584182029660996	0.0020674432311053852	0.0020712427578679195	0.002189874326201874	0.0021948117687962333	0.0024574804527081073	0.002465179916535045	0.11332279556034208	0.11413126970856413	-1.682918373602238e-06	-4.31626111153105e-05	-1.6861445807491576e-06	-4.3245355215326686e-05
11.205491324168262	0.0017675293400726364	0.0017688988625110115	0.001955482763820927	0.001958314956579706	0.0020673300902423553	0.002071129400099465	0.0021897498092333257	0.002194686926695975	0.002457329673769381	0.00246502852493261	0.11331864539587654	0.11412708935758303	-1.6886249483948068e-06	-4.3569923211472794e-05	-1.6918624218664052e-06	-4.365345657031394e-05
11.273010046315514	0.0017674414474057065	0.0017688109577569638	0.0019553786870066233	0.001958210747980865	0.002067215884086491	0.00207101497497357	0.0021896241080843074	0.002194560897216137	0.0024571774342404427	0.0024648756664929134	0.11331444523086077	0.1141228586424336	-1.6942794847183557e-06	-4.39792258536964e-05	-1.6975281332196057e-06	-4.406355260849759e-05
11.340935602728974	0.0017673527560105396	0.0017687222543256442	0.0019552736448300466	0.001958105572848233	0.002067100607490169	0.0020708994773318986	0.0021894972166430415	0.0021944336742249237	0.0024570237257093702	0.0024647213327580043	0.11331019446478921	0.11411857695824544	-1.6998805726399502e-06	-4.439048328203077e-05	-1.7031403022373104e-06	-4.4475607508087656e-05
11.409270444789758	0.0017672632629463754	0.0017686327492819629	0.0019551676330699466	0.0019579994269571356	0.0020669842554009764	0.002070782902111486	0.0021893691288909093	0.002194305251683832	0.002456868539850744	0.0024645655153564846	0.11330589248998886	0.11411424369292678	-1.705426784123082e-06	-4.4803658265257784e-05	-1.7086974983312325e-06	-4.488958397630416e-05
11.478017038649782	0.0017671729653732896	0.0017685424397918376	0.001955060647605291	0.0019578923061832933	0.002066866822865562	0.0020706652443485884	0.0021892398389064516	0.0021941756236516664	0.0024567118684299424	0.0024644082060077976	0.11330153869153904	0.11410985822708662	-1.710916672933993e-06	-4.521871206869532e-05	-1.7141982726256305e-06	-4.530544321279528e-05
11.547177865320764	0.0017670818605557948	0.0017684513231257981	0.001954952684419115	0.0019577842065066756	0.0020667483050336288	0.002070546499182701	0.002189109340869499	0.002194044784288677	0.00245655370330756	0.002464249396526681	0.11329713244718212	0.11410541993394477	-1.7163487744664696e-06	-4.563560441983583e-05	-1.7196411578098564e-06	-4.572314487583107e-05
11.616755420763786	0.0017669899458664829	0.0017683593966626317	0.001954843739602418	0.0019576751240154076	0.0020666286971619675	0.0020704266618605835	0.002188977629065365	0.0021939127278607575	0.0024563940364439063	0.002464089078827654	0.11329267312724112	0.11410092817924569	-1.7217216056811258e-06	-4.605429347598333e-05	-1.7250246681817238e-06	-4.6142647052549446e-05
11.686752215979308	0.0017668972187897653	0.0017682666578931314	0.001954733809358171	0.0019575650549097756	0.0020665079946186153	0.0020703057277404293	0.002188844697889147	0.0021937794487437577	0.0024562328599036154	0.002463927244929655	0.11328816009452827	0.11409638232117097	-1.7270336648660123e-06	-4.647473578739403e-05	-1.7303472992658692e-06	-4.656390621871065e-05
11.75717077709787	0.0017668036769256908	0.0017681731044239134	0.0019546228900053936	0.0019574539955063237	0.0020663861928870834	0.0020701836922961086	0.00218871054185012	0.002193644941427888	0.002456070165860365	0.002463763886960767	0.11328359270425972	0.11409178171024877	-1.732283431690393e-06	-4.689688626652311e-05	-1.735607527964672e-06	-4.6986877209886924e-05
11.82801364547121	0.0017667093179938296	0.001768078733981307	0.001954510977983321	0.0019573419422420114	0.002066263287570674	0.0020700605511214812	0.0021885751555762133	0.0021935092005222	0.0024559059466016764	0.002463598997163026	0.11327897030396535	0.1140871256892665	-1.7374693668820856e-06	-4.732069814777917e-05	-1.740803812237332e-06	-4.7411513181550013e-05
11.899283377763982	0.0017666141398372667	0.001767983544415352	0.0019543980698556746	0.0019572288916785037	0.0020661392743969204	0.0020699362999348513	0.0021884385338186156	0.002193372220759206	0.0024557401945338626	0.0024634325678973886	0.11327429223339962	0.11408241359317894	-1.7425899122430755e-06	-4.7746122954939185e-05	-1.7459345909662943e-06	-4.7837765572211755e-05
11.970982546046038	0.0017665181404266479	0.0017678875337038516	0.001954284162315002	0.001957114840506512	0.002066014149222073	0.0020698109345834714	0.002188300671456437	0.0021932339969995486	0.002455572902187041	0.0024632645916487553	0.11326955782444699	0.11407764474901344	-1.747643490437878e-06	-4.817311046190209e-05	-1.7509982839745974e-06	-4.8265584070616985e-05
12.043113737885237	0.0017664213178643403	0.0017677906999565324	0.0019541692521871322	0.0019569997855502525	0.0020658879080357444	0.002069684451048169	0.002188161563501519	0.0021930945242368194	0.0024554040622202958	0.002463095061031143	0.11326476640103271	0.11407281847578227	-1.7526285049432322e-06	-4.860160865816088e-05	-1.7559932918662785e-06	-4.869491657777392e-05
12.115679556440844	0.0017663236703886476	0.0017676930414192676	0.0019540533364356925	0.0019568837237719803	0.0020657605469655746	0.002069556845448048	0.0021880212051032955	0.002192953797602433	0.002455233667426914	0.0024629239687929375	0.11325991727902915	0.11406793408438355	-1.7575433399249357e-06	-4.903156370955619e-05	-1.7609179957939203e-06	-4.912570916526526e-05
12.188682620557461	0.0017662251963781485	0.00176759455647842	0.001953936412166764	0.0019567666522766446	0.0020656320622820814	0.002069428114045334	0.0021878795915538135	0.0021928118123706562	0.0024550617107397792	0.0024627513078223037	0.11325500976615954	0.11406299087750808	-1.7623863599602885e-06	-4.946291991680951e-05	-1.7657707574048748e-06	-4.9557906038999455e-05
12.26212556485955	0.0017661258943560947	0.0017674952436652427	0.001953818476633594	0.0019566485683166087	0.0020655024504035425	0.0020692982532502626	0.002187736718292812	0.0021926685639637004	0.002454888185236844	0.0024625770711526676	0.11325004316190314	0.11405798814954458	-1.7671559102427903e-06	-4.989561968488099e-05	-1.7705499188447327e-06	-4.9991449503739016e-05
12.336011039846525	0.0017660257629949062	0.0017673951016603808	0.001953699527241424	0.0019565294692964847	0.002065371707901006	0.002069167259626112	0.0021875925809129323	0.002192524047956933	0.002454713084146731	0.0024624012519683333	0.11324501675739959	0.11405292518647882	-1.7718503161432558e-06	-5.0329603474230655e-05	-1.7752538024190523e-06	-5.042627991669324e-05
12.41034171198835	0.0017659248011207744	0.0017672941292984788	0.0019535795615524213	0.001956409352778079	0.0020652398315034247	0.002069035129894333	0.002187447175165037	0.0021923782600842237	0.0024545364008544744	0.002462223843610238	0.1132399298353489	0.11404780126579862	-1.7764678831369562e-06	-5.076480976251574e-05	-1.7798807105482567e-06	-5.086233564993714e-05
12.485120263821853	0.001765823007718344	0.0017671923255728683	0.0019534585772907082	0.0019562882164854216	0.0020651068181028708	0.0020689018609397775	0.002187300496963644	0.002192231196243373	0.0024543581289073577	0.002462044839581814	0.11323478166991707	0.11404261565639298	-1.781006896942397e-06	-5.120117500961863e-05	-1.7844289258127366e-06	-5.129955305310796e-05
12.560349394047481	0.001765720381935478	0.001767089689640335	0.0019533365723474767	0.0019561660583098947	0.0020649726647598474	0.0020687674498160225	0.0021871525423924386	0.0021920828525016467	0.002454178262020871	0.0024618642335549465	0.11322957152663052	0.11403736761844945	-1.7854656232090677e-06	-5.1638633611628126e-05	-1.7888967106614168e-06	-5.1737866406997846e-05
12.63603181762671	0.0017656169230881498	0.0017669862208260208	0.0019532135447862435	0.00195604287631549	0.0020648373687087466	0.002068631893750841	0.002187003307709954	0.002191933225101467	0.002453996794084826	0.0024616820193761185	0.11322429866227764	0.11403205640335597	-1.7898423073439695e-06	-5.207711785615299e-05	-1.7932823073319587e-06	-5.217720788269764e-05
12.712170265880024	0.0017655126306654054	0.0017668819186283866	0.0019530894928481723	0.001955918668744143	0.002064700927363393	0.0020684951901517403	0.0021868527893553254	0.0021917823104661703	0.0024538137191695616	0.0024614981910726246	0.11321896232480848	0.1140266812535952	-1.7941351745202894e-06	-5.2516557883741655e-05	-1.7975839377518815e-06	-5.261750749896432e-05
12.78876748658549	0.001765407504334444	0.0017667767827243002	0.0019529644149575386	0.0019557934340212087	0.0020645633383227046	0.002068357336611654	0.0021867009839541852	0.0021916301052059273	0.002453629031532314	0.0024613127428589595	0.11321356175322733	0.11402124140263983	-1.798342429559438e-06	-5.295688164336232e-05	-1.801799803462234e-06	-5.3058693078977814e-05
12.865826244077915	0.001765301543945779	0.0017666708129742028	0.00195283830972727	0.0019556671707610007	0.002064424599376467	0.002068218330914707	0.002186547888324662	0.002191476606123743	0.002453442725623678	0.0024611256691432987	0.11320809617749233	0.11401573607485213	-1.802462256821763e-06	-5.339801484882667e-05	-1.8059280855377974e-06	-5.3500690208097e-05
12.943349319348618	0.0017651947495385153	0.0017665640094273922	0.0019527111759646222	0.001955539877772487	0.0020642847085112215	0.0020680781710421267	0.002186393499483508	0.002191321810221604	0.0024532547960942302	0.002460936964534137	0.11320256481840593	0.1140101644853705	-1.8064928200469538e-06	-5.383988093249359e-05	-1.8099669443199379e-06	-5.394342218328907e-05
13.0213395101458	0.001765087121345735	0.0017664563723274126	0.0019525830126769647	0.001955411554065076	0.0020641436639162822	0.0020679368551782726	0.002186237814652358	0.002191165714706752	0.0024530652378012907	0.0024607466238470684	0.11319696688750916	0.11400452584000771	-1.8104322622898572e-06	-5.4282401000305125e-05	-1.813914519477322e-06	-5.438680997299494e-05
13.099799631075467	0.0017649786597999676	0.0017663479021175316	0.0019524538190776588	0.001955282198854513	0.0020640014639898585	0.002067794381716758	0.0021860808312640966	0.0021910083169980523	0.0024528740458157907	0.0024605546421116713	0.11319130158697682	0.11399881933513657	-1.814278705785169e-06	-5.4725493785878765e-05	-1.8177689298636696e-06	-5.48307721698893e-05
13.178732513703073	0.0017648693655387933	0.001766238599446348	0.00195232359459209	0.0019551518115689115	0.0020638581073453115	0.0020676507492667245	0.0021859225469693707	0.002190849614732536	0.0024526812154293223	0.002460361014578579	0.11318556810950206	0.11399304415758459	-1.8180302519318209e-06	-5.516907560521034e-05	-1.8215282733703014e-06	-5.527522494247483e-05
13.258141006655675	0.0017647592394105234	0.0017661284651734794	0.0019521923388637712	0.001955020391854868	0.0020637135928175104	0.0020675059566592157	0.0021857629596432077	0.0021906896057720185	0.0024524867421612793	0.0024601657367266405	0.11317976563819176	0.11398719948452149	-1.8216849811351216e-06	-5.561306030826829e-05	-1.8251906269070584e-06	-5.572008198956313e-05
13.338027975724735	0.001764648282480021	0.0017660175003753908	0.0019520600517606058	0.001954887939583745	0.002063567919469347	0.0020673600029536914	0.0021856020673917858	0.0021905282882098962	0.002452290621766191	0.002459968804270266	0.11317389334645016	0.11398128448334373	-1.8252409526662433e-06	-5.605735922886712e-05	-1.8287540462392365e-06	-5.616525449114729e-05
13.418396303969553	0.0017645364960346113	0.0017659057063513042	0.001951926733381248	0.001954754454858024	0.0020634210865983485	0.0020672128874446565	0.002185439868559325	0.0021903656603780397	0.0024520928502411625	0.0024597702131668978	0.11316795039786817	0.11397529831156465	-1.8286962046309974e-06	-5.650188113831556e-05	-1.8322165658488099e-06	-5.661065105666552e-05
13.49924889182131	0.0017644238815901227	0.0017657930846292555	0.001951792384061601	0.0019546199380178304	0.0020632730937434358	0.0020670646096684446	0.0021852763617351252	0.002190201720853855	0.0024518934238334936	0.002459569959624643	0.1131619359461087	0.11396924011669464	-1.8320487538830976e-06	-5.694653219590062e-05	-1.8355761989431035e-06	-5.70561776799261e-05
13.580588657187745	0.001764310440897019	0.0017656796369722233	0.0019516570043814159	0.0019544843896475285	0.0020631239406917958	0.002066915169410083	0.0021851115457607135	0.0021900364684674417	0.0024516923390484136	0.002459368040110027	0.11315584913479163	0.11396310903613041	-1.835296595909669e-06	-5.739121589776186e-05	-1.8388309373958134e-06	-5.7501737688980814e-05
13.662418535558457	0.0017641961759466735	0.0017655653653844167	0.0019515205951710498	0.001954347810582499	0.0020629736274859044	0.0020667645667103384	0.0021849454197371623	0.00218986990230893	0.0024514895926569993	0.002459164451355941	0.11314968909737429	0.11395690419703224	-1.838437704720225e-06	-5.7835833025488004e-05	-1.841978751521492e-06	-5.794723169089133e-05
13.744741480110864	0.0017640810889777388	0.001765450272117649	0.0019513831575183192	0.001954210201915999	0.002062822154430668	0.0020666128018728682	0.0021847779830325214	0.002189702021735926	0.002451285181704221	0.0024589591903697015	0.11314345495703597	0.11395062471620822	-1.8414700328397288e-06	-5.828028159682308e-05	-1.8450175900998345e-06	-5.839255752349004e-05
13.827560461816718	0.0017639651824826535	0.0017653343596778493	0.0019512446927755051	0.0019540715650061824	0.0020626695221007043	0.0020664598754715187	0.00218460923528941	0.0021895328263811177	0.0024510791035171646	0.0024587522544412986	0.1131371458265584	0.11394426969999041	-1.8443915111472642e-06	-5.872445681093241e-05	-1.8479453802074108e-06	-5.8837610200868085e-05
13.910878469549415	0.0017638484592142568	0.0017652176308316876	0.0019511052025664802	0.001953931901483229	0.002062515731347769	0.002066305788357763	0.0021844391764327415	0.0021893623161600194	0.0024508713557133957	0.002458543641151782	0.1131307608082035	0.11393783824411742	-1.847200048791034e-06	-5.916825099500089e-05	-1.8507600271933794e-06	-5.9282281860750796e-05
13.9946985101918	0.0017637309221925402	0.0017651000886133297	0.0019509646887939792	0.0019537912132566336	0.002062360783308313	0.0020661505416682694	0.002184267806677604	0.002189190491278869	0.002450661936209502	0.0024583333483818243	0.11312429899359044	0.11393132943360804	-1.849893533181421e-06	-5.9611553552774144e-05	-1.8534594146187716e-06	-5.972646171215068e-05
14.079023608744702	0.001763612574711505	0.0017649817363313029	0.001950823153646985	0.001953649502522599	0.0020622046794111816	0.0020659941368326167	0.0021840951265372764	0.0021890173522426566	0.0024504508432297727	0.0024581213743204247	0.11311775946357425	0.11392474234263844	-1.8524698299320075e-06	-6.0054250911267815e-05	-1.8560414041801643e-06	-6.0170035980966485e-05
14.163856808436103	0.001763493420346154	0.001764862577575497	0.0019506805996082595	0.0019535067717715874	0.0020620474213854482	0.0020658365755811445	0.002183921136831394	0.0021888428998633144	0.002450238075315051	0.002457907717473789	0.11311114128812073	0.11391807603441433	-1.854926782668756e-06	-6.0496226460149405e-05	-1.858503835550085e-06	-6.061288785036423e-05
14.24920117083096	0.0017633734629596278	0.0017647426162243065	0.001950537029462039	0.001953363023796012	0.0020618890112684284	0.0020656778599529796	0.0021837458386942976	0.0021886671352680737	0.002450023631331784	0.0024576923766744005	0.11310444352617881	0.11391132956104673	-1.8572622129918448e-06	-6.0937360498281024e-05	-1.8608445263926243e-06	-6.10548974090408e-05
14.335059775941703	0.001763252706710442	0.001764621856451871	0.0019503924463018256	0.001953218261698052	0.002061729451413793	0.002065517992304156	0.0021835692335834844	0.0021884900599079427	0.0024498075104811908	0.002457475351090206	0.11309766522555231	0.1139045019634212	-1.8594739205537308e-06	-6.137753018087277e-05	-1.8630612723270074e-06	-6.149594159454708e-05
14.421435722339384	0.0017631311560598714	0.0017645003027354756	0.0019502468535383525	0.0019530724888976274	0.00206156874449986	0.0020653569753159387	0.0021833913232882575	0.002188311675566369	0.002449589712308631	0.0024572566402340282	0.11309080542277344	0.11389759227106827	-1.8615596827972064e-06	-6.181660945575596e-05	-1.8651518467228956e-06	-6.193589413111544e-05
14.50833212726552	0.0017630088157794732	0.001764377959863072	0.001950100254907686	0.0019529257091405142	0.002061406893538038	0.002065194812003266	0.0021832121099385174	0.0021881319843680518	0.00244937023671315	0.002457036243973116	0.11308386314297045	0.11389059950203166	-1.863517255012645e-06	-6.22544690088156e-05	-1.8671140007975318e-06	-6.23746254765356e-05
14.595752126744532	0.0017628856909587271	0.001764254832940935	0.00194995265447947	0.001952777926506595	0.0020612439018814024	0.00206503150572335	0.002183031596013707	0.002187950988787904	0.0024491490839571796	0.002456814162538886	0.11307683739973416	0.11388352266273612	-1.865344370320654e-06	-6.269097620670294e-05	-1.8689454634908398e-06	-6.281200276136989e-05
14.683698875697011	0.0017627617870128248	0.001764130927401453	0.0019498040566653149	0.0019526291454182718	0.0020610797732334416	0.0020648670601844422	0.0021828497843519295	0.002187768691660192	0.0024489262546764307	0.0024565903965368323	0.1130697271949888	0.11387636074785194	-1.8670387394621735e-06	-6.312599503160987e-05	-1.8706439413995052e-06	-6.324788972789097e-05
14.772175548053516	0.0017626371096905993	0.0017640062490110698	0.001949654466227355	0.0019524793706490265	0.002060914511656969	0.002064701479454743	0.002182666678159234	0.002187585096187836	0.0024487017498899676	0.0024563649469566363	0.1130625315188536	0.11386911274016112	-1.868598050871334e-06	-6.355938602492506e-05	-1.8722071187301376e-06	-6.368214667001881e-05
14.861185336869132	0.0017625116650825828	0.0017638808038783489	0.001949503888286936	0.0019523286073321242	0.002060748121583165	0.0020645347679714874	0.002182482281019046	0.0021874002059518666	0.002448475571010449	0.002456137815182432	0.11305524934950564	0.11386177761041655	-1.8700199706164766e-06	-6.399100622556109e-05	-1.8736326572489637e-06	-6.41146303717588e-05
14.95073145443871	0.001762385459629221	0.0017637545984621962	0.0019493523283334697	0.0019521768609694864	0.002060580607820811	0.0020643669305501744	0.0021822965969017956	0.0021872140249210707	0.002448247719854577	0.0024559090030032804	0.11304787965304527	0.11385435431720685	-1.8713021423238246e-06	-6.442070910678277e-05	-1.8749181963286649e-06	-6.454519404797132e-05
15.040817132412794	0.0017622585001292133	0.0017636276395802074	0.0019491997922334334	0.0019520241374406972	0.002060411975565661	0.0020641979723939616	0.0021821096301746874	0.002187026557461776	0.002448018198653704	0.002455678512623805	0.11304042138335538	0.11384684180681261	-1.8724421871774838e-06	-6.484834451503385e-05	-1.876061352799191e-06	-6.497368727825803e-05
15.131445621914246	0.0017621307937480176	0.0017634999344171857	0.001949046286239543	0.0019518704430121956	0.0020602422304099957	0.0020640278991032384	0.0021819213856116653	0.002186837808347848	0.002447787010064652	0.002455446346675053	0.11303287348195912	0.11383923901306713	-1.8734377037771949e-06	-6.527375860204687e-05	-1.8770597208454115e-06	-6.53999559402374e-05
15.222620193655578	0.0017620023480264958	0.0017633714905337895	0.0019488918170000788	0.0019517157843466123	0.0020600713783523457	0.0020638567166853697	0.002181731868403548	0.0021866477827708394	0.0024475541571807257	0.002455212508225518	0.11302523487787869	0.11383154485721109	-1.8742862682823158e-06	-6.569679376783322e-05	-1.8779108722308951e-06	-6.58238421545887e-05
15.31434413805701	0.001761873170889688	0.0017632423158753195	0.0019487363915683521	0.0019515601685122501	0.002059899425807345	0.0020636844315645563	0.0021815410841683138	0.0021864564863502984	0.0024473196435428747	0.00245497700079235	0.11301750448749093	0.11382375824774943	-1.8749854342973299e-06	-6.611728859051702e-05	-1.8786123560671913e-06	-6.624518421172176e-05
15.406620765365147	0.0017617432706557778	0.0017631124187806957	0.0019485800174123778	0.001951403602992776	0.002059726379615821	0.0020635110505919604	0.002181349038961615	0.0021862639251443057	0.002447083473151125	0.0024547398283528104	0.1130096812143821	0.11381587808030166	-1.8755327327660276e-06	-6.653507775955525e-05	-1.8791616987843401e-06	-6.666381650721753e-05
15.499453405772549	0.0017616126560451712	0.0017629818079915372	0.0019484227024246692	0.001951246095697027	0.0020595522470549955	0.0020633365810559046	0.0021811557392874235	0.002186070105660141	0.002446845650476137	0.0024545009953558595	0.11300176394920063	0.11380790323745611	-1.8759256720565082e-06	-6.694999201189988e-05	-1.8795564042418944e-06	-6.707956947810123e-05
15.592845409537835	0.00176148133618976	0.0017628504926614432	0.0019482644549322378	0.0019510876549690215	0.0020593770358489057	0.0020631610306923263	0.0021809611921088977	0.0021858750348651727	0.002446606180471017	0.002454260506734006	0.11299375156950746	0.11379983258861989	-1.8761617379368933e-06	-6.73618580642188e-05	-1.8797939535762642e-06	-6.749226953101095e-05
15.686800147106629	0.0017613493206423147	0.0017627184823653902	0.001948105283706725	0.001950928289598118	0.002059200754178964	0.002062984407695355	0.002180765404859401	0.002185678720197905	0.002446365068583291	0.00245401836791531	0.11298564293962746	0.11379166498986606	-1.8762383935735927e-06	-6.777049854456152e-05	-1.8798718053117391e-06	-6.790173897802676e-05
15.781321009233178	0.0017612166193860593	0.001762585787109319	0.0019479451979747403	0.0019507680088293544	0.00205902341069473	0.0020628067207281	0.002180568385453733	0.002185481169579228	0.0024461223207671123	0.0024537745848356245	0.11297743691049339	0.1137833992837815	-1.8761530793959952e-06	-6.817573191952864e-05	-1.8797873952321187e-06	-6.830779596384007e-05
15.87641140710273	0.001761083242844395	0.0017624524173398667	0.0019477842074283518	0.001950606822373967	0.002058845014524854	0.002062627978933609	0.0021803701422995502	0.002185282391423859	0.0024458779434956696	0.002453529163951036	0.1129691323194987	0.11377503429931192	-1.8759032132525943e-06	-6.85773724297678e-05	-1.8795381364674485e-06	-6.871025439747491e-05
15.972074772454643	0.0017609492018907879	0.001762318383954265	0.0019476223222357598	0.0019504447404200742	0.002058665575288185	0.002062448191946011	0.0021801706843089575	0.0021850823946519683	0.0024456319437737963	0.0024532821122505103	0.11296072799033625	0.11376656885160502	-1.8754861904092535e-06	-6.897523001919703e-05	-1.8791214194905509e-06	-6.910892388295453e-05
16.06831455770623	0.0017608145078588104	0.0017621836983103911	0.001947459553052138	0.0019502817736435317	0.002058485103105082	0.0020622673699018344	0.0021799700209103054	0.0021848811887009915	0.002445384329150782	0.0024530334372687445	0.1129522227328444	0.11375800174185316	-1.8748993834503264e-06	-6.936911025962056e-05	-1.8785346121170249e-06	-6.950360964652624e-05
16.165134236077357	0.001760679172552367	0.0017620483722370053	0.0019472959110306695	0.0019501179332189929	0.002058303608608916	0.002062085523451535	0.002179768162060187	0.002184678783537661	0.0024451351077334356	0.0024527831470992486	0.11294361534284625	0.11374933175713221	-1.8741401423324339e-06	-6.975881428011865e-05	-1.8777750594670822e-06	-6.989411246260957e-05
16.262537301715792	0.0017605432082560752	0.0017619124180441395	0.0019471314078337524	0.001949953230831123	0.002058121102957751	0.002061902663771197	0.002179565118255633	0.0021844751896702187	0.0024448842881993255	0.002452531250407642	0.11293490460199232	0.1137405576702431	-1.8732057944156888e-06	-7.01441386947721e-05	-1.8768400840089156e-06	-7.028022858196481e-05
16.36052726982327	0.001760406627745822	0.001761775848533666	0.0019469660556443984	0.0019497876786860233	0.0020579375978462214	0.002061718802574434	0.0021793609005464998	0.0021842704181608314	0.002444631879810265	0.0024522777564451614	0.11292608927759477	0.11373167823954136	-1.8720936445192071e-06	-7.052487552999809e-05	-1.8757269856090053e-06	-7.066174965891792e-05
16.459107676782416	0.0017602694442994833	0.0017616386770100293	0.0019467998671778047	0.001949621289522814	0.0020577531055175945	0.002061533952124476	0.002179155520548061	0.0021840644806382175	0.002444377892425996	0.0024520226750623943	0.11291716812246584	0.1137226922087809	-1.870800974902026e-06	-7.090081214800037e-05	-1.874433041592835e-06	-7.103846267708658e-05
16.55828208028434	0.0017601316717078214	0.0017615009172911506	0.0019466328556931184	0.0019494540766254187	0.0020575676387760435	0.002061348125246451	0.0021789489904538066	0.0021838573893104623	0.0024441223365181163	0.00245176601672323	0.11290813987475179	0.11371359830694237	-1.8693250452665733e-06	-7.127173117110752e-05	-1.8729555066789721e-06	-7.141014987099847e-05
16.658054059457015	0.001759993324285565	0.0017613625837195222	0.0019464650350053984	0.0019492860538345474	0.002057381210999109	0.0020611613353398845	0.002178741323048451	0.002183649156978062	0.002443865223184222	0.002451507792519055	0.11289900325776482	0.11370439524806436	-1.8676630929390786e-06	-7.163741040983052e-05	-1.8712916130970286e-06	-7.177658865265002e-05
16.758427214994473	0.001759854416882643	0.0017612236911734504	0.001946296419497749	0.0019491172355598405	0.002057193836150344	0.002060973596391365	0.002178532531721134	0.002183439797047142	0.0024436065641622673	0.0024512480141831417	0.11288975697981472	0.11369508173107386	-1.8658123326943665e-06	-7.199762277876331e-05	-1.8694385705494976e-06	-7.213755153134827e-05
16.859405169286727	0.001759714964895637	0.0017610842550785212	0.0019461270241336783	0.00194894763679226	0.0020570055287922164	0.00206078492298746	0.0021783226304788695	0.002183229323542949	0.0024433463718451977	0.0024509866941053262	0.11288039973403781	0.11368565643961417	-1.8637699569917787e-06	-7.235213622530656e-05	-1.8673935663765517e-06	-7.249280603993657e-05
16.960991566550526	0.0017595749842793608	0.0017609442914191897	0.0019459568644696068	0.0019487772731165995	0.0020568163040991256	0.002060595330327767	0.002178111633960147	0.002183017751123469	0.002443084659295738	0.0024507238453468387	0.11287093019822335	0.11367611804187211	-1.861533135994256e-06	-7.270071365050867e-05	-1.865153765590738e-06	-7.284211465641288e-05
17.063190072960847	0.0017594344915586749	0.0017608038167506064	0.0019457859566676225	0.0019486061607242719	0.002056626177870717	0.0020604048342382393	0.002177899557448811	0.0021828050950933402	0.0024428214402615004	0.0024504594816554463	0.11286134703463824	0.11366646519039789	-1.8590990175301747e-06	-7.304311282513298e-05	-1.862716310772894e-06	-7.318523471644411e-05
17.166004376783235	0.0017592935038404482	0.0017606628482105939	0.0019456143175083961	0.0019484343164262402	0.0020564351665453375	0.0020602134511846916	0.0021776864168881168	0.0021825913714179418	0.0024425567291902653	0.0024501936174807872	0.11285164888985293	0.11365669652193243	-1.8564647272824308e-06	-7.337908631466217e-05	-1.860078322360112e-06	-7.352191834336663e-05
17.26943818850684	0.0017591520388257264	0.0017605214035318227	0.0019454419644043192	0.0019482617576661728	0.002056243287213741	0.0020600211982864927	0.002177472228895023	0.0021823765967377076	0.002442290541245538	0.0024499262679899547	0.11284183439456244	0.11364681065722501	-1.8536273687797672e-06	-7.370838139647562e-05	-1.8572368986197185e-06	-7.385191236325417e-05
17.37349524097843	0.0017590101148220762	0.0017603795010541733	0.0019452689154128347	0.0019480885025338023	0.002056050557632977	0.002059828093330515	0.0021772570107746908	0.002182160788382668	0.0024420228923223222	0.0024496574490833296	0.11283190216340387	0.11363680620084983	-1.8505840235320814e-06	-7.403073997841458e-05	-1.8541891156891727e-06	-7.417495822054088e-05
17.478179289537028	0.001758867750756127	0.0017602371597372835	0.0019450951892499794	0.0019479145697784744	0.002055856996240518	0.0020596341547852635	0.0021770407805352227	0.002181943964387212	0.002441753799063151	0.002449387177410643	0.11282185079477562	0.1136266817410286	-1.847331751099815e-06	-7.434589851740281e-05	-1.8509320278050495e-06	-7.449079190213759e-05
17.583494112149474	0.0017587249661862976	0.0017600943991732934	0.0019449208053041243	0.0019477399788229255	0.002055662622168576	0.0020594394018152275	0.002176823556902613	0.002181726143505071	0.0024414832788743576	0.0024491154703873016	0.11281167887065438	0.11361643584943829	-1.8438675891650769e-06	-7.465358793562471e-05	-1.8474626672180389e-06	-7.47991438472817e-05
17.689443509546752	0.0017585817813157256	0.0017599512395997865	0.0019447457836499367	0.0019475647497772539	0.002055467455258668	0.0020592438542954743	0.0021766053593359376	0.0021815073452245387	0.0024412113499425988	0.002448842346210944	0.11280138495640778	0.11360606708102727	-1.840188553673891e-06	-7.495353353720313e-05	-1.8437780443941731e-06	-7.509973886687948e-05
17.79603130536116	0.0017584382170053793	0.0017598077019129145	0.0019445701450625371	0.0019473889034531033	0.0020552715160763626	0.002059047532826424	0.0021763862080427547	0.0021812875897839127	0.002440938031251615	0.0024485678238782642	0.11279096760060607	0.1135955739738267	-1.836291638898646e-06	-7.524545492310075e-05	-1.8398751481397274e-06	-7.539229606084996e-05
17.90326134626431	0.0017582942947873812	0.001759663807680732	0.0019443939110318817	0.0019472124613780697	0.002055074825926294	0.0020588504587488758	0.002176166123994763	0.0021810668981871745	0.0024406633425992585	0.0024482919232020686	0.11278042533483594	0.11358495504875753	-1.8321738175491181e-06	-7.552906590541086e-05	-1.8357509456549959e-06	-7.567652872886299e-05
18.011137502105942	0.0017581500368785172	0.0017595195791567217	0.001944217103777356	0.0019470354458103077	0.0020548774068673537	0.0020586526541592465	0.002175945128943662	0.0021808452922198918	0.002440387304614759	0.0024480146648286033	0.11276975667350088	0.11357420880943707	-1.8278320409719634e-06	-7.580407442447923e-05	-1.8314023826938863e-06	-7.595214428696151e-05
18.119663666053608	0.0017580054661939489	0.0017593750392935203	0.0019440397462625737	0.0019468578797533632	0.002054679281728137	0.0020584541419250324	0.0021757232454372687	0.0021806227944653656	0.0024401099387762527	0.0024477360702551206	0.11275896011363487	0.11356333374198428	-1.8232632392201076e-06	-7.607018245986419e-05	-1.8268263837061677e-06	-7.621884418063107e-05
18.228843754733095	0.001757860606361136	0.001759230211756853	0.0019438618622104077	0.0019466797869712182	0.002054480474122601	0.002058254945700502	0.0021755004968358666	0.002180399428321012	0.0024398312674285693	0.0024474561618477216	0.1127480341347045	0.113552328314824	-1.8184643211707069e-06	-7.632708594279558e-05	-1.8220198519016545e-06	-7.647632379476077e-05
18.338681708369887	0.0017577154817339572	0.0017590851209396713	0.0019436834761182378	0.00194650119200357	0.002054281008465966	0.0020580550899426285	0.0021752769073287892	0.00218017521801499	0.002439551313801277	0.002447174962859449	0.11273697719840858	0.1135411909784855	-1.8134321746483134e-06	-7.657447466680178e-05	-1.8169796694670476e-06	-7.672427236848911e-05
18.44918149093129	0.001757570117407034	0.0017589397919764891	0.0019435046132734132	0.0019463221201813097	0.00205408090999084	0.002057854599927223	0.002175052501951246	0.0021799501886230503	0.002439270102026985	0.0024468924974486413	0.11272578774848038	0.1135299201654009	-1.8081636667111045e-06	-7.681203220405441e-05	-1.8117026977342021e-06	-7.696237290621966e-05
18.56034709026951	0.0017574245392302625	0.0017587942507579278	0.0019433252997689422	0.0019461425976422374	0.002053880204763558	0.0020576535017653363	0.0021748273066013856	0.00217972436608564	0.0024389876571599065	0.002446608790697539	0.11271446421048392	0.11351851428970153	-1.8026556436855773e-06	-7.703943581222061e-05	-1.806185777214822e-06	-7.719030208419575e-05
18.672182518265565	0.0017572787738235672	0.0017586485239454881	0.0019431455625194128	0.0019459626513470107	0.0020536789197007905	0.0020574518224198766	0.0021746013480576187	0.0021794977772252714	0.002438704005194708	0.0024463238686311985	0.11270300499161168	0.11350697174701659	-1.796904931340021e-06	-7.725635634336925e-05	-1.8004257279213842e-06	-7.740773016562397e-05
18.784691810974078	0.0017571328485918348	0.0017585026389864984	0.0019429654292771202	0.0019457823090952946	0.002053477082586361	0.002057249589722455	0.00217437465399616	0.0021792704497640846	0.002438419173085582	0.0024460377582366066	0.11269140848047793	0.113495290914259	-1.7909083351204391e-06	-7.746245815665187e-05	-1.794419349485099e-06	-7.761432090780396e-05
18.897879028768923	0.001756986791740101	0.0017583566241293129	0.0019427849286484517	0.0019456015995421684	0.002053274722088308	0.0020570468323904876	0.002174147253008844	0.002179042412341712	0.0024381331887656362	0.0024457504874821267	0.11267967304690839	0.11348347014941934	-1.7846626402581028e-06	-7.765739902304558e-05	-1.7881634212235653e-06	-7.78097314658166e-05
19.01174825648978	0.001756840632288924	0.0017582105084387061	0.0019426040901104847	0.0019454205522147557	0.0020530718677761978	0.0020568435800445437	0.0021739191746211867	0.0021788136945333756	0.0024378460811665293	0.0024454620853371915	0.1126677970417338	0.11347150779135352	-1.7781646120679229e-06	-7.784083003870013e-05	-1.7816547025831242e-06	-7.799361231081159e-05
19.126303603589555	0.0017566944000899625	0.001758064321811462	0.0019424229440277968	0.001945239197529052	0.002052868550138643	0.002056639863225874	0.0021736904493106558	0.0021785843268681947	0.0024375578802383474	0.0024451725817922275	0.11265577879657226	0.1134594021595677	-1.7714109961045749e-06	-7.801239552945871e-05	-1.7748899331475332e-06	-7.816560712864407e-05
19.241549204282624	0.0017565481258418126	0.001757918094992229	0.0019422415216695575	0.0019450575668070475	0.0020526648006011115	0.002056435713414288	0.0021734611085252667	0.002178354340847823	0.0024372686169698283	0.00244488200787894	0.1126436166236191	0.11344715155400326	-1.764398518233623e-06	-7.817173295271429e-05	-1.7678658328079688e-06	-7.832535272606078e-05
19.357489217694134	0.0017564018411060295	0.0017577718595895564	0.0019420598552268148	0.001944875692294039	0.002052460651543956	0.0020562311630461724	0.0021732311847023717	0.0021781237689652766	0.0024369783234087926	0.0024445903956907956	0.1126313088154256	0.11343475425481628	-1.7571238850565274e-06	-7.831847281208892e-05	-1.7605791021845646e-06	-7.847247894388065e-05
19.474127828010037	0.0017562555783233711	0.001757625648092157	0.0019418779778300245	0.0019446936071761856	0.0020522561363206684	0.0020560262455328196	0.0021730007112877267	0.0021778926447240405	0.0024366870326828736	0.0024442977784038165	0.11261885364468407	0.1134222085221589	-1.7495837840823814e-06	-7.845223856051131e-05	-1.7530264226836567e-06	-7.860660855668611e-05
19.59146924462811	0.0017561093708302771	0.0017574794938854008	0.00194169592356683	0.0019445113455983157	0.0020520512892764175	0.002055820995278972	0.0021727697227548154	0.0021776610026574346	0.0024363947790205305	0.0024440041902976453	0.1126062493640036	0.1134095125959548	-1.7417748839065883e-06	-7.857264650362739e-05	-1.7452044568742192e-06	-7.872735718239543e-05
19.709517702309874	0.0017559632528755587	0.0017573334312680194	0.0019415137275000634	0.0019443289426819565	0.0020518461457668057	0.002055615447701619	0.0021725382546244204	0.0021774288783482265	0.0024361015977723307	0.0024437096667768807	0.11259349420568747	0.11339666469567483	-1.7336938344884173e-06	-7.867930570437665e-05	-1.737109848555518e-06	-7.883433318001121e-05
19.828277461333414	0.0017558172596373286	0.0017571874954690591	0.0019413314256860152	0.0019441464345436278	0.002051640742176903	0.0020554096392490792	0.002172306343484481	0.002177196308448531	0.0024358075254325255	0.0024434142443927275	0.11258058638150693	0.11338366302010999	-1.7253372673782519e-06	-7.877181788706888e-05	-1.7287392231491588e-06	-7.892713755891512e-05
19.94775280764713	0.001755671427240132	0.0017570417226650226	0.0019411490551929076	0.0019439638583133476	0.002051435115940506	0.0020552036074202675	0.002172074027010172	0.0021769633306999298	0.0024355125996608842	0.002443117960864876	0.11256752408247327	0.11337050574713992	-1.7167017960662695e-06	-7.884977734440302e-05	-1.7200891879922547e-06	-7.900536388344426e-05
20.067948053024427	0.001755525792772327	0.0017568961499972702	0.0019409666541196381	0.0019437812521534035	0.002051229305559658	0.0020549973907842754	0.0021718413439842737	0.002176729983953886	0.0024352168593048296	0.0024428208551037028	0.1125543054786084	0.11335719103350254	-1.7077840162096902e-06	-7.891277083782455e-05	-1.7111563324710005e-06	-7.906859816958489e-05
20.188867535219305	0.0017553803943036825	0.0017567508155896382	0.0019407842616147666	0.0019435986552773646	0.002051023350624428	0.0020547910290001784	0.0021716083343177994	0.0021764963081924134	0.0024349203444218545	0.002442522967232752	0.11254092871870965	0.11334371701455806	-1.698580505863495e-06	-7.896037749827167e-05	-1.7019372284213935e-06	-7.911641879287945e-05
20.31051561812294	0.0017552352709032104	0.001756605758566281	0.0019406019178957292	0.0019434161079693315	0.0020508172918329444	0.0020545845628370963	0.002171375039070876	0.0021762623445490074	0.0024346230963022126	0.002442224338611483	0.11252739193011697	0.11333008180405459	-1.6890878258724734e-06	-7.899216873269443e-05	-1.6924284304432186e-06	-7.914839639105997e-05
20.432896691921076	0.0017550904626572157	0.00175646101906975	0.001940419664268311	0.0019432336516034333	0.0020506111710116657	0.0020543780341945087	0.0021711415004738973	0.0021760281353298346	0.0024343251574918934	0.0024419250118583144	0.11251369321847593	0.11331628349388802	-1.6793025201591871e-06	-7.900770812474533e-05	-1.6826264760926024e-06	-7.916409376018674e-05
20.55601517325261	0.0017549460106876023	0.001756316638279309	0.001940237543146377	0.0019430513286635893	0.0020504050311359345	0.0020541714861228573	0.0021709077619489502	0.0021757937240352095	0.002434026571815908	0.0024416250308739616	0.11249983066749535	0.11330232015385894	-1.6692211159824444e-06	-7.900655133435963e-05	-1.6725278863243681e-06	-7.91630657621667e-05
20.679875505368887	0.0017548019571703832	0.0017561726584294677	0.0019400555980718227	0.001942869182763493	0.0020501989163507657	0.0020539649628443435	0.00217067386813149	0.002175559155381311	0.0024337273844018186	0.002441324440865047	0.11248580233870882	0.11328818983143106	-1.6588401243258777e-06	-7.898824600038878e-05	-1.662129165767856e-06	-7.914485922305703e-05
20.804482158294064	0.0017546583453544509	0.0017560291228287707	0.0019398738737348043	0.0019426872586668711	0.002049992871991914	0.002053758509774062	0.002170439864892301	0.0021753244753221993	0.0024334276417035997	0.0024410232883680123	0.11247160627122722	0.11327389055148507	-1.648156040198051e-06	-7.89523316407359e-05	-1.6514268030235618e-06	-7.910901283142424e-05
20.92983962898646	0.001754515219580563	0.0017558860758788031	0.001939692415994202	0.0019425056023079747	0.002049786944607181	0.002053552173541328	0.0021702057993597183	0.0021750897310720677	0.0024331273915257543	0.0024407216212733083	0.11245724048149386	0.11325942031606835	-1.637165343066141e-06	-7.889833955582182e-05	-1.640417271114164e-06	-7.905505704364213e-05
21.055952441500814	0.001754372625300572	0.0017557435630934377	0.0019395112718983325	0.0019423242608123325	0.0020495811819779873	0.0020533460020113067	0.0021699717199421087	0.0021748549711277914	0.0024328266830477337	0.0024404194888498756	0.11244270296303459	0.11324477710414559	-1.6258644971161446e-06	-7.882579272483481e-05	-1.6290970277933053e-06	-7.898251398125167e-05
21.18282514715158	0.0017542306090968908	0.0017556016311183215	0.0019393304897059264	0.0019421432825177493	0.002049375633141219	0.002053140044306873	0.0021697376763506414	0.0021746202452917265	0.002432525566848638	0.0024401169417699172	0.11242799168620644	0.11322995887134428	-1.6142499516449277e-06	-7.873420570625456e-05	-1.6174625158960065e-06	-7.889089732976418e-05
21.31046232467717	0.0017540892187022019	0.0017554603277506048	0.0019391501189073516	0.001941962716995569	0.0020491703484113214	0.0020529343508307717	0.0021695037196223154	0.0021743856046948016	0.0024322240949322216	0.0024398140321339697	0.11241310459794236	0.11321496354969988	-1.6023181415702331e-06	-7.86230845429281e-05	-1.6055101638105113e-06	-7.877971224184988e-05
21.438868580405217	0.0017539485030193792	0.0017553197019588855	0.001938970210246073	0.0019417826150721661	0.00204896537940264	0.002052728973287982	0.0021692699021432474	0.0021741511018198443	0.0024319223207521458	0.0024395108134962254	0.11239803962149736	0.11319978904739637	-1.590065487649256e-06	-7.849192665421167e-05	-1.5932363858009446e-06	-7.864845523392061e-05
21.568048548418737	0.0017538085121416953	0.0017551798039034333	0.0019387908157404113	0.001941603028850733	0.0020487607790520756	0.0020525239647084166	0.0021690362776722698	0.0021739167905252335	0.0024316202992375902	0.002439207340890211	0.11238279465618667	0.11318443324850687	-1.5774883970059994e-06	-7.834022074010294e-05	-1.5806375824010954e-06	-7.849661408371178e-05
21.69800689072348	0.0017536692973732144	0.0017550406849566075	0.0019386119887054942	0.001941424011733273	0.002048556601641928	0.0020523193794698196	0.0021688029013647407	0.0021736827260687625	0.0024313180868190754	0.0024389036708546826	0.11236736757712594	0.11316889401272891	-1.5645832635779663e-06	-7.816744668276421e-05	-1.5677101409938138e-06	-7.832366773818933e-05
21.828748297416116	0.0017535309112494603	0.0017549023977235436	0.0019384337837755083	0.001941245618442879	0.002048352902823062	0.0020521152733209494	0.002168569829796673	0.002173448965131807	0.0024310157414546177	0.0024385998614598514	0.11235175623496756	0.11315316917511758	-1.5513464684483586e-06	-7.797307543955245e-05	-1.5544504360538725e-06	-7.812908620163928e-05
21.960277486853503	0.0017533934075583233	0.0017547649960630836	0.001938256256926196	0.00194106790504627	0.0020481497396383124	0.002051911703405057	0.0021683371209891204	0.0021732155658437825	0.0024307133226561836	0.0024382959723339096	0.11233595845563271	0.11313725654582196	-1.5377743803777696e-06	-7.775656894781768e-05	-1.5408548297126193e-06	-7.791233044218693e-05
22.092599205822967	0.0017532568413611833	0.0017546285351089164	0.0019380794654975878	0.0019408909289765487	0.002047947170546144	0.002051708728283558	0.002168104834432818	0.0021729825878068097	0.0024304108915163807	0.002437992064689787	0.11231997204004407	0.11312115390980808	-1.5238633562604173e-06	-7.75173800225959e-05	-1.5269196722506387e-06	-7.767285229098864e-05
22.225718229713628	0.0017531212690143003	0.0017544930712909987	0.0019379034682170122	0.0019407147490562613	0.0020477452554445927	0.0020515064079600393	0.0021678730311131154	0.002172750092120727	0.002430108510735484	0.002437688201352263	0.11230379476385298	0.11310485902658973	-1.5096097415534873e-06	-7.725495225452406e-05	-1.5126413024490332e-06	-7.741009433609447e-05
22.359639362688714	0.001752986748190437	0.0017543586623571918	0.0019377283252223524	0.001940539425520677	0.002047544055695456	0.002051304803904481	0.00216764177353517	0.0021725181414083204	0.002429806244648731	0.0024373844467853257	0.11228742437716518	0.11308836962995061	-1.495009870841786e-06	-7.696871991286214e-05	-1.498016048209587e-06	-7.71234898278017e-05
22.494367437858962	0.0017528533379007102	0.0017542253673951415	0.0019375540980855453	0.001940365020041331	0.0020473436341487423	0.002051103979077758	0.002167411125749403	0.0021722867998408375	0.002429504159253886	0.002437080867119812	0.11227085860426599	0.11307168342766614	-1.4800600683147896e-06	-7.665810784385219e-05	-1.4830402270257434e-06	-7.68124625764588e-05
22.629907317457054	0.001752721098516701	0.0017540932468544062	0.0019373808498363506	0.001940191595749825	0.0020471440551673905	0.002050903997956398	0.002167181153377234	0.0021720561331637768	0.0024292023222391088	0.0024367775301813548	0.11225409514334006	0.11305479810122303	-1.4647566482740501e-06	-7.632253136974354e-05	-1.4677101464709297e-06	-7.647642685093547e-05
22.766263893012997	0.001752590091792797	0.0017539623625688284	0.0019372086449863715	0.0019400192172618882	0.002046945384652245	0.0020507049265576084	0.002166951923637085	0.00217182620872294	0.002428900803011101	0.002436474505518599	0.11223713166618979	0.11303771130553227	-1.4490959156362657e-06	-7.596139618787356e-05	-1.4520221047510662e-06	-7.611478727903576e-05
22.903442085530802	0.001752460380888782	0.0017538327777791426	0.0019370375495533253	0.0019398479507016808	0.0020467476900673065	0.002050506832464559	0.002166723505370643	0.002171597095490761	0.002428599672723534	0.002436171864431712	0.11221996581794828	0.11302042066864747	-1.433074166557781e-06	-7.557409827474437e-05	-1.4359723912640149e-06	-7.572693874863257e-05
23.041446845665973	0.0017523320303926503	0.0017537045571558174	0.0019368676310855544	0.0019396778637263484	0.0020465510404652013	0.00205030978485192	0.002166495969069386	0.0021713688640928814	0.002428299004305735	0.0024358696800011433	0.11220259521679696	0.11300292379147303	-1.416687688974086e-06	-7.516002378543662e-05	-1.4195572871755074e-06	-7.531226630869137e-05
23.180283153904217	0.0017522051063436838	0.0017535777668221527	0.0019366989586868154	0.0019395090255508454	0.002046355506512961	0.002050113854511664	0.002166269386901394	0.0021711415868350095	0.0024279988724916915	0.0024355680271167086	0.11218501745367403	0.11298521824747092	-1.399932763184418e-06	-7.471854895524377e-05	-1.4027730660150228e-06	-7.487014507118195e-05
23.31995602074116	0.0017520796762557406	0.0017534524743775966	0.0019365316030412881	0.0019393415069729816	0.002046161160518004	0.002049919113879114	0.002166043832738382	0.0021709153377300287	0.002427699353849279	0.0024352669825068915	0.11216723009197907	0.11296730158237024	-1.3828056624077406e-06	-7.424903999969645e-05	-1.385615994217021e-06	-7.439994010993711e-05
23.460470486863187	0.0017519558091408168	0.0017533287489213303	0.0019363656364388695	0.0019391753803987566	0.0020459680764544374	0.0020497256370592756	0.002165819382183056	0.0021706901925253896	0.0024274005268098203	0.0024349666247684863	0.11214923066728318	0.11294917131386686	-1.365302653421989e-06	-7.375085301775108e-05	-1.3680823317723315e-06	-7.390100636417429e-05
23.60183162332936	0.0017518335755328093	0.0017532066610760585	0.0019362011328006754	0.001939010719867904	0.0020457763299895427	0.002049533499853387	0.002165596112596661	0.002170466228730733	0.0024271024716978587	0.0024346670343964477	0.11213101668702853	0.11293082493132518	-1.3474199972440815e-06	-7.322333389747637e-05	-1.3501683328517866e-06	-7.33726885416841e-05
23.744044531754422	0.0017517130475115516	0.0017530862830120644	0.0019360381677048309	0.0019388476010797145	0.00204558599851057	0.002049342779785756	0.0021653741031268424	0.002170243525645797	0.0024268052707612448	0.0024343682938140596	0.1121125856302279	0.11291225989547402	-1.3291539496754906e-06	-7.266581821468998e-05	-1.3318702464853657e-06	-7.281432102324015e-05
23.887114344492932	0.001751594298727049	0.0017529676884714784	0.0019358768184124663	0.0019386861014190771	0.0020453971611517543	0.0020491535561308082	0.002165153434735722	0.002170022164388561	0.0024265090082014524	0.002434070487403331	0.11209393494716266	0.1128934736381057	-1.3105007620499085e-06	-7.207763114108756e-05	-1.3131843171736851e-06	-7.222522776428875e-05
24.031046224824397	0.001751477404423984	0.0017528509527928052	0.0019357171638939986	0.0019385262999827987	0.0020452098988215863	0.002048965909940439	0.0021649341902282627	0.0021698022279236597	0.0024262137702041908	0.002433773701535685	0.11207506205907514	0.11287446356176029	-1.2914566818855028e-06	-7.145808734898562e-05	-1.2941067855792854e-06	-7.160472220080205e-05
24.175845367139747	0.0017513624414664268	0.0017527361529356591	0.0019355592848556108	0.0019383682776061254	0.002045024294230327	0.002048779924071553	0.0021647164542808518	0.0021695838010910365	0.0024259196449702364	0.002433478024602883	0.11205596435786473	0.11285522703942505	-1.272017953584878e-06	-7.080649091578683e-05	-1.2746338892994508e-06	-7.095210715768463e-05
24.32151699712871	0.001751249488362792	0.0017526233675057526	0.0019354032637660058	0.001938212116889537	0.002044840431917779	0.0020485956832138903	0.002164500313470152	0.002169366970634845	0.002425626722746556	0.0024331835470482164	0.11203663920577148	0.11283576141421235	-1.2521808191437098e-06	-7.012213523205357e-05	-1.2547618634855054e-06	-7.026667475168447e-05
24.468066371968433	0.0017511386252910225	0.0017525126767801045	0.0019352491848833833	0.0019380579022257654	0.002044658398281277	0.0020484132739180773	0.0021642858563021934	0.00216915182523261	0.002425335095857661	0.002432890361397954	0.11201708393506533	0.11281606399904959	-1.2319415188637162e-06	-6.940430290713895e-05	-1.2344869415930812e-06	-6.954770629918894e-05
24.61549878051318	0.0017510299341240091	0.0017524041627324856	0.0019350971342826607	0.0019379057198270586	0.002044478281603954	0.0020482327846239315	0.002164073173241714	0.002168938455524621	0.0024250448587372206	0.0024325985622930335	0.11199729584772825	0.11279613207635555	-1.2112962921757842e-06	-6.865226568270044e-05	-1.2138053562295303e-06	-6.879447223023805e-05
24.763819543485244	0.0017509234984552117	0.0017522979090590681	0.0019349471998829006	0.0019377556577526483	0.002044300172083183	0.0020480543056889612	0.0021638623567417086	0.0021687269541435473	0.0024247561079598886	0.002432308246520974	0.111977272215136	0.11277596289772243	-1.1902413783806964e-06	-6.786528434071792e-05	-1.1927133398278653e-06	-6.800623199315625e-05
24.91303401366693	0.0017508194036245416	0.0017521940012043406	0.0019347994714750151	0.0019376078059365	0.002044124161859322	0.002047877929417168	0.0021636535012732683	0.002168517415744337	0.0024244689422734224	0.002432019513048076	0.11195701027773629	0.11275555368359014	-1.168773017357766e-06	-6.704260861090106e-05	-1.1712071254542725e-06	-6.718223396684486e-05
25.063147576093755	0.001750717736744435	0.0017520925263872019	0.0019346540407496494	0.0019374622562152405	0.0020439503450446405	0.002047703750088005	0.002163446703355588	0.0021683099370342924	0.002424183462630982	0.0024317324630518094	0.11193650724472064	0.1127349016229182	-1.1468874505007193e-06	-6.618347708997607e-05	-1.1492829476876174e-06	-6.632171537684917e-05
25.214165648248784	0.0017506185867261575	0.0017519935736273013	0.0019345110013253201	0.0019373191023563292	0.0020437788177524842	0.0020475318639856157	0.0021632420615862523	0.002168104616803404	0.0024238997722236845	0.002431447199953449	0.11191576029370172	0.112714003872858	-1.124580921517404e-06	-6.528711715392266e-05	-1.1269370433714468e-06	-6.542390220465322e-05
25.366093680258146	0.0017505220443063275	0.001751897233771589	0.0019343704487767587	0.001937178440086464	0.002043609678126659	0.002047362369428267	0.0021630396766717094	0.0021679015559549096	0.0024236179765133783	0.0024311638294509355	0.11189476657037939	0.11269285755841837	-1.1018496772503134e-06	-6.435274487287534e-05	-1.1041656525377294e-06	-6.448800910824337e-05
25.518937155087716	0.0017504282020736465	0.00175180359952107	0.0019342324806634744	0.0019370403671201727	0.002043443026371042	0.0020471953667980025	0.002162839651457978	0.002167700857536043	0.0024233381832656207	0.002430882459551939	0.11187352318820844	0.11267145977212908	-1.0786899685248652e-06	-6.33795649264135e-05	-1.0809650192291145e-06	-6.351323933528885e-05
25.672701588741027	0.0017503371544958513	0.0017517127654577973	0.0019340971965585436	0.001936904983188654	0.002043278964779406	0.002047030958570527	0.0021626420909615796	0.002167502626769043	0.002423060502582898	0.0024306032006071645	0.11185202722806374	0.1126498075737061	-1.0550980511312563e-06	-6.236677052767758e-05	-1.0573313924070599e-06	-6.24987846437608e-05
25.827392530458226	0.001750248997946854	0.0017516248280720307	0.0019339646980775797	0.0019367723900687887	0.002043117597765425	0.0020468692493452742	0.002162447102400643	0.0021673069710823147	0.0024227850469380023	0.002430326165343814	0.11183027573790005	0.1126278979897062	-1.0310701866909563e-06	-6.131354334237837e-05	-1.0332610269102663e-06	-6.144382522460523e-05
25.983015562916506	0.0017501638307341086	0.0017515398857896422	0.0019338350889079377	0.001936642691612395	0.0020429590318929267	0.002046710345875699	0.0021622547952262496	0.0021671140001418465	0.002422511931207654	0.0024300514688992986	0.11180826573241023	0.11260572801318533	-1.0066026435717745e-06	-6.021905340874989e-05	-1.008750184347193e-06	-6.034752962152945e-05
26.139576302431465	0.0017500817531261555	0.0017514580389996867	0.0019337084748380885	0.0019365159937756475	0.0020428033759063075	0.002046554357099757	0.0021620652811539447	0.002166923825882783	0.0024222412727062737	0.002429779228855096	0.11178599419268323	0.112583294603352	-9.816916979260917e-07	-5.90824590688821e-05	-9.837951340995951e-07	-5.92090546592261e-05
26.297080399159835	0.0017500028673803772	0.001751379390082189	0.0019335849637872147	0.0019363924046487107	0.002042650740761151	0.0020464013941705744	0.00216187867419546	0.0021667365625412088	0.0024219731912199696	0.0024295095652708183	0.11176345806585451	0.11256059468521751	-9.56333634605927e-07	-5.790290689089428e-05	-9.583921542809584e-07	-5.802754536782251e-05
26.455533537303385	0.0017499272777709394	0.0017513040434361175	0.0019334646658349759	0.001936272034485563	0.002042501239655044	0.0020462515704873247	0.002161695090690608	0.0021665523266861104	0.0024217078090406734	0.0024292426007184453	0.11174065426475721	0.1125376251492406	-9.305247482063739e-07	-5.667953160015671e-05	-9.325375327608534e-07	-5.680213491354724e-05
26.614941435314055	0.0017498550906169137	0.0017512321055075397	0.0019333476932514666	0.001936154995733991	0.0020423549880585565	0.0020461050017262557	0.002161514649339356	0.0021663712372515208	0.002421445251000455	0.002428978460316723	0.1117175796675693	0.11251438285097842	-9.042613441107711e-07	-5.541145601295483e-05	-9.062275682265863e-07	-5.553194453211674e-05
26.77530984610034	0.0017497864143105907	0.001751163684817965	0.0019332341605273469	0.0019360414030657766	0.0020422121037464037	0.0020459618058719154	0.002161337471234066	0.002166193415568821	0.002421185644505996	0.0024287172717657175	0.11169423111745702	0.11249086461072123	-8.77539739517659e-07	-5.4097790968654635e-05	-8.794585712006142e-07	-5.421608346090068e-05
26.93664455723489	0.0017497213593459665	0.0017510988919928643	0.0019331241844041495	0.0019359313734070402	0.002042072706828778	0.0020458221032485344	0.0021611636798919086	0.002166018985399214	0.002420929119573202	0.0024284591653815253	0.11167060542221896	0.11246706721313683	-8.503562645475332e-07	-5.2737635268196303e-05	-8.522268651568396e-07	-5.285364887724908e-05
27.098951391163432	0.0017496600383473926	0.0017510378397903542	0.0019330178839047404	0.001935825025968764	0.0020419369197828344	0.002045686016551572	0.00216099340128741	0.002165848072966353	0.0024206758088619576	0.0024282042741311087	0.11164669935392292	0.11244298740690457	-8.227072633721494e-07	-5.1330075615474424e-05	-8.245287876360377e-07	-5.1443725839261933e-05
27.26223620541477	0.0017496025660984043	0.0017509806431300567	0.001932915380363955	0.0019357224822774612	0.0020418048674843256	0.0020455536708794066	0.0021608267638851646	0.002165680806989104	0.0024204258477110137	0.0024279527336672733	0.11162250964854216	0.11241862190434791	-7.945890953238791e-07	-4.987418655977294e-05	-7.963606913847024e-07	-4.99853872292233e-05
27.426504892812353	0.0017495490595706958	0.0017509274191221092	0.0019328167974593674	0.0019356238662059995	0.0020416766772393923	0.0020454251937651814	0.002160663898672668	0.002165517318714459	0.002420179374172982	0.002427704682363747	0.1115980330055879	0.11239396738106845	-7.659981360796583e-07	-4.836903044164176e-05	-7.677189455060351e-07	-4.847769369775712e-05
27.59176338168682	0.0017494996379532539	0.0017508782870963304	0.001932722261242207	0.001935529304004571	0.0020415524788164746	0.002045300715208781	0.002160504939193288	0.002165357741950564	0.00241993652904944	0.0024274602613503777	0.11157326608774262	0.11236902047556982	-7.369307788414672e-07	-4.681365734288123e-05	-7.385999366716495e-07	-4.6919693615421476e-05
27.758017636089992	0.0017494544226816418	0.0017508333686315416	0.001932631900168418	0.0019354389243317956	0.002041432404478369	0.0020451803677089334	0.0021603500215793474	0.0021652022130998773	0.0024196974559261403	0.002427219614548425	0.11154820552048418	0.11234377778888462	-7.073834355731876e-07	-4.520710504068992e-05	-7.090000703705718e-07	-4.531042302702293e-05
27.925273656010095	0.001749413537467405	0.0017507927875850017	0.0019325458451298293	0.0019353528582859356	0.002041316589014375	0.002045064286295422	0.0021601992845853113	0.0021650508711924124	0.002419462301208276	0.0024269828887059116	0.11152284789171368	0.11231823588419733	-6.773525382591447e-07	-4.354839896475449e-05	-6.789157721218131e-07	-4.364890560598633e-05
28.09353747758831	0.0017493771083276315	0.0017507566701220078	0.001932464229485457	0.001935271239436261	0.0020412051697725787	0.002044952608561428	0.002160052869621078	0.0021649038579191113	0.002419231214155846	0.0024267502334330794	0.11149718975137501	0.11229239128646161	-6.468345401678538e-07	-4.1836552156560014e-05	-6.483434887884221e-07	-4.1934152616496245e-05
28.2628151733366	0.0017493452636146091	0.0017507251447455836	0.0019323871890929013	0.0019351942038544807	0.00204109828669221	0.0020448454746959397	0.0021599109207853452	0.0021647613176652594	0.002419004346919045	0.0024265218012378656	0.11147122761107565	0.11226624048201705	-6.158259171894914e-07	-4.007056523608332e-05	-6.172796898819971e-07	-4.016516287808081e-05
28.43311285235687	0.0017493181340456248	0.0017506983423263177	0.0019323148623398522	0.001935121890146309	0.002040996082336101	0.0020447430275162787	0.002159773584899062	0.0021646233975440234	0.002418781854573729	0.0024262977475614494	0.11144495794370332	0.1122397799182065	-5.843231691594897e-07	-3.824942636937445e-05	-5.857208689088317e-07	-3.8340922734025895e-05
28.604436660561465	0.0017492958527328439	0.001750676396132277	0.0019322473901756713	0.0019350544394830924	0.0020408987019232107	0.0020446454125006746	0.002159641011538924	0.0021644902474300012	0.0024185638951568725	0.002426078230813799	0.11141837718303779	0.11221300600298252	-5.523228212549885e-07	-3.637211124296602e-05	-5.536635447871835e-07	-3.6460406027227776e-05
28.77679278089485	0.001749278555213303	0.0017506594418590336	0.001932184916143057	0.0019349919956335245	0.002040806293361219	0.0020445527778209156	0.0021595133530709293	0.0021643620199928468	0.0024183506297020545	0.0024258634124092425	0.11139148172336392	0.11218591510451732	-5.198214253852168e-07	-3.4437583041280195e-05	-5.211042632072976e-07	-3.452257407549064e-05
28.950187433556945	0.0017492663794789899	0.001750647617659786	0.001932127586409783	0.0019349347049954395	0.00204071900727917	0.002044465274375057	0.0021593907646839786	0.0021642388707309407	0.0024181422222749583	0.002425653456802049	0.1113642679190796	0.11215850355080928	-4.868155616816194e-07	-3.244479243136311e-05	-4.880395981119931e-07	-3.252637565515082e-05
29.124626876227456	0.0017492594660069812	0.0017506410641755313	0.0019320755498004594	0.0019348827166276203	0.002040636997060142	0.0020443830558201505	0.002159273404423459	0.002164120958005036	0.0024179388400087996	0.002425448531521947	0.11133673208430193	0.11213076762928435	-4.533018399246677e-07	-3.039267754828545e-05	-4.5446615317724925e-07	-3.047074698991903e-05
29.30011740429177	0.0017492579577896795	0.001750639924565337	0.0019320289578283825	0.0019348361822816977	0.0020405604188739697	0.002044306278605016	0.002159161433224878	0.002164008443071966	0.0024177406531397765	0.0024252488072096508	0.11130887049246632	0.11210270358639701	-4.1927690108689575e-07	-2.828016398986888e-05	-4.2038056331707846e-07	-2.835461174327536e-05
29.476665351068124	0.0017492620003650675	0.0017506443445366394	0.0019319879647273627	0.0019347952564340357	0.0020404894317099407	0.002044235102003008	0.002159055014947455	0.0021639014901182925	0.0024175478350424114	0.002425054457652288	0.11128067937593243	0.11207430762722499	-3.8473741890889673e-07	-2.610616481718564e-05	-3.8577949628901265e-07	-2.617688102002358e-05
29.654277088036206	0.0017492717418470364	0.001750654472375601	0.0019319527274836035	0.0019347600963176507	0.002040424197409517	0.002044169688144781	0.0021589543164076993	0.002163800266293959	0.0024173605622648487	0.00242486565981878	0.1112521549255751	0.11204557591506874	-3.4968010144322687e-07	-2.3869580555557768e-05	-3.506596542154558e-07	-2.393645336618011e-05
29.832959025067048	0.0017492873329557309	0.0017506704589775022	0.0019319234058675619	0.0019347308619541352	0.002040364880699024	0.002044110202051055	0.002158859507412952	0.002163704941745892	0.002417179014564046	0.002424682593895115	0.11122329329038552	0.11201650457103769	-3.1410169273101557e-07	-2.1569299208878956e-05	-3.150177752811109e-07	-2.1632214784572668e-05
30.0127176106544	0.0017493089270479128	0.0017506924578771384	0.0019319001624657959	0.0019347077161855474	0.002040311649222297	0.0020440568116653003	0.002158770760794848	0.0021636156896515336	0.002417003374940848	0.002424505443319497	0.11119409057705876	0.11198708967364467	-2.7799897446036115e-07	-1.9204196275490748e-05	-2.7885063538443666e-07	-1.926303874960622e-05
30.193559332147448	0.0017493366801473317	0.0017507206252792315	0.0019318831627127863	0.0019346908247062917	0.0020402646735732896	0.002044009687886426	0.002158688252442719	0.002163532686252306	0.0024168338296749192	0.0024243343948173648	0.11116454284958502	0.11195732725838708	-2.4136876766722715e-07	-1.6773134771164155e-05	-2.4215504984288067e-07	-1.682778623063319e-05
30.37549071598484	0.0017493707509750884	0.0017507551200888318	0.0019318725749227106	0.0019346803560949342	0.002040224127328599	0.002043969004601341	0.0021586121613368877	0.002163456110886971	0.002416670568359529	0.0024241696384362473	0.11113464612883601	0.11192721331733572	-2.0420793447190055e-07	-1.4274965258742611e-05	-2.0492787516143002e-07	-1.4325305723650317e-05
30.55851832793038	0.001749411300979979	0.0017507961039417007	0.0019318685703211555	0.001934676481845975	0.00204019018707992	0.002043934938717482	0.0021585426695818572	0.0021633861460248855	0.00241651378393615	0.0024240113675804437	0.1111043963921498	0.11189674379871413	-1.6651337993167648e-07	-1.1708525888665111e-05	-1.671660108306522e-07	-1.1754433287936017e-05
30.742648773309874	0.001749458494368782	0.0017508437412346398	0.0019318713230767348	0.0019346793764015153	0.0020401630324663584	0.0020439076701951765	0.0021584799624393383	0.0021633229772990903	0.0024163636727288318	0.002423859779045472	0.1110737895729126	0.11186591460647599	-1.2828205386491986e-07	-9.072642443985757e-06	-1.2886640120019638e-07	-9.113992594567133e-06
30.92788869724955	0.0017495124981365105	0.0017508981991557824	0.0019318810103326237	0.0019346892171828419	0.0020401428462066503	0.002043887382079924	0.002158424228361134	0.002163266793539263	0.00241622043447836	0.002423715073052302	0.11104282156013473	0.11183472159988257	-8.951095270201548e-08	-6.366128389945214e-06	-9.002603732714137e-08	-6.402794975213233e-06
31.114244784915854	0.0017495734820965824	0.0017509596477148033	0.0019318978122379682	0.0019347061846218862	0.0020401298141312163	0.0020438742605345	0.0021583756590218524	0.0021632177868044808	0.0024160842723761574	0.0024235774532813245	0.1110114881980337	0.11180316059307671	-5.019712146642208e-08	-3.587784939695915e-06	-5.064195893883516e-08	-3.619639486307502e-06
31.30172376175672	0.001749641618910902	0.001751028259773041	0.0019319219119791477	0.0019347304621925422	0.00204012412521404	0.0020438684948709037	0.0021583344493513786	0.002163176152415773	0.002415955393097878	0.002423447126906029	0.1109797852856021	0.1117712273546542	-1.0337655734042606e-08	-7.364011204713528e-07	-1.0711256418285964e-08	-7.633129779360814e-07
31.4903323937443	0.0017497170841198413	0.00175110421107352	0.001931953495810894	0.0019347622364418336	0.002040125971604374	0.0020438702775821046	0.002158300797567158	0.002163142088988448	0.002415834006836717	0.0024233243046263655	0.11094770857618279	0.11173891760723063	3.007029630158753e-08	2.189246144090884e-06	2.9768927121975874e-08	2.1674098242829842e-06
31.68007748761912	0.0017498000561720723	0.0017511876802708273	0.0019319927530871987	0.0019348016970208732	0.002040135548658191	0.0020438798043735597	0.002158274905206177	0.002163115798464144	0.0024157203273363326	0.002423209200701748	0.11091525377703715	0.11170622702700858	7.102953178059201e-08	5.190391949683182e-06	7.08013938328228e-08	5.173766237709376e-06
31.870965891135747	0.0017498907164542913	0.0017512788489608745	0.0019320398762920604	0.0019348490367156587	0.00204015305496945	0.002043897274194536	0.002158256977156716	0.002163097486142641	0.0024156145719234474	0.0024231020329837194	0.11088241654891094	0.1116731512433427	1.1254279102135972e-07	8.26828331179641e-06	1.1238888890548193e-07	8.257005517986471e-06
32.063004493309954	0.0017499892493207313	0.0017513779017104517	0.0019320950610699468	0.0019349044514775891	0.0020401786924010247	0.002043922889269083	0.0021582472216897324	0.002163087360713298	0.002415516961539983	0.0024230030229481433	0.11084919250560053	0.111639685838299	1.546127552879556e-07	1.1424179055585792e-05	1.545340983693036e-07	1.1418388752626463e-05
32.25620022466719	0.0017500958421225164	0.0017514850260866273	0.0019321585062560501	0.001934968140453768	0.0020402126661154003	0.0020439568551267966	0.0021582458504899515	0.002163085634286204	0.0024154277207747987	0.0024229123957270095	0.1108155772135145	0.11160582634621462	1.9724204461391004e-07	1.4659349703960434e-05	1.9723964693810214e-07	1.4659188747934149e-05
32.45056005749291	0.0017502106852367973	0.0017516004126859233	0.00193223041390624	0.0019350403060170043	0.002040255184605015	0.0020439993806332076	0.0021582530786865674	0.0021630925224229375	0.0024153470778949353	0.002422830380139738	0.11078156619123329	0.1115715682532571	2.404332154247804e-07	1.7975077341858547e-05	2.4050809555465485e-07	1.7980689891006207e-05
32.64609100608406	0.0017503339720956355	0.0017517242551632422	0.0019323109893267035	0.001935121153795509	0.0020403064597222477	0.0020440506780198173	0.002158269124883534	0.002163108244166907	0.0024152752648763354	0.0024227572087239554	0.11074715490906736	0.11153690699697405	2.8418875819107015e-07	2.1372655478135716e-05	2.843419391095406e-07	2.138418801439501e-05
32.84280012700226	0.0017504658992146466	0.0017518567502605538	0.0019324004411032682	0.0019352108927022603	0.002040366706709041	0.0020441109629137856	0.002158294211189441	0.0021631330220732888	0.002415212517434033	0.0024226931177657373	0.11071233878861059	0.11150183796584895	3.285110950013506e-07	2.485338889374189e-05	3.2874360398390395e-07	2.4870990242564783e-05
33.040694519328454	0.0017506066662213429	0.001751998097835279	0.00193249898113034	0.001935309734963992	0.0020404361442260964	0.0020441804543671646	0.00215832856324691	0.0021631670822384675	0.0024151590750517383	0.0024226383473292495	0.110677113202297	0.11146635649885188	3.734025770876781e-07	2.8418593477630427e-05	3.737154455566577e-07	2.8442414826579387e-05
33.239781324919136	0.0017507564758831805	0.0017521485008883818	0.00193260682463947	0.0019354178961498137	0.0020405149943816393	0.002044259374885723	0.0021583724102615005	0.002163210654329001	0.002415115181010814	0.002422593141285769	0.1106414734729489	0.11143045788498412	4.1886548221917175e-07	3.206959604601378e-05	4.192597456110711e-07	3.209979096430171e-05
33.44006772866406	0.0017509155341352302	0.0017523081655920832	0.0019327241902274543	0.001935535595199352	0.002040603482759672	0.0020443479504572413	0.0021584259850300474	0.002163263971609998	0.002415081082418538	0.0024225577473419952	0.11060541487332878	0.11139413736282618	4.649020120652339e-07	3.580773415023941e-05	4.6537870969191875e-07	3.584445860788099e-05
33.64156095874556	0.0017510840501075114	0.0017524773013172378	0.0019328512998840087	0.0019356630544504784	0.0020407018384477373	0.002044446410579333	0.002158489523968446	0.0021633272709729663	0.002415057030235684	0.002422532417067678	0.11056893262568394	0.11135739012008386	5.115142895726482e-07	3.963435587761577e-05	5.120744644730377e-07	3.967776826380165e-05
33.84426828689945	0.0017512622361519148	0.0017526561206602992	0.0019329883790189398	0.0019358004996665233	0.0020408102940641317	0.0020445549882866947	0.0021585632671388168	0.002163400792963011	0.0024150432793033374	0.002422517405922464	0.11053202190129113	0.11132021129312505	5.587043561241026e-07	4.355081962570395e-05	5.593490549132482e-07	4.360108076639779e-05
34.04819702867729	0.0017514503078686755	0.001752844839469839	0.0019331356564887617	0.0019359481600629402	0.0020409290857844897	0.0020446739201777477	0.0021586474582759945	0.002163484781805371	0.0024150400883688676	0.002422512973281918	0.11049467782000416	0.11128259596652493	6.064741687001815e-07	4.7558493867894125e-05	6.072044414009992e-07	4.7615767043429624e-05
34.25335454371064	0.0017516484841323936	0.0017530436768726089	0.0019332933646227632	0.0019361062683334194	0.0020410584533677753	0.0020448034464406635	0.0021587423448133163	0.0021635794854312565	0.0024150477201110776	0.0024225193824626945	0.11045689544978936	0.11124453917260058	6.548255969953884e-07	5.165875690599231e-05	6.556424968764615e-07	5.172320786722695e-05
34.45974823597649	0.0017518569871175541	0.0017532528552991061	0.001933461739248463	0.00193627506067539	0.002041198640181576	0.0020449438108787066	0.002158848177907682	0.002163685155502941	0.0024150664411644192	0.0024225369007467926	0.11041866980627117	0.11120603589094884	7.037604203589606e-07	5.585299659727205e-05	7.046650037723437e-07	5.592479358357272e-05
34.66738555406454	0.001752076042323491	0.0017534726005085802	0.0019336410197163991	0.0019364547768148468	0.0020413498932266676	0.0020450952609348456	0.002158965212463778	0.0021638020474380334	0.002415096522142241	0.002422565799404821	0.11037999585226388	0.11116708104798134	7.532803247270112e-07	6.0142610072422276e-05	7.542736509442982e-07	6.02219238278745e-05
34.87627399144595	0.0017523058785987938	0.0017537031416134865	0.0019338314489242378	0.0019366456600305156	0.0020415124631608388	0.0020452580477156156	0.002159093707157497	0.002163930420432926	0.0024151382376590216	0.002422606353718262	0.11034086849731471	0.11112766951645478	8.033868995069651e-07	6.45290034360646e-05	8.044700305223987e-07	6.461600722384997e-05
35.086421086743854	0.0017525467281650918	0.001753944711103309	0.0019340332733401506	0.001936847957177253	0.0020416866043218925	0.002045432426014157	0.0021592339244584395	0.0021640705374853402	0.002415191866351529	0.0024226588430006383	0.11030128259723046	0.11108779611500817	8.540816342208699e-07	6.901359143823838e-05	8.552556345639908e-07	6.910846105528945e-05
35.29783442400536	0.0017527988266401626	0.001754197544867717	0.001934246743025367	0.0019370619187086618	0.0020418725747497557	0.0020456186543323642	0.002159386130651455	0.0021642226654158873	0.002415257690898799	0.002422723550617514	0.11026123295361867	0.11104745560768496	9.053659152189614e-07	7.35977971386137e-05	9.066318517681263e-07	7.370071093015795e-05
35.51052163297529	0.001753062413060374	0.0017544618822190503	0.0019344721116559512	0.0019372877986988917	0.002042070636207729	0.0020458169949021726	0.0021595505958572126	0.002164387074888678	0.002415335998040971	0.002422800764005331	0.1102207143134129	0.11100664270346709	9.572410222605243e-07	7.828305154766735e-05	9.5859996404081e-07	7.839419042060536e-05
35.72449038937153	0.0017533377299023558	0.0017547379659140344	0.0019347096365436487	0.0019375258548635346	0.0020422810542027243	0.0020460277137058286	0.002159727594051681	0.0021645640404308257	0.002415427078596805	0.002422890774688934	0.11017972136840674	0.11096535205580012	1.0097081248770443e-06	8.307079323588429e-05	1.011161142869428e-06	8.319034067288955e-05
35.93974841516195	0.0017536250231038753	0.0017550260421747006	0.0019349595786558062	0.0019377763485795803	0.0020425040980044753	0.0020462510804951394	0.002159917403084485	0.0021647538404508276	0.0024155312274798655	0.002422993878297756	0.11013824875478212	0.11092357826211854	1.0627682788073509e-06	8.79624679367419e-05	1.064316445717993e-06	8.809061000614182e-05
36.15630347884324	0.0017539245420838904	0.0017553263607084813	0.0019352222026343096	0.0019380395449043917	0.002042740040663704	0.0020464873688096547	0.0021601203046960928	0.0021649567572557733	0.002415648743713322	0.0024231103745805983	0.11009629105263526	0.11088131586337062	1.1164224222584215e-06	9.295952812010677e-05	1.1180668122888135e-06	9.309645348715145e-05
36.374163395721176	0.0017542365397617012	0.0017556391747274064	0.0019354977768134714	0.0019383157125936246	0.0020429891590291035	0.0020467368559936917	0.002160336584533753	0.0021651730770672973	0.0024157799304432427	0.00242324056741893	0.11005384278550583	0.1108385593435426	1.1706713719927125e-06	9.806343253632166e-05	1.1724130606540623e-06	9.82093324758404e-05
36.59333602819267	0.0017545612725751534	0.0017559647409663497	0.001935786573236798	0.0019386051241180315	0.0020432517337631265	0.002046999823212147	0.002160566532166099	0.002165403090036199	0.0024159250949503386	0.0024233847648386015	0.11001089841990057	0.11079530312917997	1.2255158194163576e-06	0.00010327564574441617	1.2273558832667786e-06	0.00010343071414836702
36.813829286029524	0.001754899000497841	0.001756303319700277	0.0019360888676725892	0.0019389080556790992	0.002043528049356507	0.0020472765554650357	0.002160810441096374	0.0021656470902556815	0.0024160845486600603	0.0024235432790199194	0.1099674523648197	0.11075154158890807	1.2809563264869553e-06	0.00010859763761045249	1.2828958428851359e-06	0.0001087620709962489
37.03565112666392	0.0017552499870552613	0.0017566551747604392	0.0019364049396283199	0.0019392247872234496	0.0020438183941414306	0.0020475673416006867	0.0021610686087742037	0.002165905375773125	0.002416258607150989	0.0024237164263060072	0.10992349897127762	0.11070726903295285	1.3369933215077318e-06	0.0001140308827777825	1.3390333683839517e-06	0.0001142048802970641
37.25880955547555	0.001755614499339837	0.0017570205735494425	0.0019367350723636886	0.0019395556024559301	0.002044123060303292	0.00204787247432752	0.002161341336605819	0.002166178248600322	0.0024164475901613993	0.002423904527209333	0.10987903253183051	0.1106624797126639	1.393627094785528e-06	0.00011957686010938273	1.3957687503771132e-06	0.00011976062355362194
37.483312626080554	0.0017559928080247596	0.0017573997870551311	0.0019370795529023129	0.0019399007888513283	0.0020444423438909553	0.0020481922502243186	0.0021616289299626616	0.0021664660147220735	0.002416651821593929	0.002424107906416332	0.10983404728009566	0.1106171678200285	1.4508577942315415e-06	0.00012523705210548686	1.4531021368087774e-06	0.00012543078591126244
37.70916844062219	0.001756385187376598	0.001757793089863239	0.0019374386720419799	0.0019402606376646492	0.0020447765448254724	0.0020485269697489623	0.002161931698188304	0.00216676898410311	0.0024168716295182692	0.0024243268927900477	0.10978853739027265	0.11057132748719362	1.5086854207660427e-06	0.00013101294428785604	1.5110335283849766e-06	0.0001312168555426818
37.93638515006311	0.0017567919152665823	0.0017582007601687135	0.001937812724363364	0.001940635443939864	0.0020451259669071317	0.0020488769372454894	0.002162249954603574	0.002167087470693207	0.0024171073461717605	0.0024245618193706655	0.10974249697666745	0.11052495278598089	1.567109823577377e-06	0.00013690602454835554	1.5695627737614959e-06	0.00013712032299090238
38.164970954479706	0.0017572132731804937	0.0017586230797856492	0.0019382020082371432	0.0019410255065170356	0.002045490917820776	0.0020492424609494055	0.002162584016509799	0.002167421792430413	0.002417359307957782	0.0024248130233738363	0.10969592009321065	0.11047803772740926	1.6261306952760138e-06	0.00014291778247083053	1.6286895647525668e-06	0.00014314268049470114
38.39493410335793	0.0017576495462271143	0.001759060334155777	0.0019386068258294435	0.0019414311280377954	0.0020458717091393136	0.002049623852991222	0.0021629342051901037	0.0021677722712423273	0.002417627855441875	0.002425080846186732	0.10964880073298114	0.11043057626120498	1.685747566900278e-06	0.00014904970861562283	1.6884134312949647e-06	0.00014928542126985134
38.626282895891045	0.0017581010231451164	0.0017595128123553934	0.001939027483105491	0.001941852614949002	0.0020462686563253022	0.002050021429398015	0.0021633008459086083	0.002168139233045286	0.002417913333345439	0.002425365633361646	0.10960113282772377	0.11038256227532835	1.74595980275815e-06	0.00015530329377005936	1.7487337362759314e-06	0.00015555003875677986
38.859025681279114	0.001758567996308357	0.0017599808071006922	0.0019394642898314324	0.0019422902775045811	0.00204668207873055	0.0020504355100930396	0.002163684267907504	0.0021685230077413916	0.002418216090536929	0.002425667734607107	0.10955291024737138	0.11033398959548114	1.8067665951242151e-06	0.0001616800281603048	1.8096496702414006e-06	0.00016193802583353012
39.09317085903034	0.001759050761729449	0.0017604646147513815	0.0019399175595741728	0.0019427444297653756	0.002047112299593586	0.0020508664188931807	0.002164084804401822	0.0021689239292132646	0.0024185364800204108	0.002425987503776329	0.1095041267995671	0.11028485198463313	1.8681669587241115e-06	0.00016818140062224707	1.8711602458544238e-06	0.00016845087398309477
39.328726879264174	0.001759549619061549	0.0017609645353125006	0.0019403876096991729	0.001943215389596949	0.0020475596460349343	0.002051314483504223	0.0021645027925718307	0.0021693423353163913	0.0024188748589213404	0.0024263252988528817	0.10945477622918245	0.11023514314253453	1.9301597251539238e-06	0.00017480889773802133	1.9332642923076265e-06	0.00017509007242977326
39.56570224301631	0.0017600648715982744	0.0017614808724343825	0.001940874761366104	0.0019437034786652526	0.002048024449050082	0.002051780035513795	0.0021649385735529585	0.002169778567869	0.002419231588469496	0.0024266814819335	0.10940485221784345	0.11018485670523394	1.9927435370246244e-06	0.0001815640029255161	1.995960449461577e-06	0.00018185710722568027
39.80410550254544	0.0017605968262716346	0.0017620139334106133	0.001941379339522235	0.0019442090224300078	0.0020485070434999994	0.0020522634103818725	0.0021653924924230792	0.0021702329726393027	0.002419607033978865	0.0024270564192078415	0.10935434838344714	0.11013398624460087	2.055916841949522e-06	0.0001884481954831374	2.0592471618183575e-06	0.0001887534602951213
40.04394526164196	0.0017611457936478683	0.0017625640291739132	0.0019419016728934298	0.001944732350135708	0.002049007768099123	0.002052764947428737	0.0021658648981870577	0.0021707058993299753	0.002420001564824361	0.002427450480935055	0.10930325827968917	0.11008252526784347	2.119677886446708e-06	0.0001954629495987681	2.1231226724075306e-06	0.00019578060844016587
40.28523017593832	0.0017617120879211564	0.0017631314742898774	0.0019424420939727224	0.0019452737948001903	0.0020495269654007076	0.002053284989820288	0.002166356143758479	0.0021711977015598264	0.002420415554415301	0.002427864041417114	0.1092515753955834	0.11003046721702767	2.1840247094520593e-06	0.00020260973329472298	2.1875850162991414e-06	0.00020294002228532504
40.52796895322162	0.0017622960269049687	0.001763716586948359	0.0019430009390062006	0.001945833693200512	0.0020500649817793023	0.0020538238845504977	0.002166866585938299	0.00217170873684237	0.002420849380165341	0.0024282974789685773	0.10919929315499063	0.10997780546859955	2.248955135810554e-06	0.00020989000733767638	2.2526320140690143e-06	0.00021023316518375967
40.77217035374772	0.001762897932021085	0.001764319688952523	0.0019435785479762478	0.0019464123858561817	0.002050622167410413	0.0020543819824210153	0.0021673965853904417	0.0021722393665613454	0.0024213034234588982	0.002428751175882842	0.10914640491614211	0.10992453333290761	2.3144667694995763e-06	0.00021730522409318942	2.3182612650237897e-06	0.00021766149207125274
41.017843190557436	0.0017635181282860508	0.0017649411057053305	0.0019441752645818684	0.0019470102170094695	0.0020511988762470052	0.002054959638017638	0.0021679465066140467	0.002172789955942885	0.0024217780696137465	0.00242922551839454	0.1090929039711661	0.10987064405372879	2.380556986593743e-06	0.00022485682632161774	2.3844701401414675e-06	0.00022522644825850868
41.26499632979458	0.0017641569442950178	0.00176558116619341	0.001944791436216055	0.001947627534602754	0.0020517954659928805	0.00205555720968362	0.002168516717912331	0.0021733608740242653	0.0024222737078397017	0.002429720896638027	0.10903878354561689	0.1098161308077896	2.4472229280779467e-06	0.00023254624592450313	2.4512557748714373e-06	0.00023292946817571325
41.51363869102594	0.0017648147122028058	0.0017662402029681456	0.001945427413939995	0.0019482646902527114	0.002052412298072639	0.002056175059489587	0.002169107591357828	0.002173952493619057	0.0024227907311931904	0.0024302377046017303	0.10898403679800828	0.1097609867042979	2.5144614923680933e-06	0.0002403749026279045	2.5186150616630237e-06	0.00024077197405525386
41.763779247563185	0.001765491767702068	0.0017669185521238724	0.0019460835524540254	0.0019489220392212368	0.002053049737598185	0.002056813553199973	0.002169719502753894	0.002174565191278509	0.002423329536527525	0.002430776340078196	0.10892865681934001	0.10970520478446792	2.5822693276653097e-06	0.0002483442026121607	2.586544642267652e-06	0.00024875537455498753
42.0154270267867	0.0017661884499984215	0.001767616553273028	0.0019467602100651312	0.0019495999403829137	0.002053708153331541	0.0020574730602357554	0.002170352831592278	0.0021751993472490004	0.002423890524438711	0.002431337204609643	0.10887263663263606	0.10964877802105291	2.650642823991828e-06	0.00025645553706948876	2.655040899802487e-06	0.00025688106331783755
42.26859111047143	0.0017669051017823953	0.0017683345495181245	0.0019474577486508712	0.0019502987561889008	0.0020543879176438255	0.0020581539536333694	0.0021710079610066046	0.0021758553454253923	0.0024244740992065607	0.0024319207034288236	0.10881596919247985	0.10959169931787868	2.719578105010896e-06	0.0002647102807027957	2.724099950516569e-06	0.000265150417463611
42.523280635114425	0.001767642069198036	0.0017690728874203776	0.0019481765336195286	0.0019510188526270424	0.0020550894064702337	0.002058856609999576	0.0021716852777215532	0.002176533573300065	0.002425080668730929	0.002432527245394976	0.10875864738455213	0.10953396150937826	2.7890710195769414e-06	0.00027310979015432446	2.7937176353288323e-06	0.0002735647960151466
42.77950479226489	0.00176839970180804	0.001769831916964852	0.0019489169338663451	0.001951760599178052	0.0020558129992608175	0.0020595814094621664	0.0021723851719975774	0.002177234421907488	0.002425710644462862	0.0024331572429246782	0.10870066402517248	0.10947555736013141	2.859117132988226e-06	0.0002816554023598594	2.863889511131937e-06	0.00028212553825601727
43.03727282885567	0.0017691783525552117	0.0017706119915219436	0.0019496793217256357	0.0019525243687675746	0.002056559078926877	0.0020603287356162573	0.0021731080375709407	0.0021779582857640828	0.0024263644413304157	0.002433811111917356	0.10864201186084635	0.10941647956440284	2.929711718018327e-06	0.0002903484328364847	2.9346108417101224e-06	0.0002908339620061873
43.29659404753705	0.0017699783777201262	0.0017714134678050487	0.0019504640729186202	0.0019533105377139573	0.0020573280317828075	0.0020610989754659987	0.0021738542715888723	0.002178705562803221	0.0024270424776589475	0.0024344892716752476	0.10858268356780715	0.10935672074569038	3.000849745571181e-06	0.00029919017388468916	3.005876588426347e-06	0.00029969136182456113
43.55747780701245	0.0017708001368747556	0.0017722367058242128	0.001951271566496736	0.0019541194856715033	0.002058120247483108	0.002061892519361491	0.002174624274539608	0.0021794766543050716	0.0024277451750855912	0.002435192144817526	0.10852267175157128	0.10929627345626869	3.0725258750932682e-06	0.00030818189271536456	3.0776814006309994e-06	0.00030869900713487164
43.81993352237618	0.0017716439928319495	0.0017730820688356085	0.001952102184780295	0.0019549515955690428	0.0020589361189544547	0.0020627097609307123	0.0021754184501771366	0.0021802719648211445	0.0024284729584677367	0.002435920157188411	0.10846196894648846	0.10923513017674152	3.1447344446583654e-06	0.000317324829492871	3.1500196056950466e-06	0.00031785814026125125
44.08397066545326	0.001772510311590497	0.0017739499232866146	0.0019529563132921893	0.00195580725354357	0.0020597760423225015	0.0020635510970061868	0.0021762372054403454	0.002181091902093238	0.0024292262557851696	0.002436673737758924	0.10840056761530036	0.10917328331559709	3.217469460704489e-06	0.0003266201952885628	3.2228851987465418e-06	0.0003271699743798706
44.349598765141174	0.0017733994622756457	0.0017748406387563288	0.001953834340686508	0.00195668684886877	0.0020606404168332713	0.0020644169275462225	0.002177080950366405	0.002181936876966587	0.002430005498035695	0.0024374533185220963	0.10833846014870253	0.10911072520876403	3.2907245874416735e-06	0.0003360691699439977	3.296271832053683e-06	0.0003366356913782065
44.6168274077539	0.0017743118170747917	0.0017757545878912685	0.0019547366586717576	0.0019575907738781464	0.0020615296447688085	0.0020653076555504097	0.0021779500979980542	0.002182807303296919	0.0024308111191238646	0.0024382593343812713	0.10827563886491139	0.10904744811917709	3.3644931359448974e-06	0.00034567289984432925	3.3701728041112336e-06	0.0003462564396248813
44.88566623736761	0.001775247751168212	0.0017766921463360933	0.001955663661928541	0.001958519423882594	0.002062444131356951	0.002066223686969221	0.002178845064284614	0.0021837035978512134	0.0024316435557426306	0.002439092223031303	0.10821209600923089	0.1089834442363421	3.4387680528662375e-06	0.00035543249559000234	3.4445810483062743e-06	0.0003560333316350306
45.15612495616904	0.0017762076426545137	0.0017776536926590494	0.001956615748021332	0.0019594731970820683	0.0020633842846748355	0.0020671654306073303	0.002179766267976352	0.002184626180201798	0.002432503247247501	0.002439952424832232	0.1081478237536281	0.10891870567590725	3.5135419087124753e-06	0.0003653490295614237	3.5194891211971085e-06	0.000365967441632864
45.42821332480542	0.0017771918724706422	0.00177863960827197	0.001957593317304185	0.001960452494471172	0.0020643505155459605	0.0020681332980204904	0.0021807141305120055	0.002185575472613592	0.0024333906355229837	0.0024408403826752276	0.10808281419631463	0.10885322447924214	3.588806885838642e-06	0.00037542353338732015	3.594889190477752e-06	0.0003760598030139173
45.701941162736816	0.001778200824306159	0.0017796502773445354	0.0019585967728200605	0.0019614577197383477	0.0020653432374304805	0.0020691277034056137	0.0021816890758991066	0.002186551899924128	0.002434306164840927	0.0024417565418404065	0.10801705936132824	0.10878699261301938	3.6645547659805607e-06	0.0003856569952947475	3.6707730224827193e-06	0.0003863114056902872
45.97731834859046	0.0017792348845115495	0.0017806860867125667	0.0019596265201934845	0.001962489279158418	0.0020663628663084442	0.0020701490634837953	0.0021826915305868254	0.0021875558894160845	0.0024352502817104565	0.0024427013498462095	0.1079505511981283	0.10872000196879934	3.7407769173923057e-06	0.0003960503573479657	3.747131969313207e-06	0.00039672319332595407
46.25435482051728	0.0017802944420002827	0.0017817474257800629	0.0019606829675162824	0.0019635475814781525	0.00206740982055568	0.002071197797375968	0.0021837219233309967	0.0021885878706819793	0.002436223434719122	0.002443675256289972	0.1078832815811844	0.1086522443626262	3.817464281554318e-06	0.0004066045125656337	3.8239569555035755e-06	0.0004072960604461495
46.533060576550575	0.001781379888144362	0.0017828346864147188	0.0019617665252260517	0.0019646330377945864	0.0020684845208119897	0.002072274326470842	0.0021847806850510193	0.002189648275480706	0.0024372260743649185	0.002444678712679334	0.10781524230958361	0.10858371153462527	3.8946073594122756e-06	0.000417320301910884	3.90123846424938e-06	0.0004180308494237117
46.813445674966815	0.0017824916166630368	0.0017839482628366123	0.0019628776059770485	0.0019657460614257477	0.0020695873898413314	0.0020733790742848354	0.0021858682486782287	0.0021907375375855545	0.0024382586528787563	0.002445712172254072	0.1077464251066374	0.10851439514861143	3.9721961971905285e-06	0.00042819851115488694	3.978966523197815e-06	0.00042892834733732066
47.09552023464871	0.001783630023504427	0.0017850885514997864	0.001964016624503204	0.001966887067773482	0.0020707188523836463	0.0020745124663136202	0.0021869850489954455	0.00219185609262335	0.0024393216240370364	0.0024467760897980044	0.10767682161949597	0.1084442867916983	4.050220371747994e-06	0.0004392398676067999	4.057130689756345e-06	0.00043998928269306514
47.37929443545016	0.0017847955067197042	0.0017862559509663912	0.0019651839974728844	0.00196805647417803	0.0020718793349979764	0.002075674929874945	0.002188131522467279	0.0021930043779043577	0.0024404154429638774	0.0024478709214405168	0.1076064234187713	0.10837337797392024	4.128668975385014e-06	0.00045044503669627867	4.135720035893051e-06	0.00045121432200306844
47.66477851856398	0.001785988466329507	0.0017874508617730489	0.001966380143335043	0.0019692546997639687	0.0020730692658964627	0.0020768668939423287	0.0021893081070607917	0.002194182832242511	0.0024415405659225656	0.0024489971244472807	0.10753522199816491	0.10830166012785797	4.207530600189649e-06	0.00046181461841565685	4.214723132455172e-06	0.00046260406622145034
47.951982786891236	0.001787209304182272	0.0017886736862891316	0.0019676054821564223	0.001970482165277199	0.0020742890747688955	0.002078088788969287	0.0021905152420561556	0.0021953918957656085	0.0024426974500958115	0.0024501551569997377	0.10746320877410422	0.10822912460827173	4.286793321884794e-06	0.0004733491436108572	4.294128032963744e-06	0.0004741590470254131
48.24091760541319	0.0017884584238041011	0.001789924828566564	0.0019688604354493834	0.0019717392929125424	0.0020755391925973603	0.002079341046703621	0.0021917533678468414	0.0021966320097150257	0.00244388655335433	0.0024513454779628778	0.10739037508538998	0.10815576269174583	4.366444683046467e-06	0.0004850490701058807	4.373922256837529e-06	0.0004858797229367884
48.53159340156531	0.0017897362302397891	0.001791204694180794	0.0019701454259899638	0.0019730265061315643	0.0020768200514605637	0.002080624099991404	0.0021930229257288887	0.0021979036162344937	0.002445108334013237	0.002452568546640801	0.10731671219284601	0.10808156557633765	4.446471675851119e-06	0.0004969147786705874	4.454092772066161e-06	0.0004977664752778832
48.82402066561362	0.0017910431298846596	0.0017925136900625378	0.0019714608776257806	0.001974344229470195	0.0020781320843274403	0.0020819383825701697	0.0021943243576788567	0.0021992071581474998	0.0024463632505758214	0.0024538248225195905	0.10724221127898272	0.10800652438124024	4.526860724223588e-06	0.0005089465688157824	4.534625977343793e-06	0.0005098196039610148
49.11820995103327	0.0017923795303067733	0.0017938522243199204	0.0019728072150732986	0.001975692888335744	0.0020794757248395394	0.0020832843288509277	0.002195658106119917	0.002200543078722843	0.0024476517614641126	0.0024551147649969894	0.10716686344766763	0.10793063014644715	4.6075976653540615e-06	0.0005211446544053921	4.615507683590394e-06	0.0005220393230964127
49.41417187488941	0.0017937458400591035	0.0017952207060505545	0.0019741848637040275	0.0019770729087928017	0.0020808514070817332	0.002084662373688435	0.0021970246136756143	0.002201911821427808	0.0024489743247357414	0.0024564388330982766	0.10709065972380313	0.10785387383242995	4.68866773066165e-06	0.0005335091590909502	4.696723094818611e-06	0.0005344257564117161
49.71191711822035	0.0017951424684812553	0.0017966195451431636	0.0019755942493191966	0.001978484717337598	0.0020822595653407815	0.0020860729521393092	0.002198424322910811	0.002203313829668498	0.002450331397786522	0.0024577974851778582	0.10701359105301847	0.10777624631982945	4.770055526060607e-06	0.0005460401115453539	4.778256788408233e-06	0.0005469789324818453
50.01145642642306	0.0017965698254902472	0.0017980491520682553	0.001977035797912365	0.0019799287406602967	0.0020837006338511725	0.0020875164992074117	0.002199857676059217	0.0022047495465167257	0.0024517234370381525	0.0024591911786059264	0.10693564830137056	0.10769773840915221	4.851745011605953e-06	0.0005587374405011669	4.860092694681118e-06	0.0005596987797548691
50.3128006096408	0.001798028321359911	0.0017995099376574048	0.0019785099354195164	0.00198140540539474	0.0020851750465277923	0.0020889934495760022	0.002201325114737004	0.0022062194144229575	0.0024531508976104624	0.0024606203694395937	0.10685682225505072	0.10761834082047869	4.93371948048207e-06	0.0005716009695826973	4.942214075887193e-06	0.0005725851213775335
50.61596054315354	0.0017995183664884149	0.0018010023128706555	0.0019800170874560707	0.001982915137855103	0.002086683236684805	0.002090504237326126	0.002202827079641907	0.002207723874914713	0.002454614232977557	0.0024620855120779193	0.10677710362010816	0.1075380441931816	5.015961537249269e-06	0.0005846304119160317	5.024603504398106e-06	0.000585637669795469
50.9209471677702	0.001801040371153386	0.0018025266885515027	0.001981557679040275	0.0019844583637588942	0.0020882256367401944	0.00209204929564059	0.0022043640102372137	0.0022092633682798137	0.002456113894607219	0.0024635870589001024	0.1066964830221836	0.10745683908566012	5.098453075400803e-06	0.0005978253645183007	5.10724284020353e-06	0.0005988560211286909
51.22777149022361	0.0018025947452541156	0.0018040834751689527	0.0019831321343023837	0.0019860355079357444	0.0020898026779053677	0.0020936290564930013	0.0022059363444199972	0.0022108383332338556	0.00245765033158286	0.0024651254598862023	0.10661495100625126	0.1073747159750802	5.181175254180027e-06	0.0006111853024529101	5.190113207709235e-06	0.000612239649319557
51.53644458356769	0.0018041818980402925	0.0018056730825460991	0.001984740876179064	0.001987646994021372	0.0020914147898591987	0.0020952439503212072	0.0022075445181729877	0.0022124492065712653	0.0024592239902073696	0.0024667011622196864	0.10653249803637652	0.10729166525713164	5.264108474606951e-06	0.0006247095727393015	5.27319497173025e-06	0.0006257879000320377
51.84697758757708	0.0018058022378266859	0.001807295919574637	0.00198638432609237	0.001989293244136125	0.0020930624004058557	0.002096894405684503	0.0022091889651993735	0.002214096422799261	0.0024608353135880763	0.0024683146098710466	0.10644911449548781	0.10720767724579433	5.347232354753657e-06	0.0006383973880143001	5.356467712684752e-06	0.0006394999842977422
52.15938170914916	0.0018074561716931862	0.0018089523939147205	0.0019880629036126726	0.0019909746785474265	0.002094745935115767	0.0020985808489039142	0.002210870116539839	0.00221578041375401	0.002462484741202108	0.0024699662431617465	0.1063647906851544	0.10712274217312097	5.430525704182287e-06	0.0006522478199297854	5.439910201009493e-06	0.000653374971903764
52.47366822270851	0.0018091441051695898	0.0018106429116795544	0.001989777026104859	0.001992691715315484	0.0020964658169489968	0.002100303703684903	0.002212588400171138	0.0022175016081982754	0.002464172708441347	0.0024716564983077124	0.10627951682538676	0.10703685018903268	5.513966497577242e-06	0.0006662597922795777	5.523500370765554e-06	0.0006674117845102412
52.789848470613855	0.0018108664419044733	0.001812367877104058	0.00199152710835712	0.0019944447699215577	0.002098222465860352	0.002102063390721738	0.0022143442405854205	0.0022192604313997838	0.0024658996461361625	0.0024733858069415373	0.10619328305444338	0.10694999136112457	5.597531847478798e-06	0.0006804320738423297	5.60721529226961e-06	0.0006816091884729869
53.107933863567155	0.0018126235833174863	0.0018141276921969393	0.0019933135621915837	0.0019962342548780405	0.0021000162983854055	0.0021038603272827494	0.002216138058349543	0.002221057304689522	0.0024676659800570845	0.0024751545956125617	0.10610607942865852	0.10686215567449427	5.6811979761298495e-06	0.0006947632709278784	5.691031143938933e-06	0.0006959657873835123
53.42793588102576	0.0018144159282343756	0.0018159227563754763	0.0019951367960560616	0.0019980605793196325	0.0021018477272067176	0.0021056949267757737	0.0022179702696435446	0.002222892644999167	0.002469472130393524	0.002476963285263936	0.10601789592228021	0.10677333303157832	5.764940186493879e-06	0.0007092518196321063	5.77492318323174e-06	0.000710480014305459
53.74986607161648	0.0018162438725040325	0.001817753466082315	0.0019969972145961585	0.0019999241485748405	0.002103717160699439	0.002107567598292898	0.0022198412857774887	0.002224766864376819	0.0024713185112086823	0.0024788122906858052	0.10592872242732454	0.10668351325200573	5.848732832235571e-06	0.00072389597776229	5.85886571656969e-06	0.000725150123685403
54.073736053552395	0.001818107808596764	0.0018196202143834694	0.0019988952182068555	0.0020018253637169308	0.0021056250024554025	0.002109478746133694	0.002221751512685719	0.0022266803694801175	0.002473205529869634	0.0024807020199435915	0.105838548753452	0.10659268607247487	5.932549286784619e-06	0.0007386938164403167	5.94283206837784e-06	0.0007399741829445805
54.399557515052166	0.0018200081251830696	0.0018215233905468098	0.0020008312025628344	0.00200376462109358	0.0021075716507849094	0.0021114287693060904	0.0022237013503977015	0.002228633561045877	0.002475133586451671	0.002482632873780467	0.10574736462784792	0.10650084114663218	6.016361911412912e-06	0.0007536432113674496	6.026794549065552e-06	0.0007549500637232254
54.727342214761876	0.0018219452066920681	0.0018234633796001874	0.002002805558126586	0.0020057423118342906	0.0021095574981952426	0.0021134180610039187	0.0022256911924844764	0.0022306268333352895	0.002477103073115868	0.0024846052449929734	0.1056551596951362	0.1064079680449849	6.100142022293e-06	0.0007687418337362639	6.110724422050701e-06	0.0007700754327788495
55.057101982179326	0.0018239194328487675	0.0018254405618683789	0.0020048186696334657	0.0020077588213347074	0.002111582930845032	0.0021154470080602932	0.002227721425479758	0.002232660573553721	0.0024791143734588317	0.00248661951777875	0.10556192351729662	0.10631405625482046	6.1838598565248405e-06	0.0007839871407780974	6.1945918697126935e-06	0.0007853477425149302
55.38884871808102	0.0018259311781892806	0.0018274553124879547	0.0020068709155527174	0.002009814528716867	0.0021136483279734415	0.002117515990375736	0.0022297924282746687	0.0022347351612440757	0.0024811678618335514	0.0024886760670552645	0.10546764557360765	0.10621909518014937	6.267484537042338e-06	0.000799376365925919	6.27836595823222e-06	0.0008007642211262933
55.722594394951685	0.0018279808115530924	0.0018295080008991838	0.0020089626675235134	0.002011909806264439	0.002115754061303209	0.002119625380320135	0.0022319045714850666	0.002236850967652705	0.0024832639026402133	0.0024907752577484478	0.10537231526060782	0.10612307414166369	6.350984036489465e-06	0.0008149065085942819	6.36201460144049e-06	0.0008163218623638557
56.058351057416104	0.0018300686955514585	0.0018315989903140474	0.0020110942897650238	0.002014045018831945	0.0021179004944164997	0.0021217755421074624	0.0022340582167904013	0.0022390083550667835	0.002485402849585856	0.0024929174440500622	0.10527592189207456	0.10602598237671866	6.434325139955798e-06	0.0008305743235491603	6.44550452343377e-06	0.0008320174148794823
56.39613082267415	0.0018321951860109345	0.0018337286371593545	0.002013266138459442	0.0020162205232268967	0.002120087982102484	0.0021239668311421357	0.0022362537162429574	0.002241207676121999	0.0024875850449116296	0.002495102968642596	0.10517845469902597	0.1059278090393334	6.517473406519002e-06	0.0008463763098533472	6.528801220062087e-06	0.000847847371153343
56.7359458809379	0.0018343606313910494	0.0018358972904939797	0.002015478561106918	0.002018436667563796	0.0021223168696755043	0.002126199593335955	0.002238491411546331	0.002243449273079423	0.0024898108185864333	0.002497332161890432	0.1050799028297366	0.10582854320021182	6.600393129646727e-06	0.0008623086993806428	6.611868919292104e-06	0.0008638079559908363
57.07780849587155	0.0018365653721750608	0.001838105291399167	0.0020177318958512556	0.0020206937905888683	0.0021245874922627213	0.0021284741643944455	0.0022407716333019538	0.002245733477070351	0.0024920804874656493	0.0024996053409960224	0.1049802553497842	0.10572817384678321	6.683047296393314e-06	0.000878367444878625	6.694670540296696e-06	0.0008798951145597145
57.42173100503407	0.0018388097402327382	0.0018403529723408185	0.0020200264707752476	0.0020229922209743754	0.002126900174059992	0.002130790869071371	0.0022430947002224245	0.0022480606073078816	0.0024943943544136465	0.002501922809119734	0.10487950124211375	0.1056266898832705	6.765397545319737e-06	0.0008945482075604638	6.777167651311582e-06	0.0008961044999606926
57.7677258203244	0.0018410940581540147	0.0018426406565026391	0.0020223626031644236	0.0020253322765812986	0.0021292552275547706	0.00213315002039022	0.002245460918310332	0.002250430970263921	0.00249675270738867	0.002504284854461969	0.1047776294071209	0.10552408013077534	6.847404123233071e-06	0.0009108463442232262	6.859320426298894e-06	0.0009124314603234374
58.115805428429454	0.0018434186385523977	0.0018449686570890028	0.002024740598738016	0.0020277142636891824	0.0021316529527147716	0.0021355519188313863	0.002247870580001315	0.002252844858810336	0.002499155818488743	0.0025066917493061975	0.10467462866276216	0.10542033332739081	6.929025840553358e-06	0.0009272568938574199	6.9410876002182036e-06	0.0009288710253890775
58.465982391274686	0.0018457837833368734	0.0018473372765962848	0.0020271607508457875	0.00203013847619181	0.002134093636140997	0.0021379968514836437	0.0022503239632698986	0.002255302551322811	0.002501603942957045	0.0025091437490213533	0.10457048774469373	0.10531543812833521	7.010220025399812e-06	0.0009437745637440598	7.022426423048539e-06	0.0009454178925850654
58.818269346477535	0.0018481897829511341	0.0018497468060514849	0.0020296233396295067	0.002032605194757442	0.002136577550183857	0.002140485091158666	0.002252821330696782	0.002257804310746084	0.002504097318145355	0.002511641091022175	0.1044651953064229	0.10520938310611594	7.0909424763673096e-06	0.0009603937150238218	7.103292612482045e-06	0.0009620664125676304
59.172679007803275	0.0018506369155787798	0.0018521975242167942	0.0020321286311475867	0.002035114685952194	0.002139104952020892	0.0021430168954670575	0.0022553629284960434	0.0022603503836189946	0.002506636162433911	0.0025141839936858546	0.10435873991949716	0.10510215675071088	7.171147413889082e-06	0.0009771083477069786	7.183640305185625e-06	0.0009788105742038478
59.52922416562417	0.0018531254463132138	0.001854689696758818	0.0020346768764615713	0.002037667201325183	0.0021416760826946826	0.002145592505854518	0.002257948985500814	0.0022629409990579277	0.002509220674106155	0.002516772655223441	0.10425111007371334	0.10499374746978138	7.250787430243717e-06	0.0009939120851221728	7.2634220067272805e-06	0.0009956439889932112
59.887917687380885	0.00185565562629083	0.0018572235753810558	0.002037268310682955	0.0020402629764539556	0.0021442911661094218	0.0021482121465965795	0.0022605797121058252	0.0022655763676970447	0.002511851030176676	0.002519407252504318	0.10414229417735459	0.10488414358891601	7.329813438150968e-06	0.0010107981577778258	7.34258854007434e-06	0.0010125598748983444
60.24877251804685	0.0018582276917860914	0.0018597993969182323	0.0020399031519788484	0.0020429022299486965	0.002146950407984613	0.0021508760237504013	0.0022632552991652447	0.0022682566805836877	0.002514527385170645	0.0025220879398320448	0.10403228055745435	0.10477333335189128	7.40817461793641e-06	0.0010277593866178103	7.421088992657938e-06	0.0010295510395711416
60.6118016805955	0.0018608418632670256	0.0018624173823910146	0.0020425816005349494	0.0020455851624136766	0.0021496539947642728	0.0021535843240619817	0.0022659759168441552	0.0022709821080273544	0.0025172498698530273	0.0025248148476698365	0.10392105746008808	0.1046613049209726	7.485818363186462e-06	0.0010447881656487912	7.498870661961678e-06	0.0010466098629515197
60.97701827647021	0.0018634983444096233	0.0018650777360195785	0.002045303837474166	0.0020483119553643013	0.0021524020924799784	0.0021563372138271534	0.0022687417134219403	0.002273752798400462	0.0025200185899057048	0.0025275880813138206	0.1038086130507015	0.10454804637723585	7.562690225030363e-06	0.0010618764439357942	7.575878999660501e-06	0.0010637282792258507
61.34443548605718	0.001866197321069606	0.0018677806441945101	0.0020480700237293374	0.0020510827700981555	0.002155194845566123	0.0021591348377046553	0.002271552814045885	0.0022765688768892275	0.0025228336245507388	0.00253040771951228	0.10369493541445599	0.10443354572092546	7.638733854863078e-06	0.0010790157069305861	7.652057554265526e-06	0.0010808977581237555
61.71406656916102	0.0018689389602099225	0.0018705262744033889	0.0020508802988682493	0.0020538977465183006	0.002158032375625535	0.002161977317479533	0.0022744093194331226	0.0022794304441927883	0.002525695025117794	0.002533273813028922	0.10358001255661438	0.10431779087183822	7.713890945591946e-06	0.001096196957119766	7.727347912266178e-06	0.0010981092855325003
62.085924865483435	0.0018717234087823494	0.0018733147741114267	0.00205373477986927	0.002056757001907102	0.0021609147801437568	0.00216486475077506	0.002277311304519137	0.002282337575168762	0.0025286028135538146	0.002536186383148236	0.10346383240295733	0.10420076966974426	7.788101171357208e-06	0.0011134106939745259	7.801689637739265e-06	0.0011153533434096197
62.46002379510434	0.0018745507925614752	0.0018761462695944438	0.0020566335598457726	0.002059660629648765	0.0021638421311500396	0.002167797209711318	0.0022802588170508634	0.002285290317423295	0.002531556980872931	0.0025391454201209346	0.10334638280022694	0.10408246987483508	7.861302125700392e-06	0.001130646893176268	7.875020210411539e-06	0.00113261988897162
62.83637685896657	0.0018774212149293083	0.0018790208647224136	0.0020595767067174905	0.0020626086978987293	0.002166814473823226	0.002170774739508532	0.0022832518761224632	0.002288288689843657	0.0025345574855445236	0.002542150881547378	0.10322765151661095	0.10396287916820977	7.933429258260346e-06	0.0011478949851131959	7.947274962219562e-06	0.0011498983331487689
63.21499763936286	0.0018803347556087258	0.0018819386396918018	0.0020625642618269323	0.002065601248198032	0.002169831825040536	0.0021737973570332214	0.002286290470651761	0.0022913326810713895	0.0025376042518173657	0.0025452026906969197	0.10310762624225452	0.10384198515239426	8.004415809880708e-06	0.0011651438326108488	8.018387012335634e-06	0.0011671775182807154
63.59589980042612	0.0018832914693438986	0.0018848996497048177	0.0020655962384988837	0.002068638294030672	0.0021728941718672508	0.002176865049285154	0.002289374557795288	0.002294422247913916	0.00254069716797767	0.0025483007347609785	0.10298629458981115	0.1037197753518931	8.074192746173464e-06	0.0011823817078863708	8.088287200594315e-06	0.001184445695025571
63.979097088622495	0.0018862913845257869	0.0018879039235936861	0.002068672620541002	0.002071719819321979	0.002176001469985246	0.0021799777718230114	0.0022925040612998228	0.0022975573136925324	0.002543836084538824	0.0025514448630376304	0.10286364409502832	0.10359623721378429	8.142688689581536e-06	0.0011995962687096906	8.156904019424906e-06	0.0012016904984784582
64.36460333324754	0.0018893345017607583	0.0018909514623879763	0.0020717933606834524	0.002074845776875927	0.002179153642058284	0.002183135447126725	0.0022956788697882703	0.002300737766524588	0.0025470208123605795	0.002554634885045458	0.10273966221736915	0.10347135810834028	8.209829849871886e-06	0.0012167745337449132	8.224163544249142e-06	0.0012188989234718783
64.75243244692527	0.0018924207923803195	0.0018940422378229836	0.0020749583789554755	0.0020780160867492877	0.00218235057603188	0.0021863379628942635	0.002298898834977676	0.002303963457537679	0.0025502511206953586	0.002557870568564345	0.10261433634067475	0.10334512532970132	8.275539953107695e-06	0.001233902857057989	8.289989362300285e-06	0.0012360572990329777
65.14259842611021	0.0018955501968899225	0.0018971761907871198	0.002078167560996764	0.002081230634560483	0.0021855921233655765	0.002189585170270686	0.0023021637698271316	0.00230723419901357	0.0025535267351593683	0.0025611516376008764	0.10248765377386043	0.10321752609657445	8.33974016916034e-06	0.0012509669017771174	8.354302500007162e-06	0.0012531512619982643
65.53511535159264	0.0018987226233547368	0.0019003532297061998	0.002081420756301423	0.0020844892697309226	0.0021888780971953676	0.0021928768820072505	0.002305473446613266	0.002310549762459558	0.0025568473356260947	0.0025644777702759263	0.1023596017516572	0.10308854755298019	8.402349037680504e-06	0.0012679516128762391	8.41702134885599e-06	0.0012701657297501945
65.92999738900669	0.0019019379457202432	0.0019035732288624862	0.002084717776392286	0.002087791803656597	0.0021922082704239607	0.0021962128705482102	0.002308827594930975	0.0023139098766049365	0.0025602125540397716	0.0025678485966320144	0.10223016743539044	0.10295817676903829	8.463282392644645e-06	0.001284841189075736	8.478061589778547e-06	0.0012870848720651362
66.32725878934137	0.0019051960020654622	0.0019068360266462807	0.0020880583929233057	0.0020911380078076163	0.002195582373736576	0.002199592866043019	0.002312225899617018	0.002317314225320151	0.002563621972146332	0.002571263696357935	0.10209933791379923	0.10282640074179582	8.522453285476819e-06	0.0013016190538395755	8.53733611615691e-06	0.001303892082059832
66.72691388945532	0.0019084965927865746	0.0019101414237378466	0.002091442335707677	0.00209452761175338	0.0021990000935398772	0.0022030165542815355	0.0023156679985940525	0.0023207624454562314	0.0025670751191393336	0.0025747225964281558	0.10196710020390419	0.10269320639609676	8.579771906767116e-06	0.0013182678254520797	8.594754955374914e-06	0.0013205699462119358
67.12897711259382	0.0019118394787086604	0.0019134891812173562	0.0020948692906693285	0.0020979603011109897	0.0022024610698216274	0.0022064835745497897	0.0023191534806326314	0.002324254124602035	0.0025705714692183285	0.002578224768654429	0.1018334412519115	0.10255858058549928	8.635145506670407e-06	0.0013347692861626625	8.650225189111085e-06	0.001337100213453124
67.53346296890952	0.0019152243791232385	0.0019168790186005692	0.0020983388977153833	0.0021014357154145154	0.0022059648939286186	0.002209993517403917	0.0023226818830286928	0.0023277887987567937	0.002574110439057103	0.002581769627147061	0.10169834793416654	0.10242251009323124	8.68847831401922e-06	0.0013511043503849907	8.703650872288887e-06	0.001353463763310192
67.94038605598601	0.001918650969749245	0.0019203106117978482	0.00210185074852713	0.002104953445902633	0.002209511106260393	0.0022135459223596877	0.0023262526891939935	0.0023313659499154377	0.002577691385179174	0.0025853565256832023	0.10156180705815261	0.10228498163319966	8.739671454251804e-06	0.001367253031942628	8.754932950847793e-06	0.0013696405730880823
68.3497610593647	0.001922118880615085	0.0019237835909941734	0.00210540438426707	0.0021085130332222147	0.0022130991938762584	0.0022171402754952007	0.002329865326156973	0.002334985003564167	0.0025813136012379904	0.0025889847549796048	0.10142380536353551	0.10214598185104443	8.78862286615538e-06	0.0013831944103404603	8.803969178360332e-06	0.0013856096840865195
68.7616027530747	0.0019256276938592986	0.0019272975384476687	0.002108999293199488	0.0021121139650453116	0.0022167285880130183	0.002220776006964132	0.002333519161971426	0.0023386453260836426	0.002584976315199119	0.0025926535398671366	0.10128432952325843	0.10200549732523735	8.835227217569852e-06	0.0013989065960633429	8.850654031578812e-06	0.0014013491668332656
69.17592600016614	0.0019291769414474256	0.0019308519862042321	0.0021126349082220795	0.0021157556735970366	0.0022203986615109126	0.0022244524884170174	0.0023372135030304336	0.0023423462220572492	0.0025886786864218643	0.002596362036364474	0.1011433661446793	0.10186351456823463	8.879375820152174e-06	0.0014143666948951972	8.894878625048761e-06	0.0014168360853403783
69.59274575324658	0.0019327661028025892	0.0019344464137257863	0.0021163106043060563	0.002119437533091806	0.002224108726145167	0.0022281690303279913	0.0023409475912829552	0.0023460869314818195	0.0025924198026376515	0.002600109328648308	0.10100090177076934	0.10172002002767724	8.920956543274211e-06	0.001429550771250121	8.93653062485197e-06	0.0014320464603696514
70.01207705502031	0.0019363946023473087	0.0019380802454296612	0.0021200256958422126	0.002123158857075377	0.002227858029860594	0.0022319248792243853	0.0023447206013504653	0.0023498666268782146	0.002596198676822544	0.002603894425917446	0.10085692288135287	0.10157500008764672	8.95985372719333e-06	0.001444433810516954	8.975494161623122e-06	0.0014469552317086243
70.43393503883172	0.0019400618069540612	0.0019417528481365945	0.002123779433890393	0.002126918895670129	0.0022316457539066623	0.002235719214816629	0.0023485316375410677	0.002353684410299153	0.002600014243961313	0.002607716259148182	0.10071141589440409	0.10142844106996825	8.995948095637946e-06	0.0014589896804204638	9.011649742984417e-06	0.0014615362194642656
70.85833492921113	0.0019437670233020668	0.0019454635284248754	0.0021275710033298013	0.0021307168327210466	0.002235471009870477	0.0022395511470258782	0.002352379730758487	0.002357539310231734	0.0026038653577004473	0.002611573677738364	0.10056436716739674	0.1012803292355736	9.029116667943343e-06	0.001473191091399817	9.044874165529179e-06	0.0014757620843702246
71.2852920424243	0.001947509495137805	0.0019492115298880852	0.0021313995199076117	0.002134551782839838	0.0022393328366051035	0.002243419712906798	0.0023562638353033785	0.0023614302783920515	0.0026077507868875597	0.0026154654460375836	0.10041576299870987	0.10113065078591438	9.059232670894767e-06	0.0014870095560122198	9.07504042650881e-06	0.001489604287118862
71.71482178702524	0.00195128840043679	0.001952996030293983	0.002135264027183396	0.0021384227883447	0.0022432301970507205	0.0022473238734629863	0.0023601828255644637	0.002365356186409417	0.0026116692119947174	0.0026193902397610215	0.10026558962908882	0.10097939186443416	9.086165450498517e-06	0.001500415347380546	9.102017635439531e-06	0.0015030330467323827
72.14693966441222	0.001955102848464102	0.0019568161386420203	0.0021391634933668278	0.0021423288160931854	0.0022471619749461214	0.0022512625103525406	0.002364135492596956	0.00236931582239765	0.0026156192214232083	0.002623346642284446	0.100113833243161	0.10082653855809956	9.109780383860164e-06	0.0015133774566954972	9.125670925827934e-06	0.0015160172979898356
72.58166126938723	0.0019589518767312735	0.001960670892117088	0.0021430968080462746	0.0021462687542058	0.0022511269714281168	0.0022552344224813364	0.002368120540585926	0.0023733078874110837	0.002619599307687442	0.002627333140818075	0.09996047997101473	0.10067207689898701	9.129938791360703e-06	0.001525863549790396	9.145861367218771e-06	0.0015285246479288528
73.01900229071879	0.0019628344478470816	0.0019645592529370396	0.0021470627788058292	0.002150241408677847	0.002255123901516442	0.0022592383224816176	0.002372136583192165	0.002377330991782847	0.0026236078634756413	0.0026313481224569516	0.09980551588983053	0.10051599286593083	9.146497849465019e-06	0.0015378399228272444	9.162445877812595e-06	0.0015405213314459987
73.45897851170821	0.0019667494462599563	0.0019684801050916826	0.0021510601277285	0.0021542454998772546	0.0022591513904819316	0.002263272833073602	0.0023761821397783865	0.0023813836513432163	0.0026276431775852246	0.002635389870105715	0.09964892702558664	0.10035827238623296	9.159310504289284e-06	0.0015492714571057609	9.17527713789482e-06	0.0015519721660283703
73.90160581075892	0.001970695674889632	0.0019724322509708974	0.002155087487783253	0.002158279658926069	0.002263207970095618	0.0022673364833078577	0.0023802556315134457	0.0023854642835158114	0.002631703430730744	0.0026394565582756636	0.09949069935480986	0.10019890133744008	9.16822538632239e-06	0.0015601215730476903	9.184203504426607e-06	0.0015628405056579697
74.34690016194996	0.0019746718516459386	0.0019764144078797136	0.0021591433990938366	0.002162342423963527	0.0022672920747568034	0.0022714277046863886	0.0023843553773526963	0.002389571203289609	0.002635786691222573	0.0026435462487522455	0.09933081880640217	0.10003786554917243	9.173086726630125e-06	0.0015703521834051215	9.189068927078613e-06	0.001573088193933203
74.79487763561212	0.0019786766058325325	0.0019804252044382195	0.0021632263050872648	0.002166432236288615	0.002271402037497996	0.002275544827160396	0.0023884795898924333	0.002393702619064866	0.0026398909105145338	0.0026476568861312465	0.0991692712635278	0.09987515080503029	9.173734274758524e-06	0.00157992364572207	9.189712866013774e-06	0.0015826755164501938
75.24555439890803	0.001982708474433603	0.001984463176864271	0.002167334548520098	0.0021705474363802172	0.0022755360858649266	0.00227968607500289	0.002392626371096724	0.0023978566283711584	0.0026440139186189263	0.002651786293222061	0.09900604256556654	0.09971074284456159	9.170003218841177e-06	0.0015887947141325354	9.185970211838482e-06	0.0015915611525116335
75.6989467164156	0.0019867658982816875	0.0019885267651371507	0.0021714663673807672	0.002174686259793091	0.0022796923376699704	0.0022838495625544706	0.0023967937078950507	0.0024020312134559727	0.0026481534193876347	0.002655932166316765	0.09884111851013465	0.09954462736529716	9.161724108238366e-06	0.0015969224905489354	9.177671208109462e-06	0.0015997021262290634
76.15507095071504	0.0019908472181048415	0.00199261430904043	0.002175619890666331	0.002178846832928096	0.0022838687966174644	0.0022880332898407903	0.002400979467649366	0.0024062242367424882	0.0026523069856581837	0.0026600920703238546	0.09867448485517413	0.09937679002485746	9.14872277914128e-06	0.001604262375318799	9.164641376828257e-06	0.0016070537570948007
76.61394356297929	0.001994950670451635	0.001996724044082493	0.002179793134032294	0.0021830271686752657	0.002288063347799658	0.002292235138060422	0.002405181393489424	0.002410433436155365	0.002656472054263912	0.0026642634337658224	0.09850612732111504	0.09920721644312601	9.130820283654358e-06	0.0016107680174441974	9.146701447380456e-06	0.0016135696101105546
77.07558111356816	0.001999074383492613	0.002000854097293345	0.0021839839953143522	0.002187225161928585	0.0022922737530622745	0.0022964528649420933	0.0024093970995155214	0.0024146564203137047	0.0026606459209077326	0.0026684435436400383	0.09833603159310152	0.0990358922044998	9.107832822784646e-06	0.0016163912644484024	9.123667289417502e-06	0.0016192014455651549
77.54000026262605	0.0020032163726970502	0.0020050024828965505	0.0021881902499210734	0.002191438584971507	0.0022964976462388695	0.0023006840999704953	0.002413624065868	0.002418890663590512	0.0026648257348992352	0.0026726295401427	0.09816418332330311	0.09886280286021094	9.079571683964002e-06	0.0016210821120132834	9.095349850285223e-06	0.0016238991685861293
78.00721777068286	0.00200737453638416	0.0020091670978554473	0.0021924095460969886	0.00219566508273266	0.0023007325282535973	0.0023049263394802747	0.0024178596336632916	0.00242313350103846	0.0026690084937553388	0.0026768184112560675	0.09799056813328667	0.09868793393071751	9.045843183625845e-06	0.0016247886534980216	9.061555097498227e-06	0.0016276107785678229
78.47725049925933	0.0020115466511480876	0.002013345717292963	0.0021966394000556702	0.002199902167911319	0.002304975762092163	0.002309176941617967	0.0024221009997965263	0.0024273821231819794	0.0026731910376649897	0.002681006987199486	0.09781517161647323	0.09851127090818444	9.006448615450982e-06	0.0016274570294728674	9.02208396687601e-06	0.0016302823186118975
78.95011541147531	0.0020157303671564	0.002017535989784741	0.002200877190982884	0.00220414721597274	0.0023092245676412577	0.0023134331211721653	0.0024263452116112054	0.0024316335706761442	0.002677370043818938	0.0026851919347452287	0.09763797934066859	0.09833279925902581	8.961184205015429e-06	0.001629031377426815	8.976732317153048e-06	0.0016318578251530713
79.42582957266194	0.002019923203322122	0.002021735432525627	0.0022051201559102093	0.002208397460013749	0.0023134760163970795	0.0023176919442725995	0.0024305891614368395	0.002435884728833312	0.002681542020606103	0.002689369751400691	0.09745897685067302	0.09815250442653599	8.909841071503763e-06	0.0016294537818054011	8.925290891630567e-06	0.0016322792779084327
79.90441015097758	0.0020241225423496922	0.002025941426369894	0.002209365384459952	0.002212649985499393	0.0023177270260440735	0.0023219503229591457	0.0024348295809959197	0.0024401323220188467	0.002685703301678512	0.0026935367594589253	0.09727814967096997	0.09797037183359933	8.852205197279906e-06	0.001628664224561649	8.867545287657985e-06	0.0016314865503348486
80.38587441802741	0.002028325625655708	0.0020301512107460404	0.0022136098134626523	0.002216901724871979	0.002321974354905427	0.002326205009622392	0.0024390630356821296	0.002444372907917857	0.002689850039887443	0.0026976890999201746	0.09709548330849667	0.0977863868854804	8.788057406072976e-06	0.0016266005364105607	8.803275934835247e-06	0.001629417360806129
80.87023974948666	0.0020325295481657094	0.0020343618784474586	0.002217850221448986	0.002221149452034289	0.0023262145962674556	0.00233045259131789	0.00244328591871226	0.002448602871675425	0.0026939782010940183	0.002701822726287642	0.09691096325549606	0.0976005349726978	8.717173350743582e-06	0.0016231983490183621	8.732258082745723e-06	0.00162600722471401
81.35752362572781	0.002036731252988832	0.002038570370300749	0.0022220832230184433	0.002225389776709352	0.0023304441725806218	0.0023346894839567857	0.0024474944451549495	0.0024528184199134355	0.002698083557858203	0.002705933398241481	0.09672457499245593	0.09741280147398519	8.639323511491423e-06	0.0016183910483507646	8.654261799166413e-06	0.001621189407736312
81.8477436324513	0.0020409275259726427	0.0020427734697140384	0.00222630526308773	0.002229619138679749	0.002334659329540495	0.0023389119263762252	0.002451684645839981	0.0024570155746277745	0.0027021616830108547	0.002710016675195698	0.0965363039911308	0.09722317175933183	8.554273205517698e-06	0.001612109729444089	8.569051979773288e-06	0.0016148948805312924
82.34091746132043	0.0020451149901411507	0.002046967797108257	0.00223051261102259	0.002233833801910099	0.002338856130052768	0.002343115974293582	0.0024558523611527185	0.0024611901669704664	0.002706207943114438	0.0027140679097435454	0.09634613571765287	0.09703163119312198	8.461782609165813e-06	0.0016042831528753076	8.476388370319728e-06	0.001607052275129528
82.83706291059936	0.002049290100019534	0.002051149804234943	0.0022347013546573217	0.002238029848557072	0.002343030448087072	0.0023472974941493112	0.0024599932347188925	0.002465337830921991	0.0027102174918186605	0.0027180822409977445	0.09615405563572875	0.09683816513735005	8.3616067936749e-06	0.001594837703235541	8.376025602470274e-06	0.0015975878433380775
83.33619788579601	0.0020534491358500054	0.0020553157683849705	0.0022388673942072505	0.0022422031728721475	0.002347177962425318	0.002351452156844139	0.0024641027069860484	0.0024694539968601044	0.0027141852631185465	0.002722054587833048	0.09596004920993051	0.09664275895493786	8.253495775726195e-06	0.0015836973499412377	8.267713244441543e-06	0.0015864254174816073
83.83834040030794	0.0020575881977038008	0.0020594617864932094	0.0022430064360800485	0.0022463494750030234	0.0023512941503110196	0.0023555754313770625	0.0024681760087086353	0.0024735338850321534	0.0027181059645231672	0.0027259796420394003	0.09576410190907092	0.09644539801313802	8.137194584013907e-06	0.0015707836107326512	8.15119586771015e-06	0.0015734863738410265
84.34350857607244	0.0020617031994953497	0.002063583769145169	0.0022471139865929126	0.002250464254700735	0.0023553742810071693	0.002359662578391756	0.0024722081543450073	0.0024775724989391824	0.0027219740701446863	0.002729851861395389	0.09556619920968286	0.09624606768703112	8.012443343170285e-06	0.001556015518246967	8.0262131311069e-06	0.001558689599170382
84.85172064422062	0.0020657898629053966	0.0020676774344923865	0.0022511853456034553	0.0022545428049402846	0.0023594134092711433	0.002363708643639864	0.002476193935375439	0.0024815646186409487	0.0027257838137182723	0.002733665462672583	0.09536632659958132	0.09604475336311936	7.8789773764118e-06	0.0015393095900779197	7.892499883651628e-06	0.001541951460705182
85.36299494573534	0.0020698437112209567	0.002071738302084461	0.002255215600063313	0.002258580205463857	0.0023634063687563486	0.0023677084513709095	0.0024801279135516154	0.002485504793992353	0.0027295291815649333	0.0027374144145828334	0.09516446958152773	0.09584144044301834	7.736527328424357e-06	0.00152057980277015	7.749786287668259e-06	0.0015231857801132898
85.87734993211305	0.0020738600631009852	0.0020757616866266117	0.002259199617504608	0.0022625713162567366	0.002367347765351431	0.002371656597659661	0.002484004414089236	0.00248938733782291	0.0027332039055105797	0.002741092430681907	0.0949606136769922	0.09563611434724326	7.584819309978518e-06	0.0014997375702273108	7.5977979636788866e-06	0.0015023038118693877
86.39480416602983	0.0020778340262778295	0.002079742691672833	0.002263132039470652	0.002266510770967347	0.0023712319704692546	0.0023755474436832034	0.00248781751881674	0.0024932063190723397	0.002736801455776159	0.00274469296224434	0.09475474443001186	0.09542876051909496	7.4235750659136165e-06	0.0014766917270387925	7.4362561587157545e-06	0.0014792142265580566
86.91537632201124	0.002081760491205671	0.0020836762032658577	0.0022670072749035423	0.0022703929702840614	0.002375053114299113	0.002379375108961178	0.002491561059294556	0.0024969555558966975	0.0027403150338551827	0.0027482091911258787	0.09454684741114952	0.09521936442865121	7.252512168192098e-06	0.0014513485172817364	7.264877939701722e-06	0.0014538230996543056
87.43908518710603	0.0020856341246686004	0.0020875568835365833	0.002270819493502824	0.002274212075283002	0.002378805079037271	0.0023831334645743074	0.002495228609920934	0.002500628608761127	0.0027437375653967732	0.0027516340226316867	0.09433690822155588	0.09500791157685717	7.071344235827764e-06	0.0014236115893844214	7.0833764138199945e-06	0.0014260339063877914
87.9659496615646	0.00208944936336226	0.002091379164276908	0.0022745626190708154	0.0022779620007624328	0.00238248149211238	0.0023868161263778448	0.002498813481041936	0.0025042187735368694	0.002747061693114009	0.0027549600784101853	0.09412491249713459	0.09479438749971773	6.879781183493326e-06	0.0013933819976691963	6.891460977585719e-06	0.0013957475232942995
88.4959887595208	0.002093200407464562	0.0020951372405014885	0.002278230322861861	0.0022816364085810423	0.0023860757194240686	0.0023904164482281883	0.0025023087120849942	0.002507719074621984	0.0027502797697393252	0.0027581796893943193	0.09391084591281097	0.0945787777726001	6.677529500829539e-06	0.001360558211251306	6.6888375966456075e-06	0.0013628622371309462
89.0292216096782	0.0020968812142125788	0.002098825064015519	0.00228181601695451	0.0022852287010191137	0.0023895808586147896	0.0023939275152428515	0.0025057070647373073	0.002511122258107063	0.0027533838510507016	0.0027612848888140724	0.09369469418690608	0.09436106801464011	6.464292564423071e-06	0.001325036130996493	6.475209118340843e-06	0.0013272737618704178
89.56566745600044	0.0021004854915043706	0.0021024363370073457	0.002285312847667386	0.00228873201418344	0.0023929897323968965	0.0023973421371157543	0.002509001016192266	0.002514420785009238	0.002756365688994503	0.002764267405306161	0.09347644308562368	0.09414124389325779	6.239770984574258e-06	0.0012867091152856114	6.250275619134032e-06	0.0012888752645224821
90.1053456584057	0.0021040066915464085	0.0021059645056865405	0.002288713689041563	0.002292139211478755	0.0023962948819589306	0.0024006528415119275	0.0025121827524892722	0.002517606824599852	0.002759216724933113	0.0027671186561491457	0.0932560784276379	0.09391929112878217	6.00366298906781e-06	0.0012454680153947684	6.0137347890590505e-06	0.0012475574005773593
90.6482756934654	0.0021074380045690844	0.002109402753989988	0.002292011136414225	0.0022954428771705497	0.002399488560477309	0.0024038518675677475	0.0025152441619744783	0.0025206722478534	0.0027619280830478254	0.002769829740654504	0.09303358608879868	0.09369519549918882	5.7556648462115875e-06	0.0012012012213283296	5.765282355546953e-06	0.001203208359930652
91.19447715510712	0.0021107723526349485	0.002112743997380627	0.0022951975001106514	0.0022986353100663526	0.0024025627267617697	0.0024069311595252777	0.002518176828912354	0.0025236086210477424	0.0027644905639300703	0.0027723914337468504	0.09280895200694282	0.09346894284494683	5.495471329418095e-06	0.0011537947189865227	5.504612548869192e-06	0.0011557139241598624
91.74396975532183	0.0021140023835663447	0.002115980876765517	0.0022982647992837945	0.0023017085173447204	0.0024055090390653565	0.00240988236053137	0.002520972027280419	0.002526407199547901	0.002766894638396539	0.0027747941797689195	0.0925821621868259	0.09324051907398301	5.2227762258219394e-06	0.0011031321596204902	5.231418611659731e-06	0.0011049575361071207
92.29677332487483	0.0021171204650215257	0.002119105752562398	0.002301204755933231	0.0023046542085638764	0.0024083188490922787	0.002412696806635084	0.002523620714782107	0.0025290589218086327	0.002769130441566692	0.002777028086550009	0.09235320270515958	0.09300991016675936	4.937272891417793e-06	0.0010490949425603913	4.945393355092111e-06	0.0010508203827672702
92.85290781402206	0.0021201186787506484	0.002122110698946103	0.0023040087891377636	0.002307463789884212	0.002410983196239573	0.0024153655210193037	0.0025261135271154676	0.0025315544036334232	0.0027711877672439503	0.0027790829197791803	0.09212205971577167	0.09277710218147159	4.638654855185654e-06	0.0009915623122440653	4.6462297640984494e-06	0.000993181492495554
93.41239329322968	0.002122988815065604	0.002124987498308858	0.0023066680095386463	0.002310128358541778	0.0024134928021112556	0.0024178792085053804	0.0025284407725382273	0.0025338839327305866	0.0027730560626449364	0.0027809480977277943	0.09188871945488312	0.09254208125935441	4.326616474830194e-06	0.000930411470630943	4.333621654302282e-06	0.0009319178476306922
93.97524995389855	0.0021257223675602626	0.0021277276359710387	0.002309173214113219	0.002312638697612499	0.002415838065346555	0.0024202282503724137	0.002530592426772724	0.0025360374636100498	0.0027747244235242475	0.002782612686368947	0.09165316824649908	0.09230483363012354	4.000853646847751e-06	0.00086551770615656	4.007264383380522e-06	0.0008669045136884823
94.54149810909283	0.002128310528120548	0.002130322295181901	0.002311514881281701	0.0023149852711100735	0.0024180090568069507	0.002422402699536027	0.0025325581282974186	0.002538004612867671	0.002776181589745662	0.002784065394944886	0.09141539250792195	0.09206534561751992	3.6610645735321405e-06	0.0007967545403934073	3.666855619463994e-06	0.0007980147862932108
95.11115819427312	0.0021307441822665777	0.0021327623524524837	0.0023136831663928886	0.002317158219463209	0.0024199955151696755	0.0024243922761343303	0.002534327174074829	0.002539774654906947	0.002777415941353951	0.0027852945720366735	0.09117537875539007	0.09182360364499172	3.3069505896150646e-06	0.000723993893646524	3.3120961692610293e-06	0.0007251203570755038
95.68425076803395	0.002133013904872198	0.0021350383732661182	0.002315667897637781	0.0023191473554214238	0.002421786842978831	0.002426186363572351	0.002535888515769167	0.0025413365181516123	0.002778415495205133	0.0027862882021941404	0.09093311360983021	0.09157959424148855	2.93821705130929e-06	0.000647106270773079	2.9426908687629413e-06	0.000648091499842296
96.26079651284576	0.002135109956310299	0.0021371406082149407	0.002317458572443338	0.0023209421604416204	0.0024233721032084926	0.0024277740050794266	0.0025372307565103835	0.0025426787818058757	0.0027791679022165536	0.002787033903187658	0.09068858380273992	0.09133330404738436	2.554574290491562e-06	0.0005659609685485512	2.5583495391018167e-06	0.000566797278312603
96.84081623580131	0.002137022279075646	0.002139058989614221	0.0023190443544021315	0.002322531781611313	0.002424740016395858	0.0024291439008375954	0.002538342148265016	0.002543789673222855	0.0027796604453020875	0.002787518923947187	0.09044177618219439	0.09108471982053007	2.155738636691086e-06	0.00048042630593625457	2.1587880104237747e-06	0.0004811057768159266
97.42433086936633	0.0021387404949402646	0.002140783128649588	0.0023204140707970946	0.002323905029167795	0.0024258789584058926	0.00243028440574277	0.0025392105898778402	0.0025446570659453235	0.0027798800380614956	0.002787730143257832	0.0901926777189751	0.09083382844242038	1.7414335095533237e-06	0.0003903698786588139	1.743729216329478e-06	0.00039088435532730337
98.01136147213543	0.002140253902699849	0.0021423023131156684	0.0023215562107841477	0.0023250503746760926	0.0024267769588928287	0.0024311835278638984	0.002539823625852113	0.002545268478486693	0.0027798132242969095	0.0027876540692850483	0.08994127551282896	0.09058061692450245	1.3113905844384238e-06	0.00029565883952026306	1.3129043615581378e-06	0.00029599993029860716
98.60192922959182	0.002141551476573322	0.002143605505808386	0.002322458924299326	0.002325955949932512	0.002427421700527526	0.0024318289276695055	0.002540168445940161	0.002545611073924192	0.002779446178433582	0.0027872768400068835	0.08968755679885457	0.0903250724146052	8.653510336722493e-07	0.00019616020593760108	8.660541655210012e-07	0.00019631928275659627
99.1960554548718	0.002142621865321223	0.0021446813436365774	0.0023231100217607045	0.0023266095466640694	0.0024278005190636635	0.0024322079180945063	0.0025402318856199125	0.0025456716603798916	0.002778764706925959	0.0027865842246344334	0.0894315089540165	0.09006718220350368	4.0306684585909164e-07	9.174119616783827e-05	4.029301839533414e-07	9.170939513458709e-05
99.79376158953411	0.002143453392152303	0.0021455181375224803	0.0023234969746392703	0.0023269986170981792	0.0024279004043195277	0.002432307465524329	0.002540000427536959	0.0025454366924694094	0.002777754250734279	0.0027855616261060114	0.08917311950379145	0.08980693373160444	-7.56977743838344e-08	-1.773040425107064e-05	-7.670378879666775e-08	-1.796218161553842e-05
100.39506920433367	0.002144034055491557	0.0021461038731643268	0.0023236069169768675	0.0023271102754807587	0.0024277080021562845	0.00243211419177731	0.0025394602039958292	0.00254489227380212	0.0027763998889610893	0.0027841940847446196	0.08891237612894194	0.0895443145957769	-5.711649242096974e-07	-0.00013238584434538403	-5.730702348823863e-07	-0.00013282692914529104
101.00000000000001	0.002144351530686554	0.0021464262127380354	0.002323426647933077	0.002326931300624814	0.002427209617537333	0.0024316143771701566	0.0025385970005880197	0.002544024160620594	0.002774686343741068	0.0027824662831723206	0.08864926667242544	0.08927931255630518	-8.238704700139101e-07	-0.0001910258571509746	-8.262343572755833e-07	-0.00019157395737644058
