# Supplementary material for: White matter micro- and macrostructure brain charts for the human lifespan
Source: Nature. 2026 May 13;655(8124):979–89. doi: 10.1038/s41586-026-10454-2 (PMC13391363; doi:10.1038/s41586-026-10454-2)
Supplement: Supplementary file 12 — Centiles trajectories of brain charts. SDT.T9.1–5 contain the brain charts for the global metrics; SDT.T9.6–509 contain the brain charts for the tract-specific metrics (unnormalized); and SDT.T9.510–1157 contain the brain charts for the tract-specific macrostructural metrics (normalized). Included in each table are the male and female centile trajectories for the 2.5th, 25th, 50th, 75th and 97.5th percentiles; the interquartile range normalized by the 50th centile; and the derivatives of the 50th centiles with respect to both age and log(age). Charts are sampled in logarithmically spaced intervals. Age is reported in years, while centile trajectory values are reported in metric-specific units: diffusivities in mm2 s−1, volume in mm3, surface area in mm2, average length in mm, and FA is dimensionless (unitless). [file 41586_2026_10454_MOESM12_ESM.zip › plotted_curves/SDT.T9.14-AF_right_avg_length_curve_metrics.csv]

ages	male_0.025th_percentile	female_0.025th_percentile	male_0.25th_percentile	female_0.25th_percentile	male_0.5th_percentile	female_0.5th_percentile	male_0.75th_percentile	female_0.75th_percentile	male_0.975th_percentile	female_0.975th_percentile	male_normalized_quantile_range	fwmale_normalized_quantile_range	male_median_centile_d_age	male_median_centile_d_log_age	female_median_centile_d_age	female_median_centile_d_log_age
0.25	68.51869572376857	65.51993859481473	84.6260514644583	82.60399381499485	91.0167936354616	89.35615132454093	96.18834694739544	94.76583273266219	103.6458978145657	102.45919186102891	0.12703474843605445	0.13610522317031787	27.434235021301692	15.839946134807361	27.181016129292093	15.693742910746868
0.25150637576242696	68.56565109018631	65.56681380767237	84.66877482286179	82.6464881621288	91.05811990215841	89.39709614843623	96.22901752094022	94.80604004511167	103.68655957293468	102.4993628427015	0.12695455068147532	0.1360173026514527	27.369022605511418	15.849674694967689	27.116563208848675	15.703473484827555
0.2530218281966045	68.61269037559809	65.61377541511777	84.7115572477409	82.68904223502764	91.0994969322945	89.43809174627941	96.26973318725543	94.84629210483627	103.72726027197218	102.53957218760651	0.12687420160074658	0.1359292179924485	27.238397881086712	15.869074653317512	26.98745893521118	15.722878322874749
0.25454641199404576	68.65981335420351	65.66082320383639	84.75439845873335	82.73165575840795	91.14092442759974	89.47913782424533	96.3104936308826	94.8865886004487	103.76799956632387	102.57981955382682	0.1267937015640998	0.1358409696114354	27.108160782347113	15.888360147317144	26.858736035435868	15.742170399160386
0.2560801821758082	68.70701979884767	65.70795695911345	84.79729817459098	82.77432845607993	91.18240208907154	89.52023408777043	96.35129853572398	94.92692921992376	103.80877711007427	102.62010459889042	0.1267130509442653	0.135752557929292	26.978312048515363	15.907530898053665	26.73039524762862	15.761349432355928
0.25762319409447826	68.75430948102635	65.75517646483826	84.84025611318823	82.81706005095528	91.22392961698434	89.56138024156161	96.39214758505227	94.96731365060805	103.8495925567585	102.6604269797811	0.1266322501164571	0.135663983369635	26.848852400886244	15.926586630223028	26.602437292083778	15.780415144610743
0.2591755034361701	68.8016821708916	65.80248150350897	84.88327199153092	82.85985026505557	91.26550671089905	89.6025759896055	96.43304046152124	95.00774157923001	103.89044555937329	102.70078635294988	0.12655129945836413	0.1355752463588065	26.71978254277201	15.945527072162804	26.474862871546065	15.799367261704901
0.2607371662225343	68.84913763725692	65.84987185623757	84.92634552576446	82.90269881952092	91.30713306967252	89.64382103517812	96.47397684717566	95.04821269191042	103.93133577038856	102.74118237432651	0.12647019935013956	0.13548634732586137	26.591103159840713	15.964351955903112	26.34767267135976	15.81820551308192
0.2623082388127803	68.89667564760312	65.8973473027548	84.96947643118317	82.9456054346184	91.34880839146749	89.68511508085433	96.51495642346225	95.08872667417249	103.97226284175916	102.78161469933092	0.12638895017439	0.13539728670255521	26.462814919923403	15.983061017104774	26.220867359308613	15.836929631695966
0.2638887779057103	68.94429596808338	65.94490762141464	85.01266442223813	82.98856982975005	91.3905323737614	89.7264578285167	96.55597887123889	95.12928321095163	104.01322642493561	102.82208298288387	0.12630755231616195	0.13530806492333233	26.33491847305777	16.00165399497928	26.094447585615853	15.855539354000939
0.26547884054176485	68.9919983635289	65.99255258919932	85.05590921254611	83.03159172346139	91.43230471335629	89.76784897936493	96.59704387078561	95.16988198660556	104.05422617087574	102.86258687941852	0.12622600616293542	0.13521868242531263	26.207414451859222	16.020130632481596	25.96841398335164	15.87403442010691
0.2670784841050822	69.03978259745446	66.04028198172428	85.09921051489832	83.07467083345001	91.4741251063883	89.80928823392549	96.6381511018146	95.21052268492471	104.09526173005627	102.90312604289181	0.12614431210460886	0.13512913964827944	26.080303471171646	16.038490676080983	25.84276716813838	15.892414573605492
0.26868776632556873	69.08764843206357	66.08809557324265	85.14256804126833	83.11780687657328	91.51599324833654	89.85077529206015	96.6793002434798	95.25120498914156	104.13633275248324	102.94370012679491	0.1260624705334897	0.13503943703466814	25.953586128467578	16.056733875917416	25.71750773842723	15.910679561682628
0.2703067452809827	69.13559562825459	66.13599313665073	85.18598150282156	83.16099956885762	91.55790883403341	89.89230985297615	96.72049097438823	95.29192858194146	104.17743888770441	102.98430878416534	0.12598048184428517	0.1349495750295509	25.827263003713597	16.074859985696094	25.59263627546534	15.928829135002161
0.2719354793990299	69.18362394562533	66.18397444349206	85.22945060992271	83.20424862550558	91.59987155767281	89.93389161523432	96.76172297260844	95.33269314547158	104.2185797848192	103.02495166759685	0.12589834643408665	0.13485955408062764	25.70133465941035	16.092868762625585	25.468153343306767	15.946863047724037
0.27357402745947257	69.23173314247921	66.23203926396285	85.27297507214493	83.24755376090513	91.64188111282036	89.97552027675907	96.80299591568188	95.37349836135157	104.2597550924906	103.06562842925138	0.1258160647023639	0.13476937463821032	25.575801640956342	16.11075996765794	25.344059489056235	15.964781057591608
0.2752224485962505	69.27992297583074	66.28018736691668	85.31655459827834	83.29091468863734	91.68393719242252	90.01719553484708	96.84430948063243	95.41434391068299	104.30096445895632	103.10633872086957	0.12573363705094934	0.1346790371552119	25.450664476280508	16.128533365146723	25.22035524274179	15.982582925767929
0.27688080229961526	69.32819320141041	66.32841851986937	85.36018889633787	83.33433112148485	91.72603948881533	90.05891708617659	96.8856633439761	95.45522947405937	104.34220753203913	103.14708219378186	0.1256510638840304	0.13458854208713317	25.325923676304228	16.14618872311621	25.09704111764222	16.000268417024927
0.2785491484182772	69.37654357367124	66.37673248900414	85.40387767357275	83.37780277144036	91.76818769373482	90.10068462681684	96.92705718173184	95.49615473157634	104.38348395915918	103.18785849891978	0.12556834560813493	0.13449788989205053	25.201579734737606	16.16372581303949	24.97411760999603	16.017837299488747
0.28022754716156506	69.4249738457929	66.42512903917581	85.4476206364734	83.42132934971399	91.81038149832456	90.14249785223618	96.96849066942988	95.53711936284034	104.42479338734317	103.22866728682583	0.12548548263212178	0.1344070810306018	25.0776331282068	16.18114440991849	24.851585199212423	16.03528934474889
0.2819160591015993	69.47348376968866	66.47360793391641	85.49141749078142	83.4649105667423	91.85262059314658	90.18435645731196	97.00996348212357	95.5781230469795	104.46613546323722	103.2695082076653	0.1254024753671708	0.13431611596597562	24.954084316636	16.198444292433123	24.72944434826786	16.05262432798918
0.28361474517547763	69.52207309600999	66.52216893543988	85.53526794149711	83.5085461321963	91.89490466818958	90.22626013633945	97.051475294398	95.61916546265287	104.50750983311669	103.31038091123683	0.12531932422676914	0.13422499516389585	24.83093374276723	16.21562524257388	24.607695503254945	16.06984202772219
0.2853236666874746	69.57074157415224	66.57081180464672	85.57917169288774	83.5522357549892	91.93723341287803	90.26820858304033	97.09302578037973	95.66024628806001	104.548916142897	103.35128504698282	0.12523602962669964	0.13413371909261168	24.708181832578703	16.23268704587099	24.486339093720744	16.086942225880193
0.2870428853112538	69.61948895226018	66.61953630112909	85.62312844849617	83.59597914328481	91.97960651608155	90.31020149057198	97.13461461374709	95.70136520095059	104.59035403814485	103.39222026400031	0.12515259198503167	0.13404228822288183	24.585828995455813	16.2496294914381	24.36537553281596	16.103924707913393
0.28877246309209376	69.66831497723385	66.66834218317591	85.66713791114928	83.63977600450585	92.02202366612414	90.35223855153653	97.17624146773993	95.74252187863442	104.63182316408907	103.433186211052	0.1250690117221087	0.13395070302796336	24.463875624027423	16.26645237180128	24.24480521722944	16.120789262637118
0.2905124624491269	69.71721939473356	66.71722920777741	85.71119978296595	83.68362604534161	92.06448455079288	90.39431945798943	97.21790601516896	95.78371599799053	104.6733231656311	103.47418253657646	0.1249852892605362	0.13385896398359862	24.34232209428592	16.283155482888105	24.124628527308232	16.137535682275484
0.29226294617759224	69.76620194918559	66.76619713063037	85.75531376536527	83.72752897175647	92.10698885734696	90.43644390144863	97.25960792842548	95.82494723547713	104.71485368735554	103.51520888869904	0.12490142502517129	0.13376707156800177	24.221168765732727	16.299738624122256	24.004845827032113	16.154163762374083
0.294023977451102	69.8152623837878	66.8152457061426	85.79947955907508	83.77148448899725	92.1495362725268	90.47861157290274	97.301346879491	95.86621526714028	104.7564143735412	103.55626491524167	0.12481741944310858	0.13367502626184483	24.100415981571132	16.316201598423504	23.88545746431555	16.170673301934585
0.29579561982392083	69.86440044051524	66.86437468743856	85.84369686414018	83.81549230160215	92.19212648256321	90.52082216282092	97.34312253994736	95.90751976862457	104.79800486817177	103.59735026373471	0.12473327294367292	0.1335828285482465	23.98006406849163	16.332544212036737	23.76646377097495	16.187064103349257
0.29757793723326015	69.9136158601253	66.91358382636358	85.88796537993008	83.85955211340797	92.23475917318567	90.56307536116063	97.38493458098537	95.9488604151815	104.83962481494575	103.63846458142612	0.12464898595840507	0.133490478912758	23.860113336984796	16.34876627466292	23.647865062681376	16.20333597226636
0.29937099400158496	69.96290838216363	66.96287287348929	85.93228480514776	83.9036636275586	92.27743402963195	90.60537085737695	97.42678267341508	95.99023688167944	104.88127385728784	103.67960751529269	0.12456455892104917	0.1333979778433495	23.740564081366756	16.36486759939362	23.529661639211554	16.219488717724744
0.3011748548389356	70.0122777449692	67.01224157811815	85.97665483783717	83.94782654651249	92.32015073665626	90.6477083404309	97.46866648767467	96.03164884261253	104.92295163835855	103.72077871204984	0.12447999226754428	0.1333053258303981	23.621416579764627	16.38084800266006	23.411853784444247	16.235522152062913
0.30298958484526295	70.06172368568025	67.06168968828871	86.02107517539187	83.99204057205097	92.36290897853853	90.69008749879835	97.5105856938402	96.0730959721103	104.96465780106524	103.76197781816231	0.124395286436009	0.13321252336667336	23.502671094440302	16.39670730434591	23.29444176652396	16.251436090988136
0.30481524951277783	70.11124594023958	67.11121695078039	86.06554551456291	84.03630540528606	92.40570843909312	90.73250802047863	97.55253996163523	96.11457794394694	105.00639198807241	103.80320447985444	0.12431044186673469	0.1331195709473255	23.38432787158672	16.412445327619935	23.17742583783547	16.26723035345276
0.3066519147283146	70.16084424340002	67.16082311111836	86.11006555146676	84.08062074666815	92.44854880167728	90.77496959300295	97.59452896043943	96.15609443155022	105.04815384181174	103.8444583431202	0.12422545900216783	0.1330264690698708	23.266387141604355	16.42806189901603	23.060806235167547	16.282904761712416
0.3084996467757088	70.21051832873	67.21050791357862	86.15463498159355	84.12498629599412	92.49142974920017	90.81747190344319	97.63655235929863	96.197645108011	105.08994300449274	103.88573905373349	0.1241403382869036	0.13293321823417953	23.148849119101214	16.443556848382286	22.94458317972385	16.298459141282365
0.31035851233818973	70.26026792861902	67.26027110119271	86.1992534998148	84.16940175241484	92.53435096413124	90.86001463842008	97.67860982693358	96.23922964609196	105.13175911811257	103.92704625725814	0.1240550801676718	0.13283981894246139	23.031714003016532	16.45893000887736	22.828756877283013	16.313893320941133
0.3122285785007863	70.31009277428313	67.31011241575283	86.24392080039168	84.21386681444329	92.57731212850906	90.90259748411206	97.7207010317493	96.28084771823707	105.17360182446667	103.96837959905818	0.12396968509332389	0.13274627169925304	22.914981976769923	16.47418121699593	22.71332751832233	16.329207132755982
0.3141099127527488	70.35999259577052	67.36003159781677	86.28863657698284	84.25838117996224	92.62031292394994	90.94522012626362	97.76282564184444	96.32249899658063	105.21547076515876	104.00973872430794	0.1238841535148235	0.1326525770114053	22.79865320818135	16.48931031248503	22.598295277864963	16.34440041193011
0.31600258298998396	70.4099671219668	67.41002838671254	86.33340052265216	84.30294454623157	92.66335303165619	90.98788225019327	97.80498332502022	96.36418315295572	105.25736558161064	104.05112327800144	0.12379848588523527	0.13255873538806895	22.682727849674848	16.504317138318584	22.483660315861925	16.359472996937257
0.3179066575175057	70.46001608060058	67.46010252054371	86.37821232987672	84.3475566098967	92.7064321324248	91.03058354080265	97.84717374878934	96.40589985890391	105.29928591507252	104.09253290496319	0.12371268265971018	0.13246474734068134	22.567206038442237	16.51920154081381	22.369422777246655	16.374424729528982
0.3198222050518999	70.51013919824912	67.51025373619417	86.42307169055495	84.39221706699588	92.74954990665616	91.07332368258456	97.88939658038557	96.44764878568385	105.34123140663321	104.13396724985775	0.12362674429547542	0.13237061338295336	22.45208789634853	16.533963369456615	22.25558279173856	16.38925545450911
0.32174929472380437	70.5603362003434	67.56048176933281	86.46797829601381	84.43692561296764	92.79270603436188	91.11610235963082	97.93165148677197	96.48942960427985	105.38320169722935	104.17542595719895	0.12354067125182304	0.13227633403085617	22.33737353007018	16.54860247691977	22.142140474137705	16.4039650198647
0.32368799608040405	70.61060681117384	67.61078635441868	86.51293183701698	84.48168194265867	92.83590019517361	91.158919255641	97.9739381346503	96.53124198541099	105.42519642765582	104.21690867136044	0.1234544639900972	0.1321819098026075	22.223063031477068	16.56311871923026	22.029095924594003	16.418553276838793
0.3256383790879404	70.66095075389599	67.66116722470595	86.55793200377299	84.52648575033157	92.87913206835172	91.20177405393078	98.0162561904704	96.57308559954018	105.467215238576	104.25841503658539	0.12336812297368355	0.1320873412186591	22.10915647728325	16.57751195550736	21.916449228374404	16.433020079781272
0.32760051413423674	70.71136775053536	67.7116241122487	86.60297848594199	84.57133672967208	92.92240133279269	91.24466643743963	98.05860532043779	96.61496011688232	105.50925777053033	104.29994469699575	0.12328164866799526	0.13199262880168167	21.995653929316177	16.59178204797354	21.804200456092076	16.447365286101558
0.3295744720312385	70.76185752199335	67.76215674790578	86.64807097264416	84.61623457379677	92.96570766703803	91.28759608873932	98.10098519052356	96.65686520741335	105.5513236639471	104.34149729660204	0.12319504154046414	0.13189777307655307	21.882555434720416	16.605928862114524	21.692349663771893	16.461588756370475
0.33156032401756863	70.81241978805248	67.81276486134576	86.69320915246708	84.6611789752604	93.00905074928231	91.33056269004167	98.14339546647261	96.69880054087864	105.5934125591515	104.38307247931287	0.12310830206052703	0.13180277457034406	21.7698610260195	16.619952266581095	21.580896893061436	16.475690354276594
0.33355814176109866	70.86305426738205	67.86344818105202	86.73839271347366	84.70616962606383	93.05243025738166	91.37356592320722	98.18583581381259	96.74076578680209	105.63552409637595	104.42466988894499	0.12302143069961172	0.13170763381230471	21.65757072109409	16.63385213309084	21.4698421711837	16.489669946571667
0.33556799736153503	70.9137606775432	67.91420643432728	86.78362134320923	84.75120621766084	93.09584586886129	91.41660546975253	98.22830589786255	96.78276061449402	105.67765791576878	104.46628916923183	0.12293442793113221	0.1316123513338518	21.545684523316595	16.64762833648274	21.359185511009855	16.503527403030603
0.3375899633530214	70.96453873499462	67.96503934729878	86.82889472870959	84.79628844096597	93.1392972609242	91.45968101085857	98.27080538374135	96.82478469306012	105.71981365740443	104.5079299638337	0.12284729423046785	0.13151692766855452	21.434202421656664	16.661280754648033	21.248926911288436	16.517262596516957
0.3396241127067558	71.01538815509757	68.015946644923	86.87421255650784	84.84141598636167	93.18278411045847	91.50279222737854	98.31333393637601	96.86683769140967	105.76199096129216	104.54959191634669	0.12276003007495767	0.13142136335212162	21.32312439092493	16.674809268672107	21.139066356696276	16.53087540294655
0.3416705188336247	71.06630865212203	68.06692805099073	86.91957451264305	84.88658854370595	93.22630609404659	91.54593879984597	98.35589122051157	96.9089192782643	105.80418946738683	104.59127467031242	0.12267263594388873	0.13132565892238773	21.212450391656603	16.688213762619853	21.029603817820316	16.544365701192874
0.343729255586852	71.11729993925111	68.11798328813158	86.96498028266628	84.93180580233916	93.26986288797174	91.58912040848197	98.39847690071733	96.95102912216565	105.84640881559638	104.63297786922651	0.12258511231847793	0.13122981491929916	21.102180370216956	16.701494123575685	20.920539251372247	16.557733373159863
0.34580039726466444	71.16836172858726	68.16911207781938	87.01042955164908	84.97706745109186	93.31345416822715	91.63233673320389	98.44109064139738	96.99316689148453	105.88864864579271	104.67470115654879	0.12249745968186859	0.1311338318849019	20.99231425916514	16.714650241763593	20.81187260036677	16.570978303803713
0.3478840186129729	71.21949373115716	68.2203141403766	87.05592200419048	85.02237317829174	93.35707961052326	91.6755874536325	98.48373210679776	97.0353322544287	105.9309085978202	104.71644417571186	0.12240967851911183	0.131037710363327	20.88285197697769	16.727682010288845	20.703603793914226	16.584100380914606
0.34998019482807	71.2706956569171	68.27158919497933	87.10145732442405	85.06772267177072	93.40073889029544	91.71887224909965	98.52640096101499	97.07752487905086	105.97318831150466	104.75820657012987	0.1223217693171592	0.13094145090077713	20.773793428434146	16.740589325341716	20.595732747642614	16.59709949533135
0.352089001559344	71.32196721475871	68.32293695966229	87.14703519602591	85.11311561887254	93.44443168271252	91.76219079865656	98.56909686800476	97.11974443325757	106.0154874266633	104.79998798320851	0.12223373256484758	0.13084505404551441	20.665138504606148	16.753372086059244	20.488259363613906	16.609975540799496
0.3542105149120084	71.37330811251381	68.37435715132338	87.19265530222114	85.15855170645935	93.48815766268355	91.8055427810806	98.61181949158944	97.16199058481642	106.05780558311268	104.84178805835279	0.12214556875288968	0.130748520347845	20.556887082933827	16.76603019452523	20.381183530447743	16.62272841396407
0.35634481144984936	71.42471805696012	68.4258494857289	87.23831732579188	85.20403062091938	93.53191650486646	91.84892787488369	98.65456849546703	97.20426300136492	106.10014242067885	104.8836064389771	0.12205727837386035	0.13065185036010674	20.44903902740407	16.778563555802975	20.27450512356154	16.63535801445323
0.35849196819798806	71.47619675382627	68.47741367751814	87.28402094908378	85.24955204817383	93.5757078836749	91.89234575831948	98.6973435432186	97.24656135041825	106.14249757920538	104.92544276851349	0.1219688619221866	0.13055504463665596	20.341594188532326	16.790972077826154	20.168224004955846	16.647864244652737
0.36065206264566085	71.52774390779737	68.529049440208	87.32976585401357	85.29511567368336	93.61953147328636	91.9357961093905	98.74014429831675	97.28888529937663	106.18487069856272	104.96729669042006	0.12188031989413496	0.13045810373385355	20.234552403664566	16.80325567152613	20.062340023650904	16.660247009909654
0.3628251727490157	71.57935922252031	68.5807564861985	87.37555172207635	85.34072118245619	93.66338694764978	91.97927860585655	98.78297042413371	97.33123451553443	106.22726141865719	105.00916784819093	0.12179165278779824	0.13036102821005138	20.12791349683539	16.815414250635513	19.956853015599336	16.67250621839412
0.3650113769339257	71.63104240060869	68.63253452677667	87.421378234352	85.38636825905394	93.7072739804925	92.02279292524098	98.82582158394878	97.3736086660867	106.26966937943914	105.05105588536345	0.12170286110308676	0.13026381862557848	20.02167727901906	16.827447731793654	19.851762803795282	16.68464178108843
0.36721075409881926	71.68279314364861	68.68438327212222	87.46724507151312	85.43205658759942	93.75119224532851	92.06633874483909	98.86869744095688	97.4160074181382	106.31209422091243	105.09296044552822	0.12161394534171248	0.1301664755427298	19.91584354824954	16.839356034521188	19.7470691985327	16.69665361189618
0.3694233836175272	71.73461115220353	68.7363024313119	87.5131519138312	85.47778585178318	93.79514141546515	92.10991574172496	98.91159765827584	97.45843043871024	106.35453558314235	105.13488117233679	0.1215249060071809	0.13006899952574738	19.810412089558668	16.85113908110725	19.64277199715798	16.708541627336672
0.37164934534214805	71.78649612581971	68.78829171232412	87.55909844118408	85.52355573487002	93.83912116401096	92.15352359275835	98.95452189895452	97.5008773947488	106.39699310626477	105.17681770951012	0.1214357436047771	0.12997139114081568	19.70538267534721	16.86279679675863	19.538870984571986	16.72030574684686
0.3738887196059291	71.83844776303155	68.8403508220443	87.60508433306302	85.56936591970664	93.88313116388301	92.1971619745929	98.99746982598087	97.54334795313241	106.43946643049468	105.21876970084783	0.12134645864155544	0.1298736509560401	19.60075506523208	16.874329109432438	19.435365933142748	16.731945892646763
0.3761415872261661	71.89046576136658	68.89247946626911	87.65110926857909	85.61521608872776	93.92717108781389	92.24083056368254	99.04044110228898	97.58584178067919	106.48195519613427	105.26073679023592	0.12125705162632691	0.1297757795414361	19.496529006235505	16.885735949828813	19.33225660271637	16.743461989593925
0.3784080295071193	71.9425498173508	68.94467734971151	87.69717292647034	85.66110592396305	93.9712406083591	92.28452903628883	99.08343539076691	97.62835854415479	106.52445904358157	105.30271862165527	0.12116752306964555	0.12967777746891776	19.392704232930555	16.89701725145278	19.22954274086078	16.7548539653435
0.3806881282429484	71.99469962651392	68.99694417600546	87.74327498510858	85.70703510704392	94.01533939790427	92.32825706848818	99.12645235426456	97.67089791027988	106.56697761333889	105.34471483918993	0.12107787348380003	0.12957964531228267	19.289280467608478	16.908172950643348	19.12722408301488	16.766121750311868
0.38298196572066395	72.04691488339478	69.04927964771083	87.7894151225065	85.75300331921046	94.05946712867264	92.3720143361791	99.16949165560142	97.71345954573765	106.60951054602147	105.38672508703586	0.12098810338279999	0.12948138364719697	19.18625742012955	16.9192029863043	19.025300352350314	16.77726527750565
0.3852896247230969	72.09919528154582	69.10168346631767	87.83559301632346	85.79901024131726	94.10362347273117	92.41580051508839	99.212552957573	97.75604311718072	106.6520574823646	105.42874900950792	0.12089821328236411	0.1293829930511859	19.08363478825777	16.930107300147938	18.92377126007341	16.78828448263448
0.38761118853188686	72.15154051353913	69.15415533225153	87.88180834387327	85.84505555384101	94.14780810199882	92.45961528077915	99.25563592295964	97.79864829123937	106.69461806323325	105.47078625104933	0.1208082036999106	0.1292844741036179	18.981412257759075	16.94088583658595	18.822636505537957	16.799179304136487
0.3899467409304866	72.20395027097096	69.20669494487774	87.92806078213015	85.89113893688632	94.19202068825257	92.50345830865686	99.29874021453274	97.84127473452784	106.73719192962908	105.51283645623867	0.12071807515454144	0.12918582738569007	18.879589502375893	16.951538542693015	18.72189577624522	16.809949683047307
0.39229636620718694	72.25642424446751	69.25930200250669	87.97435000773595	85.93726007019295	94.23626090313523	92.54732927397704	99.34186549506312	97.8839221136528	106.77977872269936	105.55489926979888	0.12062782816703387	0.12908705348041935	18.778166184023576	16.96206536821046	18.62154874798216	16.820595563036477
0.3946601491581577	72.30896212368924	69.31197620239774	88.02067569700594	85.9834186331415	94.28052841816144	92.59122785185117	99.38501142732733	97.92659009521898	106.8223780837442	105.59697433660403	0.12053746325982886	0.1289881529726221	18.677141952790407	16.972466265418916	18.521595084865112	16.831116890305566
0.3970381750905084	72.36156359733664	69.36471724076455	88.06703752593599	86.02961430476041	94.32482290472514	92.63515371725411	99.42817767411533	97.96927834583768	106.86498965422497	105.63906130168812	0.1204469809570161	0.12888912644890874	18.576516447257745	16.982741189392982	18.422034439634444	16.84151361378099
0.39943052982536675	72.41422835315525	69.41752481277972	88.11343517020902	86.07584676373244	94.36914403410643	92.67910654503078	99.47136389823808	98.01198653213335	106.90761307577237	105.68115981025262	0.12035638178432709	0.12878997449766516	18.47628929435814	16.992890097655618	18.322866453516326	16.851785684830247
0.4018372997009759	72.46695607794031	69.47039861257895	88.15986830520096	86.1221156884005	94.4134914774777	92.72308600990232	99.51456976253354	98.05471432075025	106.95024799019353	105.7232695076739	0.12026566626911833	0.12869069770904104	18.376460109655454	17.002912950410973	18.224090756510122	16.86193305746565
0.40425857157581063	72.51974645754271	69.5233383332667	88.20633660598804	86.16842075677482	94.45786490591134	92.76709178647366	99.55779492987527	98.09746137836024	106.99289403948086	105.76539003951179	0.1201748349403654	0.1285912966749356	18.277028497424908	17.012809710464353	18.125706967464794	16.871955688271555
0.4066944328317112	72.57259917687331	69.57634366691998	88.25283974735252	86.2147616465387	94.50226399038567	92.81112354923941	99.60103906317816	98.1402273716693	107.03555086581896	105.80752105151645	0.12008388832864539	0.12849177198898723	18.177994050529378	17.022580342956644	18.027714693929738	16.88185353614608
0.4091449713770379	72.62551391990787	69.62941430459301	88.29937740378872	86.2611380350544	94.54668840179119	92.85518097259005	99.64430182540539	98.18301196742364	107.07821811159192	105.84966218963567	0.11999282696612923	0.12839212424655613	18.079356350881426	17.032224815764494	17.930113532649557	16.891626562668534
0.411610275649843	72.67849036969318	69.68254993632274	88.3459492495106	86.30754959937056	94.59113781093858	92.8992637308197	99.68758287957677	98.2258148324183	107.12089541939248	105.89181310002373	0.11990165138657013	0.12829235404471567	17.981114969425107	17.041743099256564	17.832903069491294	16.901274731913873
0.41409043462106226	72.73152820835087	69.73575025113261	88.39255495845663	86.35399601622728	94.63561188856376	92.94337149813136	99.73088188877374	98.26863563350213	107.1635824320279	105.93397342904754	0.1198103621252888	0.12819246198223389	17.883269465986814	17.051135166148015	17.736082879393507	16.910798010274448
0.41658553779772634	72.784627117083	69.78901493703741	88.43919420429677	86.4004769620627	94.68011030533505	92.98750394864376	99.77419851614737	98.3114740375855	107.20627879252817	105.97614282329461	0.11971895971916596	0.12809244865956557	17.785819389802782	17.06040099180973	17.639652526762802	16.920196366714663
0.41909567522619073	72.83778677617738	69.84234368104838	88.48586666043877	86.44699211301939	94.72463273185978	93.03166075639804	99.81753242492505	98.35432971164711	107.2489841441538	106.01832092958058	0.11962744470662877	0.12799231467883712	17.688764279311727	17.06954055395181	17.54361156536106	16.92946977259635
0.4216209374953856	72.8910068650118	69.89573616917707	88.53257200003372	86.49354114494993	94.76917883869007	93.07584159536347	99.86088327841634	98.39720232273979	107.29169813040232	106.06050739495615	0.11953581762763744	0.12789206064383127	17.592103662293084	17.078553832692705	17.447959538421856	16.938618201602367
0.42416141574008476	72.94428706205947	69.94919208644038	88.5793098959824	86.54012373342302	94.8137482963294	93.12004613944383	99.90425074002025	98.4400915379975	107.33442039501595	106.10270186671416	0.11944407902367754	0.12779168715997763	17.49583705623445	17.08744081072291	17.352695978959673	16.947641629980353
0.4267172016441951	72.9976270448944	70.0027111168655	88.62608002094208	86.58673955373028	94.85834077523963	93.1642740624845	99.94763447323251	98.48299702464247	107.37715058198971	106.14490399239781	0.11935222943774738	0.12769119483433605	17.399963968044176	17.096201472959365	17.257820409566193	16.95654003617892
0.42928838744406506	73.05102649019503	70.05629294349335	88.67288204733083	86.63338828089061	94.9029559458455	93.20852503827678	99.99103414164995	98.52591844999003	107.41988833557653	106.18711341980598	0.1192602694143436	0.12759058427558703	17.304483894389705	17.10483580672735	17.163332342683134	16.965313401040476
0.43187506593181346	73.10448507375084	70.10993724838457	88.71971564733546	86.6800695896579	94.94759347854279	93.25279874056605	100.03444940897951	98.56885548145694	107.4626333002966	106.22932979700214	0.11916819949945405	0.1274898560940163	17.20939632192676	17.113343801865994	17.06923128085691	16.973961707881244
0.4344773304586784	73.15800247046609	70.16364371262313	88.76658049291616	86.7267831545257	94.99225304370319	93.2970948430566	100.07787993904299	98.61180778656635	107.50538512094317	106.27155277232018	0.11907602024054344	0.1273890109015024	17.11470072709926	17.121725450422673	16.975516716531274	16.98248494220752
0.4370952749383861	73.21157835436536	70.21741201632143	88.81347625581309	86.77352864973383	95.03693431168097	93.3414130194182	100.12132539578431	98.65477503295506	107.54814344259005	106.31378199437201	0.11898373218654403	0.12728804931150464	17.020396576328494	17.129980746707588	16.882188132247393	16.990883091773867
0.4397289938505404	73.2652123985977	70.27124183862409	88.86040260755126	86.8203057492731	95.08163695281816	93.3857529432912	100.16478544327461	98.69775688837842	107.59090791059761	106.35601711205337	0.11889133588784191	0.12718697193904877	16.92648332632598	17.138109687486576	16.789245000916708	16.999156146746827
0.4423785822440318	73.31890427544269	70.32513285771365	88.90735921944795	86.8671141268927	95.12636063745211	93.43011428829406	100.20825974572041	98.7407530207185	107.63367817062151	106.3982577745524	0.11879883189626819	0.12708577940071575	16.83296042396978	17.14611227170826	16.69668678572998	17.007304099486646
0.4450441357404687	73.3726536563139	70.37908475081375	88.95434576261664	86.91395345610412	95.17110503591942	93.47449672802728	100.25174796746764	98.78376309798784	107.67645386861712	106.44050363135429	0.11870622076508555	0.12698447231462537	16.739827306508232	17.15398850065685	16.604512940364657	17.015326944623666
0.44772575053762753	73.42646021176536	70.43309719419518	89.00136190797464	86.9608234101888	95.21586981856409	93.51889993608133	100.29524977301003	98.82678678833824	107.71923465084896	106.48275433225037	0.11861350304897846	0.12688305130042848	16.64708340168727	17.161738377853908	16.51272290907582	17.023224679051054
0.4504235234129248	73.48032361149475	70.48716986317885	89.04840732624696	87.0077236622018	95.26065465574113	93.56332358604043	100.33876482699313	98.86982376006428	107.76202016389485	106.5250095273423	0.11852067930404177	0.126781516979291	16.5547281276813	17.169361908949213	16.421316126641614	17.030997301731986
0.4531375517269096	73.53424352434946	70.54130243214138	89.09548168797333	87.05465388497888	95.305459217824	93.6077673514897	100.38229279422181	98.9128736816108	107.80481005465428	106.56726886705054	0.11842775008776857	0.12667986997388003	16.46276089346793	17.176859101942682	16.330292018770706	17.03864481398341
0.4558679334267773	73.58821961833081	70.59549457451908	89.14258466351309	87.10161375114136	95.35028317520947	93.65223090602021	100.42583333966552	98.95593622157851	107.84760397035421	106.60953200211982	0.11833471595903981	0.1265781109083556	16.37118109872972	17.184229966966086	16.239650001934933	17.046167219225026
0.45861476704990445	73.64225156059906	70.64974596281273	89.18971592305115	87.14860293310207	95.39512619832385	93.69671392323494	100.46938612846465	98.9990110487297	107.89040155855606	106.65179858362623	0.11824157747811319	0.12647624040835184	16.27998813402519	17.19147451632307	16.149389483598497	17.053564523037494
0.4613781517274047	73.69633901747812	70.70405626859173	89.23687513660316	87.19562110307035	95.43998795762812	93.74121607675404	100.51295082593589	99.04209783199401	107.9332024671616	106.69406826298305	0.11814833520661062	0.12637425910096928	16.18918138088702	17.198592764474597	16.059509862276172	17.060836733126052
0.4641581871877068	73.75048165446037	70.75842516249885	89.28406197402137	87.24266793305806	95.48486812362405	93.78573704022075	100.55652709757881	99.08519624047463	107.97600634441993	106.73634069194765	0.11805498970751054	0.12627216761476012	16.098760211956687	17.20558472806806	15.970010527675186	17.067983859367814
0.4669549737601532	73.80467913621146	70.81285231425461	89.33127610499992	87.28974309488467	95.52976636685949	93.83027648730672	100.600114609081	99.1283059434536	108.01881283893354	106.7786155226275	0.11796154154513241	0.12616996657971521	16.00872399101354	17.212450425795396	15.880890860749787	17.075005913684436
0.46976861237862133	73.8589311265749	70.86733739266154	89.37851719908005	87.33684626018265	95.57468235793372	93.8748340917174	100.64371302632391	99.17142661039766	108.06162159966458	106.82089240748641	0.11786799128512851	0.12606765662725336	15.919072073138523	17.219189878480393	15.792150233795837	17.08190291007486
0.4725992045851658	73.91323728857697	70.92188006560883	89.42578492565586	87.38397710040292	95.61961576750329	93.91940952719752	100.68732201538889	99.21455791096375	108.10443227594119	106.86317099935066	0.1177743394944733	0.12596523839020612	15.829803804765106	17.225803109009576	15.70378801062543	17.08867486465533
0.4754468525336833	73.96759728443115	70.97648000007676	89.47307895397911	87.43113528682011	95.66456626628685	93.96400246753657	100.73094124256197	99.2576995150046	108.14724451746328	106.90545095141525	0.1176805867414489	0.12586271250280584	15.740918523861183	17.232290142368583	15.615803546623283	17.095321795583004
0.47831165899359906	74.02201077554336	71.03113686214091	89.52039895316526	87.4783204905379	95.70953352507135	94.00861258657403	100.77457037434075	99.30085109257465	108.19005797430965	106.94773191725007	0.11758673359563958	0.12576007960067692	15.65241556003457	17.238651005627617	15.528196188774018	17.101843722979538
0.4811937273535759	74.0764774225162	71.0858503169767	89.5677445921981	87.52553238249399	95.75451721471671	94.05323955820445	100.81820907743884	99.3440123139347	108.23287229694301	106.9900135508054	0.11749278062791625	0.12565734032081785	15.564294234478439	17.244885727803194	15.44096527594229	17.10824066908026
0.4840931616252451	74.13099688515375	71.14062002886406	89.61511553993515	87.57277063346591	95.79951700616125	94.09788305638328	100.86185701879157	99.38718284955826	108.27568713621638	107.03229550641875	0.11739872841042714	0.12555449530159116	15.476553860187778	17.250994339894532	15.35411013875455	17.11451265802316
0.4870100664469608	74.1855688224661	71.19544566119109	89.66251146511262	87.62003491407509	95.84453257042668	94.14254275513102	100.90551386556136	99.43036237013564	108.31850214337882	107.0745774388194	0.11730457751658785	0.12545154518271023	15.38919374213583	17.256976874996326	15.267630099900998	17.120659716001683
0.4899445470875755	74.24019289267437	71.25032687645943	89.70993203635115	87.6673248947935	95.88956357862398	94.18721832853981	100.9491792851436	99.47355054658134	108.36131697008193	107.11685900313621	0.11721032852106902	0.1253484906052313	15.302213177290469	17.262833368164138	15.181524474115577	17.12668187115196
0.49289670945023945	74.29486875321507	71.30526333628765	89.75737692216026	87.71464024594714	95.93460970195781	94.23190945077695	100.99285294517132	99.51674705003694	108.40413126838503	107.15913985490111	0.11711598199978676	0.12524533221153455	15.215611454612372	17.268563856305263	15.095792568194156	17.132579153425468
0.4958666600762229	74.34959606074457	71.36025470141618	89.8048457909435	87.76198063772198	95.97967061173168	94.2766157960909	101.03653451352059	99.55995155187763	108.4469446907609	107.20141965005638	0.11702153852989187	0.1251420706453153	15.129387855338791	17.274168378346076	15.010433681358336	17.138351594887354
0.4988545061487607	74.40437447114418	71.41530063171169	89.85233831100386	87.809345740169	96.02474597935343	94.32133703881625	101.08022365831586	99.60316372371727	108.48975689010213	107.24369804496007	0.11692699868975585	0.12503870655157004	15.043541653050852	17.279646975181095	14.925447105144485	17.143999229447218
0.5018603554969207	74.45920363952442	71.47040078617114	89.89985415054845	87.8567352232088	96.06983547633989	94.36607285337837	101.12392004793543	99.64638323741354	108.53256751972637	107.28597469639124	0.11683236305896709	0.12493524057658892	14.958072113595335	17.284999689440156	14.84083212349833	17.149522092819097
0.5048843165994948	74.5140832202293	71.52555482292625	89.94739297769294	87.90414875663657	96.1149387743214	94.4108229142983	101.16762335101524	99.6896097650724	108.5753762333813	107.32824926155556	0.11673763221831186	0.12483167336793705	14.87297849542847	17.290226565786725	14.756588012984139	17.154920222692454
0.5079264985889148	74.56901286684185	71.58076239924793	89.99495446046767	87.95158601012726	96.16005554504781	94.45558689619796	101.21133323645606	99.73284297905377	108.61818268525167	107.37052139809119	0.11664280674977237	0.12472800557444563	14.788260049581368	17.29532765069962	14.672714042786538	17.160193658528442
0.5109870112551897	74.62399223218746	71.63602317155025	90.04253826682108	87.99904665323989	96.205185460392	94.50036447380437	101.25504937342617	99.77608255197589	108.66098652996315	107.41279076407356	0.11654788723650786	0.12462423784620019	14.703916019752796	17.300302992476645	14.589209474883319	17.16534244169452
0.5140659650498691	74.67902096833944	71.69133679539523	90.09014406462575	88.04653035542312	96.25032819235585	94.54515532195526	101.29877143136835	99.81932815672103	108.7037874225891	107.45505701802168	0.11645287426285147	0.12452037083452794	14.61994564246561	17.305152641300083	14.506073564107282	17.170366615358944
0.5171634710900281	74.73409872662288	71.74670292549675	90.13777152168218	88.09403678601922	96.29548341307405	94.58995911560295	101.342499080003	99.8625794664393	108.74658501865493	107.49731981890247	0.11635776841429246	0.12441640519198427	14.536348147166791	17.309876649163925	14.42330555825356	17.175266224516236
0.5202796411622786	74.78922515761981	71.80212121572528	90.18542030572455	88.14156561426977	96.34065079481981	94.63477552981992	101.38623198933469	99.90583615455489	108.78937897414437	107.53957882613712	0.11626257027747215	0.12431234157234453	14.453122756214725	17.314475069775654	14.340904698106897	17.180041315870767
0.5234145877268029	74.84439991117266	71.85759131911131	90.233090084424	88.18911650931896	96.38583001000806	94.67960423980219	101.42996982965519	99.94909789476887	108.83216894550344	107.58183369960486	0.11616728044017027	0.12420818063058767	14.370268685079282	17.318947958661738	14.258870217607182	17.18469193790952
0.5265684239214125	74.89962263639	71.91311288785066	90.28078052539485	88.23668914021978	96.43102073120174	94.72444492087526	101.4737122715498	99.99236436106573	108.87495458964715	107.62408409964969	0.11607189949129419	0.12410392302288639	14.287785142485518	17.323295373156725	14.177201343994966	17.189218140960293
0.5297412635656308	74.95489298165002	71.96868557330794	90.3284912961979	88.28428317593749	96.47622263111498	94.76929724849772	101.51745898590097	100.035635227717	108.91773556396338	107.66632968708434	0.11597642802087146	0.1239995694065969	14.20567133035729	17.327517372261354	14.095897297791453	17.193619976991613
0.5329332211648017	75.01021059460555	72.02430902602131	90.37622206434594	88.3318982853549	96.52143538261853	94.81416089826632	101.5612096438935	100.07891016928617	108.96051152631885	107.708570123196	0.11588086662003522	0.12389512044024294	14.123926444046447	17.33161401673715	14.014957292949475	17.197897499725514
0.5361444119142209	75.06557512218816	72.07998289570631	90.42397249730757	88.37953413727642	96.56665865874365	94.85903554591988	101.60496391701871	100.12218886063332	109.00328213506351	107.75080506975074	0.11578521588101721	0.12379057678350992	14.042549672356472	17.335585369040928	13.93438053695536	17.202050764564774
0.5393749517032939	75.12098621061294	72.13570683126049	90.47174226251224	88.42719040043309	96.61189213268692	94.90392086734428	101.64872147707946	100.16547097691914	109.04604704903599	107.79303418899914	0.11568947639713696	0.12368593909722334	13.961540197709837	17.339431493372103	13.85416623092533	17.2060798286293
0.5426249571197181	75.17644350538272	72.1914804807674	90.51953102735455	88.47486674348654	96.65713547781459	94.94881653857642	101.6924819961945	100.20875619361034	109.08880592756857	107.83525714368061	0.11559364876279049	0.1235812080433512	13.880897196171645	17.34315245554899	13.774313569712831	17.20998475071974
0.5458945454536906	75.23194665129249	72.24730349150099	90.56733845919848	88.52256283503405	96.70238836766673	94.99372223580897	101.73624514680273	100.25204418648335	109.13155843049158	107.87747359702878	0.11549773357344159	0.12347638428497891	13.800619837509657	17.34674832300516	13.694821741895794	17.21376559122291
0.5491838347021408	75.28749529243366	72.3031755099294	90.61516422538176	88.57027834361206	96.74765047596142	95.03863763539393	101.78001060166741	100.29533463162846	109.1743042181384	107.91968321277545	0.11540173142560961	0.12337146848630544	13.720707285396202	17.350219164854934	13.615689929954897	17.217422412129963
0.5524929435729888	75.34308907219872	72.35909618171962	90.66300799322055	88.61801293770131	96.79292147659937	95.08356241384743	101.82377803388108	100.33862720545484	109.21704295135058	107.96188565515604	0.11530564291686105	0.12326646131262967	13.641158697491846	17.35356505186428	13.536917310479112	17.220955277207395
0.55582199148943	75.39872763328542	72.41506515174171	90.71086943001339	88.66576628573112	96.83820104366795	95.1284962478542	101.86754711686959	100.38192158469461	109.25977429148209	108.00408058891442	0.11520946864580062	0.12316136343033768	13.561973225441761	17.35678605635985	13.458503054014727	17.224364251662337
0.5591710985942444	75.45441061770117	72.47108206407236	90.75874820304568	88.71353805608298	96.88348885144525	95.1734388142707	101.9113175243961	100.4252174464065	109.30249790040432	108.0462676793065	0.11511320921205703	0.12305617550689392	13.48315001507035	17.359882252290845	13.380446325320008	17.227649402349925
0.5625403857541326	75.51013766676752	72.52714656199993	90.8066439795939	88.76132791709574	96.92878457440446	95.21838979013036	101.95508893056576	100.46851446798087	109.34521344051049	108.0884465921061	0.11501686521627738	0.12295089821082657	13.40468820640126	17.362853715138044	13.302746283448869	17.230810797715094
0.565929974564078	75.56590842112413	72.58325828802788	90.8545564269295	88.80913553706912	96.97408788721756	95.26334885264687	101.9988610098295	100.51181232714313	109.38792057472027	108.13061699360844	0.11492043726011632	0.12284553221171851	13.326586933781073	17.365700521928375	13.225402081761786	17.23384850768707
0.569339987351735	75.6217225207335	72.63941688387943	90.90248521232348	88.85696058426831	97.0193984647597	95.30831567921857	102.04263343698805	100.55511070195828	109.43061896648422	108.17277855063534	0.11482392594622198	0.12274007818019485	13.248845325993898	17.368422751282196	13.14841286810588	17.236762603792158
0.5727705471818436	75.67757960488503	72.6956219905015	90.95043000305026	88.90480272692793	97.06471598211306	95.35328994743239	102.08640588719666	100.5984092708349	109.47330827978845	108.21493093053923	0.11472733187823396	0.12263453678791351	13.171462506308671	17.3710204832787	13.07177778483674	17.239553159048228
0.5762217778606706	75.73347931219935	72.75187324806876	90.9983904663917	88.95266163325611	97.11004011457067	95.39827133506758	102.1301780359682	100.64170771252863	109.51598817915863	108.25707380120745	0.11463065566076579	0.12252890870754933	13.094437592595568	17.373493799532298	12.99549596894758	17.242220247972
0.5796938039404782	75.78942128063265	72.80817029598806	91.04636626964131	89.00053697143882	97.15537053764051	95.44325952009994	102.17394955917779	100.68500570614697	109.55865832966477	108.29920683106702	0.11453389789939981	0.12242319461278926	13.017769697422409	17.375842783141707	12.91956655215472	17.24476394658268
0.5831867507240184	75.84540514748095	72.86451277290229	91.0943570801082	89.04842840964355	97.20070692704928	95.48825418070543	102.21772013306642	100.72830293115227	109.60131839692525	108.34132968908848	0.11443705920067528	0.12231739517831487	12.941457928114687	17.378067518664466	12.843988660948526	17.24718433234375
0.5867007442690553	75.90143054938426	72.92090031669458	91.1423625651209	89.0963356160236	97.24604895874617	95.533254995264	102.26148943424495	100.7715990673663	109.64396804711109	108.38344204479024	0.11434014017208055	0.12221151107979619	12.865501386893811	17.380168092135136	12.768761416758935	17.24948148421754
0.5902359113929144	75.95749712233106	72.97733256449266	91.1903823920317	89.14425825872212	97.29139630890681	95.57826164236366	102.30525713969803	100.81489379497388	109.68660694695035	108.425543568243	0.11424314142204157	0.1221055429938781	12.789899170873468	17.38214459097071	12.693883935929989	17.251655482541537
0.5937923796770596	76.01360450166202	73.03380915267233	91.2384162282197	89.19219600587546	97.33674865393648	95.62327380080355	102.34902292678723	100.85818679452608	109.72923476373167	108.46763393007322	0.11414606355991314	0.12199949159816975	12.714650372285178	17.38399710406884	12.619355329899918	17.253706409097504
0.597370277471697	76.06975232207499	73.09032971686236	91.28646374109589	89.2401485256179	97.38210567047476	95.6682911495984	102.3927864732559	100.90147774694466	109.77185116530946	108.50971280146793	0.11404890719596887	0.1218933575712324	12.639754078472833	17.385725721745985	12.545174705308455	17.255634347136947
0.6009697339004076	76.12594021762847	73.14689389194807	91.33452459810576	89.288115486085	97.42746703539811	95.7133133679818	102.43654745723184	100.94476633352559	109.81445582010666	108.55177985417835	0.11395167294139348	0.12178714159257173	12.56520937197456	17.38733053564647	12.471341163989564	17.257439381261065
0.6045908788648067	76.18216782174639	73.20350131207569	91.38259846673404	89.33609655541771	97.47283242582436	95.75834013540991	102.4803055572316	100.98805223594259	109.85704839711987	108.5938347605241	0.1138543614082702	0.12168084434262422	12.491015330635491	17.388811638804327	12.397853803069665	17.25912159739164
0.6082338430492322	76.23843476722168	73.260151610656	91.43068501450757	89.38409140176563	97.51820151911541	95.80337113156463	102.52406045216341	101.03133513625012	109.89962856592227	108.63587719339654	0.11375697320957387	0.1215744665027454	12.417171027702352	17.390169125610555	12.324711715113153	17.260681082858355
0.611898757925461	76.29474068622109	73.31684442036895	91.47878390899989	89.43209969329153	97.56357399288164	95.84840603635782	102.56781182133162	101.0746147168881	109.9421959966684	108.67790682626337	0.11365950895916133	0.1214680087552031	12.343675531934423	17.391403091849497	12.25191398822244	17.26211792637332
0.6155857557574533	76.3510852102889	73.37357937316746	91.5268948178342	89.48012109817459	97.60894952498474	95.89344452993429	102.61155934443931	101.11789066068452	109.98475036009745	108.71992333317205	0.11356196927176021	0.12136147178316305	12.27052790759808	17.392513634571515	12.179459706017951	17.263432217925583
0.6192949696061266	76.40746797035123	73.4303561002814	91.57501740868747	89.52815528461424	97.65432779354146	95.93848629267544	102.65530270159248	101.16116265085905	110.02729132753728	108.76192638875376	0.11346435476296236	0.12125485627067842	12.19772721469235	17.3935008522094	12.107347947838207	17.264624048875703
0.6230265333341571	76.46388859672045	73.48717423222202	91.62315134929408	89.57620192083404	97.69970847692714	95.98353100520282	102.69904157330312	101.20443037102699	110.06981857090841	108.80391566822713	0.11336666604921075	0.1211481629026821	12.125272508832495	17.39436484437465	12.035577788699811	17.265693511799327
0.6267805816108112	76.52034671909853	73.54403339878536	91.67129630744859	89.62426067508461	97.74509125377831	96.02857834838086	102.74277564049231	101.24769350520138	110.1123317627267	108.84589084740136	0.11326890374779573	0.12104139236497144	12.05316284152832	17.395105712024815	11.964148299472072	17.26664070057086
0.6305572499168048	76.576841966582	73.60093322905686	91.7194519510104	89.67233121564811	97.79047580299711	96.07362800332102	102.78650458449421	101.29095173779785	110.15483057610841	108.88785160268077	0.11317106847684062	0.12093454534420324	11.981397260226004	17.39572355745986	11.893058547000692	17.267465710476245
0.634356674549194	76.63337396766573	73.65787335141529	91.76761794790666	89.72041321084144	97.83586180375384	96.11867965138481	102.83022808705904	101.33420475363702	110.19731468477302	108.92979761106795	0.11307316085529616	0.1208276225278783	11.909974808258994	17.39621848407478	11.822307594031372	17.26816863786007
0.6381789926262927	76.68994235024675	73.7148533935364	91.81579396613549	89.76850632901937	97.88124893549016	96.16373297418649	102.87394583035581	101.37745223794755	110.23978376304645	108.9717285501669	0.11297518150292843	0.12072062460433396	11.838894525108117	17.39659059661426	11.751894499424452	17.268749580420263
0.642024342092622	76.74654674162893	73.77187298239758	91.8639796737702	89.8166102385789	97.92663687792297	96.20878765359734	102.91765749697664	101.42069387637014	110.28223748586569	109.01364409818744	0.11287713104031283	0.12061355226273186	11.768155446372475	17.396840001019882	11.681818318213118	17.269208637066185
0.6458928617238878	76.80318676852643	73.82893174428118	91.91217473896181	89.86472460796183	97.97202531104664	96.25384337174776	102.96136276993867	101.46392935495982	110.32467552878093	109.05554393394759	0.11277901008882212	0.12050640619304932	11.697756603887683	17.39696680439738	11.612078101639781	17.269545907915017
0.6497846911319898	76.85986205706834	73.8860293047792	91.96037882994321	89.91284910565903	98.01741391513706	96.2988998110314	103.00506133268843	101.50715836018988	110.36709756796027	109.09742773687815	0.11268081927062107	0.12039918708606752	11.627697025804082	17.3969711150894	11.542672897274315	17.269761494273553
0.6536999707700591	76.91657223280205	73.9431652887966	92.0085916150317	89.96098340021301	98.06280237075383	96.34395665410729	103.04875286910381	101.55038057895413	110.40950328019191	109.13929518702476	0.11258255920865579	0.12029189563336301	11.557975736646767	17.396853042580915	11.473601749043155	17.269855498594552
0.6576388419375281	76.97331692069815	74.00033932055601	92.05681276263313	90.00912716022202	98.10819035874417	96.38901358390368	103.09243706349763	101.59359569857045	110.45189234288843	109.18114596505232	0.1124842305266404	0.12018453252729376	11.48859175742109	17.39661269750286	11.40486369741302	17.26982802458224
0.661601446785229	77.03009574515347	74.05755102360106	92.10504194124422	90.05728005434293	98.15357756024497	96.43407028362067	103.13611360062046	101.63680340678377	110.49426443408916	109.22297975224768	0.11238583384905718	0.12007709846099514	11.419544105743626	17.396250191755826	11.336457779378179	17.269679177079524
0.6655879283205246	77.08690832999642	74.11480002080111	92.1532788194572	90.10544175129499	98.1989636566873	96.47912643673365	103.17978216566455	101.68000339176898	110.53661923246497	109.26479623052325	0.11228736980114198	0.11996959412836336	11.350831795771228	17.395765638211742	11.26838302852957	17.269409062002524
0.6695984304124688	77.14375429848923	74.17208593435427	92.20152306596101	90.1536119198624	98.24434832979706	96.52418172699541	103.2234424442644	101.72319534213335	110.57895641731902	109.30659508241946	0.11218883900887454	0.11986202022404949	11.282453838370202	17.395159150870313	11.200638475162123	17.26901778640604
0.6736330977969988	77.20063327333372	74.22940838579234	92.24977434954647	90.20179022889826	98.28973126160012	96.56923583843985	103.2670941225023	101.76637894692017	110.62127566859235	109.34837599110868	0.11209024209897378	0.11975437744344838	11.21440924129638	17.39443084497907	11.133223146402088	17.268505458509026
0.6776920760821589	77.25754487667407	74.28676699598402	92.29803233910808	90.24997634732733	98.33511213442381	96.61428845538454	103.31073688690941	101.80955389561102	110.66357666686552	109.39013864039788	0.1119915796988872	0.11964666648268879	11.14669700907507	17.393580836753245	11.066136066208855	17.26787218762911
0.6817755117533548	77.31448873010152	74.34416138513959	92.3462967036478	90.29816994414966	98.38049063090034	96.65933926243373	103.35437042446941	101.85271987812892	110.70585909336222	109.43188271473207	0.1118928524367827	0.11953888803862214	11.079316143210235	17.39260924352493	10.99937625547318	17.26711808413893
0.6858835521786408	77.37146445465787	74.40159117281421	92.39456711227783	90.34637068844327	98.4258664339693	96.70438794448096	103.3979944226207	101.8958765848409	110.74812262995212	109.4736078991967	0.11179406094153828	0.11943104280881578	11.01226564220633	17.391516183659405	10.932942732097217	17.266243259473413
0.6900163456140378	77.42847167083977	74.45905597791231	92.44284323422374	90.39457824936761	98.47123922688054	96.74943418671194	103.44160856925936	101.93902370656063	110.79036695915386	109.51531387952119	0.1116952058427349	0.11932313149153893	10.945544501661061	17.3903017765806	10.86683451105273	17.265247826137056
0.6941740412088835	77.48550999860237	74.51655541869125	92.49112473882737	90.44279229616633	98.51660869319679	96.7944776746072	103.48521255274204	101.98216093455116	110.83259176413794	109.55700034208142	0.1115962877706517	0.11921515478575734	10.879151714350883	17.388966142752906	10.801050604479315	17.2641318976639
0.6983567890112157	77.5425790573636	74.57408911276553	92.53941129555004	90.49101249817072	98.56197451679648	96.83951809394493	103.5288060618882	102.02528796052773	110.87479672872975	109.59866697390295	0.11149730735625028	0.11910711339112103	10.813086270292843	17.38750940368118	10.735590021789903	17.262895588715764
0.702564739973187	77.59967846600787	74.63165667711083	92.5877025739753	90.5392385248028	98.60733638187635	96.88455513080393	103.57238878598294	102.06840447666036	110.91698153741241	109.64031346266398	0.11139826523117173	0.11899900800795365	10.747347156806427	17.385931681816146	10.670451769623469	17.261539014816663
0.7067980459565127	77.65680784288999	74.68925772806715	92.63599824381184	90.5874700455775	98.65269397295378	96.92958847156525	103.61596041477934	102.11151017557579	110.95914587532918	109.68193949669725	0.11129916202772645	0.11889083933724648	10.681933358613605	17.38423310066719	10.60563485203238	17.260062292578368
0.7110568597379514	77.71396680583933	74.74689188134393	92.68429797489661	90.63570673010683	98.69804697486995	96.97461780291607	103.65952063850146	102.15460475036089	111.001289428287	109.72354476499406	0.11119999837888701	0.11878260808064435	10.616843857900676	17.382413784682285	10.541138270535157	17.258465539624012
0.7153413350148182	77.7711549721634	74.80455875202304	92.73260143719733	90.68394824810188	98.7433950727917	97.01964281185131	103.70306914784624	102.19768789456472	111.04341188275829	109.76512895720597	0.11110077491827874	0.11867431494044206	10.552077634356465	17.380473859262565	10.476961024132834	17.256748874508048
0.7196516264105322	77.82837195865193	74.86225795456318	92.78090830081557	90.73219426937624	98.78873795221445	97.06466318567665	103.74660563398615	102.24075930220086	111.08551292588437	109.80669176364803	0.11100149228017114	0.11856596061956852	10.487633665326939	17.37841345083143	10.413102109458123	17.254912416803563
0.7239878894801961	77.88561738158087	74.91998910280373	92.82921823598959	90.78044446384882	98.83407529896473	97.10967861201102	103.790129788572	102.28381866775018	111.12759224547781	109.84823287530133	0.11090215109947237	0.1184575458215816	10.423510925804294	17.376232686692674	10.349560520777231	17.252956287000416
0.7283502807162107	77.94289085671599	74.97775180996851	92.87753091309676	90.82869850154655	98.87940679920227	97.15468877878878	103.83364130373465	102.32686568616283	111.16964953002493	109.88975198381543	0.11080275201171898	0.11834907125065698	10.359708388506988	17.373931695066858	10.28633525006444	17.250880606505234
0.7327389575539218	78.00019199931694	75.03554568866976	92.9258460026567	90.87695605260727	98.92473213942264	97.19969337426237	103.87713987208772	102.3699000528608	111.2116844686885	109.93124878151094	0.11070329565306763	0.11824053761158018	10.296225024001615	17.371510605098592	10.223425287122154	17.248685497663246
0.7371540783773028	78.05752042414096	75.09337035091211	92.97416317533352	90.92521678728248	98.97005100645941	97.24469208700454	103.92062518672968	102.41292146374002	111.25369675131004	109.97272296138202	0.11060378266028911	0.11813194560973594	10.233059800755655	17.368969546882	10.160829619626384	17.246371083794656
0.74159580252467	78.11487574544711	75.15122540809656	93.02248210193926	90.97348037594051	99.01536308748705	97.28968460591119	103.96409694124667	102.45592961517319	111.295686068413	110.01417421709925	0.11050421367075852	0.11802329595110046	10.170211685159302	17.366308651351574	10.098547233199497	17.243937489110976
0.746064290294433	78.17225757699953	75.20911047102426	93.07080245343555	91.02174648906883	99.06066807002226	97.33467062020324	104.0075548297138	102.4989242040115	111.33765211120404	110.05560224301169	0.11040458932244905	0.1179145893422319	10.107679641614595	17.36352805028946	10.036577111395673	17.241384838602244
0.7505597029508803	78.22966553207183	75.26702514990028	93.11912390093703	91.07001479727667	99.10596564192718	97.37964981942878	104.05099854669805	102.54190492758642	111.37959457157642	110.0970067341489	0.11030491025392172	0.11780582649025836	10.04546263265729	17.360627876405488	9.974918235871883	17.23871325820801
0.7550822027299987	78.28709922345048	75.32496905433764	93.16744611571346	91.1182849712981	99.151255491411	97.42462189346584	104.0944277872602	102.58487148371293	111.4215131421119	110.13838738622417	0.11020517710432111	0.11769700810287555	9.983559619000516	17.357608263275324	9.913569586511585	17.235922874846437
0.7596319528453285	78.34455826343931	75.3829417933617	93.21576876919293	91.16655668199496	99.19653730703288	97.46958653252486	104.13784224695736	102.62782357069139	111.46340751608366	110.17974389563668	0.11010539051336492	0.11758813488833146	9.921969559511126	17.35446934524589	9.852530141270108	17.23301381613419
0.7642091174938536	78.40204226386221	75.44094297541285	93.26409153296328	91.21482960035833	99.24181077770295	97.51454342714965	104.18124162184388	102.67076088730842	111.5052773874573	110.22107595947278	0.11000555112133648	0.11747920755541959	9.8606914113534	17.351211257428076	9.791798876407483	17.22998621053557
0.7688138618619275	78.45955083606788	75.49897220835166	93.31241407877553	91.2631033975125	99.28707559268545	97.55949226822105	104.22462560847464	102.71368313284074	111.54712245089429	110.26238327550968	0.10990565956907906	0.11737022681347174	9.799724130125469	17.34783413592959	9.731374766563022	17.226840187457128
0.7734463521312342	78.51708359093342	75.55702909946189	93.36073607854624	91.31137774471667	99.33233144160067	97.6044327469581	104.26799390390664	102.75659000705598	111.58894240175397	110.30366554221659	0.10980571649798619	0.11726119337234721	9.739066669817475	17.344338117578445	9.671256784733487	17.223575877043913
0.7781067554847866	78.57464013886805	75.61511325545501	93.40905720435977	91.35965231336802	99.37757801442686	97.64936455492074	104.311346205701	102.79948121021523	111.63073693609549	110.34492245875762	0.10970572254999535	0.11715210794242431	9.678717982838862	17.340723339897522	9.611443902347673	17.220193410226784
0.7827952401129585	78.63222008981647	75.67322428247331	93.45737712847037	91.4079267750036	99.42281500150187	97.69428738401119	104.35468221192444	102.8423564430745	111.67250575067955	110.38615372499302	0.10960567836758049	0.11704297123459308	9.61867702022937	17.33698994131555	9.551935089419203	17.21669291881699
0.7875119752195561	78.68982305326364	75.73136178609481	93.50569552330552	91.45620080130391	99.46804209352626	97.73920092647717	104.39800162115213	102.88521540688754	111.71424854297173	110.42735904148273	0.10950558459374284	0.11693378396024472	9.558942731633579	17.33313806100341	9.492729314517419	17.21307453537156
0.792257131027923	78.74744863823746	75.789525371336	93.55401206146726	91.50447406409415	99.5132589815641	97.78410487491259	104.44130413246877	102.9280578034067	111.7559650111432	110.46853810948683	0.10940544187200721	0.11682454683126495	9.499514065299081	17.329167838764988	9.433825544796491	17.209338393109647
0.7970308787870847	78.80509645331307	75.84771464265643	93.602326415735	91.55274623534739	99.55846535704546	97.82899892226031	104.48458944547068	102.97088333488536	111.79765485407334	110.50969063096845	0.10930525084641195	0.11671526056002454	9.440389968300224	17.32507941531003	9.375222746228246	17.20548462618899
0.8018333907779276	78.86276610661673	75.90592920396244	93.65063825906812	91.601016987187	99.60366091176856	97.87388276181427	104.52785726026765	103.01369170407987	111.83931777135209	110.55081630859596	0.10920501216149928	0.11660592585937096	9.381569386505362	17.320872932050406	9.316919883511218	17.201513369473105
0.8066648403194178	78.92045720582942	75.96416865861114	93.69894726460788	91.64928599188903	99.6488453379014	97.91875608722106	104.5711072774852	103.05648261425111	111.88095346328147	110.59191484574454	0.1091047264623155	0.11649654344261816	9.323051264593232	17.316548531045555	9.25891592014159	17.197424758487614
0.8115254017748545	78.9781693581903	76.0224326094138	93.74725310567965	91.69755292188421	99.69401832798349	97.96361859248178	104.6143391982653	103.09925576916633	111.92256163087747	110.63298594649807	0.10900439439439596	0.11638711402354371	9.264834546178463	17.312106355067954	9.20120981852051	17.193218929522118
0.8164152505581643	79.03590217050069	76.08072065864012	93.79555545579518	91.74581744976068	99.73917957492775	98.00846997195413	104.65755272426883	103.14201087310066	111.96414197587198	110.67402931565118	0.10890401660376313	0.11627763831637294	9.20691817388797	17.30754654766497	9.143800539997756	17.188896019593813
0.8213345631402307	79.09365524912813	76.139032408022	93.8438539886553	91.79407924826624	99.78432877202277	98.05330992035422	104.70074755767742	103.18474763083925	112.00569420071513	110.71504465871111	0.10880359373691696	0.11616811703577688	9.149301089370056	17.302869253006065	9.086687044940845	17.184456166414748
0.8262835170552626	79.15142820000924	76.19736745875731	93.89214837815115	91.84233799031055	99.82946561293372	98.09813813275834	104.74392340119422	103.22746574767875	112.04721800857618	110.7560316818995	0.10870312644082851	0.11605855089686265	9.091982233359886	17.298074615944643	9.02986829278234	17.179899508435483
0.8312622909072027	79.20922062865434	76.25572541151392	93.94043829836734	91.89059334896771	99.87458979170503	98.14295430460497	104.78707995804666	103.27016492942892	112.08871310334635	110.7969900921544	0.10860261536293364	0.11594894061516203	9.03496054579955	17.2931627820617	8.973343242078045	17.17522618476505
0.8362710643761712	79.2670321401506	76.31410586643338	93.9887234235835	91.93884499747817	99.91970100276151	98.18775813169631	104.83021693198725	103.31284488241421	112.13017918963993	110.83791959713174	0.10850206115112503	0.11583928690662672	8.97823496581259	17.28813389752395	8.917110850556128	17.17043633517096
0.8413100182249524	79.32486233916602	76.37250842313479	94.03700342827659	91.98709260925119	99.96479894091033	98.2325493102002	104.8733340272955	103.35550531347576	112.1716159727962	110.87881990520731	0.1084014644537455	0.11572959048762163	8.92180443176585	17.28298810911292	8.8611700751444	17.16553010005373
0.8463793343055166	79.3827108299526	76.43093268071846	94.08527798712257	92.0353358578666	100.00988330134213	98.27732753665131	104.91643094877902	103.39814592997192	112.2130231588807	110.91969072547784	0.10830082591958293	0.11561985207491218	8.865667881413174	17.27772556432319	8.805519872121295	17.160507620526914
0.8514791955655843	79.44057721635095	76.48937823777031	94.13354677499937	92.08357441707786	100.05495377963375	98.32209250795391	104.959507401776	103.44076643978129	112.254400454688	110.96053176776384	0.10820014619786124	0.11551007238566116	8.809824251862665	17.272346411227772	8.750159197095854	17.155369038355275
0.8566097860552276	79.49846110179283	76.54784469236502	94.18180946698773	92.13180796081329	100.10001007174844	98.36684392138237	105.00256309215519	103.48336655130277	112.29574756774167	111.00134274261005	0.10809942593823407	0.11540025213741704	8.754272479705833	17.266850798569067	8.695087005082314	17.150114495922026
0.861771290933513	79.55636208930622	76.60633164207064	94.23006573837475	92.18003616317918	100.14505187403921	98.41158147458391	105.04559772631934	103.52594597345842	112.33706420629807	111.04212336128823	0.10799866579077909	0.11529039204810938	8.699011500984852	17.26123887562062	8.640302250521927	17.14474413618518
0.8669638964751838	79.61427978151733	76.6648386839514	94.27831526465401	92.22825869846056	100.19007888324822	98.45630486557886	105.08861101120446	103.5685044156933	112.3783500793454	111.08287333579706	0.10789786640599135	0.11518049283603957	8.644040251298065	17.25551079224533	8.58580388739938	17.139258102775784
0.8721877900773816	79.67221378065582	76.72336541457274	94.32655772152933	92.27647524112497	100.23509079651042	98.50101379276389	105.13160265428306	103.61104158797863	112.41960489660751	111.12359237886588	0.10779702843477543	0.11507055521987253	8.58935766587274	17.249666698931833	8.53159086924461	17.133656539896037
0.877443160266411	79.73016368855706	76.78191143000384	94.37479278491509	92.32468546582278	100.28008731135326	98.54570795491178	105.17457236356383	103.65355720081153	112.46082836854342	111.16428020395388	0.10769615252843957	0.11496057991863147	8.534962679586897	17.243706746739917	8.477662149214666	17.127939592362964
0.8827301967045416	79.78812910666723	76.84047632582288	94.42302013093986	92.372889047391	100.32506812569989	98.59038705117484	105.21751984759503	103.69605096521795	112.50202020635093	111.20493652525384	0.10759523933869108	0.11485056765168689	8.480854227032978	17.2376310872678	8.424016680153727	17.12210740559385
0.8880490901968541	79.8461096360454	76.89905969711953	94.4712394359465	92.42108566085369	100.37003293786879	98.63505078108467	105.26044481546343	103.73852259275255	112.54318012196573	111.24556105769162	0.10749428951762605	0.11474051913875233	8.427031242536032	17.23143987263029	8.370653414540357	17.116160125446186
0.8934000326981257	79.90410487736854	76.95766113849952	94.51945037649558	92.4692749814249	100.41498144657686	98.67969884455466	105.30334697679764	103.78097179550093	112.58430782806487	111.28615351692872	0.10739330371772607	0.11463043509987597	8.37349266030833	17.22513325561522	8.31757130476035	17.11009789858508
0.8987832173197573	79.96211443093435	77.01628024408863	94.5676526293663	92.51745668451085	100.45991335093981	98.72433094188165	105.34622604176833	103.82339828608103	112.62540303806695	111.32671361936383	0.10729228259185239	0.11452031625543166	8.32023741437115	17.21871138941424	8.26476930294848	17.10392087209766
0.904198838336744	80.02013789666512	77.07491660753595	94.61584587155869	92.56563044571114	100.50482835047393	98.76894677374658	105.38908172108964	103.86580177764374	112.66646546613389	111.36724108213348	0.10719122679323642	0.11441016332611396	8.267264438669372	17.212174427750142	8.212246361075813	17.09762919352579
0.9096470911946843	80.07817487411118	77.13356982201783	94.6640297802951	92.61379594082092	100.54972614509704	98.81354604121613	105.43191372602013	103.90818198387423	112.70749482717189	111.40773562311345	0.1070901369754759	0.11429997703292932	8.214572667115135	17.205522524898697	8.160001431080673	17.091223011047987
0.915128172516836	80.13622496245472	77.19223948024194	94.71220403302232	92.66195284583316	100.59460643513036	98.85812844574446	105.47472176836447	103.95053861899365	112.74849083683326	111.44819696092064	0.10698901379252869	0.11418975809718994	8.162161033682423	17.198755835670454	8.10803346488683	17.084702473417565
0.9206422801112097	80.19428776051343	77.25092517445108	94.76036830741337	92.71010083694033	100.63946892129961	98.90269368917444	105.5175055604745	103.99287139775997	112.7894532115175	111.48862481491409	0.1068878578987062	0.11407950724050518	8.11002847238342	17.1918745153489	8.05634141443079	17.07806772987169
0.9261896129777101	80.25236286674397	77.30962649642683	94.80852228136904	92.75823959053628	100.68431330473622	98.94724147373893	105.56026481525016	104.03518003546932	112.8303816683725	111.5290189051962	0.10678666994866778	0.11396922518477688	8.058173917333988	17.18487871966863	8.004924231694531	17.071318930113193
0.931770371315315	80.31044987924544	77.36834303749337	94.85666563301955	92.80636878321799	100.72913928697855	98.99177150206194	105.60299924614041	104.07746424795663	112.87127592529558	111.56937895261382	0.10668545059741284	0.11385891265218813	8.006596302800972	17.17776860480808	7.953780868770991	17.064456224325113
0.9373847565293029	80.36854839576306	77.42707438852126	94.9047980407262	92.8544880917874	100.77394656997296	99.03628347716001	105.64570856714448	104.11972375159728	112.91213570093466	111.60970467875954	0.10658420050027775	0.11374857036520247	7.955294563325879	17.170544327549578	7.902910277949559	17.05747976328348
0.9430329712385201	80.42665801369216	77.48582013993156	94.95291918308381	92.90259719325364	100.81873485607592	99.08077710244388	105.6883924928137	104.16195826330815	112.95296071469039	111.64999580597329	0.10648292031292947	0.11363819904655141	7.904267633664858	17.163206045042898	7.852311411717892	17.050389698208164
0.9487152192826929	80.48477833008094	77.54457988169929	95.00102873892105	92.95069576483428	100.86350384805374	99.12525208171911	105.73105073825086	104.20416750054828	112.99375068671557	111.6902520573428	0.10638161069135665	0.11352779941922983	7.85351444884509	17.155753914801608	7.801983222792842	17.043186180711928
0.9544317057297852	80.54290894163464	77.60335320335729	95.0491263873031	92.99878348395728	100.90825324908484	99.16970811918765	105.77368301911254	104.24635118132014	113.03450533791764	111.73047315670509	0.10628027229186725	0.11341737220648974	7.803033944330309	17.14818809497592	7.751924664227772	17.03586936299689
0.9601826368833979	80.60104944471914	77.66213969400033	95.09721180753316	93.04686002826311	100.95298276276077	99.2141449194492	105.81628905160989	104.28850902417093	113.07522438995944	111.77065882864783	0.10617890577108088	0.11330691813183279	7.752825055937137	17.1405087440653	7.702134689421655	17.028439397698094
0.9659682202902156	80.65919943536419	77.72093894228861	95.14528467915363	93.09492507560597	100.99769209308694	99.25856218750212	105.85886855250935	104.33064074819309	113.11590756526003	111.81080879850998	0.10607751178592562	0.11319643791900337	7.702886719916933	17.132716020943917	7.652612252148174	17.020896437858028
0.9717886647474951	80.71735850926716	77.7797505364517	95.193344681948	93.14297830405582	101.04238094448397	99.30295962874472	105.90142123913351	104.37274607302555	113.15655458699587	111.850922792383	0.1059760909936285	0.1130859322919829	7.6532178729994484	17.124810084929777	7.603356306593923	17.013240636937553
0.9776441803106027	80.77552626179636	77.83857406429212	95.2413914959421	93.19101939189976	101.08704902178849	99.34733694897609	105.94394682936202	104.41482471885433	113.19716517910159	111.89100053711175	0.10587464405171304	0.1129754019749822	7.6038174524583155	17.116791095719236	7.554365807449358	17.005472148852277
0.9835349783005937	80.83370228799491	77.89740911318945	95.28942480140594	93.23904801764411	101.1316960302545	99.39169385439772	105.98644504163275	104.45687640641388	113.23773906627129	111.9310417602957	0.10577317161799295	0.11286484769243549	7.554684396172888	17.108659213539795	7.505639709957904	16.997591128045315
0.9894612713118381	80.89188618258422	77.95625527010418	95.33744427885539	93.287063860016	101.17632167555463	99.43603005161454	106.0289155949426	104.49890085698794	113.27827597395975	111.97104619029012	0.10567167435056497	0.11275427016899388	7.5058176425973215	17.10041459885906	7.457176969874126	16.989597729243542
0.9954232732196957	80.95007753996715	78.01511212158104	95.38544960905294	93.33506659796457	101.22092566378029	99.48034524763541	106.071358208848	104.54089779241005	113.31877562838241	112.01101355620622	0.10557015290780705	0.11264367012952074	7.457216130847883	17.09205741257756	7.408976543580138	16.98149210763222
1.0014211991882311	81.00827595423212	78.0739792537534	95.43344047301004	93.38305591066324	101.26550770144361	99.524639149875	106.11377260346613	104.5828669350647	113.35923775651735	112.05094358791303	0.10546860794836896	0.11253304829908065	7.40887880077571	17.083587816021463	7.361037388105615	16.973274418811343
1.0074552656779823	81.06648101915613	78.13285625234657	95.48141655198795	93.4310314775108	101.31006749547781	99.56891146615415	106.15615849947548	104.62480800788823	113.39966208610545	112.09083601603771	0.10536704013116982	0.11242240540294011	7.360804592930435	17.075005970797065	7.31335846116508	16.964944818751974
1.013525690453769	81.12469232820844	78.19174270268186	95.52937752749936	93.47899297813318	101.35460475323828	99.61316190470127	106.19851561811659	104.66672073436916	113.44004834565149	112.13069057196655	0.10526545011539148	0.11231174216655378	7.312992448685691	17.066312038950855	7.265938721220664	16.9565034638581
1.0196326925925556	81.18290947455439	78.2506381896805	95.57732308131014	93.52694009238526	101.39911918250381	99.6573901741534	106.2408436811932	104.70860483854983	113.48039626442531	112.17050698784614	0.10516383856047365	0.1122010593155648	7.265441310220922	17.05750618283855	7.218777127477551	16.94795051084293
1.0257764924913542	81.2411320510583	78.30954229786698	95.62525289544004	93.57487250035186	101.44361049147695	99.70159598355667	106.28314241107229	104.75046004502612	113.52070557246189	112.2102849965836	0.10506220612610885	0.11209035757579444	7.2181501205659515	17.048588565139653	7.17187263994947	16.939286116805306
1.0319573118751795	81.29935965028749	78.36845461137334	95.67316665216472	93.62278988234978	101.48807838878534	99.74577904236787	106.3254115306854	104.79228607894896	113.56097600056282	112.25002433184801	0.10496055347223693	0.11197963767323774	7.171117823682835	17.039559348912007	7.125224219523261	16.930510439262434
1.0381753738050519	81.35759186451547	78.42737471394263	95.72106403401673	93.67069191892902	101.53252258348235	99.78993906045497	106.36765076352896	104.83408266602481	113.60120728029666	112.28972472807072	0.10485888125904048	0.11186890033405832	7.12434336448041	17.030418697566347	7.078830827971615	16.921623636066215
1.0444309026860459	81.4158282857258	78.486302188933	95.76894472378729	93.71857829087469	101.57694278504835	99.83407574809853	106.40985983366544	104.87584953251657	113.64139914400023	112.3293859204468	0.10475719014693996	0.11175814628458045	7.0778256888252145	17.021166774793528	7.032691427972168	16.91262586541052
1.05072412427539	81.47406850561505	78.54523661932119	95.81680840452697	93.76644867920781	101.62133870339076	99.87818881599189	106.45203846572322	104.91758640524377	113.68155132477857	112.36900764493487	0.10465548079658776	0.11164737625128524	7.031563743593324	17.01180374452815	6.986804983156617	16.9035172857657
1.057055265690613	81.53231211559661	78.6041775877064	95.86465475954746	93.81430276518726	101.66571004884545	99.92227797524255	106.4941863848978	104.95929301158358	113.721663556506	112.40858963825838	0.10455375386886456	0.11153659096080336	6.985556476755846	17.002329771148652	6.941170458188935	16.89429805603504
1.0634245554177415	81.5905587068042	78.66312467631431	95.91248347242286	93.8621402303112	101.71005653217752	99.96634293737301	106.5363033169523	105.00096907947155	113.76173557382714	112.44813163790639	0.1044520100248733	0.11142579113991005	6.939802837364368	16.992745019269933	6.895786818761735	16.884968335427402
1.0698322233195456	81.6488078700952	78.72207746700053	95.96029422699078	93.90996075631831	101.75437786458178	100.01038341432151	106.57838898821794	105.0426143374021	113.80176711215705	112.48763338213402	0.10435024992593518	0.11131497751552054	6.89430177560007	16.983049653812486	6.850653031634465	16.875528283468157
1.0762785006438331	81.70705919605427	78.78103554125478	96.00808670735381	93.95776402518953	101.79867375768391	100.05439911844294	106.62044312559489	105.08422851442909	113.84175790768228	112.5270946099634	0.1042484742335854	0.11120415081468038	6.849052242810103	16.97324383996238	6.805768064671611	16.86597805995916
1.0827636200317978	81.76531227499652	78.83999848020422	96.05586059788041	94.00554971914892	101.84294392354066	100.0983897625094	106.66246545655221	105.12581134016641	113.88170769736108	112.56651506118374	0.10414668360956639	0.11109331176456592	6.8040531915348765	16.963327743174887	6.761130886881801	16.85631782503333
1.089287815526412	81.8235666969713	78.89896586461757	96.10361558320653	94.0533175206655	101.88718807464103	100.14235505971133	106.70445570912909	105.16736254478869	113.92161621892434	112.60589447635259	0.10404487871582581	0.11098246109247456	6.759303575571721	16.953301529210876	6.716740468463286	16.846547739143716
1.0958513225808764	81.88182205176538	78.95793727490869	96.15135134823647	94.10106711245437	101.93140592390668	100.18629472365804	106.74641361193478	105.20888185903142	113.96148321087591	112.64523259679606	0.10394306021451016	0.11087159952581861	6.714802350000355	16.943165364129527	6.67259578084122	16.836667963056243
1.1024543780671139	81.94007792890686	79.01691229114084	96.19906757814474	94.14879817747854	101.9755971846932	100.23020846837895	106.78833889414989	105.25036901419253	114.00130841249387	112.68452916460998	0.10384122876796087	0.11076072779212427	6.670548471176517	16.932919414150092	6.6286957966513	16.826678657747834
1.1090972202843215	81.99833391766765	79.07589049302949	96.2467639583759	94.19651039894913	102.0197615707895	100.27409600832321	106.83023128552544	105.2918237421314	114.04109156382954	112.72378392265921	0.10373938503871027	0.11064984661902419	6.626540896802908	16.9225638457865	6.585039489827068	16.81657998449373
1.115780088967567	82.05658960706809	79.13487145994718	96.29444017464732	94.2442034603281	102.06389879642002	100.31795705836187	106.87209051638496	105.3332457752706	114.08083240570981	112.76299661457975	0.10363752968947584	0.11053895673424892	6.582778586006498	16.91209882588737	6.541625835653576	16.80637210495115
1.1225032252964444	82.11484458587965	79.19385477092672	96.34209591294933	94.2918770453286	102.10800857624436	100.36179133378761	106.91391631762393	105.37463484659591	114.1205306797365	112.80216698477824	0.10353566338315752	0.11042805886562734	6.539260499259399	16.901524521414103	6.498453810715546	16.796055180933763
1.1292668719037753	82.17309844262846	79.25284000466493	96.38973085954653	94.33953083791654	102.1520906253581	100.40559855031572	106.95570842071034	105.41599068965664	114.16018612828711	112.8412947784328	0.10343378678283184	0.1103171537410776	6.4959855984971	16.89084109959731	6.455522392986495	16.785629374517157
1.1360712728843656	82.23135076559875	79.31182673952665	96.43734470097895	94.38716452231179	102.19614465929347	100.44937842408467	106.99746655768519	105.45731303856633	114.19979849451528	112.88037974149334	0.10333190055174865	0.11020624208860463	6.4529528471503	16.880048727944086	6.412830561875126	16.775094848089793
1.1429166738038161	82.28960114283646	79.3708145535485	96.48493712406335	94.4347777829897	102.24017039402011	100.49313067165713	107.03919046116317	105.49860162800316	114.23936752235159	112.91942162068254	0.1032300053533276	0.11009532463629255	6.410161210122169	16.869147574125236	6.370377298212588	16.764451764269324
1.1498033217073829	82.34784916215233	79.42980302444232	96.53250781589384	94.48237030468178	102.28416754594512	100.53685501001998	107.08087986433226	105.53985619321001	114.27889295650316	112.9584201634955	0.10312810185115101	0.10998440211230193	6.367609653867476	16.858137806044397	6.3281615843134205	16.753700285898958
1.1567314651288954	82.4060944111256	79.48879172959953	96.58005646384348	94.52994177237764	102.3281358319143	100.5805511565857	107.12253450095506	105.58107646999554	114.31837454245512	112.997375118201	0.10302619070896404	0.10987347524486402	6.325297146427147	16.847019591874414	6.2861824040119245	16.74284057612749
1.1637013540997225	82.46433647710735	79.54778024609443	96.62758275556509	94.57749187132569	102.37207496921222	100.62421882919242	107.16415410536845	105.62226219473392	114.35781202647027	113.03628623384155	0.10292427259066671	0.10976254476227543	6.283222657394617	16.835793099875445	6.24443874264125	16.731872798220138
1.1707132401577995	82.52257494722357	79.60676815068804	96.675086378992	94.6250202870344	102.4159846755627	100.6678577461046	107.20573841248397	105.66341310436545	114.39720515558953	113.0751532602335	0.10282234816031273	0.10965161139289448	6.241385158024968	16.824458498580498	6.202929587130711	16.72079711576589
1.177767376356704	82.58080940837907	79.66575501983203	96.72256702233969	94.67252670527368	102.4598646691297	100.7114676260139	107.24728715778852	105.70452893639703	114.43655367763265	113.11397594796811	0.10272041808210432	0.10954067586513616	6.199783621223105	16.813015956704476	6.1616539259912315	16.709613692532002
1.1848640172747877	82.63903944726039	79.72474042967235	96.77002437410619	94.72001081207583	102.50371466851739	100.75504818803935	107.2888000773441	105.74560942890221	114.4758573411981	113.15275404841124	0.10261848302038773	0.10942973890746684	6.158417021566493	16.801465643122356	6.120610749358093	16.698322692493093
1.1920034190243662	82.6972646503395	79.78372395605304	96.81745812307345	94.76747229373679	102.54753439277088	100.79859915172823	107.33027690778853	105.78665432052176	114.51511589566375	113.19148731370414	0.10251654363965072	0.10931880124840056	6.117284335359727	16.78980772689829	6.079799049016401	16.686924279849336
1.1991858392609598	82.75548460387701	79.84270517451995	96.86486795830821	94.81491083681728	102.59132356137661	100.84212023705639	107.37171738633549	105.82766335046387	114.55432909118709	113.23017549676368	0.10241460060451817	0.10920786361649444	6.076384540667277	16.778042377347447	6.039217818457473	16.675418619070115
1.2064115371925936	82.81369889392585	79.90168366032484	96.91225356916321	94.86232612814419	102.6350818942631	100.88561116442924	107.41312125077518	105.86863625850471	114.59349667870566	113.26881835128296	0.10231265457974875	0.10909692674034352	6.0357166172871075	16.76616976382502	5.99886605283973	16.663805874697573
1.2136807735891502	82.87190710633385	79.96065898842834	96.9596146452774	94.90971785481088	102.67880911180046	100.92907165468128	107.4544882394735	105.90957278498784	114.63261840993671	113.30741563173065	0.10221070623023007	0.10898599134857664	5.995279546817073	16.754190055860818	5.958742749058729	16.652086211484857
1.2209938107917835	82.93010882674804	80.01963073350454	97.0069508765777	94.95708570417918	102.72250493480188	100.97250142907755	107.49581809137348	105.95047267082558	114.6716940373782	113.34596709335243	0.10210875622097684	0.10887505816985314	5.955072312724951	16.74210342328297	5.918846905814462	16.64025979449798
1.2283509127223842	82.98830364061745	80.07859846994435	97.05426195327964	95.00442936388006	102.76616908452355	101.01590020931386	107.53711054599486	105.9913356574987	114.71072331430884	113.38447249217077	0.10200680521712599	0.10876412793285802	5.9150939002993255	16.72991003595962	5.879177523562248	16.62832678887935
1.2357523448931043	83.04649113319668	80.13756177185937	97.10154756588824	95.05174852181476	102.80980128266515	101.05926771751702	107.57836534343448	106.0321614870565	114.74970599478827	113.42293158498521	0.10190485388393364	0.10865320136629547	5.875343296694155	16.717610063882603	5.839733604578214	16.616287359975104
1.2431983744159416	83.1046708895489	80.19652021308555	97.1488074051986	95.0990428661558	102.85340125136979	101.10260367624552	107.61958222436596	106.07294990211754	114.78864183365684	113.46134412937258	0.10180290288677168	0.1085422791988898	5.835819490978793	16.705203677240206	5.80051415296839	16.6041416732769
1.2506892700123766	83.16284249454972	80.25547336718681	97.19604116229748	95.14631208534794	102.89696871322518	101.14590780848977	107.66076093004067	106.11370064586917	114.82753058653674	113.49970988368719	0.10170095289112416	0.10843136215937618	5.796521474168912	16.692691046362597	5.761518174708726	16.591889894454653
1.2582253020230734	83.22100553289002	80.31442080745911	97.24324852856351	95.19355586810943	102.94050339126326	101.1891798376727	107.70190120228719	106.1544134620683	114.86637200983137	113.53802860706118	0.10159900456258426	0.1083204509765001	5.757448239219229	16.680072341699997	5.72274467769239	16.579532189407473
1.2658067424176331	83.27915958907975	80.3733621069342	97.29042919566862	95.2407739034331	102.98400500896113	101.23241948765038	107.74300278351201	106.19508809504154	114.9051658607261	113.57630005940497	0.10149705856685085	0.10820954637901145	5.718598781057153	16.667347733811766	5.684192671689743	16.56706872410723
1.2734338648044117	83.33730424745067	80.4322968383828	97.3375828555782	95.28796588058682	103.02747329024069	101.27562648271177	107.78406541669895	106.23572428968477	114.94391189718773	113.61452400140672	0.10139511556972534	0.10809864909566151	5.679972096615529	16.65451739337368	5.645861168419287	16.5544996646895
1.2811069444403917	83.39543909216023	80.49122457431906	97.38470920055262	95.33513148911517	103.07090795946964	101.31880054757984	107.82508884540997	106.27632179146408	114.98260987796549	113.6527001945333	0.10129317623710847	0.10798775985519957	5.641567184861742	16.64158149119612	5.607749181577674	16.54182517747904
1.2888262582411194	83.45356370719439	80.55014488700382	97.4318079231475	95.38227041883997	103.11430874146117	101.36194140741146	107.86607281378465	106.31688034641539	115.02125956259036	113.69082840102996	0.10119124123499695	0.10787687938636796	5.603383046820454	16.628540198253177	5.569855726828791	16.5290454289061
1.296592084790695	83.51167767637158	80.60905734844854	97.4788787162152	95.42938235986139	103.15767536147509	101.40504878779801	107.90701706654112	106.35739970114479	115.05986071137609	113.72890838392068	0.10108931122948091	0.10776600841789993	5.565418685564509	16.615393685511663	5.532179821851969	16.516160585550097
1.3044047043518285	83.56978058334494	80.6679615304189	97.52592127290454	95.47646700255886	103.20100754521673	101.44812241476554	107.94792134897475	106.39787960282847	115.09841308541804	113.76693990700817	0.10098738688674029	0.10765514767851454	5.527673106268594	16.60214212408391	5.4947204863601655	16.50317081412868
1.312264398875954	83.62787201160675	80.72685700443868	97.5729352866627	95.52352403759217	103.2443050188387	101.49116201477534	107.98878540695969	106.43831979921309	115.13691644659464	113.80492273487427	0.10088546887304285	0.10754429789691361	5.490145316254711	16.588785685260518	5.45747674211907	16.490076281483198
1.320171452013404	83.68595154449103	80.7857433417934	97.61992045123532	95.57055315590215	103.28756750894019	101.53416731472412	108.02960898694799	106.47872003861555	115.17537055756658	113.84285663287972	0.10078355785474037	0.10743345980177788	5.452834324955802	16.575324540335714	5.420447612975295	16.47687715460779
1.3281261491236485	83.74401876517705	80.84462011353416	97.66687646066761	95.61755404871195	103.3307947425676	101.5771380419445	108.07039183597	106.51908006992363	115.21377518177724	113.88074136716472	0.10068165449826559	0.10732263412176553	5.415739143981227	16.561758860738337	5.383632124854557	16.46357360055481
1.3361287772855897	83.80207325669248	80.90348689048092	97.71380300930483	95.66452640752732	103.37398644721462	101.62007392420482	108.11113370163427	106.55939964259511	115.2521300834527	113.91857670464826	0.10057975947013119	0.10721182158550614	5.378858787106765	16.548088817926327	5.347029305808064	16.450165786514845
1.3441796253079266	83.86011460191668	80.96234324322693	97.76069979179303	95.71146992413829	103.41714235082235	101.66297468971015	108.15183433212735	106.59967850665885	115.29043502760146	113.95636241302908	0.10047787343692438	0.10710102292159876	5.342192270334635	16.53431458353225	5.310638186047072	16.436653879864025
1.352278983739575	83.91814238358421	81.02118874214185	97.80756650308024	95.75838429061952	103.46026218177998	101.7058400671022	108.19249347621447	106.63991641271424	115.32868978001527	113.99409826078526	0.10037599706530688	0.10699023885860875	5.305738611864399	16.52043632914865	5.274457797915602	16.423038047985756
1.3604271448801535	83.97615618428748	81.08002295737575	97.85440283841625	95.80526919933132	103.50334566892403	101.74866978545944	108.23311088323838	106.6801131119313	115.36689410726784	114.03178401717423	0.10027413102201052	0.10687947012506371	5.269496832152981	16.506454226495407	5.238487175934097	16.40931845837622
1.3686244027905345	84.03415558648076	81.13884545886253	97.90120849335442	95.85212434292039	103.54639254153973	101.79146357429755	108.27368630312063	106.72026835605071	115.40504777671639	114.0694194522329	0.1001722759738354	0.10676871744945159	5.2334659539410495	16.492368447416084	5.202725356836709	16.39549527867348
1.3768710533034536	84.09214017248279	81.19765581632396	97.9479831637515	95.89894941432087	103.58940252936024	101.83422116356972	108.31421948636053	106.76038189738398	115.44315055650043	114.10700433677776	0.1000704325876475	0.10665798156021732	5.197645002218451	16.47817916371423	5.167171379575848	16.381568676591996
1.3851673940341884	84.15010952448037	81.25645359927324	97.99472654576877	95.94574410675513	103.63237536256729	101.87694228366682	108.35471018403558	106.8004534888133	115.48120221554235	114.14453844240487	0.09996860153037568	0.10654726318575848	5.162033004307887	16.46388654734983	5.1318242853431	16.367538819966285
1.3935137243912972	84.20806322453157	81.31523837701873	98.04143833587266	95.99250811373462	103.67531077179132	101.91962666541775	108.39515814780147	106.84048288379172	115.51920252354745	114.18202154148997	0.09986678346901008	0.10643656305442416	5.126628989835808	16.44949077027195	5.096683117573775	16.353405876670877
1.4019103455874267	84.26600085456863	81.37400971866741	98.08811823083506	96.03924112906036	103.7182084881112	101.96227404008931	108.4355631298915	106.88046983634273	115.55715125100319	114.21945340718811	0.09976497907059903	0.10632588189451166	5.091431990759702	16.4349920044624	5.061746921980557	16.33917001466034
1.410357560650181	84.3239219964016	81.43276719312888	98.1347659277345	96.08594284682434	103.76106824305494	102.0048841393869	108.4759248831172	106.92041410106073	115.59504816918022	114.25683381343423	0.0996631890022476	0.10621522043426254	5.056441041429935	16.420390422063065	5.0270147465844275	16.3248314020384
1.4188556744330574	84.3818262317213	81.49151036911894	98.18138112395646	96.13261296140979	103.80388976859949	102.04745669545436	108.5162431608677	106.96031543311071	115.63289305013144	114.29416253494257	0.09956141393111384	0.10610457940186206	5.021655178529727	16.405686195106682	4.992485641683743	16.310390206857846
1.4274049936264492	84.43971314210236	81.55023881516297	98.22796351719374	96.17925116749204	103.84667279717061	102.08999144087406	108.55651771710971	107.00017358822797	115.67068566669218	114.3314393472068	0.09945965452440939	0.10599395952543417	4.987073441162465	16.39087949578243	4.958158659932451	16.2958465973461
1.4360058267687137	84.49758230900693	81.60895209960009	98.27451280544788	96.22585716003962	103.8894170616437	102.13248810866762	108.59674830638782	107.03998832271859	115.70842579248047	114.36866402650026	0.09935791144939383	0.10588336153304	4.952694870838968	16.375970496283117	4.924032856335543	16.281200741828798
1.4446584842573071	84.5554333137873	81.66764979058665	98.32102868702884	96.27243063431487	103.932122295343	102.17494643229573	108.63693468382381	107.07975939345924	115.74611320189639	114.4058363498758	0.09925618537337616	0.10577278615267627	4.918518511484763	16.360959368812473	4.890107288229956	16.266452808577014
1.453363278359986	84.61326573768947	81.72633145609959	98.36751086055631	96.31897128587433	103.97478823204251	102.21736614565806	108.67707660511698	107.11948655789662	115.78374767012257	114.4429560951653	0.09915447696370987	0.10566223411227148	4.884543409478283	16.34584628562152	4.856381015333682	16.25160296595277
1.4621205232260774	84.67107916185606	81.78499666394042	98.41395902495972	96.36547881056988	104.01741460596524	102.2597469830938	108.7171738265436	107.15916957404778	115.82132897312336	114.48002304098002	0.09905278688779295	0.10555170613968344	4.850768613645414	16.330631418961275	4.822853099779422	16.236651382441778
1.470930534897817	84.72887316732961	81.84364498173883	98.46037287947932	96.4119529045495	104.06000115178401	102.30208867938178	108.75722610495724	107.19880820050014	115.85885688764546	114.51703696671059	0.0989511158130656	0.1054412029626982	4.817193175304055	16.31531494115552	4.789522606094579	16.221598226526112
1.4797936313217521	84.7866473350557	81.9022759769562	98.50675212366636	96.45839326425764	104.10254760462098	102.34439096974032	108.79723319778812	107.238402196411	115.89633119121721	114.55399765252653	0.09884946440700723	0.10533072530902685	4.783816148258666	16.299897024528036	4.756388601245817	16.206443666786072
1.48871013236022	84.84440124588626	81.9608892168896	98.55309645738402	96.5047995864365	104.14505370004818	102.38665358982787	108.83719486304355	107.27795132150797	115.93375166214915	114.59090487937677	0.09874783333713694	0.10522027390630315	4.750636588800262	16.284377841373498	4.723450154614511	16.191187871776492
1.4976803598028874	84.90213448058219	82.01948426867465	98.59940558080731	96.5511715681259	104.18751917408679	102.42887627574233	108.87711085930691	107.31745533608796	115.9711180795327	114.62775842898859	0.09864622327100996	0.1051098494820819	4.717653555750076	16.26875756401205	4.690706338044947	16.175831010114052
1.5067046373783677	84.95984661981718	82.0780606992901	98.64567919442447	96.59750890666477	104.22994376320803	102.47105876402195	108.91698094573833	107.35691400101807	116.00843022324142	114.66455808386853	0.09854463487621595	0.1049994527638371	4.684866110475014	16.2530363648184	4.658156225864332	16.160373250499106
1.5157832907659001	85.01753724418022	82.13661807556069	98.69191699903661	96.64381129969132	104.2723272043325	102.5132007916449	108.95680488207387	107.39632707773467	116.04568787392964	114.70130362730153	0.09844306882037976	0.10488908447895917	4.6522733168858394	16.2372144161709	4.625798894880063	16.144814761668385
1.5249166476071065	85.07520593417938	82.19515596416144	98.7381186957592	96.69007844514422	104.31466923483086	102.5553020960299	108.996582428626	107.435694328244	116.08289081303342	114.7379948433515	0.09834152577115665	0.10477874535475387	4.619874241448997	16.22129189039333	4.593633424384279	16.129155712336797
1.5341050375178134	85.13285227024411	82.25367393162048	98.78428398602146	96.73631004126247	104.35696959252297	102.59736241503549	109.03631334628245	107.47501551512102	116.12003882276913	114.77463151686025	0.0982400063962334	0.10466843611843966	4.587667953198434	16.2052689598313	4.561658896180234	16.1133962712629
1.5433487920999491	85.19047583272904	82.31217154432338	98.83041257156785	96.78250578658692	104.39922801567872	102.63938148696094	109.07599739650692	107.51429040151025	116.15713168613439	114.81121343344823	0.09813851136332528	0.10455815749714614	4.5556535237710705	16.189145796812227	4.529874394595026	16.09753660721981
1.5526482449535108	85.24807620191649	82.37064836851607	98.87650415445769	96.82866537996003	104.4414442430172	102.6813590505455	109.11563434133804	107.55351875112467	116.19416918690695	114.84774037951358	0.09803704134017582	0.10444791021791278	4.523830027404983	16.17292257369627	4.498279006510529	16.081576889075222
1.5620037316886017	85.30565295802022	82.42910397030933	98.92255843706658	96.87478852052756	104.48361801370766	102.7232948449695	109.15522394339011	107.59270032824672	116.23115110964544	114.88421214223303	0.09793559699455527	0.10433769500768728	4.492196540959412	16.15659946283631	4.46687182135156	16.065517285693204
1.5714155899375468	85.36320568118782	82.48753791568143	98.96857512208597	96.92087490773821	104.52574906736854	102.76518860985338	109.19476596585186	107.63183489772686	116.26807723968828	114.92062850956067	0.0978341789942586	0.10422751259332247	4.4607521438983895	16.140176636497927	4.435651931071334	16.0493579658214
1.580884159367074	85.42073395150418	82.54594977048204	99.01455391252416	96.9669242413445	104.56783714406795	102.807040085258	109.23426017248688	107.67092222498391	116.30494736315397	114.95698927022802	0.09773278800710546	0.10411736370157698	4.429495918339853	16.12365426699762	4.40461843023968	16.03309909840027
1.5904097816905756	85.47823734899441	82.60433910043626	99.06049451170652	97.01293622140393	104.60988198432347	102.84884901168529	109.27370632763305	107.70996207600534	116.34176126694072	114.99329421374455	0.09763142470093839	0.10400724905911249	4.398426949060195	16.107032526615512	4.373770416018488	16.016740852366638
1.5999928006804371	85.53571545362702	82.66270547114763	99.1063966232762	97.05891054827903	104.6518833291022	102.89061513007765	109.31310419620253	107.74895421734644	116.37851873872634	115.02954313039683	0.09753008974362139	0.10389716939249229	4.367544323485163	16.09031158761718	4.343106988112595	16.00028339650453
1.6096335621804478	85.59316784531671	82.72104844810161	99.1522599511941	97.1048469226376	104.69384091982052	102.93233818181768	109.35245354368118	107.78789841612978	116.41521956696779	115.06573581124798	0.09742878380304025	0.10378712542818018	4.336847131709874	16.073491622177244	4.3126272488716495	15.983726899710746
1.6193324141182788	85.65059410392749	82.7793675966696	99.1980841997396	97.15074504545426	104.73575449834404	102.97401790872914	109.39175413612847	107.8267944400461	116.45186354090096	115.10187204813855	0.09732750754710076	0.10367711789254007	4.3063344665361	16.05657280255764	4.282330303291928	15.967071530983958
1.6290897065180392	85.70799380927599	82.8376624821124	99.24386907351118	97.19660461801044	104.77762380698793	103.01565405307645	109.43100574017748	107.8656420573534	116.4884504505409	115.13795163368569	0.09722626164372793	0.10356714751183331	4.276005423440438	16.03955530089297	4.252215258946308	15.950317459144571
1.6389057915129117	85.76536654113391	82.89593266958319	99.2896142774262	97.24242534189466	104.81944858851604	103.05724635756421	109.47020812303386	107.90444103687636	116.52498008668063	115.1739743612825	0.09712504676086457	0.10345721501221862	4.245859100604321	16.02243928931057	4.222281226071573	15.933464853067562
1.6487810233578566	85.82271187923153	82.95417772413171	99.33531951672194	97.2882069190037	104.86122858614164	103.09879456533807	109.50936105247635	107.94319114800685	116.56145224089191	115.20994002509876	0.09702386356647173	0.10334732111975017	4.215894598959494	16.005224939985055	4.192527317579334	15.916513881722494
1.6587157584424002	85.8800294032606	83.01239721070763	99.38098449695582	97.33394905154296	104.90296354352701	103.14029841998433	109.54846429685627	107.9818921607035	116.5978667055245	115.24584842008022	0.09692271272852737	0.10323746656037797	4.186111022106161	15.987912424876413	4.162952648997816	15.89946471390067
1.6687103553034934	85.93731869287663	83.07059069416349	99.42660892400508	97.37965144202632	104.9446532047827	103.18175766552935	109.58751762509647	108.02054384549064	116.63422327370525	115.28169934194783	0.0968215949150263	0.10312765205994547	4.156507476419392	15.970501916028297	4.133556338554627	15.882317518491618
1.6787651746384535	85.99457932770319	83.12875773925914	99.47219250406849	97.42531379327788	104.98629731446874	103.22317204644071	109.62652080669235	108.05914597345948	116.67052173933929	115.31749258719873	0.09672051079397809	0.10301787834418977	4.127083071021843	15.952993585458898	4.1043375071640185	15.865072464381228
1.6888805793179813	86.05181088733353	83.18689791066441	99.51773494366542	97.47093580843134	105.02789561759326	103.26454130762603	109.66547361171035	108.0976983162665	116.70676189710825	115.3532279531048	0.0966194610334084	0.10290814613874033	4.0978369177692	15.935387605077267	4.075295278409612	15.847729720389907
1.6990569343992543	86.1090129513345	83.24501077296318	99.56323594963713	97.51651719093132	105.06944785961325	103.30586519443376	109.70437581078855	108.1362006461342	116.74294354247117	115.38890523771344	0.096518446301358	0.1027984561691186	4.068768131279285	15.917684146716056	4.04642877857259	15.830289455294405
1.7092946071391046	86.1661850992486	83.30309589065611	99.60869522914616	97.562057644533	105.11095378643351	103.3471434526522	109.74322717513519	108.17465273584969	116.77906647166294	115.42452423984604	0.09641746726588139	0.1026888091607368	4.039875828962067	15.899883382251573	4.017737136663527	15.812751837926044
1.7195939670072704	86.22332691059805	83.36115282816529	99.65411248967803	97.60755687330386	105.15241314440789	103.38837582851082	109.78202747653003	108.21305435876603	116.81513048169565	115.4600847590994	0.09631652459504794	0.10257920583889808	4.011159130999658	15.881985483476456	3.9892194843987454	15.7951170370834
1.7299553856997325	86.2804379648865	83.4191811498363	99.69948743904013	97.65301458162268	105.19382568033761	103.42956206867864	109.8207764873223	108.25140528880014	116.85113537035662	115.49558659584383	0.09621561895694043	0.10246964692879568	3.9826171603435796	15.863990622045094	3.960874956211228	15.777385221488657
1.7403792371521247	86.3375178416027	83.4771804199429	99.74481978536288	97.69843047418136	105.23519114147214	103.47070192026551	109.85947398043136	108.2897053004341	116.88708093620909	115.5310295512242	0.09611475101965579	0.10236013315551258	3.954249042760239	15.845898969659174	3.932702689268808	15.759556559863995
1.7508658975532332	86.39456612022313	83.53515020268931	99.79010923709988	97.7438042559842	105.27650927550867	103.51179513082083	109.89811972934609	108.32795416871345	116.92296697859167	115.56641342715842	0.0960139214513044	0.10225066524402102	3.926053906821835	15.827710697943985	3.9047018234750794	15.741631220862473
1.76141574535857	86.4515823802151	83.59309006221476	99.83535550302832	97.78913563234939	105.31777983059222	103.55284144833458	109.93671350812474	108.36615166924814	116.95879329761813	115.60173802633842	0.09591313092001033	0.10214124391918232	3.898030883883621	15.80942597835383	3.8768715014975896	15.723609373188083
1.7720291613040315	86.50856620103895	83.65099956259596	99.88055829224862	97.83442430890861	105.35900255531465	103.59384062123635	109.97525509139378	108.40429757821128	116.99455969417635	115.63700315222887	0.09581238009391106	0.10203186990574699	3.870179108144839	15.791044982401218	3.8492108687360087	15.705491185417486
1.7827065284196406	86.56551716215198	83.7088782678511	99.92571731418592	97.8796699916081	105.40017719871587	103.63479239839583	110.01374425434886	108.44239167233943	117.03026596992935	115.67220860906745	0.09571166964115743	0.10192254392835383	3.8424977166323515	15.772567881533178	3.821719073366694	15.687276826160087
1.7934482320433673	86.62243484301034	83.76672574194293	99.97083227858914	97.92487238670861	105.44130351028237	103.67569652912232	110.05218077275329	108.48043372893189	117.06591192731369	115.70735420186432	0.09561100022991502	0.10181326671153092	3.814985849182449	15.753994847040303	3.794395266335414	15.668966463974357
1.8042546598350382	86.67931882307246	83.82454154878246	100.01590289553218	97.97003120078638	105.48238123994784	103.71655276316508	110.0905644229383	108.51842352585088	117.1014973695399	115.74243973640218	0.095510372528362	0.10170403897969464	3.78764264847905	15.735326050194999	3.7672386013409778	15.650560267302353
1.8151262017903238	86.73616868180143	83.88232525223162	100.0609288754135	98.01514614073261	105.5234101380925	103.75736085071237	110.12889498180229	108.55636084152026	117.13702210059166	115.77746501923505	0.09540978720469154	0.10159486145715005	3.760467260047335	15.716561662171443	3.7402482348816193	15.632058404615236
1.8260632502548164	86.79298399866818	83.94007641610767	100.10590992895686	98.06021691375507	105.56438995554322	103.79812054239254	110.16717222681079	108.59424545492652	117.17248592522581	115.81242985768935	0.09530924492711104	0.10148573486809151	3.733458832261931	15.697701854074694	3.7134233262486305	15.613461044355063
1.8370661999381863	86.84976435315393	83.99779460418556	100.15084576721118	98.1052432273774	105.60532044357302	103.8388315892727	110.20539593599565	108.63207714561723	117.2078886489716	115.84733405986228	0.09520874636384268	0.10137665993660246	3.7066165163587357	15.678746796958876	3.686763037503624	15.594768354840198
1.848135447928429	86.90650932475342	84.05547938020192	100.19573610155125	98.15022478944033	105.64620135390135	103.87949374285954	110.2435658879553	108.6698556937016	117.24323007813103	115.88217743462245	0.09510829218312448	0.10126763738665577	3.6799394664403735	15.659696661827184	3.660266533536742	15.575980504436302
1.8592713937061955	86.96321849297736	84.11313030785814	100.24058064367769	98.1951613081016	105.68703243869349	103.9201067550987	110.28168186185381	108.7075808798497	117.27851001977787	115.91695979160917	0.09500788305320924	0.10115866794211428	3.6534268394461833	15.640551619471807	3.6339329820020794	15.557097661323496
1.8704744391592067	87.01989143735499	84.17074695082337	100.28537910561683	98.24005249183614	105.72781345056009	103.9606703783744	110.31974363742039	108.74525248529176	117.31372828175712	115.95168094123176	0.09490751964236714	0.10104975232673068	3.627077795211335	15.621311840710405	3.6077615533959033	15.538119993725559
1.8817449885967616	87.07652773743746	84.22832887273854	100.33013119972178	98.28489804943715	105.76854414255777	104.00118436551013	110.35775099494968	108.78287029181888	117.34888467268566	115.98634069467019	0.09480720261888452	0.10094089126414962	3.600891496456825	15.601977496302425	3.5817514210293666	15.519047669858992
1.8930834487643238	87.13312697280001	84.28587563721901	100.37483663867195	98.32969769001585	105.80922426818819	104.04164846976775	110.39570371530083	108.82043408178174	117.38397900195096	116.02093886387394	0.09470693265106636	0.10083208547790622	3.574867108755825	15.582548756832693	3.555901761011228	15.499880857747485
1.9044902288582053	87.18968872304495	84.34338680785812	100.4194951354735	98.37445112300202	105.84985358139808	104.08206244484762	110.43360157989706	108.85794363809053	117.41901107971096	116.05547526156195	0.09460671040723506	0.10072333569142758	3.549003800572791	15.563025792784174	3.5302117522760454	15.480619725396537
1.9159657405403292	87.24621256780398	84.40086194823014	100.46410640345927	98.41915805814409	105.89043183657868	104.12242604488816	110.47144437072525	108.89539874421445	117.45398071689354	116.08994970122211	0.09450653655573306	0.10061464262803432	3.5233007432734667	15.543408774636191	3.50468057659873	15.46126444078618
1.9275103979530908	87.30269808674161	84.45830062189413	100.50867015628958	98.46381820551007	105.93095878856626	104.16273902446628	110.50923187033601	108.93279918418183	117.48888772519682	116.1243619971114	0.09440641176492254	0.10050600701094044	3.497757111120336	15.523697872773482	3.479307418591816	15.441815171870985
1.9391246177343011	87.35914485955722	84.51570239239665	100.5531861079519	98.50843127548738	105.97143419264115	104.20300113859676	110.54696386184277	108.97014474257935	117.52373191708804	116.15871196425522	0.09430633670318726	0.10039742956325423	3.4723720812544343	15.503893257395248	3.454091465683632	15.422272086423618
1.9508088190322228	87.41555246598783	84.57306682327497	100.59765397276108	98.55299697878313	106.0118578045277	104.24321214273198	110.58464012892138	109.00743520455156	117.55851310580339	116.1929994184468	0.0942063120389327	0.10028891100798	3.4471448337308175	15.483995098675223	3.4290319081555936	15.402635352220386
1.9625634235206988	87.47192048581097	84.63039347806064	100.64207346535973	98.59751502642479	106.05222938039421	104.28337179276218	110.62226045580998	109.04467035580093	117.59323110534787	116.22722417624756	0.09410633844058802	0.10018045206801832	3.4220745514985538	15.464003566659812	3.4041279391276476	15.382905136957561
1.9743888554143678	87.52824849884702	84.68768192028219	100.68644430071812	98.64198512976003	106.0925486768523	104.32347984501473	110.65982462730817	109.081849982587	117.62788573049448	116.26138605498585	0.09400641657660617	0.1000720534661676	3.397160420423461	15.443918831304472	3.379378754562822	15.363081608240464
1.9862855414839768	87.58453608496208	84.7449317134688	100.73076619413459	98.68640700045746	106.13281545095715	104.36353605625445	110.69733242877699	109.11897387172641	117.66247679678429	116.29548487275756	0.09390654711546632	0.09996371592512487	3.3724016292817396	15.4237410624919	3.354783553289053	15.34316493364895
1.9982539110717792	87.64078282407051	84.80214242115323	100.7750388612356	98.7307803505067	106.17302946020679	104.40354018368318	110.73478364613828	109.15604181059241	117.69700412052578	116.32952044842514	0.09380673072567411	0.09985544016748803	3.347797369769978	15.40347043001384	3.330341536987362	15.323155280711944
2.010294396107033	87.69698829613762	84.85931360687498	100.81926201797604	98.77510489221889	106.21319046254239	104.44349198493983	110.77217806587457	109.19305358711453	117.73146751879486	116.36349260161782	0.09370696807576424	0.0997472269157551	3.323346836478777	15.38310710348378	3.3060519101736645	15.303052816751006
2.0224074311215867	87.75315208118171	84.91644483418312	100.86343538063873	98.81938033822613	106.25329821634696	104.48339121809937	110.80951547502772	109.2300089897776	117.7658668094334	116.39740115273021	0.09360725983430032	0.09963907689232882	3.299049226923671	15.362651252406067	3.2819138802287853	15.282857709084055
2.0345934532655616	87.8092737592774	84.97353566664006	100.9075586658354	98.86360640148293	106.29335248044622	104.52323764167375	110.84679566119961	109.26690780762236	117.80020181105026	116.43124592292317	0.0935076066698775	0.09953099081951519	3.274903741561502	15.342103046303237	3.2579266574139183	15.262570125010825
2.0468529023231294	87.86535291055768	85.03058566782403	100.95163159050634	98.90778279526563	106.3333530141077	104.56303101461091	110.88401841255109	109.30374983024427	117.83447234301995	116.4650267341228	0.09340800925112346	0.09942296941952629	3.2509095837385757	15.321462654414063	3.2340894548251526	15.24219023160913
2.059186220728381	87.92138911521633	85.08759440133228	100.9956538719202	98.9519092331727	106.37329957704021	104.60277109629463	110.92118351780124	109.3405348477932	117.86867822548216	116.49874340901984	0.09330846824670073	0.09931501341448203	3.2270659597534177	15.300730246002786	3.2104014884507706	15.221718196004076
2.0715938535812968	87.9773819535111	85.14456143078468	101.03962522767515	98.99598542912564	106.41319192939454	104.64245764654491	110.958290766228	109.37726265097375	117.90281927934238	116.53239577107031	0.09320898432530735	0.09920712352641192	3.203372078830398	15.27990599021723	3.186861977133958	15.201154185200721
2.084076248663807	88.03333100576535	85.20148631982593	101.08354537569775	99.04001109736829	106.45302983176202	104.6820904256169	110.99533994766651	109.41393303104388	117.93689532627022	116.56598364449403	0.09310955815567973	0.09909930047725692	3.17982715310427	15.25899005600877	3.1634701425891762	15.180498366098618
2.0966338564559543	88.08923585237132	85.25836863212942	101.12741403424401	99.08398595246793	106.49281304517511	104.72166919420155	111.03233085250956	109.45054577981534	117.9709061887001	116.59950685427525	0.09301019040659393	0.09899154498887049	3.1564303976501833	15.237982612285123	3.1402252093948846	15.159750905488181
2.109267130152151	88.14509607379189	85.31520793139933	101.17123092189881	99.12790970931448	106.53254133110643	104.76119371342428	111.06926327170648	109.48710068965224	118.00485168982999	116.632965226161	0.09291088174686712	0.09888385778302097	3.133181030466403	15.216883827753918	3.1171264050026366	15.138911970065237
2.1219765256775314	88.20091125056344	85.37200378137452	101.21499575757626	99.17178208312178	106.57221445146881	104.80066374484586	111.106136996763	109.52359755347189	118.0387316536214	116.66635858666237	0.09281163284536043	0.09877623958139492	3.110078272499777	15.195693871126423	3.0941729597625454	15.117981726572907
2.1347625017044103	88.2566809632984	85.42875574583113	101.25870826052	99.21560278942724	106.61183216861521	104.84007905046177	111.14295181974111	109.56003616474364	118.07254590479934	116.69968676305304	0.09271244437098118	0.09866869110559714	3.087121347610264	15.174412910902902	3.071364106864621	15.096960341488739
2.147625519668832	88.31240479268702	85.48546338858529	101.30236815030261	99.2593715440918	106.65139424533763	104.87943939270146	111.17970753325768	109.59641631748838	118.10629426885093	116.73294958336899	0.09261331699268309	0.0985612130771546	3.0643094826045854	15.153041115496308	3.048699082384701	15.075847981217521
2.160566043787228	88.3680823195007	85.54212627349648	101.34597514682656	99.30308806330058	106.69090044486781	104.91874453442871	111.21640393048513	109.6327378062784	118.13997657202624	116.76614687640843	0.09251425137947056	0.09845380621751706	3.041641907223948	15.131578653221368	3.0261771252917242	15.054644812196784
2.1735845410731627	88.42371312459349	85.5987439644703	101.38952897032344	99.34675206356299	106.7303505308761	104.95799423894144	111.25304080515012	109.66900042623728	118.17359264133684	116.79927847173168	0.09241524820040069	0.09834647124806177	3.0191178541217596	15.110025692163617	3.003797477412263	15.033351000634866
2.1866814813541975	88.47929678890479	85.65531602546116	101.43302934135426	99.3903632617124	106.76974426747122	104.9971882699707	111.28961795153317	109.70520397303848	118.20714230455569	116.83234419965989	0.09231630812458408	0.09823920889009309	2.9967365589154724	15.088382400423143	2.981559383453714	15.011966712678259
2.199857337288837	88.53483289346201	85.7118420204757	101.47647598080998	99.43392137490707	106.8090814192007	105.03632639168137	111.32613516446894	109.74134824290614	118.24062539021729	116.86534389127584	0.09221743182118892	0.09813201986484738	2.9744972601497466	15.066648945950874	2.9594620910156664	14.99049211444435
2.213112584383593	88.5903210193824	85.7683215135751	101.51986860991086	99.47742612062973	106.84836175104957	105.07540836867123	111.36259223934478	109.77743303261384	118.27404172761656	116.89827737842273	0.09211861995944205	0.09802490489349468	2.952399199293268	15.0448254964831	2.9375048505589803	14.968927371854079
2.2264477010101436	88.64576074787563	85.82475406887826	101.56320695020683	99.52087721668795	106.88758502844067	105.11443396597105	111.39898897210095	109.8134581394845	118.3073911468088	116.9311444937042	0.09201987320863328	0.0979178646971413	2.9304416207482973	15.022912219650607	2.915686915419883	14.94727265072288
2.2398631684225956	88.70115166024573	85.88113925056433	101.60649072357721	99.56427438121398	106.92675101723374	105.15340294904375	111.43532515922954	109.84942336138946	118.34067347860884	116.96394507048355	0.09192119223811616	0.09781089999683182	2.908623771864768	15.000909283033252	2.8940075418240667	14.925528116833448
2.2533594707748548	88.756493337894	85.93747662287603	101.64971965223135	99.60761733266547	106.96585948372598	105.19231508378515	111.4716005977748	109.88532849674907	118.37388855459155	116.99667894288415	0.09182257771731142	0.09770401151355451	2.886944902927098	14.978816854058095	2.87246598888305	14.90369393587389
2.2669370951380965	88.81178536232069	85.99376575012204	101.69289345870799	99.65090578982512	107.0049101946508	105.23117013652278	111.50781508533201	109.92117334453137	118.40703620709054	117.02934594578842	0.09172403031571047	0.09759719996824144	2.8654042671319075	14.956635099930281	2.851061518557799	14.881770273314032
2.2805965315183476	88.86702731512737	86.05000619667967	101.73601186587544	99.69413947180074	107.04390291717785	105.26996787401582	111.54396842004714	109.95695770425182	118.44011626919803	117.0619459148375	0.09162555070287676	0.09749046608177309	2.84400112062076	14.934364187785832	2.829793395698289	14.859757294576411
2.294338272874165	88.92221877801913	86.10619752699796	101.77907459693168	99.73731809802565	107.0828374189127	105.308708063455	111.58006040061645	109.99268137597306	118.47312857476454	117.09447868643113	0.09152713954844964	0.09738381057498037	2.822734722479254	14.912004284691648	2.80866088804396	14.837655165039905
2.308162815134429	88.97735933280714	86.16233930560043	101.8220813754045	99.78044138825886	107.12171346789671	105.34739047246245	111.6160908262863	110.02834416030473	118.50607295839873	117.12694409772755	0.09142879752214725	0.09727723416864928	2.801604334703825	14.889555557485437	2.7876632661946132	14.81546404989058
2.3220706572162446	89.0324485614101	86.21843109708732	101.86503192515092	99.82350906258459	107.16053083260601	105.38601486909084	111.652059496852	110.06394585840229	118.53894925546625	117.15934198664229	0.09133052529376949	0.0971707375835232	2.780609222224939	14.867018172884855	2.766799803623144	14.793184114216274
2.336062301042938	89.0874860458571	86.27447246613876	101.9079259703578	99.86652084141302	107.19928928195192	105.42458102182373	111.68796621265811	110.09948627196735	118.57175730209022	117.19167219184877	0.09123232353320168	0.0970643215403059	2.759748652908911	14.844392297516606	2.7460697766819067	14.770815523021156
2.3501382515621807	89.14247136828918	86.3304629775172	101.95076323554132	99.90947644547984	107.23798858527996	105.4630886995747	111.72381077459718	110.13496520324668	118.60449693515002	117.22393455277708	0.09113419291041575	0.09695798675966595	2.739021897528346	14.82167809778548	2.725472464579525	14.748358441112941
2.3642990167642037	89.19740411096177	86.38640219606998	101.9935434455471	99.95237559584655	107.27662851236981	105.50153767168737	111.7595929841098	110.17038245503198	118.63716799228145	117.25612890961419	0.09103613409547633	0.09685173396223934	2.718428229809433	14.798875740063522	2.705007149420453	14.725813033313898
2.378545107700138	89.25228385624685	86.44228968673237	102.03626632555044	99.99521801390073	107.31520883343511	105.5399277079353	111.79531264318419	110.2057378306598	118.66977031187632	117.28825510330365	0.09093814775854231	0.09674556386863403	2.6979669263723736	14.775985390486312	2.684673116157228	14.703179464228015
2.392877038500453	89.30711018663453	86.49812501452956	102.07893160105556	100.03800342135554	107.3537293191224	105.5782585785211	111.83096955435502	110.24103113401036	118.70230373308134	117.32031297554461	0.09084023456987052	0.09663947719943285	2.677637266774127	14.753007215098478	2.6644696526059306	14.680457898342866
2.4072953263935135	89.36188268473579	86.55390774457966	102.12153899789641	100.0807315402502	107.39218974051175	105.61653005407652	111.86656352070395	110.27626216950763	118.73476809579893	117.35230236879204	0.0907423951998197	0.09653347467519752	2.657438533496588	14.729941379850061	2.6443960494689236	14.657648500120558
2.4218004917242455	89.41660093328399	86.60963744209641	102.16408824223598	100.12340209295016	107.43058986911561	105.65474190566235	111.90209434585834	110.3114307421191	118.76716324068575	117.38422312625644	0.09064463031885364	0.09642755701647249	2.637370011913845	14.706788050392788	2.624451600293469	14.634751433794008
2.436393057972914	89.47126451513681	86.66531367239095	102.20657906056616	100.16601480214639	107.46892947687849	105.69289390476735	111.93756183399088	110.34653665735452	118.79948900915257	117.41607509190275	0.09054694059754555	0.09632172494378952	2.6174309903326503	14.683547392374749	2.6046356014858247	14.611766863505181
2.4510735517740176	89.52587301327874	86.72093600087523	102.24901117970825	100.20856939085627	107.50720833617707	105.73098582330874	111.97296578981954	110.38157972126629	118.83174524336431	117.44785811045087	0.09044932670658047	0.09621597917767025	2.5976207599710506	14.660219571251218	2.5849473523239794	14.58869495329418
2.46584250293529	89.58042601082248	86.7765039930638	102.29138432681225	100.25106558242295	107.54542621981932	105.76901743363132	112.00830601860652	110.41655974044852	118.86393178623909	117.47957202737467	0.09035178931675997	0.09611032043863206	2.577938614957475	14.63680475237561	2.5653861549394605	14.56553586710288
2.4807004444568266	89.63492309101152	86.83201721457694	102.33369822935741	100.29350310051598	107.58358290104465	105.80698850850767	112.04358232615853	110.4514765220371	118.8960484814485	117.51121668890231	0.09025432909900638	0.09600474944719123	2.5583838523175473	14.613303100864869	2.54595131430915	14.542289768680348
2.4956479125503126	89.68936383722112	86.88747523114225	102.37595261515118	100.33588166913042	107.62167815352265	105.8448988211371	112.07879451882523	110.48632987370837	118.92809517341621	117.54279194201487	0.09015694672436646	0.09589926692386731	2.5389557719872755	14.589714781737712	2.526642138267107	14.518956821673783
2.510685446658382	89.74374783296119	86.94287760859788	102.4181472123301	100.37820101258778	107.65971175135375	105.88274814514601	112.1139424034998	110.52111960367971	118.96007170731859	117.57429763444712	0.09005964286401491	0.09579387358918781	2.519653676798953	14.566039959856425	2.5074579374904715	14.49553718959578
2.5258135894740787	89.79807466187737	86.99822391289423	102.46028174935884	100.42046085553515	107.69768346906784	105.920536254587	112.14902578761752	110.55584552070817	118.9919779290835	117.60573361468619	0.08996241818925853	0.09568857016369285	2.500476872485706	14.542278799897758	2.488398025510378	14.472031035838882
2.54103288696045	89.85234390775328	87.05351371009694	102.50235595503071	100.46266092294597	107.73559308162463	105.95826292393903	112.18404447915611	110.59050743409081	119.02381368539056	117.6370997319721	0.08986527337154199	0.09558335736793837	2.4814246676905896	14.518431466527545	2.4694617187019503	14.44843852370468
2.556343888370238	89.90655515451266	87.10874656638876	102.5443695584675	100.50480094011941	107.77344036441319	105.9959279281068	112.21899828663507	110.62510515366385	119.05557882367071	117.6683958362968	0.08976820908244978	0.09547823592250336	2.4624963739270243	14.494498124113306	2.450648336275208	14.424759816320147
2.571747146265715	89.96070798622017	87.16392204807208	102.5863222891186	100.54688063268051	107.81122509325088	106.03353104242042	112.25388701911449	110.65963848980223	119.0872731921051	117.69962177840416	0.08967122599371231	0.09537320654799235	2.443691305599714	14.470478936855216	2.4319572002768837	14.400995076663094
2.5872432165386163	90.01480198708411	87.2190397215711	102.62821387676169	100.58889972658017	107.84894704438365	106.07107204263505	112.28871048619541	110.69410725341925	119.11889663962553	117.73077740978935	0.0895743247772098	0.0952682699650411	2.4250087800019173	14.44637406887341	2.4133876355804205	14.377144467562175
2.602832658430207	90.06883674145766	87.27409915343405	102.67004405150205	100.63085794809484	107.88660599448518	106.10855070493047	112.32346849801876	110.7285112559659	119.15044901591347	117.76186258269857	0.08947750610497619	0.0951634268943215	2.406448117315449	14.422183684131596	2.3949389699096173	14.353208151809667
2.6185160345514573	90.12281183384088	87.32909991033571	102.71181254377287	100.67275502382701	107.92420172065698	106.1459668059112	112.35816086526553	110.76285030943099	119.1819301714004	117.79287715012917	0.08938077064920583	0.09505867805654646	2.3880086405993097	14.397907946451596	2.3766105338049783	14.32918629199412
2.6342939109033563	90.17672684888225	87.3840415590793	102.75351908433463	100.71459068070448	107.96173400042753	106.18332012260545	112.39278739915551	110.79712422634006	119.21333995726667	117.82382096582856	0.08928411908225474	0.09495402417247552	2.369689675771042	14.373547019396938	2.35840166061962	14.30507905052582
2.6501668568973313	90.23058137138028	87.43892366659864	102.79516340427506	100.75636464598064	107.99920261175187	106.22061043246521	112.42734791144728	110.83133281975525	119.2446782254415	117.85469388429446	0.08918755207664937	0.09484946596291918	2.3514905516367435	14.349101066483854	2.3403116865461016	14.280886589760485
2.666135445375801	90.28437498628544	87.49374579996068	102.83674523500925	100.79807664723438	108.03660733301166	106.25783751336583	112.46184221443774	110.86547590327488	119.2759448286027	117.88549576077439	0.08909107030508767	0.09474500414874486	2.333410599857416	14.324570251017576	2.322339950576861	14.256609071857383
2.6822002526328483	90.33810727870137	87.54850752636708	102.87826430827886	100.83972641236969	108.07394794301408	106.29500114360545	112.49627012096121	110.89955329103283	119.30713962017597	117.9162264512651	0.08899467444044701	0.09464063945088287	2.315449154959424	14.299954736125073	2.3044857945260446	14.23224665883754
2.6983618584350144	90.39177783388683	87.60320841315674	102.91972035615248	100.88131366961595	108.11122422099196	106.33210110190488	112.53063144438947	110.93356479769828	119.33826245433484	117.94688581251276	0.08889836515578776	0.09453637259033013	2.2976055543349503	14.275254684846004	2.2867485630195006	14.207799512645579
2.71462084604223	90.44538623725724	87.65784802780774	102.96111311102534	100.92283814752763	108.14843594660326	106.36913716740722	112.56492599863108	110.96751023847524	119.36931318600031	117.97747370201223	0.08880214312435815	0.09443220428815721	2.2798791382174386	14.25047025997992	2.269127603475681	14.183267794986023
2.730977802228858	90.49893207438588	87.71242593793916	103.0024423056186	100.96429957498387	108.18558289993022	106.4061091196771	112.59915359813057	111.00138942910182	119.40029167084005	118.0079899780067	0.0887060090196007	0.09432813526551406	2.2622692496925083	14.225601624155388	2.2516222661183747	14.158651667450613
2.747433317304874	90.55241493100574	87.76694171131335	103.0437076729797	101.00569768118886	108.2226648614795	106.44301673870079	112.6333140578684	111.03520218585018	119.43119776526852	118.03843449948768	0.08860996351515639	0.09422416624363454	2.244775234698409	14.200648939910025	2.2342319039694303	14.133951291503763
2.763987985137163	90.605834393011	87.8213949158377	103.0849089464819	101.04703219567116	108.25968161218141	106.47985980488542	112.6674071933603	111.06894832552575	119.46203132644649	118.06880712619434	0.08851400728487065	0.09412029794384431	2.2273964420160155	14.175612369617738	2.2169558728551237	14.109166828537127
2.780642403170963	90.65919004645846	87.87578511956721	103.12604585982422	101.08830284828451	108.29663293338982	106.51663809905943	112.70143282065696	111.10262766546755	119.49279221228072	118.09910771861406	0.08841814100279824	0.09401653108756412	2.2101322232460916	14.150492075386865	2.199793531364321	14.084298439647682
2.797397172451417	90.71248147756859	87.93011189070504	103.1671181470306	101.12950936920593	108.33351860688099	106.55335140247051	112.73539075634298	111.13624002354615	119.52348028142319	118.12933613798035	0.08832236534320993	0.09391286639631875	2.192981932834755	14.125288219242066	2.182744240876673	14.059346285812353
2.8142528976452668	90.76570827272775	87.98437479760592	103.20812554245065	101.17065148893745	108.37033841485417	106.58999949678712	112.76928081753725	111.16978521816505	119.55409539327158	118.15949224627452	0.08822668098059636	0.09380930459174074	2.175944928063018	14.10000096308795	2.165807365576711	14.034310528022615
2.831210187062679	90.81887001848897	88.03857340877727	103.2490677807586	101.21172893830486	108.4070921399305	106.62658216409697	112.8031028218919	111.20326306825926	119.5846374079683	118.18957590622435	0.08813108858967526	0.09370584639557851	2.1590205690054063	14.074630468490795	2.148982272383364	14.009191326887958
2.848269652679189	90.87196630157308	88.09270729288069	103.28994459695299	101.25274144845734	108.44377956515228	106.66309918690659	112.83685658759158	111.23667339329461	119.61510618639991	118.2195869813035	0.08803558884539682	0.0936024925297018	2.1422082185677027	14.049176896944118	2.1322683309995227	13.983988842959661
2.865431910157798	90.92499670887064	88.14677601873437	103.33075572635684	101.29368875086797	108.48040047398322	106.69955034814141	112.87054193335358	111.27001601326792	119.64550159019741	118.24952533573192	0.08794018242294982	0.09349924371610742	2.12550724248149	14.023640409850486	2.1156649139088586	13.95870323670897
2.882697578871184	90.97796082744313	88.20077915531488	103.37150090461745	101.33457057733324	108.51695465030794	106.73593543114536	112.90415867842725	111.3032907487066	119.67582348173592	118.27939083447549	0.0878448699977663	0.09339610067692823	2.1089170092695895	13.998021168346895	2.099171396338079	13.933334668385214
2.900067281924058	91.03085824452381	88.25471627175823	103.41217986770548	101.3753866599726	108.55344187843087	106.77225421968001	112.93770664259314	111.33649742066761	119.70607172413365	118.30918334324521	0.08774965224553004	0.09329306413443689	2.0924368902560673	13.972319333381165	2.0827871562692053	13.907883298052184
2.9175416461756507	91.08368854751939	88.30858693736229	103.45279235191522	101.41613673122852	108.58986194307651	106.80850649792451	112.97118564616281	111.36963585073751	119.7362461812523	118.33890272849733	0.08765452984217982	0.09319013481105463	2.0760662595730537	13.946535065824719	2.0665115744445757	13.882349285700911
2.9351213022623317	91.13645132401108	88.36239072158813	103.49333809386415	101.45682052386623	108.6262146293887	106.84469205047522	113.0045955099785	111.40270586103195	119.7663467176964	118.36854885743317	0.0875595034639188	0.09308731342935704	2.0598044941280023	13.920668526265217	2.050344034335012	13.85673279106777
2.952806884620376	91.18914616175546	88.41612719406139	103.53381683049224	101.497437770973	108.66249972292985	106.88081066234483	113.03793605541198	111.43570727419484	119.79637319881272	118.3981215979981	0.08746457378721782	0.09298460071208271	2.0436509736182416	13.894719875152077	2.0342839221602844	13.831033973776357
2.970599031508854	91.24177264868631	88.46979592457451	103.57422829906226	101.53798820595873	108.69871700968106	106.91686211896263	113.07120710436496	111.46863991339849	119.82632549069066	118.42762081888229	0.0873697414888243	0.09288199738213677	2.027605080532794	13.868689272821939	2.018330626876377	13.805252993322938
2.9884983850326714	91.2943303729151	88.52339648308772	103.61457223715898	101.57847156255488	108.73486627604134	106.95284620617352	113.10440847926805	111.5015036023428	119.85620346016128	118.45704638951966	0.08727500724576746	0.09277950416260299	2.011666200120544	13.84257687934587	2.0024835401618475	13.779390008981864
3.006505591165733	91.34681892273233	88.57692843973085	103.65484838268895	101.61888757481469	108.77094730882708	106.98876271023789	113.1375400030803	111.53429816525487	119.88600697479725	118.48639818008797	0.08718037173536505	0.09267712177674671	1.9958337204120653	13.816382854693074	1.9867420564282838	13.753445179936534
3.0246212997742656	91.39923788660886	88.63039136480499	103.69505647388051	101.6592359771129	108.80695989527197	107.02461141783128	113.1706014992893	111.56702342688888	119.91573590291283	118.51567606150866	0.08708583563523069	0.09257485094802459	1.9801070321900625	13.790107358599926	1.9711055727943858	13.727418665133882
3.0428461646402667	91.45158685319625	88.68378482878339	103.73519624928265	101.6995165041449	108.84290382302594	107.06039211604346	113.20359279190967	111.59967921252493	119.9453901135628	118.54487990544591	0.08699139962327944	0.09247269240009122	1.9644855289943735	13.763750550609984	1.9555734890905114	13.701310623364407
3.0611808434850984	91.5038654113284	88.73710840231342	103.77526744776534	101.7397288909271	108.87877888015514	107.09610459237848	113.23651370548357	111.6322653479694	119.9749694765429	118.57400958430725	0.08689706437773698	0.09237064685680736	1.9489686071237884	13.737312590139481	1.9401452078618604	13.675121213287639
3.079625997993227	91.55607315002219	88.7903616562177	103.81526980851889	101.77987287279616	108.91458485514133	107.13174863475405	113.26936406507966	111.66478165955394	120.00447386238912	118.60306497124272	0.08680283057714362	0.09226871504224719	1.9335556656210429	13.710793636400922	1.9248201343521032	13.648850593381212
3.0981822938360946	91.60820965847856	88.84354416149566	103.85520307105361	101.81994818540899	108.95032153688146	107.16732403150115	113.30214369629292	111.69722797413536	120.03390314237765	118.63204594014486	0.08670869890036409	0.09216689768070542	1.918246106270999	13.684193848468567	1.9095976765047453	13.622498921999068
3.116850400696155	91.66027452608344	88.89665548932476	103.89506697519955	101.85995456474234	108.98598871468728	107.20283057136373	113.33485242524421	111.72960411909531	120.06325718852464	118.66095236564865	0.08661467002659323	0.09206519549670714	1.9030393335801818	13.657513385122002	1.89447724494039	13.596066357225936
3.135630992291033	91.71226734240823	88.94969521106145	103.93486126110565	101.89989174709203	109.02158617828432	107.23826804349773	113.36749007857924	111.76190992233919	120.09253587358536	118.6897841231305	0.08652074463536324	0.09196360921501409	1.8879347547922407	13.630752405042585	1.8794582529717445	13.569553057048324
3.1545247463978408	91.76418769721128	89.00266289824317	103.97458566924	101.93975946907334	109.0571137178123	107.27363623747138	113.40005648346906	111.79414521229654	120.1217390710547	118.7185410887091	0.08642692340655259	0.09186213956063329	1.872931779873852	13.603911066726141	1.8645401165886142	13.542959179256286
3.1735323448776414	91.81603518043804	89.05555812258868	104.01423994038869	101.97955746761988	109.09257112382375	107.30893494326403	113.43255146760853	111.82630981791989	120.15086665516615	118.7472231392441	0.08633320702039134	0.09176078725882561	1.858029821499258	13.576989528446575	1.849722254450171	13.516284881465253
3.192654473700048	91.86780938222235	89.10838045599995	104.05382381565613	102.01928547998388	109.12795818728425	107.34416395126632	113.46497485921684	111.85840356868495	120.17991850089226	118.77583015233674	0.08623959615747039	0.09165955303511403	1.8432282950593617	13.549987948332273	1.8350040878890468	13.489530321163329
3.211891822967991	91.91950989288696	89.16112947056303	104.09333703646413	102.05894324373546	109.1632746995715	107.3793230522794	113.49732648703643	111.89042629458983	120.20889448394382	118.8043620063293	0.08614609149874844	0.09155843761529166	1.8285266186412628	13.52290648428243	1.8203850408881408	13.46269565561306
3.2312450869426166	91.97113630294406	89.213804738549	104.1327793445515	102.09853049676218	109.19852045247497	107.41441203751445	113.5296061803326	111.92237782615459	120.23779448076975	118.83281858030466	0.08605269372555986	0.09145744172543095	1.813924213032351	13.495745294036169	1.805864540082439	13.435781041865994
3.2507149640683446	92.0226882030964	89.2664058324152	104.17215048197384	102.13804697726873	109.23369523819545	107.44943069859218	113.56181376889342	111.95425799442081	120.26661836855709	118.86119975408627	0.08595940351962307	0.09135656609189181	1.799420501707118	13.4685045351398	1.7914420147649253	13.40878663689
3.2703021569980693	92.07416518423736	89.31893232480638	104.21145019110281	102.17749242377671	109.26879884934442	107.48437882754274	113.5939490830287	111.98606663095154	120.29536602523028	118.8895054082382	0.08586622156304763	0.09125581144133098	1.7850149108171536	13.441184364881337	1.7771168968570237	13.38171259738374
3.2900073726185273	92.12556683745187	89.3713837885552	104.25067821462561	102.21686657512367	109.30383107894349	107.51925621680456	113.62601195356983	112.01780356783011	120.32403732945104	118.91773542406415	0.08577314853834345	0.09115517850071043	1.7707068692079702	13.413784940497862	1.7628886209281518	13.354559079947649
3.3098313220758016	92.17689275401733	89.42375979668407	104.28983429554522	102.2561691704636	109.33879172042452	107.55406265922491	113.65800221186976	112.04946863766082	120.35263216061887	118.94588968360856	0.0856801851284274	0.09105466799730655	1.756495808380805	13.386306418931781	1.748756624167072	13.327326240956609
3.329774720800988	92.22814252540319	89.4760599224049	104.3289181771787	102.29539994926526	109.3736805676281	107.58879794805819	113.68991968980157	112.08106167356723	120.3811503988695	118.97396806965487	0.08558733201663406	0.09095428065871973	1.7423811625012604	13.358748956932686	1.7347203463823462	13.30001423657086
3.349838288536016	92.27931574327248	89.52828373912097	104.36792960315789	102.33455865131282	109.40849741480397	107.62346187696647	113.72176421975897	112.11258250919279	120.40959192507582	119.00197046572652	0.08549458988672133	0.09085401721288303	1.728362368391572	13.331112711068272	1.7207792300005167	13.272623222808761
3.370022749359618	92.3304119994814	89.58043082042705	104.40686831742791	102.3736450167046	109.44324205660972	107.65805424001827	113.75353563465501	112.14403097869962	120.43795662084673	119.02989675608589	0.08540195942288077	0.09075387838807145	1.714438865529246	13.303397837727971	1.70693272005974	13.24515335549222
3.390328831713469	92.38143088608045	89.63250074011083	104.44573406424749	102.41265878585321	109.4779142881111	107.69257483168877	113.78523376792256	112.17540691676885	120.46624436852784	119.057746825735	0.08530944130974652	0.09065386491291254	1.70061009603387	13.275604493130231	1.6931802642006915	13.217604790283076
3.4107572684284713	92.43237199531437	89.68449307215307	104.48452658818785	102.45159969948462	109.51251390478083	107.7270234468587	113.81685845351294	112.20671015859959	120.49445505120042	119.0855205604145	0.08521703623240157	0.09055397751639477	1.6868755046534716	13.247732833209739	1.6795213126538329	13.189977682603057
3.431308796751202	92.48323491962262	89.73640739072867	104.52324563413242	102.49046749863786	109.54704070249838	107.76139988081424	113.84840952589614	112.23794053990878	120.5225885526817	119.11321784660406	0.08512474487639034	0.09045421692787749	1.6732345387727037	13.21978301379204	1.6659553182435047	13.16227218773929
3.4519841583705158	92.53401925163976	89.78824327020723	104.5618909472763	102.52926192466443	109.5814944775495	107.79570392924634	113.87988682006004	112.26909789693075	120.55064475752447	119.14083857152191	0.085032567927724	0.0903545838771018	1.6596866483937447	13.191755190415279	1.6524817363683724	13.1344884606915
3.47278409944432	92.58472458419544	89.84000028515347	104.6004622731254	102.56798271922766	109.6158750266253	107.82993538825008	113.91129017150978	112.30018206641654	120.57862355101666	119.16838262312454	0.08494050607289143	0.09025507909419903	1.64623128614312	13.16364951855212	1.639100025019161	13.10662665644486
3.4937093706264992	92.63535051031543	89.89167801032856	104.63895935749683	102.6066296243029	109.65018214682276	107.86409405432505	113.9426194162684	112.33119288563444	120.60652481918216	119.19584989010748	0.08484855999886867	0.09015570330970217	1.6328679072421437	13.135466153300513	1.6258096447359094	13.07868692959164
3.514760727094002	92.68589662322033	89.94327602068925	104.6773819465165	102.64520238217536	109.68441563564232	107.89817972437301	113.97387439087434	112.36213019236767	120.63434844877857	119.22324026190324	0.08475673039312717	0.09005645725455524	1.6195959695141937	13.107205249631079	1.61261005862616	13.050669434618612
3.535938928574102	92.73636251632755	89.99479389139012	104.71572978662074	102.68370073544165	109.71857529098955	107.93219219569964	114.00505493238337	112.39299382491629	120.66209432729946	119.25055362868349	0.08466501794364352	0.08995734166012326	1.6064149334006288	13.078866962452594	1.5995007323658683	13.02257432589613
3.557244739371806	92.78674778325014	90.04623119778246	104.75400262455422	102.72212442700742	109.75266091117324	107.96613126601221	114.0361608783666	112.42378362209496	120.68976234297263	119.27778988135698	0.08457342333890899	0.08985835725820464	1.5933242618966688	13.050451446222723	1.5864811341580207	12.994401757441665
3.578678928397448	92.83705201779719	90.09758751541575	104.79220020736956	102.76047320008784	109.78667229490489	107.99999673342009	114.06719206691025	112.45449942323353	120.71735238476005	119.30494891157062	0.08448194726793934	0.08975950478103963	1.5803234205886838	13.021958855286357	1.5735507347576458	12.966151883170824
3.600242269194432	92.88727481397396	90.14886242003735	104.83032228242702	102.79874679820641	109.82060924129868	108.03378839643362	114.09814833661557	112.48514106817602	120.74486434235811	119.33203061170856	0.08439059042028449	0.08966078496132211	1.5674118776455543	12.99338934386833	1.560709007450896	12.937824856770021
3.6219355399671502	92.93741576598211	90.20005548759327	104.86836859739398	102.8369449651948	109.85447154987084	108.06750605396412	114.12902952659842	112.51570839728075	120.77229810619752	119.35903487489264	0.0842993534860377	0.08956219853221002	1.5545891037945694	12.964743065927905	1.5479554280564116	12.909420831761963
3.643759523609069	92.98747446821935	90.25116629422833	104.90633890024397	102.87506744519207	109.88825902053888	108.10114950532308	114.15983547648861	112.54620125141967	120.79965356744277	119.38596159498209	0.08420823715584665	0.08946374622733663	1.5418545723123316	12.936020175133308	1.5352894749003099	12.880939961381955
3.6657150077309777	93.03745051527909	90.30219441628591	104.94423293925584	102.91311398264358	109.92197145362091	108.13471855022128	114.19056602642925	112.57661947197765	120.8269306179919	119.4128106665729	0.08411724212092295	0.08936542878082236	1.5292077590402187	12.907220825080003	1.5227106288330106	12.852382398752525
3.6878027846894206	93.08734350195137	90.35313943030921	104.98205046301403	102.95108432230145	109.95560864983588	108.16821298876928	114.22122101707721	112.60696290085295	120.85412915047718	119.43958198499884	0.084026369073052	0.0892672469272838	1.5166481423557343	12.878345169079694	1.5102183732087724	12.82374829676337
3.710023651615288	93.13715302322142	90.40400091304018	105.01979122040674	102.98897820922261	109.9891704103019	108.20163262147564	114.2518002896015	112.63723138045565	120.88124905826378	119.46627544633007	0.08393561870460352	0.08916920140184716	1.5041752031643227	12.849393360174872	1.497812193865684	12.795037808005873
3.732378410442586	93.18687867427028	90.45477844142032	105.05745496062593	103.02679538876896	110.02265653653646	108.23497724924711	114.28230368568364	112.66742475370812	120.90829023545045	119.49289094737388	0.08384499170854243	0.08907129294015922	1.49178842491483	12.820365551335271	1.4854915791547683	12.766251085027761
3.7548678679373717	93.2365200504745	90.50547159259077	105.09504143316677	103.06453560660667	110.05606683045588	108.26824667338825	114.31273104751729	112.69754286404452	120.9352525768694	119.51942838567456	0.08375448877843872	0.0889735222783985	1.4794872935653984	12.791261895206844	1.4732560198963256	12.737388280049345
3.777492835726878	93.28607674740546	90.55607994389179	105.13255038782621	103.10219860870491	110.08940109437413	108.30144069560006	114.34308221780712	112.72758555540982	120.96213597808551	119.54588765951266	0.08366411060847884	0.08887589015328727	1.4672712975902868	12.762082544228178	1.4611050093890299	12.708449545083568
3.8002541303288	93.33554836082943	90.6066030728633	105.16998157470312	103.13978414133585	110.12265913100298	108.33455911798035	114.3733570397692	112.7575526722602	120.98894033539707	119.57226866790579	0.08357385789347553	0.08877839730210417	1.4551399279707766	12.73282765066324	1.4490380434003782	12.679435031968751
3.823152573180761	93.38493448670708	90.65704055724424	105.20733474419688	103.1772919510733	110.15584074345091	108.36760174302238	114.40355535713003	112.78744405956185	121.01566554583492	119.59857131060772	0.08348373132887998	0.0886810444626946	1.4430926781797098	12.703497366488591	1.437054620163508	12.650344892306748
3.8461889906699622	93.43423472119291	90.70739197497304	105.244609647007	103.21472178479264	110.18894573522269	108.40056837361503	114.43367701412623	112.81725956279138	121.04231150716271	119.62479548810909	0.08339373161079155	0.08858383237348427	1.4311290441933124	12.67409184357166	1.4251542403649182	12.621179277510237
3.8693642141629967	93.48344866063532	90.75765690418682	105.28180603413256	103.25207338966948	110.22197391021925	108.43345881304164	114.46372185550457	112.84699902793474	121.06887811787712	119.65094110163669	0.08330385943596963	0.08848676177349102	1.4192485244593627	12.644611233470641	1.4133364071308279	12.59193833871177
3.892679080035866	93.53257590157531	90.80783492322144	105.31892365687082	103.2893465131791	110.25492507273617	108.46627286497967	114.49368972652077	112.87666230148714	121.0953652772069	119.67700805315367	0.08321411550184513	0.08838983340233762	1.4074506198990093	12.615055687496351	1.4016006260349059	12.562622226880194
3.9161344297041563	93.58161604074672	90.85792561061129	105.35596226681706	103.32654090309589	110.28779902746393	108.49901033350024	114.52358047293976	112.90624923045269	121.12177288511363	119.7029962453596	0.08312450050653174	0.08829304800026327	1.3957348339135933	12.585425356854103	1.3899464050823553	12.533231092766073
3.9397311096534064	93.63056867507525	90.90792854508885	105.3929216158636	103.36365630749235	110.3205955794871	108.53167102306739	114.553393941035	112.93575966234395	121.1481008422913	119.72890558169033	0.0830350151488367	0.08819640630813788	1.3841006723487226	12.555720392392686	1.3783732546967258	12.5037650868544
3.963469971469652	93.67943340167777	90.95784330558415	105.42980145619876	103.40069247473822	110.3533145342833	108.56425473853746	114.58312997758786	112.9651934451814	121.17434905016593	119.75473596631775	0.08294566012827324	0.08809990906747349	1.3725476435083692	12.525940944775357	1.3668806877194584	12.474224359390064
3.987351871870168	93.72820981786185	91.00766947122453	105.46660154030637	103.4376491534998	110.38595569772322	108.59676128515852	114.61278842988766	112.99455042749317	121.20051741089608	119.78048730415001	0.08285643614507324	0.08800355702043818	1.3610752581462293	12.49608716451985	1.3554682194085217	12.444609060486982
4.01137767273438	93.77689752112516	91.05740662133427	105.50332162096507	103.47452609273932	110.4185188760699	108.62919046857017	114.64236914573111	113.02383045831492	121.22660582737261	119.80615950083164	0.08276734390019673	0.087907350909869	1.349683029443895	12.466159201809205	1.344135367418403	12.414919339953485
4.035548241134971	93.82549610915424	91.1070543354336	105.53996145124691	103.51132304171358	110.45100387597766	108.66154209480217	114.67187197342152	113.05303338718882	121.25261420321824	119.83175246274295	0.08267838409534578	0.0878112914792847	1.3383704730163117	12.436157206633652	1.332881651796015	12.385155347368709
4.059864449369175	93.87400517982435	91.15661219323867	105.57652078451723	103.54803974997368	110.48341050449226	108.69381597027464	114.70129676176917	113.08215906416389	121.2785424427882	119.85726609700086	0.08258955743297705	0.08771537947290008	1.3271371069013185	12.40608132881971	1.3217065949811513	12.355317232137168
4.08432717499025	93.922424331198	91.20607977466038	105.61299937443326	103.5846759673637	110.5157385690497	108.72601190179691	114.73064336009024	113.11120733979509	121.30439045116958	119.88270031145802	0.08250086461631274	0.08761961563563933	1.3159824515300897	12.37593171773915	1.3106097217792012	12.32540514331049
4.108937300839158	93.97075316152403	91.25545665980385	105.64939697494299	103.62123144401977	110.54798787747524	108.75812969656687	114.7599116182061	113.14017806514282	121.33015813418105	119.90805501470312	0.08241230634935359	0.08752400071314881	1.3049060297644246	12.345708522774657	1.2995905593807038	12.295419229834806
4.133695715076422	94.01899126923769	91.30474242896811	105.68571334028569	103.65770593036991	110.58015823798434	108.79016916217101	114.78910138644449	113.16907109177338	121.35584539837436	119.93333011606154	0.08232388333689127	0.0874285354518117	1.2939073668590027	12.315411893036071	1.288648637337701	12.265359640387032
4.15860331121418	94.06713825295829	91.35393666264453	105.7219482249893	103.69409917713214	110.61224945918029	108.82213010658305	114.81821251563734	113.19788627175765	121.38145215103243	119.95852552559438	0.08223559628452244	0.08733322059876303	1.2829859904359182	12.285041977211222	1.2777834875464578	12.235226523309393
4.183660988148428	94.11519371148884	91.40303894151639	105.75810138387043	103.73041093531401	110.64426135005442	108.85401233816353	114.84724485712114	113.226623457671	121.40697830017034	119.98364115409885	0.0821474458986593	0.08723805690190138	1.272141430524698	12.254598923962476	1.2669946442651963	12.20502002683861
4.208869650191461	94.16315724381528	91.4520488464583	105.7941725720336	103.76664095621207	110.67619371998573	108.88581566565963	114.87619826273699	113.25528250259354	121.43242375453548	120.00867691310884	0.0820594328865447	0.08714304510990586	1.2613732195168268	12.224082881632057	1.2562816440877214	12.174740298913093
4.2342302071045115	94.21102844910459	91.50096595853445	105.83016154486975	103.80278899141	110.70804637873961	108.91753989820387	114.90507258482937	113.28386326010862	121.45778842360701	120.03363271489407	0.081971557956264	0.08704818597224825	1.2506808921575612	12.193493998194754	1.2456440259343253	12.144387487176573
4.259743574130585	94.25880692670381	91.54978985899812	105.86606805805526	103.83885479277832	110.73981913646718	108.9491848453138	114.93386767624584	113.31236558430327	121.48307221759576	120.05850847246063	0.08188382181675882	0.08695348023920921	1.2400639855686677	12.162832421592611	1.235081331058609	12.113961739105434
4.285410672027485	94.3064922761396	91.59852012929066	105.90189186755202	103.87483811247334	110.77151180370579	108.9807503168915	114.96258339033778	113.34078932976779	121.50827504744548	120.08330409955121	0.08179622517784071	0.08685892866189295	1.229522039220683	12.132098299483914	1.224593103029747	12.083463201906852
4.311232427101037	94.35408409711589	91.64715635104002	105.93763272960526	103.9107387029359	110.80312419137701	109.01223612322259	114.99121958095861	113.36913435159498	121.53339682483131	120.10801951064475	0.081708768750204	0.08676453199224102	1.2190545949056286	12.101291779097664	1.2141788877183899	12.052892022478773
4.337209771238533	94.40158198951289	91.69569810605968	105.9732904007429	103.94655631689034	110.83465611078648	109.04364207497574	115.01977610246395	113.39740050537992	121.55843746216058	120.13265462095653	0.08162145324544066	0.08667029098304892	1.2086611967611134	12.070413007564639	1.2038382333030313	12.022248347519053
4.363343641942354	94.448985553386	91.74414497634754	106.00886463777485	103.98229070734372	110.86610737362346	109.07496798320197	115.04825280971131	113.42558764721977	121.58339687257282	120.15720934643848	0.08153427937605265	0.08657620638798041	1.1983413912557808	12.039462131786422	1.1935706902577294	11.991532323496358
4.389634982363801	94.49629438896426	91.79249654408464	106.044355197792	104.01794162758482	110.89747779196014	109.10621365933426	115.07664955805996	113.45369563371338	121.60827496994006	120.1816836037794	0.08144724785546727	0.08648227896158243	1.1880947271638433	12.008439298322628	1.183375811336191	11.960744096573762
4.416084741337141	94.54350809664845	91.84075239163342	106.0797618381646	104.0535088311825	110.92876717825052	109.13737891518629	115.10496620336978	113.4817243219606	121.63307166886604	120.20607731040447	0.08136035939805097	0.08638850945930295	1.1779207555750872	11.977344653529144	1.1732531515740448	11.929883812670596
4.442693873413836	94.59062627701023	91.8889121015369	106.11508431654198	104.0889920719855	110.95997534533045	109.16846356295244	115.13320260200175	113.50967356956248	121.65778688468728	120.23039038447607	0.08127361471912291	0.08629489863750353	1.1678190298780464	11.94617834348901	1.1632022682701972	11.898951617404236
4.469463338897009	94.63764853078989	91.93697525651639	106.15032239085086	104.12439110412014	110.99110210641621	109.19946741520621	115.16135861081683	113.53754323461992	121.6824205334724	120.25462274489283	0.0811870145349702	0.08620144725347795	1.1577891057563647	11.914940514059708	1.1532227209963821	11.867947656228353
4.49639410387609	94.68457445889536	91.98494143947111	106.18547581929492	104.15970568199081	111.02214727510471	109.23039028490099	115.18943408717648	113.56533317573498	121.70697253202293	120.27877431129147	0.08110055956286281	0.08610815606546735	1.1478305411756082	11.883631310822238	1.1433140715766967	11.836872074327403
4.523487140261684	94.73140366239993	92.03281023347553	106.22054436035302	104.1949355602774	111.0531106653719	109.26123198536783	115.21742888894127	113.59304325200873	121.73144279787257	120.30284500404515	0.08101425052106732	0.08601502583267515	1.1379428963743976	11.85225087903018	1.1334758840660015	11.805725016442011
4.550743425820648	94.77813574254074	92.080581221778	106.25552777277848	104.23008049393462	111.08399209157261	109.29199233031535	115.24534287447108	113.62067332304173	121.75583124928778	120.32683474426442	0.08092808812886201	0.08592205731528557	1.1281257338653177	11.820799363751576	1.12370772477243	11.774506627214578
4.578163944211368	94.82477030071706	92.1282539877994	106.29042581559794	104.26514023819111	111.11479136843977	109.32267113382937	115.2731759026248	113.64822324893385	121.78013780526794	120.3507434537974	0.0808420731065536	0.08582925127447959	1.118378618426732	11.789276909847104	1.114009162237835	11.74321705104012
4.605749685019276	94.87130693848864	92.17582811513128	106.32523824811057	104.30011454854825	111.14550831108403	109.35326821037197	115.30092783276004	113.67569289028381	121.80436238554559	120.37457105523013	0.0807562061754894	0.08573660847245079	1.108701117073906	11.75768366174816	1.1043797672102755	11.711856431880733
4.633501643792551	94.91774525757289	92.2233031875333	106.35996482988575	104.33500318077816	111.17614273499201	109.38378337478014	115.3285985247319	113.70308210818806	121.82850491058555	120.39831747188559	0.0806704880580762	0.08564412967242299	1.0990927990749242	11.726019763715158	1.0948191126606162	11.680424913520255
4.6614208220780515	94.96408485984418	92.27067878893246	106.39460532076352	104.36980589092364	111.20669445602711	109.41421644226621	115.35618783889394	113.73039076424169	121.8525653015867	120.42198262782549	0.08058491947779259	0.08555181563866773	1.0895532359390927	11.69428535978659	1.0853267737747956	11.648922639524244
4.689508227457455	95.01032534733086	92.31795450342034	106.4291594808521	104.40452243529614	111.2371632904275	109.44456722841632	115.38369563609682	113.75761872053714	121.87654348048069	120.44556644784922	0.08049950115920738	0.08545966713652046	1.0800820013896555	11.662480593597138	1.0759023279217672	11.617349753054441
4.717764873583629	95.0564663222136	92.3651299152513	106.46362707052737	104.43915257047468	111.26754905480611	109.4748355491898	115.41112177768825	113.78476583966415	121.90043936993277	120.46906885749452	0.08041423382799323	0.08536768493239938	1.0706786713828933	11.630605608632322	1.0665453546712342	11.585706397065223
4.746191780217212	95.10250738682326	92.41220460884058	106.49800785043152	104.47369605330483	111.29785156614982	109.50502122091872	115.43846612551293	113.8118319847096	121.92425289334207	120.49248978303775	0.08032911821094457	0.08527586979382186	1.061342824081521	11.59866054808299	1.0572554357734134	11.553992714234482
4.774789973263409	95.14844814363866	92.45917816876195	106.53230158147181	104.50815264089721	111.32807064181866	109.53512406030693	115.46572854191186	113.83881701925688	121.94798397484142	120.51582915149395	0.0802441550359927	0.08518422248942241	1.0520740398437738	11.566645554739807	1.0480321551476663	11.522208846861759
4.803560484809025	95.19428819528399	92.50605017974527	106.56650802481896	104.5425220906258	111.35820609954465	109.56514388442898	115.49290888972166	113.86572080738532	121.97163253929727	120.53908689061659	0.08015934503222213	0.08509274378897158	1.042871901230228	11.53456077122246	1.0388750988850006	11.490354937050142
4.832504353159697	95.24002714452719	92.55282022667488	106.60062694190667	104.5768041601275	111.38825775743199	109.5950805107302	115.52000703227516	113.89254321367068	121.99519851231082	120.56226292889886	0.08007468892988748	0.08500143446339364	1.0337359929917511	11.502406339903246	1.0297838552357916	11.45843112658622
4.861622622877388	95.28566459427701	92.59948789458659	106.63465809442962	104.61099860729996	111.41822543395557	109.62493375702505	115.54702283340022	113.91928410318391	122.01868182021731	120.58535719557284	0.07999018746043035	0.08491029528478462	1.0246659020494917	11.470182402776118	1.0207580145975044	11.426437556950987
4.890916344818065	95.33120014758092	92.64605276866571	106.66860124434261	104.64510519030078	111.44810894796055	109.65470344149703	115.57395615741983	113.94594334149141	122.04208239008672	120.60836962061043	0.079905841356496	0.08481932702643087	1.0156612175007922	11.437889101602195	1.0117971695133292	11.394374369338038
4.9203865761696335	95.37663340762248	92.69251443424436	106.70245615385906	104.67912366754571	111.47790811866153	109.68438938269742	115.60080686915167	113.97252079465433	122.0654001497239	120.63130013472328	0.07982165135195081	0.08472853046282848	1.00672153060259	11.40552657785156	1.0029009146580847	11.362241704646294
4.950034380490085	95.42196397771887	92.73887247679903	106.73622258544975	104.71305379770754	111.50762276564181	109.71399139954482	115.62757483390756	113.9990163292285	122.0886350276686	120.65414866936307	0.0797376181818975	0.08463790636970188	0.9978464347643694	11.373094972663239	0.9940688468336702	11.330039703436341
4.979860827745887	95.46719146131817	92.78512648194778	106.76990030184133	104.74689533971441	111.53725270885248	109.74350931132403	115.65425991749333	114.02542981226368	122.11178695319592	120.6769151567218	0.0796537425826956	0.08454745552402204	0.9890355255463419	11.34059442695434	0.985300564964291	11.297768506032298
5.009866994350591	95.51231546199712	92.83127603544807	106.8034890660154	104.78064805274884	111.56679776861216	109.77294293768587	115.68086198620884	114.05176111130403	122.13485585631669	120.69959952973235	0.07957002529197775	0.08445717870402784	0.9802884006396653	11.308025081263622	0.9765956700771312	11.265428252361744
5.040053963203681	95.55733558345759	92.87732072319318	106.83698864120629	104.81431169624544	111.59625776560526	109.80229209864525	115.7073809068465	114.07801009438657	122.15784166777706	120.72220172206795	0.07948646704866587	0.08436707668924359	0.9716046598675803	11.275387075893377	0.9679537653044008	11.233019082090323
5.070422823729659	95.6022514295248	92.9232601312104	106.87039879090077	104.84788602989043	111.62563252088246	109.83155661458174	115.73381654669248	114.10417663004209	122.18074431905983	120.74472166814364	0.0794030685929917	0.08427715026049945	0.9629839051797262	11.242680550854857	0.9593744558790149	11.200541134599916
5.100974671917351	95.6470626041437	92.96909384565721	106.90371927883561	104.88137081361923	111.6549218558588	109.8607363062376	115.76016877352511	114.13026058729386	122.20356374238368	120.7671593031154	0.07931983066651334	0.08418740019995212	0.9544257406284942	11.209905645791878	0.9508573491148127	11.167994548930437
5.131710610359471	95.69176871137641	93.01482145281923	106.93694986899676	104.91476580761584	111.68412559231356	109.88983099471785	115.7864374556152	114.15626183565814	122.22629987070418	120.7895145628817	0.07923675401213408	0.08409782729110324	0.9459297723803957	11.177062500111788	0.9424020544058749	11.135379463808931
5.1626317482924104	95.73636935539936	93.06044253910633	106.9700903256178	104.94807077231029	111.71324355238927	109.91884050148866	115.81262246172567	114.18218024514296	122.24895263771378	120.8117873840825	0.07915383937412086	0.08400843231882173	0.9374956086896873	11.144151252850861	0.9340081832071974	11.102696017544076
5.193739201636265	95.7808641404998	93.10595669105003	107.00314041317814	104.9812854683777	111.74227555859065	109.94776464837673	115.83872366111076	114.20801568624827	122.27152197784197	120.83397770410036	0.07907108749812233	0.08391921606936273	0.9291228599092847	11.11117204283073	0.9256753490512892	11.069944348277204
5.225034093035115	95.82525267107349	93.15136349530052	107.03609989640225	105.01440965673692	111.77122143378462	109.97660325756908	115.86474092351666	114.23376802996599	122.29400782625632	120.85608546106104	0.07898849913118887	0.08383017933038911	0.9208111384646145	11.078125008491043	0.9174031675211154	11.03712459381859
5.256517551897525	95.86953455162059	93.19666253862302	107.06896854025713	105.04744309854834	111.80008100119824	110.00535615161142	115.89067411917995	114.25943714777897	122.31641011886165	120.87811059383327	0.07890607502179063	0.08374132289099163	0.9125600588513407	11.045010287922196	0.9091912562362268	11.004236891476467
5.288190714437326	95.91370938674328	93.2418534078945	107.10174610995175	105.0803855552124	111.82885408441905	110.03402315340733	115.91652311882842	114.28502291166089	122.33872879230151	120.90005304202914	0.07882381591983803	0.08365264754171133	0.9043692376346826	11.01182801898176	0.9010392348591267	10.971281378333515
5.320054723714605	95.95777678114183	93.28693569010048	107.13443237093475	105.11323678836806	111.85754050739338	110.06260408621777	115.94228779367987	114.31052519407606	122.3609637839576	120.92191274600466	0.07874172257669972	0.08356415407456008	0.896238293433953	10.978578339181695	0.8929467250911785	10.938258191206842
5.352110729676963	96.00173633961194	93.33190897233182	107.16702708889368	105.14599655989146	111.88614009442637	110.09109877366025	115.96796801544268	114.33594386797938	122.38311503195115	120.94368964686063	0.07865979574522318	0.08347584328304167	0.8881668469152828	10.945261385717458	0.8849133506462294	10.905167466480634
5.384359889201005	96.04558766704055	93.37677284178048	107.19953002975248	105.1786646318934	111.91465267018015	110.11950703970736	115.99356365631446	114.36127880681526	122.40518247514211	120.96538368644192	0.07857803617975369	0.08338771596217517	0.8801545207807067	10.911877295398881	0.8769387372551591	10.872009340211662
5.41680336613411	96.08933036840297	93.4215268857367	107.23194095967062	105.21124076671848	111.94307805967382	110.14782870868655	116.01907458898275	114.38652988451805	122.42716605313058	120.98699480733903	0.07849644463615642	0.08329977290851483	0.8722009397706643	10.878426204832067	0.869022512657466	10.838783948147466
5.44944233133642	96.13296404875913	93.46617069158485	107.2642596450412	105.24372472694284	111.97141608828225	110.17606360527874	116.04450068662406	114.41169697551133	122.44906570625658	121.00852295288776	0.07841502187183391	0.08321201492017395	0.8643057306383071	10.844908250161097	0.8611643065830776	10.805491425613582
5.482277962723094	96.17648831324972	93.5107038467997	107.2964858524891	105.27611627537242	111.99966658173499	110.20421155451754	116.06984182290371	114.43677995470755	122.4708813756006	121.02996806716979	0.07833376864574863	0.08312444279684711	0.8564685221610944	10.811323567297222	0.8533637507648564	10.772131907699077
5.515311445306831	96.21990276709305	93.55512593894298	107.32861934886981	105.30841517504165	112.02782936611607	110.23227238178875	116.09509787197588	114.46177869750818	122.49261300298437	121.05133009501357	0.0782526857184433	0.08303705733983166	0.8486889451176012	10.777672291766066	0.8456204789072217	10.738705529041908
5.548543971240616	96.26320701558055	93.59943655565881	107.36065990126707	105.34062118921075	112.05590426786216	110.26024591282845	116.1202687084825	114.4866930798026	122.51426053097046	121.07260898199392	0.0781717738520602	0.08294985935205262	0.8409666322820613	10.743954558733094	0.8379341266895608	10.705212423916237
5.581976739860765	96.30640066407373	93.64363528467045	107.39260727699185	105.37273408136495	112.08389111376266	110.28813197372317	116.14535420755388	114.51152297796867	122.53582390286375	121.09380467443339	0.07809103381036425	0.08286284963808334	0.8333012184282325	10.710170503127301	0.8303043317673655	10.67165272636339
5.615610957730194	96.3494833179998	93.68772171377583	107.42446124358023	105.40475361521192	112.11178973095826	110.31593039090838	116.17035424480792	114.53626826887188	122.55730306271118	121.11491711940228	0.07801046635876362	0.08277602900417119	0.8256923403025667	10.676320259415661	0.8227307337417642	10.638026569893555
5.649447838681973	96.3924545828477	93.73169543084325	107.45622156879155	105.43667955467993	112.13959994694002	110.34364099116728	116.19526869634976	114.56092882986496	122.57869795530229	121.13594626471894	0.07793007226433103	0.08268939825825948	0.8181396366260287	10.642403961741365	0.8152129741674798	10.604334087707684
5.6834886038631165	96.43531406416419	93.77555602380754	107.48788802060682	105.46851166391617	112.16732158954858	110.37126360163032	116.22009743877149	114.58550453878787	122.60000852616989	121.15689205895053	0.07784985229582511	0.0826029582100121	0.8106427480940965	10.608421744000225	0.8077506965512384	10.570575412737526
5.717734481778674	96.47806136755008	93.81930308066579	107.51946036722724	105.50024970728509	112.19495448697366	110.3987980497744	116.24484034915251	114.60999527396775	122.6212347215908	121.17775445141402	0.07776980722371368	0.08251670967083756	0.8032013173556152	10.574373739687871	0.80034354632744	10.536750677467353
5.75218670833605	96.52069609865549	93.86293618947269	107.55093837707187	105.53189344936588	112.22249846775246	110.42624416342125	116.26949730505838	114.63440091421802	122.64237648858582	121.19853339217589	0.07768993782019402	0.0824306534539128	0.7958149890025652	10.54026008186338	0.7929911708524742	10.502860013941245
5.786846526889619	96.56321786317572	93.90645493833607	107.58232181877584	105.56344265495066	112.24995336076901	110.45360177073677	116.29406818454083	114.65872133883825	122.66343377492043	121.21922883205282	0.0776102448592172	0.08234479037420815	0.7884834095721089	10.506080903258407	0.785693219404493	10.468903553854034
5.821715188285586	96.60562626684707	93.94985891541246	107.6136104611886	105.59489708904255	112.27731899525315	110.48087070022989	116.31855286613748	114.68295642761392	122.6844065291053	121.2398407226126	0.07753072911650934	0.08225912124851184	0.781206227537723	10.47183633631721	0.7784493431747705	10.434881428591325
5.856793950907131	96.64792091544251	93.99314770890265	107.64480407337233	105.62625651685379	112.30459520077997	110.50805078075201	116.34295122887188	114.7071060608164	122.70529470039712	121.26036901617456	0.07745139136959504	0.0821736468954558	0.7739830932966925	10.437526513087505	0.7712591952576986	10.40079376909489
5.892084080719833	96.69010141476696	94.03632090704667	107.67590242459943	105.65752070380343	112.33178180726829	110.5351418414954	116.36726315225265	114.73117011920213	122.72609823879871	121.28081366580994	0.07737223239782043	0.08208836813553909	0.7668136591605617	10.403151565187727	0.7641224306362346	10.366640705873579
5.927586851317345	96.73216737065286	94.07937809811911	107.70690528435104	105.68868941551531	112.35887864498004	110.56214371199242	116.39148851627358	114.7551484840127	122.74681709505981	121.3011746253427	0.07729325298237617	0.08200328579115604	0.7596975793544516	10.36871162397074	0.7570387061878137	10.332422369127016
5.963303543967366	96.7741183889557	94.12231887042438	107.73781242231506	105.71976241781617	112.38588554451938	110.5890562221147	116.41562720141344	114.77904103697445	122.7674512206779	121.32145184935011	0.07721445390632121	0.08191840068661944	0.752634510002963	10.334206820367399	0.7500076806672951	10.298138888643734
5.999235447657878	96.81595407554912	94.16514281229168	107.76862360838398	105.75073947673334	112.41280233683149	110.61587920207185	116.43967908863547	114.80284766029828	122.78800056789842	121.34164529316337	0.077135835954607	0.08183371364818834	0.7456241091176707	10.299637284842902	0.7430290146921834	10.263790393677482
6.035383859143656	96.85767403631976	94.20784951206946	107.7993386126526	105.78162035849215	112.43962885320128	110.64261248240997	116.46364405938672	114.82656823667877	122.80846508971504	121.36175491286758	0.07705739991410009	0.08174922550409401	0.7386660366043998	10.265003147640527	0.7361023707537697	10.229377013256453
6.071750082993084	96.89927787716356	94.25043855812142	107.8299572054171	105.81240482951492	112.46636492525354	110.66925589401187	116.48752199559911	114.85020264929511	122.82884473987167	121.38178066530395	0.07697914657360826	0.08166493708456583	0.7317599542416247	10.230304538552446	0.7292274131971226	10.194898875924991
6.108335431635222	96.94076520397941	94.29290953882003	107.86047915717151	105.84309265641741	112.49301038495041	110.69580926809445	116.51131277968754	114.87375078180943	122.84913947286131	121.40172250806864	0.07690107672390428	0.08158084922185853	0.724905525674103	10.19554158691244	0.7224038082067636	10.160356109747227
6.145141225407182	96.98213562266506	94.33526204254203	107.89090423860675	105.87368360600739	112.51956506459157	110.72227243620873	116.53501629455066	114.89721251836735	122.86934924392797	121.42158039951457	0.0768231911577491	0.08149696275027916	0.7181024164099199	10.160714421755983	0.7156312238139435	10.125748842434405
6.182168792601758	97.02338873911157	94.37749565766255	107.92123222060782	105.904177445282	112.54602879681242	110.74864523023803	116.55863242357009	114.92058774359741	122.88947400906656	121.44135429875153	0.07674549066991959	0.08141327850621535	0.7113502938109377	10.125823171703814	0.708909329880953	10.091077201297594
6.2194194695153895	97.06452415919863	94.41960997255019	107.95146287425237	105.93457394142595	112.57240141458382	110.77492748239762	116.58216105061082	114.94387634261109	122.90951372502442	121.46104416564762	0.07666797605723225	0.08132979732816108	0.7046488270891587	10.090867965045618	0.7022377980981673	10.05634131324041
6.256894600496366	97.10554148878889	94.46160457556108	107.98159597080816	105.96487286180879	112.59868275121059	110.80111902523308	116.6056020600204	114.96707820100231	122.92946834930136	121.48064996082927	0.07659064811856801	0.08124652005674621	0.6979976872785301	10.055848929481726	0.6956163019599444	10.021541304602579
6.294595537993358	97.14644033372235	94.50347905503277	108.01163128173027	105.99507397398216	112.62487264032991	110.82721969161884	116.62895533662827	114.99019320484662	122.94933784015001	121.50017164568166	0.07651350765489975	0.08116344753476393	0.6913965472519976	10.020766192454175	0.6890445167775852	9.986677301378222
6.332523642604218	97.18722029981171	94.54523299927939	108.04156857866018	106.02517704567838	112.65097091591157	110.85322931475797	116.65222076574668	115.01322124070204	122.96912215657768	121.5196091823506	0.07643655546931709	0.08108058060720003	0.6848450817058165	9.985619881004823	0.6825221196636448	9.951749429154006
6.370680283125076	97.2278809928361	94.58686599658503	108.07140763342237	106.05518184480721	112.67697741225568	110.87914772818019	116.67539823316937	115.03616219560769	122.98882125834592	121.53896253374215	0.07635979236705338	0.08099792012125957	0.6783429671429531	9.950410121673485	0.6760487895205642	9.916757813010918
6.40906683659976	97.26842201853607	94.62837763519825	108.10114821802283	106.0850881394539	112.70289196399233	110.90497476574123	116.69848762517188	115.0590159570843	123.0084351059721	121.55823166352413	0.0762832191555105	0.08091546692639852	0.6718898818769503	9.91513704069439	0.6696242070374865	9.881702577622491
6.447684688369473	97.30884298260754	94.66976750332577	108.13079010464637	106.11489569787649	112.72871440608027	110.9307102616214	116.72148882851127	115.08178241313351	123.02796366072982	121.57741653612653	0.07620683664428932	0.08083322187435128	0.6654855060132832	9.879800763781532	0.6632480546775241	9.846583847182046
6.486535232122802	97.34914349069614	94.7110351891264	108.16033306565431	106.14460428850322	112.75444457380559	110.95635405032439	116.74440173042545	115.10446145223763	123.04740688464953	121.59651711674229	0.07613064564521242	0.08075118581916145	0.6591295214511774	9.844401416281471	0.6569200166791234	9.811401745446346
6.525619869945995	97.38932314839138	94.75218028070493	108.18977687358243	106.17421367993033	112.7800823027811	110.98190596667635	116.76722621863351	115.12705296335957	123.06676474051977	121.6155333713284	0.0760546469723543	0.08066935961721039	0.6528216118701948	9.8089391231224	0.6506397790371921	9.776156395721046
6.564940012373588	97.42938156122074	94.79320236610558	108.21912130113826	106.20372364091918	112.80562742894473	111.00736584582431	116.7899621813351	115.14955683594238	123.08603719188756	121.63446526660638	0.07597884144206846	0.0805877441272489	0.646561462721138	9.773414008737745	0.6444070295024176	9.74084792078429
6.604497078439295	97.46931833464346	94.83410103330564	108.2483661211988	106.23313394039371	112.83107978855864	111.03273352323514	116.8126095072102	115.17197295990889	123.10522420305932	121.65331277006327	0.07590322987301443	0.08050634021042628	0.64034876122264	9.737826197186223	0.638221457572854	9.705476443021325
6.644292495727218	97.50913307404474	94.8748758702091	108.2775111068082	106.26244434743799	112.85643921820807	111.0580088346944	116.83516808541908	115.19430122566176	123.12432573910193	121.67207584995256	0.07582781308618677	0.08042514873032251	0.6341831963497953	9.702175812039059	0.6320827544809617	9.670042084249872
6.684327700423376	97.54882538472897	94.9155264646395	108.30655603117492	106.29165463129307	112.88170555479994	111.08319161630466	116.85763780560173	115.21654152408261	123.14334176584306	121.69075447529454	0.07575259190494396	0.08034417055297824	0.6280644588325686	9.666462976507319	0.6259906132013384	9.634544965982059
6.724604137367524	97.5883948719144	94.95605240433437	108.33550066767009	106.32076456135553	112.90687863556242	111.1082817044855	116.88001855787832	115.23869374653313	123.16227224987304	121.70934861587872	0.07567756715503557	0.08026340654692689	0.6219922411401058	9.630687813307304	0.6199447284220696	9.598985209089733
6.76512326010531	97.62784114072568	94.99645327693679	108.36434478982395	106.34977390717289	112.93195829804277	111.13327893597021	116.90231023284805	115.26075778485274	123.18111715854451	121.72785824226234	0.07560273966463289	0.08018285758322623	0.61596623746982	9.59485044460962	0.6139447965410909	9.563362933880853
6.805886530940724	97.66716379618786	95.03672866998953	108.39308817132374	106.3786824384422	112.95694438010666	111.15818314780614	116.92451272158932	115.2827335313598	123.19987645997398	121.74628332577312	0.07552811026435742	0.08010252453548969	0.6099861437569416	9.558950992286555	0.607990515681422	9.527678260423272
6.846895420988873	97.70636244322013	95.07687817092801	108.42173058601159	106.40748992500717	112.98183671993728	111.18299417735305	116.9466259156599	115.30462087885132	123.21855012304306	121.76462383850986	0.0754536797873101	0.08002240827992037	0.6040516576481423	9.522989577653789	0.6020815856545596	9.49193130808635
6.888151410229076	97.74543668662838	95.1169013670725	108.45027180788097	106.43619613685453	113.00663515603328	111.20771186228123	116.96864970709592	115.3264197206018	123.23713811739843	121.78287975334266	0.07537944906910335	0.07994250969534249	0.5981624785042641	9.48696632159772	0.5962177079682078	9.456122195810167
6.92965598755826	97.7843861310993	95.15679784562163	108.47871161107498	106.46480084411226	113.03133952720863	111.23233604057101	116.99058398841244	115.34812995036395	123.25564041345392	121.8010510439149	0.07530541894788831	0.0798628296632337	0.5923183073900873	9.450881344520894	0.5903985858162741	9.420251042025484
6.971410650844719	97.8232103811927	95.19656719364437	108.50704976988295	106.49330381704566	113.05594967259029	111.25686655051067	117.01242865260248	115.36975146236763	123.27405698239048	121.81913768464321	0.0752315902643875	0.07978336906776054	0.5865188470609155	9.414734766298352	0.5846239240649993	9.384317964573711
7.01341690698215	97.86190904133507	95.23620899807295	108.53528605873805	106.52170482605503	113.08046543161772	111.28130323069541	117.03418359313724	115.39128415132005	123.29238779615766	121.8371396507192	0.07515796386192507	0.07970412879581078	0.5807638019712158	9.378526706499542	0.5788934292586418	9.348323080899718
7.055676271944047	97.9004817158127	95.27572284569541	108.56342025221495	106.5500036416728	113.10488664404177	111.30564592002636	117.0558487039662	115.4127279124056	123.31063282747505	121.85505691811035	0.07508454058645771	0.07962510973702724	0.5750528782423316	9.342257283973595	0.5732068096001512	9.312266507840832
7.098190270838397	97.93892800876345	95.3151083231474	108.59145212502577	106.57820003455993	113.12921314992207	111.32989445770839	117.07742387951558	115.43408264128499	123.32879204983173	121.87288946356057	0.07501132128660665	0.07954631278384264	0.5693857836788538	9.305926617271325	0.5675637749486668	9.276148361754167
7.1409604379627405	97.97724752417133	95.35436501690513	108.61938145201934	106.60629377550376	113.15344478962804	111.35404868324976	117.09890901469028	115.455348234096	123.34686543748983	121.89063726459214	0.07493830681368877	0.07946773883151444	0.5637622277483842	9.26953482440149	0.561964036807467	9.239968758392934
7.183988316859528	98.01543986585702	95.39349251327651	108.64720800817604	106.63428463541372	113.1775814038351	111.3781084364593	117.12030400487123	115.47652458745175	123.3648529654827	121.90830029950546	0.07486549802174934	0.07938938877815908	0.5581819215681207	9.233082022758026	0.5564073083203311	9.203727812961006
7.227275460371831	98.05350463747205	95.43249039839408	108.67493156860668	106.6621723853194	113.20162283352524	111.40207355744646	117.14160874591697	115.49761159844194	123.38275460961819	121.92587854738146	0.07479289576759353	0.07931126352478879	0.5526445779191818	9.196568329443835	0.5508933042735862	9.167425640305737
7.270823430699384	98.09144144249065	95.47135825820655	108.70255190854897	106.68995679636703	113.22556891998491	111.42594388661932	117.16282313416298	115.51860916463198	123.40057034647899	121.94337198808223	0.07472050091082144	0.0792333639753457	0.5471499112122729	9.1599938608706	0.5454217410631372	9.131062354437745
7.31463379945495	98.12924988420176	95.51009567846995	108.7300688033643	106.71763763981555	113.24941950480351	111.44971926468223	117.18394706642079	115.5395171840621	123.41830015342319	121.96078060225129	0.07464831431385754	0.07915569103673964	0.5416976374979185	9.123358732998895	0.5399923367122028	9.094638068989298
7.358708147721062	98.16692956570185	95.54870224474051	108.75748202853524	106.74521468703477	113.27317442987261	111.47339953263622	117.2049804399787	115.56033555524841	123.43594400858628	121.97810437131638	0.07457633684198818	0.0790782456188826	0.5362874744562305	9.08666306133091	0.5346048108572177	9.05815289707607
7.403048066107065	98.20448008988677	95.58717754236517	108.78479135966238	106.77268770950099	113.29683353738426	111.49698453177584	117.22592315260106	115.58106417718162	123.45350189088187	121.99534327748918	0.0745045693633916	0.07900102863472785	0.5309191413823555	9.049906960754015	0.529258884726687	9.021606951046124
7.447655154806527	98.24190105944365	95.62552115647325	108.81199657246113	106.800056478794	113.32039666982955	111.5204741036884	117.24677510252812	115.60170294932702	123.47097378000275	122.01249730376706	0.07443301274917502	0.07892404100030553	0.5255923591839746	9.013090545638988	0.5239542811505089	8.985000342803687
7.49253102365499	98.2791920768429	95.66373267196784	108.83909744275867	106.82732076659384	113.3438636699973	111.54386809025232	117.26753618847577	115.62225177162425	123.48835965642215	122.02956643393414	0.07436166787340737	0.07884728363476023	0.5203068503797112	8.97621392993824	0.5186907245513339	8.948333183707291
7.537677292188054	98.31635274433043	95.70181167351727	108.86609374649139	106.85448034467773	113.36723438097316	111.56716633363597	117.28820630963592	115.64271054448761	123.50565950139548	122.04655065256296	0.07429053561315466	0.07877075746039054	0.5150623390809415	8.93927722697481	0.5134679409281944	8.911605584489735
7.583095589699846	98.35338266391868	95.73975774554562	108.89298525970094	106.881534984916	113.39050864613735	111.59036867629563	117.30878536567553	115.66307916880498	123.52287329696068	122.06344994501504	0.0742196168485155	0.07869446340268599	0.5098585509831537	8.902280549449642	0.5082856578487736	8.874817655196239
7.628787555301809	98.39028143737838	95.77757047222372	108.91977175853118	106.90848445926886	113.41368630916351	111.61347496097382	117.32927325673643	115.68335754593765	123.54000102593973	122.0802642974422	0.07414891246265558	0.0786184023903652	0.5046952133702689	8.865224009616213	0.5031436044516795	8.837969505351793
7.674754837981857	98.42704866623032	95.81524943746034	108.94645301922547	106.93532853978313	113.43676721401764	111.63648503069835	117.34966988343578	115.70354557772066	123.55704267194024	122.09699369678827	0.07407842334184488	0.07854257535541723	0.49957205510486347	8.828107719229592	0.4980415114389416	8.80106124395752
7.720999096663877	98.46368395173673	95.85279422489278	108.97302881812318	106.96206699858868	113.45975120495649	111.65939872878052	117.36997514686564	115.72364316646237	123.57399821935667	122.1136381307903	0.07400815037549315	0.07846698323313973	0.49448880660929717	8.79093178936455	0.4929791110560018	8.764092979265115
7.767522000267617	98.50018689489184	95.89020441787699	108.99949893165588	106.98869960789447	113.48263812652566	111.68221589881298	117.39018894859221	115.74365021494361	123.59086765337106	122.13019758797935	0.07393809445618692	0.0783916269621777	0.4894451998684417	8.753696330575622	0.48795613709648933	8.727064818987856
7.814325227768903	98.53655709641403	95.92747959947873	109.02586313634491	107.01522613998543	113.50542782355879	111.70493638466904	117.4103111906565	115.76356662641845	123.60765095995522	122.14667205768247	0.07386825647972531	0.07831650748456707	0.48444096841853934	8.716401452795253	0.4829723248881237	8.689976870122337
7.861410468260233	98.57279415673558	95.96461935246279	109.05212120879672	107.04164636721792	113.52812014117508	111.72756003049972	117.43034177557304	115.78339230461249	123.62434812587085	122.1630615300231	0.07379863734515987	0.07824162574577143	0.47947584734447446	8.679047265475674	0.47802741129157766	8.652829239137645
7.908779421011744	98.60889767599517	96.00162325928473	109.0782729257012	107.06796006201749	113.5507149247793	111.75008668073384	117.45028060633128	115.80312715372467	123.64095913867259	122.179365995924	0.07372923795482962	0.07816698269472716	0.47454957327022385	8.6416338774834	0.4731211346941109	8.615622031898965
7.956433795532517	98.64486725402716	96.03849090207945	109.10431806382658	107.09416699687362	113.5732120200587	111.77251618007483	117.47012758639383	115.82277107842509	123.65748398670782	122.19558544710704	0.07366005921440102	0.0780925792838819	0.4696618843424858	8.6041613969428	0.4682532349875146	8.578355353438383
8.004375311632296	98.68070249035303	96.07522186265179	109.1302564000167	107.12026694433668	113.59561127298228	111.7948483734996	117.48988261969704	115.84232398385569	123.67392265911876	122.2117198760953	0.07359110203290574	0.07801841646923807	0.4648125202381834	8.566629931556236	0.4634234535787982	8.541029308311408
8.052605699483543	98.71640298417186	96.11181572246647	109.15608771118757	107.14625967701416	113.61791252979926	111.81708310625712	117.509545610651	115.86178577563017	123.69027514584414	122.22776927621487	0.0735223673227804	0.07794449521039512	0.4600012221505949	8.529039588353044	0.45863153337745644	8.503644000371423
8.101126699683881	98.75196833435055	96.14827206263729	109.18181177432336	107.17214496756634	113.6401156370371	111.83922022386616	117.5291164641388	115.88115635983314	123.70654143761999	122.24373364159551	0.0734538559999046	0.07787081647059199	0.45522773277639317	8.491390473729552	0.453877218781372	8.466199532740575
8.149940063318896	98.78739813941414	96.18459046391682	109.207428366473	107.19792258870257	113.66222044150017	111.86125957211385	117.5485950855166	115.90043564302029	123.72272152598151	122.2596129671725	0.0733855689836417	0.07779738121675137	0.4504917963186017	8.453682693503652	0.4491602556797716	8.428696007937106
8.199047552025359	98.82269199753615	96.22077050668598	109.23293726474654	107.22359231317745	113.68422679026814	111.88320099705389	117.56798138061367	115.91962353221808	123.73881540326461	122.27540724868834	0.07331750719687923	0.07772419041952168	0.4457931584704511	8.415916352820204	0.44448039143730966	8.391133527744387
8.248450938054788	98.85784950652828	96.25681177094275	109.25833824631118	107.24915391378627	113.706134530694	111.90504434500448	117.58727525573168	115.93871993492326	123.75482306260689	122.2911164826936	0.07324967156606818	0.07765124505332356	0.4411315664210633	8.378091556332947	0.43983737489952546	8.353512193374627
8.298152004337403	98.89287026383113	96.29271383629232	109.28363108838838	107.27460716336208	113.72794351040352	111.92678946254746	117.60647661764558	115.95772475910357	123.77074449795045	122.30674066654981	0.07318206302126493	0.07757854609639282	0.43650676882839434	8.340208407891623	0.4352309563671497	8.31583210519966
8.348152544546481	98.92775386650246	96.32847628193439	109.30881556824828	107.29995183476963	113.74965357729154	111.94843619652475	117.62558537360161	115.97663791319553	123.78657970404126	122.32227979842881	0.07311468249617292	0.07750609453082521	0.43191851582741947	8.302267010752985	0.43066088760383536	8.278093362907384
8.398454363163072	98.96249991120865	96.36409868665376	109.33389146320795	107.32518770090333	113.77126457952262	111.96998439403842	117.64460143131922	115.99545930610662	123.80232867643313	122.3377338773167	0.07304753092818386	0.07743389134262418	0.42736655902581333	8.264267467664467	0.42612692182979117	8.240296065643633
8.449059275541144	98.99710799421301	96.39958062880787	109.35885855062615	107.3503145346816	113.79277636552779	111.99143390244765	117.66352469898948	116.01418884721336	123.81799141148785	122.35310290301395	0.07298060925841975	0.07736193752174474	0.4228506514775745	8.226209880478564	0.4216288137004085	8.202440311593818
8.49996910797308	99.03157771136529	96.43492168631545	109.3837166078995	107.37533210904286	113.81418878400304	112.01278456936689	117.68235508527515	116.03282644636143	123.83356790637677	122.36838687613712	0.07291391843177683	0.07729023406214122	0.4183705476968953	8.188094350571191	0.4171663193153563	8.164526198397652
8.551185697755594	99.06590865809166	96.47012143664553	109.40846541245924	107.40024019694178	113.83550168390836	112.03403624266478	117.70109249931122	116.05137201386599	123.8490581590835	122.38358579812143	0.07284745939696785	0.07721878196181317	0.41392600364224563	8.14992097863069	0.41273919620448396	8.12655382291996
8.602710893256043	99.10010042938299	96.5051794568049	109.4331047417664	107.42503857134419	113.85671491446516	112.05518877046123	117.71973685070382	116.06982546051077	123.8644621684045	122.39869967122141	0.07278123310656519	0.07714758222285398	0.4095167767050043	8.111689864581422	0.4083472033173621	8.08852328120338
8.654546553979111	99.13415261978429	96.54009532332663	109.45763437330807	107.44972700522301	113.87782832515481	112.07624200112603	117.73828804953065	116.08818669754825	123.8797799339513	122.4137284985131	0.0727152405170467	0.07707663585149875	0.405142625709459	8.073401107729296	0.4039901010230551	8.05043466864663
8.706694550633951	99.16806482338338	96.57486861225792	109.48205408459326	107.47430527155372	113.89884176571691	112.09719578327685	117.75674600634052	116.10645563669921	123.895011456152	122.42867228389564	0.07264948258883798	0.07700594385817164	0.4008033109023472	8.035054806645348	0.3996676510987527	8.01228807980442
8.759156765201672	99.20183663379964	96.60949889914768	109.50636365314858	107.49877314330962	113.91975508614718	112.11804996577689	117.77511063215324	116.1246321901524	123.91015673625313	122.44353103209285	0.07258396028635909	0.07693550725753569	0.3964985939480812	7.996651059267606	0.39537961672795063	7.974083608551155
8.811935091003267	99.23546764417279	96.64398575903459	109.53056285651438	107.52313039345775	113.94056813669623	112.13880439773364	117.79338183845984	116.14271627056486	123.92521577632161	122.4583047486556	0.07251867457806975	0.07686532706854254	0.39222823792101735	7.958189962795586	0.39112576248817277	7.935821347939054
8.865031432767935	99.26895744715084	96.67832876643408	109.55465147223997	107.5473767949536	113.96128076786698	112.15945892849584	117.81155953722171	116.16070779106093	123.94018857924598	122.4729934399627	0.07245362643651419	0.07679540431448152	0.3879920072972709	7.919671613726678	0.3869058543459687	7.897501390252728
8.918447706701835	99.302305634879	96.71252749532614	109.57862927787988	107.57151212073713	113.98189283041357	112.18001340765252	117.8296436408713	116.1786066652328	123.955075148739	122.48759711322374	0.072388816838369	0.07672574002303101	0.3837896679458481	7.881096107776102	0.3827196596489557	7.859123826921859
8.972185840557227	99.33551179898684	96.74658151914159	109.60249605098853	107.59553614372689	114.00240417533834	112.20046768502954	117.84763406231068	116.19641280713921	123.96987548933825	122.50211577647954	0.07232424676448865	0.07665633522630942	0.3796209871245537	7.8424635399424005	0.37856694711967975	7.820688748608518
9.02624777370205	99.36857553057742	96.78049041075023	109.62625156911699	107.61944863681659	114.02281465389117	112.22082161068897	117.86553071491288	116.21412613130637	123.98458960640947	122.51654943860545	0.07225991719995412	0.07658719096092546	0.37548573348226455	7.803774004663865	0.3744474868587986	7.7821962453163
9.080635457189915	99.40149642021458	96.81425374244705	109.64989560980798	107.64324937286952	114.04312411756716	112.24107503492628	117.88333351252116	116.23174655272737	123.99921750614784	122.53089810931279	0.07219582913412052	0.07651830826803248	0.37138367703119	7.765027595403808	0.3703610503167738	7.7436464060047
9.135350853830497	99.43427405791024	96.84787108593856	109.67342795059078	107.66693812471324	114.06333241810385	112.26122780826776	117.90104236944805	116.24927398686117	124.01375919557915	122.54516179914991	0.07213198356066444	0.07644968819337873	0.3673145891561944	7.726224404974346	0.3663074103069448	7.705039318923809
9.190395938260405	99.46690803311279	96.88134201233012	109.69684836897774	107.6905146651356	114.08343940748064	112.28127978146941	117.91865720047663	116.26670834963377	124.0282146825631	122.55934051950558	0.07206838147763428	0.07638133178736328	0.3632782426036556	7.687364525423618	0.36228634098802104	7.66637507147243
9.245772697014415	99.49939793469346	96.91466609211129	109.7201566424585	107.71397876687853	114.10344493791541	112.30123080551347	117.9361779208591	116.28404955743635	124.04258397579399	122.57343428260948	0.07200502388749955	0.07631324010508593	0.3592744114737343	7.648448047995771	0.3582976178615809	7.6276537501616986
9.301483128597186	99.5317433509346	96.94784289514297	109.74335254849635	107.73733020263408	114.12334886186365	112.32108073160742	117.95360444631748	116.30129752712665	124.05686708480373	122.58744310153547	0.07194191179719876	0.07624541420640592	0.355302871216054	7.609475063236459	0.35434101776559146	7.588875440738775
9.357529243555355	99.56394386951588	96.98087199064257	109.76643586452266	107.76056874503836	114.1431510320157	112.34082941118089	117.97093669304306	116.31845217602746	124.07106401996317	122.60136699020272	0.0718790462181926	0.07617785515599346	0.3513633986201512	7.5704456608436885	0.3504163188665643	7.550040228012222
9.413913064550128	99.59599907750173	97.0137529471704	109.78940636793263	107.78369416666696	114.1628513012951	112.36047669588395	117.9881745776965	116.33551342192733	124.08517479248465	122.61520596337834	0.07181642816651392	0.0761105640233871	0.3474557718068354	7.531359929704195	0.3465233006506878	7.511148195928399
9.47063662643026	99.62790856132762	97.04648533261476	109.81226383607986	107.80670624002902	114.18244952285598	112.3800224375842	118.00531801740719	116.35248118307936	124.09919941442347	122.6289600366788	0.07175405866281856	0.07604354188304835	0.3435797702296668	7.49221795795529	0.34266174392234916	7.472199427578744
9.527701976305488	99.65967190678731	97.07906871417816	109.83500804627226	107.82960473756276	114.2019455500818	112.39946648836529	118.02236692977404	116.36935537820226	124.11313789868082	122.64262922657302	0.07169193873243877	0.0759767898144202	0.3397351746601771	7.453019832886639	0.3388314307936753	7.433194005130645
9.585111173620431	99.6912886990184	97.11150265836156	109.85763877576606	107.85238943162896	114.22133923658218	112.4188087005236	118.0393212328641	116.38613592647856	124.12699025900501	122.65621355038317	0.07163006940543427	0.07591030890198223	0.33592176718264	7.413765640958445	0.33503214467714315	7.3941320098383585
9.642866290228868	99.72275852248944	97.14378673095045	109.88015580176167	107.87506009450655	114.2406304361917	112.43804892656671	118.05618084521355	116.40282274755575	124.14075650999439	122.66971302628814	0.07156845171664676	0.07584410023530981	0.3321393311942984	7.374455467881489	0.3312636702863756	7.355013522123045
9.700969410468568	99.75408096098543	97.17592049699927	109.9025589013981	107.89761649838647	114.2598190029672	112.45718701921068	118.07294568582702	116.41941576154541	124.15443666709916	122.68312767332503	0.07150708670575394	0.07577816490913283	0.328387651385583	7.335089398366108	0.3275257936170419	7.315838621336297
9.75942263123647	99.78525559759369	97.20790352081589	109.92484785174761	107.9200584153659	114.27890479118533	112.47622283137714	118.08961567417711	116.4359148890226	124.16803074662332	122.69645751139103	0.0714459754173219	0.07571250402339307	0.3246665137463651	7.295667516409594	0.32381830195151906	7.276607386018441
9.818228062064373	99.81628201469023	97.23973536594687	109.94702242981124	107.94238561744335	114.2978876553412	112.49515621619194	118.10619073020516	116.45232005102666	124.1815387657277	122.70970256124669	0.07138511890086215	0.07564711868330591	0.3209757055559521	7.256189905147039	0.3201409838505924	7.2373198937530105
9.877387825195074	99.84715979392459	97.27141559516116	109.96908241251282	107.96459787651214	114.31676745014525	112.5139870269816	118.12267077432031	116.46863116905998	124.19496074243155	122.72286284451722	0.0713245182108859	0.07558200999941908	0.31731501536887663	7.216656646756746	0.3164936291390177	7.197976221086719
9.936904055658934	99.87788851620564	97.30294377043457	109.99102757669388	107.98669496435505	114.33554403052139	112.53271511727131	118.13905572739978	116.48484816508835	124.2082966956151	122.73593838369536	0.07126417440696146	0.07551717908767508	0.31368423302092197	7.177067822634854	0.3128760289115462	7.158576443711354
9.996778901350961	99.90846776168678	97.33431945293373	110.01285769910845	108.00867665263836	114.35421725160481	112.55134034078263	118.15534551078862	116.50097096154057	124.22154664502197	122.74892920214351	0.07120408855376867	0.07545262706947134	0.3100831496107048	7.137423513227986	0.30928797551416665	7.119120636267326
10.05701452310831	99.93889710975066	97.36554220299956	110.03457255641712	108.0305427129056	114.37278696873916	112.56986255143013	118.17154004629946	116.516999481308	124.23471061126132	122.761835324096	0.07114426172115895	0.07538835507172421	0.3065115575002437	7.097723798055085	0.3057292625444461	7.079608872350946
10.117613094788254	99.9691761389943	97.39661158013121	110.05617192518181	108.05229291657199	114.39125303747458	112.58828160331952	118.18763925621246	116.53293364774454	124.24778861581035	122.77465677466154	0.07108469498421159	0.0753243642269296	0.3029692503089336	7.057968755838374	0.30219968484811943	7.040041224732704
10.178576803346665	99.9993044272139	97.42752714296932	110.07765558186047	108.07392703491823	114.4096153135655	112.60659735074496	118.20364306327548	116.5487733846666	124.26078068101701	122.78739357982595	0.0710253894232919	0.07526065567322916	0.2994560229037688	7.018158464328735	0.29869903850476476	7.0004177650371275
10.239907848916916	100.02928155138888	97.458288449279	110.09902330280067	108.09544483908405	114.42787365296772	112.62480964818594	118.21955139070336	116.56451861635232	124.27368683010195	122.80004576645408	0.07096634612411218	0.07519723055447292	0.29597167139263547	6.978293000283884	0.2952271208265529	6.960738563870109
10.301608444889292	100.05910708766648	97.48889505593304	110.12027486423455	108.1168461000624	114.4460279118362	112.64291835030508	118.23536416217824	116.58016926754182	124.2865070871614	122.81261336229271	0.07090756617778975	0.07513409002028483	0.29251599311726295	6.93837243953385	0.2917837303481292	6.921003690797079
10.363680817990868	100.08878061134546	97.51934651889412	110.14141004227227	108.13813058869246	114.46407794652247	112.66092331194481	118.25108130184891	116.5957252634363	124.29924147716916	122.8250963959725	0.0708490506809086	0.07507123522612848	0.2890887866550429	6.898396857039188	0.2883686668272958	6.881213214383024
10.426127208365882	100.11830169686073	97.54964239319833	110.16242861289714	108.15929807565429	114.48202361357258	112.67882438812556	118.26670273433152	116.6111865296988	124.31189002598008	122.83749489701151	0.07079080073557993	0.07500866733337336	0.2856898518060689	6.8583663268291275	0.28498173123489323	6.841367202192487
10.488949869656532	100.14766991776662	97.57978223293667	110.18333035195913	108.1803483314616	114.49986476972435	112.69662143404226	118.28222838470896	116.62655299245327	124.32445276033215	122.84980889581695	0.0707328174495042	0.07494638750936258	0.28231898957972135	6.818280921754194	0.2816227257428636	6.801465720553097
10.552151069084381	100.1768848467198	97.60976559123725	110.20411503516813	108.2012811264553	114.51760127190401	112.71431430506148	118.29765817852999	116.64182457828419	124.33692970784823	122.86203842368782	0.0706751019360335	0.07488439692747935	0.27897600220444474	6.778140713893663	0.27829145372879793	6.761508834857523
10.615733087532126	100.2059460554641	97.6395920202477	110.22478243808972	108.2220962307973	114.53523297722543	112.73190285671933	118.31299204181104	116.65700121423703	124.34932089704085	122.87418351281842	0.07061765531423515	0.07482269676721742	0.2756606931133092	6.737945774333639	0.2749877197626347	6.721496609363385
10.679698219625935	100.23485311481214	97.66926107111634	110.24533233613722	108.24279341446342	114.55275974298578	112.74938694471773	118.32822990103416	116.67208282781735	124.36162635731286	122.88624419629984	0.07056047870895459	0.07476128821424902	0.27237286692650287	6.6976961728942115	0.27171132959688293	6.6814291070986656
10.744048773818252	100.26360559462863	97.6987722939734	110.265764504566	108.26337244723634	114.57018142666327	112.76676642492163	118.34337168314735	116.68706934699043	124.37384611896067	122.89822050812306	0.07050357325087996	0.07470017246049579	0.2691123294666795	6.657391978616943	0.2684620901721928	6.641306390109094
10.808787072471103	100.29220306381363	97.72812523791315	110.28607871846769	108.28383309869969	114.58749788591533	112.7840411533567	118.35841731556536	116.70196070018183	124.38598021317782	122.91011248318237	0.07044694007660927	0.07463935070419844	0.26587888774133717	6.617033259532036	0.26523980960473637	6.601128519330814
10.87391545193992	100.32064509028454	97.75731945097414	110.30627475276339	108.30417513823038	114.6047089785751	112.80121098620589	118.37336672616864	116.7167568162766	124.398028672057	122.92192015727746	0.07039058032871377	0.07457882414999048	0.26267234993281363	6.5766200824728	0.2620442971757484	6.560895554433955
10.93943626265785	100.34893124095828	97.78635448012014	110.32635238219702	108.32439833499167	114.62181456264881	112.81827577980617	118.3882198433033	116.7314576246188	124.40999152859291	122.93364356711612	0.07033449515580575	0.07451859400896768	0.25949252539760437	6.5361525132721	0.2588753633303895	6.520607553935406
11.00535186922059	100.37706108173352	97.81522987122061	110.346311381329	108.34450245792605	114.63881449631307	112.83523539064589	118.40297659578114	116.74606305501166	124.42186881668528	122.94528275031752	0.07027868571260609	0.0744586614987653	0.2563392246620424	6.495630616751441	0.25573281967388084	6.480264575275214
11.071664650471687	100.40503417747276	97.84394516903133	110.36615152452994	108.36448727574852	114.65570863791235	112.8520896753617	118.41763691287984	116.76057303771732	124.43366057114204	122.95683774541503	0.07022315316001264	0.0743990278436277	0.25321225941331704	6.455054456630023	0.25261647896218165	6.439866674649238
11.138376999588447	100.4328500919835	97.87249991717411	110.38587258597342	108.38435255693871	114.67249684595579	112.8688384907352	118.43220072434228	116.77498750345629	124.44536682768177	122.96830859185894	0.07016789866516836	0.07433969427448588	0.25011144249231165	6.414424095542927	0.24952615509539555	6.3994139070637175
11.205491324168262	100.4605083880001	97.90089365811684	110.40547433962968	108.40409806973405	114.68917897911463	112.88548169369004	118.4466679603768	116.78930638340762	124.45698762293712	122.97969533001975	0.07011292340153082	0.07428066202903293	0.24703658788530447	6.373739594921062	0.24646166310969875	6.358906326229771
11.273010046315514	100.48800862716416	97.92912593315245	110.42495655925799	108.42372358212144	114.7057548962186	112.90201914128808	118.46103855165643	116.8035296092077	124.46852299445689	122.9909980011902	0.07005822854894402	0.07422193235179954	0.24398751072794767	6.333001015227637	0.24342281918040953	6.318343984748935
11.340935602728974	100.51535037000677	97.9571962823795	110.44431901840117	108.44322886183124	114.7222244562544	112.91845069072748	118.47531242932011	116.81765711295162	124.47997298071088	123.00221664759009	0.07000381529370796	0.07416350649423195	0.24096402728775956	6.292208415696223	0.2404094406058448	6.277726933887607
11.409270444789758	100.54253317592756	97.98510424467953	110.46356149037663	108.46261367632775	114.73858751836086	112.9347761993376	118.48948952497065	116.83168882719089	124.49133762109062	123.01335131236712	0.06994968482865174	0.07410538571476999	0.23796595496435202	6.251361854436254	0.23742134580595575	6.237055223667994
11.478017038649782	100.5695566031769	98.01284935769765	110.4826837482712	108.48187779280327	114.75484394182791	112.9509955245776	118.50356977067652	116.8456246849351	124.50261695591475	123.02440203960211	0.06989583835320544	0.07404757127892615	0.23499311228215447	6.210461388414842	0.23445835431641626	6.196328902839014
11.547177865320764	100.59642020883445	98.04043115781934	110.50168556493216	108.50102097816868	114.77099358609159	112.96710852403122	118.51755309897001	116.8594646196499	124.51381102643012	123.03536887431012	0.06984227707347518	0.07399006445936557	0.23204531888302427	6.169507073380373	0.2315202867825974	6.155548018861737
11.616755420763786	100.62312354879076	98.06784918015052	110.52056671296168	108.52004299904718	114.78703631073279	112.98311505540525	118.53143944284867	116.87320856525838	124.524919874817	123.04625186244577	0.06978900220231536	0.07393286653598578	0.22912239552738356	6.128498964058963	0.22860696495706634	6.114712617993064
11.686752215979308	100.64966617772593	98.0951029584942	110.53932696470821	108.5389436217649	114.80297197547301	112.99901497652478	118.54522873577403	116.88685645613967	124.53594354419079	123.05705105090466	0.06973601495940572	0.0738759787960012	0.226224164073642	6.087437113732449	0.22571821168207862	6.073822744936479
11.75717077709787	100.67604764908931	98.1221920253287	110.55796609225928	108.55772261234334	114.81880044017126	113.01480814532995	118.55892091167172	116.90040822712876	124.5468820786057	123.06776648752731	0.06968331657132672	0.07381940253402239	0.22335044748524524	6.046321574594913	0.22285385089617193	6.0328784432131215
11.82801364547121	100.7022675150791	98.14911591178537	110.5764838674343	108.57637973649132	114.83452156482134	113.03049441987287	118.57251590493165	116.91386381351668	124.55773552305838	123.07839822110255	0.06963090827163654	0.07376313905214132	0.22050106982328543	6.00515239766537	0.2200137076260944	5.991879755005357
11.899283377763982	100.72832532662122	98.17587414762562	110.59488006177683	108.59491475959655	114.85013520954848	113.0460736583138	118.58601365040774	116.92722315105004	124.5685039234911	123.08894630137085	0.0695787913009486	0.07370718966001619	0.21767585623581454	5.9639296326568	0.21719760797657273	5.950826721091289
11.970982546046038	100.75422063334794	98.20246626121788	110.61315444654666	108.61332744671721	114.8656412346059	113.06154571891761	118.59941408341768	116.94048617593054	124.57918732679514	123.09941077902754	0.06952696690701085	0.07365155567495506	0.21487463295170528	5.922653327972512	0.21440537912474156	5.909719380790193
12.043113737885237	100.77995298357622	98.22889177951396	110.63130679271181	108.63161756257318	114.88103950037137	113.07691046004977	118.61271713974254	116.95365282481471	124.58978578081377	123.10979170572588	0.06947543634478456	0.07359623842200494	0.21209722728156066	5.881323530818918	0.2116368493200298	5.8685577721043956
12.115679556440844	100.80552192428652	98.25515022802607	110.64933687094133	108.64978487153812	114.89632986734448	113.09216774017344	118.62592275562736	116.96672303481395	124.6002993343467	123.12008913408145	0.06942420087652526	0.07354123923403612	0.20934346760577682	5.839940287110949	0.20889184787336035	5.827341931599221
12.188682620557461	100.83092700110016	98.28124113080233	110.66724445159649	108.66782913762998	114.91151219614252	113.10731741784488	118.63903086778019	116.97969674349373	124.61072803715257	123.13030311767457	0.0693732617718637	0.07348655945183255	0.20661318337022294	5.798503641424759	0.2061702051520342	5.78607189437389
12.26212556485955	100.85616775825744	98.3071640104029	110.6850293047232	108.68575012450282	114.92658634749769	113.12235935171036	118.65204141337257	116.9925738888738	124.6210719399533	123.14043371105465	0.06932262030788873	0.07343220042418072	0.2039062050831717	5.757013637037744	0.20347175257722938	5.744747694101534
12.336011039846525	100.88124373859473	98.3329183878753	110.70269120004355	108.70354759543748	114.94155218225318	113.13729340050189	118.66495433003901	117.00535440942751	124.63133109443719	123.15048096974333	0.0692722777692298	0.0733781635079596	0.20122236430427165	5.715470315870334	0.20079632261445113	5.703369362960075
12.41034171198835	100.90615448352182	98.35850378272964	110.72022990694748	108.72122131333269	114.95640956135979	113.15211942303358	118.67776955587694	117.01803824408151	124.64150555326265	123.16044495023807	0.0692222354481417	0.07332445006823171	0.19856149364443354	5.673873718496907	0.19814374876966667	5.661936931628588
12.485120263821853	100.93089953299884	98.38391971291371	110.73764519448457	108.73877104069601	114.97115834587255	113.16683727819763	118.69048702944661	117.03062533221573	124.6515953700621	123.17032571001616	0.06917249464458883	0.07327106147833655	0.19592342675832697	5.632223884167615	0.19551386558498507	5.620450429312768
12.560349394047481	100.9554784255128	98.40916569478733	110.75493683135548	108.75619653963446	114.98579839694703	113.18144682496049	118.70310668977103	117.04311561366289	124.66160059944563	123.18012330753817	0.06912305666633163	0.07321799911998364	0.19330799833585388	5.590520850699249	0.19290650863047176	5.578909883679444
12.63603181762671	100.97989069805378	98.43424124309679	110.77210458590308	108.77349757184525	115.00032957583556	113.1959479223587	118.7156284763356	117.05550902870807	124.67152129700457	123.18983780225165	0.06907392282901464	0.07316526438334582	0.1907150440983969	5.548764654467959	0.19032151449812318	5.537315320772905
12.712170265880024	101.00413588609086	98.45914587094855	110.78914822610383	108.79067389860604	115.01475174388354	113.21034042949462	118.72805232908782	117.0678055180883	124.68135751931528	123.19946925459483	0.06902509445625242	0.07311285866715604	0.1881444007956361	5.506955330489291	0.1877587208005025	5.49566676514587
12.78876748658549	101.0282135235483	98.48387908978336	110.80606751955924	108.80772528076572	115.02906476252602	113.22462420553295	118.7403781884377	117.08000502299271	124.69110932394342	123.20901772600088	0.06897657287972052	0.07306078337880448	0.1855959061986141	5.465092912385444	0.18521796616414576	5.453964239834022
12.865826244077915	101.05212314278066	98.50844040934933	110.82286223348673	108.82465147873468	115.04326849328382	113.23879910969619	118.75260599525726	117.09210748506189	124.70077676944767	123.21848327890162	0.06892835943924402	0.07300903993443444	0.18306939909041375	5.423177432214288	0.18269909021773856	5.412207766101346
12.943349319348618	101.0758642745476	98.53282933767466	110.83953213471027	108.84145225247433	115.05736279775927	113.25286500126002	118.76473569088002	117.10411284638721	124.71035991538324	123.2278659767308	0.06888045548288971	0.07295762975904367	0.18056471926513495	5.381208920596691	0.1802019335938212	5.370397363651136
13.0213395101458	101.09943644798938	98.55704538104084	110.85607698965171	108.85812736148809	115.07134753763302	113.26682173954978	118.77676721710151	117.11602104951116	124.71985882230659	123.23716588392915	0.06883286236705805	0.07290655428658184	0.17808170752289243	5.339187406760175	0.17772633792412762	5.32853305066601
13.099799631075467	101.12283919060096	98.58108804395476	110.87249656432145	108.87467656481081	115.0852225746598	113.28066918393594	118.7887005161788	117.12783203742664	124.72927355177914	123.24638306594774	0.06878558145657526	0.07285581496005314	0.17562020565856074	5.29711291827698	0.17527214582617034	5.286614843484131
13.178732513703073	101.14607202820604	98.60495682912043	110.88879062430856	108.89109962099836	115.09898777066421	113.29440719382922	118.80053553083003	117.13954575357634	124.73860416637105	123.25551758925191	0.06873861412478885	0.07280541323161845	0.1731800564606374	5.254985481205949	0.17283920090301308	5.244642756792018
13.258141006655675	101.16913448493119	98.62865123741089	110.90495893477164	108.90739628811758	115.11264298753696	113.3080356286766	118.81227220423455	117.15116214185277	124.74785072966574	123.26456952132568	0.06869196175366259	0.07275535056269926	0.17076110370862807	5.212805120187113	0.17042734774145174	5.2026168036718445
13.338027975724735	101.19202608317968	98.65217076783985	110.92100126042959	108.92356632373615	115.12618808723118	113.32155434795715	118.823910480033	117.162681146598	124.75701330626433	123.2735389306761	0.06864562573387192	0.0727056284240808	0.16836319216156426	5.1705718581833935	0.1680364318995089	5.160536995394068
13.418396303969553	101.21474634360393	98.67551491753181	110.93691736555093	108.93960948491117	115.13962293175746	113.33496321117663	118.83545030232646	117.17410271260268	124.76609196178909	123.28242588683676	0.06859960746490329	0.07265624829601965	0.1659861675545926	5.128285716586106	0.1656662999046148	5.118403341486555
13.49924889182131	101.23729478507927	98.69868318169353	110.9527070139448	108.95552552817938	115.15294738318049	113.34826207786378	118.84689161567692	117.18542678510643	124.77508676288855	123.29123046037293	0.06855390835515135	0.07260721166834987	0.16362987659510964	5.085946715196769	0.16331679924803666	5.076215849698201
13.580588657187745	101.2596709246757	98.72167505358347	110.96836996895036	108.97131420954543	115.16616130361417	113.36145080756488	118.85823436510657	117.19665330979669	124.78399777724105	123.2999527228849	0.06850852982201996	0.07255852004059184	0.1612941669573047	5.043554872201639	0.16098777838078604	5.03397452603167
13.662418535558457	101.28187427763102	98.74449002448245	110.98390599342733	108.98697528447174	115.17926455521815	113.37452925983995	118.86947849609811	117.20778223280914	124.79282507356011	123.30859274701332	0.06846347329202086	0.0725101749220617	0.15897888727499776	5.001110204120778	0.1586790867053196	4.991679374637897
13.744741480110864	101.30390435732173	98.76712758366234	110.99931484974498	109.0025085078666	115.19225700019253	113.3874972942569	118.88062395459409	117.21881350072645	124.80156872159777	123.31715060644265	0.06841874020087944	0.07246217783198235	0.15668388713584136	4.958612725764397	0.15639057457133276	4.949330397776066
13.827560461816718	101.32576067523522	98.78958721835575	111.01459629977226	109.01791363407341	115.20513850077417	113.40035477038757	118.89167068699686	117.22974706057853	124.81022879214976	123.32562637590623	0.06837433199363466	0.07241453029959562	0.15440901708018373	4.916062450334721	0.15412209327337223	4.906927595940942
13.910878469549415	101.34744274094085	98.81186841372453	111.02975010486739	109.0331904168592	115.21790891923212	113.41310154780246	118.90261864016867	117.24058285984181	124.8188053570599	123.33402013119066	0.06833025012474553	0.07236723386427518	0.15215412859060962	4.87345938926228	0.15187349504094527	4.864470967651869
13.9946985101918	101.36895006206049	98.83397065282797	111.04477602586672	109.0483386094028	115.23056811786284	113.42573748606566	118.91346776143085	117.25132084643882	124.82729848922455	123.34233194913998	0.068286496058196	0.07232029007564307	0.1499190740917129	4.830803552311409	0.14964463303817865	4.82196050960556
14.079023608744702	101.39028214423958	98.85589341659133	111.05967382307476	109.06335796428381	115.24311595898637	113.43826244473046	118.92421799856449	117.26196096873818	124.83570826259772	123.35056190766113	0.06824307126760286	0.07227370049368399	0.14770370694111534	4.788094947442005	0.14743536135517843	4.779396216516034
14.163856808436103	101.41143849111639	98.87763618377254	111.07444325625244	109.07824823346992	115.25555230494071	113.45067628333335	118.93486929980921	117.27250317555342	124.84403475219499	123.3587100857275	0.06819997723632283	0.07222746668886357	0.14550788142184956	4.745333580769511	0.14524553500052662	4.736778081060038
14.24920117083096	101.43241860429225	98.89919843092983	111.08908408460645	109.09300916830533	115.26787701807777	113.4629788613894	118.94542161386343	117.282947416143	124.85227803409863	123.36677656338424	0.06815721545756279	0.07218159024224816	0.14333145274565595	4.702519456735899	0.1430750099037823	4.694106094048038
14.335059775941703	101.45322198330105	98.92057963238861	111.10359606677834	109.10764051949884	115.28008996075873	113.47517003838716	118.95587488988444	117.29329364020995	124.86043818546273	123.37476142175308	0.0681147874344912	0.07213607274562364	0.14117427704184138	4.659652577924135	0.1409236429054772	4.651380244253232
14.421435722339384	101.47384812557777	98.94177926020747	111.11797896083283	109.12214203711129	115.29219099534902	113.48724967378313	118.96622907748765	117.30354179790122	124.86851528451763	123.38266474303703	0.06807269468034856	0.07209091580161826	0.13903621135148114	4.616732945047261	0.1387912917508629	4.608600518393359
14.50833212726552	101.4942965264274	98.96279678414429	111.13223252424658	109.13651347054318	115.3041799842135	113.49921762699654	118.9764841267467	117.31369183980733	124.876509410575	123.39048661052516	0.06803093871856243	0.07204612102382597	0.13691711362503156	4.573760556955676	0.13667781508729604	4.565766901119787
14.595752126744532	101.51456667899286	98.9836316716215	111.14635651389642	109.150754568522	115.31605678971164	113.51107375740378	118.98663998819295	117.32374371696173	124.8844206440327	123.39822710859757	0.06798952108286127	0.07200169003693035	0.13481684271584982	4.530735410633497	0.13458307245844026	4.52287937501751
14.683698875697011	101.53465807422305	99.00428338769144	111.16035068604785	109.16486507908975	115.32782127419253	113.52281792433325	118.99669661281555	117.33369738084052	124.89224906638003	123.40588632273042	0.0679484433173913	0.07195762447683045	0.13273525837246325	4.487657501023932	0.13250692429664923	4.4799379204559955
14.772175548053516	101.5545702008395	99.02475139500022	111.1742147963424	109.17884474958913	115.33947329998925	113.53444998705889	119.00665395206036	117.34355278336132	124.89999476020202	123.41346433950038	0.06790770697683335	0.07191392599077048	0.13067222124186628	4.444526821305772	0.13044923192444458	4.436942515803821
14.861185336869132	101.57430254530485	99.0450351537533	111.18794859978718	109.19269332665213	115.35101272941532	113.54596980479623	119.01651195783138	117.35330987688427	124.90765780918619	123.4209612465912	0.0678673136265224	0.07187059623746704	0.1286275928566738	4.401343362631451	0.12840985754485246	4.393893137239502
14.95073145443871	101.59385459178765	99.06513412167763	111.20155185074081	109.20641055618503	115.36243942475765	113.55737723669489	119.02627058248851	117.36296861420966	124.91523829812583	123.428377132797	0.06782726484256756	0.07182763688723978	0.12660123562852732	4.358107114047016	0.12638866423264972	4.350789758598694
15.040817132412794	101.6132258221296	99.08504775398583	111.21502430290232	109.219996183356	115.37375324827259	113.56867214183393	119.03592977884857	117.37252894857872	124.92273631292656	123.43571208802872	0.06778756221197428	0.07178504962214545	0.12459301285423408	4.314818062775885	0.12438551594073033	4.3076323517016135
15.131445621914246	101.6324157158112	99.10477550333898	111.22836570929849	109.23344995258145	115.38495406218038	113.57985437921586	119.04548950018487	117.38199083367277	124.93015194061145	123.44296620331919	0.06774820733276693	0.07174283613611002	0.12260278869723606	4.271476193822309	0.12240027748259763	4.264420885945583
15.222620193655578	101.65142374991629	99.12431681980831	111.24157582227043	109.24677160751162	115.39604172865916	113.59092380776009	119.05494970022613	117.39135422361213	124.93748526932556	123.4501395708278	0.06770920181411395	0.07170099813506492	0.12063042819158909	4.228081490171462	0.12043281453497912	4.221155328476016
15.31434413805701	101.6702493990977	99.14367115083776	111.25465439346175	109.25996089101747	115.40701610984037	113.6018802862977	119.06431033315717	117.4006190729564	124.9447363883425	123.45723228384665	0.0676705472764538	0.0716595373370843	0.11867579723343624	4.184633932760335	0.11848299363134629	4.177835644168226
15.406620765365147	101.6888921355411	99.1628379412048	111.26760117380475	109.27301754517589	115.4178770678026	113.6127236735648	119.07357135361795	117.40978533670322	124.95190538806898	123.46424443680542	0.06763224535162399	0.07161845547252364	0.11673876257839311	4.141133500364958	0.11655068215668507	4.134461795532843
15.499453405772549	101.7073514289294	99.18181663298182	111.28041591350805	109.28594131125604	115.42862446456667	113.62345382819687	119.08273271670383	117.41885297028828	124.95899236005125	123.4711761252774	0.06759429768298825	0.07157775428415974	0.11481919183393074	4.097580169582216	0.11463574834260726	4.0910337426867045
15.592845409537835	101.72562674640561	99.20060666549595	111.29309836204236	109.29873192970416	115.43925816208899	113.63407060872191	119.0917943779644	117.4278219295841	124.9659973969797	123.47802744598431	0.06755670592556866	0.07153743552733377	0.11291695345528296	4.0539739148298395	0.11273806126200725	4.047551443334669
15.686800147106629	101.74371755253654	99.21920747528941	111.30564826812778	109.31138914012949	115.44977802225688	113.6445738735547	119.10075629340409	117.43669217089997	124.97292059269539	123.48479849680272	0.0675194717461781	0.07149750097009475	0.11103191674260415	4.0103147083682416	0.11085749082519669	4.004014852780529
15.781321009233178	101.76162330927481	99.23761849607858	111.31806537971967	109.32391268128916	115.46018390688202	113.65496348099	119.1096184194812	117.44546365098108	124.9797620421953	123.49148937676915	0.06748259682355406	0.07145795239334479	0.10916395183346594	3.966602520154993	0.10899390777524331	3.9604239238105947
15.87641140710273	101.7793434759212	99.25583915871299	111.33034944399498	109.33630229107314	115.47047567769498	113.66523928919625	119.11838071310781	117.4541363270079	124.98652184163835	123.49810018608596	0.06744608284849407	0.0714187915909869	0.10731292969978767	3.9228373179066693	0.10714718368171816	3.9167786067300767
15.972074772454643	101.79687750908612	99.27386889113356	111.34250020733816	109.34855770648905	115.48065319633898	113.67540115620892	119.12704313164939	117.4627101565956	124.99320008835113	123.50463102612726	0.06740993152399327	0.07138002037007429	0.10547872214135623	3.8790190670079028	0.1053171909370576	3.873078849286685
16.06831455770623	101.81422486265068	99.29170711833041	111.3545174153269	109.36067866364662	115.49071632436397	113.68544893992376	119.13560563292434	117.47118509779334	124.99979688083377	123.51108199944453	0.06737414456538392	0.07134164055096137	0.10366120178309757	3.835147730551398	0.10350380275167481	3.829324596663355
16.165134236077357	101.83138498772738	99.30935326230014	111.36640081271787	109.37266489774224	115.50066492322058	113.69538249809021	119.14406817520377	117.47956110908365	125.00631231876622	123.5174532097728	0.06733872370047504	0.07130365396745626	0.10186024206984712	3.791223269283364	0.10170689315054915	3.7855157914927986
16.262537301715792	101.8483573326203	99.32680674200276	111.37815014343226	109.38451614304316	115.51049885425394	113.7052016883047	119.15243071721116	117.48783814938199	125.01274650301416	123.52374476203671	0.06730367066969506	0.071266062466976	0.10007571726009701	3.7472456415198394	0.09992633696583653	3.74165237370471
16.36052726982327	101.86514134278431	99.3440669733173	111.38976515054064	109.39623213287108	115.52021797869715	113.7149063680032	119.16069321812171	117.49601617803555	125.01909953563491	123.52995676235616	0.06726898722623678	0.07122886791070308	0.0983075024205391	3.7032148030848475	0.09816200983186718	3.697734280493023
16.459107676782416	101.88173646078428	99.36113336899764	111.40124557624803	109.40781259958597	115.52982215766487	113.72449639445446	119.1688556375619	117.50409515482268	125.02537151988368	123.5360893180525	0.06723467513620274	0.07119207217374418	0.09655547342504178	3.6591307074231736	0.09641378818400881	3.653761446428689
16.55828208028434	101.89814212625379	99.37800533862779	111.4125911618791	109.41925727457001	115.53931125214727	113.73397162475302	119.17691793560942	117.5120750399525	125.03156256022008	123.54214253765508	0.06720073617875248	0.07115567714528992	0.09481950694942043	3.614993305534881	0.09468154925355066	3.6097338033650885
16.658054059457015	101.91435777585306	99.3946822885761	111.42380164786276	109.43056588821062	115.54868512300331	113.74333191581202	119.18488007279268	117.51995579406403	125.03767276231437	123.54811653090735	0.06716717214625277	0.07111968472877893	0.0930994804631382	3.5708025458443444	0.09296517106020019	3.5656512803325313
16.758427214994473	101.93038284322634	99.41116362194916	111.43487677371635	109.44173816988362	115.55794363095403	113.7525771243557	119.19274201009024	117.52773737822532	125.04370223305379	123.5540114087731	0.06713398484442934	0.07108409684206092	0.09139527222623656	3.5265583741420414	0.0912645324068535	3.5215138034327538
16.859405169286727	101.94621675895847	99.42744873854464	111.44581627802978	109.45277384793567	115.56708663657555	113.76170710691162	119.20050370893001	117.53541975393237	125.04965108054861	123.55982728344246	0.06710117609251881	0.0710489154175644	0.08970676128683408	3.4822607337227964	0.08957951288027743	3.477321296064474
16.960991566550526	101.9618589505321	99.44353703480486	111.45661989845027	109.463672649668	115.57611400029303	113.77072171980429	119.20816513118969	117.54300288310928	125.05551941413965	123.56556426833943	0.06706874772342461	0.07101414240246398	0.0880338274754422	3.437909565243899	0.08790999284258305	3.433073678668734
17.063190072960847	101.97730884228244	99.45942790376779	111.46728737166526	109.47443430131749	115.58502558237292	113.77962081914612	119.21572623919532	117.5504867281063	125.06130734440377	123.57122247812711	0.06703670158387469	0.07097977975885321	0.08637635139814392	3.393504806648707	0.08625585342588238	3.388770868696156
17.166004376783235	101.99256585535328	99.47512073501926	111.47781843338683	109.48505852804001	115.59382124291659	113.78840426083092	119.22318699572156	117.55787125169998	125.06701498316144	123.5768020287153	0.06700503953457942	0.07094582946391531	0.08473421443386542	3.3490463931848353	0.0846169765304694	3.34441278066879
17.26943818850684	102.00762940765084	99.49061491464296	111.48821281833422	109.49554505389139	115.60250084185257	113.79707190052505	119.23054736399038	117.56515641709144	125.07264244348262	123.58230303726641	0.06697376345039362	0.07091229351010059	0.0831072987313064	3.304534257382329	0.08299324481879466	3.2999993260600604
17.37349524097843	102.0224989137986	99.5059098251714	111.49847026021804	109.50589360181006	115.61106423893023	113.80562359366037	119.23780730767146	117.57234218790634	125.07818983969446	123.58772562220281	0.0669428752204784	0.07087917390530105	0.08149548720382427	3.259968329068215	0.08138454171341891	3.2555304133638856
17.478179289537028	102.03717378509035	99.521004845535	111.50859049172264	109.51610389359811	115.61951129371191	113.81405919542584	119.24496679088122	117.57942852819369	125.08365728738784	123.59306990321353	0.0669123767484678	0.07084647267303192	0.07989866352033914	3.2153485351191193	0.07979075138689495	3.2110059478654875
17.583494112149474	102.05165342944265	99.53589935101063	111.51857324448859	109.52617564990223	115.6278418655654	113.82237856075903	119.25202577818186	117.58641540242458	125.08904490342385	123.59833600126053	0.06688226995263441	0.07081419185261313	0.07831671210738023	3.170674799646804	0.0782117587632456	3.166425831761444
17.689443509546752	102.06593725134778	99.55059271317036	111.52841824909595	109.53610859019533	115.63605581365711	113.83058154433857	119.25898423458167	117.5933027754919	125.09435280594184	123.60352403858664	0.0668525567660594	0.07078233349935222	0.07674951814067299	3.125947043838096	0.07664744951011926	3.1217899640250835
17.79603130536116	102.08002465182444	99.56508429982823	111.53812523504557	109.54590243275644	115.64415299694355	113.83866800057488	119.26584212553351	117.60009061270867	125.09958111436521	123.60863413872143	0.06682323913680428	0.07075089968473244	0.07519696754161487	3.0811651859621634	0.07509771003594778	3.077098240428313
17.90326134626431	102.09391502836961	99.5793734749878	111.54769393074221	109.5555568946522	115.65213327416465	113.84663778360277	119.27259941693518	117.60677887980802	125.1047299494101	123.6136664264896	0.06679431902808333	0.07071989249660063	0.07365894697443309	3.0363291413523257	0.0735624274852853	3.0323505534797732
18.011137502105942	102.107607774908	99.59345959878762	111.55712406347543	109.5650716917162	115.65999650383517	113.85449074727174	119.27925607512799	117.61336754294123	125.10979943309142	123.618621028017	0.06676579841844024	0.07068931403935767	0.07213534383731712	2.991438822209602	0.07204148973210067	2.987546792268404
18.119663666053608	102.12110228174204	99.60734202744666	111.56641535940138	109.57444653852919	115.66774254423689	113.86222674513785	119.28581206689643	117.61985656867719	125.1147896887306	123.6234980707384	0.06673767930192623	0.07065916643415338	0.07062604626457869	2.946494137864647	0.07053478538102809	2.9426868426817236
18.228843754733095	102.13439793550126	99.62102011320968	111.57556754352476	109.58368114839932	115.67537125341141	113.86984563045517	119.29226735946798	117.62624592400186	125.11970084096367	123.62829768340531	0.06670996368827867	0.07062945181908203	0.06913094311653367	2.9014949943957618	0.0690422037563394	2.8977705870456703
18.338681708369887	102.14749411908947	99.63449320428981	111.58458033967861	109.59277523334033	115.68288248915051	113.87734725616576	119.29862192051142	117.63253557631593	125.12453301574733	123.63301999609197	0.06668265360310575	0.07060017234938087	0.06764992397745573	2.856441294788965	0.06756363490183048	2.852797904266481
18.44918149093129	102.16039021163368	99.6477606448131	111.59345347050642	109.60172850405208	115.69027610898954	113.88473147489182	119.3048757181373	117.63872549343522	125.12928634036808	123.63766514020456	0.06665575108806983	0.0705713301976311	0.06618287915250676	2.8113329389270802	0.06609896957610317	2.8077686698015896
18.56034709026951	102.17308558843	99.66082177476005	111.6021866574418	109.6105406698983	115.69755197019785	113.89199813892554	119.31102872089647	117.64481564358853	125.13396094344893	123.64223324848749	0.06662925820107553	0.07054292755396227	0.06472969965966513	2.7661698233132483	0.06464809924580095	2.7626827554340707
18.672182518265565	102.18557962089025	99.6736759299075	111.61077962068903	109.61921143888566	115.70470992977076	113.8991471002201	119.31708089777948	117.65080599541685	125.13855695495711	123.64672445503139	0.06660317701645799	0.07051496662625728	0.06329027722983938	2.7209518413037586	0.06321091608458573	2.717540029432712
18.784691810974078	102.19787167648751	99.68632244176969	111.6192320792032	109.62774051764205	115.71174984442115	113.9061782103803	119.32303221821617	117.65669651797246	125.14307450621259	123.6511388952812	0.06657750962517654	0.07048744964036313	0.06186450430010382	2.6756788829006837	0.06178731296733986	2.672340356373752
18.897879028768923	102.20996111870063	99.69876063753802	111.62754375066973	109.63612761139437	115.71867157057038	113.91309132065271	119.3288826520746	117.66248718071733	125.1475137298953	123.65547670604344	0.06655225813500848	0.07046037884030074	0.06045227400858266	2.6303508346863964	0.06037718346493648	2.6270835971008637
19.01174825648978	102.2218473069583	99.7109898400205	111.63571435148388	109.64437242394621	115.72547496433951	113.91988628191598	119.33463216966021	117.66817795352206	125.15187476005326	123.6597380254943	0.06652742467074538	0.07043375648848044	0.05905348019291523	2.584967579896329	0.058980421842136366	2.5817696087178774
19.126303603589555	102.23352959658251	99.72300936758035	111.6437435967302	109.65247465765546	115.73215988154067	113.92656294467109	119.34028074171542	117.67376880666495	125.1561577321111	123.6639229931878	0.06650301137439339	0.07040758486591987	0.05766801738553795	2.5395289983644034	0.05759692305269937	2.5363982445633155
19.241549204282624	102.24500733873113	99.73481853407355	111.65163120016132	109.66043401341132	115.73872617766781	113.93312115903134	119.34582833941863	117.67925971083048	125.16036278287785	123.6680317500637	0.0664790204053752	0.07038186627246205	0.05629578080538522	2.494034966239269	0.05622658273284742	2.4909693539811997
19.357489217694134	102.25627988033878	99.74641664878526	111.65937687417599	109.66825019061059	115.7451737078869	113.9395607747117	119.35127493438284	117.68465063710767	125.16449005055475	123.6720644384552	0.06645545394073503	0.07035660302699949	0.054936666357832564	2.448485356191668	0.054869297199786615	2.445482782444742
19.474127828010037	102.26734656405884	99.7578030163663	111.66698032979829	109.67592288713465	115.75150232702742	113.94588164101906	119.35662049865556	117.68994155698935	125.16853967474441	123.67602120209777	0.06643231417534502	0.07033179746770034	0.0535905706328208	2.402880037407158	0.05352496344954716	2.3999383715454314
19.59146924462811	102.27820672820334	99.76897693676828	111.67444127665547	109.6834517993257	115.75771188957278	113.95208360684184	119.36186500471784	117.69513244237088	125.17251179645906	123.67990218613745	0.06640960332211644	0.07030745195223573	0.05225739089411263	2.3572188752623333	0.05219347914692207	2.354335958720185
19.709517702309874	102.28885970668172	99.77993770517728	111.6817594229551	109.69083662196184	115.76380224965	113.95816652063871	119.3670084254827	117.7002232655481	125.1764065581285	123.68370753713869	0.06638732361221172	0.0702835688580134	0.05093702507787157	2.311501731408498	0.05087474262472824	2.3086753772913653
19.828277461333414	102.29930482893982	99.79068461194743	111.68893447546296	109.69807704823296	115.76977326102055	113.96413023042834	119.37205073429463	117.70521399921627	125.18022410360895	123.68743740309306	0.06636547729526014	0.07026015058241027	0.04962937179158189	2.2657284638298734	0.04956865288147583	2.2629564565286273
19.94775280764713	102.30954141989766	99.8012169425336	111.69596613948032	109.70517276971607	115.77562477707046	113.96997458377855	119.37699190492893	117.71010461646897	125.18396457819225	123.69109193342811	0.06634406663957687	0.07023719954301232	0.04833433030592005	2.2198989266216813	0.048275109573637565	2.2171790214088105
20.067948053024427	102.31956879988577	99.8115339774224	111.70285411882014	109.71212347634946	115.78135665079988	113.97569942779474	119.38183191158988	117.71489509079596	125.1876281286137	123.69467127901554	0.06632309393238305	0.07021471817785487	0.04705180055299252	2.174012970048352	0.04699401301451189	2.171342892688699
20.188867535219305	102.32938628458182	99.8216349920633	111.70959811578437	109.7189288564079	115.7869687348135	113.98130460910943	119.38657072891078	117.71958539608237	125.19121490306192	123.69817559218045	0.0663025614800311	0.07019270894566555	0.04578168312093567	2.1280704404016433	0.04572526416808387	2.1254478867449507
20.31051561812294	102.33899318494493	99.83151925679752	111.71619783113914	109.72558859647577	115.79246088130942	113.98678997386988	119.39120833195167	117.72417550660634	125.19472505118678	123.70160502670943	0.0662824716082305	0.07017117432611403	0.044523879251414655	2.082071180047933	0.04446876464714933	2.079493815625028
20.432896691921076	102.3483888071509	99.8411860367877	111.72265296409174	109.73210238142195	115.79783294206979	113.99215536772786	119.39574469619977	117.72866539703863	125.19815872410972	123.7049597378606	0.06626282666228006	0.07015011682006117	0.043278290833143274	2.0360150272390456	0.04322441670638	2.033480486832559
20.55601517325261	102.35757245252421	99.85063459194429	111.72896321226472	109.73846989437173	115.80308476844873	113.99740063582621	119.40017979756658	117.7330550424393	125.20151607443115	123.70823988237106	0.06624362900729855	0.07012953894981265	0.04204482039870072	1.9899018160758715	0.04199212323925394	1.9874077033055073
20.679875505368887	102.36654341747145	99.85986417685325	111.73512827167218	109.74469081668093	115.80821621136272	114.00252562278845	119.40451361238812	117.73734441825766	125.20479725624129	123.71144561846738	0.06622488102846229	0.07010944325937853	0.040823371125554786	1.943731376726646	0.040771787779647184	1.9412752636271762
20.804482158294064	102.37530099341278	99.86887404070175	111.74114783669454	109.75076482790844	115.81322712127971	114.00753017270642	119.40874611742375	117.74153350033009	125.20800242512922	123.71457710587453	0.06620658513124493	0.0700898323147312	0.03961384682293101	1.8975035348848905	0.03956331448728179	1.8950829614586837
20.92983962898646	102.38384446671137	99.87766342720168	111.7470216000518	109.75669160578727	115.81811734820668	114.01241412912697	119.41287728985357	117.74562226487741	125.211131738191	123.717634505824	0.0661887437416584	0.07007070870407257	0.038416151933859055	1.851218112053175	0.038366608152216486	1.8488305858481908
21.055952441500814	102.39217311860436	99.88623157451482	111.75274925277927	109.762470826198	115.82288674168014	114.01717733504117	119.41690710727903	117.74961068850462	125.21418535404102	123.72061798106498	0.06617135930649992	0.07005207503809967	0.0372301915313642	1.8048749254376162	0.03718157418853707	1.8025179210817441
21.18282514715158	102.40028622513029	99.89457771517404	111.75833048419989	109.76810216313878	115.82753515075326	114.02181963287029	119.42083554772019	117.75349874819771	125.21716343282021	123.72352769587224	0.06615443429360128	0.07003393395027789	0.036055871311987175	1.758473787762341	0.03600811862918363	1.756144746512291
21.31046232467717	102.40818305705754	99.9027010760058	111.76376498189873	109.77358528869748	115.83206242398536	114.02634086445408	119.4246625896155	117.7572864213229	125.22006613620677	123.72636381605687	0.06613797119208005	0.07001628809711476	0.03489309759225989	1.7120145072731248	0.034846148122539944	1.7097108365669555
21.438868580405217	102.41586287981002	99.91060087804959	111.7690524316948	109.77891987302114	115.83646840942907	114.03074087103678	119.42838821181927	117.7609736856236	125.22289362742484	123.7291265089748	0.06612197251259601	0.06999914015844003	0.033741777307398024	1.6654968877446663	0.03369556993038714	1.6632159607215726
21.568048548418737	102.42332495339393	99.91827633647834	111.77419251761512	109.78410558428756	115.84075295461973	114.03501949325522	119.43201239360194	117.76456051921977	125.22564607125597	123.73181594353791	0.06610644078761077	0.06998249283768683	0.032601818006241956	1.6189207283787255	0.03255629192358356	1.6166598833988246
21.69800689072348	102.43056853232132	99.92572666051576	111.77918492186578	109.7891420886741	115.84491590656229	114.0391765711245	119.43553511464725	117.76804690060516	125.2283236340479	123.73443229022301	0.06609137857164919	0.06996634886218016	0.03147312784170708	1.5722858234585146	0.03142822257228772	1.5700423636480991
21.828748297416116	102.43759286553332	99.93295105335302	111.78402932480356	109.79402905032656	115.8489571117186	114.04321194402408	119.43895635505076	117.77143280864453	125.23092648372432	123.73697572108112	0.06607678844156707	0.06995071098342558	0.030355615576127093	1.5255919627306866	0.03031127095141528	1.5233631554874592
21.960277486853503	102.4443971963238	99.93994871206587	111.78872540490875	109.79876613132969	115.85287641599656	114.04712545068557	119.44227609531977	117.77471822257334	125.2334547897969	123.73944640974939	0.06606267299682037	0.06993558197740363	0.029249190575342254	1.4788389312161598	0.029205346733988335	1.4766220076890022
22.092599205822967	102.45098076225979	99.9467188275284	111.79327283875513	109.80335299167452	115.85667366473626	114.05091692917753	119.44549431637058	117.77790312199444	125.23590872337411	123.74184453145989	0.06604903485973801	0.0699209646448691	0.028153762797330728	1.4320265088099404	0.028110360180846783	1.4298186634077865
22.225718229713628	102.45734279510145	99.95326058432644	111.79767130098048	109.80778928922626	115.86034870269708	114.05458621689137	119.44861099952699	117.78098748687579	125.23828845717183	123.74417026304988	0.06603587667580017	0.06990686181165331	0.027069242796414983	1.3851544705576089	0.027026222144797885	1.3829528604692314
22.359639362688714	102.46348252072201	99.9595731606704	111.80192046425745	109.81207467969261	115.8639013740453	114.0581331505276	119.45162612651924	117.78397129754883	125.24059416552443	123.74642378297287	0.06602320111391836	0.06989327632896945	0.025995541718316417	1.3382225865352666	0.025952844064306646	1.3360243311726663
22.494367437858962	102.46939915902499	99.9656557283059	111.80601999926287	109.81620881659035	115.86733152234056	114.06155756608075	119.45453967948208	117.78685453470591	125.24282602439509	123.74860527130853	0.06601101086672119	0.06988021107372505	0.024932571292083594	1.2912306215948774	0.02489013795735673	1.2890328020730522
22.629907317457054	102.47509192386117	99.97150745242345	111.80996957464704	109.82019135121188	115.87063899052215	114.06485929882459	119.45735164095277	117.78963717939764	125.24498421138624	123.75071490977334	0.06599930865084169	0.06986766894883543	0.023880243831627013	1.244178335498873	0.023838016421564134	1.2419779941301385
22.766263893012997	102.48056002294463	99.97712749156751	111.81376885700313	109.82402193259196	115.87382362089613	114.06803818329753	119.46006199387013	117.79231921303132	125.24706890575132	123.7527528817316	0.06598809720721173	0.06985565288354473	0.022838472228045248	1.1970654826873215	0.02279639262701494	1.1948596224137873
22.903442085530802	102.48580265776629	99.98251499754281	111.8174175108348	109.82770020747249	115.87688525512054	114.07109405328661	119.46267072157164	117.79490061736732	125.2490802884045	123.75471937220553	0.06597737930135639	0.06984416583374813	0.02180716994797649	1.1498918122742907	0.021765180315071575	1.1476773961294384
23.041446845665973	102.49081902350795	99.98766911532108	111.8209151985251	109.83122582026854	115.87982373419223	114.07402674181292	119.46517780779281	117.79738137451768	125.25101854193294	123.75661456788693	0.0659671577236974	0.06983321078232098	0.020786251029733194	1.1026570679896395	0.020744293793711677	1.1004310185453505
23.180283153904217	102.49560830895378	99.99258898294501	111.82426158030336	109.83459841303244	115.88263889843208	114.0768360811151	119.46758323666438	117.79976146694294	125.25288385060726	123.7584386571477	0.0659574352898555	0.0698227907394523	0.01977563007869776	1.0553609880334989	0.019733647933321663	1.0531201868216158
23.31995602074116	102.50016969640122	99.99727373143178	111.82745631421265	109.83781762541821	115.88533058747086	114.07952190263404	119.46988699271098	117.80204087744963	125.25467640039314	123.76019183005106	0.0659482148409611	0.06981290874298034	0.018775222263911928	1.0080033049998747	0.018733158163172448	1.0057445919337624
23.460470486863187	102.50450236157003	100.00172248467439	111.83049905607585	109.84088309464482	115.88789864023411	114.08208403699594	119.47208906084853	117.8042195891874	125.25639637896236	123.76187427836253	0.06593949924396734	0.06980356785873693	0.017784943315064083	0.9605837458329916	0.017742740468520424	0.9583039186400129
23.60183162332936	102.50860547351107	100.00593435934273	111.83338945946252	109.84379445545991	115.89034289492785	114.08452231399671	119.47418942638295	117.8062975856468	125.25804397570502	123.7634861955618	0.0659312913919667	0.06979477118089306	0.016804709518112304	0.9131020317254297	0.0167623113868558	0.9107978453612304
23.744044531754422	102.51247819451227	100.00990846478172	111.83612717565369	109.84655134010157	115.89266318902277	114.08683656258458	119.47618807500743	117.80827485065578	125.25961938174031	123.76502777685349	0.06592359420451561	0.06978652183231189	0.01583443771232851	0.8655578780271753	0.01579178800346881	0.8632260440499522
23.887114344492932	102.51611968000508	100.01364390290962	111.83871185360776	109.84915337826114	115.89485935923962	114.08902661084375	119.47808499280083	117.81015136837739	125.26112278992919	123.7664992191793	0.0659164106279579	0.06977882296490372	0.014874045285807824	0.8179509941473952	0.014831087947982269	0.8155881801103533
24.031046224824397	102.51952907846741	100.01713976811324	111.84114313992421	109.85160019704384	115.8969312415327	114.09109228597646	119.47988016622482	117.81192712330623	125.2625543948852	123.76790072122897	0.06590974363575895	0.0697716777599897	0.01392345017285379	0.7702810834671254	0.01388012939219152	0.7678839123327634
24.175845367139747	102.52270553132763	100.02039514714335	111.84342067880881	109.85389142093058	115.89887867107514	114.09303341428652	119.48157358212256	117.81360210026631	125.26391439298779	123.76923248345304	0.06590359622883914	0.0697650894286682	0.012982570849032982	0.7225478432410455	0.012938831043584287	0.720112892704492
24.32151699712871	102.52564817286442	100.02340911900659	111.84554411203572	109.85602667173715	115.90070148224146	114.0948498211603	119.4831652277151	117.81517628440662	125.2652029823927	123.77049470807333	0.06589797143591604	0.06975906121218577	0.01205132632958339	0.6747509645720129	0.012007112145624887	0.6722747664643975
24.468066371968433	102.52835613010839	100.02618075485829	111.84751307891236	109.8580055685754	115.90239950859296	114.09654133105037	119.48465509060075	117.81664966119979	125.26642036304635	123.77168759909674	0.0658928723138487	0.06975359638231664	0.011129636164241674	0.6268901322109741	0.011084892470989871	0.6243691718264017
24.61549878051318	102.53082852273856	100.02870911789074	111.8493272162398	109.85982772781058	115.90397258285921	114.09810776745539	119.48604315875062	117.81802221643674	125.26756673669584	123.77281136232531	0.06588830194798859	0.06974869824174339	0.010217420432582003	0.5789650244623772	0.010172092317588977	0.5763957398849016
24.763819543485244	102.533064462981	100.0309932632229	111.85098615827651	109.86149276302156	115.90542053692292	114.09954895290296	119.48732942050788	117.81929393622522	125.26864230690336	123.77386620537027	0.06588426345253391	0.06974437012444647	0.009314599745607666	0.5309753132896731	0.00926863251032728	0.5283540947602887
24.91303401366693	102.53506305550336	100.03303223778629	111.85248953669877	109.86300028495782	115.90674320180194	114.10086470893039	119.48851386458432	117.8204648069855	125.26964727905786	123.7748523376635	0.06588075997089043	0.06974061539609758	0.008421095234666609	0.48292066385329235	0.00837443438996388	0.48024385307871853
25.063147576093755	102.53682339730867	100.0348250802097	111.85383698056128	109.86434990149655	115.90794040763181	114.10205485606487	119.48959648005747	117.82153481544658	125.27058186038754	123.77576997046957	0.06587779467603604	0.06973743745445862	0.007536828553952546	0.4348007347107341	0.007489419814987741	0.4320646241576469
25.214165648248784	102.53834457762834	100.03637082070335	111.85502811625814	109.8655412176001	115.90901198364877	114.10311921380512	119.49057725636885	117.82250394864364	125.27144625997346	123.77661931689947	0.06587537077089273	0.06973483972978758	0.0066617218752753615	0.38661517766013276	0.0066135111574681105	0.3838160098675871
25.366093680258146	102.53962567781248	100.03766848093979	111.85606256748191	109.86657383527132	115.9099577581714	114.10405760060091	119.49145618332034	117.82337219391366	125.27224068876195	123.77740059192243	0.06587349148869952	0.06973282568524915	0.0057956978838547	0.3383636375219794	0.005746631297654403	0.33549760439200327
25.518937155087716	102.54066577121921	100.03871707393398	111.85693995518281	109.86744735350925	115.91077755858264	114.10486983383339	119.4922332510719	117.8241395388919	125.27296535957795	123.77811401237915	0.06587216009339701	0.06973139881733076	0.004938679774625143	0.290045752099104	0.004888703621588775	0.2871089941727405
25.672701588741027	102.54146392310207	100.03951560392133	111.85765989752704	109.8681613682636	115.91147121131115	114.10555572979446	119.49290845013829	117.82480597150817	125.27362048713806	123.77875979699452	0.06587137988001107	0.06973056265626675	0.004090591249621411	0.2416611520347942	0.004039652016786022	0.238649757749954
25.827392530458226	102.54201919049589	100.04006306623376	111.85822200985434	109.86871547238854	115.91203854181254	114.10611510366599	119.49348177138599	117.82537147998252	125.2742062880638	123.77933816639063	0.0658711541750463	0.0697303207664665	0.003251356514908821	0.19320946079824353	0.003199400870983027	0.19011946574028116
25.983015562916506	102.54233062210136	100.04035844717464	111.85862590463586	109.86910925559667	115.91247937455077	114.10654776949946	119.4939532060309	117.82583605282205	125.27472298089558	123.77984934310045	0.06587148633688372	0.06973067674695009	0.002420900276320026	0.14469029448082438	0.0023678750669660076	0.14151768065130454
26.139576302431465	102.54239725816684	100.04040072389091	111.85887119142973	109.86934230441094	115.9127935329782	114.10685354019388	119.49432274563422	117.82619967881605	125.27517078610566	123.7802935515806	0.06587237975618404	0.069731634231789	0.0015991477362149453	0.09610326167967287	0.0015449999788188506	0.09284395669601508
26.297080399159835	102.54221813036975	100.04018886424396	111.85895747683767	109.86941420211687	115.91298083951648	114.10703222747463	119.49459038209997	117.82646234703236	125.27554992611249	123.78067101822515	0.06587383785629639	0.06973319689055585	0.0007860245904680596	0.04744796344675706	0.0007307014702178094	0.044097839781898074
26.455533537303385	102.5417922616951	100.03972182667844	111.8588843644598	109.86932452871372	115.91304111553623	114.10708364187126	119.4947561076714	117.82662404681277	125.27586062529427	123.78098197137909	0.06587586409367485	0.06973536842877598	-1.8542976704338798e-05	-0.0012760069694195408	-7.509411199180249e-05	-0.004721132791019045
26.614941435314055	102.54111866631247	100.03899856008876	111.85865145484892	109.86907286086438	115.91297418133672	114.1070075926948	119.49481991492732	117.82668476776851	125.27610311000255	123.78122664135168	0.06587846195829822	0.06973815258839182	-0.0008146282930852067	-0.050069064058334334	-0.0008724599374545505	-0.05361343227195903
26.77530984610034	102.54019634945196	100.03801800368431	111.85825834546498	109.86865877184587	115.91277985612575	114.1068038880158	119.4947817967793	117.82664449977648	125.27627760857737	123.78140526043103	0.06588163497409853	0.06974155314822907	-0.0016023042031747536	-0.09893163025481044	-0.0016614686972502568	-0.10257953865948366
26.93664455723489	102.53902430727707	100.0367790868522	111.85770463062764	109.8680818314977	115.91245795799834	114.10647233464073	119.49464174646764	117.82650323297396	125.27638435136079	123.78151806289752	0.06588538669939424	0.06974557392447071	-0.0023816430739316274	-0.14786413618639926	-0.0024421926093509683	-0.15161994099617004
27.098951391163432	102.53760152675616	100.0352807290174	111.85698990146861	109.86734160616962	115.91200830391529	114.10601273808831	119.49439975755755	117.82626095775399	125.27642357071115	123.78156528503769	0.06588972072733001	0.06975021877114196	-0.0031527167939202627	-0.19686702057515504	-0.0032147034183367396	-0.20073513723764336
27.26223620541477	102.53592698553277	100.03352183950246	111.85611374588404	109.86643765867002	115.91143070968235	114.1054249025666	119.4940558239362	117.82591766476122	125.27639550101857	123.78154716515942	0.06589464068632304	0.06975549158059499	-0.003915596779052066	-0.24594073051775922	-0.003979072400682071	-0.24992563460909878
27.426504892812353	102.53399965179233	100.03150131738296	111.85507574848454	109.86536954821126	115.9107249899274	114.10470863094774	119.49360993980798	117.82547334488616	125.2763003787185	123.78146394360512	0.06590015024051683	0.06976139628400876	-0.004670353977303421	-0.29508572166014346	-0.004735370369701286	-0.2991919497362687
27.59176338168682	102.53181848412837	100.02921805134243	111.8538754905458	109.86413683035595	115.90989095807866	114.103863724744	119.493062099691	117.82492798926062	125.2761384423072	123.78131586276679	0.06590625309023954	0.06976793685189059	-0.0054170588687725285	-0.3443024581829377	-0.005483667675264314	-0.34853460866361274
27.758017636089992	102.52938243140586	100.0266709195243	111.85251254995805	109.86273905696163	115.90892842634189	114.10288998408264	119.49241229841304	117.8242815892524	125.27590993235657	123.78110316710075	0.06591295297247111	0.06977511729458737	-0.006155781469601607	-0.39359141295426525	-0.006224034208571538	-0.3979541470580443
27.925273656010095	102.52669043262328	100.02385878938222	111.85098650117489	109.86117577612515	115.90783720567786	114.10178720768083	119.49166053110777	117.82353413646055	125.27561509152959	123.7808261031425	0.06592025366131667	0.06978294166280517	-0.006886591338286507	-0.4429530678826268	-0.0069565394074970754	-0.44745111049269326
28.09353747758831	102.523741416771	100.0207805175268	111.84929691516022	109.85944653212488	115.90661710577783	114.100555192819	119.49080679320946	117.82268562270893	125.27525416459467	123.78048491952077	0.06592815896848665	0.06979141404813449	-0.007609557577154646	-0.49238791389143444	-0.00768125225829408	-0.4970260545196652
28.2628151733366	102.52053430268947	100.0174349495716	111.84744335933634	109.85755086536365	115.90526793504088	114.09919373531551	119.48985108044971	117.82173604004157	125.2748273984419	123.78007986697338	0.06593667274378383	0.06980053858358581	-0.00832474883264922	-0.5418964509335638	-0.008398241296731612	-0.5466795446700417
28.43311285235687	102.51706799892416	100.01382091997618	111.84542539752974	109.85548831231024	115.90378950054954	114.09770262949985	119.48879338885268	117.82068538071705	125.27433504209846	123.77961119836243	0.06594579887559852	0.06981031944413064	-0.00903223330271885	-0.5914791883769794	-0.00910757461429057	-0.5964121568504197
28.604436660561465	102.51334140357828	100.00993725188624	111.84324258991651	109.85325840543925	115.902181608045	114.09608166818532	119.4876337147305	117.81953363720233	125.27377734674411	123.77907916868924	0.0659555412914107	0.06982076084725355	-0.009732078739546068	-0.6411366451393405	-0.009809319861687982	-0.6462244774556893
28.77679278089485	102.50935340416332	100.00578275697178	111.84089449296664	109.85086067317077	115.90044406190212	114.09433064264155	119.48637205467827	117.8182808021668	125.27315456572694	123.77848403510971	0.0659659039582989	0.06983186705350884	-0.010424352451593677	-0.6908693497425702	-0.010503544250809682	-0.6961171035363805
28.950187433556945	102.50510287744741	100.00135623526269	111.83838065938784	109.84829463980886	115.89857666510427	114.09244934256651	119.48500840556956	117.81692686847649	125.27246695457941	123.77782605695013	0.06597689088345839	0.06984364236709072	-0.01110912130621955	-0.7406778404329089	-0.011190314557268266	-0.7460906428677845
29.124626876227456	102.50058868930172	99.99665647498216	111.83570063806853	109.84555982547941	115.89657921921773	114.09043755605846	119.48354276455169	117.81547182918797	125.27171477103474	123.77710549572298	0.06598850611472583	0.06985609113640688	-0.011786451734224102	-0.7905626654501248	-0.011869697124609502	-0.7961457141973369
29.30011740429177	102.49580969454368	99.9916822523769	111.83285397401953	109.84265574606648	115.89445152436517	114.08829506958674	119.48197512904031	117.81391567754183	125.27089827504291	123.7763226151427	0.06600075374111124	0.06986921775466426	-0.01245640973212403	-0.8405243831075495	-0.012541757867154502	-0.8462829474301543
29.476665351068124	102.49076473677854	99.9864323315454	111.82984020831532	109.83958191314825	115.89219337919961	114.08602166796277	119.48030549671489	117.81225840695657	125.27001772878762	123.77547768114204	0.06601363789334133	0.0698830266604623	-0.013119060866984	-0.8905635620831163	-0.01320656227511563	-0.8965029839200724
29.654277088036206	102.48545264823747	99.98090546426242	111.82665887803327	109.83633783393067	115.88980458087636	114.08361713430935	119.47853386551213	117.810500011021	125.26907339670166	123.77457096188712	0.06602716274440541	0.0698975223383954	-0.01377447027874723	-0.9406807814957574	-0.013864175415676527	-0.9468064764878363
29.832959025067048	102.47987224961462	99.9751003898024	111.82330951619379	109.83292301118213	115.88728492502662	114.08108125003147	119.47666023362206	117.8086404834888	125.268065545485	123.77360272779514	0.06604133251011626	0.06991270931966617	-0.014422702680974453	-0.9908766309708881	-0.014514661935038475	-0.9971940895811713
30.0127176106544	102.47402234990038	99.9690158347588	111.81979165169786	109.82933694316537	115.88463420572904	114.07841379478486	119.47468459948155	117.80667981827075	125.2669944441211	123.77257325155013	0.06605615144967386	0.069928592182705	-0.01506382236840409	-1.0411517110624118	-0.015158086065468979	-1.0476664997004264
30.193559332147448	102.46790174621245	99.962650512861	111.81610480926426	109.82557912356877	115.88185221548116	114.07561454644456	119.47260696176876	117.80461800942763	125.26586036389372	123.77148280811929	0.06607162386624017	0.06994517555380149	-0.01569789321757753	-1.0915066332745482	-0.015794511625756513	-1.0982243954131263
30.37549071598484	102.46150922362443	99.95600312478855	111.81224850936574	109.82164904143693	115.87893874517076	114.07268328107331	119.47042731939746	117.80245505116329	125.26466357840445	123.77033167477029	0.0660877541075243	0.06996246410774597	-0.01632497868848759	-1.1419420201600587	-0.016424002023484263	-1.1488684775104048
30.55851832793038	102.45484355499204	99.94907235798281	111.80822226816471	109.81754618110017	115.87589358404695	114.0696197728895	119.46814567151138	117.80019093781752	125.26340436359042	123.76912013108821	0.0661045465663726	0.0699804625684792	-0.016945141832025	-1.1924585057677177	-0.01704662026202186	-1.1995994594362855
30.742648773309874	102.4479035007751	99.94185688645412	111.80402559744613	109.81327002210153	115.87271651968908	114.06642379423312	119.46576201747699	117.79782566385718	125.26208299774072	123.76784845899166	0.06612200568137178	0.06999917570975277	-0.017558445290092095	-1.2430567356459505	-0.017662428940468544	-1.2504180673204246
30.92788869724955	102.44068780885891	99.93435537058826	111.7996580045518	109.80882003912492	115.86940733797776	114.06309511553361	119.46327635687845	117.79535922386998	125.26069976151518	123.76651694275114	0.06614013593745893	0.07001860835580126	-0.018164951297421794	-1.293737366926507	-0.018271490256154266	-1.3013250401054393
31.114244784915854	102.43319521437134	99.92656645694808	111.79511899231198	109.80419570192034	115.86596582306345	114.0596335052752	119.4606886895107	117.79279161255575	125.25925493796198	123.76512586900591	0.06615894186654134	0.07003876538202222	-0.01876472168919463	-1.3445010688701586	-0.018873866011745122	-1.352321130085329
31.30172376175672	102.42542443949681	99.9184887780722	111.79040805897561	109.79939647522787	115.86239175733456	114.05603872996184	119.4579990153724	117.79012282471787	125.25774881253484	123.76367552678094	0.06617842804812796	0.07005965171566919	-0.019357817899901875	-1.3953485227284546	-0.019469617614674917	-1.4034071027999744
31.4903323937443	102.41737419328912	99.91012095227191	111.78552469814137	109.7944218187022	115.85868492138682	114.0523105540832	119.45520733466016	117.78735285525622	125.25618167311261	123.76216620750571	0.06619859910996632	0.07008127233655466	-0.019944300969029882	-1.446280422136624	-0.020058806081692637	-1.45458373744259
31.68007748761912	102.40904317147867	99.90146158342263	111.78046839868483	109.78927118683333	115.85484509398925	114.04844874007743	119.45231364776038	117.78448169915698	125.25455381001584	123.76059820503069	0.06621945972869436	0.07010363227776266	-0.02052423154304961	-1.4972974732663715	-0.02064149204267096	-1.5058518270525383
31.870965891135747	102.40043005627942	99.89250926075448	111.77523864468736	109.78394402886863	115.85087205205278	114.04445304829612	119.44931795524347	117.78150935148561	125.25286551602703	123.7589718156465	0.06624101463049911	0.07012673662637611	-0.021097669876610325	-1.5484003948986356	-0.02121773574060626	-1.5572121785917261
32.063004493309954	102.3915335161907	99.88326255863771	111.76983491536183	109.77843978873175	115.84676557059586	114.04032323696671	119.44622025785593	117.7784358073769	125.25111708640839	123.7572873381016	0.06626326859178634	0.07015059052421128	-0.021664675841520875	-1.5995899190093041	-0.021787597040258788	-1.608665613555786
32.25620022466719	102.38235220579631	99.87372003636501	111.76425668497714	109.77275790494039	115.84252542270998	114.03605906215424	119.44302055651232	117.77526106202563	125.2493088189201	123.75554507361973	0.06628622643986164	0.07017519916856788	-0.022225308924021192	-1.650866790638247	-0.02235113542678846	-1.6602129678722122
32.45056005749291	102.37288476556145	99.8638802379315	111.7585034227833	109.76689781052416	115.838151379526	114.03166027772431	119.43971885228889	117.77198511067822	125.24744101384067	123.75374532591972	0.06630989305362149	0.07020056781298856	-0.02277962822859081	-1.7022317681330605	-0.022908410008483315	-1.7118550921550195
32.64609100608406	102.36312982162521	99.85374169180997	111.75257459293344	109.76085893293956	115.83364321017832	114.02712663530346	119.43631514641498	117.76860794862249	125.24551397398518	123.75188840123336	0.06633427336425493	0.07022670176803075	-0.023327692483917417	-1.7536856236110907	-0.023459479523523896	-1.7635928522286122
32.84280012700226	102.35308598559008	99.84330291072287	111.74646965440525	109.75464069398399	115.82900068176896	114.02245788423946	119.43280944026512	117.76512957117791	125.2435280047247	123.74997460832397	0.06635937235595672	0.07025360640205211	-0.023869560044261107	-1.805229143024917	-0.024004402340551678	-1.8154271291496116
33.040694519328454	102.34275185430823	99.8325623914108	111.74018806092108	109.74824250970873	115.8242235593312	114.01765377156146	119.42920173535087	117.76154997368582	125.24148341400604	123.74800425850572	0.06638519506665265	0.07028128714200732	-0.024405288892353383	-1.8568631264352007	-0.024543236462591267	-1.8673588195742923
33.239781324919136	102.33212600966434	99.82151861439708	111.73372926086688	109.74166379032985	115.81931160579238	114.01271404193852	119.4254920333124	117.75786915149874	125.23938051237107	123.74597766566218	0.06641174658873411	0.07030974947425775	-0.024934936642523553	-1.9085883882326016	-0.025076039528642013	-1.919388835915015
33.44006772866406	102.32120701835467	99.8101700437492	111.72709269720961	109.73490394013875	115.8142645819363	114.00763843763887	119.42168033590997	117.75408709997085	125.23721961297696	123.7438951462665	0.0664390320698068	0.07033899894539536	-0.025458560543540898	-1.9604057573742466	-0.025602868819134983	-1.9715181067695084
33.64156095874556	102.309993431663	99.79851512683484	111.72027780741337	109.72796235740938	115.8090822463648	114.00242669848615	119.41776664501506	117.75020381444598	125.23500103161597	123.74175701939939	0.06646705671344975	0.0703690411630784	-0.02597621748259371	-2.012316077711148	-0.026123781258263534	-2.0237475771464233
33.84426828689945	102.29848378523234	99.7865522940759	111.71328402335398	109.72083843430593	115.80376435545851	113.99707856181756	119.41375096260134	117.74621929024758	125.23272508673554	123.73956360676983	0.06649582577998808	0.07039988179688043	-0.026487963987108287	-2.06432020813736	-0.02663883341432438	-2.0760782085344545
34.04819702867729	102.28667659883365	99.77427995869738	111.70611077123267	109.71353155678788	115.79831066333753	113.9915937624396	119.40963329073556	117.74213352266746	125.23039209945915	123.73731523273457	0.06652534458727528	0.0704315265791556	-0.02699385622935324	-2.1164190230119857	-0.027148081507561983	-2.1285109796190227
34.25335454371064	102.27457037612973	99.7616965164718	111.69875747148713	109.70604110451296	115.79272092182018	113.98597203258291	119.4054136315674	117.73794650695346	125.22800239360583	123.73501222431715	0.06655561851149157	0.07046398130591525	-0.027493950027235314	-2.1686134121882787	-0.027651581409315895	-2.181046886158583
34.45974823597649	102.26216360443712	99.74880034546136	111.69122353870327	109.69836645074055	115.78699488038326	113.980213101858	119.40109198732127	117.73365823829914	125.22555629571244	123.73265491122943	0.06658665298795322	0.07049725183771927	-0.02798830084873316	-2.2209042814538407	-0.028149388646454554	-2.233686941497581
34.66738555406454	102.24945475448152	99.73558980575324	111.68350838152259	109.69050696223056	115.78113228611872	113.9743166972079	119.39666836028451	117.7292687118302	125.22305413505292	123.73024362589027	0.06661845351193436	0.07053134410058345	-0.028476963816103762	-2.273292552865314	-0.028641558405638534	-2.286432176912058
34.87627399144595	102.23644228015164	99.72206323919289	111.67561140255063	109.68246199914323	115.77513288369211	113.96828254286201	119.39214275279858	117.72477792259342	125.22049624366052	123.72777870344699	0.06665102563950402	0.07056626408690135	-0.02895999370645086	-2.325779164868436	-0.029128145534627947	-2.339283641795191
35.086421086743854	102.22312461824727	99.70821896911141	111.66753199826212	109.67423091493539	115.76899641529856	113.96211036028762	119.38751516724781	117.72018586554302	125.21788295634825	123.72526048179496	0.0666843749883757	0.07060201785637867	-0.029437444956215586	-2.37836507265456	-0.029609204545977263	-2.392242404024728
35.29783442400536	102.20950018822455	99.69405530004971	111.65926955890582	109.66581305625644	115.76272262061943	113.95579986814195	119.38278560604931	117.71549253552875	125.21521461073105	123.7226893015993	0.06671850723876974	0.070638611536987	-0.029909371662483863	-2.431051248415315	-0.030084789618911145	-2.445309550217644
35.51052163297529	102.19556739193602	99.67957051747706	111.65082346840684	109.65720776284142	115.75631123677704	113.94935078222233	119.37795407164175	117.7106979272823	125.21249154724704	123.72006550631511	0.06675342813429182	0.0706760513259311	-0.03037582758958024	-2.4838386817900755	-0.030554954605747753	-2.4984861862903927
35.72449038937153	102.18132461336663	99.66476288750539	111.64219310426726	109.64841436740252	115.74976199828879	113.94276281541536	119.37302056647387	117.70580203540335	125.20971410917889	123.71738944220829	0.06678914348282544	0.07071434349063142	-0.030836866167987864	-2.5367283799569122	-0.031019753031046093	-2.551773437495285
35.93974841516195	102.16677021836607	99.64963065659953	111.63337783746637	109.6394321955196	115.74307463702155	113.93603567764679	119.36798509299372	117.70080485434686	125.20688264267685	123.71466145837763	0.06682565915743663	0.07075349436972574	-0.03129254049940755	-2.589721368087339	-0.03147923809638087	-2.6051724489625485
36.15630347884324	102.15190255437538	99.63417205128125	111.6243770323572	109.63026056552737	115.73624888214343	113.92916907582803	119.36284765363612	117.69570637840776	125.20399749677978	123.71188190677513	0.0668629810972979	0.07079351037408398	-0.0317429033600547	-2.642818689633714	-0.0319334626844352	-2.6586843859950022
36.374163395721176	102.13671995015045	99.61838527783006	111.61519004656328	109.62089878840217	115.72928446007656	113.92216271380421	119.35760825081124	117.69050660170751	125.20105902343833	123.70905114222839	0.06690111530862249	0.07083439798784233	-0.03218800720287618	-2.696021406660293	-0.03238247936008065	-2.7123104344391322
36.59333602819267	102.12122071547941	99.60226852197742	111.60581623087187	109.6113461676453	115.72218109444721	113.91501629229907	119.35226688689161	117.68520551817845	125.19806757753673	123.7061695224615	0.06694006786561899	0.07087616376945528	-0.03262790416079042	-2.7493306001597375	-0.03282634037469734	-2.7660518010379747
36.813829286029524	102.10540314089694	99.58581994859733	111.59625492912697	109.60160199916584	115.71493850603694	113.90772950886095	119.34682356420019	117.67980312154943	125.19502351691631	123.70323740811767	0.06697984491145773	0.07091881435276244	-0.03306264604873377	-2.8027473703041323	-0.03326509766796448	-2.8199097137294302
37.03565112666392	102.08926549739247	99.56903770139088	111.58650547811946	109.59166557116048	115.70755641273135	113.90030205780626	119.34127828499705	117.67429940532996	125.19192720239785	123.70025516278093	0.06702045265925538	0.07096235644807523	-0.03349228436894691	-2.8562728370125114	-0.03369880287303317	-2.873885422221065
37.25880955547555	102.07280603611383	99.55191990256542	111.57656720747526	109.58153616399117	115.70003452946825	113.89273363016237	119.33563105146582	117.66869436279421	125.18877899780448	123.69722315299802	0.06706189739307608	0.0710067968432826	-0.03391687031160018	-2.909908140063635	-0.034127507317720074	-2.9279801981974742
37.483312626080554	102.05602298806666	99.53446465250937	111.5664394395427	109.57121305006169	115.6923725681859	113.88502391361007	119.32988186570095	117.66298798696526	125.18557926998577	123.6941417483014	0.06710418546894861	0.07105214240497298	-0.03433645475877256	-2.963654439579841	-0.034551262027719076	-2.98219533576048
37.70916844062219	102.03891456380758	99.51667002946033	111.55612148927649	109.56069549369084	115.68457023776865	113.87717259242415	119.32403072969288	117.65718027059816	125.18232838884026	123.69101132123133	0.06714732331589994	0.07109840007957792	-0.03475108828786233	-3.0175129163835663	-0.03497011773072245	-3.0365321518693236
37.93638515006311	102.02147895313323	99.49853408916863	111.54561266412082	109.5499827509843	115.67662724399322	113.86917934741348	119.31807764531445	117.65127120616323	125.17902672733979	123.68783224735878	0.06719131743700822	0.07114557689453438	-0.035160821173803924	-3.0714847723429557	-0.03538412485860931	-3.090991986759036
38.164970954479706	102.00371432476322	99.48005486455443	111.53491226388965	109.53907406970367	115.66854328947264	113.86104385585959	119.31202261430586	117.64526078582827	125.17567466155279	123.68460490530808	0.06723617441047196	0.07119367995946431	-0.03556570339208065	-3.125571230735659	-0.035793333550259376	-3.1455762042533024
38.39493410335793	101.98561882601874	99.46123036536007	111.52401958064584	109.52796868913413	115.6603180736006	113.85276579145491	119.30586563826034	117.63914900144164	125.17227257066901	123.68132967678059	0.06728190089069712	0.07124271646737883	-0.03596578462216371	-3.1797735366744746	-0.03619779365558884	-3.200286192350177
38.626282895891045	101.96719058249428	99.4420585777951	111.51293389857679	109.5166658399482	115.65195129249315	113.84434482423845	119.29960671860812	117.63293584451299	125.1688208370228	123.67800694657711	0.06732850360940475	0.07129269369589941	-0.036361114251178606	-3.2340929575620976	-0.03659755473842097	-3.2551233636004326
38.859025681279114	101.94842769772512	99.42253746417666	111.50165449386925	109.50516474406885	115.64344263893068	113.83578062053193	119.29324585660108	117.62662130619546	125.16531984611827	123.67463710262174	0.06737598937675372	0.07134361900850168	-0.03675174137470094	-3.2885307833312254	-0.03699266607827667	-3.310089155464084
39.09317085903034	101.92932825284855	99.40266496256312	111.49018063458136	109.49346461452903	115.63479180229842	113.82707284287378	119.28678305329692	117.6202053772664	125.1617699866535	123.67122053598541	0.06742436508248706	0.07139549985578102	-0.03713771480133232	-3.3430883269393235	-0.037383176674524066	-3.3651850308306166
39.328726879264174	101.9098903062594	99.38243898638181	111.47851158051252	109.48156465532949	115.62599846852578	113.81822114995235	119.2802183095426	117.61368804810812	125.15817165054573	123.66775764090984	0.06747363769709429	0.07144834377673832	-0.03751908305665097	-3.397766924921598	-0.03776913525052805	-3.420412478622893
39.56570224301631	101.89011189325917	99.36185742404949	111.46664658307029	109.46946406129281	115.61706232002393	113.80922519653689	119.27355162595688	117.60706930868712	125.15452523295531	123.66424881483046	0.06752381427299511	0.0715021584000901	-0.03789589438378016	-3.452567937594722	-0.03815059025421874	-3.4757730140299827
39.80410550254544	101.86999102570064	99.34091813858825	111.45458488513673	109.45716201791704	115.60798303562422	113.80008463340955	119.26678300291432	117.60034914853507	125.1508311323124	123.66069445840203	0.06757490194574448	0.07155695144559976	-0.03826819674711146	-3.507492749544326	-0.03852758986187155	-3.5312681790383067
40.04394526164196	101.84952569162463	99.3196189672329	111.44232572093048	109.44465770122456	115.59876029051308	113.79079910729355	119.25991244052673	117.59352755672695	125.14708975034121	123.65709497552186	0.06762690793525596	0.07161273072543249	-0.03863603783747749	-3.5625427702834713	-0.038900181983620996	-3.586899543170148
40.28523017593832	101.82871385489125	99.29795772103255	111.429868315867	109.4319502776091	115.589393756167	113.78136826078125	119.252939938625	117.5866045218598	125.14330149208558	123.65345077335407	0.06767983954704863	0.07166950414553488	-0.03899946507286245	-3.6177194344782038	-0.039268414263915474	-3.642668703716481
40.52796895322162	101.80755345480517	99.27593218444544	111.41721188641694	109.41903890368047	115.57988310028641	113.77179173226124	119.24586549674119	117.57958003203115	125.13946676593521	123.64976226235487	0.06773370417351507	0.0717272797070371	-0.039358525600817984	-3.6730242024023028	-0.03963233408416045	-3.6985772862790327
40.77217035374772	101.78604240573418	99.2535401149269	111.40435563996161	109.40592272610611	115.57022798672807	113.76206915584356	119.23868911408937	117.57245407481683	125.13558598365151	123.64602985629716	0.06778850929520919	0.07178606550768098	-0.03971326630394856	-3.7284585605957545	-0.03999198856851649	-3.754626945450582
41.017843190557436	101.76417859672044	99.23077924250944	111.39129877464518	109.39260088144933	115.56042807543571	113.75220016128313	119.23141078954579	117.56522663724749	125.13165956039333	123.6422539722951	0.06784426248215983	0.07184586974327212	-0.040063733802298884	-3.7840240223013097	-0.0403474245858888	-3.810819365309726
41.26499632979458	101.74195989108597	99.20764726937632	111.3780404792251	109.37907249600521	115.55048302237	113.74218437390253	119.22403052162927	117.55789770578542	125.1276879147433	123.6384350308291	0.06790097139520587	0.07190670070915921	-0.04040997445363814	-3.839722127733694	-0.0406986887506946	-3.867156259755575
41.51363869102594	101.71938412603137	99.18414186942829	111.36457993292025	109.36533668563429	115.54039247943786	113.73202141451357	119.21654830848144	117.55046726630134	125.12367146873522	123.63457345577223	0.06795864378735395	0.07196856680173741	-0.04075203435999697	-3.895554444883601	-0.041045827429570636	-3.9236393733590376
41.763779247563185	101.69644911222603	99.16026068784097	111.35091630525437	109.3513925555909	115.53015609441822	113.72171089933568	119.2089641478445	117.54293530404853	125.11961064787927	123.63066967441387	0.06801728750516059	0.0720314765199815	-0.041089959370395945	-3.9515225699979055	-0.04138888674353325	-3.9802704818794155
42.0154270267867	101.67315263339303	99.13600134061657	111.33704875589893	109.33723920035092	115.5197735108888	113.71125243991483	119.20127803704092	117.5353018036386	125.11550588118995	123.62672411748665	0.0680769104901397	0.07209543846700261	-0.04142379507999294	-4.007628127776115	-0.04172791256806363	-4.0370513925554405
42.26859111047143	101.64949244588635	99.1113614141273	111.32297643451238	109.32287570343559	115.50924436815089	113.7006456430403	119.19348997295185	117.52756674901623	125.11135760121334	123.62273721919215	0.0681375207801947	0.07216046135163579	-0.041753586837614876	-4.063872772312607	-0.04206295054024167	-4.093983945047512
42.523280635114425	101.62546627825934	99.08633846464964	111.3086984805754	109.30830113723083	115.49856830115117	113.6898901106587	119.18559995199342	117.51973012343177	125.10716624405333	123.61870941722593	0.06819912651107307	0.07222655399005529	-0.04207937974737774	-4.120258187504078	-0.04239404606070707	-4.151070011972479
42.77950479226489	101.60107183082765	99.06093001789237	111.29421402322498	109.29351456280538	115.48774494040444	113.67898543978811	119.17760797009514	117.5117919094153	125.10293224940011	123.61464115280464	0.06826173591785219	0.0722937253074171	-0.04240121867124458	-4.176786087562505	-0.042721244295904626	-4.208311499431147
43.03727282885567	101.57630677522252	99.03513356851458	111.27952218108362	109.27851502972362	115.47677391191257	113.66793122242906	119.16951402267513	117.50375208874829	125.09865606055682	123.61053287069129	0.06832535733644685	0.07236198433953421	-0.04271914823237921	-4.233458217626321	-0.0430445901823191	-4.265710347699496
43.29659404753705	101.55116875393817	99.00894657963705	111.2646220620875	109.2633015758568	115.46565483708433	113.65672704547539	119.16131810461731	117.49561064243632	125.09433812446844	123.60638501922261	0.06838999920514557	0.07243134023457912	-0.04303321281690842	-4.290276354222442	-0.04336412842735626	-4.323268531719805
43.55747780701245	101.52565537986982	98.98236648234386	111.24951276330968	109.24787322718954	115.45438733265168	113.64537249062238	119.1530202102462	117.48736755068002	125.08997889174933	123.60219805033532	0.0684556700661762	0.0725018022548201	-0.043343456580629436	-4.347242306186672	-0.043679903516704144	-4.380988062101096
43.81993352237618	101.4997642358433	98.95539067517501	111.23419337078043	109.23222899762264	115.4429710105849	113.63386713427252	119.14462033330109	117.47902279284472	125.08557881671086	123.59797241959222	0.06852237856729586	0.07257337977838477	-0.043649923448668915	-4.40435791498021	-0.04399195971467407	-4.438870985577523
44.08397066545326	101.47349287413805	98.92801652361162	111.2186629593054	109.21636788877343	115.43140547800726	113.62221054744131	119.13611846691126	117.4705763474315	125.0811383573908	123.59370858620997	0.06859013346341292	0.07264608230106247	-0.04395265711852403	-4.461625055271725	-0.044300341066190185	-4.496919385528599
44.349598765141174	101.44683881600021	98.90024135955093	111.20292059227937	109.2002888897718	115.41969033710707	113.61040229566022	119.12751460356913	117.46202819204598	125.07665797558181	123.58940701308617	0.06865894361823655	0.07271991943813201	-0.044251701066656324	-4.519045635934162	-0.0446050914041507	-4.555135383106972
44.6168274077539	101.4197995511467	98.87206248077163	111.18696532149588	109.1839909770512	115.40782518504714	113.5984419388766	119.11880873510232	117.45337830336558	125.07213813685894	123.58506816682525	0.06872881800595733	0.072794900926228	-0.04454709854815064	-4.57662160034306	-0.04490625434931417	-4.613521137624048
44.88566623736761	101.39237253726252	98.84347715039165	111.17079618695574	109.16747311413849	115.39580961387524	113.58632903135461	119.11000085264736	117.4446266571091	125.06757931061036	123.58069251776773	0.0687997657129571	0.07287103662524182	-0.04483889260038154	-4.634354927100503	-0.045203873313653276	-4.672078847317607
45.15612495616904	101.36455519948687	98.8144825963142	111.15441221666943	109.1507342514373	115.38364321042992	113.57406312157134	119.10109094662019	117.43577322800203	125.06298197006532	123.57628054001628	0.06887179593955163	0.07294833652025205	-0.04512712604824287	-4.692247630919155	-0.045497991506124436	-4.730810750308592
45.42821332480542	101.33634492989125	98.78507601066548	111.13781242645716	109.13377332600851	115.37132555624619	113.56164375211243	119.09207900668726	117.42681798974334	125.05834659232389	123.57183271146408	0.068944918001763	0.07302681072349808	-0.04541184150531308	-4.75030176310247	-0.04578865193366255	-4.789719125157717
45.701941162736816	101.30773908694806	98.75525454922176	111.12099581974498	109.1165892613466	115.35885622745894	113.54907045956548	119.08296502173597	117.41776091497073	125.05367365838634	123.56734951382242	0.06901914133312813	0.07310646947638509	-0.045693081377379485	-4.808519412326859	-0.046075897405273736	-4.848806291749497
45.97731834859046	101.27873499498959	98.7250153308266	111.10396138735696	109.09918096715154	115.34623479470453	113.53634277441104	119.07374897984378	117.408601975225	125.0489636531829	123.56283143264868	0.06909447548653501	0.07318732315152787	-0.04597088786638892	-4.866902705380198	-0.04635977053538909	-4.908074612059863
46.25435482051728	101.24932994365723	98.6943554367975	111.08670810730352	109.08154733909646	115.33346082302029	113.52346022091194	119.06443086824721	117.39934114091382	125.04421706560359	123.55827895737448	0.06917093013609939	0.0732693822548333	-0.046245302972664604	-4.925453807856684	-0.04664031374682054	-4.967526490956516
46.533060576550575	101.21952118734103	98.66327191032228	111.0692349445659	109.06368725859116	115.32053387174254	113.51042231700018	119.05501067330982	117.38997838127469	125.03943438852846	123.5536925813341	0.06924851507907132	0.07335265742762126	-0.04651636849894203	-4.9841749249681015	-0.046917569274882	-5.027164377115696
46.813445674966815	101.18930594460878	98.63176175584422	111.05154085087617	109.04559959254058	115.30745349440188	113.49722857416147	119.04548838048906	117.38051366433653	125.0346161188574	123.54907280179255	0.06932724023777871	0.07343715944878551	-0.046784126053466935	-5.043068302318716	-0.04719157917037364	-5.086990763822541
47.09552023464871	101.15868139762506	98.59982193843675	111.03362476449358	109.02728319309928	115.29421923861715	113.48387849731787	119.035863974303	117.37094695688094	125.0297627575409	123.54442011997422	0.06940711566160737	0.0735228992369948	-0.04704861705286589	-5.102136226596485	-0.047462385302651455	-5.147008189796907
47.37929443545016	101.12764469155988	98.56744938316666	111.01548560997641	109.008736897421	115.28083064598694	113.47037158470808	119.02613743829583	117.36127822440238	125.02487480961042	123.53973504109175	0.06948815152901819	0.07360988785293639	-0.047309882725869556	-5.1613810265407665	-0.04773002936371995	-5.207219240219274
47.66477851856398	101.0961929339861	98.5346409744459	110.99712229794932	108.98995952740324	115.26728725197889	113.45670732776482	119.01630875500244	117.35150743106706	125.01995278420915	123.5350180743745	0.06957035814960114	0.07369813650160112	-0.047567964116154826	-5.220805073600786	-0.04799455287115961	-5.2676265475020045
47.951982786891236	101.06432319426672	98.50139355537206	110.97853372486681	108.97094988942749	115.25358858581735	113.44288521099082	119.00637790591267	117.3416345396716	125.01499719462306	123.53026973309782	0.0696537459661689	0.07378765653461296	-0.0478229020860681	-5.280410782892432	-0.04825599717165119	-5.328232792297058
48.24091760541319	101.03203250293011	98.46770392705642	110.95971877277144	108.95170677409378	115.23973417036794	113.42890471183125	118.9963448714339	117.33165951159978	125.01000855831171	123.52549053461182	0.06973832555688901	0.07387845945260131	-0.048074737319552696	-5.340200613994966	-0.048514403444499976	-5.389040704405488
48.53159340156531	100.99931785103499	98.43356884794099	110.94067630904836	108.93222895595115	115.22572352202103	113.4147653005448	118.98620963085389	117.32158230677949	125.00498739694001	123.52068100037104	0.06982410763745768	0.07397055690762025	-0.048323510325786856	-5.400177071860526	-0.04876981270544434	-5.450053063832456
48.82402066561362	100.96617618952234	98.39898503310158	110.92140518617373	108.91251519322125	115.21155615057137	113.40046644007062	118.97597216230099	117.31140288363692	124.99993423640882	123.515841655963	0.06991110306331295	0.07406396070561376	-0.04856926144304907	-5.460342707759992	-0.04902226581017999	-5.511272701725829
49.11820995103327	100.93260442855711	98.3639491535402	110.90190424145996	108.89256422751869	115.19723155909686	113.38600758589452	118.96563244270534	117.30112119905164	124.99484960688726	123.51097303113843	0.06999932283189152	0.07415868280892703	-0.04881203084102026	-5.520700120108813	-0.049271803457315855	-5.572702501365711
49.41417187488941	100.89859943685653	98.32845783546314	110.8821722967946	108.87237478356413	115.1827492438338	113.37138818591073	118.95519044775759	117.29073720830891	124.98973404284388	123.50607565984016	0.07008877808492817	0.07425473533886727	-0.04905185852524596	-5.581251955503831	-0.04951846619306366	-5.634345399321319
49.71191711822035	100.86415804100687	98.29250765954683	110.862208158375	108.85194556889283	115.16810869405019	113.35660768028212	118.94464615186743	117.28025086505203	124.98458808307876	123.50115008023312	0.07017948011079901	0.0743521305783153	-0.049288784339239555	-5.642000909541821	-0.049762294413028485	-5.696204386316822
50.01145642642306	100.82927702476793	98.25609516019064	110.84201061643805	108.83127527355775	115.15330939191676	113.34166550129741	118.93399952812125	117.26966212123337	124.97941227075593	123.49619683473433	0.07027144034690871	0.07445088097438468	-0.04952284796959816	-5.702949727958185	-0.0500033283678647	-5.758282508504635
50.3128006096408	100.7939531283634	98.21921682475485	110.82157844498326	108.8103625698255	115.13835081237428	113.32656107322464	118.92325054823766	117.25897092706325	124.97420715343463	123.49121647004213	0.07036467038212683	0.07455099914113493	-0.04975408894878797	-5.764101207634667	-0.0502416081662318	-5.820582868575002
50.61596054315354	100.75818304775972	98.18186909278639	110.80091040149226	108.78920611186787	115.12323242299946	113.31129381216282	118.9123991825234	117.24817723095893	124.96897328310232	123.48620953716664	0.07045918195926731	0.07465249786233644	-0.049982546657815874	-5.82545819742154	-0.050477173777579765	-5.883108626701869
50.9209471677702	100.72196343393094	98.14404835522963	110.7800052266417	108.7678045354466	115.10795368386779	113.2958631258902	118.90144539982722	117.23728097949196	124.96371121620713	123.48117659145989	0.07055498697761775	0.0747553900942913	-0.050208260330606436	-5.8870235993708775	-0.050710065037009144	-5.945863001896214
51.22777149022361	100.68529089210986	98.1057509536228	110.75886164401085	108.74615645759185	115.09251404741315	113.28026841370908	118.89038916749305	117.22628211733368	124.95842151369028	123.4761181926456	0.07065209749551885	0.07485968896870633	-0.05043126905883355	-5.948800369911623	-0.05094032164890905	-6.008849273155647
51.53644458356769	100.6481619810251	98.06697317927998	110.73747835978266	108.72426047627454	115.07691295828441	113.26450906628797	118.8792304513111	117.21518058720018	124.9531047410182	123.47103490484973	0.07075052573299255	0.07496540779562588	-0.05065161179240363	-6.010791520602652	-0.05116798319042459	-6.072070780650392
51.84697758757708	100.61057321212577	98.02771127245823	110.71585406244135	108.70211517007215	115.06114985320121	113.24858446550022	118.86796921547028	117.20397632979547	124.94776146821707	123.46592729663057	0.07085028407442187	0.07507256006642013	-0.0508693273452252	-6.073000119507924	-0.05139308911503804	-6.135530926956562
52.15938170914916	100.57252104878883	97.98796142150955	110.69398742246052	108.67971909782824	115.04522416080333	113.23249398425979	118.85660542250578	117.1926692837539	124.94239226990388	123.46079594100954	0.07095138507128325	0.07518115945683425	-0.05108445440004061	-6.13542929246978	-0.051615678757428896	-6.199233178376744
52.47366822270851	100.53400190551422	97.94771976201676	110.67187709198785	108.65707079830423	115.0291353014998	113.21623698635288	118.8451390332484	117.18125938558005	124.93699772532058	123.45564141550093	0.07105384144493332	0.07529121983009666	-0.05129703150831233	-6.198082223880192	-0.05183579133583294	-6.263181066173274
52.789848470613855	100.49501214710443	97.90698237591494	110.64952170452291	108.63416878982599	115.01288268731436	113.19981282626743	118.83357000677181	117.16974656958907	124.93157841836756	123.45046430214367	0.07115766608944911	0.07540275524009027	-0.05150709709769785	-6.260962158252369	-0.05205346595766969	-6.327378187983413
53.107933863567155	100.45554808782745	97.86574529059467	110.62691987458713	108.61101156992092	114.99646572172617	113.1832208490172	118.82189830033724	117.15813076784305	124.9261349376359	123.44526518753034	0.07126287207452706	0.07551577993458689	-0.05171468947403923	-6.324072401312151	-0.052268741622555126	-6.39182820915812
53.42793588102576	100.41560599056626	97.8240044779913	110.60407019738956	108.58759761495043	114.97988379950978	113.16646038996447	118.81012386933901	117.1464119100886	124.920667876442	123.44004466283931	0.07136947264843588	0.07563030835854584	-0.05191984682446105	-6.387416321140336	-0.05248165722576914	-6.45653486401352
53.74986607161648	100.37518206595077	97.78175585365543	110.58097124848402	108.56392537973315	114.96313630656978	113.14953077463731	118.79824666724703	117.13458992369095	124.9151778328605	123.43480332386471	0.07147748124103168	0.07574635515747923	-0.052122607223509476	-6.450997349722456	-0.05269225156411039	-6.521501957537112
54.073736053552395	100.33427247147402	97.7389952758074	110.55762158341999	108.53999329716108	114.94622261977264	113.13243131854372	118.78626664554834	117.122664733567	124.90966540975792	123.42954177104706	0.07158691146683134	0.07586393518088505	-0.0523230086352271	-6.514818984105659	-0.0529005633384827	-6.586733366642875
54.399557515052166	100.29287331059219	97.6957185443742	110.5340197373868	108.5157997778083	114.92914210677549	113.11516132698212	118.77418375368755	117.11063626211728	124.90413121482655	123.42426060950436	0.07169777712814725	0.07598306348575043	-0.05252108891662033	-6.578884787661082	-0.05310663115787406	-6.6522330416264595
54.727342214761876	100.25098063180738	97.65192140000879	110.51016422485053	108.49134320953183	114.91189412585118	113.0977200948479	118.76199793900588	117.09850442915604	124.89857586061844	123.41896044906306	0.07181009221828655	0.07610375534012465	-0.05271688582334377	-6.643198391648184	-0.053310493545012605	-6.718005007864122
55.057101982179326	100.20859042773309	97.60759952309078	110.48605353918295	108.46662195706361	114.89447802570898	113.08010690643513	118.74970914667786	117.0862691518389	124.89299996457886	123.41364190428838	0.07192387092481348	0.07622602622676485	-0.05291043701225817	-6.70776349649168	-0.05351218893881082	-6.784053367220622
55.38884871808102	100.16569863414276	97.56274853270976	110.46168615228417	108.44163436159536	114.876893145313	113.06232103523581	118.7373173196478	117.07393034459035	124.88740414908108	123.408305594516	0.07203912763287744	0.07634989184685798	-0.05310178004583577	-6.772583873269468	-0.05371175569982256	-6.850382299722696
55.722594394951685	100.12230112899928	97.51736398562852	110.43706051419609	108.41637874035376	114.8591388136951	113.04436174373268	118.72482239856332	117.06148791902764	124.88178904145947	123.40295214388186	0.07215587692861099	0.07647536812381686	-0.053290952396935154	-6.837663365258777	-0.05390923211456311	-6.9169960652106965
56.058351057416104	100.07839373146741	97.47144137522841	110.41217505270936	108.39085338616802	114.84121434976524	113.02622828318992	118.7122243217083	117.04894178388443	124.8761552740444	123.39758218135401	0.07227413360259295	0.07660247120715524	-0.053477991452098195	-6.903005889380438	-0.05410465639971562	-6.983899005033891
56.39613082267415	100.03397220090658	97.4249761304341	110.38702817296115	108.36505656702748	114.82311906211686	113.0079198934373	118.69952302493328	117.03629184493113	124.8705034841956	123.39219634076245	0.07239391265338517	0.07673121747644177	-0.05366293451538695	-6.968615437664994	-0.05429806670559856	-7.0510955436002405
56.7359458809379	99.98903223584584	97.37796361462006	110.3616182570263	108.33898652563197	114.80485224882959	112.98943580265248	118.68671844158584	117.02353800489551	124.86483431433767	123.38679526083133	0.0725152292911419	0.07686162354533745	-0.05384581881315853	-7.03449607894072	-0.054489501121651074	-7.118590190249961
57.07780849587155	99.94356947293801	97.33039912449465	110.33594366349782	108.31264147893049	114.78641319726582	112.97077522713555	118.67381050243658	117.01068016337861	124.85914841199292	123.38137958520848	0.07263809894128978	0.07699370626571442	-0.054026681498839935	-7.100651960518007	-0.05467899768149209	-7.186387541176373
57.42173100503407	99.8975794858951	97.28227788896531	110.31000272706078	108.28601961765227	114.76780118386456	112.95193737108134	118.66079913560591	116.99771821677066	124.85344642981653	123.37594996249676	0.0727625372482887	0.07712748273186162	-0.05420555965542917	-7.16708730960454	-0.0548665943652793	-7.254492280913837
57.7677258203244	99.85105778440366	97.23359506798263	110.28379375805683	108.25911910582786	114.74901547393073	112.93292142634614	118.6476842664879	116.98465205816493	124.8477290256311	123.37050704628531	0.07288856007946509	0.07726297028477899	-0.05438249030194697	-7.233806435313454	-0.05505232910715563	-7.322909184615128
58.115805428429454	99.80399981301808	97.18434575136122	110.25731504203843	108.23193808029875	114.73005532141849	112.91372657220812	118.63446581767124	116.97148157726741	124.84199686245987	123.36505149517883	0.07301618352892851	0.07740018651655911	-0.05455751039664847	-7.300813730202208	-0.05523623979820513	-7.39164311976856
58.465982391274686	99.75640095003511	97.13452495758146	110.23056483931607	108.20447465021923	114.71091996871243	112.8943519751251	118.62114370886071	116.95820666030735	124.83625060856232	123.35958397282981	0.07314542392156896	0.07753914927486281	-0.05473065684117273	-7.36811367203336	-0.055418364291000444	-7.460699048082461
58.818269346477535	99.70825650634517	97.08412763256675	110.20354138449434	108.17672689654592	114.69160864640187	112.87479678848516	118.60771785679431	116.94482718994324	124.83049093746776	123.354105147968	0.07327629781713436	0.07767987666748824	-0.054901966485829234	-7.435710825713613	-0.05559874040551449	-7.530082027693425
59.172679007803275	99.65956172426276	97.03314864843952	110.17624288599913	108.14869287151771	114.67212057305179	112.85506015235285	118.59418817515994	116.93134304516768	124.82471852801008	123.34861569443143	0.07340882201439858	0.07782238706703543	-0.055071476133804254	-7.5036098451055295	-0.055777405933298496	-7.599797215152648
59.52922416562417	99.61031177633426	96.98158280225307	110.14866752559448	108.12037059812407	114.65245495496775	112.83514119320948	118.58055457450891	116.91775410120944	124.81893406436167	123.34311629119641	0.07354301355541179	0.07796669911567235	-0.05523922254579361	-7.571815474952018	-0.05595439864256946	-7.669849867535959
59.887917687380885	99.56050176412326	96.92942481470105	110.12081345788995	108.09175806956296	114.63261098595675	112.8150390236883	118.5668169621684	116.9040602294336	124.81313823606823	123.33760762240814	0.07367888972984435	0.07811283172999904	-0.05540524244437961	-7.6403325527426205	-0.056129756283098686	-7.740245344542927
60.24877251804685	99.51012671697274	96.87666932880208	110.09267880983708	108.06285324868695	114.61258784708244	112.79475274230379	118.55297524215099	116.89026129723888	124.80733173808271	123.33209037741085	0.07381646807942026	0.07826080410601585	-0.05556957251931749	-7.709166010870831	-0.056303516591640346	-7.810989110876108
60.6118016805955	99.45918159074306	96.82331090856003	110.06426168021522	108.03365406743724	114.59238470641465	112.77428143317445	118.53902931506173	116.87635716795238	124.80151527079937	123.32656525077734	0.07395576640244315	0.07841063572420075	-0.05573224943185551	-7.7783208785440365	-0.05647571729659262	-7.882086738343787
60.97701827647021	99.40766126652714	96.76934403760045	110.0355601391073	108.0041584262669	114.57200071877476	112.7536241657412	118.52497907800428	116.86234770072267	124.7956895400886	123.32103294233984	0.0740968027584232	0.07856234635469234	-0.055893309819822434	-7.8478022839954065	-0.05664639612351152	-7.953543908315623
61.34443548605718	99.35556054933937	96.71476311777981	110.0065722273631	107.97436419355014	114.55143502547355	112.73277999447731	118.5108244244826	116.8482327504084	124.7898552573299	123.31549415721831	0.07423959547279671	0.07871595606258427	-0.05605279030243082	-7.917615456553904	-0.056815590800312066	-8.025366414000018
61.71406656916102	99.30287416678152	96.65956246777134	109.97729595605293	107.94426920498125	114.53068675404589	112.71174795859478	118.49656524430277	116.83401216746688	124.78401313944728	123.30994960585174	0.074384163141752	0.07887148521333658	-0.056210727484824474	-7.987765728794329	-0.056983339062384175	-8.097560162917944
62.085924865483435	99.24959676768113	96.60373632162226	109.94772930590794	107.91387126295848	114.50975501797726	112.69052708174159	118.48220142346982	116.81968579783727	124.77816390894195	123.30440000402609	0.07453052463715447	0.07902895447830174	-0.0563671579645586	-8.058258539051167	-0.05714967865895915	-8.170131179500459
62.46002379510434	99.19572292070521	96.54727882728575	109.91787022674947	107.88316813595611	114.48863891642542	112.66911637169434	118.46773284408353	116.80525348282238	124.77230829392651	123.29884607290403	0.07467869911157995	0.07918838484037093	-0.056522118334783045	-8.129099433368538	-0.05731464735691816	-8.243085607417015
62.83637685896657	99.14124711294738	96.49018404512566	109.88771663690662	107.85215755788337	114.4673375339367	112.64751482004354	118.45315938423205	116.79071505896798	124.76644702815932	123.29328853905444	0.07482870600345706	0.07934979759974387	-0.0566756451908077	-8.200294068137737	-0.0574782829482956	-8.316429712460376
63.21499763936286	99.08616374848667	96.43244594639211	109.85726642261946	107.82083722742783	114.44584994015389	112.6257214018709	118.43848091788065	116.77607035793717	124.76058085107655	123.2877281344799	0.07498056504231904	0.07951321437982443	-0.056827775135332104	-8.27184821247647	-0.05764062325482655	-8.3901698850932
63.59589980042612	99.03046714692064	96.37405841167084	109.82651743743196	107.789204807387	114.42417518952024	112.60373507542168	118.42369731476057	116.76131920638426	124.7547105078272	123.28216559664656	0.07513429625417133	0.07967865713324487	-0.05697854478248132	-8.343767750546249	-0.05780170613351743	-8.464312643118319
63.979097088622495	98.974151541869	96.31501522930228	109.79546750156987	107.75725792398369	114.40231232097506	112.5815547817678	118.40880844025297	116.74646142582355	124.7488367493052	123.27660166851152	0.07528991996697504	0.0798461481480236	-0.05712799076485453	-8.416058684291784	-0.05796156948323983	-8.538864634680067
64.36460333324754	98.91721107944906	96.255310093772	109.76411440130606	107.72499416616759	114.38026035764352	112.55917944446466	118.39381415527093	116.73149683249594	124.74296033218312	123.27103709855129	0.07544745681625113	0.08001571005385699	-0.05727614973835671	-8.488727136027592	-0.05812025125081277	-8.613832641087356
64.75243244692527	98.85963981672172	96.19493660407099	109.73245588831149	107.69241108490085	114.3580183065189	112.53660796919942	118.37871431613794	116.71642523723139	124.73708201894435	123.26547264078891	0.07560692775080713	0.08018736582855202	-0.057423058387712445	-8.561779351013683	-0.05827778943617545	-8.689223579713143
65.14259842611021	98.80143172010844	96.13388826202639	109.70048967899328	107.65950619242938	114.33558515813868	112.51383924343274	118.36350877446439	116.7012464453093	124.73120257791652	123.25990905482205	0.07576835403858918	0.08036113880459973	-0.057568753431610276	-8.635221700154943	-0.05843422209846949	-8.76504450698485
65.53511535159264	98.74258066377713	96.07215847060061	109.6682134538171	107.62627696153722	114.31295988625286	112.49087213603151	118.34819737701993	116.6859602563144	124.72532278330372	123.25434710584982	0.07593175727266485	0.08053705267589721	-0.05771327163023443	-8.709060683100688	-0.05858958736388331	-8.841302621749492
65.92999738900669	98.68308042799666	96.00974053215869	109.63562485661481	107.59272082478442	114.29014144748393	112.46770549689296	118.3327799656023	116.67056646398865	124.71944341521777	123.24878756469869	0.07609715937733624	0.08071513150461679	-0.057856649788931236	-8.783302930718492	-0.0587439234300291	-8.918005268107663
66.32725878934137	98.62292469746205	95.94662764670565	109.60272149387885	107.55883517373026	114.26712878098209	112.44433815656252	118.31725637690535	116.65506485608192	124.71356525971208	123.24323120785064	0.07626458261439133	0.08089539972823243	-0.057998924765200854	-8.857955208291969	-0.058897268573076644	-8.995159938909637
66.72691388945532	98.5621070595844	95.88281291008846	109.56950093403802	107.52461735813634	114.24392080806876	112.42076892583997	118.30162644237997	116.63945521419534	124.70768910881117	123.23767881746706	0.07643404958949224	0.08107788216669944	-0.05814013347594482	-8.933024418616696	-0.05904966115554089	-9.072774279138685
67.12897711259382	98.5006210027508	95.81828931216738	109.53596070672009	107.49006468515469	114.22051643187547	112.39699659537932	118.28588998809471	116.62373731362395	124.70181576054338	123.23213118141568	0.07660558325870763	0.0812626040298015	-0.05828031290073454	-9.008517604761437	-0.05920113963045992	-9.150856089061563
67.53346296890952	98.4384599145497	95.75304973495265	109.50209830199702	107.45517441849724	114.19691453697303	112.37301993527873	118.27004683459178	116.60791092319405	124.6959460189718	123.22658909329547	0.07677920693519262	0.08144959092465735	-0.05841950009056518	-9.084441953553323	-0.0593517425502057	-9.229413327997463
67.94038605598601	98.3756170799622	95.68708695070667	109.46791116961317	107.41994377758617	114.17311398899226	112.34883769466062	118.2540967967387	116.5919758050963	124.69008069422433	123.22105335246093	0.07695494429601543	0.08163886886340284	-0.05855773217319893	-9.160804798721074	-0.05950150857259473	-9.308454117854126
68.3497610593647	98.31208567951938	95.6203936200121	109.4333967181973	107.38436993668655	114.14911363423668	112.32444860124318	118.23803968357757	116.57593171471554	124.68422060252489	123.2155247640467	0.07713281938914238	0.0818304642710461	-0.05869504636041256	-9.237613624325604	-0.05965047646859034	-9.38798674688951
68.7616027530747	98.24785878742341	95.55296228980356	109.39855231445567	107.34845002401855	114.12491229928548	112.29985136090086	118.22187529816884	116.55977840045495	124.67836656622202	123.21000413899058	0.07731285664057777	0.0820244039934988	-0.05883147995274385	-9.314876067910518	-0.059798685127759654	-9.468019673247909
69.17592600016614	98.18292936963475	95.48478539136538	109.3633752823498	107.31218112085199	114.1005087905896	112.27504465721745	118.20560343743398	116.5435156035587	124.67251941382072	123.20449229405827	0.07749508086166775	0.08222071530579694	-0.05896707034747806	-9.392599924209208	-0.05994617356645904	-9.548561529001745
69.59274575324658	98.11729028192012	95.41585523828996	109.3278629022525	107.27556026057778	114.07590189405546	112.25002715102539	118.18922389199058	116.52714305792637	124.66667998000946	123.1989900518644	0.07767951725657006	0.0824194259205048	-0.05910185504689025	-9.47079314896473	-0.060092980937156426	-9.629621124404366
70.01207705502031	98.05093426786489	95.34616402440088	109.29201241008705	107.2385844277605	114.05109037462107	112.22479747993671	118.17273644598541	116.51066048992509	124.66084910568942	123.19349824089495	0.07786619142989372	0.08262056399631487	-0.059235871661854844	-9.549463862123957	-0.060239146532353516	-9.711207451462542
70.43393503883172	97.98385395684826	95.2757038216384	109.25582099644767	107.20125055717027	114.02607297582315	112.19935425786379	118.15614087692411	116.49406761819768	124.65502763800389	123.18801769552982	0.07805512939451639	0.08282415814684686	-0.059369157920656335	-9.628620351835707	-0.06038470979399335	-9.793329688342055
70.85833492921113	97.91604186197786	95.20446657790522	109.21928580569826	107.16355553279091	114.0008484193523	112.17369607452716	118.13943695549413	116.47736415346365	124.64921643036479	123.18254925606266	0.07824635757957767	0.08303023744964896	-0.059501751677061065	-9.708271078550752	-0.060529710322242636	-9.875997203827865
71.2852920424243	97.84749037798643	95.13244411487419	109.18240393505197	107.12549618680714	113.97541540459879	112.147821494953	118.12262444538467	116.46054979831689	124.64341634248014	123.17709376872119	0.07843990283866058	0.08323883145540956	-0.05963369091614368	-9.788424678692536	-0.06067418788177292	-9.959219561493228
71.71482178702524	97.7781917790885	95.05962812575638	109.14517243363015	107.08706929856886	113.94977260818847	112.12172905895935	118.10570310310224	116.44362424701796	124.63762824038132	123.1716520856873	0.07863579245816052	0.08344997019738204	-0.059765013761818864	-9.86908996881175	-0.06081818241014503	-10.043006524269003
72.14693966441222	97.70813821679592	94.98601017302867	109.10758830149943	107.04827159353158	113.92391868350707	112.0954172806296	118.08867267778082	116.42658718528106	124.6318529964487	123.1662250651155	0.07883405416584913	0.08366368420103185	-0.05989575848550999	-9.95027594991916	-0.06096173402724503	-10.12736805919485
72.58166126938723	97.63732171769188	94.91158168612036	109.06964848868681	107.00909974217271	113.89785226021333	112.06888464777396	118.07153291098707	116.40943829005525	124.62609148943694	123.16081357115077	0.07903471613963693	0.08388000449390803	-0.0600259635124587	-10.031991811531043	-0.06110488304189232	-10.212314341952151
73.01900229071879	97.565734181164	94.83633395905927	109.03134989417357	106.9695503588843	113.87157194374227	112.04212962137932	118.05428353652216	116.39217722930147	124.62034460450104	123.15541847394688	0.07923780701654255	0.08409896261574792	-0.06015566743010936	-10.11424693623485	-0.061247669961360884	-10.297855761895335
73.45897851170821	97.49336737709277	94.76025814807417	108.99268936486423	106.92962000083888	113.84507631479445	112.01515063504445	118.036924280216	116.37480366176212	124.61461323321917	123.15004064968176	0.07944335590186999	0.0843205906288204	-0.06028490899677763	-10.197050904207572	-0.06139013550003369	-10.384002926984977
73.90160581075892	97.42021294349797	94.68334526915635	108.9536636945339	106.88930516683112	113.81836392881573	111.98794609440404	118.0194548597187	116.35731723672659	124.6088982736174	123.14468098057424	0.07965139237860361	0.0845449211285122	-0.06041372714865645	-10.280413497748668	-0.06153232058804292	-10.470766668939177
74.34690016194996	97.3462623841398	94.60558619557614	108.91426962274988	106.84860229609154	113.7914333154628	111.96051437653725	118.00187498428491	116.33971759378949	124.60320063019178	123.13934035489814	0.07986194651702429	0.08477198725416833	-0.06054216100899623	-10.364344706165866	-0.061674266380720155	-10.55815804852682
74.79487763561212	97.27150706607533	94.52697165535676	108.8745038337695	106.80750776707394	113.76428297805751	111.93285382936385	117.98418435455358	116.32200436260361	124.59752121393076	123.1340196669965	0.08007504888455305	0.08500182270018816	-0.06067024989580716	-10.448854730475432	-0.06181601426699501	-10.646188360828091
75.24555439890803	97.19593821716924	94.44749222870324	108.8343629554124	106.76601789621486	113.73691139302785	111.9049627710255	117.96638266232203	116.30417716262659	124.59186094233672	123.12871981729485	0.08029073055582754	0.08523446172738776	-0.060798033330911494	-10.533953988542635	-0.06195760587927168	-10.734869140873343
75.6989467164156	97.1195469235577	94.36713834538598	108.7938435579063	106.72412893666403	113.70931700933545	111.87683948925239	117.94846959031376	116.2862356028607	124.58622073944612	123.1234417123129	0.08050902312302056	0.08546993917463379	-0.0609255510486264	-10.619653120164003	-0.062099083102992836	-10.824212169285602
76.15507095071504	97.04232412706514	94.28590028207891	108.75294215270665	106.68183707698604	113.68149824789005	111.84848224071513	117.930444811941	116.26817928158658	124.58060153584954	123.11818626467587	0.08072995870640441	0.0857082904707572	-0.061052843005043655	-10.7059629924006	-0.062240488086686696	-10.91422947819592
76.61394356297929	96.96426062257231	94.20376815965056	108.71165519128793	106.63913843983121	113.65345350094914	111.81988925036048	117.91230799105998	116.25000778608948	124.57500426870982	123.11295439312399	0.0809535699651679	0.08594955164675488	-0.06117994938618665	-10.79289470481308	-0.062381863251019354	-11.004933357042319
77.07558111356816	96.88534705533706	94.12073194040977	108.66997906390877	106.59602908057718	113.62518113150522	111.791058710733	117.894058781722	116.23172069238001	124.56942988178108	123.10774702252226	0.08117989010849318	0.08619375934828417	-0.06130691061827065	-10.88045959518422	-0.06252325129966607	-11.09633635884893
77.54000026262605	96.805573918263	94.03678142530143	108.62791009834532	106.55250498593657	113.59667947265538	111.76198878127798	117.87569682791518	116.2133175649055	124.56387932542414	123.10256508386716	0.08140895290690209	0.08644095084846307	-0.061433767377323534	-10.968669245230558	-0.06266469522995521	-11.18845130655609
78.00721777068286	96.72493154912021	93.95190625105653	108.58544455859801	106.50856207253467	113.56794682695899	111.73267758763016	117.85722176330239	116.19479795625641	124.55835355662357	123.09740951429407	0.0816407927038743	0.08669116406097915	-0.061560560597285985	-11.057535486179404	-0.06280623834194898	-11.281291299252189
78.47725049925933	96.64341012771355	93.86609588729208	108.54257864356633	106.46419618545256	113.53898146577805	111.70312322088407	117.83863321095103	116.17616140686394	124.55285353900234	123.0922812570825	0.08187544442775047	0.08694443755352063	-0.06168733148206229	-11.147070405128034	-0.06294792425121898	-11.374869719129492
78.95011541147531	96.56099967299849	93.77933963356156	108.4993084856922	106.41940309673583	113.50978162860162	111.67332373684638	117.81993078305507	116.15740744468948	124.5473802428347	123.08718126165955	0.08211294360392207	0.08720081056153443	-0.061814121514146336	-11.237286350984505	-0.0630897968984101	-11.469200238054327
79.42582957266194	96.47769004014593	93.69162661635703	108.4556301495731	106.37417850387003	113.48034552235539	111.64327715527207	117.80111408065207	116.13853558490781	124.54193464506031	123.08211048360378	0.08235332636732176	0.08746032300232141	-0.0619409724649671	-11.328195940750447	-0.06323190056053818	-11.564296824577468
79.90441015097758	96.39347091755191	93.6029457860592	108.41153963054076	106.32851802821841	113.45067132069313	111.61298145908023	117.78218269333085	116.11954532958056	124.53651772929452	123.07706988464592	0.08259662947521855	0.08772301548948189	-0.06206792640602998	-11.419812066193117	-0.063374279863325	-11.660173751275579
80.38587441802741	96.30833182379382	93.51328591383749	108.36703285320702	106.28241721342417	113.42075716327152	111.58243459355181	117.76313619893253	116.100436167322	124.53113048583906	123.07206043266902	0.08284289032032843	0.08798892934771298	-0.06219502571950386	-11.512147900411946	-0.06351697979224014	-11.756845601947134
80.87023974948666	96.22226210453178	93.42263558849866	108.32210566997531	106.23587152377446	113.39060115500737	111.55163446550787	117.74397416324373	116.08120757295639	124.52577391169112	123.06708310170735	0.08309214694424738	0.08825810662797715	-0.06232231310823977	-11.60521690459791	-0.063660045704097	-11.854327279201243
81.35752362572781	96.13525092935393	93.33098321328356	108.27675385951673	106.18887634252623	113.36020136531715	111.52057894246786	117.7246961396819	116.06185900716636	124.52044901055109	123.0621388719434	0.08334443805121704	0.08853059012304346	-0.06244983160829065	-11.699032835225808	-0.06380352334026895	-11.952634012330236
81.8477436324513	96.04728728856502	93.23831700261083	108.23097312520915	106.14142697019149	113.3295558273366	111.4892658517867	117.70530166897166	116.04238991613173	124.51515679282848	123.05722872970304	0.0835998030222331	0.08880642338341818	-0.06257762459939897	-11.793609751162876	-0.06394745883818587	-12.051781365167699
82.34091746132043	95.95835998991862	93.14462497876909	108.18475909354045	106.09351862278339	113.29866253712333	111.45769297977205	117.68579027881418	116.02279973116036	124.50989827564746	123.05235366745023	0.0838582819295032	0.08908565073367336	-0.06270573581696226	-11.888962021108455	-0.06409189874466392	-12.15178524435396
82.83706291059936	95.86845765529026	93.04989496855437	108.13810731247193	106.04514643001865	113.26751945283745	111.42585807077826	117.66616148354608	116.00308786830755	124.50467448284948	123.04751468377815	0.08411991555126672	0.08936831728918403	-0.06283420936389916	-11.98510433121919	-0.06423689002849642	-12.25266190768889
83.33619788579601	95.77756871729318	92.95411459985553	108.09101324976434	105.99630543347952	113.23612449390453	111.39375882628016	117.64641478379161	115.98325372798793	124.49948644499632	123.04271278340113	0.08438474538698676	0.08965446897328573	-0.06296308972231657	-12.082051692810637	-0.06438248009364145	-12.354427972742997
83.83834040030794	95.68568141583347	92.85727129818412	108.04347229126196	105.9469905847297	113.20447554015587	111.36139290392188	117.62654966610356	115.96329669457512	124.49433519936944	123.03794897714222	0.08465281367292132	0.0899441525348653	-0.06309242176669727	-12.179819450560899	-0.06452871679319117	-12.457100425821409
84.34350857607244	95.59278379460629	92.75935228315124	107.9954797391368	105.89719674338694	113.17257043094888	111.32875791654408	117.60656560259665	115.94321613599286	124.48922178996963	123.03322428192116	0.08492416339809086	0.09023741556639624	-0.06322225077629184	-12.278423290674255	-0.06467564844301421	-12.560696631026076
84.85172064422062	95.49886369753011	92.66034456488826	107.94703081008909	105.84691867514788	113.14040696426449	111.29585143118531	117.58646205056941	115.92301140329357	124.48414726751305	123.02853972073812	0.08519883832064476	0.09053430652242941	-0.06335262244810735	-12.377879249361285	-0.06482332383617972	-12.66523433963448
85.36299494573534	95.40390876512099	92.5602349404143	107.89812063350573	105.79615104976708	113.10798289578345	111.26267096806042	117.56623845211809	115.90268183022816	124.47911268942735	123.02389632265798	0.0854768829846472	0.09083487473855731	-0.06348358290911449	-12.478203721409955	-0.06497179225615923	-12.770731699554744
85.87734993211305	95.30790643080415	92.45900998994733	107.84874424957344	105.74488843898675	113.07529593793907	111.22921399951255	117.5458942337394	115.88222673280337	124.47411911984538	123.01929512279094	0.08575834273728722	0.09113917045085881	-0.06361517873173739	-12.579413469396968	-0.06512110349356703	-12.877207265468314
86.39480416602983	95.21084391716226	92.35665607315987	107.7988966073454	105.69312531441588	113.04234375894531	111.19547794893853	117.5254288059222	115.86164540882714	124.4691676295956	123.01473716227089	0.0860432637465297	0.09144724481584308	-0.06374745694618866	-12.68152563264448	-0.0652713078597742	-12.984680008761643
86.91537632201124	95.11270823212237	92.25315932538024	107.74857256276262	105.64085604536002	113.00912398180276	111.16146018968922	117.50484156273012	115.84093713744382	124.46425929619332	123.01022348823321	0.08633169301921588	0.09175914993090295	-0.06388046505482237	-12.784557736689749	-0.06542245620271103	-13.093169327974465
87.43908518710603	95.01348616507715	92.14850565373686	107.6977668766254	105.58807489659675	112.97563418327745	111.1271580439402	117.4841318813715	115.82010117865549	124.45939520382723	123.00575515378826	0.08662367841963105	0.09207493885529718	-0.0640142510469559	-12.888527703093132	-0.06557459992293957	-13.202695059604594
87.9659496615646	94.91316428294328	92.0426807332477	107.64647421251638	105.53477602609867	112.9418718928557	111.0925687815359	117.46329912175915	115.79913677283203	124.45457644334589	123.00133321799449	0.08691926868854868	0.09239466563167044	-0.06414886341357828	-12.993453859318834	-0.06572779098961234	-13.313277489021857
88.4959887595208	94.81172892615419	91.93567000285354	107.5946891346719	105.48095348270009	112.90783459167113	111.05768961880321	117.44234262605751	115.77804314020734	124.44980411224022	122.99695874582733	0.08721851346276767	0.09271838530813317	-0.0642843511620299	-13.099354948939435	-0.06588208195661593	-13.424937361745833
89.0292216096782	94.70916620458851	91.82745866139629	107.54240610580253	105.4266012037085	112.87351971140649	111.02251771733684	117.4212617182191	115.75681948036375	124.44507931462618	122.9926328081476	0.08752146329515283	0.09304615396091057	-0.06442076383173401	-13.20625014219695	-0.06603752597997925	-13.537695895112847
89.56566745600044	94.60546199343185	91.71803166354053	107.48961948485825	105.37171301245607	112.8389246331654	110.98705018275203	117.40005570350696	115.73546497170112	124.44040316122236	122.9883564816654	0.08782816967519962	0.09337802871758485	-0.06455815151026911	-13.314159046887653	-0.06619417683485551	-13.651574790241284
90.1053456584057	94.5006019289737	91.60737371564105	107.43632352474043	105.31628261579336	112.80404668631753	110.95128406340751	117.37872386800625	115.71397877089376	124.4357767693276	122.98413084890299	0.0881386850501328	0.09371406778093914	-0.06469656484895836	-13.423101719359693	-0.06635208893303002	-13.766596244164248
90.6482756934654	94.39457140433706	91.49546927155416	107.3825123699561	105.26030360152036	112.7688831473129	110.91521634909479	117.35726547812129	115.69236001233159	124.43120126279457	122.97995699815372	0.08845306284655591	0.09405433045342806	-0.06483605507970935	-13.533098675976362	-0.06651131734125215	-13.882782962551573
91.19447715510712	94.28735556514246	91.38230252839503	107.32818005421524	105.20376943575603	112.73343123846715	110.87884396969486	117.33567978006056	115.67060780754787	124.426677772002	122.97583602343941	0.08877135749267019	0.09439887716228904	-0.06497667403165508	-13.644170904870407	-0.06667191779929738	-14.0001581726101
91.74396975532183	94.1789393051042	91.26785742223986	107.2733204979679	105.14667346024238	112.69768812671464	110.84216379380013	117.31396599930679	115.64872124463075	124.42220743382317	122.9717690244636	0.08909362444107478	0.09474776948531377	-0.06511847414905958	-13.756339878043946	-0.06683394673933662	-14.11874563640231
92.29677332487483	94.06930726156038	91.15211762377467	107.2179275058808	105.08900888958333	112.66165092233047	110.80517262730154	117.29212334007383	115.62669938761998	124.41779139159274	122.96775710656277	0.08941992019217114	0.09510107017729827	-0.06526150850817203	-13.869627563730319	-0.06699746130476569	-14.238569664550596
92.85290781402206	93.95844381093572	91.03506653389046	107.16199476425102	105.03076880841525	112.62531667761928	110.76786721193923	117.27015098474851	115.60454127588737	124.41343079507001	122.96380138065409	0.08975030231818357	0.0954588431971941	-0.06540583083585716	-13.984056439145206	-0.0671625193701999	-14.359655130261672
93.41239329322968	93.84633306413696	90.9166872792255	107.10551583835553	104.97194616850827	112.58868238557042	110.7302442238162	117.24804809331779	115.58224592350093	124.40912680040002	122.95990296318003	0.09008482948781847	0.09582115373597787	-0.06555149552789885	-14.099649503634282	-0.06732917956155404	-14.482027483798447
93.97524995389855	93.7329588618816	90.79696270765602	107.0484841697346	104.91253378579627	112.55174497847841	110.69230027187359	117.22581380278041	115.55981231857221	124.40488057007094	122.95606297604999	0.09042356149157758	0.09618806824526138	-0.06569855766815635	-14.216430292188306	-0.06749750127697496	-14.605712767406658
94.54149810909283	93.61830476995941	90.67587538373525	106.99089307340732	104.85252433733336	112.51450132652747	110.65403189632646	117.20344722654279	115.53723942258596	124.40069327286889	122.95228254657806	0.09076655926774893	0.09655965446666483	-0.06584707304774895	-14.334422889234702	-0.06766754470778835	-14.730737630507065
95.11115819427312	93.50235407442746	90.55340758408283	106.93273573501803	104.79191035817594	112.47694823634004	110.6154355670598	117.1809474537991	115.51452616971268	124.39656608382981	122.94856280741811	0.09111388492908983	0.09693598146197448	-0.06599709818455324	-14.453651942862052	-0.06783937085967295	-14.857129345353314
95.68425076803395	93.38508977673871	90.42954129272499	106.87400520791098	104.73068423818741	112.43908244948709	110.57650768198258	117.15831354889424	115.49167146610233	124.39250018418765	122.94490489649492	0.09146560179022674	0.09731711964410618	-0.06614869034463311	-14.574142679695797	-0.06801304157603738	-14.984915823431948
96.26079651284576	93.2664945888035	90.30425819638589	106.81469441013097	104.66883821876311	112.40090064095902	110.5372445653382	117.13554455066918	115.46867418915875	124.38849676131885	122.9413099569308	0.09182177439579414	0.09770314080890524	-0.06630190756176546	-14.69592091973027	-0.068188619559578	-15.11412563182239
96.84081623580131	93.14655092798739	90.17753967973432	106.75479612135061	104.60636438947625	112.36239941759855	110.49764246597314	117.11263947179039	115.44553318679624	124.38455700868482	122.93777913697069	0.09218246854932773	0.09809411816779548	-0.0664568086597086	-14.81901309200839	-0.06836616839613896	-15.244788010393677
97.42433086936633	93.0252409120414	90.04936682058293	106.69430297971763	104.54325468463796	112.32357531648985	110.4576975555577	117.08959729805841	115.4222472766741	124.38068212576857	122.93431358990034	0.09254775134294248	0.09849012638131675	-0.06661345327339063	-14.943446250501438	-0.0685457525780464	-15.376932889350428
98.01136147213543	92.90254635397044	89.9197203850463	106.63320747862596	104.47950087977517	112.28442480330858	110.41740592676322	117.06641698770117	115.39881524541319	124.37687331801057	122.93091447396384	0.09291769118781455	0.09889124159356263	-0.06677190187136262	-15.069248090458132	-0.06872743752863641	-15.510590907244477
98.60192922959182	92.7784487568357	89.78858082265488	106.57150196340218	104.41509458801792	112.24494427062558	110.37676359138855	117.04309747064478	115.37523584778882	124.37313179673775	122.92758295227388	0.0932923578454928	0.09929754146755929	-0.06693221577866382	-15.196446965397627	-0.06891128962716664	-15.645793429619516
99.1960554548718	92.65292930849667	89.65592826143147	106.50917862791135	104.3500272564	112.20513003616844	110.33576647844023	117.01963764776734	115.35150780590466	124.36945877909152	122.92432019272056	0.09367182246006063	0.09970910522159981	-0.06709445720034068	-15.325071904371725	-0.06909737623414003	-15.782572568044998
99.79376158953411	92.52596887628927	89.5217425029275	106.4462295110744	104.2842901620648	112.16497834103492	110.29441043215961	116.99603639013029	115.32762980834188	124.365855487949	122.92112736787351	0.09405615759118184	0.10012601366657346	-0.0672586892454774	-15.455152629936492	-0.06928576571792178	-15.920961199884914
100.39506920433367	92.3975480016453	89.38600301722566	106.3826464932994	104.21787440837895	112.12448534786093	110.25269120999974	116.97229253819059	115.30360050928735	124.36232315184253	122.91800565488127	0.09444543724804895	0.10054834924431255	-0.06742497595153907	-15.586719576422183	-0.06947652748085886	-16.060992988383077
101.00000000000001	92.26764689465169	89.24868893790813	106.31842129282106	104.15077092094778	112.08364713893846	110.21060448054781	116.94840490099011	115.27941852763702	124.35886300487296	122.91495623536473	0.09483973692426487	0.10097619606698963	-0.067508893934688	-15.65287845426754	-0.06957280031604991	-16.131423929471147
