# Supplementary material for: White matter micro- and macrostructure brain charts for the human lifespan
Source: Nature. 2026 May 13;655(8124):979–89. doi: 10.1038/s41586-026-10454-2 (PMC13391363; doi:10.1038/s41586-026-10454-2)
Supplement: Supplementary file 12 — Centiles trajectories of brain charts. SDT.T9.1–5 contain the brain charts for the global metrics; SDT.T9.6–509 contain the brain charts for the tract-specific metrics (unnormalized); and SDT.T9.510–1157 contain the brain charts for the tract-specific macrostructural metrics (normalized). Included in each table are the male and female centile trajectories for the 2.5th, 25th, 50th, 75th and 97.5th percentiles; the interquartile range normalized by the 50th centile; and the derivatives of the 50th centiles with respect to both age and log(age). Charts are sampled in logarithmically spaced intervals. Age is reported in years, while centile trajectory values are reported in metric-specific units: diffusivities in mm2 s−1, volume in mm3, surface area in mm2, average length in mm, and FA is dimensionless (unitless). [file 41586_2026_10454_MOESM12_ESM.zip › plotted_curves/SDT.T9.140-FX_left_avg_length_curve_metrics.csv]

ages	male_0.025th_percentile	female_0.025th_percentile	male_0.25th_percentile	female_0.25th_percentile	male_0.5th_percentile	female_0.5th_percentile	male_0.75th_percentile	female_0.75th_percentile	male_0.975th_percentile	female_0.975th_percentile	male_normalized_quantile_range	fwmale_normalized_quantile_range	male_median_centile_d_age	male_median_centile_d_log_age	female_median_centile_d_age	female_median_centile_d_log_age
0.25	36.411067069446034	36.458519943358255	38.660547054547	38.682490907558446	40.07993433664447	40.08234238656479	41.71090419792241	41.68762427256229	45.58917485254218	45.49155568526326	0.07610683984046632	0.07497399568172779	0.24946272166437816	0.14403449087383022	0.24947771137624883	0.14404314561592246
0.25150637576242696	36.41140845561599	36.45886177443804	38.66090953132685	38.68285359008101	40.080310121242015	40.08271819374247	41.711295274051594	41.688015130428816	45.589602290159036	45.49198220763911	0.07610683982976668	0.07497399567120572	0.24929780919410405	0.14437235171499196	0.2493127890102187	0.14438102676649578
0.2530218281966045	36.411751443366626	36.45920520918573	38.66127370862838	38.68321797409048	40.080687668790915	40.08309576397748	41.71168818486738	41.68840782195808	45.59003173303886	45.49241073098454	0.07610683981887424	0.07497399566049362	0.24896698241173	0.1450495254694033	0.24898194237539428	0.1450582412271615
0.25454641199404576	36.4120960395814	36.45955025449374	38.661639593760235	38.68358406689964	40.081066986868045	40.08347510484716	41.71208293825489	41.68880235503082	45.590463189799756	45.49284126389915	0.07610683980778467	0.07497399564958805	0.24863613931302098	0.14572960860641615	0.2486510794260539	0.1457383652423232
0.2560801821758082	36.41244225116858	36.45989691727934	38.66200719405737	38.68395187584762	40.08144808307763	40.08385622395616	41.712479542127696	41.68919873755619	45.59089666909083	45.493273815013566	0.0761068397964952	0.07497399563848554	0.24830528004713415	0.14641261162614683	0.2483202002949838	0.14642140931482572
0.25762319409447826	36.412790085061395	36.460245204484785	38.662376516881274	38.68432140830006	40.081830965051346	40.08423912893663	41.71287800442796	41.689596977471886	45.59133217959246	45.49370839298956	0.0761068397850017	0.0749739956271824	0.24797440472502785	0.14709854503507813	0.2479893051131512	0.14710738395388034
0.2591755034361701	36.413139548217956	36.46059512307725	38.66274756961982	38.68469267164904	40.08221564044823	40.08462382744807	41.7132783331263	41.68999708274413	45.59176973001618	45.49414500652004	0.07610683977330067	0.0749739956156754	0.24764351346857438	0.1477874193687967	0.2476583940006094	0.14779629969598318
0.2607371662225343	36.413490647621394	36.46094668004899	38.66312035968748	38.68506567331325	40.08260211695493	40.08501032717759	41.71368053622205	41.69039906136776	45.59220932910483	45.494583664329134	0.07610683976138817	0.07497399560396031	0.24731260639600805	0.14847924517562205	0.24732746707195474	0.14848816708945378
0.2623082388127803	36.41384339027984	36.46129988241725	38.66349489452525	38.6854404207379	40.08299040228553	40.085398635839745	41.71408462174315	41.69080292136626	45.59265098563253	45.495024375172186	0.07610683974926064	0.07497399559203377	0.24698168364193407	0.1491740330329776	0.2469965244508785	0.14918299670716806
0.2638887779057103	36.41419778322659	36.46165473722451	38.66387118160085	38.68581692139493	40.08338050418187	40.08578876117681	41.71449059774637	41.69120867079189	45.59309470840494	45.49546714783599	0.07610683973691425	0.07497399557989205	0.2466507453336817	0.14987179354648106	0.2466655662847188	0.14988079916383867
0.26547884054176485	36.41455383352004	36.462011251538335	38.66424922840862	38.68619518278299	40.08377243041337	40.08618071095872	41.714898472317195	41.69161631772564	45.59354050625907	45.49591199113866	0.07610683972434461	0.07497399556753062	0.24631979158402828	0.15057253731720266	0.24633459267533908	0.15058158505871688
0.2670784841050822	36.41491154824375	36.46236943245153	38.66462904246967	38.6865752124274	40.08416618877719	40.08657449298307	41.71530825356999	41.69202587027733	45.5939883880635	45.496358913929775	0.07610683971154798	0.07497399555494608	0.24598882249119924	0.15127627497622598	0.24600360372096475	0.15128536502015777
0.26868776632556873	36.415270934506516	36.462729287082155	38.66501063133186	38.68695701788034	40.08456178709822	40.086970115075246	41.71571994964797	41.69243733658565	45.594438362718336	45.496807925090415	0.07610683969852011	0.07497399554213398	0.24565783819707576	0.15198301718828588	0.24567259956711496	0.1519921497165342
0.2703067452809827	36.415631999442446	36.46309082257362	38.665394002569954	38.687340606720845	40.08495923322926	40.0873675850885	41.71613356872339	41.69285072481829	45.594890439155414	45.49725903353328	0.07610683968525693	0.07497399552909087	0.24532683881989215	0.15269277462448372	0.24534158032292908	0.15270194981621898
0.2719354793990299	36.41599475021095	36.46345404609465	38.665779163785544	38.68772598655484	40.08535853505091	40.08776691090391	41.71654911899745	41.69326604317185	45.5953446263382	45.49771224820267	0.07610683967175425	0.07497399551581171	0.24499582448697765	0.15340555798593414	0.2450105461248313	0.1534147760248743
0.27357402745947257	36.41635919399685	36.46381896483943	38.66616612260723	38.68811316501527	40.08575970047178	40.08816810043057	41.71696660870047	41.693683299872106	45.595800933262005	45.49816757807463	0.07610683965800781	0.07497399550229279	0.2446647952965577	0.15412137797829928	0.2446794970692281	0.15413063904816227
0.2752224485962505	36.416725338010295	36.46418558602753	38.66655488669051	38.688502149761945	40.08616273742834	40.08857116160542	41.71738604609177	41.69410250317376	45.5962593689538	45.498625032156816	0.07610683964401269	0.0749739954885299	0.24433375136322866	0.15484024533179763	0.24434843327071576	0.1548495496135729
0.27688080229961526	36.41709318948703	36.464553916904094	38.66694546371802	38.68889294848187	40.0865676538852	40.08897610239355	41.717807439459975	41.69452366136079	45.59671994247262	45.49908461948886	0.07610683962976467	0.07497399547451811	0.24400269281250075	0.15556217080393253	0.2440173548493476	0.1555715184804285
0.2785491484182772	36.41746275568816	36.4649239647397	38.66733786139937	38.689285568889034	40.08697445783495	40.08938293078803	41.71823079712281	41.69494678274628	45.597182662909255	45.4995463491421	0.07610683961525927	0.07497399546025298	0.24367161975715135	0.15628716516403074	0.2436862619324529	0.1562965564271508
0.28022754716156506	36.4178340439005	36.46529573683066	38.66773208747139	38.68968001872468	40.08738315729839	40.08979165481017	41.71865612742736	41.6953718756727	45.59764753938661	45.50001023021996	0.07610683960049182	0.07497399544573041	0.24334053230995778	0.15701523920597538	0.24335515461825707	0.15702467423670896
0.2819160591015993	36.41820706143634	36.46566924049878	38.66812814969805	38.690076305757145	40.087793760324445	40.09020228250933	41.719083438749976	41.695798948511666	45.59811458105956	45.50047627185764	0.07610683958545776	0.07497399543094513	0.24300943058005942	0.15774640372819704	0.24302403301953746	0.15775588271299057
0.28361474517547763	36.41858181563366	36.46604448309164	38.66852605587053	38.690474437782086	40.08820627499026	40.0906148219632	41.71951273949636	41.69622800966428	45.59858379711506	45.500944483222526	0.07610683957015163	0.07497399541589286	0.24267831469114753	0.15848066957278206	0.2426928972672613	0.15849019269808196
0.2853236666874746	36.41895831385619	36.466421471982514	38.66892581380738	38.69087442262242	40.08862070940133	40.091029281277706	41.71994403810176	41.696659067560994	45.599055196772355	45.50141487351406	0.07610683955456905	0.07497399540056851	0.2423471847523615	0.15921804757545033	0.24236174745237804	0.1592276150267935
0.2870428853112538	36.419336563493246	36.46680021457039	38.6693274313543	38.69127626812836	40.089037071691344	40.091445668587056	41.720377343030705	41.69709213066167	45.599528789282665	45.5018874519637	0.07610683953870497	0.07497399538496724	0.2420160408510128	0.1599585485910211	0.24203058368766506	0.15996816056212992
0.28877246309209376	36.41971657196005	36.46718071828012	38.669730916384474	38.69167998217753	40.08945537002243	40.09186399205388	41.72081266277737	41.69752720745573	45.60000458392964	45.50236222783521	0.0761068395225542	0.07497399536908406	0.24168488312716363	0.1607021835179694	0.24169940609499463	0.16071184019438078
0.2905124624491269	36.420098346697586	36.46756299056239	38.670136276798495	38.69208557267502	40.089875612585146	40.09228425986921	41.721250005865485	41.69796430646215	45.6004825900292	45.502839210424575	0.0761068395061115	0.07497399535291367	0.2413537116790394	0.16144896325022273	0.24136821477259218	0.1614586648183831
0.29226294617759224	36.42048189517269	36.46794703889378	38.67054352052435	38.6924930475533	40.09029780759847	40.09270648025252	41.72168938084835	41.69840343622946	45.60096281692961	45.50331840906007	0.07610683948937168	0.07497399533645131	0.2410225266139605	0.16219889870262705	0.24103700983323506	0.1622086453526208
0.294023977451102	36.42086722487812	36.46833287077681	38.67095265551757	38.692902414772426	40.09072196330991	40.09313066145181	41.722130796308974	41.69884460533588	45.60144527401156	45.503799833102285	0.07610683947232913	0.07497399531969111	0.2406913280428853	0.16295200080821814	0.24070579139879555	0.16296179273922462
0.29579561982392083	36.421254343332556	36.468720493739944	38.6713636897612	38.69331368231998	40.09114808799549	40.093556811743646	41.72257426086004	41.69928782238931	45.601929970688204	45.50428349194426	0.07610683945497852	0.07497399530262824	0.24036011606949614	0.16370828051913122	0.24037455955294718	0.16371811791668733
0.29757793723326015	36.421643258080664	36.46910991533769	38.671776631265885	38.69372685821114	40.09157618995988	40.09398493943313	41.72301978314401	41.69973309602736	45.602416916405204	45.50476939501141	0.0761068394373142	0.07497399528525678	0.24002889079747547	0.16446774880478188	0.2400433144048293	0.16447763185806252
0.29937099400158496	36.42203397669313	36.4695011431506	38.67219148806987	38.69414195048874	40.09200627753633	40.09441505285406	41.72346737183314	41.70018043491746	45.602906120640796	45.50525755176171	0.076106839419331	0.07497399526757134	0.23969765234505758	0.1652304166545946	0.23971205608177115	0.16524034556186962
0.3011748548389356	36.42242650676673	36.46989418478534	38.67260826823913	38.694558967223315	40.09243835908684	40.094847160368936	41.72391703562954	41.70062984775689	45.603397592905864	45.505747971685686	0.07610683940102234	0.07497399524956606	0.23936640080682992	0.1659962950670888	0.23938078467290325	0.1660062700175331
0.30298958484526295	36.4228208559243	36.470289047874665	38.67302697986728	38.694977916513054	40.09287244300207	40.09528127036891	41.724368783265206	41.70108134327274	45.60389134274389	45.50624066430638	0.07610683938238291	0.07497399523123555	0.23903513628829387	0.16676539505806431	0.239049500274632	0.16677541624630976
0.30481524951277783	36.42321703181483	36.47068574007756	38.67344763107574	38.695398806484	40.0933085377015	40.095717391273965	41.724822623502085	41.70153493022208	45.604387379731136	45.50673563917959	0.07610683936340659	0.07497399521257367	0.23870385889495083	0.16753772766878683	0.2387182030142867	0.16754779529492225
0.3066519147283146	36.4236150421135	36.471084269079206	38.67387023001368	38.69582164528998	40.0937466516334	40.096155531532915	41.725278565132065	41.70199061739193	45.60488571347659	45.50723290589373	0.07610683934408698	0.07497399519357405	0.23837256873048318	0.16831330394688848	0.23838689297735982	0.16832341820281727
0.3084996467757088	36.42401489452168	36.471484642590994	38.674294784858134	38.69624644111263	40.094186793274886	40.09659569962334	41.725736616977116	41.70244841359929	45.60538635362205	45.507732474069954	0.07610683932441821	0.07497399517423131	0.23804126589493535	0.1690921349591008	0.2380555702620768	0.16910229603672633
0.31035851233818973	36.424416596767045	36.47188686835066	38.674721303814	38.69667320216152	40.09462897113199	40.09703790405181	41.726196787889236	41.702908327691254	45.60588930984219	45.50823435336223	0.07610683930439377	0.07497399515453869	0.23770995048835175	0.16987423178670724	0.23772423498121498	0.16988443988793733
0.3122285785007863	36.42482015660347	36.472290954122215	38.675149795114066	38.697101936674116	40.09507319373963	40.097482153353766	41.72665908675051	41.70337036854496	45.606394591844534	45.50873855345735	0.07610683928400708	0.07497399513448996	0.23737862261623377	0.17065960552827164	0.23739288723481877	0.17066986084955715
0.3141099127527488	36.42522558181126	36.47269690769607	38.675580267019114	38.69753265291588	40.095519469661774	40.09792845609366	41.727123522473256	41.70383454506773	45.606902209369636	45.50924508407497	0.07610683926325205	0.07497399511407878	0.23704728237134987	0.17144826729872875	0.23706152711201867	0.17145857003743004
0.31600258298998396	36.425632880197014	36.473104736889	38.67601272781788	38.69796535918024	40.09596780749132	40.09837682086494	41.7275901039999	41.704300866196995	45.60741217219096	45.50975395496767	0.07610683924212158	0.07497399509329837	0.23671592985920142	0.17224022822574625	0.236730154725592	0.17225057858104265
0.3179066575175057	36.42604205959376	36.47351444954425	38.676447185827136	38.69840006378872	40.0964182158503	40.09882725629014	41.728058840303156	41.7047693409005	45.60792449011506	45.51026517592102	0.07610683922060907	0.07497399507214224	0.23638456518347084	0.17303549945336272	0.2363987701737642	0.17304589762443356
0.3198222050518999	36.42645312786094	36.47392605353151	38.67688364939172	38.69883677509087	40.096870703389776	40.09927977102085	41.72852974038597	41.70523997817617	45.60843917298154	45.51077875675357	0.07610683919870756	0.0749739950506039	0.23605318842965062	0.17383409213471168	0.23606737354566576	0.1738445383252838
0.32174929472380437	36.426866092884474	36.474339556746955	38.67732212688456	38.699275501464385	40.09732527878996	40.099734373737824	41.729002813281625	41.70571278705222	45.60895623066314	45.51129470731693	0.07610683917640991	0.0749739950286757	0.23572179970324214	0.17463601744748303	0.23573596494134108	0.17464651185491675
0.32368799608040405	36.427280962576795	36.474754967113334	38.67776262670675	38.6997162513151	40.09778195076025	40.100191073150945	41.729478068053766	41.70618777658724	45.60947567306577	45.51181303749579	0.0761068391537092	0.074973995006351	0.23539039910247084	0.1754412865739141	0.2354045444590156	0.17545182939920778
0.3256383790879404	36.42769774487683	36.475172292579934	38.678205157287486	38.70015903307704	40.0982407280392	40.100649877999324	41.72995551379635	41.706664955870174	45.609997510128494	45.512333757208	0.07610683913059774	0.0749739949836227	0.23505898670919123	0.17624991070806573	0.2350731121860008	0.17626050215221767
0.32760051413423674	36.42811644775011	36.47559154112264	38.678649727084235	38.70060385521243	40.09870161939463	40.10111079705128	41.73043515963384	41.70714433402033	45.610521751823676	45.51285687640453	0.07610683910706832	0.07497399496048317	0.23472756263254269	0.1770619010694645	0.23474166822961706	0.17707254133711103
0.3295744720312385	36.428537079188736	36.47601272074399	38.67909634458265	38.70105072621178	40.09916463362362	40.10157383910446	41.73091701472113	41.70762592018753	45.61104840815694	45.51338240506964	0.07610683908311366	0.07497399493692518	0.23439612696529366	0.17787726889037003	0.2344102126899088	0.17788795818887593
0.33156032401756863	36.42895964721151	36.476435839473204	38.67954501829676	38.7014996545939	40.099629779552615	40.10203901298581	41.731401088243636	41.70810972355206	45.61157748916728	45.513910353220815	0.0761068390587253	0.07497399491294102	0.23406467979839363	0.17869602540122287	0.23407874564691156	0.17870676393249596
0.33355814176109866	36.429384159863766	36.476860905366145	38.67999575676874	38.70195064890586	40.100097066037286	40.10250632755157	41.73188738941724	41.70859575332469	45.61210900492696	45.514440730908774	0.07610683903389584	0.07497399488852342	0.23373322122279205	0.17951818185338198	0.2337472671897558	0.17952896982205857
0.33556799736153503	36.429810625217655	36.47728792650543	38.680448568569226	38.70240371772312	40.10056650196279	40.1029757916874	41.73237592748847	41.70908401874673	45.61264296554171	45.51497354821763	0.07610683900861755	0.07497399486366386	0.23340175134217134	0.18034374952367216	0.2334157774275809	0.18035458713347907
0.3375899633530214	36.43023905137198	36.47771691100046	38.68090346229716	38.70285886964956	40.101038096243634	40.10344741430836	41.73286671173438	41.70957452909013	45.61317938115068	45.51550881526485	0.07610683898288176	0.07497399483835442	0.23307027022565308	0.18117273967163783	0.23308427643678442	0.18118362713175884
0.3396241127067558	36.43066944645228	36.47814786698734	38.68136044657989	38.70331611331737	40.101511857823745	40.10392120435891	41.73335975146269	41.71006729365739	45.61371826192647	45.51604654220125	0.07610683895668051	0.07497399481258737	0.2327387779878336	0.18200516360411712	0.23275276431741077	0.18201610112009803
0.3416705188336247	36.43110181861097	36.478580802629104	38.68181953007326	38.70377545738733	40.101987795676614	40.10439717081309	41.73385505601186	41.71056232178175	45.61425961807527	45.51658673921119	0.07610683893000533	0.07497399478635426	0.2324072747160244	0.18284103261703422	0.23242124116586638	0.1828520203980588
0.343729255586852	36.43153617602715	36.479015726115506	38.68228072146146	38.70423691054856	40.10246591880511	40.1048753226743	41.7343526347509	41.71105962282702	45.614803459836686	45.51712941651237	0.07610683890284764	0.0749739947596466	0.23207576048480405	0.18368035801631777	0.23208970704945386	0.18369139626702236
0.34580039726466444	36.431972526906826	36.479452645663244	38.68274402945726	38.70470048151875	40.10294623624172	40.10535566897557	41.73485249707966	41.711559206187786	45.61534979748401	45.51767458435608	0.0761068388751985	0.07497399473245571	0.231744235386941	0.18452315112972428	0.2317581620736746	0.18453424006202113
0.3478840186129729	36.432410879482816	36.47989156951589	38.68320946280187	38.70516617904411	40.10342875704842	40.10583821877945	41.735354652428676	41.71206108128936	45.61589864132404	45.51822225302711	0.07610683884704929	0.07497399470477292	0.23141269952429866	0.1853694232950147	0.23142660633675405	0.18538056312172557
0.34998019482807	36.432851242014905	36.48033250594396	38.68367703026512	38.705634011899434	40.10391349031687	40.106322981178124	41.73585911025936	41.71256525758784	45.616450001697324	45.51877243284387	0.0761068388183909	0.07497399467658897	0.23108115298055054	0.18621918586177344	0.23109503990781377	0.1862303767893536
0.352089001559344	36.43329362278969	36.48077546324487	38.68414674064536	38.70610398888804	40.10440044516825	40.10680996529333	41.73636588006385	41.7130717445701	45.61700388897801	45.51932513415829	0.07610683878921369	0.07497399464789546	0.2307495958302752	0.18707245017594687	0.23076346287416527	0.18708369241358014
0.3542105149120084	36.43373803012076	36.48122044974301	38.68461860276953	38.7065761188419	40.10488963075343	40.10729918027647	41.73687497136517	41.71358055175386	45.61756031357395	45.51988036735596	0.0761068387595085	0.07497399461868295	0.23041802816624113	0.18792922760439978	0.23043187533403398	0.18794052137036488
0.35634481144984936	36.43418447234865	36.48166747378981	38.685092625493205	38.707050410621626	40.10538105625292	40.107790635308646	41.737386393717216	41.71409168868767	45.61811928592673	45.520438142856165	0.07610683872926627	0.07497399458894179	0.23008645008121675	0.18878952953400585	0.23010027736745542	0.18880087503748655
0.35849196819798806	36.43463295784088	36.48211654376369	38.68556881770062	38.70752687311648	40.10587473087697	40.10828433960062	41.73790015670478	41.71460516495097	45.618680816511734	45.52099847111184	0.0761068386984766	0.07497399455866209	0.22975486165523762	0.1896533673416343	0.2297686690617411	0.18966476479727135
0.36065206264566085	36.43508349499195	36.48256766807008	38.686047188304634	38.70800551524439	40.10637066386547	40.1087803023929	41.73841626994355	41.715120990154126	45.61924491583806	45.52156136260963	0.07610683866712975	0.07497399452783493	0.22942326297197724	0.19052075242507271	0.22943705049692653	0.19053220204659738
0.3628251727490157	36.43553609222345	36.48302085514153	38.68652774624686	38.708486345952025	40.106868864488156	40.10927853295571	41.738934743080215	41.715639173938406	45.61981159444872	45.52212682786996	0.07610683863521565	0.0749739944964495	0.2290916541187471	0.19139169618938467	0.22910542175668525	0.19140319818689022
0.3650113769339257	36.435990757983916	36.48347611343761	38.68701050049754	38.70896937421474	40.107369342044414	40.109779040589046	41.73945558579236	41.71615972597604	45.62038086292044	45.522694877446945	0.07610683860272414	0.07497399446449654	0.22876003517012578	0.19226621003963373	0.22877378292832873	0.19227776463412738
0.36721075409881926	36.436447500749054	36.48393345144506	38.68749546005575	38.709454609036705	40.10787210586351	40.11028183462272	41.73997880778867	41.71668265597027	45.62095273186393	45.52326552192861	0.07610683856964488	0.0749739944319653	0.2284284062207007	0.1931443054063493	0.22844213410098746	0.19315591281520028
0.3694233836175272	36.436906329021596	36.48439287767768	38.68798263394924	38.709942059450796	40.108377165304454	40.11078692441632	41.74050441880871	41.71720797365526	45.62152721192369	45.523838771936674	0.0761068385359665	0.07497399439884532	0.22809676733595552	0.19402599370914686	0.2281104753328691	0.19403765414517693
0.37164934534214805	36.437367251331366	36.48485440067641	38.68847203123455	38.7104317345187	40.108884529756104	40.111294319359246	41.741032428623186	41.71773568879623	45.62210431377818	45.52441463812674	0.076106838501679	0.07497399436512553	0.22776511861593463	0.19491128639310773	0.22777880672947504	0.19492300007459562
0.3738887196059291	36.43783027623539	36.485318029009434	38.68896366099706	38.71092364333096	40.1093942086372	40.11180402887082	41.74156284703383	41.71826581118952	45.62268404813981	45.52499313118834	0.07610683846677052	0.07497399433079598	0.22743346012975962	0.19580019489694678	0.22744712836174585	0.1958119620430807
0.3761415872261661	36.43829541231773	36.48578377127199	38.6894575323509	38.711417795006845	40.10990621139627	40.112316062400154	41.74209568387346	41.71879835066237	45.6232664257549	45.52557426184475	0.07610683843123082	0.07497399429584505	0.22710179196110403	0.1966927306730213	0.22711544031153608	0.19670455150208
0.3784080295071193	36.438762668189696	36.486251636086614	38.689953654439094	38.7119141986946	40.11042054751183	40.11283042942631	41.74263094900598	41.71933331707325	45.623851457403774	45.526158040853296	0.07610683839504771	0.07497399426026147	0.2267701141827274	0.19758890517550753	0.22678374265160528	0.19760077990940772
0.3806881282429484	36.439232052489686	36.486721632102956	38.69045203643342	38.71241286357121	40.110937226492176	40.113347139458185	41.743168652326354	41.719870720311604	45.624439153900695	45.52674447900507	0.07610683835820962	0.07497399422403365	0.22643842688557925	0.1984887298749527	0.22645203547472192	0.1985006587319731
0.38298196572066395	36.43970357388339	36.487193767997994	38.69095268753465	38.71291379884265	40.11145625787566	40.113866202034686	41.7437088037608	41.720410570298114	45.62502952609404	45.527333587125256	0.07610683832070457	0.07497399418715008	0.22610673013878113	0.19939221624099446	0.22612031884636963	0.19940419944123278
0.3852896247230969	36.4401772410636	36.487668052475826	38.69145561697229	38.71341701374367	40.11197765123043	40.11438762672454	41.744251413266575	41.72095287698447	45.625622584866115	45.52792537607288	0.07610683828252081	0.07497399414959911	0.22577502400963567	0.20029937573326606	0.225788592833851	0.200311413498639
0.38761118853188686	36.44065306275035	36.488144494267885	38.69196083400482	38.713922517538	40.11250141615464	40.1149114231265	41.74479649083212	41.721497650353555	45.62621834113329	45.52851985674097	0.07610683824364607	0.07497399411136846	0.22544330860000628	0.201210219852328	0.22545685754266742	0.2012223124065713
0.3899467409304866	36.44113104769095	36.48862310213286	38.69246834791962	38.71443031951832	40.113027562276464	40.11543760086929	41.7453440464771	41.72204490041947	45.62681680584606	45.52911704005659	0.07610683820406759	0.0749739940724459	0.2251115839681006	0.20212476007691293	0.22512511302920757	0.20213690764194325
0.39229636620718694	36.441611204659864	36.48910388485665	38.69297816803294	38.71494042900614	40.11355609925393	40.115966169611546	41.745894090252264	41.72259463722735	45.62741798998888	45.529716936980705	0.07610683816377248	0.07497399403281867	0.2247798501939542	0.20304300789211993	0.22479335936805	0.20305521069258248
0.3946601491581577	36.44209354245888	36.48958685125249	38.69349030369001	38.715452855352	40.11408703677514	40.11649713904194	41.746446632239675	41.723146870853626	45.62802190458039	45.530319558508396	0.07610683812274782	0.07497399399247391	0.22444810734668863	0.2039649747966905	0.22446159664468723	0.20397723306086846
0.3970381750905084	36.44257806991699	36.4900720101609	38.694004764264946	38.71596760793533	40.11462038455812	40.117030518879126	41.74700168255252	41.72370161140586	45.62862856067326	45.530924915668685	0.07610683808098079	0.0749739939513988	0.22411635550452047	0.20489067228481872	0.2241298249209649	0.20490298623644776
0.39943052982536675	36.44306479589048	36.49055937044969	38.69452155916083	38.71648469616457	40.11515615235097	40.11756631887174	41.74755925133525	41.72425886902284	45.62923796935429	45.53153301952465	0.07610683803845766	0.0749739939095802	0.22378459475112322	0.20582011187252647	0.22379804428419448	0.2058324817335233
0.4018372997009759	36.44355372926293	36.49104894101403	38.69504069780975	38.71700412947713	40.11569434993179	40.1181045487985	41.74811934876354	41.7248186538746	45.629850141744434	45.53214388117348	0.07610683799516428	0.07497399386700458	0.22345282515016152	0.2067533050512793	0.2234662548016786	0.2067657310526556
0.40425857157581063	36.44404487894515	36.49154073077632	38.69556218967266	38.71752591733936	40.116234987108655	40.11864521846805	41.74868198504428	41.725380976162306	45.6304650889987	45.53275751174633	0.07610683795108741	0.07497399382365794	0.22312104676711897	0.2076902633316422	0.22313445653344388	0.20770274569622416
0.4066944328317112	36.44453825387529	36.49203474868636	38.696086044239536	38.71805006924662	40.1167780737197	40.119188337719144	41.74924717041562	41.725945846118435	45.63108282230627	45.533373922408444	0.07610683790621252	0.07497399377952664	0.2227892596838501	0.20863099822418008	0.2228026495749873	0.20864353718661732
0.4091449713770379	36.44503386301876	36.492531003721254	38.696612271029345	38.718576594723274	40.11732361963309	40.11973391642055	41.74981491514698	41.726513274006656	45.63170335289047	45.53399312435915	0.07610683786052518	0.07497399373459623	0.22245746396311006	0.2095755212367294	0.22247083397178358	0.20958811702166713
0.411610275649843	36.44553171536826	36.49302950488539	38.69714087958996	38.7191055033226	40.117871634747	40.120281964471005	41.75038522953895	41.72708327012184	45.63232669200872	45.53461512883176	0.0761068378140107	0.0749739936888526	0.2221256596794774	0.2105238438853121	0.22213900980659673	0.21053649672376196
0.41409043462106226	36.44603181994383	36.49353026121058	38.69767187949832	38.719636804626994	40.11842212898968	40.120832491799405	41.75095812392347	41.72765584479016	45.63295285095264	45.53523994709381	0.07610683776665364	0.07497399364228051	0.22179384690934967	0.21147597769140702	0.22180717715582432	0.2114886878134712
0.41658553779772634	36.44653418579279	36.49403328175592	38.69820528036029	38.72017050824776	40.11897511231942	40.1213855083646	41.75153360866369	41.728231008369	45.633581841047985	45.535867590446756	0.07610683771843935	0.07497399359486506	0.22146202571912	0.21243193416739814	0.22147533608313097	0.21244470180317876
0.41909567522619073	36.447038821989786	36.49453857560788	38.698741091810774	38.72070662382527	40.11953059472455	40.121941024155554	41.752111694154074	41.72880877124702	45.63421367365465	45.53649807022629	0.07610683766935193	0.07497399354659105	0.22113019616335805	0.2133917248183934	0.22114348664763384	0.21340455020072113
0.4216209374953856	36.44754573763669	36.495046151880196	38.699279323513544	38.7212451610288	40.120088586223396	40.12249904919117	41.75269239082022	41.72938914384402	45.63484836016663	45.53713139780198	0.07610683761937585	0.07497399349744295	0.2207983583193709	0.21435536116405274	0.22081162892391148	0.2143682445266677
0.42416141574008476	36.44805494186278	36.495556019714044	38.6998199851615	38.721786129556726	40.12064909686439	40.12305959352053	41.75327570911912	41.729972136611174	45.63548591201215	45.53776758457763	0.07610683756849455	0.07497399344740499	0.22046651226537506	0.21532285473313095	0.22047976299108996	0.2153357963088638
0.4267172016441951	36.4485664438246	36.49606818827789	38.70036308647646	38.722329539136396	40.121212136726015	40.12362266722268	41.75386165953899	41.73055776003083	45.63612634065356	45.538406641991095	0.0761068375166919	0.0749739933964606	0.22013465805594024	0.21629421702800755	0.22014788889737247	0.21630721704514144
0.42928838744406506	36.44908025270598	36.496582666767516	38.70090863720921	38.72287539952412	40.12177771591673	40.124188280406706	41.75445025259926	41.73114602461657	45.63676965758732	45.53904858151423	0.07610683746395118	0.07497399334459404	0.21980279575473105	0.217269459556519	0.2198160067155186	0.21728251825607003
0.43187506593181346	36.449596377718066	36.49709946440607	38.70145664713952	38.723423720505245	40.12234584457506	40.124756443211766	41.75504149885062	41.73173694091322	45.63741587434404	45.53969341465301	0.07610683741025516	0.07497399329178778	0.2194709254317786	0.2182485938365062	0.21948411651555944	0.2182617114540335
0.4344773304586784	36.45011482809927	36.49761859044402	38.70200712607614	38.72397451189406	40.12291653286955	40.12532716580701	41.75563540887504	41.732330519496834	45.63806500248846	45.54034115294743	0.07610683735558703	0.07497399323802538	0.219139047151657	0.2192316313739866	0.21915221835843113	0.2192448081468683
0.4370952749383861	36.45063561311532	36.49814005415915	38.70256008385678	38.72452778353388	40.123489790998796	40.12590045839165	41.75623199328568	41.73292677097469	45.63871705361944	45.540991807971565	0.0761068372999288	0.07497399318328962	0.21880716098257835	0.22021858368134417	0.2188203123087078	0.22023181984150142
0.4397289938505404	36.451158742059214	36.49866386485656	38.70311553034813	38.72508354529696	40.12406562919139	40.12647633119487	41.75683126272697	41.73352570598525	45.63937203936996	45.54164539133351	0.07610683724326221	0.07497399312756216	0.21847526698275033	0.22120946225095395	0.2184883984282351	0.22122275803576485
0.4423785822440318	36.451684224251196	36.49919003186864	38.70367347544575	38.72564180708452	40.1246440577059	40.127054794475896	41.75743322787451	41.734127335198195	45.64002997140707	45.54230191467539	0.07610683718556972	0.07497399307082557	0.21814336521583755	0.2222042785879239	0.2181564767843156	0.22221763423931407
0.4450441357404687	36.452212069038836	36.49971856455514	38.704233929074256	38.726202578826786	40.12522508683095	40.12763585852396	41.75803789943517	41.73473166931443	45.64069086143197	45.54296138967338	0.07610683712683201	0.07497399301306125	0.21781145574550465	0.2232030441873576	0.217824547436976	0.22321645994270511
0.44772575053762753	36.45274228579689	36.500249472303025	38.704796901187095	38.72676587048286	40.12580872688509	40.12821953365824	41.758645288146965	41.73533871906597	45.64135472117985	45.54362382803758	0.07610683706703042	0.0749739929542506	0.2174795386281403	0.22420577052980661	0.21749261044078594	0.2242192466292181
0.4504235234129248	36.45327488392738	36.50078276452657	38.705362401766656	38.727331692040785	40.12639498821686	40.12880583022789	41.75925540477911	41.73594849521605	45.64202156242003	45.544289241512146	0.07610683700614601	0.07497399289437512	0.21714761393377557	0.225212469113103	0.21716066586850502	0.22522600579668506
0.4531375517269096	36.45380987285958	36.50131845066732	38.70593044082428	38.7279000535176	40.12698388120479	40.12939475861209	41.759868260132016	41.73656100855905	45.64269139695586	45.5449576418752	0.07610683694415862	0.07497399283341463	0.21681568172152765	0.22622315141416038	0.2168287137792504	0.2262367489229291
0.4558679334267773	36.45434726204995	36.501856540194055	38.70650102840013	38.72847096495914	40.1275754162573	40.129986329219875	41.76048386503719	41.737176269920454	45.643364236624706	45.545629040938785	0.0761068368810482	0.07497399277135013	0.21648374204232823	0.22723782889897848	0.21649675422213477	0.22725148747304047
0.45861476704990445	36.45488706098215	36.5023970426028	38.70707417456326	38.72904443644021	40.12816960381277	40.13058055249025	41.7611022303573	41.7377942901569	45.64404009329791	45.546303450548905	0.07610683681679475	0.07497399270816137	0.2161517949680274	0.22825651304447092	0.21616478727082722	0.22827023292938975
0.4613781517274047	36.45542927916706	36.50293996741682	38.70764988941162	38.729620478064476	40.12876645433951	40.13117743889218	41.76172336698618	41.73841508015614	45.644718978880874	45.546980882585494	0.07610683675137728	0.07497399264382808	0.21581984054955683	0.2292792153039045	0.21583281297716894	0.22929299674342474
0.4641581871877068	36.4559739261427	36.50348532418655	38.70822818307193	38.730199099964395	40.12936597833564	40.13177699892441	41.76234728584868	41.739038650836925	45.64540090531291	45.54766134896232	0.07610683668477489	0.07497399257832942	0.21548787883966725	0.2303059471259985	0.21550083139027265	0.23031979036204575
0.4669549737601532	36.45652101147422	36.504033122489616	38.70880906569979	38.730780312301334	40.12996818632923	40.132379243115636	41.76297399790079	41.73966501314914	45.64608588456728	45.54834486162707	0.07610683661696588	0.074973992511644	0.21515590990838973	0.23133671996492922	0.2151688425856264	0.23135062524579553
0.46976861237862133	36.457070544753954	36.504583371930835	38.709392547479545	38.73136412526542	40.13057308887815	40.1329841820244	41.76360351412949	41.74029417807369	45.64677392865115	45.54903143256127	0.07610683654792849	0.07497399244375079	0.214823933804837	0.23237154525122605	0.21483684660870495	0.232385512820656
0.4725992045851658	36.4576225356013	36.505136082142144	38.70997863862436	38.73195054907563	40.13118069657012	40.133591826239034	41.76423584555287	41.74092615662248	45.64746504960562	45.54972107378024	0.07610683647764066	0.07497399237462735	0.21449195059267367	0.2334104344172374	0.21450484351862542	0.2334244645162471
0.4754468525336833	36.45817699366279	36.505691262782626	38.710567349376134	38.73253959397966	40.13179102002267	40.134202186377706	41.76487100321995	41.74156095983843	45.648159259505604	45.55041379733312	0.07610683640607904	0.07497399230425189	0.2141599603173745	0.23445339886711736	0.21417283336722903	0.23446749174672732
0.47831165899359906	36.45873392861195	36.506248923538415	38.711158690005455	38.73313127025393	40.13240406988302	40.13481527308831	41.76550899821074	41.74219859879533	45.64885657045984	45.55110961530274	0.07610683633322117	0.07497399223260116	0.21382796303896612	0.23550045001775288	0.2138408162190899	0.23551460592898366
0.4811937273535759	36.459293350149444	36.506809074122806	38.7117526708117	38.73372558820366	40.13301985682828	40.13543109704859	41.76614984163626	41.742839084598046	45.649556994610926	45.55180853980579	0.07610683625904335	0.07497399215965227	0.21349595882020367	0.23655159927147906	0.21350879212423024	0.23656581845807523
0.4840931616252451	36.459855268002876	36.50737172427608	38.712349302122846	38.73432255816269	40.133638391565164	40.13604966896589	41.76679354463838	41.74348242838224	45.65026054413518	45.5525105829925	0.07610683618352143	0.07497399208538202	0.21316394769564795	0.23760685799516068	0.21317676112903428	0.23762114070905227
0.4870100664469608	36.46041969192682	36.50793688376553	38.71294859429552	38.73492219049352	40.134259684830084	40.13667099957732	41.767440118389864	41.74412864131444	45.65096723124261	45.55321575704685	0.07610683610663135	0.07497399200976607	0.2128319297289636	0.23866623757112393	0.21284472329080018	0.238680584060603
0.4899445470875755	36.46098663170289	36.508504562385475	38.713550557714974	38.7355244955873	40.13488374738916	40.13729509964959	41.768089574094326	41.74477773459204	45.65167706817699	45.55392407418639	0.07610683602834789	0.07497399193278009	0.21249990498290572	0.23972974936805258	0.2125126786686451	0.23974415988050168
0.49289670945023945	36.46155609713959	36.50907476995723	38.71415520279508	38.73612948386382	40.13551059003812	40.13792197997913	41.76874192298626	41.74542971944328	45.652390067215734	45.55463554666235	0.07610683594864616	0.07497399185439904	0.2121678734993111	0.2407974047237076	0.2121806273180482	0.2408118795192422
0.4958666600762229	36.46212809807231	36.509647516328975	38.714762539978196	38.73673716577136	40.136140223602254	40.138551651391886	41.76939717633087	41.74608460712708	45.65310624066984	45.5553501867594	0.0761068358675003	0.07497399177459774	0.21183583532638295	0.2418692149740309	0.21184856927266082	0.24188375429730513
0.4988545061487607	36.46270264436332	36.510222811375826	38.71537257973523	38.73734755178676	40.13677265893643	40.139184124743345	41.77005534542413	41.746742408933144	45.6538256008839	45.55606800679575	0.07610683578488413	0.07497399169335073	0.2115037905259669	0.24294519144586957	0.21151650460251403	0.2429597955524514
0.5018603554969207	36.46327974590175	36.510800664999806	38.715985332565594	38.73796065241542	40.137407906925034	40.13981941091861	41.77071644159276	41.74740313618188	45.65454816023607	45.55678901912311	0.0761068357007709	0.0749739916106312	0.21117173913899023	0.24402534543605725	0.2111844333467161	0.2440400145796957
0.5048843165994948	36.46385941260343	36.511381087129664	38.71660080899706	38.73857647819105	40.13804597848189	40.140457520832115	41.77138047619405	41.74806680022425	45.655273931137884	45.55751323612651	0.07610683561513344	0.07497399152641283	0.21083968121365615	0.2451096882341517	0.21085235555074178	0.24512442266495782
0.5079264985889148	36.46444165441109	36.51196408772105	38.717219019585876	38.73919503967591	40.1386868845503	40.14109846542786	41.772047460615994	41.74873341244192	45.65600292603444	45.55824067022443	0.07610683552794413	0.07497399144066824	0.21050761680726282	0.24619823111970618	0.2105202712764367	0.24621303109688597
0.5109870112551897	36.46502648129407	36.51254967675631	38.71783997491662	38.739816347460575	40.13933063610294	40.14174225567916	41.77271740627713	41.749402984247084	45.65673515740414	45.55897133386862	0.07610683543917468	0.0749739913533703	0.21017554596528498	0.24729098534953664	0.21018818056745658	0.2473058511286581
0.5140659650498691	36.46561390324845	36.51313786424455	38.71846368560221	38.740440412164	40.139977244141846	40.14238890258875	41.77339032462657	41.750075527082444	45.65747063775878	45.559705239544144	0.07610683534879692	0.07497399126448992	0.20984346873683535	0.24838796216772607	0.2098560834701857	0.24840289400344773
0.5171634710900281	36.46620393029695	36.513728660221524	38.71909016228382	38.74106724443338	40.14062671969836	40.14303841718861	41.77406622714385	41.75075105242117	45.658209379643395	45.56044239976925	0.0761068352567811	0.07497399117399874	0.20951138517011714	0.2494891727947106	0.20952398003646522	0.24950417094441946
0.5202796411622786	36.46679657248888	36.51432207474964	38.71971941563086	38.74169685494421	40.141279073833076	40.143690810540036	41.77474512533898	41.7514295717669	45.6589513956363	45.56118282709537	0.07610683516309774	0.07497399108186786	0.20917929530332913	0.250594628428189	0.20919187030540343	0.25060969314927206
0.5234145877268029	36.46739183990007	36.51491811791785	38.72035145634091	38.74232925440009	40.14193431763576	40.14434609373344	41.77542703075233	41.75211109665352	45.659696698348895	45.56192653410699	0.0761068350677168	0.07497399098806745	0.20884719919558847	0.2517043402640411	0.208859754329751	0.2517194718147948
0.5265684239214125	36.467989742632945	36.51551679984175	38.72098629513973	38.74296445353291	40.14259246222543	40.14500427788853	41.77611195495465	41.75279563864539	45.66044530042585	45.56267353342172	0.0761068349706069	0.07497399089256691	0.20851509688054648	0.2528183194617668	0.20852763215407322	0.2528335181041257
0.5297412635656308	36.46859029081631	36.5161181306633	38.72162394278108	38.74360246310253	40.14325351875008	40.145665374153985	41.77679990954688	41.75348320933698	45.661197214544714	45.56342383769005	0.07610683487173736	0.0749739907953356	0.20818298841095384	0.25393657716722373	0.2081955038192973	0.25395184316039376
0.5329332211648017	36.46919349460544	36.516722120551044	38.72226441004686	38.744243293896965	40.14391749838689	40.146329393707646	41.77749090616028	41.75417382035308	45.66195245341617	45.56417745959554	0.07610683477107556	0.07497399069634196	0.20785087383410428	0.2550591245153555	0.20786336937908345	0.2550744581194522
0.5361444119142209	36.469799364181966	36.517328779699845	38.722907707746884	38.74488695673215	40.14458441234195	40.14699634775631	41.77818495645623	41.754867483348576	45.66271102978377	45.564934411854495	0.07610683466858953	0.07497399059555404	0.2075187531845586	0.25618597259745	0.20753122886799247	0.2562013740734983
0.5393749517032939	36.47040790975381	36.51793811833092	38.72355384671889	38.745533462451995	40.14525427185031	40.147666247535675	41.778882072126194	41.755564210008444	45.66347295642394	45.56569470721604	0.07610683456424598	0.07497399049293954	0.20718662650597253	0.2573171324929717	0.20719908232422313	0.2573326021001776
0.5426249571197181	36.471019141555146	36.51855014669178	38.72420283782849	38.74618282192825	40.14592708817589	40.14833910431036	41.77958226489168	41.75626401204766	45.664238246145864	45.56645835846204	0.07610683445801113	0.07497399038846524	0.20685449385109678	0.25845261526774266	0.20686692980962107	0.2584681532734976
0.5458945454536906	36.471633069846426	36.51916487505624	38.72485469196915	38.74683504606059	40.146602872611474	40.14901492937385	41.78028554650424	41.756966901211236	45.66500691179156	45.56722537840706	0.07610683434985088	0.07497399028209711	0.20652235525631113	0.2595924319593905	0.2065347713560186	0.259608038625629
0.5491838347021408	36.47224970491418	36.519782313724214	38.72550942006202	38.74749014577634	40.14728163647855	40.14969373404831	41.78099192874525	41.757672889274005	45.665778966235585	45.56799577989817	0.07610683423973011	0.0749739901738012	0.20619021075981436	0.26073659356643475	0.20620260700252402	0.26075226916236716
0.5524929435729888	36.47286905707105	36.52040247302179	38.72616703305598	38.74814813203062	40.14796339112734	40.150375529684666	41.781701423425986	41.75838198804068	45.666554422385126	45.568769575815004	0.07610683412761296	0.07497399006354206	0.2058580604107192	0.2618851110846663	0.20587043679188355	0.26190085586495115
0.55582199148943	36.47349113665572	36.5210253633011	38.72682754192751	38.74880901580612	40.14864814793667	40.15106032766239	41.78241404238748	41.75909420934569	45.66733329317987	45.5695467790696	0.07610683401346355	0.07497398995128439	0.20552590424176742	0.2630379954634918	0.20553826076320547	0.2630538096982491
0.5591710985942444	36.47411595403283	36.521650994940295	38.727490957680665	38.74947280811315	40.14933591831391	40.15174813938961	41.783129797500486	41.7598095650532	45.668115591591935	45.5703274026064	0.07610683389724529	0.07497398983699192	0.20519374228933884	0.2641952576332187	0.20520607895832654	0.2642111415952968
0.5625403857541326	36.47474351959292	36.52227937834343	38.72815729134697	38.75013951998948	40.15002671369492	40.15243897630285	41.783848700665345	41.76052806705693	45.668901330625744	45.57111145940203	0.07610683377892002	0.07497398972062744	0.20486157460527465	0.26535690851414984	0.20487389141635504	0.2653728624627547
0.565929974564078	36.475373843752415	36.52291052394051	38.728826553985414	38.750809162500396	40.15072054554405	40.15313284986714	41.78457076381205	41.76124972728023	45.669690523318074	45.57189896246545	0.07610683365845008	0.07497398960215368	0.20452940122777363	0.26652295898202283	0.20454169818367518	0.2665389831881839
0.569339987351735	36.4760069369535	36.5235444421873	38.72949875668231	38.751481746738484	40.151417425353905	40.15382977157583	41.78529599889998	41.761974557675835	45.6704831827378	45.57268992483762	0.07610683353579609	0.07497398948153194	0.20419722218139214	0.2676934198689196	0.20420949928484333	0.2677095146027568
0.5727705471818436	36.47664280966402	36.524181143565286	38.730173910551215	38.75215728382363	40.15211736464537	40.154529752950474	41.786024417917936	41.762702570225905	45.67127932198587	45.57348435959154	0.07610683341091869	0.07497398935872404	0.2038650375106954	0.268868302006922	0.20387729475987726	0.26888446753491735
0.5762217778606706	36.477281472377506	36.524820638581666	38.73085202673295	38.752835784902956	40.152820374967554	40.15523280554089	41.786756032884064	41.76343377694187	45.67207895419528	45.57428227983216	0.07610683328377742	0.07497398923368948	0.20353284725297272	0.2700476161808183	0.20354508464970422	0.27006385277400113
0.5796938039404782	36.47792293561301	36.5254629377692	38.7315331163954	38.7535172611507	40.153526467897635	40.15593894092497	41.787490855845704	41.76416818986441	45.67288209253089	45.57508369869625	0.07610683315433119	0.07497398910638846	0.20320065145097033	0.2712313731590257	0.20321286899525148	0.27124768108660646
0.5831867507240184	36.478567209915184	36.52610805168623	38.73221719073361	38.75420172376823	40.1542356550409	40.156648170708685	41.78822889887945	41.76490582106335	45.673688750189484	45.575888629352384	0.07610683302253815	0.07497398897677932	0.20286845013379207	0.2724195836626677	0.20288064782653237	0.2724359631947664
0.5867007442690553	36.479214305853965	36.526755990916485	38.73290426096944	38.75488918398383	40.15494794803046	40.15736050652588	41.788970174090814	41.76564668263753	45.67449894039941	45.57669708500071	0.07610683288835561	0.07497398884482041	0.20253624332781328	0.27361225836648373	0.2025484211726507	0.27362870978140563
0.5902359113929144	36.47986423402466	36.52740676606908	38.733594338351715	38.755579653052656	40.15566335852733	40.15807596003828	41.78971469361435	41.76639078671474	45.675312676420695	45.57750907887294	0.07610683275174054	0.07497398871046936	0.2022040310812372	0.27480940795703646	0.20221618907817174	0.27482593152399204
0.5937923796770596	36.48051700504791	36.52806038777847	38.734287434156094	38.7562731422568	40.15638189822036	40.15879454293544	41.790462469613544	41.76713814545169	45.67612997154494	45.578324624232316	0.07610683261264863	0.07497398857368205	0.20187181342953409	0.2760110430563145	0.20188395157856576	0.2760276390517902
0.597370277471697	36.48117262956946	36.528716866704244	38.7349835596849	38.75696966290497	40.157103578826	40.15951626693454	41.7912135142806	41.76788877103382	45.676950839095085	45.579143734373325	0.07610683247103474	0.07497398843441487	0.20153959039453184	0.2772171742462888	0.20155170869657013	0.27723384294040443
0.6009697339004076	36.48183111826015	36.52937621353117	38.73568272626705	38.75766922633255	40.157828412088314	40.16024114378032	41.79196783983641	41.768642675675245	45.677775292425366	45.57996642262175	0.0761068323268535	0.07497398829262276	0.20120736201533873	0.2784278120880117	0.20121946047129313	0.27844455375543475
0.6045908788648067	36.48249248181589	36.53003843896905	38.73638494525809	38.758371843901486	40.15855640977887	40.1609691852451	41.79272545853052	41.769399871618674	45.678603344921314	45.58079270233449	0.07610683218005797	0.07497398814825967	0.20087512832287757	0.2796429671016085	0.20088720693729556	0.2796597820242823
0.6082338430492322	36.483156730957454	36.53070355375264	38.73709022803991	38.75907752700016	40.159287583696596	40.16170040312854	41.79348638264089	41.7701603711353	45.67943500999944	45.58162258689949	0.07610683203060063	0.07497398800127944	0.20054288935170916	0.28086264976991515	0.20055494812277175	0.2808795382197786
0.611898757925461	36.48382387643048	36.53137156864155	38.73779858602082	38.75978628704335	40.160021945667786	40.162434809257626	41.79425062447397	41.77092418652466	45.68027030110729	45.582456089735565	0.07610683187843367	0.07497398785163371	0.20021064513275633	0.28208687053938775	0.20022268405864452	0.2821038327901988
0.6155857557574533	36.48449392900534	36.53204249442019	38.73851003063535	38.76049813547205	40.160759507545876	40.16317241548652	41.79501819636439	41.771691330114585	45.681109231723255	45.583293224292355	0.07610683172350735	0.07497398769927474	0.19987839568875643	0.28331563980282226	0.1998904147749272	0.28333267613652424
0.6192949696061266	36.48516689947703	36.532716341897604	38.739224573344146	38.76121308375344	40.16150028121138	40.16391323369648	41.795789110674995	41.77246181426105	45.681951815356435	45.584134004050156	0.07610683156577176	0.0749739875441532	0.19954614105790824	0.28454896793391526	0.19955814030618058	0.28456607863245154
0.6230265333341571	36.48584279866517	36.5333931219075	38.739942225633975	38.76193114338081	40.16224427857187	40.16465727579581	41.79656337979674	41.77323565134811	45.6827980655466	45.58497844251985	0.07610683140517596	0.07497398738621847	0.1992138812702251	0.2857868652627076	0.19922586067878	0.28580405059892655
0.6267805816108112	36.486521637413766	36.534072845307996	38.74066299901749	38.76265232587331	40.162991511561756	40.16540455371961	41.79734101614847	41.77401285378772	45.68364799586397	45.585826553242676	0.07610683124166824	0.07497398722542012	0.19888161635117285	0.2870293420592134	0.19889357592001033	0.2870466023141489
0.6305572499168048	36.48720342659122	36.53475552298165	38.74138690503321	38.763376642776045	40.16374199214221	40.16615507942983	41.79812203217691	41.7747934340197	45.684501619909156	45.586678349790276	0.07610683107519552	0.07497398706170615	0.19854934632712684	0.2882764085670715	0.19856128606261336	0.2882937440281239
0.634356674549194	36.48788817709018	36.53544116583528	38.74211395524537	38.76410410565979	40.16449573230108	40.16690886491503	41.79890644035648	41.775577404511516	45.68535895131298	45.58753384576436	0.07610683090570405	0.07497398689502309	0.1982170712290099	0.289528074986265	0.19822899112841696	0.2895454859281017
0.6381789926262927	36.48857589982745	36.536129784799904	38.742844161243866	38.76483472612101	40.16525274405276	40.16766592219034	41.79969425318922	41.776364777758296	45.68622000373641	45.58839305479679	0.07610683073313868	0.0749739867253175	0.19788479108410684	0.29078435146766424	0.19789669115107245	0.2908018381749571
0.642024342092622	36.48926660574389	36.536821390830646	38.74357753464406	38.765568515781695	40.16601303943808	40.168426263297334	41.80048548320467	41.77715556628261	45.687084790870365	45.58925599054929	0.07610683055744417	0.07497398655253415	0.19755250591697404	0.2920452481148459	0.1975643861505887	0.29206281086862873
0.6458928617238878	36.48996030580429	36.53751599490652	38.7443140870867	38.766305486289156	40.16677663052413	40.16918990030383	41.80128014295965	41.77794978263432	45.687953326435554	45.59012266671329	0.07610683037856349	0.07497398637661817	0.1972202157476204	0.2933107749795454	0.19723207615061256	0.29332841406358057
0.6497846911319898	36.49065701099724	36.53821360803048	38.745053830237836	38.7670456493161	40.167543529404234	40.16995684530389	41.802078245038274	41.778747439390536	45.688825624182435	45.59099309700992	0.07610683019643893	0.07497398619751115	0.19688792061424465	0.2945809420925798	0.19689976118661434	0.29459865779153915
0.6536999707700591	36.49135673233513	36.53891424122921	38.74579677578868	38.76778901656036	40.16831374819778	40.17072711041765	41.80287980205174	41.77954854915547	45.68970169789102	45.59186729518982	0.07610683001101133	0.07497398601515633	0.1965556205377652	0.29585575941746356	0.1965674412813314	0.29587355201601895
0.6576388419375281	36.492059480853904	36.53961790555304	38.746542935455516	38.768535599744844	40.1690872990501	40.17150070779119	41.80368482663825	41.78035312456031	45.69058156137072	45.592745275032975	0.07610682982222083	0.07497398582949445	0.19622331553455297	0.29713523685222754	0.19623511645204417	0.29715310663959826
0.661601446785229	36.49276526761294	36.54032461207572	38.747292320979405	38.769285410617314	40.16986419413222	40.17227764959629	41.80449333146272	41.78116117826292	45.69146522846011	45.59362705034844	0.07610682963000648	0.07497398564046501	0.19589100563371176	0.29841938427580317	0.19590278672512795	0.2984373315321136
0.6655879283205246	36.49347410369509	36.54103437189456	38.74804494412635	38.77003846095042	40.17064444564102	40.17305794803055	41.8053053292169	41.78197272294803	45.69235271302702	45.59451263497448	0.07610682943430595	0.0749739854480078	0.19555869086070743	0.29970821150527627	0.1955704521287771	0.2997262365206552
0.6695984304124688	36.49418600020638	36.54174719613002	38.74880081668689	38.77079476254142	40.17142806579876	40.173841615317016	41.80612083261899	41.78278777132678	45.693244028968124	45.59540204277813	0.07610682923505642	0.0749739852520597	0.19522637123282038	0.301001728294068	0.19523811267845304	0.3010198313586443
0.6736330977969988	36.494900968276006	36.542463095925775	38.74955995047618	38.77155432721215	40.17221506685321	40.17462866370418	41.80693985441366	41.78360633613678	45.69413919020893	45.596295287655245	0.07610682903219289	0.07497398505255803	0.19489404677915445	0.3022999443601293	0.1949057683996216	0.3023181257540273
0.6776920760821589	36.4956190190561	36.54318208244848	38.75032235733369	38.77231716680879	40.173005461077345	40.175419105465764	41.807762407371804	41.784428430141794	45.69503821070354	45.597192383530164	0.07610682882565004	0.0749739848494378	0.19456171751153306	0.3036028693541084	0.19457341931229166	0.30362112937109487
0.6817755117533548	36.496340163721726	36.543904166887756	38.751088049123176	38.77308329320187	40.173799260769286	40.17621295290068	41.80858850429047	41.78525406613183	45.695941104434574	45.598093344355725	0.07610682861536122	0.07497398464263369	0.19422938345451257	0.3049105128748124	0.1942410654401101	0.3049288518122921
0.6858835521786408	36.49706441347063	36.54462936045593	38.75185703773249	38.77385271828597	40.17459647825209	40.17701021833273	41.80941815799261	41.7860832569227	45.696847885412865	45.59899818411292	0.07610682840125806	0.0749739844320783	0.19389704463083035	0.30622288447557366	0.19390870679762884	0.3062413026145805
0.6900163456140378	36.49779177952323	36.54535767438797	38.7526293350735	38.77462545397968	40.17539712587372	40.17781091411061	41.81025138132708	41.786916015356105	45.69775856767752	45.59990691681088	0.07610682818327165	0.074973984217704	0.1935647010577668	0.30753999363514595	0.19357634340758523	0.3075584912667182
0.6941740412088835	36.49852227312235	36.546089119941385	38.75340495308183	38.77540151222544	40.176201216006724	40.17861505260765	41.811088187168274	41.787752354299364	45.698673165295446	45.60081955648659	0.07610682796133114	0.07497398399944141	0.1932323527562403	0.3088618497904463	0.19324397529453563	0.3088804272110792
0.6983567890112157	36.49925590553318	36.54682370839602	38.754183903716836	38.776180904989396	40.17700876104827	40.17942264622178	41.8119285884162	41.78859228664528	45.69959169236146	45.60173611720483	0.07610682773536535	0.07497398377721974	0.19289999974080274	0.31018846230563213	0.192911602465756	0.3102071198027261
0.702564739973187	36.499992688043086	36.54756145105388	38.75496619896137	38.77696364426115	40.177819773419785	40.18023370737517	41.81277259799607	41.78943582531192	45.70051416299788	45.602656613057796	0.0761068275053003	0.0749739835509673	0.19256764202873455	0.3115198404848343	0.19257922494125523	0.3115385783548845
0.7067980459565127	36.50073263196147	36.54830235923915	38.75575185082167	38.7777497420538	40.17863426556699	40.181048248514344	41.81362022885835	41.79028298324258	45.70144059135447	45.603581058165176	0.07610682727106201	0.07497398332061092	0.1922352796427731	0.31285599359034677	0.19224684274831816	0.3128748121289391
0.7110568597379514	36.501475748619676	36.549046444297886	38.75654087132721	38.778539210403636	40.17945224995964	40.181866282109794	41.8144714939785	41.7911337734055	45.702370991608284	45.60450946667377	0.07610682703257517	0.07497398308607586	0.19190291260201775	0.3141969308080661	0.1919144558996777	0.3142158303071483
0.7153413350148182	36.502222049370786	36.54979371759796	38.75733327253054	38.77933206137004	40.18027373909138	40.18268782065596	41.815326406356796	41.79198820879376	45.70330537796338	45.60544185275742	0.07610682678976219	0.07497398284728629	0.191570540911016	0.3155426612456722	0.19158206440351933	0.31556164200173953
0.7196516264105322	36.50297154558943	36.55054419052877	38.75812906650702	38.78012830703522	40.181098745479495	40.183512876670875	41.81618497901808	41.792846302425	45.70424376465063	45.606378230616656	0.07610682654254462	0.07497398260416539	0.19123816458795773	0.3168931939653703	0.19124966827530443	0.31691225627218955
0.7239878894801961	36.50372424867175	36.55129787450132	38.75892826535484	38.78092795950425	40.18192728166492	40.18434146269624	41.81704722501178	41.7937080673414	45.7051861659276	45.60731861447872	0.0761068262908425	0.0749739823566342	0.1909057836583088	0.3182485379720674	0.19091726754231786	0.3182676821261339
0.7283502807162107	36.50448017003519	36.55205478094789	38.75973088119476	38.78173103090474	40.18275936021192	40.18517359129712	41.81791315741156	41.794573516609404	45.70613259607834	45.60826301859722	0.07610682603457397	0.07497398210461273	0.1905733981211597	0.3196087021742642	0.1905848622054691	0.3196279284738921
0.7327389575539218	36.505239321118225	36.55281492132186	38.76053692616986	38.78253753338667	40.18359499370791	40.18600927506169	41.818782789315186	41.795442663319484	45.707083069413066	45.609211457251924	0.07610682577365699	0.07497398184801932	0.1902410080028858	0.3209736954395339	0.19025245228931453	0.32099300418485655
0.7371540783773028	36.50600171338046	36.55357830709773	38.76134641244557	38.7833474791224	40.18443419476344	40.1868485266013	41.8196561338444	41.796315520586155	45.708037600268156	45.6101639447487	0.07610682550800643	0.0749739815867709	0.18990861331258202	0.32234352655541443	0.18992003780294908	0.32236291804383654
0.74159580252467	36.50676735830216	36.5543449497707	38.76215935220925	38.78416088030617	40.18527697601177	40.18769135854996	41.820533204144596	41.79719210154749	45.708996203005725	45.61112049541903	0.0761068252375369	0.07497398132078308	0.18957621406116232	0.3237182042321365	0.18958761875273922	0.3237376787546964
0.746064290294433	36.50753626738432	36.555114860856726	38.76297575767021	38.78497774915424	40.1861233501089	40.18853778356445	41.82141401338475	41.798072419365205	45.70995889201355	45.61208112362014	0.07610682496216065	0.07497398104997009	0.1892438102649976	0.32509773712536116	0.1892551951623318	0.32511729499219655
0.7505597029508803	36.50830845214837	36.555888051892246	38.763795641059474	38.78579809790455	40.186973329733256	40.189387814324014	41.822298574757184	41.79895648722431	45.71092568170486	45.61304584373456	0.07610682468178827	0.07497398077424396	0.18891140192408784	0.3264821337907051	0.18892276703354582	0.32650177530194924
0.7550822027299987	36.50908392413602	36.55666453443396	38.76461901462947	38.786621938816495	40.18782692758548	40.19024146353006	41.82318690147731	41.79984431833287	45.71189658651795	45.614014670169844	0.07610682439632972	0.07497398049351545	0.18857898905935144	0.3278714027383103	0.18859033437729522	0.3278911281886394
0.7596319528453285	36.50986269490914	36.5574443200588	38.76544589065406	38.787449284170904	40.18868415638841	40.19109874390619	41.82407900678351	41.80073592592199	45.712871620916204	45.61498761735861	0.07610682410569182	0.07497398020769373	0.18824657167897385	0.32926555239464506	0.1882578972090414	0.3292853620914684
0.7642091174938536	36.510644776049524	36.55822742036362	38.76627628142817	38.78828014626969	40.189545028886656	40.191959668197846	41.824974903936926	41.801631323245445	45.713850799387686	45.6159646997581	0.07610682380978151	0.07497397991668685	0.18791414979205	0.33066459110250435	0.18792545553787932	0.3306844853468647
0.7688138618619275	36.51143017915874	36.559013846965065	38.76711019926773	38.78911453743574	40.19040955784657	40.19282424917213	41.82587460622118	41.80253052357949	45.714834136444956	45.616945931850005	0.07610682350850224	0.07497397962040012	0.18758172341040336	0.33206852713556145	0.18759300937017542	0.3320885062266825
0.7734463521312342	36.5122189158579	36.55980361149939	38.76794765650933	38.78995247001267	40.19127775605595	40.193692499617654	41.82677812694219	41.80343354022271	45.71582164662486	45.61793132814025	0.076106823201757	0.07497397931873781	0.18724929253676237	0.33347736867199274	0.18726055871593417	0.3334974329181932
0.7781067554847866	36.51301099778753	36.56059672562225	38.76878866551016	38.79079395636467	40.19214963632383	40.19456443234425	41.82768547942797	41.804340386495745	45.71681334448825	45.61892090315871	0.07610682288944606	0.07497397901160224	0.18691685718385997	0.33489112383540487	0.1869281035842505	0.3349112735413655
0.7827952401129585	36.51380643660738	36.56139320100855	38.76963323864776	38.7916390088763	40.19302521148039	40.19544006018287	41.82859667702848	41.80525107574113	45.717809244619815	45.61991467145906	0.0761068225714691	0.07497397869889423	0.18658441735624365	0.33630980064663163	0.1865956439778529	0.33633003611521417
0.7875119752195561	36.51460524399612	36.56219304935217	38.77048138831971	38.79248763995219	40.193904494376504	40.196319395985206	41.829511733115154	41.80616562132297	45.71880936162769	45.620912647618354	0.07610682224772246	0.07497397838051265	0.18625197305573238	0.3377334070428333	0.1862631799040173	0.3377537285841754
0.792257131027923	36.51540743165132	36.56299628236587	38.77133312694363	38.793339862016985	40.19478749788377	40.197202452623664	41.83043066108102	41.80708403662682	45.71981371014338	45.62191484623702	0.07610682191810184	0.07497397805635418	0.18591952429960656	0.3391619509047814	0.1859307113718387	0.33918235881901637
0.7970308787870847	36.51621301128911	36.563802911781046	38.77218846695678	38.794195687515014	40.195674234894206	40.19808924299101	41.83135347434018	41.8080063350594	45.72082230482138	45.622921281938396	0.07610682158250051	0.07497397772631396	0.18558707108604722	0.3405954399977418	0.18559823838677403	0.3406159345922788
0.8018333907779276	36.51702199464404	36.56461294934749	38.773047420815935	38.795055128910114	40.19656471831992	40.19897978000021	41.83228018632775	41.808932530048395	45.72183516033899	45.62393196936856	0.07610682124080978	0.07497397739028552	0.1852546134205113	0.3420338820096731	0.18526576095428027	0.34205446359919733
0.8066648403194178	36.51783439346887	36.56542640683326	38.77391000099714	38.79591819868543	40.19745896109301	40.19987407658416	41.833210810499516	41.80986263504215	45.722852291395995	45.624946923196084	0.07610682089291917	0.07497397704815952	0.1849221513084558	0.3434772845439511	0.1849332790752669	0.34349795343223377
0.8115254017748545	36.51865021953432	36.566243296024375	38.774776219995516	38.79678490934313	40.198356976165314	40.20077214569547	41.83414536033177	41.810796663509514	45.72387371271446	45.6259661581117	0.07610682053871588	0.07497397669982592	0.18458968475715665	0.3449256551157305	0.1846007927588289	0.3449464116119998
0.8164152505581643	36.51946948462892	36.5670636287247	38.77564609032496	38.797655273404246	40.19925877650811	40.201674000306255	41.835083849320995	41.81173462893951	45.724899439038374	45.62698968882812	0.07610682017808562	0.07497397634517171	0.18425721376161164	0.34637900113648357	0.18426830200041877	0.3463998455499677
0.8213345631402307	36.52029220055874	36.56788741675565	38.776519624518	38.7985293034084	40.20016437511192	40.20257965340782	41.836026290983675	41.812676544841146	45.725929485133435	45.628017530079646	0.07610681981091166	0.07497397598408209	0.18392473832727774	0.3478373299340092	0.18393580680685773	0.34785826257666486
0.8262835170552626	36.521118379147204	36.56871467195603	38.77739683512551	38.79940701191359	40.20107378498625	40.203489118010516	41.83697269885597	41.81362242474312	45.72696386578677	45.629049696622	0.0761068194370747	0.07497397561644012	0.18359225845824767	0.3493006487524326	0.1836033071804195	0.3493216699325785
0.8312622909072027	36.52194803223487	36.569545406181774	38.7782777347165	38.80028841149596	40.20198701915942	40.204402407143434	41.83792308649359	41.81457228219364	45.72800259580668	45.63008620323202	0.07610681905645435	0.07497397524212679	0.18325977415634043	0.3507689647285588	0.18327080312246835	0.3507900747581516
0.8362710643761712	36.52278117167916	36.57037963130577	38.779162335877864	38.80117351474956	40.202904090678196	40.20531953385419	41.838877467471384	41.81552613076006	45.729045690022254	45.6311270647073	0.0761068186689273	0.07497397486102113	0.18292728542019177	0.3522422848973292	0.182938294633459	0.35226348409014463
0.8413100182249524	36.5236178093542	36.57121735921751	38.780050651214125	38.80206233428603	40.20382501260759	40.206240511208584	41.839835855383114	41.81648398402867	45.73009316328313	45.63217229586596	0.07610681827436731	0.07497397447299983	0.18259479225071118	0.3537206162145594	0.18260578171475572	0.3537419048834636
0.8463793343055166	36.52445795715054	36.57205860182308	38.78094269334723	38.802954882734504	40.20474979803066	40.20716535229052	41.84079826384134	41.81744585560447	45.7311450304593	45.63322191154642	0.07610681787264835	0.07497397407793721	0.18226229464835342	0.3552039655178305	0.18227326436226576	0.3552253439738706
0.8514791955655843	36.525301626974894	36.57290337104462	38.78183847491621	38.80385117274117	40.205678460048105	40.20809407020147	41.84176470647684	41.81841175911074	45.73220130644058	45.634275926606875	0.07610681746363851	0.07497397367570535	0.18192979260538777	0.35669233954649826	0.1819407425746249	0.356713808105269
0.8566097860552276	36.52614883074998	36.573751678820365	38.78273800857704	38.80475121696919	40.20661101177815	40.20902667806053	41.84273519693864	41.81938170818898	45.73326200613653	45.635334355925245	0.07610681704720654	0.07497397326617408	0.18159728613136394	0.3581857449562449	0.1816082163595638	0.35820730393606937
0.861771290933513	36.526999580414234	36.574603537104274	38.7836413070023	38.80565502809832	40.20754746635622	40.20996318900392	41.84370974889358	41.820355716498476	45.73432714447603	45.63639721439874	0.0761068166232174	0.074973972849211	0.18126477521673223	0.35968418827906135	0.18127568570207586	0.3597058379864393
0.8669638964751838	36.527853887921516	36.57545895786574	38.78454838288091	38.80656261882469	40.208487836934616	40.21090361618475	41.84468837602601	41.82133379771603	45.73539673640696	45.6374645169435	0.07610681619153384	0.0749739724246809	0.18093225985694517	0.3611876759387087	0.18094315060488952	0.36120941669378226
0.8721877900773816	36.52871176524094	36.576317953089436	38.7854592489179	38.80747400186056	40.20943213668229	40.21184797277284	41.845671092037584	41.82231596553574	45.73647079689594	45.6385362784944	0.07610681575201629	0.07497397199244635	0.18059974005382173	0.3626962142689081	0.18061061106936904	0.36271804639727634
0.877443160266411	36.52957322435661	36.57718053477505	38.78637391783418	38.80838918993403	40.210380378784606	40.21279627195436	41.84665791064693	41.82330223366869	45.73754934092797	45.639612514004675	0.07610681530452235	0.07497397155236755	0.18026721580054073	0.3642098094906032	0.18027806708141725	0.3642317332951279
0.8827301967045416	36.530438277267265	36.578046714936896	38.78729240236612	38.80930819578868	40.21133257644294	40.21374852693148	41.847648845589276	41.824292615842516	45.738632383506044	45.640693238445465	0.07610681484890677	0.07497397110430218	0.17993468709164517	0.3657284676983181	0.17994551864194364	0.3657504835018699
0.8880490901968541	36.53130693598618	36.57891650560389	38.78821471526545	38.81023103218351	40.2122887428745	40.21470475092229	41.84864391061633	41.825287125801374	45.739719939650996	45.641778466805775	0.07610681438502263	0.07497397064810522	0.1796021539244066	0.3672521948992653	0.17961296575049346	0.36727430302744324
0.8934000326981257	36.532179212540754	36.57978991881906	38.78914086929884	38.81115771189242	40.21324889131198	40.2156649571603	41.849643119495795	41.82628577730536	45.74081202440093	45.64286821409184	0.07610681391271949	0.0749739701836287	0.17926961629291327	0.368780996973328	0.1792804083943338	0.3688031977380888
0.8987832173197573	36.53305511897235	36.580666966639384	38.79007087724771	38.81208824770406	40.21421303500327	40.216629158894214	41.85064648601116	41.82728858413035	45.741908652811084	45.643962495326946	0.07610681343184468	0.07497396971072239	0.17893707418534177	0.37031487967942667	0.17894784656527918	0.37033717339727446
0.904198838336744	36.53393466733589	36.58154766113548	38.79100475190781	38.81302265242147	40.215181187211115	40.217597369387626	41.851654023961274	41.82829556006763	45.74300983995329	45.64506132555099	0.07610681294224236	0.07497396922923318	0.1786045275989636	0.3718538486691614	0.17861528025878215	0.3718762356620573
0.9096470911946843	36.534817869699765	36.5824320143914	38.791942506089114	38.813960938861875	40.21615336121292	40.21856960191876	41.85266574716019	41.829306718923625	45.7441156009158	45.64616471982027	0.07610681244375388	0.07497396873900491	0.17827197652741233	0.37339790948590235	0.17828270947211422	0.3734203900758075
0.915128172516836	36.53570473814539	36.58332003850428	38.79288415261538	38.814903119856304	40.217129570300315	40.21954586978011	41.85368166943674	41.83032207451958	45.74522595080282	45.64727269320698	0.07610681193621804	0.0749739682398796	0.1779394209588645	0.3749470675302291	0.17795013419117822	0.37496964204092365
0.9206422801112097	36.536595284766996	36.58421174558404	38.793829704323855	38.81584920824928	40.21810982777891	40.220526186278114	41.854701804634175	41.83134164069109	45.746340904734154	45.6483852607989	0.07610681141947043	0.07497396773169503	0.1776068608874084	0.3765013280999483	0.17761755441006244	0.37652399685248383
0.9261896129777101	36.53748952167136	36.58510714775321	38.79477917406505	38.816799216898644	40.21909414696798	40.221510564732895	41.85572616660994	41.83236543128802	45.74746047784491	45.64950243769909	0.07610681089334403	0.07497396721428679	0.1772742962994016	0.37806069635735184	0.17728497011512445	0.37808345967278
0.931770371315315	36.53838746097741	36.58600625714646	38.79573257470233	38.817753158675	40.22008254120007	40.22249901847781	41.8567547692352	41.833393460173866	45.748584685285024	45.650624239025376	0.07610681035766818	0.07497396668748771	0.17694172718711343	0.37962517734831636	0.17695238129954305	0.37964803555132676
0.9373847565293029	36.53928911481609	36.586909085910484	38.79668991911169	38.81871104646171	40.221075023820774	40.223491560859344	41.85778762639465	41.83442574122571	45.74971354221897	45.65175067991017	0.07610680981226958	0.07497396615112673	0.1766091535423584	0.38119477599502716	0.17661978795513278	0.3812177294084904
0.9430329712385201	36.54019449532994	36.58781564620358	38.7976512201814	38.81967289315428	40.22207160818832	40.22448820523653	41.85882475198602	41.83546228833364	45.75084706382533	45.652881775499885	0.07610680925697107	0.07497396560503056	0.1762765753496751	0.3827694970777884	0.176287190063249	0.38279254602002766
0.9487152192826929	36.541103614672764	36.588725950195375	38.798616490811575	38.82063871166021	40.22307230767325	40.22548896498076	41.859866159919825	41.8365031154005	45.75198526529637	45.65401754095464	0.07610680869159424	0.074973965049022	0.17594399259860438	0.38434934525139397	0.17595458761798	0.3843724900561938
0.9544317057297852	36.54201648500948	36.58964001006655	38.79958574391408	38.82160851489864	40.2240771356581	40.22649385347545	41.86091186411896	41.83754823634157	45.75312816183776	45.65515799144797	0.07610680811595445	0.07497396448292144	0.17561140527504904	0.38593432504694647	0.1756219806043191	0.38595756603717746
0.9601826368833979	36.54293311851566	36.590557838008515	38.800558992411965	38.822582315799984	40.22508610553703	40.22750288411559	41.86196187851837	41.838597665084116	45.75427576866806	45.65630314216621	0.07610680752986633	0.07497396390654537	0.17527881336809514	0.3875244408600338	0.1752893690086239	0.38754777835947607
0.9659682202902156	36.54385352737725	36.591479446223026	38.80153624923926	38.82356012730559	40.22609923071552	40.22851607030749	41.863016217064654	41.83965141556708	45.75542810101837	45.657453008308266	0.07610680693313986	0.07497396331970736	0.17494621686273604	0.3891196969389057	0.17495675281952572	0.38914313127770583
0.9717886647474951	36.54477772379028	36.59240484692198	38.8025175273406	38.82454196236745	40.22711652460991	40.2295334254684	41.86407489371569	41.84070950174068	45.756585174131914	45.65860760508512	0.07610680632558163	0.07497396272221662	0.17461361574260081	0.3907200974099396	0.1746241320183799	0.39074362891278724
0.9776441803106027	36.54570571996053	36.59333405232697	38.80350283967084	38.82552783394775	40.22813800064718	40.23055496302608	41.86513792244028	41.841771937566065	45.75774700326363	45.65976694771946	0.07610680570699511	0.0749739621138807	0.17428100999677554	0.3923256462521749	0.17429150659290826	0.3923492752437596
0.9835349783005937	36.54663752810318	36.594267074669055	38.80449219919479	38.82651775501866	40.22916367226446	40.23158069641857	41.86620531721779	41.84283873701491	45.75891360367973	45.660931051445225	0.07610680507717996	0.07497396149450222	0.17394839960661557	0.3939363473073172	0.1739588765294684	0.39396007412051404
0.9894612713118381	36.547573160442504	36.59520392618839	38.805485618886784	38.82751173856188	40.23019355290876	40.232610639093714	41.8672770920377	41.84390991406903	45.76008499065727	45.66209993150721	0.07610680443593199	0.07497396086388036	0.17361578455438575	0.39555220426154847	0.17362624180714192	0.39557602922468504
0.9954232732196957	36.54851262921147	36.59614461913382	38.80648311173031	38.82850979756825	40.23122765603647	40.23364480450877	41.86835326089924	41.84498548271998	45.76126117948373	45.66327360316059	0.0761068037830438	0.0749739602218113	0.17328316482598893	0.3971732206737215	0.17329360241137692	0.3971971441169444
1.0014211991882311	36.549455946651534	36.59708916576266	38.807484690717736	38.829511945037524	40.23226599511313	40.23468320613015	41.86943383781104	41.8460654569687	45.76244218545662	45.664452081670554	0.07610680311830373	0.0749739595680867	0.1729505404032352	0.398799399951713	0.17296095832443825	0.39882342220334976
1.0074552656779823	36.55040312501209	36.59803757834025	38.80849036884982	38.83051819397781	40.233308583612946	40.2357258574329	41.870518836790644	41.84714985082505	45.76362802388291	45.66563538231176	0.07610680244149728	0.07497395890249522	0.1726179112679347	0.4004307453515139	0.17262830952859076	0.40045486674080166
1.013525690453769	36.55135417655032	36.598989869139665	38.80950015913546	38.83152855740541	40.234355435018436	40.2367727719004	41.87160827186417	41.84823867830748	45.764818710078735	45.66682352036805	0.07610680175240404	0.07497395822482082	0.17228527739871424	0.40206725996995374	0.17229565600291608	0.40209148083067703
1.0196326925925556	36.5523091135307	36.599946050441304	38.81051407459119	38.83254304834421	40.23540656281997	40.2378239630239	41.87270215706585	41.84933195344254	45.76601425936882	45.668016511131746	0.07610680105080175	0.07497395753484502	0.17195263877783873	0.40370894676652824	0.1719629977301338	0.40373326742974314
1.0257764924913542	36.5532679482247	36.60090613453255	38.81153212824088	38.8335616798255	40.23646198051549	40.238879444302206	41.87380050643764	41.850429690264484	45.76721468708608	45.66921436990343	0.07610680033646262	0.0749739568323434	0.17161999538620876	0.4053558085424811	0.17163033468841604	0.4053802293374247
1.0319573118751795	36.554230692910416	36.60187013370744	38.812554333115315	38.834584464887435	40.237521701610014	40.23993922924118	41.874903334028815	41.85153190281488	45.76842000857112	45.670417111991355	0.07610679960915602	0.07497395611708864	0.17128734720290595	0.4070078479408039	0.17129766685911818	0.40703236919944175
1.0381753738050519	36.55519735987219	36.602838060266265	38.81358070225184	38.83561141657475	40.238585739615246	40.24100333135342	41.87601065389549	41.852638605142175	45.76963023917182	45.671624752711026	0.07610679886864566	0.07497395538884925	0.17095469420701193	0.40866506744168873	0.17096499422268607	0.40868968950235285
1.0444309026860459	36.55616796140023	36.60380992651516	38.81461124869388	38.836642547938276	40.23965410804916	40.242071764157764	41.87712248010022	41.85374981130123	45.770845394242734	45.672837307384654	0.07610679811469215	0.07497395464738936	0.17062203637033235	0.41032746936161857	0.17063231674865165	0.4103521925580935
1.05072412427539	36.557142509790175	36.60478574476574	38.81564598549055	38.83767787203452	40.24072682043553	40.243144541178864	41.878238826711474	41.85486553535283	45.772065489144694	45.67405479134066	0.07610679734705098	0.07497395389246901	0.17028937367649633	0.4119950558670098	0.17029963442109874	0.41201988053035166
1.057055265690613	36.55812101734287	36.6057655273348	38.816684925696336	38.83871740192539	40.241803890303665	40.24422167594689	41.87935970780337	41.85598579136339	45.77329053924436	45.67527721991334	0.07610679656547374	0.07497395312384315	0.16995670610185698	0.4136678289560223	0.16996694721683525	0.4136927554245631
1.0634245554177415	36.55910349636382	36.60674928654381	38.817728082370614	38.83976115067766	40.24288533118776	40.24530318199692	41.88048513745507	41.857110593404386	45.774520559913604	45.6765046084422	0.07610679576970723	0.07497395234126322	0.1696240336232222	0.41534579046037834	0.16963425511266905	0.41537081906608364
1.0698322233195456	36.56008995916288	36.60773703471859	38.81877546857723	38.84080913136256	40.24397115662666	40.24638907286866	41.881615129750394	41.85823995555192	45.77575556652912	45.67773697227154	0.07610679495949373	0.07497395154447545	0.1692913562128524	0.41702894203444885	0.16930155807949632	0.4170540731111032
1.0762785006438331	36.56108041805377	36.60872878418882	38.81982709738401	38.84186135705535	40.24506138016319	40.24747936210583	41.88274969877725	41.85937389188626	45.77699557447176	45.67897432674984	0.07610679413457082	0.07497395073322237	0.16895867384255325	0.4187172851543437	0.16896885609321544	0.4187425190448266
1.0827636200317978	36.56207488535377	36.60972454728777	38.82088298186244	38.84291784083494	40.24615601534393	40.24857406325589	41.8838888586273	41.86051241649135	45.77824059912618	45.680216687229375	0.07610679329467104	0.0749739499072406	0.1686259864954991	0.4204108211597486	0.16863614913290803	0.42043615819875413
1.089287815526412	36.56307337338329	36.61072433635182	38.82194313508723	38.84397859578343	40.24725507571868	40.24967318986949	41.88503262339549	41.861655543454454	45.779490655880274	45.68146406906566	0.07610679243952294	0.07497394906626335	0.16829329414031236	0.42210955118116544	0.16830343716628704	0.42213499170065916
1.0958513225808764	36.56407589446537	36.61172816371999	38.823007570135736	38.8450436349856	40.248358574839884	40.250776755499984	41.88618100717937	41.8628032868654	45.78074576012451	45.68271648761679	0.07610679156884888	0.0749739482100167	0.16796059674607022	0.4238134761671972	0.1679707201678866	0.4238390205118776
1.1024543780671139	36.56508246092536	36.61273604173361	38.824076300087654	38.846112971528555	40.24946652626235	40.25188477370306	41.88733402407884	41.86395566081647	45.78200592725157	45.683973958243094	0.07610679068236698	0.07497394733822509	0.16762789429185432	0.42552259692001826	0.16763799811451463	0.42554824542821734
1.1090972202843215	36.56609308509046	36.61374798273587	38.8251493380245	38.84718661850123	40.25057894354268	40.2529972580362	41.88849168819556	41.865112679401584	45.783271172655716	45.68523649630649	0.07610678977979027	0.07497394645060486	0.16729518674628707	0.4272369140298906	0.16730527097388403	0.4272626670408499
1.115780088967567	36.56710777928927	36.61476399907135	38.82622669702914	38.848264588993935	40.25169584023876	40.254114222058185	41.889654013632395	41.86627435671598	45.784541511732236	45.6865041171699	0.07610678886082634	0.07497394554686916	0.16696247407935516	0.42895642791336286	0.1669725387141625	0.42898228576268593
1.1225032252964444	36.56812655585138	36.6157841030856	38.82730839018537	38.84934689609786	40.25281722990936	40.25523567932864	41.890821014493014	41.8674407068556	45.7858169598769	45.68777683619675	0.07610678792517747	0.07497394462672458	0.16662975626104526	0.43068113879780867	0.16663980130851996	0.430707101826556
1.1292668719037753	36.56914942710689	36.61680830712472	38.828394430577404	38.85043355290463	40.25394312611357	40.25636164340757	41.89199270488129	41.86861174391666	45.78709753248537	45.689054668750416	0.07610678697254047	0.07497394368987359	0.16629703326498202	0.43241104673325026	0.16630705872967155	0.4324371152815729
1.1360712728843656	36.57017640538607	36.617836623534956	38.82948483128946	38.8515245725059	40.2550735424104	40.25749212785487	41.893169098900884	41.86978748199517	45.78838324495275	45.69033763019364	0.07610678600260666	0.07497394273601253	0.1659643050543309	0.4341461515505216	0.16597431094169224	0.43417232596220856
1.1429166738038161	36.571207503018705	36.61886906466208	38.83057960540513	38.852619967992666	40.25620849235809	40.25862714622967	41.894350210654544	41.8709679351862	45.78967411267272	45.691625735887854	0.07610678501506216	0.07497394176483266	0.1656315715981691	0.4358864529122002	0.1656415579127497	0.43591273352922144
1.1498033217073829	36.57224273233388	36.61990564285113	38.8316787660071	38.85371975245504	40.25734798951386	40.25976671209008	41.8955360542438	41.87215311758362	45.790970151037314	45.69291900119279	0.0761067840095866	0.07497394077601893	0.1652988328696665	0.43763195028986956	0.1653087996155591	0.43765833745146665
1.1567314651288954	36.57328210565934	36.620946370445836	38.8327823261765	38.85482393898157	40.258492047433194	40.26091083899247	41.89672664376825	41.873343043279384	45.79227137543606	45.694217441465696	0.07610678298585451	0.07497393976925124	0.1649660888319886	0.43938264293046814	0.16497603601555966	0.4394091369849775
1.1637013540997225	36.57432563532109	36.62199125978817	38.83389029899245	38.85593254065879	40.25964067966939	40.262059540491066	41.89792199332509	41.87453772636302	45.79357780125547	45.69552107206087	0.0761067819435343	0.07497393874420301	0.16463333945057457	0.4411385298935784	0.16464326707546206	0.4411651311793321
1.1707132401577995	36.5753733336429	36.62304032321786	38.83500269753154	38.857045570570705	40.260793899773034	40.263212830137306	41.89912211700854	41.87573718092111	45.79488944387841	45.69682990832894	0.07610678088228828	0.0749739377005426	0.16430058469086362	0.44289961003596545	0.16431049276070553	0.442926318894024
1.177767376356704	36.576425212945836	36.62409357307193	38.83611953486737	38.858163041798306	40.26195172129144	40.264370721479416	41.90032702890928	41.876941421036705	45.7962063186835	45.69814396561631	0.07610677980177216	0.0749739366379319	0.16396782452193293	0.44466588201885315	0.16397771304264097	0.4446926987966435
1.1848640172747877	36.57748128554783	36.62515102168425	38.83724082407	38.85928496741908	40.263114157768214	40.26553322806191	41.901536743113994	41.878150460788845	45.79752844104458	45.699463259264654	0.07610677870163648	0.07497393555602672	0.1636350589064932	0.4464373442742726	0.16364492788443386	0.4464642693174028
1.1920034190243662	36.578541563763025	36.62621268138494	38.838366578205346	38.86041136050636	40.2642812227425	40.26670036342483	41.90275127370456	41.8793643142518	45.798855826329785	45.70078780460998	0.07610677758152444	0.07497393445447606	0.16330228780361722	0.4482139950277997	0.16331213724288318	0.44824102867914917
1.1991858392609598	36.579606059901465	36.627278564499946	38.839496810334786	38.861542234128905	40.26545292974864	40.26787214110341	41.90397063475773	41.88058299549466	45.800188489901295	45.70211761698229	0.0761067764410733	0.0749739333329231	0.16296951118056313	0.4499958323094688	0.16297934108661138	0.4500229749146456
1.2064115371925936	36.58067478626846	36.62834868335054	38.840631533514525	38.862677601350335	40.266629292315486	40.26904857462741	41.90519484034437	41.88180651858074	45.80152644711438	45.7034527117048	0.07610677527991373	0.07497393219100504	0.16263672900186066	0.45178285392103135	0.16264653937832918	0.4518101058256434
1.2136807735891502	36.58174775516419	36.629423050252775	38.84177076079512	38.86381747522861	40.267810323965925	40.27022967752061	41.90642390452897	41.88303489756688	45.80286971331692	45.70479310409332	0.07610677409766879	0.0749739310283507	0.1623039412252183	0.4535750574377744	0.16231373208029254	0.45360241899470566
1.2209938107917835	36.58282497888304	36.630501677517	38.84291450522083	38.86496186881537	40.26899603821616	40.27141546330016	41.90765784136897	41.884268146502976	45.80421830384866	45.706138809455545	0.07610677289395623	0.07497392984458508	0.16197114781243727	0.45537244022762025	0.16198091914930046	0.45539991177793127
1.2283509127223842	36.583906469713206	36.63158457744728	38.844062779829166	38.86611079515552	40.270186448575316	40.27260594547602	41.9088966649142	41.88550627943121	45.805572234040554	45.70748984309043	0.07610677166838557	0.07497392863932291	0.1616383487225903	0.45717499942475115	0.16164810054669942	0.4572025813140499
1.2357523448931043	36.58499223993612	36.632671762340934	38.84521559765026	38.86726426728656	40.271381568544676	40.27380113755044	41.91014038920624	41.88674931038563	45.8069315192141	45.708846220287484	0.07610677042055951	0.0749739274121749	0.1613055439170239	0.4589827319414326	0.1613152762356549	0.4590104245253315
1.2431983744159416	36.586082301825904	36.63376324448799	38.846372971706295	38.868422298238094	40.27258141161724	40.27500105301731	41.91138902827783	41.887997253391404	45.80829617468063	45.71020795632617	0.07610676915007455	0.07497392616274283	0.160972733356175	0.4607956344698323	0.1609824461734206	0.46082343808939186
1.2506892700123766	36.58717666764886	36.634859036170575	38.84753491501099	38.869584901031175	40.27378599127702	40.27620570536154	41.9126425961522	41.8892501224642	45.80966621574066	45.71157506647505	0.07610676785651817	0.07497392489062213	0.16063991699775215	0.462613703461102	0.16064961031906932	0.46264161846647767
1.2582253020230734	36.58827534966293	36.63595914966252	38.84870144056897	38.87075208867783	40.274995320998514	40.27741510805855	41.913901106842516	41.89050793160963	45.81104165768317	45.71294756599131	0.07610676653947154	0.07497392359540024	0.16030709479809957	0.4644369351244677	0.16031676863121902	0.46446496186945296
1.2658067424176331	36.589378360117045	36.63706359722857	38.849872561375136	38.871923874180304	40.27620941424595	40.27862927457348	41.91516457435109	41.891770694822476	45.81242251578481	45.714325470119746	0.07610676519850797	0.07497392227665746	0.15997426671447101	0.4662653254436009	0.15998392106303072	0.4662934642747132
1.2734338648044117	36.590485711250714	36.638172391124066	38.85104829041414	38.87310027053062	40.277428284472855	40.27984821836077	41.916433012668875	41.89303842608619	45.81380880530932	45.71570879409237	0.07610676383319277	0.074973920933967	0.15964143270412023	0.4680988701593378	0.1596510675740319	0.46812712142491364
1.2811069444403917	36.59159741529332	36.63928554359421	38.85222864065974	38.874281290709874	40.27865194512125	40.28107195286334	41.917706435774726	41.89431113937208	45.81520054150666	45.7170975531274	0.07610676244308352	0.07497391956689296	0.15930859271929876	0.4699375647596753	0.15931820811829311	0.46996592881623656
1.2888262582411194	36.59271348446365	36.640403066873574	38.85341362507417	38.87546694768766	40.279880409621114	40.28230049151213	41.91898485763475	41.89558884863879	45.81659773961239	45.71849176242875	0.07610676102773005	0.07497391817499335	0.15897574671953407	0.4717814045134219	0.15898534265306807	0.47180988171112404
1.296592084790695	36.593833930969296	36.64152497318551	38.85460325660762	38.8766572544215	40.28111369138977	40.28353384772534	41.920268292201676	41.89687156783153	45.818000414846885	45.71989143718516	0.07610675958667337	0.07497391675781617	0.15864289465662296	0.47363038441108074	0.15865247112878933	0.4736589750955318
1.3044047043518285	36.594958767005956	36.64265127474149	38.85579754819744	38.87785222385607	40.282351803831084	40.284772034907746	41.92155675341405	41.8981593108814	45.819408582414496	45.721296592569416	0.07610675811944634	0.0749739153149026	0.15831003648509068	0.47548449920668645	0.15831959350362013	0.4755132037371368
1.312264398875954	36.596088004757036	36.643781983740666	38.85699651276767	38.87905186892275	40.28359476033498	40.286015066450226	41.92285025519573	41.899452091704795	45.82082225750295	45.72270724373774	0.07610675662557397	0.07497391384578521	0.15797717215718876	0.47734374340325303	0.157986709729812	0.4773725621316771
1.320171452013404	36.59722165639289	36.64491711236909	38.85820016322835	38.88025620253887	40.284842574276645	40.28726295572888	41.92414881145504	41.90074992420257	45.82224145528244	45.724123405828855	0.07610675510457164	0.07497391234998724	0.15764430162562348	0.4792081112327651	0.15765381975506898	0.47923704450931837
1.3281261491236485	36.59835973407027	36.646056672799226	38.859408512474744	38.88146523760702	40.28609525901591	40.288515716104435	41.92545243608407	41.902052822259414	45.823666190904845	45.72554509396326	0.076106753555947	0.07497391082702469	0.15731142484173688	0.48107759668073413	0.15732092353664484	0.48110664486011956
1.3361287772855897	36.599502249931746	36.647200677189325	38.860621573386936	38.88267898701458	40.287352827896584	40.28977336092166	41.926761142958085	41.903360799743176	45.82509647950309	45.72697232324253	0.07610675197919757	0.07497390927640346	0.15697854175550674	0.4829521934598233	0.15698802102360787	0.4829813568994723
1.3441796253079266	36.60064921610499	36.6483491376827	38.86183935882892	38.88389746363281	40.28861529424569	40.29103590350848	41.92807494593464	41.904673870504006	45.826532336190134	45.72840510874834	0.07610675037381255	0.07497390769762134	0.1566456523182751	0.48483189502712776	0.15665511216411687	0.48486117407628626
1.352278983739575	36.6018006447023	36.6495020664073	38.86306188164809	38.88512068031642	40.28988267137288	40.29230335717547	41.92939385885302	41.9059920483738	45.827973776058364	45.72984346554187	0.076106748739272	0.0749739060901666	0.156312756477746	0.4867166945568897	0.15632219690724014	0.48674608957117016
1.3604271448801535	36.60295654781975	36.65065947547479	38.86428915467445	38.88634864990264	40.29115497256957	40.29357573521498	41.93071789553328	41.90731534716525	45.82942081417854	45.731287408662745	0.07610674707504576	0.0749739044535184	0.15597985418389726	0.48860658496141696	0.15598927520477446	0.4886360962964318
1.3686244027905345	36.604116937536816	36.651821376980244	38.865521190720074	38.88758138521083	40.29243221110844	40.29485305090061	41.93204706977577	41.908643780671376	45.83087346559927	45.73273695312847	0.07610674538059455	0.07497390278714577	0.15564694538670665	0.4905015588792594	0.15565634700715236	0.4905311868969875
1.3768710533034536	36.605281825915476	36.652987783001194	38.866758002578244	38.88881889904152	40.293714400242486	40.29613531748632	41.93338139536017	41.90997736266451	45.832331745345904	45.73419211393341	0.07610674365536955	0.07497390109050925	0.15531403003024025	0.4924016086561096	0.15532341225662094	0.4924313537112539
1.3851673940341884	36.606451224999695	36.65415870559713	38.86799960302284	38.8900612041758	40.29500155320444	40.29742254820574	41.93472088604476	41.911316106895626	45.833795668419796	45.73565290604796	0.07610674189881103	0.0749738993630586	0.1549811080622021	0.4943067263739067	0.15499047089906526	0.4943365888157132
1.3935137243912972	36.607625146814726	36.655334156808834	38.86924600480763	38.891308313374694	40.29629368320599	40.298714756271465	41.936065555565726	41.91266002709363	45.83526524979745	45.737119344417785	0.07610674011035003	0.07497389760423413	0.1546481794284773	0.4962169038126376	0.15465752288400836	0.49624688400399464
1.4019103455874267	36.60880360336643	36.656514148657614	38.870497220665534	38.89256023937831	40.297590803436975	40.30001195487433	41.937415417636316	41.914009136964474	45.83674050442966	45.73859144396287	0.07610673828940676	0.07497389581346549	0.15431524407449615	0.49813213248035026	0.1543245681573353	0.49816223078050825
1.410357560650181	36.60998660664065	36.65769869314478	38.87175326330792	38.89381699490524	40.29889292706477	40.301314157182595	41.93877048594609	41.91536345019049	45.83822144724063	45.74006921957674	0.07610673643539106	0.0749738939901727	0.15398230194750795	0.5000524035931448	0.15399160666356693	0.5000826203577162
1.4188556744330574	36.61117416860244	36.658887802250796	38.873014145423845	38.895078592651686	40.30020006723338	40.30262137634123	41.94013077416005	41.91672298042944	45.83970809312704	45.741552686125445	0.07610673454770188	0.07497389213376442	0.15364935298475757	0.5019777080442509	0.15365863834267657	0.5020080436333956
1.4274049936264492	36.61236630119536	36.660081487934605	38.87427987967926	38.896345045290815	40.30151223706266	40.30393362547101	41.94149629591788	41.91808774131379	45.84120045695713	45.743041858446695	0.07610673262572774	0.07497389024363903	0.15331639713303957	0.5039080364595065	0.15332566313918505	0.5039384912333844
1.4360058267687137	36.61356301634093	36.6612797621331	38.87555047871641	38.89761636547201	40.30282944964772	40.30525091766798	41.94286706483316	41.91945774644994	45.842698553569996	45.7445367513491	0.07610673066884532	0.07497388831918411	0.15298343433823902	0.5058433791709831	0.15299268099988694	0.5058739534861161
1.4446584842573071	36.61476432593778	36.662482636760195	38.87682595515296	38.898892565820084	40.30415171805793	40.30657326600247	41.944243094492485	41.920833009417315	45.84420239777441	45.74603737961109	0.07610672867642058	0.07497388635977542	0.15265046453760078	0.5077837261733293	0.1526596918629366	0.5078144203916963
1.453363278359986	36.61597024186092	36.66369012370623	38.87810632158124	38.90017365893449	40.305479055336214	40.30790068351832	41.94562439845464	41.922213543767555	45.84571200434803	45.74754375798006	0.07610672664780736	0.07497388436477812	0.1523174876729172	0.5097290671674273	0.15232669566921686	0.5097598816491882
1.4621205232260774	36.61718077596112	36.66490223483719	38.879391590567465	38.90145965738858	40.30681147449822	40.309233183232124	41.94701099024974	41.92359936302368	45.84722738803644	45.749055901171396	0.0761067245823483	0.07497388233354581	0.1519845036841616	0.5116793915522067	0.15199369235915583	0.5117103266575214
1.470930534897817	36.618395940064076	36.66611898199401	38.880681774651	38.90275057372879	40.308148988531514	40.3105707781324	41.94840288337842	41.924990480679206	45.84874856355219	45.75057382386758	0.07610672247937378	0.07497388026541953	0.15165151251130737	0.5136346884009981	0.1516606818722721	0.5136657444918455
1.4797936313217521	36.61961574596973	36.66734037699182	38.881976886343516	38.90404642047389	40.30949161039476	40.31191348117875	41.94980009131094	41.926386910197344	45.85027554557384	45.752097540717195	0.07610672033820229	0.07497387815972954	0.15131851409523733	0.5155949464779042	0.15132766415172227	0.5156261239199011
1.48871013236022	36.62084020545155	36.66856643161918	38.88327693812826	38.905347210114186	40.31083935301688	40.31326130530106	41.95120262748636	41.927788665010084	45.85180834874508	45.753627066334026	0.0761067181581396	0.07497387601579276	0.15098550837046787	0.5175601542096047	0.15099463913020372	0.5175914533638206
1.4976803598028874	36.62206933025562	36.669797157637326	38.8845819424591	38.906652955110616	40.31219222929617	40.314614263398546	41.95261050531152	41.92919575851725	45.853346987673525	45.755162415295935	0.07610671593847936	0.07497387383291397	0.1506524952756081	0.5195302997090039	0.1506616067458708	0.5195617209365082
1.5067046373783677	36.623303132100055	36.67103256677941	38.88589191175986	38.90796366789402	40.31355025209951	40.31597236833905	41.95402373816029	41.93060820408576	45.854891476929964	45.756703602144	0.07610671367850164	0.07497387161038632	0.1503194747492671	0.5215053707706829	0.15032856693915164	0.521536914434364
1.5157832907659001	36.62454162267414	36.672272670749734	38.887206858423454	38.90927936086432	40.3149134342615	40.317335632958105	41.95544233937263	41.93202601504857	45.856441831047235	45.75825064138154	0.0761067113774737	0.07497386934748874	0.1499864467250518	0.5234853548263345	0.1499955196418341	0.5235170212927187
1.5249166476071065	36.6257848136375	36.673517481222916	38.88852679481093	38.91060004638957	40.316281788583446	40.31870407005799	41.95686632225362	41.933449204703834	45.85799806451918	45.759803547472906	0.07610670903465024	0.07497386704348799	0.14965341113838804	0.5254702389975137	0.14966246479161782	0.5255020286276704
1.5341050375178134	36.62703271661945	36.67476700984319	38.88985173325081	38.91192573680528	40.31765532783275	40.32007769240704	41.958295700072625	41.93487778631402	45.85956019179977	45.76136233484276	0.0761067066492718	0.07497386469763703	0.14932036792606596	0.5274600100638054	0.14932940232392866	0.5274919232251705
1.5433487920999491	36.62828534321806	36.676021268223515	38.89118168603812	38.91325644441342	40.31903406474174	40.32145651273855	41.95973048606227	41.9363117731049	45.86112822730188	45.762927017874766	0.07610670422056423	0.07497386230917573	0.1489873170175997	0.5294546544391778	0.1489963321682808	0.5294866914946397
1.5526482449535108	36.629542704999366	36.677280267944774	38.89251666543349	38.91459218148155	40.320418012006925	40.32284054374995	41.961170693417536	41.93775117826455	45.862702185396365	45.76449761091063	0.07610670174774077	0.07497385987732917	0.14865425835023416	0.531454158217457	0.1486632542632833	0.5314863195344515
1.5620037316886017	36.630804813496674	36.67854402055506	38.89385668366244	38.91593296024213	40.32180718228807	40.32422979810201	41.96261633529488	41.939196014942674	45.86428208041101	45.7660741282492	0.07610669922999971	0.07497385740130968	0.14832119185439296	0.5334585071295805	0.14833016853890513	0.533490793078272
1.5714155899375468	36.63207168020954	36.679812537568694	38.895201752914296	38.91727879289137	40.32320158820721	40.32562428841769	41.96406742481111	41.940646296249255	45.86586792662932	45.767656584145136	0.07610669666652477	0.07497385488031372	0.14798811746095453	0.5354676865463261	0.14799707492511516	0.5355000974877839
1.580884159367074	36.6333433166031	36.68108583046549	38.896551885341445	38.91862969158852	40.324601242347796	40.327024027281404	41.96552397504256	41.94210203525388	45.86745973828962	45.769244992808005	0.07610669405648485	0.07497385231352477	0.14765503510261624	0.5374816814910446	0.14766397335642978	0.5375142177945236
1.5904097816905756	36.63461973410716	36.682363910689915	38.89790709305837	38.91998566845495	40.326006157253715	40.328429027237995	41.966985999024025	41.94356324498466	45.86905752958385	45.770839368401184	0.076106691399034	0.0749738497001104	0.14732194470752802	0.5395004766114653	0.14733086376008941	0.5395331386462203
1.5999928006804371	36.6359009441153	36.68364678965015	38.899267388140736	38.92134673557312	40.3274163454283	40.32983930079177	41.96845350974776	41.94502993842714	45.87066131465642	45.77243972504062	0.0761066886933103	0.07497384703922343	0.14698884620520403	0.5415240561942483	0.14699774606515348	0.5415568443268057
1.6096335621804478	36.637186957984085	36.684934478717274	38.90063278262446	38.92271290498578	40.32883181933344	40.331254860405565	41.96992652016253	41.94650212852341	45.87227110760322	45.77404607679387	0.07610668593843732	0.07497384433000076	0.14665573952515842	0.5435524041640747	0.14666462020250037	0.5435853187655084
1.6193324141182788	36.638477787032194	36.686226989224494	38.902003288504865	38.92408418869503	40.3302525913886	40.33267571849983	41.97140504317254	41.947979828171135	45.8738869224704	45.77565843767895	0.07610668313352092	0.07497384157156473	0.14632262459645062	0.5455855040645474	0.14633148610028002	0.5456185455004743
1.6290897065180392	36.63977344253949	36.687524332466076	38.90337891773564	38.92546059866131	40.33167867396981	40.33410188745152	41.97288909163647	41.949463050222334	45.87550877325329	45.77727682166308	0.07610668027765237	0.07497383876302034	0.1459895013440473	0.5476233390518246	0.14599834368391384	0.5476565076914994
1.6389057915129117	36.64107393574611	36.68882651969654	38.904759682227834	38.92684214680242	40.333110079408634	40.33553337959319	41.97437867836627	41.95095180748249	45.877136673895066	45.77890124266161	0.07610667736990553	0.0749738359034579	0.14565636969246043	0.549665891906443	0.1456651928795054	0.5496991881273061
1.6487810233578566	36.642379277851646	36.69013356212982	38.90614559384909	38.92822884499272	40.33454681999123	40.33697020721198	41.97587381612635	41.95244611270946	45.87877063828585	45.78053171453689	0.07610667440933777	0.07497383299194925	0.1453232295714315	0.5517131450287707	0.14533203361497726	0.5517465691982579
1.6587157584424002	36.64368948001421	36.69144547093827	38.907536664422516	38.929620705061964	40.335988907957365	40.33841238254859	41.97737451763235	41.95394597861243	45.88041068026135	45.78216825109705	0.07610667139498901	0.07497383002755126	0.14499008090410825	0.5537650804244549	0.14499886581302235	0.5537986329081832
1.6687103553034934	36.645004553349466	36.692762257251744	38.908932905725706	38.93101773879445	40.33743635549927	40.33985991779623	41.97888079555006	41.95545141785079	45.88205681360164	45.78381086609476	0.07610666832588195	0.07497382700930216	0.14465692361477522	0.555821679698056	0.14466568940019897	0.555855360874375
1.6787651746384535	36.646324508929794	36.69408393215676	38.91033432948988	38.932419957928	40.338889174760745	40.3413128250997	41.980392662494516	41.956962443033156	45.88370905203019	45.78545957322616	0.0761066652010218	0.07497382393622395	0.144323757627717	0.5578829240621417	0.14433250430101907	0.5579167343066729
1.6888805793179813	36.64764935778321	36.69541050669543	38.91174094739866	38.93382737415287	40.34034737783599	40.342771116554154	41.98191013102862	41.95847906671612	45.8853674092123	45.78711438612949	0.07610666201939516	0.07497382080731993	0.14399058286107902	0.5599487943127315	0.1439993104313544	0.5599827339929107
1.6990569343992543	36.64897911089253	36.69674199186458	38.91315277108724	38.9352399991108	40.34181097676858	40.34423480420413	41.98343321366224	41.96000130140322	45.88703189875408	45.78877531838392	0.07610665877997057	0.07497381762157548	0.14365739924301124	0.5620192708647664	0.14366610772071908	0.5620533403534864
1.7092946071391046	36.650313779194484	36.698078398614854	38.914569812141366	38.936657844394084	40.34327998355053	40.34570390004263	41.9849619228511	41.961529159543936	45.8887025342013	45.79044238350841	0.07610665548169725	0.074973814377958	0.14332420669074963	0.5640943336939017	0.14333289608703126	0.5641285333658743
1.7195939670072704	36.651653373578476	36.69941973784956	38.915992082096075	38.93808092154431	40.344754410120935	40.34717841600972	41.986496270995445	41.9630626535323	45.89037932903779	45.79211559496023	0.0761066521235063	0.07497381107541527	0.14299100512289442	0.5661739623610629	0.1429996754493459	0.5662082925973664
1.7299553856997325	36.65299790488593	36.70076602042393	38.91741959243494	38.93950924205152	40.346234268365166	40.348658363991774	41.98803627043915	41.964601795706	45.89206229668454	45.79379496613394	0.07610664870430882	0.0749738077128769	0.1426577944660039	0.5682581360415497	0.1426664457321749	0.56829259720962
1.7403792371521247	36.65434738390908	36.70211725714392	38.918852354588836	38.94094281735304	40.34771957011363	40.35014375582013	41.9895819334684	41.9661465983451	45.89375145049818	45.79548051035989	0.07610664522299584	0.0749738042892524	0.14232457463140236	0.5703468334359059	0.14233320684888895	0.5703814259140927
1.7508658975532332	36.655701821390025	36.70347345876533	38.920290379934876	38.942381658832424	40.34921032714057	40.351634603270064	41.99113327231052	41.967697073670855	45.895446803769715	45.79717224090307	0.07610664167843867	0.07497380080343169	0.1419913455392816	0.5724400328381307	0.14199995872036197	0.5724747570093314
1.76141574535857	36.6570612280198	36.70483463599275	38.92173367979541	38.943825777818404	40.35070655116314	40.35313091805969	41.992690299132896	41.969253233844626	45.89714836972328	45.798870170961735	0.07610663806948788	0.07497379725428488	0.14165810711097038	0.5745377121256752	0.1416667012651942	0.574572568358235
1.7720291613040315	36.65842561443724	36.706200799478566	38.92318226543687	38.94527518558379	40.352208253840146	40.35463271184879	41.99425302604171	41.97081509096659	45.89885616151477	45.8005743136661	0.07610663439497341	0.07497379364066054	0.14132485925779292	0.5766398487057813	0.14133343439766577	0.5766748373798691
1.7827065284196406	36.65979499122804	36.707571959821905	38.9246361480687	38.94672989334434	40.35371544677085	40.35613999623762	41.99582146508074	41.97238265707459	45.9005701922305	45.80228468207694	0.07610663065370347	0.07497378996138702	0.140991601895621	0.5787464195500434	0.14100015803342103	0.5787815410485564
1.7934482320433673	36.661169368923616	36.70894812756755	38.92609533884216	38.948189912257625	40.35522814149388	40.35765278276582	41.997395628230095	41.97395594414287	45.90229047488575	45.804001289184306	0.07610662684446518	0.07497378621527165	0.14065833494350954	0.5808574012062309	0.14066687208992334	0.580892655900243
1.8042546598350382	36.66254875800021	36.71032931320505	38.92755984884938	38.94965525342204	40.356746349486144	40.35917108291123	41.998975527405165	41.97553496408094	45.90401702242364	45.80572414790622	0.07610662296602351	0.0749737824010988	0.14032505831437447	0.5829727697446287	0.14033357648054334	0.5830081580170372
1.8151262017903238	36.66393316887768	36.71171552716745	38.929029689122025	38.95112592787546	40.35827008216141	40.36069490808867	42.00056117445512	41.97711972873225	45.9057498477135	45.80745327108711	0.07610661901712014	0.07497377851763277	0.13999177191749368	0.5850925007716796	0.14000027111774216	0.5851280230072007
1.8260632502548164	36.665322611918455	36.713106779830326	38.93050487063023	38.95260194659423	40.35979935086928	40.362224269648706	42.00215258116183	41.97871024987289	45.907488963549525	45.80918867149652	0.07610661499647525	0.07497377456361375	0.13965847566919365	0.5872165694554496	0.13966695591534517	0.5872522260333426
1.8370661999381863	36.66671709742653	36.714503081510706	38.93198540428147	38.95408332049198	40.36133416689397	40.36375917887656	42.00374975923854	41.98030653921046	45.909234382649466	45.81093036182774	0.07610661090278467	0.07497377053775957	0.13932516948102602	0.5893449504865202	0.13933363078444927	0.5893807417851349
1.848135447928429	36.66811663564626	36.71590444246591	38.93347130091934	38.9555700604184	40.362874541453	40.365299646990735	42.005352720328574	41.98190860838263	45.910986117653074	45.81267835469627	0.07610660673472079	0.07497376643876458	0.13899185326431507	0.5914776180852641	0.13900029563683347	0.5915135444847692
1.8592713937061955	36.6695212367614	36.71731087289257	38.93496257132237	38.95706217715815	40.36442048569609	40.36684568514194	42.0069614760041	41.98351646895601	45.91274418112074	45.81443266263848	0.07610660249093257	0.07497376226529948	0.13865852692856606	0.5936145459891122	0.13866695038450416	0.5936506078787716
1.8704744391592067	36.67093091089378	36.718722382925314	38.93645922620286	38.95855968142951	40.3659720107037	40.36839730441168	42.00857603776469	41.98513013242467	45.91450858553196	45.81619329811007	0.07610659817004312	0.07497375801601117	0.13832519038169266	0.5957557074525539	0.1383335949344655	0.5957919052161742
1.8817449885967616	36.67234566810239	36.72013898263581	38.93796127620561	38.96006258388335	40.367529127486	40.36995451581109	42.010196417036134	41.98674961020897	45.91627934328392	45.81796027348468	0.07610659377065156	0.07497375368952178	0.13799184353570126	0.5979010752589602	0.13800022919713228	0.5979374092776197
1.8930834487643238	36.67376551838208	36.72156068203153	38.939468731906786	38.96157089510175	40.36909184698145	40.37151733027964	42.01182262516901	41.98837491365407	45.91805646668994	45.819733601052306	0.07610658929133073	0.07497374928442783	0.1376584862960044	0.6000506216842041	0.1376668530790539	0.6000870923435286
1.9044902288582053	36.675190471662525	36.72298749105463	38.940981603812574	38.96308462559684	40.37066018005553	40.373085758683814	42.0134546734374	41.99000605402868	45.91983996797804	45.82151329301784	0.07610658473062902	0.07497374479930068	0.13732511857074314	0.6022043185148505	0.13733346648837141	0.6022409261995563
1.9159657405403292	36.676620537806954	36.7244194195808	38.942499902358044	38.96460378580959	40.3722341374995	40.37465981181588	42.01509257303745	41.99164304252376	45.92162985928938	45.82329936149961	0.0761065800870665	0.0749737402326866	0.13699174026669425	0.6043621370381516	0.1370000693334532	0.6043988821375024
1.9275103979530908	36.67805572661107	36.72585647741804	38.94402363790583	38.96612838610844	40.37381373002901	40.376239500392515	42.01673633508606	41.99328589025094	45.923426152676704	45.82509181852775	0.0761065753591374	0.07497373558310384	0.1366583512883608	0.6065240480256762	0.13666666151812024	0.6065609309307547
1.9391246177343011	36.6794960478018	36.727298674305516	38.94555282074484	38.96765843678812	40.375398968282816	40.37782483505348	42.018385970619455	41.99493460824129	45.9252288601028	45.826890676042716	0.07610657054530916	0.07497373084904456	0.13632495154115531	0.608690021745133	0.1363332429473303	0.608727042839746
1.9508088190322228	36.6809415110361	36.72874601991231	38.94708746108901	38.96919394806832	40.37698986282142	40.37941582636027	42.02004149059174	41.996589207443876	45.92703799343892	45.82869594589365	0.07610656564401942	0.07497372602897401	0.135991540928444	0.6108600279376333	0.13599981352467694	0.610897187610135
1.9625634235206988	36.682392125899774	36.73019852383624	38.94862756907596	38.97073493009238	40.37858642412568	40.381012484794795	42.02170290587352	41.99824969872427	45.92885356446318	45.830507639836846	0.07610656065367943	0.07497372112132866	0.1356581193542752	0.6130340358349713	0.13566637315511798	0.613071334477354
1.9743888554143678	36.68384790190624	36.73165619560267	38.95017315476576	38.97228139292601	40.38018866259555	40.382614820758	42.02337022725052	41.99991609286323	45.930675584859024	45.83232576953416	0.0761065555726708	0.074973716124517	0.13532468672087816	0.6152120141296109	0.135332921740428	0.6152494521311382
1.9862855414839768	36.68530884849527	36.73311904466315	38.951724228139504	38.973833346555935	40.381796588548546	40.38422284456843	42.02504346542198	42.00158840055512	45.93250406621349	45.834150346551304	0.0761065503993452	0.07497371103691826	0.13499124292866327	0.6173939309855996	0.13499945918124467	0.6174315087364448
1.9982539110717792	36.686774975031774	36.734587080394334	38.953280799098046	38.97539080088859	40.38341021221848	40.38583656646091	42.02672263099934	42.003266632406564	45.93433902001565	45.83598138235637	0.07610654513202517	0.07497370585688261	0.1346577878800872	0.6195797540285639	0.13466598538070684	0.6196174719243572
2.010294396107033	36.68824629080451	36.73606031209658	38.954842877460614	38.97695376574874	40.38502954375395	40.38745599658508	42.02840773450466	42.00495079893489	45.93618045765495	45.83781888831803	0.07610653976900242	0.07497370058273001	0.13432432147351392	0.6217694503338862	0.1343325002376332	0.6218073087684388
2.0224074311215867	36.689722805024836	36.737538748992726	38.95641047296344	38.97852225087807	40.38665459321697	40.38908114500398	42.03009878636916	42.00664091056664	45.9380283904195	45.83966287570393	0.07610653430853744	0.07497369521275025	0.1339908436098085	0.6239629864394374	0.133999003651752	0.6240009858047415
2.0345934532655616	36.69120452682542	36.73902240022683	38.95798359525841	38.98009626593393	40.38828537058153	40.390712021692615	42.03179579693172	42.008336977636084	45.93988282949441	45.841513355678984	0.07610652874885954	0.07497368974520127	0.13365735418619806	0.6261603283173827	0.13366549552165452	0.626198469009978
2.0468529023231294	36.6926914652589	36.7405112748628	38.959562253911635	38.98167582048779	40.38992188573208	40.39234863653649	42.033498776437284	42.010039010383665	45.941743785960035	45.84337033930372	0.076106523088165	0.07497368417831	0.13332385310036443	0.6283614413778196	0.13333197574479527	0.6283997237978838
2.059186220728381	36.69418362929663	36.74200538188313	38.961146458402055	38.983260924023924	40.39156414846213	40.39399099933014	42.03520773503542	42.01174701895445	45.94361127079036	45.84523383753245	0.07610651732461832	0.07497367851027026	0.13299034024817047	0.6305662904678684	0.13299844421680973	0.6306047150073937
2.0715938535812968	36.695681027827305	36.74350473018755	38.96273621811999	38.98485158593793	40.39321216847271	40.39563911977562	42.03692268277864	42.01346101339662	45.94548529485109	45.84710386121165	0.07610651145635002	0.07497367273924474	0.13265681552729802	0.6327748398698532	0.132664900834925	0.6328134069226508
2.084076248663807	36.69718366965567	36.74500932859173	38.9643315423658	38.98644781553539	40.39486595537093	40.39729300748108	42.03864362962096	42.015181003659876	45.94736586889806	45.84898042107817	0.076106505481457	0.07497366686336136	0.13232327883270045	0.6349870532785644	0.13233134549727765	0.6350257632529974
2.0966338564559543	36.69869156350115	36.74651918582588	38.96593244034831	38.98804962203034	40.396525518668405	40.39895267195922	42.040370585416184	42.01690699959382	45.949253003575365	45.85086352775742	0.0761064993980011	0.07497366088071394	0.1319897300570574	0.6372028938039875	0.13199777809472835	0.6372417470993241
2.109267130152151	36.700204717996435	36.74803431053337	38.96753892118342	38.98965701454375	40.39819086777975	40.40061812262565	42.04210355991637	42.01863901094634	45.95114670941352	45.85275319176159	0.07610649320400933	0.07497365478936219	0.13165616909577693	0.6394223239740313	0.13166419852132094	0.6394613209859017
2.1219765256775314	36.70172314168619	36.7495547112694	38.96915099389259	38.991270002102176	40.39986201202104	40.40228936879751	42.043842562770166	42.020377047362054	45.95304699682774	45.85464942348787	0.07610648689747249	0.07497364858733084	0.13132259583949235	0.6416453057099716	0.13133060667087193	0.6416844468467389
2.1347625017044103	36.703246843025596	36.75108039649957	38.970768667401366	38.99288859363619	40.40153896060821	40.403966419691805	42.0455876035212	42.0221211183806	45.95495387611602	45.8565522332166	0.07610648047634531	0.0749736422726074	0.1309890101822475	0.6438718003491886	0.1309970024362883	0.6439110860119399
2.147625519668832	36.70477583037899	36.75261137459851	38.972391950537904	38.99451279797886	40.40322172265557	40.40564928442388	42.04733869160644	42.02387123343507	45.956867357457405	45.85846163110939	0.07610647393854489	0.07497363584314455	0.13065541201513042	0.6461017686060586	0.13066338570752123	0.6461411991986097
2.160566043787228	36.70631011201838	36.754147653848364	38.97402085203131	38.99614262386422	40.404910307174084	40.407337972005756	42.04909583635442	42.02562740185017	45.958787450909924	45.860377627207285	0.076106467281951	0.07497362929685641	0.13032180122513637	0.6483351705737732	0.13032975637429445	0.6483747465044871
2.1735845410731627	36.70784969612208	36.7556892424375	38.97565538051028	38.9977780799258	40.40660472306985	40.4090324913446	42.050859046983675	42.027389632840745	45.96071416640884	45.862300231428904	0.07610646050440431	0.07497362263162005	0.1299881777047176	0.6505719657498048	0.12999611432792335	0.6506116874252257
2.1866814813541975	36.709394590773236	36.75723614845892	38.97729554450144	38.999419174695	40.40830497914244	40.41073285124105	42.05262833260096	42.02915793550989	45.96264751376473	45.86422945356846	0.07610645360370641	0.07497361584527285	0.12965454134132415	0.6528121129922511	0.12966245945631272	0.652851980820742
2.199857337288837	36.71094480395835	36.75878837990891	38.97894135242776	39.00106591659953	40.41001108408331	40.41243906038762	42.05440370219953	42.03093231884736	45.964587502661495	45.866165303293926	0.07610644657761878	0.074973608935614	0.12932089202467978	0.6550555705334773	0.12932879164895894	0.655095584924311
2.213112584383593	36.71250034356585	36.76034594468547	38.98059281260707	39.00271831396185	40.41172304647407	40.414151127367	42.05618516465747	42.032712791727775	45.966534142654474	45.86810779014501	0.07610643942386282	0.07497360190040271	0.12898722963927867	0.6573022959510126	0.12899511079103831	0.6573424573143711
2.2264477010101436	36.71406121738452	36.76190885058688	38.982249933250316	39.00437637499753	40.41344087478483	40.415869060650365	42.05797272873579	42.03449936290877	45.96848744316837	45.87005692353121	0.07610643214011782	0.0749735947373559	0.12865355407052448	0.6595522461857399	0.12866141676840925	0.6595925549372623
2.2398631684225956	36.71562743310204	36.76347710531012	38.983912722460055	39.00604010781363	40.41516457737252	40.41759286859573	42.059766403076786	42.03629204102939	45.97044741349537	45.872012712729806	0.07610642472402124	0.07497358744415107	0.12831986520495775	0.6618053775364388	0.12832770946806704	0.6618458340890356
2.2533594707748548	36.71719899830352	36.76505071644951	38.98558118822878	39.00770952040716	40.41689416247921	40.41932255944626	42.061566196202186	42.03809083460823	45.97241406279308	45.87397516688397	0.07610641717316767	0.07497358001842229	0.12798616292911902	0.6640616456452335	0.12799398877518797	0.664102250412725
2.2669370951380965	36.71877592046988	36.766629691494956	38.987255338437286	39.009384620663305	40.41862963823037	40.42105814132847	42.06337211651135	42.03989575204154	45.97438740008251	45.8759442950006	0.07610640948510758	0.07497357245776033	0.12765244712477397	0.666321005476675	0.12766025457312935	0.6663617588728812
2.2805965315183476	36.720358206976314	36.76821403783055	38.988935180852984	39.0110654163538	40.420371012633076	40.42279962225056	42.06518417227944	42.041706801601514	45.976367434245994	45.87792010594831	0.07610640165734738	0.07497356475971319	0.12731871767391567	0.6685834113259261	0.12732650674365686	0.6686243137710335
2.294338272874165	36.72194586509078	36.769803762732984	38.99062072312823	39.01275191513529	40.422118293574314	40.42454701010059	42.067002371655526	42.04352399143438	45.97835417402513	45.87990260845543	0.07610639368734744	0.07497355692178344	0.12698497445990142	0.6708488168205804	0.12699274517080994	0.670889868735685
2.308162815134429	36.723538901972375	36.77139887336991	38.99231197279863	39.01444412454759	40.4238714888192	40.426300312644784	42.06882672266082	42.04534732955857	45.98034762801872	45.88189181110784	0.07610638557252294	0.07497354894142898	0.12665121736222318	0.6731171748915585	0.12665896973385316	0.673158376696847
2.3220706572162446	36.72513732466971	36.77299937679834	38.99400893728127	39.016142052011915	40.4256306060091	40.4280595375256	42.07065723318663	42.047176823862735	45.982347804680536	45.883887722346834	0.07610637731024106	0.074973540816061	0.12631744626173713	0.6753884377912982	0.12632518031409745	0.675429789908776
2.336062301042938	36.7267411401194	36.774605279963176	38.99571162387312	39.01784570482933	40.42739565265999	40.42982469226013	42.07249391099268	42.04901248210404	45.984354712317376	45.885890350467136	0.07610636889782224	0.07497353254304362	0.12598366103975422	0.6776625570755641	0.12599137679308114	0.6777040599317843
2.3501382515621807	36.72835035514434	36.77621658969536	38.997420039749144	39.019555090178756	40.429166636160446	40.43159578423804	42.074336763704956	42.050854311906	45.98636835908673	45.887899703614586	0.07610636033253705	0.07497352411969292	0.12564986157121893	0.6799394835779822	0.12565755904620346	0.6799811375940408
2.3642990167642037	36.72996497645211	36.777833312710406	38.999134191960586	39.0212702151154	40.4309435637699	40.43337282071989	42.07618579881392	42.05270232075676	45.98838875299467	45.889915789784034	0.07610635161160749	0.07497351554327703	0.12531604773812433	0.6822191674436908	0.12532372695523009	0.6822609730506883
2.378545107700138	36.7315850106333	36.77945545560668	39.000854087433225	39.02299108656889	40.43272644261679	40.43515580883524	42.07804102367246	42.05455651600699	45.990415901893655	45.891938616817185	0.07610634273220389	0.07497350681101356	0.12498221941586962	0.6845015580875042	0.124989880396015	0.6845435157147222
2.392877038500453	36.7332104641599	36.78108302486373	39.00257973296554	39.024717711341474	40.434515279696605	40.43694475558068	42.07990244549402	42.056416904867966	45.99244981348032	45.893968192400315	0.0761063336914464	0.07497349792006947	0.12464837647871718	0.6867866041911839	0.1246560192432753	0.6868287142706322
2.4072953263935135	36.73484134338347	36.78271602684054	39.00431113522685	39.02645009610618	40.43631008186999	40.43873966781802	42.08177007135041	42.05828349440954	45.99449049529312	45.896004524062	0.07610632448640192	0.0749734888675611	0.12431451880388522	0.6890742537225378	0.12432214337400183	0.6891165166825886
2.4218004917242455	36.736477654533566	36.78435446777391	39.00604830075556	39.02818824740505	40.43811085586093	40.44054055227232	42.083643908169975	42.060156291558144	45.9965379547102	45.89804761917097	0.07610631511408408	0.07497347965055162	0.12398064626540872	0.6913644538944936	0.12398825266359381	0.6914068701753422
2.436393057972914	36.73811940371599	36.7859983537767	39.00779123595726	39.02993217164723	40.43991760825464	40.44234741553	42.08552396273548	42.06203530309476	45.99859219894703	45.900097484933724	0.0761063055714533	0.07497347026605063	0.12364675873504893	0.6936571511778311	0.12365434698290301	0.6936997212151255
2.4510735517740176	36.739766596910975	36.787647690836025	39.00953994710284	39.03168187510709	40.44173034549576	40.44416026403679	42.08741024168197	42.06392053565281	46.00065323505407	45.90215412839222	0.07610629585541302	0.07497346071101417	0.12331285608843245	0.6959522912939065	0.12332042620732864	0.6959950155232946
2.46584250293529	36.74141923997158	36.78930248481163	39.01129444032668	39.033437363922395	40.443549073886345	40.44597910409591	42.08930275149489	42.065811995716174	46.00272106991451	45.904217556421656	0.07610628596281192	0.07497345098234239	0.12297893819663841	0.6982498192082858	0.12298649021022356	0.6982926980717821
2.4807004444568266	36.74307733862176	36.790962741433994	39.01305472162466	39.03519864409235	40.445373799583805	40.447803941865914	42.091201498507765	42.06770968961699	46.00479571024181	45.90628777572794	0.07610627589044008	0.07497344107687912	0.12264500492938168	0.7005496790943653	0.12265253886039318	0.7005927130376222
2.4956479125503126	36.74474089845467	36.792628466302595	39.01482079685226	39.03696572147565	40.44720452859891	40.44963478335876	42.093106488900226	42.069613623533584	46.006877162577375	45.90836479284549	0.07610626563503065	0.07497343099141113	0.12231105615660454	0.7028518143615656	0.12231857202823448	0.7028950038284165
2.510685446658382	36.7464099249308	36.794299664884065	39.016592671722584	39.03873860178858	40.44904126679379	40.4514716344377	42.09501772869574	42.07152380348828	46.00896543328808	45.91044861413461	0.07610625519325603	0.07497342072266638	0.12197709174915872	0.705156167655332	0.12198458958368974	0.7051995130850628
2.5258135894740787	36.74808442337628	36.795976342510464	39.01837035180452	39.040517290603084	40.45088401987993	40.453314500815395	42.09693522375964	42.07344023534538	46.01106052856399	45.91253924577934	0.07610624456172897	0.07497341026731352	0.12164311157584962	0.7074626808016546	0.12165059139783807	0.7075061826508318
2.54103288696045	36.74976439898085	36.79765850437729	39.020153842520585	39.04230179334467	40.452732793415926	40.455163388051645	42.09885897979673	42.07536292480877	46.01316245441567	45.914636693784765	0.07610623373700069	0.07497339962196051	0.12130911550229939	0.7097712948343542	0.12131657733652901	0.7098149535595439
2.556343888370238	36.751449856796164	36.799346155541734	39.021943149145066	39.04409211529052	40.45458759280555	40.45701830155141	42.10078900234921	42.07729187741992	46.015271216671884	45.91674096397466	0.07610622271555885	0.07497338878315422	0.12097510339685869	0.7120819499978097	0.12098254726743107	0.712125766049212
2.571747146265715	36.75314080173385	36.801039300920785	39.02373827680193	39.04588826156742	40.45644842329562	40.458879246562645	42.102725296794425	42.079227098555506	46.01738682097705	45.91885206198899	0.07610621149382839	0.07497337774737783	0.12064107512537703	0.7143945856978462	0.1206485010554843	0.7144385595265703
2.5872432165386163	36.75483723856358	36.80273794528924	39.025539230462776	39.04769023714967	40.45831528997372	40.460746228174166	42.10466786834255	42.081168593425225	46.01950927278859	45.92096999328125	0.0761062000681684	0.07497336651105163	0.12030703055097547	0.7167091405262909	0.12031443856631086	0.7167532725952697
2.602832658430207	36.75653917191124	36.804442093277935	39.02734601494483	39.049498046857174	40.460188197766236	40.46261925131355	42.106616722034424	42.08311636706955	46.021638577374524	45.923094763116104	0.07610618843487225	0.07497335507052957	0.11997296954041303	0.7190255522591542	0.11998035966621501	0.719069843028592
2.6185160345514573	36.75824660625698	36.80615174937172	39.02915863490885	39.05131169535318	40.46206715143608	40.46449832074491	42.108571862739176	42.08507042435739	46.023774739810804	45.92522637656671	0.07610617659016533	0.07497334342210038	0.11963889195635602	0.7213437578193407	0.11964626421786306	0.7213882077530798
2.6342939109033563	36.759959545933214	36.80786691790755	39.03097709485698	39.05313118714233	40.463952155580486	40.4663834410667	42.110533295151946	42.08703076998383	46.02591776497874	45.92736483851212	0.07610616453020537	0.07497333156198484	0.11930479765919699	0.7236636932721012	0.11931215208255708	0.7237083028385314
2.6501668568973313	36.76167799512267	36.80958760307244	39.03280139913065	39.054956526568375	40.46584321462878	40.46827461670946	42.1125010237915	42.088997408467684	46.02806765756225	45.92951015363457	0.07610615225107961	0.07497331948633522	0.1189706865129665	0.7259852938605036	0.11897802312500971	0.7260300635307431
2.666135445375801	36.76340195785655	36.811313808901666	39.03463155190857	39.05678771781232	40.46774033284027	40.470171851933756	42.114475052998024	42.090970344149376	46.03022442204544	45.9316623264171	0.07610613974880406	0.07497330719123389	0.11863655837896658	0.7283084939490436	0.11864387720493141	0.7283534241923917
2.6822002526328483	36.76513143801229	36.81304553927651	39.03646755720433	39.05862476488991	40.469643514301815	40.472075150827635	42.11645538693049	42.09294958118823	46.032388062709636	45.93382136114052	0.07610612701932255	0.07497329467269151	0.11830241311486134	0.7306332270136409	0.11830971418157787	0.7306783183021253
2.6983618584350144	36.7668664393117	36.81478279792244	39.038309418864415	39.06046767164971	40.4715527629256	40.47398451730456	42.118442029564456	42.09493512356031	46.034558583630826	45.93598726188092	0.07610611405850554	0.07497328192664651	0.11796825058013383	0.7329594256761993	0.11797553391556903	0.7330046784945807
2.71462084604223	36.768606965318895	36.816525588406954	39.04015714056593	39.06231644177079	40.47346808244689	40.47589995510104	42.120434984689545	42.09692697505595	46.036735988676924	45.938160032506886	0.07610610086214759	0.07497326894896426	0.11763407063449449	0.7352870216700467	0.11764133626547846	0.7353324364939908
2.730977802228858	36.77035301943823	36.81827391413758	39.042010725814414	39.06417107876055	40.47538947642167	40.477821467774305	42.122434255907024	42.09892513927721	46.03892028150491	45.94033967667676	0.07610608742596693	0.07497325573543345	0.11729987313469792	0.7376159458144684	0.11730712108874286	0.7376615231278265
2.747433317304874	36.77210460491222	36.82002777835979	39.04387017794153	39.06603158595246	40.47731694822423	40.47974905869992	42.12443984662731	42.100929619635515	46.04111146555809	45.942526197835775	0.07610607374560506	0.07497324228176742	0.11696565793613445	0.7399461280347168	0.11697288824188945	0.7399918683277065
2.763987985137163	36.77386172481944	36.82178718415483	39.045735500102886	39.06789796650377	40.47925050104489	40.48168273106949	42.126451760067475	42.10294041934906	46.04330954406328	45.9447195992133	0.07610605981662301	0.07497322858360107	0.11663142489464917	0.7422774973438209	0.11663863758099069	0.7423234011093882
2.780642403170963	36.775624382072394	36.82355213443769	39.04760669527569	39.069770223393284	40.48119013788752	40.483622487888184	42.12846999924869	42.10495754144036	46.04551452002789	45.94691988382001	0.0761060456345016	0.07497321463649012	0.11629717386495031	0.744609981830763	0.11630436896007268	0.7446560495582162
2.797397172451417	36.77739257941544	36.82532263195493	39.0494837662565	39.071648359418994	40.48313586156725	40.48556833197237	42.13049456699376	42.10698098873367	46.04772639623713	45.94912705444493	0.07610603119463936	0.07497320043590948	0.11596290470311033	0.7469435086668454	0.11597008223543526	0.7469897408518591
2.8142528976452668	36.77916631942259	36.82709867928256	39.05136671565887	39.073532377195825	40.485087674707906	40.48752026594721	42.13252546592447	42.109010763852424	46.04994517525105	45.95134111365269	0.07610601649235112	0.0749731859772515	0.11562861726019946	0.7492780040602156	0.11563577726087715	0.7493244012093783
2.831210187062679	36.78094560449534	36.82888027882376	39.05325554591097	39.07542227915321	40.487045579739565	40.489478292244115	42.13456269845902	42.111046869216636	46.05217085940156	45.953562063780396	0.07610600152286712	0.07497317125582502	0.11529431138751534	0.7516133932804223	0.11530145388587698	0.7516599558966846
2.848269652679189	36.78273043686043	36.83066743280676	39.05515025925327	39.07731806753272	40.48900957889612	40.49144241309826	42.13660626680936	42.113089307040255	46.05440345078952	45.955789906934776	0.07610598628132963	0.07497315626685391	0.11495998693840193	0.7539496006547779	0.11496711196400611	0.7539963292401808
2.865431910157798	36.78452081856777	36.83246014328267	39.05705085773612	39.07921974438578	40.490979674212795	40.4934126305462	42.138656172978656	42.115138079328574	46.05664295128179	45.95802464498925	0.07610597076279423	0.07497314100547424	0.1146256437627926	0.7562865495237929	0.11463275134678952	0.7563334445949295
2.882697578871184	36.78631675148801	36.8342584121231	39.05895734321734	39.0811273115711	40.49295586752348	40.49538894642319	42.14071241875846	42.11719318787553	46.05888936250802	45.960266279580786	0.07610595496222546	0.07497312546673518	0.11429128170834701	0.7586241622557282	0.11429837188256897	0.7586712243310103
2.900067281924058	36.78811823731045	36.836062241018034	39.06086971735976	39.08304077075234	40.49493816045829	40.4973713623607	42.142775005726115	42.119254634260955	46.06114268585778	45.96251481210693	0.07610593887449657	0.07497310964559416	0.11395690062499853	0.7609623602374995	0.1139639734199136	0.7610095898344298
2.9175416461756507	36.789925277540654	36.837871631473455	39.0627879816288	39.08496012339558	40.49692655444095	40.49935987978378	42.144843935241994	42.12132241984793	46.06340292247739	45.9647702437227	0.07610592249438766	0.0749730935369183	0.11362250036177102	0.7633010638746782	0.11362955580875678	0.7633484615125781
2.9351213022623317	36.79173787349825	36.83968658480914	39.06471213728999	39.08688537076696	40.49892105068622	40.501354499908594	42.14691920844678	42.12339654578005	46.06567007326682	45.967032575337505	0.07610590581658395	0.07497307713548056	0.11328808076586938	0.7656401925605678	0.11329511889744026	0.7656877587687632
2.952806884620376	36.79355602631454	36.84150710215625	39.06664218540644	39.08881651393	40.50092165019724	40.50335522373963	42.14900082625869	42.12547701297857	46.067944138876555	45.969301807612005	0.07610588883567405	0.07497306043595962	0.11295364168063315	0.7679796646561954	0.11296066252975834	0.7680273999685596
2.970599031508854	36.79537973693011	36.843333184455005	39.06857812683622	39.09075355374317	40.50292835376278	40.5053620520671	42.15108878937055	42.12756382213962	46.07022511970431	45.971577940954866	0.07610587154614848	0.07497304343293666	0.11261918295213036	0.7703193975194154	0.1126261865520064	0.7703673024752788
2.9884983850326714	36.79720900609263	36.84516483245236	39.07051996223003	39.092696490857335	40.504941161954754	40.50737498546428	42.15318309824714	42.129656973731436	46.07251301589196	45.97386097551965	0.07610585394239695	0.07497302612089496	0.11228470442665639	0.7726593074885386	0.11229169080979773	0.7727073826254127
3.006505591165733	36.79904383435434	36.84700204669959	39.07246769202845	39.094645325713174	40.50696007512538	40.50939402428483	42.15528375312227	42.131756467991465	46.074807827322275	45.9761509112016	0.07610583601870748	0.07497300849421704	0.11195020594709604	0.7749993098395862	0.1119571751478361	0.7750475557022583
3.0246212997742656	36.800884222069705	36.84884482754992	39.07442131645935	39.09660005853858	40.50898509340448	40.51141916865999	42.15739075399584	42.13386230492352	46.077109553615564	45.97844774763427	0.07610581776926444	0.07497299054718368	0.1116156873545151	0.7773393187935653	0.11162263940695993	0.7773877359331891
3.0428461646402667	36.80273016939289	36.850693175155946	39.07638083553529	39.09856068934591	40.51101621669669	40.51345041849584	42.15950410063096	42.1359744842947	46.07941819412635	45.98075148418625	0.07610579918814668	0.07497297227397107	0.11128114849043413	0.7796792475173788	0.11128808342959928	0.7797278364932936
3.0611808434850984	36.80458167627546	36.8525470894674	39.07834624905092	39.10052721792955	40.51305344467875	40.51548777347059	42.16162379255103	42.13809300563274	46.081733747940184	45.98306211995795	0.07610578026932441	0.07497295366865052	0.11094658919842004	0.7820190081292822	0.11095350705909368	0.7820677694962797
3.079625997993227	36.806438742463854	36.854406570228576	39.080317556580276	39.10249964386314	40.51509677679669	40.51753123303171	42.16374982903684	42.140217868222855	46.084056213870184	45.98537965377815	0.07610576100665932	0.0749729347251846	0.11061200931726489	0.7843585116352187	0.11061891013446257	0.7844074459571857
3.0981822938360946	36.808301367496846	36.85627161697578	39.08229475747404	39.104477966496795	40.517146212262915	40.51958079639311	42.16588220912338	42.14234907110476	46.08638559045358	45.98770408420059	0.07610574139390067	0.07497291543742686	0.11027740868507863	0.7866976679542859	0.11028429249518013	0.7867467758051134
3.116850400696155	36.81016955070303	36.858142229034875	39.08427785085683	39.106462184954495	40.51920175005341	40.52163646253225	42.16802093159699	42.14448661306968	46.0887218759483	45.990035409500564	0.07610572142468473	0.07497289579911838	0.10994278714133543	0.7890363859196441	0.10994965398094791	0.7890856678759519
3.135630992291033	36.81204329119839	36.86001840551875	39.08626683562453	39.10845229813131	40.52126338890487	40.52369823018736	42.17016599499229	42.14663049265735	46.091065068329605	45.99237362767152	0.07610570109253215	0.07497287580388719	0.10960814452323575	0.7913745732412281	0.10961499442873901	0.7914240298814548
3.1545247463978408	36.81392258788357	36.8619001453247	39.08826171044139	39.11044830469056	40.52333112731171	40.52576609785434	42.17231739758894	42.1487807081528	46.093415165286395	45.99471873642144	0.07610568039084473	0.07497285544524496	0.10927348066798004	0.7937121365112034	0.1092803136762086	0.7937617684183351
3.1735323448776414	36.81580743944148	36.86378744713189	39.09026247373737	39.11245020306111	40.52540496352322	40.52784006378404	42.17447513740879	42.150937257583415	46.09577216421785	45.997070733169444	0.07610565931290537	0.07497283471658583	0.10893879540981288	0.7960489811794105	0.10894561155942029	0.7960987889518947
3.192654473700048	36.81769784433448	36.86568030939869	39.09226912370513	39.11445799143444	40.52748489554046	40.52992012597908	42.17663921221244	42.1531001387156	46.09813606222967	45.9994296150421	0.07610563785187444	0.07497281361118287	0.10860408858343362	0.7983850115597306	0.10861088791216389	0.7984349957932864
3.211891822967991	36.81959380080195	36.867578730360094	39.09428165829739	39.11647166776191	40.52957092111344	40.53200628219102	42.17880961949637	42.15526934905185	46.10050685613067	46.00179537886992	0.07610561600078841	0.07497279212218842	0.10826936002445109	0.8007201308228105	0.10827614257118512	0.8007702921240707
3.2312450869426166	36.82149530685751	36.86948270802506	39.09630007522392	39.11849122975179	40.53166303773795	40.53409852991727	42.18098635648952	42.15744488582736	46.10288454242899	46.00416802118373	0.07610559375255656	0.07497277024262891	0.10793460956483614	0.8030542409587724	0.10794137536890958	0.8031045799370986
3.2507149640683446	36.823402360286366	36.871392240173755	39.09832437194866	39.12051667486637	40.533761242652595	40.536196866397994	42.18316942015013	42.15962674600688	46.10526911732842	46.00654753821091	0.07610557109995933	0.07497274796540522	0.10759983703860598	0.8053872427999522	0.10760658613844498	0.8054377600637963
3.2703021569980693	36.82531495864267	36.87330732435498	39.10035454568682	39.12254800031912	40.53586553283571	40.53830128861314	42.185358807162544	42.161814926281465	46.10766057672479	46.00893392587181	0.07610554803564623	0.0749727252832878	0.10726504227477562	0.8077190359636006	0.10727177471130744	0.8077697321441519
3.2900073726185273	36.827233099246655	36.875227957883254	39.10239059340185	39.12458520307155	40.53797590500211	40.5404117932792	42.187554513933755	42.16400942306512	46.11005891620202	46.01132717977583	0.07610552455213278	0.07497270218891676	0.10693022510395167	0.8100495188909917	0.10693694091867201	0.8101003946194396
3.3098313220758016	36.82915677918206	36.87715413783625	39.104432511802585	39.12662827983039	40.54009235560018	40.542528376846185	42.1897565365903	42.166210232491565	46.11246413102857	46.013727295217876	0.07610550064179891	0.07497267867479811	0.10659538535833235	0.8123785888265047	0.10660208459114529	0.8124296447358574
3.329774720800988	36.83108599529322	36.87908586105192	39.10648029734013	39.12867722704457	40.54221488080858	40.54465103549442	42.19196487097476	42.16841735041086	46.11487621615342	46.016134267174394	0.07610547629688585	0.07497265473330089	0.10626052286443155	0.8147061417639634	0.10626720555706015	0.8147573784954147
3.349838288536016	36.83302074418229	36.88102312412564	39.10853394620479	39.130732040902	40.54434347653299	40.54677976513127	42.19417951264231	42.17063077238596	46.11729516620224	46.01854809029946	0.07610545150949326	0.07497263035665698	0.1059256374509232	0.8170320724966587	0.10593230364600004	0.8170834907041353
3.370022749359618	36.83496102220654	36.882965923407546	39.11059345432321	39.13279271732678	40.546478138403074	40.54891456138813	42.19640045685759	42.17285049368945	46.119720975473655	46.02096875892115	0.0761054262715779	0.07497260553695574	0.10559072894534438	0.8193562745527743	0.10559737868504726	0.8194078748911124
3.390328831713469	36.83690682547528	36.884914254999444	39.11265881735498	39.134859251975826	40.548618861768986	40.55105541961684	42.19862769859088	42.175076509299856	46.12215363793501	46.023396267037256	0.07610540057494995	0.07497258026614285	0.1052557971721626	0.8216786402144862	0.1052624304999199	0.821730423351255
3.4107572684284713	36.83885814984721	36.88686811475219	39.114730030689785	39.13693164023598	40.5507656416983	40.55320233488676	42.200861232514924	42.177308813898456	46.124593147218654	46.02583060831164	0.07610537441127067	0.07497255453601818	0.10492084195811913	0.8239990605043204	0.10492745891792765	0.8240510271143648
3.431308796751202	36.84081499092734	36.88882749826255	39.116807089444066	39.13900987722069	40.55291847297253	40.555355301981145	42.20310105300122	42.17954740186553	46.127039496617726	46.02827177606999	0.07610534777204972	0.07497252833823179	0.10458586312847729	0.8263174251778764	0.10459246376376541	0.8263695759351322
3.4519841583705158	36.84277734406428	36.890792400870495	39.11888998845801	39.14109395776696	40.555077350083984	40.557514315394094	42.205347154116666	42.181792267277025	46.12949267908233	46.03071976329603	0.07610532064864292	0.07497250166428293	0.10425086050634036	0.8286336226810818	0.10425744486258282	0.8286859582785837
3.47278409944432	36.844745204347	36.892762817656006	39.12097872229215	39.143183876432026	40.557242267232105	40.559679369326865	42.20759952961971	42.18404340390076	46.13195268721515	46.033174562627146	0.07610529303224774	0.0749724745055153	0.10391583391310633	0.8309475401601958	0.10392240203498204	0.8310000612918884
3.4937093706264992	36.84671856660211	36.89473874343628	39.12307328522431	39.1452796274902	40.55941321832034	40.5618504576847	42.20985817295704	42.18630080519298	46.13441951326752	46.03563616635047	0.07610526491390313	0.07497244685311541	0.10358078317256059	0.8332590634699955	0.1035873351063401	0.8333117708416466
3.514760727094002	36.848697425390704	36.89672017276263	39.12517367124623	39.14738120492956	40.5615901969525	40.56402757407331	42.212123077259704	42.18856446429467	46.13689314913519	46.038104566398665	0.07610523628448386	0.07497241869811024	0.10324570810439582	0.8355680771192056	0.10325224389669074	0.8356209714465876
3.535938928574102	36.85068177500538	36.89870709991746	39.12727987406027	39.14948860244866	40.563773196429416	40.56621071179536	42.21439423533951	42.19083437402782	46.13937358635405	46.040579754345664	0.0761052071346997	0.07497239003136257	0.10291060852955525	0.8378744642977836	0.1029171282268635	0.8379275462966689
3.557244739371806	36.85267160946719	36.90069951891124	39.12939188707618	39.15160181345324	40.565962209745386	40.56839986384704	42.21667163968537	42.19311052689182	46.141860816095985	46.043061721402516	0.07610517745509109	0.07497236084357012	0.10257548426761787	0.8401781068378114	0.10258198791791528	0.8402313772448906
3.578678928397448	36.854666922522554	36.902697423479374	39.13150970340765	39.15372083105283	40.56815722958464	40.57059502291454	42.21895528245945	42.195392915059635	46.14435482916446	46.045550458413054	0.0761051472360261	0.07497233112526076	0.10224033513634367	0.8424788852080383	0.10224682278862929	0.8425323447681876
3.600242269194432	36.856667707640106	36.904700807079095	39.13363331586894	39.15584564805735	40.57035824831777	40.57279618137038	42.22124515549344	42.19768153037403	46.146855615990255	46.04804595584955	0.0761051164676991	0.07497230086679067	0.10190516095428848	0.8447766785147905	0.10191163265631076	0.8448303279719767
3.6219355399671502	36.85867395800765	36.906709662886335	39.13576271697156	39.15797625697377	40.57256525799818	40.575003331269905	42.223541250284754	42.19997636434379	46.149363166627055	46.050548203808404	0.07610508514012407	0.07497227005834024	0.10156996153864384	0.8470713644765056	0.10157641733974287	0.847125204587428
3.643759523609069	36.86068566652889	36.90872398379257	39.13789789892069	39.16011265000258	40.57477825035839	40.577216464347664	42.22584355799264	42.202277408139864	46.15187747074702	46.053057192005674	0.07610505324313567	0.07497223868991156	0.10123473670375915	0.8493628193973564	0.1012411766544119	0.8494168509369047
3.6657150077309777	36.86270282582024	36.910743762401516	39.14003885361175	39.16225481903432	40.576997216806376	40.57943557201363	42.22815206943423	42.2045846525914	46.15439851763626	46.05557290977263	0.07610502076638219	0.07497220675132513	0.10089948626614387	0.8516509181908987	0.10090591041637254	0.8517051419321433
3.6878027846894206	36.86472542820774	36.912768991026084	39.14218557262695	39.164402755646144	40.579222148421955	40.581660645349665	42.23046677508076	42.20689808818196	46.15692629619044	46.05809534605131	0.07610498769932444	0.07497217423221592	0.10056421004037475	0.8539355343373245	0.10057061844167947	0.8539899510733449
3.710023651615288	36.866753465723626	36.914799661684945	39.14433804723169	39.16655645109819	40.581453035952926	40.58389167510566	42.232787665053465	42.20921770504545	46.15946079491013	46.060624489389916	0.0761049540312314	0.07497214112203145	0.10022890783841376	0.8562165398752768	0.10023530054309049	0.8562711504091567
3.732378410442586	36.868786930103184	36.916835766099375	39.146496268371024	39.16871589633009	40.5836898698114	40.58612865169583	42.235114729119665	42.21154349296215	46.16200200189622	46.06316032793828	0.07610491975117674	0.07497210741002562	0.09989357947392818	0.8584938054036684	0.0998999565339318	0.8585486105439486
3.7548678679373717	36.870825812781334	36.91887729568985	39.148660226665996	39.17088108195725	40.58593264006998	40.588371565194876	42.237447956688676	42.21387544135469	46.16454990484526	46.06570284944311	0.07610488484803622	0.07497207308525904	0.09955822475887999	0.8607672000580351	0.09956458622798436	0.8608222006287178
3.777492835726878	36.87287010488946	36.92092424157282	39.150829912410146	39.173051998267404	40.58818133645791	40.59062040533425	42.23978733680782	42.21621353928406	46.1671044910449	46.06825204124362	0.07610484931048274	0.07497203813659224	0.09922284350420796	0.8630365914887079	0.09922918943539116	0.8630917883165239
3.8002541303288	36.87491979725182	36.92297659455717	39.15300531556562	39.17522863521669	40.5904359483572	40.59287516149808	42.242132858158136	42.21855777544527	46.16966574736887	46.070807890266366	0.07610481312698342	0.07497200255268306	0.09888743551891821	0.8653018458571751	0.0988937659669773	0.8653572397897733
3.823152573180761	36.876974880382356	36.925034345141	39.15518642575971	39.17741098242619	40.59269646479873	40.59513582271954	42.24448450905043	42.220908138163495	46.17223366027248	46.07337038302087	0.0761047762857958	0.07497196632198426	0.09855200061383584	0.8675628278333534	0.09855831563447737	0.8676184197338443
3.8461889906699622	36.87903534448118	36.927097483508106	39.15737323228098	39.17959902917806	40.59496287445835	40.5974023776767	42.246842277420974	42.22326461538968	46.17480821578767	46.075939505594626	0.07610473877496345	0.07497192943273742	0.09821653859739854	0.869819400565575	0.09822283824553324	0.8698751912952503
3.8693642141629967	36.88110117943113	36.929165999524514	39.15956572407552	39.18179276441178	40.59723516565287	40.59967481468863	42.249206150827305	42.22562719469641	46.17738939951811	46.07851524364825	0.07610470058231363	0.07497189187297115	0.0978810492761113	0.8720714256551219	0.09788733360835522	0.8721274160952817
3.892679080035866	36.88317237479425	36.931239882735014	39.16176388974315	39.18399217672038	40.59951332633598	40.60195312171136	42.251576116443935	42.22799586327358	46.17997719663428	46.081097582410564	0.07610466169545178	0.07497185363049581	0.09754553245659281	0.8743187631753244	0.09755180153058518	0.8743749542236401
3.9161344297041563	36.88524891980835	36.93331912235963	39.163967717533616	39.18619725434659	40.60179734409432	40.60423728633389	42.25395216105804	42.23037060792419	46.18257159186855	46.083686506673736	0.07610462210175706	0.07497181469290098	0.09720998794659863	0.8765612716479154	0.09721624182020605	0.8766176642093342
3.9397311096534064	36.88733080338347	36.935403707290156	39.16617719534273	39.18840798517901	40.60408720614339	40.60652729577407	42.25633427106523	42.23275141505999	46.18517256951017	46.086282000788245	0.076104581788381	0.07497177504755005	0.09687441555070109	0.8787988080130162	0.09688065428190384	0.8788554030061277
3.963469971469652	36.88941801409825	36.937493626086436	39.16839231070844	39.19062435674814	40.60638289932332	40.60882313687447	42.258722432464985	42.235138270696964	46.187780113400116	46.08888404865771	0.07610454074223988	0.07497173468157671	0.09653881507279038	0.8810312276136756	0.0965450387218425	0.8810880259752594
3.987351871870168	36.89151054019632	36.939588866972855	39.170613050806864	39.19284635622247	40.60868441009481	40.611124796098245	42.26111663085635	42.237531160451084	46.190394206926	46.09149263373394	0.0761044989500134	0.07497169358188123	0.09620318631641567	0.8832583842095119	0.09620939494311642	0.8833153868872614
4.01137767273438	36.89360836958273	36.941689417834674	39.172839402448396	39.195073970404536	40.6109917245349	40.61343225952492	42.263516851433394	42.239930069533706	46.19301483301696	46.09410773901174	0.07610445639813772	0.07497165173512443	0.0958675290841029	0.8854801299330575	0.09587372274882	0.8855373378846707
4.035548241134971	36.89571148982023	36.943795266214316	39.175071352073616	39.197307185726864	40.613304828332716	40.61574551284614	42.26592307898078	42.24233498274717	46.19564197413834	46.09672934702364	0.07610441307280456	0.07497160912772628	0.09553184317826435	0.8876963152906683	0.09553802194272976	0.887753729495671
4.059864449369175	36.897819888125625	36.94590639930777	39.17730888574937	39.199545988247976	40.61562370678525	40.618064541361484	42.268335297869136	42.24474588448022	46.198275612286544	46.09935743983478	0.07610436895995222	0.07497156574585934	0.09519612840085756	0.8899067891579762	0.09520229232748534	0.8899644106058986
4.08432717499025	36.899933551366026	36.94802280396078	39.17955198916459	39.20179036364833	40.61794834479307	40.620389329974095	42.270753492050545	42.247162758703425	46.200915728983645	46.101991999037566	0.07610432404526479	0.0749715215754442	0.09486038455099788	0.8921113987307763	0.09486653370277054	0.8921692284257006
4.108937300839158	36.902052466055046	36.95014446666506	39.18180064762619	39.20404029722609	40.62027872685583	40.6227198631863	42.27317764505382	42.24958558896447	46.203562305271966	46.10463300574619	0.07610427831416595	0.07497147660214538	0.09452461142802804	0.8943099895332125	0.09453074586895127	0.8943680285001392
4.133695715076422	36.90417661834907	36.952271373554545	39.18405484605499	39.2062957738931	40.62261483706805	40.625056125095284	42.27560773997988	42.25201435838364	46.20621532170876	46.1072804405914	0.07610423175181368	0.07497143081136834	0.09418880883174552	0.8965024054159585	0.09419492862639345	0.896560654692621
4.15860331121418	36.90630599404343	36.954403510401576	39.18631456898146	39.208556778170674	40.624956659114595	40.627398099388664	42.27804375949705	42.254449049648976	46.208874758360665	46.10993428371502	0.07610418434309725	0.07497138418825137	0.09385297655967406	0.8986884885161999	0.0938590817735303	0.8987469491557931
4.183660988148428	36.90844057856852	36.95654086261298	39.18857980054156	39.210823294185325	40.627304176266264	40.62974576933999	42.280485685836275	42.25688964501159	46.2115405947982	46.11259451476432	0.07610413607263043	0.07497133671766382	0.09351711440888266	0.9008680792449013	0.0935232051077719	0.9009267523160815
4.208869650191461	36.910580356985896	36.9586834152262	39.1908505244724	39.213095305664496	40.62965737137519	40.63209911780421	42.282933500786235	42.25933612628078	46.21421281009017	46.11526111288658	0.0761040869247472	0.07497128838419964	0.0931812221757582	0.903041016291354	0.09318729842675566	0.9030999028800579
4.2342302071045115	36.91272531398443	36.96083115290542	39.19312672410806	39.2153727959324	40.632016226870455	40.634458127213264	42.28538718568868	42.26178847481932	46.21689138279804	46.117934056723435	0.07610403688349743	0.07497123917217205	0.09284529965600541	0.9052071365877055	0.09285136152720952	0.9052662377998786
4.259743574130585	36.91487543387626	36.9629840599375	39.195408382375135	39.21765574790549	40.6343807247533	40.636822779571304	42.28784672143332	42.26424667153843	46.219576290970195	46.12061332440518	0.0761039859326405	0.07497118906561033	0.09250934664362376	0.9073662752934979	0.09251539420404242	0.9074255922560042
4.285410672027485	36.91703070059287	36.96514212022809	39.197695481788465	39.219944144088245	40.63675084659269	40.63919305645026	42.29031208845306	42.26671069689296	46.222267512136305	46.12329889354511	0.07610393405564071	0.07497113804825238	0.09217336293397693	0.9095182658074918	0.09217939625307281	0.9095777996562902
4.311232427101037	36.91919109768105	36.96730531729752	39.199988004446695	39.22223796656866	40.63912657352052	40.641568938985	42.29278326671892	42.2691805308763	46.2249650233014	46.125990741233686	0.07610388123566163	0.07497108610354082	0.09183734831935908	0.9116629397058205	0.09184336746750432	0.911722691603245
4.337209771238533	36.92135660829884	36.9694736342768	39.20228593202779	39.22453719701388	40.64150788622695	40.643950407868765	42.29526023573503	42.27165615301547	46.227668800940066	46.128688844032695	0.07610382745556099	0.07497103321461736	0.09150130259286016	0.9138001267710933	0.09150730764088166	0.9138600978903924
4.363343641942354	36.92352721521144	36.97164705390349	39.20458924578463	39.22684181666562	40.64389476495566	40.64633744334829	42.297742974533556	42.27413754236596	46.23037882099057	46.131393177969414	0.0761037726978845	0.07497097936431736	0.0911652255459785	0.9159296549478313	0.09117121656606741	0.9159898464877188
4.389634982363801	36.925702900787094	36.973825558517575	39.206897926540385	39.22915180633572	40.646287189499034	40.648730025219145	42.30023146166956	42.27662467750668	46.23309505884877	46.1341037185306	0.07610371694486129	0.07497092453516402	0.09082911696941665	0.9180513503306429	0.09083509403501466	0.9181117635116607
4.416084741337141	36.92788364699293	36.97600913005729	39.20921195468405	39.231467146401556	40.64868513919333	40.65112813282077	42.302725675215854	42.27911753653472	46.235817489362184	46.13682044065653	0.07610366017839644	0.07497086870936215	0.09049297665342237	0.920165037161496	0.09049893983831225	0.9202256732178284
4.442693873413836	36.93006943539077	36.978197750054974	39.211531310165796	39.23378781680139	40.651088592913815	40.6535317450317	42.305225592757786	42.281616097060216	46.238546086823895	46.13954331873491	0.076103602380067	0.07497081186879426	0.09015680438767504	0.922270537793338	0.09016275376643534	0.9223313979828163
4.469463338897009	36.93226024713288	36.980391399632744	39.213855972492304	39.23611379702978	40.6534975290698	40.655940840264535	42.307731191387916	42.28412033620104	46.24128082496634	46.14227232659475	0.0761035435311143	0.07497075399501267	0.08982059996060343	0.9243676726928243	0.08982653560951803	0.9244287582969264
4.49639410387609	36.93445606295778	36.98259005949835	39.216185920722154	39.2384450661329	40.65591192559974	40.658355396461126	42.310242447700816	42.28663023057757	46.244021676955185	46.14500743750023	0.07610348361243946	0.07497069506923507	0.08948436316052266	0.9264562604157618	0.08949028515633017	0.9265175727359747
4.523487140261684	36.936656863185874	36.98479370994076	39.218521133461046	39.24078160270377	40.658331759966174	40.66077539108741	42.312759337787625	42.28914575630722	46.24676861538296	46.14774862414439	0.07610342260459615	0.07497063507233641	0.08914809377461097	0.9285361175770959	0.08915400219439107	0.9285976579340058
4.550743425820648	36.93886262771512	36.987002330825874	39.220861588857034	39.243123384877514	40.660757009150664	40.66320080112845	42.31528183723061	42.291666888999146	46.249521612262825	46.15049585864286	0.07610336048778377	0.07497057398484558	0.08881179158845498	0.9306070588509101	0.08881768651110633	0.9306688285905693
4.578163944211368	36.94107333601669	36.98921590159209	39.22320726459572	39.245470390326524	40.66318764964871	40.66563160308326	42.31780992109778	42.29419360374868	46.252280639022054	46.15324911252748	0.07610329724184316	0.07497051178693616	0.08847545638911924	0.9326688969558745	0.08848133789399526	0.9327308974470725
4.605749685019276	36.94328896713061	36.99143440124604	39.22555813789552	39.24782259625571	40.665623657464664	40.668067772959816	42.32034356393741	42.29672587513201	46.2550456664958	46.15600835673997	0.07610323284624727	0.07497044845842214	0.08813908796071246	0.9347214426170467	0.08814495612830342	0.9347836752513103
4.633501643792551	36.94550949966119	36.993657808357916	39.227914185502556	39.25017997939743	40.66806500810638	40.67050928626962	42.32288273977234	42.29926367720041	46.257816664920284	46.15877356162521	0.0761031672800971	0.07497038397875065	0.08780268608757069	0.9367645045731479	0.08780854099961743	0.9368269707674699
4.6614208220780515	36.94773491177272	36.99588610105723	39.23027538368598	39.252542516006805	40.67051167658021	40.67295611802276	42.32542742209451	42.301806983474826	46.26059360392653	46.161544696925034	0.07610310052211254	0.07497031832699391	0.08746625055448476	0.9387978895456399	0.08747209229363762	0.938860590742479
4.689508227457455	36.949965181184766	36.9981192570281	39.23264170823279	39.25491018185649	40.67296363738549	40.67540824272237	42.32797758385925	42.30435576694011	46.263376452533436	46.164321731771295	0.07610303255062809	0.07497025148184543	0.08712978114192538	0.9408214021977983	0.08713560979128943	0.9408843398632598
4.717764873583629	36.95220028516774	37.00035725350471	39.23501313444288	39.25728295223176	40.67542086450931	40.677865634359385	42.330533197479454	42.3069100000393	46.26616517914121	46.16710463467929	0.07610296334358325	0.07497018342161027	0.08679327763411493	0.9428348451883721	0.08679909327884161	0.9428980208140274
4.746191780217212	36.95444020053837	37.00260006726694	39.23738963712415	39.25966080192561	40.67788333142128	40.68032826640735	42.3330942348201	42.30946965466807	46.26895975152474	46.16989337354122	0.0761028928785166	0.07497011412419952	0.08645673981197888	0.9448380190679018	0.08646254253733332	0.944901434172607
4.774789973263409	36.956684903654846	37.004847674635336	39.239771190587085	39.26204370523331	40.68035101106776	40.68279611181663	42.33566066719208	42.312034702168575	46.271760136826344	46.172687915618994	0.07610282113255874	0.07497004356712274	0.08612016745507844	0.9468307223014563	0.08612595734791739	0.9468943784277144
4.803560484809025	36.95893437041239	37.0071000514668	39.24215776863988	39.26443163594756	40.68282387586677	40.68526914300928	42.33823246534662	42.3146051133239	46.27456630154933	46.175488227537706	0.07610274808242476	0.07496997172748049	0.08578356034490753	0.9488127512740903	0.08578933749254247	0.9488766499953272
4.832504353159697	36.96118857623846	37.0093571731497	39.24454934458313	39.266824567353176	40.685301897702196	40.687747331873354	42.34080959946921	42.317180858352	46.277378211550726	46.17829427527851	0.07610267370440606	0.07496989858195677	0.08544691826079998	0.9507839002299079	0.08545268275224771	0.9508480431459247
4.861622622877388	36.96344749608802	37.0116190145992	39.24694589120469	39.269222472221884	40.68778504791843	40.69023064975744	42.34339203917372	42.31976190689984	46.2801958320344	46.18110602417172	0.07610259797436296	0.0749698241068128	0.0851102409807254	0.9527439612620583	0.0851159929060259	0.9528083500026696
4.890916344818065	36.965711104438675	37.01388555025231	39.24934738077421	39.27162532280695	40.69027329731452	40.692719067464886	42.345979753496216	42.32234822803716	46.28301912754376	46.18392343888957	0.07610252086771749	0.07496974827787703	0.08477352828265339	0.9546927243081882	0.08477926773252875	0.9547573605341313
4.9203865761696335	36.967979375286035	37.016156754063324	39.251753785038055	39.274033090837996	40.69276661613874	40.695212555248325	42.34857271088909	42.324939790250646	46.28584806195482	46.18674648343927	0.07610244235944465	0.07496967107053934	0.08443677994466725	0.9566299771395279	0.08444250701143119	0.956694862535187
4.950034380490085	36.970252282138695	37.01843259949872	39.25416507521376	39.27644574751553	40.69526497408273	40.69771108280384	42.35117087921473	42.32753656143766	46.288682598468796	46.18957512115565	0.07610236242406408	0.07496959245974201	0.08409999574269023	0.9585555052999553	0.08410571051945226	0.9586206415870038
4.979860827745887	36.9725297980134	37.02071305953237	39.256581221984675	39.278863263505585	40.69776834027576	40.700214619265225	42.35377422573941	42.330138508900085	46.29152269960478	46.192409314693926	0.07610228103563249	0.07496951241997125	0.08376317545298662	0.9604690921369183	0.08376887803410682	0.9605344810634051
5.009866994350591	36.974811895430136	37.02299810664057	39.25900219549453	39.281285608934205	40.70027668327895	40.70272313319821	42.356382717127104	42.33274559933811	46.294368327192494	46.195249026022374	0.07610219816773584	0.07496943092525067	0.08342631885102492	0.9623705187495943	0.0834320093323413	0.9624361620990385
5.040053963203681	36.9770985464071	37.02528771279707	39.2614279653419	39.28371275338198	40.70278997107936	40.70523659259456	42.358996319433054	42.33535779884388	46.29721944236464	46.198094216414844	0.07610211379347886	0.07496934794913056	0.08308942571136413	0.9642595639797946	0.08309510418928312	0.9643254635657286
5.070422823729659	36.979389722455736	37.02758184946802	39.263858500574685	39.28614466587849	40.70530817108413	40.70775496486616	42.36161499809749	42.33797507289521	46.30007600554955	46.200944846443335	0.07610202788547757	0.0749692634646809	0.0827524958081085	0.9661360043919558	0.08275816238074185	0.9662021620633823
5.100974671917351	36.98168539457563	37.029880487606924	39.26629376968444	39.288581314896646	40.70783125011442	40.710278216839065	42.364238717939145	42.3405973863491	46.30293797646342	46.20380087597033	0.07610194041585056	0.07496917744448245	0.0824155289145665	0.9679996142522214	0.08242118368127649	0.9680660318917944
5.131710610359471	36.98398553324945	37.032183597649535	39.268733740600815	39.29102266834714	40.710359174399485	40.71280631474748	42.36686744314887	42.34322470343534	46.30580531410277	46.206662264141265	0.07610185135620962	0.07496908986061702	0.08207852480404654	0.9698501655120708	0.08208416786453654	0.9699168450315483
5.1626317482924104	36.986290108437785	37.03449114950867	39.2711783806858	39.293468693572635	40.71289190957055	40.71533922422765	42.36950113728298	42.34585698774988	46.30867797673655	46.20952896937667	0.07610176067765033	0.07496900068465906	0.08174148324849284	0.9716874277846728	0.08174711470462626	0.9717543711394683
5.193739201636265	36.98859908957403	37.036803112569146	39.273627656728074	39.29591935734217	40.71542942065472	40.71787691031185	42.37213976325681	42.34849420224843	46.31155592189848	46.2124009493646	0.0761016683507427	0.07496890988766637	0.08140440401962223	0.9735111683203286	0.08141002397417196	0.973578377497688
5.225034093035115	36.99091244555904	37.03911945568235	39.27608153493706	39.29837462584516	40.71797167206873	40.720419337422015	42.37478328333785	42.35113630923955	46.31443910637897	46.21527816105247	0.0761015743455217	0.07496881744017067	0.08106728688733256	0.9753211519864635	0.08107289544432206	0.9753886290100127
5.256517551897525	36.993230144755955	37.04144014716114	39.27853998093722	39.300834464685735	40.72051862761275	40.72296646936369	42.37743165913921	42.353783270378166	46.31732748621721	46.21816056063934	0.07610147863147851	0.07496872331216822	0.08073013162334064	0.9771171412676267	0.08073572888804392	0.977184888201009
5.288190714437326	36.99555215498495	37.04376515477447	39.28100295976215	39.303298838876785	40.72307025046418	40.725518269319664	42.380084851612814	42.356435046658746	46.320221016693175	46.22104810356785	0.07610138117754865	0.07496862747310999	0.08039293799720326	0.978898896217288	0.08039852407625858	0.9789669151632552
5.320054723714605	36.997878443517756	37.04609444574202	39.28347043584858	39.305767712834005	40.72562650317116	40.72807469984365	42.38274282104247	42.3590915984084	46.323119652319406	46.22394074451603	0.07610128195210361	0.07496852989189087	0.08005570577711296	0.9806661744414669	0.08006128077886387	0.980734467541879
5.352110729676963	37.00020897707236	37.048427986728804	39.28594237303044	39.308241050369915	40.72818734764628	40.73063572285385	42.385405527037044	42.36175288528005	46.32602334683277	46.2268384373892	0.07610118092293953	0.07496843053684074	0.07971843473296758	0.9824187311032802	0.07972399876632608	0.982487300534558
5.384359889201005	37.002543721807584	37.050765743839776	39.28841873453282	39.310718814687846	40.73075274516012	40.73320129962658	42.38807292852353	42.36441886624553	46.32893205318626	46.2297411353117	0.0761010780572679	0.0749683293757144	0.07938112463239122	0.9841563188629152	0.07938667780808828	0.9842251668505924
5.41680336613411	37.00488264331753	37.053107682614275	39.29089948296586	39.3132009683758	40.73332265633465	40.73577139078969	42.39074498373992	42.36708949958847	46.331845723540496	46.23264879061853	0.07610097332170337	0.07496822637567985	0.07904377524334905	0.9858786878876344	0.07904931767302514	0.9859478166936242
5.44944233133642	37.00722570662621	37.055453768020556	39.293384580318666	39.31568747340038	40.73589704113684	40.738345956316074	42.393421650228255	42.36976474289729	46.3347643092554	46.235561354846986	0.07610086668225424	0.0749681215033082	0.07870638633119142	0.9875855858044815	0.07871191812876077	0.9876549977379909
5.482277962723094	37.00957287618174	37.05780396445016	39.29587398795299	39.318178291100466	40.73847585887177	40.74092495551694	42.3961028848273	42.37244455305802	46.33768776088145	46.23847877872801	0.07610075810431097	0.074968014724564	0.07836895766388352	0.9892767577066479	0.07837447894371508	0.9893464551159923
5.515311445306831	37.01192411585108	37.06015823571241	39.2983676665972	39.320673382181184	40.74105906817633	40.7435083470353	42.39878864366557	42.375128886247175	46.34061602815135	46.24140101217784	0.07610064755263492	0.07496790600479178	0.07803148900723045	0.990951946115274	0.07803699988528479	0.9910219313933339
5.548543971240616	37.01427938891403	37.062516545028565	39.30086557633976	39.32317270670734	40.74364662701206	40.74609608883906	42.40147888215375	42.37781769792434	46.34354905997096	46.24432800428908	0.07610053499134646	0.07496779530870724	0.07769398012487727	0.9926108909330651	0.07769948071916133	0.9926811665272908
5.581976739860765	37.01663865805776	37.06487885502632	39.303367676623026	39.325676224097315	40.74623849265868	40.74868813821435	42.404173554977596	42.380510942825	46.346486804410794	46.24725970332215	0.07610042038391467	0.07496768260038394	0.07735643078342491	0.9942533294934037	0.07736192121274144	0.9943238978848967
5.615610957730194	37.0190018853711	37.067245127733976	39.30587392623689	39.32818389311656	40.74883462170714	40.75128445175864	42.40687261609049	42.38320857495307	46.34942920869704	46.2501960566964	0.07610030369314359	0.0749675678432431	0.07701884074720056	0.9958789964630341	0.07702432113194391	0.9959498601883752
5.649447838681973	37.02136903233858	37.0696153245746	39.30838428331218	39.330695671871126	40.75143497005264	40.753884985373865	42.40957601870585	42.38591054757341	46.352376219202526	46.253137010981106	0.07610018488116232	0.07496745100004006	0.07668120977950821	0.9974876238466095	0.07668668024155068	0.997558785489673
5.6834886038631165	37.023740059834765	37.07198940636027	39.31089870531426	39.33321151780117	40.75403949288776	40.75648969425935	42.41228371528966	42.38861681320433	46.35532778143773	46.25608251188654	0.0761000639094106	0.0749673320328547	0.07634353764274238	0.9990789409648642	0.07634899830554787	0.9991504031559089
5.717734481778674	37.02611492811824	37.07436733328608	39.3134171490364	39.33573138767437	40.7566481446953	40.75909853290485	42.41499565755283	42.39132732360993	46.35828384004158	46.259032504254776	0.07609994073862818	0.07496721090307658	0.07600582410054812	1.0006526744427902	0.07601127508905847	1.0007244398675539
5.75218670833605	37.028493596825875	37.07674906492437	39.31593957059328	39.33825523757942	40.75926087924135	40.761711455083535	42.41771179644356	42.39404202979255	46.361244338772316	46.261986932050675	0.07609981532884008	0.07496708757139381	0.07566806891622946	1.0022085481887189	0.07567351035720549	1.0022806195820522
5.786846526889619	37.03087602496674	37.079134560218684	39.31846592541424	39.34078302291924	40.76187764956808	40.76432841384477	42.42043208213962	42.396760881984946	46.36420922049809	46.26494573835245	0.0760996876393463	0.07496696199777955	0.07533027185024821	1.0037462833197424	0.07533570387136024	1.0038186634674275
5.821715188285586	37.033262170916046	37.08152377747761	39.320996168236505	39.34331469840423	40.76449840798639	40.76694936150678	42.42315646404034	42.399483829642435	46.36717842718747	46.267908865342264	0.07609955762870552	0.07496683414148034	0.07499243266454414	1.0052655982080978	0.07499785539528148	1.0053382899523058
5.856793950907131	37.035651992409306	37.083916674369	39.32353025309859	39.34585021804567	40.767123106068894	40.7695742496497	42.42588489075903	42.40221082143523	46.37015189990018	46.270876254297015	0.07609942525472446	0.07496670396100162	0.07465455112014752	1.0067662084156836	0.07465996469204583	1.0068392146540646
5.892084080719833	37.038045446535946	37.08631320791356	39.32606813333323	39.34838953514865	40.769751694642316	40.77220302910786	42.4286173101147	42.40494180524019	46.37312957877715	46.27384784557846	0.07609929047444232	0.07496657141409376	0.07431662697740649	1.0082478266740509	0.07432203152313832	1.0083211503570055
5.927586851317345	37.04044248973342	37.08871333447894	39.32860976156073	39.350932602305356	40.77238412378032	40.77483564996269	42.431353669124306	42.40767672813311	46.37611140303117	46.276823578623834	0.07609915324411741	0.07496643645774088	0.07397865999712394	1.009710162884403	0.07398405565118082	1.0097838070232683
5.963303543967366	37.04284307778086	37.091117009773335	39.33115508968183	39.353479371388055	40.775020342795884	40.777472061535114	42.43409391399445	42.41041553638041	46.37909731093682	46.27980339193595	0.07609901351921336	0.0749662990481435	0.07364064993805641	1.0111529240521122	0.0736460368364078	1.0112268917155234
5.999235447657878	37.045247165792865	37.09352418883934	39.333704068870816	39.356029793542035	40.77766030023383	40.780112212378036	42.43683799011332	42.41315817543109	46.38208723982074	46.28278722307341	0.07609887125438405	0.07496615914070791	0.07330259656032467	1.0125758143030907	0.07330797484064533	1.0126501086160715
6.035383859143656	37.04765470821325	37.09593482604763	39.33625664956841	39.358583819178676	40.780303943863274	40.782756050268794	42.4395858420424	42.41590458990847	46.385081126051574	46.285775008640705	0.07609872640345984	0.07496601669002811	0.0729644996222305	1.0139785348328587	0.07296986942390049	1.014053158985007
6.071750082993084	37.05006565880869	37.0983488750906	39.338812781474694	39.36114139796818	40.782951220669894	40.78540352220148	42.442337413508135	42.4186547236019	46.388078905029936	46.28876668427814	0.07609857891943071	0.07496587164987496	0.07262635888264413	1.0153607838919925	0.0726317203468625	1.0154357411320234
6.108335431635222	37.05247997066228	37.100766288975926	39.34137241354187	39.363702478832494	40.78560207684826	40.78805457437921	42.445092647393594	42.421408519458275	46.391080511178146	46.291762184651674	0.07609842875443382	0.07496572397317676	0.07228817409986732	1.0167222567579302	0.07229352736931105	1.0167975504000424
6.145141225407182	37.05489759616721	37.103187020020215	39.34393549396711	39.36626700993805	40.788256457794034	40.79070915220639	42.44785148572994	42.42416591957377	46.39408587793004	46.29476144344283	0.07609827585973511	0.07496557361200754	0.07194994503083763	1.0180626457085964	0.07195529025011638	1.0181382791297438
6.182168792601758	37.05731848702016	37.1056110198424	39.34650197018515	39.3688349386884	40.790914308096085	40.79336720028077	42.450613869687885	42.42692686518514	46.39709493772047	46.29776439333815	0.07609812018571588	0.074965420517571	0.07161167143374314	1.0193816400069409	0.07161700874974031	1.0194576166595652
6.2194194695153895	37.05974259421492	37.10803823935733	39.34907178886114	39.37140621171704	40.79357557152867	40.79602866238573	42.45337973956917	42.42969129666127	46.40010762197504	46.30077096601906	0.07609796168185472	0.07496526464018284	0.07127335306631721	1.0206789258718345	0.07127868262659831	1.0207552492593095
6.256894600496366	37.06216986803563	37.11046862876901	39.35164489588297	39.373980774879726	40.79624019104334	40.79869348148199	42.45614903479772	42.432459153494285	46.4031238610992	46.303781092150984	0.0760978002967129	0.07496510592925638	0.0709349896844742	1.0219541864262283	0.07094031163887848	1.0220308601310535
6.294595537993358	37.064600258050326	37.11290213756413	39.35422123635403	39.37655857324728	40.7989081087609	40.801361599699874	42.45892169391098	42.43523037429101	46.40614358446782	46.30679470137303	0.07609763597791648	0.0749649443332849	0.07059658104412847	1.0232071017017006	0.07060189554522367	1.0232841293827732
6.332523642604218	37.06703371310411	37.11533871450518	39.35680075458551	39.3791395510978	40.80157926596331	40.804032958330914	42.461697654550946	42.43800489676394	46.409166720414184	46.30981172228698	0.076097468672139	0.07496477979982655	0.07025812690221755	1.0244373486166296	0.07026343410291247	1.024514733984688
6.370680283125076	37.069470181312525	37.117778307623915	39.359383394088916	39.38172365190927	40.804253603085535	40.80670749781987	42.464476853455395	42.44078265772251	46.41219319621926	46.312832082446675	0.07609729832508634	0.07496461227548612	0.06991962701511056	1.0256446009288993	0.06992492707104248	1.0257223477838124
6.40906683659976	37.07190961005477	37.120220864214446	39.36196909756839	39.38431081835179	40.80693105970723	40.809385157756424	42.46725922644873	42.443563593063956	46.41522293810063	46.31585570834695	0.07609712488147645	0.07496444170589783	0.06958108113758499	1.0268285292031578	0.06958637420643754	1.0269066414184636
6.447684688369473	37.07435194596677	37.12266633082635	39.364557806912956	39.38690099227986	40.80961157454435	40.81206587686672	42.47004470843293	42.44634763776426	46.41825587120121	46.31888252541249	0.07609694828502292	0.07496426803570777	0.06924248902521413	1.0279888008171838	0.06924777526637627	1.0280672823364512
6.486535232122802	37.07679713493448	37.12511465325795	39.36714946318883	39.389494114724684	40.81229508544095	40.814749593005196	42.47283323337847	42.449134725869115	46.42129191957833	46.32191245798689	0.07609676847841716	0.07496409120855638	0.06890385043323022	1.0291250799027694	0.06890913000790988	1.029203934749603
6.525619869945995	37.07924512208672	37.127565776549154	39.36974400663142	39.39209012588615	40.814981529360416	40.817436243145856	42.475624734314835	42.45192479048448	46.424331006192034	46.3249454293211	0.07609658540330799	0.07496391116706032	0.06856516511550126	1.0302370273211636	0.06857043818706643	1.030316259600113
6.564940012373588	37.08169585178842	37.13001964497463	39.372341376637614	39.39468896512512	40.817670842377204	40.82012576337395	42.47841914332144	42.454717763767434	46.4273730528939	46.32798136156223	0.07609639900028475	0.07496372785279214	0.06822643282816898	1.0313243006794437	0.06823169956157926	1.031403914569637
6.604497078439295	37.084149267633435	37.132476202036685	39.3749415117577	39.39729057095535	40.82036295966808	40.82281808887726	42.48121639151806	42.45751357691673	46.430417980415335	46.33102017574201	0.0760962092088566	0.07496354120626432	0.06788765332493085	1.0323865542331987	0.06789291388781749	1.032466554007442
6.644292495727218	37.08660531243755	37.13493539045817	39.37754434968735	39.39989488103548	40.82305781550342	40.82551315393744	42.484016409055386	42.460312160163255	46.43346570835593	46.334061791765116	0.0760960159674342	0.07496335116690657	0.06754882635976855	1.0334234389047197	0.06755408092146808	1.0335038289131262
6.684327700423376	37.08906392823127	37.13739715217532	39.38014982725955	39.4025018321609	40.82575534323851	40.82821089192121	42.48681912510535	42.463113442760495	46.436516155171624	46.33710612839744	0.07609581921330744	0.07496315767304919	0.06720995168649324	1.0344346022420723	0.06721520041804752	1.0345153869157002
6.724604137367524	37.09152505625265	37.13986142833055	39.38275788043637	39.40511136025561	40.82845547530464	40.83091123527153	42.489624467851534	42.46591735297486	46.43956923816279	46.34015310325426	0.07609561888262883	0.07496296066190153	0.06687102905954134	1.035419688404545	0.06687627213483438	1.0355008722699495
6.76512326010531	37.09398863694019	37.14232815926532	39.385368444300944	39.4077234003641	40.83115814320033	40.83361411549887	42.49243236447947	42.46872381807607	46.44262487346233	46.343202632788405	0.07609541491038871	0.07496276006953143	0.06653205823272401	1.0363783381144458	0.06653729582728829	1.0364599257882219
6.805886530940724	37.09645460992528	37.14479728451258	39.38798145304886	39.41033788664281	40.833863277482145	40.83631946317195	42.49524274116658	42.471532764327094	46.44568297602326	46.34625463227789	0.07609520723039742	0.0749625558308459	0.0661930389589429	1.0373101886234508	0.0661982712505278	1.0373921848085956
6.846895420988873	37.09892291402511	37.14726874278965	39.39059683998011	39.412954752352015	40.83657080775582	40.83902720790887	42.49805552307245	42.47434411697444	46.44874345960668	46.349309015813965	0.07609499577526134	0.07496234787956851	0.06585397099212287	1.0382148737162424	0.06585919816029673	1.0382972832048836
6.888151410229076	37.1013934872351	37.14974247199064	39.393214537490465	39.415573929847234	40.839280662667	40.84173727836792	42.50087063432872	42.477157800238004	46.45180623676922	46.35236569628865	0.07609478047636381	0.07496213614821808	0.06551485408499502	1.0390920236422971	0.06552007631222523	1.0391748513302446
6.92965598755826	37.10386626672152	37.1522184091791	39.395834477063055	39.41819535057083	40.841992769892066	40.8444496022384	42.503687998028916	42.479973737301094	46.45487121885056	46.3554245853823	0.07609456126383997	0.07496192056808798	0.06517568799125684	1.039941265118614	0.0651809054618866	1.040024515996265
6.971410650844719	37.10634118881402	37.154696490580406	39.3984565892599	39.4208189450434	40.84470705612889	40.84716410623129	42.50650753621842	42.48279185030022	46.45793831596089	46.358485593551165	0.07609433806655609	0.07496170106922326	0.06483647246341206	1.0407622212760543	0.06484168536439938	1.040845900437489
7.01341690698215	37.10881818899796	37.15717665157425	39.40108080371307	39.42344464285517	40.84742344708735	40.84988071606993	42.509329169883934	42.48561206031475	46.46100743696787	46.36154863001451	0.07609411081208593	0.07496147758039721	0.06449720725515817	1.0415545116529756	0.06450241577505267	1.0416386242832232
7.055676271944047	37.111297201906936	37.15965882668696	39.403707049116285	39.426072372657295	40.85014186748008	40.85259935648056	42.51215281894337	42.48843428735666	46.46407848948409	46.36461360274189	0.07609387942668694	0.07496125002908965	0.06415789211939682	1.0423177521424805	0.06416309644913554	1.042402303529343
7.098190270838397	37.11377816131496	37.16214294958383	39.406335253215836	39.42870206215305	40.852862241012694	40.85531995118278	42.5149784022351	42.49125845035995	46.46715137985366	46.367680418440145	0.07609364383527722	0.07496101834146175	0.06381852680880229	1.0430515549733173	0.06382372714222129	1.0431365505155554
7.1409604379627405	37.11626100012893	37.164628953061474	39.408965342802084	39.43133363808911	40.85558449037444	40.85804242288002	42.517805837507666	42.49408446717026	46.47022601313942	46.370748982540476	0.07609340396141007	0.07496078244233378	0.06347911107638993	1.0437555286735005	0.06348430760914425	1.0438409738735572
7.183988316859528	37.11874565038061	37.167116769039815	39.41159724370022	39.43396702624645	40.85830853722824	40.86076669324973	42.52063504140879	42.49691225453404	46.473302293109285	46.373819199184965	0.07609315972724989	0.0749605422551602	0.06313964467477717	1.044429278044845	0.06314483760536405	1.0445151785179405
7.227275460371831	37.12123204321905	37.169606328554494	39.41423088076163	39.43660215143163	40.86103430220121	40.8634926829338	42.52346592947498	42.499741728088	46.47638012222317	46.37689097121352	0.07609291105354754	0.07496029770200371	0.0628001273580594	1.0450724041520516	0.06280531688690871	1.0451587656189076
7.270823430699384	37.12372010890255	37.17209756174879	39.416866177854615	39.43923893746752	40.86376170487463	40.86622031152859	42.526298416120405	42.50257280234816	46.479459401619174	46.379964200150205	0.0760926578596132	0.07496004870351212	0.06246055887794455	1.0456845042290297	0.062465745208385215	1.0457713325304212
7.31463379945495	37.1262097767907	37.1745903978657	39.41950305785536	39.44187730718429	40.866490663774	40.868949497574995	42.52913241462601	42.505405390698954	46.48254003109995	46.38303878618969	0.07609240006329139	0.074959795178891	0.062120938987334284	1.0462651717107292	0.0621261223249121	1.0463524727983895
7.358708147721062	37.12870097533649	37.177084765239954	39.422141442638775	39.44451718241021	40.86922109635914	40.87168015854849	42.53196783712854	42.50823940538219	46.48562190911895	46.38611462818351	0.07609213758093389	0.07495953704587775	0.06178126744015344	1.046813996187666	0.061786447992858484	1.0469017761324722
7.403048066107065	37.1311936320782	37.179580591289934	39.424781253069256	39.44715848396241	40.87195291901404	40.874412210849094	42.53480459460936	42.511074757486014	46.48870493276637	46.38919162362622	0.07609187032737288	0.07495927422071558	0.06144154398924684	1.0473305633549899	0.06144672196802503	1.04741882835242
7.447655154806527	37.1336876736313	37.18207780250955	39.427422408991305	39.449801131637535	40.8746860470367	40.877145569791104	42.53764259688318	42.51391135693361	46.49178899775512	46.39226966864133	0.07609159821589281	0.07495900661812613	0.06110176838785719	1.0478144549906574	0.06110694400575767	1.0479032113544235
7.49253102365499	37.13618302568025	37.18457632446004	39.43006482922015	39.452445044202314	40.87742039462882	40.879880149592864	42.540481752586764	42.516749112471885	46.49487399840647	46.39534865796712	0.07609132115820387	0.07495873415128125	0.06076194038968197	1.0482652489235988	0.06076711386248235	1.048354503092014
7.537677292188054	37.13867961297038	37.187076081761745	39.43270843153233	39.45509013938414	40.88015587488552	40.88261586336645	42.543321969167444	42.519587931660105	46.497959827635746	46.39842848494241	0.07609103906441066	0.0749584567317758	0.06042205974756598	1.0486825189927913	0.06042723129365868	1.0487722775342263
7.583095589699846	37.141177359299455	37.18957699808577	39.43535313265607	39.45773633386145	40.882892399784815	40.885352623107195	42.54616315287158	42.522427720858275	46.50104637693771	46.40150904149201	0.07609075184298564	0.07495817426959782	0.06008212621537723	1.0490658350299782	0.0600872960558263	1.049156104640133
7.628787555301809	37.143676187509485	37.19207899614571	39.437998848261685	39.46038354325415	40.8856298801772	40.888090339683224	42.549005208732936	42.525268385215675	46.50413353637191	46.404590218112254	0.07609045940073866	0.07495788667310176	0.059742139547097395	1.0494147628178325	0.05974730790569538	1.0495055503306503
7.674754837981857	37.14617601947829	37.1945819976892	39.440645492951965	39.46303168211398	40.88836822577497	40.89082892282484	42.551848040560934	42.528109828659005	46.50722119454791	46.40767190385617	0.0760901616427859	0.07495759384897506	0.05940209949687869	1.049728864060853	0.05940726660020346	1.0498201764430632
7.720999096663877	37.14867677611104	37.197085923489404	39.44329298025232	39.465680663914576	40.89110734514158	40.89356828111385	42.554691550928794	42.530951953880624	46.51030923861019	46.410753986318625	0.07608985847252062	0.074957295702212	0.0590620058187028	1.0500076963380707	0.059067171896003856	1.0500995406946458
7.767522000267617	37.151178377331725	37.19959069333658	39.44594122260099	39.46833040104179	40.89384714568079	40.89630832197274	42.55753564116154	42.533794662326585	46.5133975542231	46.4138363516213	0.07608954979158025	0.07495699213607955	0.058721858267063	1.0502508130794013	0.058727023550488866	1.0503431966581047
7.814325227768903	37.153680742074656	37.202096226029425	39.44859013133909	39.47098080478367	40.89658753362587	40.899048951653874	42.560380211323995	42.53663785418463	46.51648602555547	46.41691888439747	0.07608923549981622	0.07495668305208825	0.05838165659696415	1.0504577635392707	0.05838682132133499	1.0505506937279279
7.861410468260233	37.15618378827582	37.20460243936645	39.45123961670063	39.473631785320485	40.89932841402859	40.90179007522847	42.56322516020858	42.539481428372	46.51957453526531	46.42000146777669	0.076088915495261	0.07495636834995881	0.05804140056295637	1.0506280927438638	0.05804656496559346	1.0507215770740004
7.908779421011744	37.158687432864134	37.207109250137286	39.453889587802486	39.47628325171464	40.90206969074817	40.90453159657561	42.566070385323	42.54232528252325	46.52266296448408	46.42308398336929	0.07608858967409354	0.0749560479275917	0.057701089920385584	1.0507613414683874	0.05770625424258924	1.050855387637057
7.956433795532517	37.16119159175283	37.20961657411396	39.456539952634174	39.47893511190058	40.90481126644016	40.90727341837113	42.56891578287792	42.545169312977855	46.52575119280099	46.42616631125074	0.07608825793060825	0.07495572168103118	0.057360724425507215	1.050857046213423	0.05736588891062411	1.0509516620541035
8.004375311632296	37.16369617983063	37.212124326042044	39.45919061804778	39.4815872726745	40.90755304254526	40.91001544207633	42.571761247774496	42.548013414767766	46.52883909824714	46.42924832994584	0.07608792015717826	0.07495538950443455	0.057020303833155594	1.050914739131258	0.057025468727260886	1.0510099326320415
8.052605699483543	37.16620111095275	37.21463241963171	39.46184148974737	39.484239639683985	40.91029491927778	40.912757567926604	42.57460667359159	42.55085748160473	46.531926557279235	46.43232991641266	0.0760875762442235	0.07495505129003596	0.056679827900268265	1.050933948029524	0.05668499345330247	1.0510297273503966
8.101126699683881	37.16870629793223	37.217140767549026	39.464492472278984	39.4868921174178	40.913036795614545	40.915499694920264	42.57745195257329	42.553701405867805	46.53501344476366	46.435410946026614	0.0760872260801717	0.07495470692811196	0.05633929638401014	1.0509141963393631	0.05634446284830119	1.0510105697912877
8.149940063318896	37.1712116525308	37.21964928140669	39.46714346901991	39.48954460919526	40.91577856928312	40.91824172080676	42.580296975615944	42.5565450785904	46.53809963395983	46.43849129256397	0.07608686955142499	0.07495435630694713	0.05599870904001136	1.0508550030108381	0.05600387667124096	1.0509519790748527
8.199047552025359	37.17371708544982	37.222157871755094	39.46979438216814	39.492197017155696	40.91852013675024	40.92098354207519	42.583141632255135	42.55938838944733	46.54118499650358	46.4415708281854	0.07608650654232234	0.07495399931279578	0.05565806562663056	1.050755882575686	0.0556632346834931	1.0508534699001757
8.248450938054788	37.17622250632141	37.224666448073336	39.47244511273198	39.49484924224797	40.9212613932103	40.92372505394272	42.585985810652886	42.56223122674198	46.54426940239072	46.444649423419555	0.07608613693510205	0.07495363582984693	0.05531736590234004	1.0506163450536405	0.055322536646599474	1.050714552455247
8.298152004337403	37.17872782369904	37.22717491875984	39.47509556051912	39.49750118421962	40.92400223257332	40.9264661503426	42.58882939758421	42.56507347739299	46.54735271995981	46.44772694714606	0.07608576060986344	0.07495326574018635	0.054976609624418415	1.0504358959024103	0.054981782321078754	1.0505347323723981
8.348152544546481	37.18123294504853	37.229683191123286	39.477745624125994	39.500152741606136	40.92674254745319	40.9292067239124	42.59167227842398	42.56791502692107	46.550434815875235	46.45080326657861	0.07608537744452763	0.07495288892375798	0.054635796552418014	1.0502140360204066	0.05464097146983704	1.050313510732849
8.398454363163072	37.18373777673865	37.232191171373216	39.48039520092683	39.50280381172009	40.929482229155624	40.93194666598203	42.59451433713346	42.57075575943561	46.5535155551099	46.45387824724788	0.07608498731479987	0.0749525052583256	0.0542949264452659	1.04995026168217	0.05430010385487094	1.0500503839912199
8.449059275541144	37.18624222403187	37.23469876461076	39.48304418706274	39.5054542906402	40.932221167666086	40.93468586656157	42.597355456246774	42.57359555762119	46.55659480092778	46.45695175298415	0.07608459009412732	0.07495211461943252	0.05395399906313969	1.0496440645192706	0.053959179239654986	1.0497448439591608
8.49996910797308	37.188746191074976	37.2372058748192	39.48569247743076	39.50810407320024	40.93495925163763	40.93742421432921	42.60019551685734	42.57643430272397	46.5596724148664	46.460023645899874	0.07608418565365942	0.0749517168803631	0.0536130141666149	1.049294931467557	0.05361819738828899	1.0493963777717
8.551185697755594	37.19124958088958	37.23971240485452	39.488339965672665	39.510753052978046	40.93769636837856	40.94016159661891	42.60303439860398	42.57927187453799	46.5627482567189	46.463093786371985	0.07608377386220477	0.0749513119120995	0.053271971516210215	1.0489023447307773	0.053277158064361174	1.0490044678153936
8.602710893256043	37.19375229536268	37.24221825643582	39.49098654416379	39.51340112228418	40.94043240384009	40.94289789940796	42.60587197965712	42.58210815139121	46.565822184516136	46.466162033024	0.07608335458619046	0.07495089958328048	0.05293087087454751	1.0484657817651168	0.05293606103396087	1.0485685917428782
8.654546553979111	37.19625423523704	37.24472333013583	39.493632104001826	39.51604817215075	40.94316724260388	40.94563300730471	42.60870813670479	42.58494301013174	46.568894054508576	46.46922824270813	0.07608292768961797	0.07495047976016149	0.05258971200299811	1.0479847151900685	0.05259490606243844	1.0480882223873778
8.706694550633951	37.19875530010161	37.24722752537116	39.496276534995346	39.51869409232002	40.945900767869304	40.948366803535734	42.611542744938376	42.58777632611349	46.571963721147796	46.472292270486896	0.07608249303401853	0.07495005230656647	0.05224849466492287	1.0474586128066221	0.052253692915940064	1.0475628277381475
8.759156765201672	37.20125538838183	37.249730740392664	39.49891972565251	39.52133877123293	40.948632861441006	40.951099169933336	42.61437567803854	42.59060797318217	46.57503103706814	46.47535396961487	0.0760820504784099	0.07494961708384941	0.05190721862408054	1.0468869375290524	0.051912421361919314	1.0469918709204649
8.811935091003267	37.20375439732989	37.25223287227564	39.50156156316941	39.52398209601764	40.95136340371586	40.9538299869227	42.617206808160645	42.593437823660814	46.57809585306783	46.47841319152003	0.07608159987924912	0.07494917395084431	0.05156588364468462	1.0462691473385348	0.05157109116845504	1.0463748101319652
8.865031432767935	37.20625222301492	37.25473381691002	39.504201933418564	39.52662395247782	40.95409227367026	40.95655913350901	42.62003600592041	42.59626574833536	46.58115801809014	46.481469785784974	0.0760811410903873	0.07494872276382429	0.05122448949191494	1.0456046952594988	0.051229702104024	1.0457110986108091
8.918447706701835	37.208748760313135	37.25723346899043	39.50684072093713	39.52926422508101	40.956819348846984	40.95928648726446	42.62286314037915	42.599091616440006	46.584217379204254	46.48452360012795	0.07608067396302216	0.07494826337645079	0.050883035931406084	1.0448930293077865	0.05088825393852403	1.0450001846002124
8.972185840557227	37.2112439028979	37.25973172200633	39.50947780891518	39.531902796946824	40.95954450534218	40.96201192431517	42.625688079029075	42.601915295642556	46.58727378158595	46.48757448038374	0.07608019834564962	0.07494779563972939	0.050541522729986355	1.0441335924706436	0.050546746441682444	1.044241511299333
9.02624777370205	37.21373754322978	37.2622284682319	39.51211307918385	39.534539549835046	40.96226761779213	40.96473531932797	42.628510687778345	42.604736652029494	46.59032706849812	46.490622270484224	0.07607971408401415	0.07494731940196057	0.05019994965471142	1.0433258226275939	0.05020517938470448	1.043434516823254
9.080635457189915	37.21622957254644	37.26472359871604	39.514746412203294	39.53717436413364	40.96498855935987	40.96745654549708	42.63133083093605	42.60755555009098	46.59337708127099	46.49366681243885	0.07607922102106056	0.07494683450869047	0.04985831647445593	1.042469152560443	0.04986355254015962	1.04257863418934
9.135350853830497	37.21871988085264	37.267217003272236	39.51737768705081	39.53980711884688	40.96770720172193	40.9701754745308	42.63414837119716	42.610371852705875	46.59642365928237	46.49670794631498	0.07607871899688227	0.07494634080266065	0.04951662295849246	1.0415630098714246	0.04952186568112893	1.0416732912317457
9.190395938260405	37.221208356909926	37.26970857046833	39.52000678140848	39.54243769158293	40.9704234150546	40.97289197663782	42.63696316962699	42.61318542112626	46.599466639937305	46.49974551021768	0.07607820784866914	0.07494583812375817	0.049174868876036726	1.0406068169440914	0.049180118580977705	1.0407179105832256
9.245772697014415	37.22369488822653	37.27219818761627	39.52263357155117	39.54506595854184	40.97313706802041	40.97560592051374	42.63977508564599	42.61599611496223	46.60250585864792	46.50277934026981	0.07607768741065599	0.07494532630896324	0.04883305399891924	1.0395999909314924	0.048838311015401814	1.0397119096442111
9.301483128597186	37.226179361047045	37.274685740761846	39.52525793233409	39.54769179450315	40.97584802775437	40.97831717332727	42.64258397701408	42.61880379216632	46.60554114881284	46.50580927059149	0.07607715751406807	0.07494480519229689	0.04849117809891368	1.0385419436943266	0.04849644275981291	1.038654700519146
9.357529243555355	37.22866166034209	37.27717111467427	39.52787973718048	39.55031507281348	40.9785561598501	40.981025600706374	42.64538969981498	42.621608309017816	46.60857234179644	46.50883513327957	0.07607661798706732	0.0749442746047672	0.04814924094876005	1.0374320817400076	0.048154513591214254	1.0375456899782876
9.413913064550128	37.23114166979781	37.27965419283569	39.53049885806898	39.55293566537402	40.98126132834579	40.98373106672429	42.64819210844026	42.62440952010695	46.61159926690777	46.51185675838674	0.07607606865469624	0.07494373437431456	0.04780724232250577	1.0362698062162963	0.04781252328780283	1.0363842794349694
9.47063662643026	37.23361927180558	37.28213485743085	39.533115165521295	39.555553442628025	40.98396339571026	40.98643343388558	42.650991055573556	42.62720727831905	46.61462175137958	46.5148739739007	0.07607550933882117	0.0749431843257562	0.0474651819954488	1.035054512853094	0.04747047162885565	1.0351698648801175
9.527701976305488	37.23609434745133	37.284612989336345	39.53572852858929	39.55816827354805	40.98666222282862	40.989132563111774	42.65378639217423	42.63000143481833	46.61763962034674	46.51788660572268	0.07607493985807555	0.07494262428072909	0.047123059743682916	1.033785591906053	0.04712835839438867	1.033901836836776
9.585111173620431	37.238566776505046	37.287088468110134	39.53833881484239	39.56078002562322	40.98935766898807	40.99182831372719	42.6565779674613	42.632791839031825	46.62065269682472	46.520894477646216	0.07607436002780119	0.07494205405763431	0.04678087534421138	1.0324624281347496	0.046786183365895795	1.0325795803446454
9.642866290228868	37.24103643741006	37.28956117198081	39.54094589035464	39.563388564846385	40.992049591863385	40.994520543444516	42.65936562889687	42.635578338632875	46.62366080168763	46.523897411335305	0.07607376965998823	0.07494147347157518	0.046438628575344865	1.0310844007326523	0.04644394632617832	1.0312024748900512
9.700969410468568	37.24350320727239	37.29203097783683	39.54354961969183	39.565993755701165	40.994737847502435	40.99720910835023	42.66214922216966	42.63836077952472	46.62666375364625	46.526895226302585	0.0760731685632142	0.07494088233429966	0.046096319216758275	1.02965088331257	0.046101647059231254	1.029769894373203
9.75942263123647	37.24596696184993	37.29449776121583	39.5461498658984	39.56859546114892	40.997422290311505	40.999893862890055	42.664928591178274	42.64113900582388	46.62966136922563	46.5298877398872	0.07607255654258299	0.07494028045414025	0.04575394704880864	1.028161243842078	0.04575928534933382	1.0282812070418004
9.818228062064373	37.24842757554165	37.29696139629353	39.54874649048435	39.57119354261548	41.00010277304053	41.00257465985399	42.66770357801436	42.64391285984318	46.632653462742596	46.53287476723234	0.07607193339966144	0.07493966763595025	0.045411511854240416	1.0266148446180523	0.04541686098360742	1.0267357754946715
9.877387825195074	37.25088492137674	37.299421755873155	39.55133935341207	39.57378785997823	41.002779146768276	41.00525135036181	42.6704740229457	42.64668218207507	46.63563984628303	46.53585612126287	0.07607129893241568	0.07493904368104116	0.045069013415968584	1.0250110421893623	0.04507437374991241	1.0251329565962806
9.936904055658934	37.25333887100352	37.30187871137409	39.55392831308291	39.576378271552414	41.00545126088717	41.00792378384765	42.67323976439886	42.64944681117428	46.63862032967866	46.5388316126622	0.07607065293514481	0.07493840838711996	0.04472645151855659	1.0233491873395906	0.04473182343684812	1.0234721014257957
9.996778901350961	37.25578929467866	37.304332132821095	39.55651322632391	39.57896463407803	41.008118963088364	41.01059180804523	42.67600063894212	42.65220658394078	46.641594720484015	46.54180104984952	0.07606999519841622	0.07493776154822189	0.044383825947704736	1.0216286250279154	0.04438920983523076	1.021752555274361
10.05701452310831	37.25823606125586	37.306781888833086	39.55909394837416	39.581546802706086	41.01078209934631	41.01325526897242	42.678756481267854	42.654961335302225	46.64456282395277	46.54476423895624	0.07606932550899627	0.0749371029546454	0.04404113649110286	1.0198486943527314	0.044046532736899735	1.0199736575523275
10.117613094788254	37.26067903817491	37.309227846611996	39.56167033287132	39.58412463098518	41.01344051390356	41.015914010916	42.68150712417503	42.657710898296536	46.64752444301407	46.54772098380262	0.07606864364978304	0.07493643239288414	0.04369838293717976	1.0180087284970796	0.04370379193505869	1.0181347417719735
10.178576803346665	37.2631180914504	37.31166987193153	39.56424223183789	39.58669797084766	41.016094049255166	41.01856787641612	42.68425239855139	42.66045510405407	46.65047937824851	46.550671085873816	0.07606794939973481	0.0749357496455572	0.04335556507601268	1.0161080546795347	0.04336098722467341	1.0162351354938437
10.239907848916916	37.265553085660535	37.31410782912593	39.56680949566738	39.589266672595926	41.0187425461331	41.021216706250776	42.68699213335561	42.663193781779896	46.65342742786389	46.55361434429598	0.07606724253380058	0.07493505449134003	0.04301268269961156	1.014145994118735	0.043018118402585515	1.0142741602776368
10.301608444889292	37.267983883935784	37.316541581078596	39.56937197311054	39.5918305848885	41.02138584349055	41.02386033942005	42.689726155599146	42.66592675873571	46.656368387670696	46.55655055581188	0.076066522822845	0.07493434670489296	0.04266973560089582	1.0121218619842693	0.042675185266261906	1.0122511316330929
10.363680817990868	37.27041034794752	37.318970989210676	39.57192951126126	39.59438955472603	41.02402377848605	41.02649861313026	42.69245429032805	42.66865386022165	46.65930205105733	46.55947951475634	0.07606579003357704	0.07493362605678777	0.04232672357431966	1.010034967323918	0.04233218761527269	1.0101653589663329
10.426127208365882	37.272832337896546	37.32139591346959	39.5744819555425	39.596943427437154	41.02665618646741	41.02913136277799	42.6951763606045	42.67137490955796	46.66222820896503	46.562401013031376	0.07606504392847287	0.07493289231343467	0.041983646416383635	1.007884613058195	0.0419891252510638	1.0080161455625785
10.488949869656532	37.27524971250179	37.32381621231758	39.57702914969229	39.599492046664494	41.02928290095583	41.03175842193411	42.69789218748842	42.67408972806661	46.66514664986278	46.565314840081314	0.07606428426570014	0.07493214523700617	0.04164050392506624	1.0056700959003138	0.041645997976786475	1.005802788503388
10.552151069084381	37.27766232898852	37.32623174272005	39.57957093574922	39.602035254350156	41.03190375362938	41.0343796223274	42.700601590018586	42.676798135052465	46.66805715972144	46.56822078286721	0.07606351079904025	0.07493138458536086	0.041297295899994424	1.0033907063143488	0.04130280559684252	1.0035245786257292
10.615733087532126	37.280070043076904	37.32864236013395	39.58210715403823	39.60457289072151	41.03451857430691	41.03699479382832	42.70330438519382	42.6794999477846	46.670959521988195	46.57111862584142	0.07606272327780812	0.07493061011196496	0.040954022142500435	1.0010457284815857	0.04095954791750955	1.0011808004846898
10.679698219625935	37.2824727089703	37.33104791849609	39.58463764315613	39.60710479427663	41.03712719093136	41.039603764432485	42.706000387953914	42.68219498147727	46.67385351756026	46.57400815092163	0.07606192144677135	0.07492982156581406	0.04061068245522392	0.998634440218666	0.04061622474716842	0.9987707322979986
10.744048773818252	37.28487017934355	37.33344827021137	39.58716223995693	39.609630801769754	41.03972942955324	41.042206360244094	42.708689411160464	42.68488304927072	46.67673892475861	46.57688913746473	0.07606110504606982	0.07492901869134974	0.04026727664336249	0.9961561129630354	0.04027283589601893	0.9962936458987315
10.808787072471103	37.28726230533118	37.33584326614096	39.589680779537325	39.61215074819659	41.042325114313876	41.04480240545921	42.71137126557744	42.68756396221193	46.67961551930127	46.5797613622404	0.07606027381112963	0.07492820122837997	0.039923804513421146	0.9936100117056412	0.03992938117596623	0.9937488066807418
10.87391545193992	37.28964893651559	37.33823275559046	39.592193095221816	39.61466446677957	41.04491406742851	41.04739172234887	42.71404575985162	42.69023752923511	46.6824830742764	46.582624599404426	0.07605942747257875	0.07492736891199345	0.03958026587429231	0.9909953949454575	0.03958586040096179	0.9911354735550049
10.93943626265785	37.292029920915176	37.34061658629791	39.594699018547914	39.61717178895298	41.04749610916932	41.04997413124214	42.716712700492934	42.692903557142046	46.68534136011501	46.58547862047167	0.07605856575616106	0.0749265214724752	0.03923666053589159	0.9883115146267301	0.03924227338671926	0.9884528988823149
11.00535186922059	37.294405104972334	37.34299460442184	39.59719837925112	39.619672544347885	41.05007105784822	41.052549450508906	42.719371891854436	42.69556185058217	46.6881901445635	46.58832319428876	0.07605768838264655	0.07492565863521924	0.038892988310863075	0.985557616108963	0.03889861995116917	0.9857003284541861
11.071664650471687	37.29677433354152	37.34536665452926	39.59969100524992	39.62216656077723	41.05263872979969	41.05511749654277	42.72202313611237	42.69821221203276	46.69102919265582	46.591158087006676	0.07605679506774256	0.07492478012064047	0.038549249013385634	0.9827329380914307	0.03855489991411787	0.9828770014064503
11.138376999588447	37.29913744987711	37.3477325795834	39.60217672263055	39.62465366422045	41.05519893936318	41.05767808374346	42.72466623324575	42.700854441778475	46.6938582666853	46.59398306205265	0.07605588552200132	0.07492388564408431	0.03820544245985502	0.9798367125849836	0.038211113097645466	0.9799821501910628
11.205491324168262	37.30149429562139	37.35009222093181	39.60465535563183	39.627133678808434	41.05775149886582	41.06023102449953	42.72730098101613	42.70348833789129	46.69667712617637	46.59679788010231	0.07605495945072786	0.07492297491573477	0.03786156846922495	0.9768681648638449	0.03786725932639001	0.9770150005360847
11.273010046315514	37.303844710792326	37.35244541829393	39.60712672662971	39.62960642680794	41.06029621860456	41.06277612917055	42.72992717494685	42.706113696209776	46.69948552785575	46.59960229905099	0.07605401655388427	0.07492204764052277	0.03751762686152915	0.9738265133637469	0.03752333842601274	0.9739747713401812
11.340935602728974	37.306188533771284	37.35479200974886	39.60959065612177	39.63207172860618	41.06283290682835	41.06531320606931	42.73254460830221	42.708730310318366	46.70228322562338	46.60239607398504	0.07605305652599358	0.07492110351802865	0.03717361745964354	0.970710969691936	0.03717935022535812	0.9708606746753503
11.409270444789758	37.30852560129089	37.35713183172314	39.6120469627118	39.63452940269531	41.06536136972031	41.06784206144401	42.73515307206666	42.7113379715266	46.70506997052327	46.605178957152866	0.07605207905604092	0.07492014224238766	0.036829540088831436	0.9675207385453177	0.036835294555430664	0.9676719157205298
11.478017038649782	37.31085574842254	37.359464718978224	39.614495463093974	39.63697926565663	41.0678814113795	41.07036249946005	42.73775235492345	42.713936468847905	46.707845510713625	46.60795069793537	0.07605108382737401	0.07491916350219041	0.03648539457617517	0.9642550176495206	0.03649117124928125	0.9644076926879279
11.547177865320764	37.31317880856414	37.36179050459816	39.616935972037126	39.63942113214487	41.07039283380282	41.07287432218193	42.740342243233414	42.71652558897839	46.710609591437034	46.61071104281647	0.07605007051760121	0.07491816698038331	0.0361411807509171	0.9609129977161501	0.036146980142518714	0.9610671967875533
11.616755420763786	37.31549461342757	37.364109019977036	39.619368302368855	39.64185481487224	41.072895436866474	41.075377329554804	42.74292252101335	42.71910511627535	46.71336195499012	46.6134597353529	0.07604903879848784	0.07491715235416596	0.035796898445425995	0.9574938624036804	0.03580272107302562	0.9576496121790115
11.686752215979308	37.31780299302629	37.36642009480649	39.62179226495963	39.64428012459251	41.075389018307675	41.07787131938611	42.74549296991441	42.72167483273571	46.716102340692984	46.61619651614408	0.07604798833585037	0.07491611929488817	0.03545254749343485	0.9539967882192286	0.0354583938812425	0.9541541158905602
11.75717077709787	37.32010377566264	37.368723557063035	39.624207668706504	39.646696870084796	41.07787337370569	41.08035608732678	42.74805336919997	42.724234517974004	46.718830484858124	46.61892112280124	0.07604691878944907	0.074915067467943	0.035108127732030425	0.9504209445176457	0.035113998410167824	0.9505798778000099
11.82801364547121	37.322396787915444	37.37101923299553	39.626614320517156	39.64910485813752	41.080348296463434	41.08283142685267	42.7506034957238	42.72678394920066	46.721546120759385	46.62163328991672	0.07604582981287884	0.07491399653266104	0.03476363900057322	0.9467654934123857	0.03476953450547171	0.9469260605528689
11.899283377763982	37.32468185462715	37.373306947112304	39.62901202529337	39.65150389353187	41.082813577788095	41.08529712924542	42.7531431239075	42.72932290119939	46.72424897860005	46.624332749032355	0.07604472105345839	0.07491290614219903	0.03441908114018588	0.9430295897136602	0.03442500201487064	0.9431918195105027
11.970982546046038	37.326958798891326	37.37558652216864	39.631400585914854	39.65389377902563	41.0852690066724	41.08775298357359	42.75567202571817	42.731851146305154	46.72693878548118	46.62701922860809	0.07604359215211473	0.07491179594343005	0.03407445399597009	0.9392123809211625	0.034080400789662235	0.9393763027201203
12.043113737885237	37.32922744203977	37.37785777915376	39.633779803222545	39.6562743153365	41.08771436987521	41.09019877667332	42.758189970645674	42.73436845438128	46.72961526536915	46.629692453989854	0.07604244274327149	0.07491066557682842	0.03372975741444861	0.9353130070985571	0.03373573068273572	0.9354786508101824
12.115679556440844	37.331487603629725	37.38012053727805	39.63614947600207	39.65864530112548	41.09014945190212	41.092634293129	42.76069672567962	42.73687459279674	46.73227813906294	46.63235214737718	0.07604127245472735	0.0749095146763555	0.0333849912453843	0.9313306008716609	0.03339099155107306	0.9314979969949491
12.188682620557461	37.333739101431135	37.382374613960266	39.638509400967074	39.66100653298027	41.09257403498606	41.09505931525391	42.76319205528648	42.739369326403256	46.734927124161345	46.63499802779076	0.07604008090753976	0.07490834286934207	0.03304015534138216	0.9272642873629593	0.033046183253532035	0.9274334669717064
12.26212556485955	37.335981751413634	37.384619824814386	39.640859372742355	39.663357805398235	41.09498789906752	41.097473623070336	42.76567572138613	42.74185241751191	46.73756193502941	46.637629811039105	0.0760388677159017	0.07490714977636824	0.03269524955720726	0.9231131840915623	0.0327013056515284	0.9232841788589212
12.336011039846525	37.338215367733596	37.38685598363672	39.64319918384682	39.665698910769606	41.09739082177466	41.099876994289914	42.76814748332829	42.74432362586977	46.74018228276478	46.640247209685356	0.07603763248701863	0.07490593501114082	0.03235027375114896	0.9188764009841179	0.03235635861045694	0.9190492431989696
12.41034171198835	37.3404397627213	37.38908290239292	39.645528624676714	39.6680296393604	41.099782578403584	41.10226920429374	42.77060709786907	42.74678270863643	46.742787875163664	46.64284993301352	0.07603637482098181	0.07490469818037228	0.03200522778473669	0.9145530402756776	0.03201134199844091	0.9147277628344455
12.485120263821853	37.34265474686769	37.391300391204766	39.647847483488235	39.67034977929526	41.102162941897944	41.10465002611214	42.77305431914671	42.74922942035996	46.745378416686314	46.64543768699428	0.07603509431063932	0.07490343888364974	0.031660111520920964	0.9101421964260226	0.0316662556857068	0.9103188328699616
12.560349394047481	37.34486012881139	37.39350825833705	39.65015554638033	39.67265911654011	41.10453168282874	41.107019230404454	42.77548889865766	42.751663512952994	46.74795360842214	46.6480101742505	0.07603379054146787	0.07490215671331199	0.03131492482748399	0.9056429561424011	0.03132109954697171	0.9058215406457748
12.63603181762671	37.347055715325645	37.39570631018455	39.65245259727753	39.67495743488499	41.106888569374085	41.109376585438774	42.777910585232284	42.754084735668535	46.75051314805468	46.65056709402256	0.07603246309143712	0.07490085125431446	0.0309696675741975	0.901054398238557	0.030975873458828573	0.901234965630465
12.712170265880024	37.349241311304965	37.3978943512585	39.654738417912185	39.677244515926304	41.10923336729825	41.11172185707113	42.780319125010045	42.75649283507533	46.753056729825786	46.653108142132815	0.07603111153087595	0.07489952208409872	0.03062433963367539	0.896375593596531	0.030630577301565154	0.8965581793827369
12.78876748658549	37.351416719752066	37.40007218417359	39.65701278780706	39.67952013904945	41.111565839931224	41.11405480872502	42.78271426141494	42.7588875550333	46.755584044499734	46.65563301095018	0.07602973542233499	0.07489816877245487	0.030278940882794814	0.8916056051657506	0.030285210959220876	0.8917902455241347
12.865826244077915	37.3535817417646	37.402239609634556	39.659275484257755	39.68178408141108	41.113885748147766	41.116375201370474	42.7850957351305	42.76126863666874	46.75809477932695	46.658141389354206	0.07602833432044463	0.07489679088138619	0.029933471201218254	0.8867434878238782	0.029939774318677337	0.8869302196253557
12.943349319348618	37.355736176521766	37.40439642642275	39.66152628231471	39.684036117921224	41.11619285034623	41.11868279350297	42.78746328407445	42.76363581834902	46.760588618007056	46.660632962698394	0.07602690777177379	0.07489538796496654	0.029587930471450363	0.8817882883431594	0.029594267270056207	0.8819771491671418
13.0213395101458	37.357879821271034	37.406542431382846	39.66376495476541	39.68627602122547	41.11848690242747	41.12097734112231	42.78981664337337	42.76598883565742	46.763065240651756	46.66310741277367	0.07602545531468496	0.0748939595691987	0.02924231857974746	0.8767390453549524	0.029248689707117137	0.8769300734948047
13.099799631075467	37.36001247131477	37.40867741940932	39.66599127211642	39.68850356168686	41.12076765777341	41.1232585977113	42.79215554533702	42.76832742136743	46.76552432374732	46.66556441777102	0.07602397647918496	0.07489250523186847	0.028896635415605942	0.8715947892587792	0.02890304152697354	0.8717880237391
13.178732513703073	37.36213391999676	37.41080118343301	39.668205002575185	39.69071850736785	41.12303486722557	41.125526314214206	42.7944797194324	42.77065130541714	46.7679655401165	46.66800365224405	0.07602247078677578	0.07489102448239733	0.028550880872785456	0.8663545421859453	0.028557322630888393	0.8665500227762095
13.258141006655675	37.3642439586889	37.412913514407634	39.67040591203195	39.692920624012096	41.12528827906337	41.1277802390152	42.7967888922578	42.77296021488318	46.77038855888024	46.67042478707086	0.07602093775030072	0.07488951684169065	0.02820505484748992	0.8610173179085905	0.028211532923137383	0.8612150851386104
13.338027975724735	37.36634237677747	37.415014201296124	39.672593764041245	39.695109675025975	41.127527638982194	41.13002011791642	42.799082787516184	42.77525387395442	46.772793045418645	46.67282748941562	0.07601937687378846	0.07488798182198601	0.027859157239873866	0.8555821217869379	0.027865672311719436	0.8557822169595966
13.418396303969553	37.368428961649805	37.417103031057096	39.674768319803604	39.697285421460236	41.12975269007147	41.13224569411606	42.80136112598886	42.77753200390558	46.77517866133189	46.67521142268978	0.07601778765229489	0.07488641892669547	0.02751318795401403	0.8500479507374621	0.027519740708584095	0.8502504159368982
13.49924889182131	37.37050349868067	37.41917978863128	39.67692933814699	39.69944762199148	41.13196317279251	41.13445670818624	42.8036236255086	42.77979432307059	46.77754506440051	46.67757624651281	0.07601616957174118	0.07488482765024784	0.027167146897596695	0.8444137931264777	0.027173738029489414	0.8446186712435519
13.580588657187745	37.3725657712186	37.42124425692773	39.67907657550808	39.70159603290338	41.13415882495605	41.1366528980507	42.805870000932515	42.78204054681555	46.77989190854519	46.67992161667243	0.07601452210874957	0.07488320747792633	0.02682103398211666	0.8386786287346695	0.026827664194172485	0.8388859634733308
13.662418535558457	37.3746155605724	37.423296216810215	39.68120978591356	39.703730408068004	41.13633938169992	41.13883399896232	42.80809996411488	42.784270387511704	46.782218843786275	46.68224718508457	0.07601284473047601	0.07488155788570484	0.02647484912301934	0.8328414286879706	0.02648151912600838	0.8330512645761701
13.744741480110864	37.37665264599736	37.425335447083484	39.683328720961285	39.705850498926885	41.138504575466214	41.14099974348048	42.810313223879604	42.78648355450794	46.78452551620274	46.68455259975273	0.07601113689444024	0.07487987834007934	0.026128592239217596	0.8269011553766177	0.02613530275252174	0.8271135377954124
13.827560461816718	37.378676804681604	37.42736172447945	39.6854331298012	39.707956054471985	41.140654135978515	41.14314986144828	42.812509485992365	42.78867975410319	46.78681156789067	46.68683750472698	0.07600939804835195	0.07487816829789908	0.02578226325420019	0.8208567624169518	0.02578901500567099	0.8210717376114189
13.910878469549415	37.38068781173241	37.42937482364345	39.68752275911636	39.710046821226726	41.14278779021895	41.14528407996963	42.81468845313274	42.79085868951862	46.78907663692146	46.68910154006253	0.07600762762993447	0.07487642720619102	0.025435862095292805	0.8147071945804782	0.02544265582102412	0.8149248096651718
13.9946985101918	37.382685440162405	37.43137451712043	39.689597353103686	39.71212254322662	41.1449052624049	41.14740212338597	42.816849824865876	42.79302006086941	46.79132035729926	46.691344341777764	0.07600582506674618	0.07487465450198551	0.02508938869388544	0.8084513877156496	0.025096225138582895	0.8086716906973379
14.079023608744702	37.38466946087585	37.43336057534107	39.69165665345467	39.71418296200007	41.14700627396577	41.14950371325316	42.81899329761401	42.79516356513645	46.793542358918295	46.69356554181189	0.07600398977599594	0.07487284961213451	0.024742842985574498	0.8020882686842015	0.02474972290283972	0.802311308485514
14.163856808436103	37.38663964265474	37.43533276660785	39.69370039933591	39.716227816548844	41.14909054351936	41.15158856831781	42.82111856462765	42.79728889613767	46.79574226751935	46.695764767982034	0.07600212116435914	0.07487101195313042	0.024396224910447017	0.7956167553247724	0.024403149062692364	0.7958425817923853
14.24920117083096	37.388595752145164	37.43729085708137	39.695728327369736	39.7182568433287	41.15115778684835	41.153656404493894	42.82322531595681	42.79939574449936	46.797919704646226	46.69794164394008	0.07600021862778802	0.07486914093091859	0.02404953441302382	0.7890357563555881	0.024056503571301846	0.7892644202738666
14.335059775941703	37.39053755384323	37.439234610766135	39.697740171614406	39.72026977622948	41.15320771687625	41.155706934838626	42.825313238421394	42.80148379762673	46.800074287601156	46.700095789128596	0.07599828155131688	0.07486723594070935	0.023702771441747927	0.7823441713026114	0.02370978638614929	0.7825757244190754
14.421435722339384	37.3924648100814	37.44116378949685	39.699735663544516	39.722266346555635	41.155240043643516	41.157739869528754	42.82738201558203	42.803552739674885	46.80220562940026	46.70222681873688	0.07599630930886977	0.07486529636678345	0.02335593594978036	0.7755408904595242	0.023362997469632774	0.7757753854984912
14.50833212726552	37.394377281014414	37.44307815292426	39.70171453203097	39.7242462830061	41.157254474283214	41.15975491583618	42.829431327710004	42.8056022515189	46.80431333872806	46.70433434365591	0.07599430126305835	0.07486332158229753	0.0230090278949433	0.76862479481224	0.023016136788498898	0.768862285490286
14.595752126744532	37.396274724605554	37.44497745850138	39.703676503321255	39.72620931165458	41.15925071299679	41.161751778103806	42.831460851757456	42.80763201072419	46.80639701989191	46.70641797043326	0.0759922567649791	0.07486131094908333	0.02266204723994747	0.761594755970691	0.022669204314865965	0.7618352970193882
14.683698875697011	37.398156896612676	37.446861461469304	39.705621301019235	39.72815515592926	41.16122846102942	41.163730157720934	42.833470261326994	42.809641691516205	46.808456272775594	46.70847730122729	0.07599017515400786	0.07485926381744497	0.022314993951539464	0.7544496360824269	0.022322200024916583	0.7546932832665334
14.772175548053516	37.40002355057417	37.44872991484328	39.70754864606496	39.73008353659271	41.163187416645236	41.16568975309856	42.83545922664108	42.81163096475007	46.8104906927925	46.71051193376087	0.07598805575758891	0.07485717952595256	0.021967868002178648	0.7471882878062388	0.021975123900631388	0.7474350979418887
14.861185336869132	37.4018744377952	37.45058256939871	39.70945825671454	39.73199417172164	41.16512727510263	41.16763025964467	42.837427414511346	42.813599497879956	46.81249987083845	46.71252146127466	0.07598589789102035	0.07485505740123008	0.021620669368786594	0.7398095542084775	0.021627975928083742	0.7400595851659091
14.95073145443871	37.40370930733354	37.45241917365698	39.71134984851956	39.73388677668633	41.16704772862886	41.1695513697389	42.83937448830733	42.815546954928024	46.81448339324365	46.714505472479686	0.07598370085723784	0.07485289675774369	0.02127339803254813	0.732312268683927	0.021280756098491338	0.7325655794347767
15.040817132412794	37.40552790598575	37.45423947387152	39.71322313430673	39.735761064130315	41.168948466394994	41.17145277270765	42.8413001079252	42.81747299645332	46.81644084172444	46.716463551509676	0.07598146394659137	0.0748506968975808	0.020926053980929282	0.7246952549367052	0.020933464409210956	0.7249519055667406
15.131445621914246	37.40732997827313	37.456043214013704	39.715077824157234	39.73761674394962	41.17082917449042	41.173334154798496	42.84320392975612	42.819377279520296	46.818371793334435	46.718395277872645	0.07597918643662112	0.0748484571102317	0.020578637205886707	0.7169573268747627	0.020586100861692103	0.7172173785802443
15.222620193655578	37.40911526642777	37.45783013575876	39.716913625386034	39.73945352327211	41.17268953589719	41.17519519915463	42.84508560665428	42.821259457666976	46.820275820414935	46.72030022640202	0.07597686759182659	0.07484617667236068	0.02023114770452139	0.7090972885343945	0.020238665463210737	0.709360803666641
15.31434413805701	37.41088351037847	37.45959997847167	39.718730242521005	39.74127110643657	41.174529230464174	41.17703558578912	42.8469447879047	42.82311918087293	46.82215249054495	46.72217796720715	0.07597450666343482	0.07484385484757808	0.0198835854792776	0.7011139340347654	0.01989115822630083	0.7013809761147058
15.406620765365147	37.41263444773685	37.46135247919316	39.72052737728209	39.74306919497187	41.17634793488115	41.17885499155901	42.84878111919073	42.82495609552705	46.82400136649069	46.72402806562349	0.07597210288916005	0.07484149088620634	0.019535950538369207	0.693006047504241	0.019543579169436498	0.6932766812433329
15.499453405772549	37.41436781378338	37.46308737262558	39.72230472856029	39.744847487575946	41.17814532265261	41.18065309013919	42.85059424256146	42.826769844394946	46.82582200615449	46.72585008216204	0.07596965549296518	0.0748390840250412	0.019188242895467056	0.6847724029939855	0.01919592831643513	0.6850466943124047
15.592845409537835	37.416083341453266	37.46480439111879	39.724061992396436	39.74660568009449	41.17992106407135	41.182429551996016	42.85238379639843	42.828560066585965	46.82761396252298	46.727643572458156	0.07596716368481311	0.07483663348711052	0.01884046256890315	0.6764117643924692	0.018848205696031073	0.6766897804391192
15.686800147106629	37.41778076132245	37.46650326465602	39.72579886195992	39.74834346549972	41.18167482619186	41.184184044360805	42.85414941538228	42.83032639752005	46.8293767836148	46.72940808721991	0.075964626660417	0.07483413848142824	0.018492609583233843	0.6679228853972745	0.018500411343524092	0.6682046945852562
15.781321009233178	37.41945980159378	37.46818372083996	39.72751502752756	39.750060533869195	41.183406272803744	41.185916231203315	42.8558907304594	42.83206846889441	46.83111001242791	46.731143172176054	0.07596204360098606	0.0748315982027425	0.018144683969524067	0.659304509438698	0.018152545300381462	0.6595901814498575
15.87641140710273	37.42112018808291	37.46984548487855	39.72921017646194	39.751756572364165	41.18511506440474	41.18762577320473	42.857607368807734	42.8337859086497	46.83281318688605	46.73284836802305	0.07595941367296528	0.07482901183128163	0.017796685763784126	0.6505553695706112	0.017804607613385315	0.6508449753882815
15.972074772454643	37.42276164420438	37.47148827957096	39.73088399318999	39.753431265208086	41.186800858173555	41.1893123277307	42.859298953802714	42.83547834093599	46.83448583978473	46.734523210371755	0.0759567360277725	0.0748263785324942	0.017448615007964463	0.6416741884095245	0.017456598335343188	0.6419678003394438
16.06831455770623	37.42438389095756	37.47311182529345	39.732536159181194	39.75508429366483	41.18846330794256	41.19097554880394	42.86096510498257	42.837145386078355	46.83612749873648	46.73616722969333	0.0759540098015287	0.07482369745678477	0.017100471750268298	0.6326596780863838	0.017108517525485922	0.632957369786709
16.165134236077357	37.425986646912854	37.47471583998549	39.73416635292599	39.75671533601711	41.1901020641704	41.19261508707709	42.86260543801372	42.83878666054245	46.837737686115766	46.737779951264905	0.07595123411478596	0.0748209677392453	0.01675225604506636	0.6235105401619876	0.016760365249211873	0.6238123866542082
16.262537301715792	37.42756962819764	37.476300039135545	39.73577424991377	39.75832406754434	41.191716773914195	41.19423058980475	42.86421956465551	42.840401776899384	46.83931591900301	46.7393608951141	0.07594840807224901	0.0748181884993825	0.016403967952953735	0.614225465542404	0.016412141578086903	0.6145315432386269
16.36052726982327	37.42913254848245	37.477864135767184	39.737359522611015	39.75991016050087	41.19330708080176	41.19582170081596	42.86580709272482	42.8419903437906	46.84086170912818	46.7409095759635	0.07594553076249193	0.07481535884083797	0.016055607540664596	0.6048031344107585	0.016063846590498088	0.6051135211555447
16.459107676782416	37.43067511896699	37.47940784042501	39.73892184043914	39.761473284093746	41.19487262500346	41.19738806048606	42.86736762606035	42.843551965892296	46.84237456281356	46.74242550317403	0.07594260125767162	0.07481247785110641	0.01570717488149853	0.5952422161617505	0.01571548037094317	0.5955569912357532
16.55828208028434	37.432197048366355	37.480930861160736	39.740460869752404	39.7630131044606	41.196413043204025	41.19892930570849	42.868900764486504	42.845086243879614	46.84385398091614	46.74390818068805	0.07593961861323226	0.07480954460124688	0.01535867005540581	0.5855413693261653	0.015367043010968473	0.5858606134816
16.658054059457015	37.43369804289715	37.48243290351923	39.7419762738156	39.76452928464735	41.19792796857406	41.200445069866504	42.870406103777164	42.846592774390516	46.84529945876911	46.745357106971646	0.07593658186761092	0.07480655814559019	0.015010093148731585	0.5756992414817432	0.015018534608543632	0.5760230369687633
16.758427214994473	37.435177806263646	37.48391367052453	39.74346771278166	39.76602148458575	41.19941703074137	41.201934982804445	42.871883235618846	42.84807114998921	46.84671048612281	46.746771774956265	0.0759334900419316	0.07480351752144039	0.01466144425464222	0.5657144691913345	0.014669955268544754	0.5660428997807685
16.859405169286727	37.436636039644036	37.485372862666026	39.74493484366923	39.767489361070965	41.200879855762196	41.20339867079912	42.87333174757386	42.84952095912951	46.848086547085096	46.74815167197984	0.07593034213969836	0.07480042174877143	0.014312723473068445	0.5555856779283204	0.014321305102811266	0.5559188289398662
16.960991566550526	37.43807244167664	37.486810177884514	39.74637732034007	39.768932567738915	41.202316066092074	41.2048357565307	42.87475122304285	42.85094178611761	46.84942712006085	46.749496279727076	0.0759271371464797	0.07479726982991834	0.013963930911131683	0.5453114819938492	0.013972584230401708	0.5456494403233592
17.063190072960847	37.439486708446246	37.48822531155844	39.74779479347642	39.77035075504364	41.20372528055669	41.20624585905366	42.8761412412273	42.85233321107479	46.85073167769108	46.75080507416928	0.07592387402959144	0.07479406074926372	0.013615066682859833	0.5348904844540812	0.013623792777622157	0.5352333386072132
17.166004376783235	37.440878533470396	37.489617956490086	39.74918691055822	39.771743570234506	41.205107114322416	41.2076285937674	42.87750137709151	42.853694809899636	46.85199968679107	46.75207752550336	0.07592055173777049	0.07479079347291709	0.013266130909130425	0.5243212770392347	0.013274930877457791	0.5246691171523707
17.26943818850684	37.44224760768569	37.49098780289174	39.75055331584016	39.77311065733322	41.20646117886661	41.20898357238658	42.878831201324196	42.85502615422987	46.85323060828791	46.75331309809012	0.0759171692008443	0.07478746694839099	0.01291712371883591	0.5136024401017494	0.012925998671107664	0.5139553579638232
17.37349524097843	37.443593619434345	37.49233453837211	39.75189365032893	39.774451657111044	41.207787081947956	41.21031040291154	42.88013028030013	42.85632681140419	46.85442389715764	46.754511250392156	0.07591372532939523	0.07478408010426942	0.012568045247974169	0.5027325425198796	0.012576996307188892	0.5030906316223991
17.478179289537028	37.4449162544505	37.49365784792257	39.75320755175995	39.77576620706552	41.20908442757624	41.211608689598236	42.88139817604091	42.857596344423335	46.85557900236116	46.755671434910695	0.07591021901441816	0.07478063184987153	0.012218895639563243	0.4917101416067453	0.012227923941253493	0.49207349715652526
17.583494112149474	37.44621519584678	37.49495741390355	39.75449465457435	39.777053941397405	41.210352815982226	41.21287803292806	42.88263444617584	42.858834311911146	46.85669536677987	46.756793098121946	0.07590664912697213	0.07477712107490952	0.011869675044835049	0.48053378306121886	0.011878781737181043	0.48090250200948503
17.689443509546752	37.447490124100845	37.49623291603099	39.755754589895666	39.77831449098736	41.2115918435872	41.21411802957756	42.88383864390222	42.860040268075146	46.85777242715028	46.75787568041268	0.07590301451782692	0.07477354664914009	0.011520383622610098	0.4692020008815234	0.011529569866610245	0.46957618196574913
17.79603130536116	37.44874071704201	37.4974840313628	39.75698698550656	39.77954748337264	41.21280110297236	41.21532827238787	42.88501031794544	42.86121376266684	46.85880961399821	46.75891861601519	0.0758993140171023	0.07476990742201028	0.011171021539610138	0.4577133172797403	0.011180288509478942	0.45809306105275027
17.90326134626431	37.44996664983791	37.49871043428546	39.758191465825334	39.78075254272357	41.213980182847905	41.216508350333946	42.88614901251857	42.86235434094163	46.859806351571976	46.75992133294137	0.07589554643390173	0.07476620222229698	0.0108215889702592	0.4460662426072304	0.010830937853199885	0.44645165145902865
18.011137502105942	37.451167594981236	37.49991179650051	39.759367651882464	39.781929289820056	41.21512866802208	41.21765784849355	42.8872542672818	42.86346154361839	46.86076205777495	46.760883252916194	0.07589171055593943	0.07476242985774026	0.010472086097848887	0.43425927529006003	0.01048151809391129	0.43465045348057174
18.119663666053608	37.45234322227651	37.501087787011365	39.76051516129697	39.783077342027944	41.216246139369915	41.218776348016206	42.88832561730138	42.8645349068388	46.86167614409743	46.761803791310435	0.07588780514916216	0.0747585891146708	0.010122513113373088	0.4222909017435086	0.01013202943644842	0.4226879554498737
18.228843754733095	37.453493198827054	37.50223807210998	39.76163360825279	39.78419631327535	41.21733217380178	41.21986342609183	42.88936259300835	42.86557396212619	46.86254801554769	46.76268235707266	0.07588382895736238	0.0747546787576291	0.009772870216039564	0.4101595962602005	0.009782472093291972	0.4105626335967827
18.338681708369887	37.45461718902174	37.50336231536358	39.7627226034748	39.785285814028676	41.218386344231604	41.22091865591894	42.89036472015657	42.86657823634402	46.863377070582075	46.76351835266023	0.07587978070178564	0.07475069752898139	0.009423157614065758	0.39786382098736794	0.009432846286216545	0.3982729520421344
18.44918149093129	37.45571485452221	37.50446017760168	39.7637817542052	39.78634545126893	41.21940821954527	41.22194160667327	42.89133151978097	42.867547251654244	46.86416270103484	46.76431117397005	0.07587565908073278	0.07474664414852576	0.009073375524224048	0.38540202583226346	0.009083152245722204	0.3858173626977077
18.56034709026951	37.45678585424987	37.505531316902946	39.764810664179414	39.78737482846762	41.22039736456835	41.22293184347544	42.89226250815496	42.868480525475036	46.86490429204663	46.76506021026806	0.07587146276915306	0.074742517313093	0.008723524171557528	0.3727726483293736	0.008733390210807102	0.37319430514617125
18.672182518265565	37.457829844373	37.50657538858224	39.765808933602	39.78837354556267	41.221353340033815	41.22388892735895	42.89315719674753	42.86937757043827	46.86560122199243	46.76576484411809	0.075867190418231	0.07473831569614081	0.008373603790744255	0.35997411364678555	0.008383560430075931	0.360402206634717
18.784691810974078	37.45884647829424	37.50759204517784	39.76677615912275	39.78934119893437	41.222275702549794	41.22481241523784	42.89401509218038	42.87023789434675	46.866252862408935	46.76642445131026	0.07586284065496653	0.07473403794734047	0.008023614625329856	0.3470048344552197	0.008033663161086224	0.34743948194136465
18.897879028768923	37.459835406637694	37.50858093643847	39.767711933812215	39.79027738138108	41.223164004566605	41.225701859873936	42.894835696184124	42.87106100013086	46.86685857792062	46.76703840078798	0.07585841208174834	0.07472968269215532	0.007673556927898062	0.3338632108470847	0.007683698670660988	0.33430453330947785
19.01174825648978	37.46079627723658	37.50954170931082	39.76861584713764	39.79118168209492	41.224017794344086	41.226556809844226	42.89561850555457	42.87184638580506	46.86741772616548	46.767606054574756	0.07585390327591886	0.0747252485314156	0.007323430960497035	0.32054763027645095	0.007333667235457142	0.32099575038409967
19.126303603589555	37.46172873512065	37.51047400792675	39.769487484938466	39.79205368663738	41.22483661591833	41.22737680950774	42.89636301210834	42.87259354442384	46.8679296577196	46.76812676769976	0.07584931278933142	0.0747207340408822	0.006973236994582521	0.3070564674653724	0.0069835691411981315	0.30751151010827016
19.241549204282624	37.46263242250391	37.511377473590926	39.770326429401976	39.79289297691484	41.225620009068486	41.228161398972354	42.89706870263831	42.8733019640374	46.86839371602114	46.768599888122786	0.0758446391479021	0.07471613777080395	0.006622975311444179	0.29338808433476515	0.00663340468372553	0.29385017665663327
19.357489217694134	37.46350697877234	37.512251744768335	39.7711322590387	39.79369913115408	41.2263675092832	41.228910114061435	42.89773505886854	42.87397112764699	46.86880923729331	46.76902475665839	0.07583988085115195	0.07471145824546938	0.00627264620206347	0.27954082991345786	0.0062831741689990395	0.2800101013726817
19.474127828010037	37.464352040471795	37.51309645707207	39.77190454865792	39.794471723877585	41.22707864772689	41.229622486280185	42.89836155740895	42.874600513159756	46.869175550466615	46.769400706899155	0.07583503637174172	0.07470669396274808	0.005922249967426296	0.2655130402636132	0.005932877912783852	0.2659896226523415
19.59146924462811	37.46516724129598	37.513911243251094	39.77264286934292	39.79521032587889	41.2277529512058	41.23029804278174	42.89894766970943	42.875189593343315	46.86949197710017	46.76972706513802	0.0758301041549992	0.07470184339362643	0.005571786918608268	0.2513030384061494	0.005582516241247504	0.2517870658912216
19.709517702309874	37.46595221207453	37.514695733178236	39.77334678842631	39.79591450419784	41.228389942133894	41.23093630633327	42.899492862013815	42.875737835779915	46.86975783130226	46.77000315029005	0.07582508261843862	0.07469690498173337	0.005221257377058919	0.23690913422615267	0.0052320894909314575	0.2374007433982115
19.828277461333414	37.466706580761226	37.51544955383816	39.77401586946515	39.796583822095656	41.228989138498434	41.231536795281556	42.899996595313155	42.87624470282016	46.86997241964984	46.77022827381296	0.07581997015127039	0.07469187714286053	0.004870661674459598	0.22232962439647963	0.004881598008665833	0.2228289543045321
19.94775280764713	37.467429972422416	37.51617232931566	39.77464967221619	39.79721783903013	41.22955005382546	41.232099023518664	42.90045832529899	42.87670965153643	46.87013504110742	46.77040173962714	0.0758147651139058	0.07468675826447169	0.004520000153434012	0.20756279231773078	0.004531042152763121	0.20806998451462277
20.067948053024427	37.46812200922543	37.516863680783935	39.775247752610845	39.79781611063066	41.230072197145056	41.23262250044728	42.90087750231584	42.87713213367595	46.87024498694485	46.77052284403463	0.07580946583744838	0.07468154670520614	0.004169273167207166	0.19260690800820157	0.004180422291739205	0.1931221065869977
20.188867535219305	37.46878231042724	37.517523226493	39.7758096627302	39.798378188673084	41.23055507295624	41.23310673094569	42.901253571313596	42.87751159561324	46.87030154065427	46.770590875637204	0.07580407062318271	0.07467624079437242	0.003818481079747471	0.17746022802748485	0.0038297388053365466	0.17798357966694311
20.31051561812294	37.46941049236316	37.518150581758306	39.77633495077995	39.79890362105471	41.230998181191865	41.233551215332845	42.90158597179927	42.8778474783025	46.87030397786624	46.770605115253595	0.0757985777420483	0.0746708388314337	0.0034676242665625523	0.16212099542281067	0.003478992084950505	0.16265264943558577
20.432896691921076	37.470006168435845	37.51874535894951	39.7768231610653	39.7993919517691	41.231401017183195	41.233955449333024	42.90187413778863	42.87813921722935	46.870251566264834	46.770564835835984	0.07579298543411038	0.07466533908548528	0.0031167031141023926	0.146587439612631	0.003128182532890378	0.14712754798256356
20.55601517325261	37.47056894910426	37.51930716747925	39.77727383396572	39.79984272088084	41.23176307162423	41.23431892404027	42.902117497757104	42.87838624236222	46.87014356550195	46.77046930238525	0.075787291908017	0.07465973979472082	0.0027657180204130327	0.13085777632386453	0.0027773105632320494	0.13140649375327484
20.679875505368887	37.47109844187297	37.51983561379228	39.777686505909756	39.80025546450025	41.23208383053593	41.23464112588272	42.9023154745906	42.878587978103454	46.869979227110555	46.77031777186566	0.07578149534045105	0.07465403916589324	0.002414669395392366	0.11493020752277516	0.0024263766021022093	0.11548769147520943
20.804482158294064	37.47159425128148	37.52033030135465	39.77806070934971	39.80062971475814	41.232362775230186	41.23492153658673	42.90246748553571	42.878743843239945	46.86975779441717	46.770109493118504	0.07577559387556967	0.07464823537376378	0.002063557660449078	0.09880292129855661	0.0020753810873941347	0.09936933205608511
20.92983962898646	37.47205597889371	37.520790830642945	39.778395972736234	39.800964999780234	41.23259938227345	41.23515963314065	42.90257294214948	42.87885325089327	46.86947850245319	46.769843706774644	0.07576958562443634	0.0746423265605438	0.0017123832492416113	0.08247409182058618	0.0017243244690803294	0.08304959251017863
21.055952441500814	37.47248322328784	37.52121679913396	39.778691820493016	39.80126084366192	41.232793123450456	41.235354887758504	42.90263125024904	42.878915608469576	46.86914057786552	46.7695196451665	0.07576346866444353	0.07463631083532433	0.0013611466077350087	0.06594187924019934	0.0013732072096388492	0.06652663589648
21.18282514715158	37.47287558004608	37.5216078012943	39.77894777299127	39.80151676644267	41.23294346572737	41.23550676784352	42.90264180986044	42.87893031760898	46.868743238826035	46.769136532238726	0.07575724103872351	0.07463018627349963	0.0010098481940303827	0.04920442959883076	0.0010220297842238324	0.04979861121319118
21.31046232467717	37.47323264174478	37.521963428570274	39.779163346524236	39.80173228408045	41.233049871214995	41.235614735951245	42.90260401516743	42.87889677413455	46.8682856949402	46.768693583458194	0.07575090075555341	0.07462395091617921	0.000658488479132302	0.03225987477344461	0.0006707926803244391	0.03286365332587593
21.438868580405217	37.473553997944684	37.52228326937793	39.779338053281634	39.80190690842624	41.23311179713167	41.23567824975267	42.902517254459504	42.878814368000896	46.86776714715462	46.76819000572287	0.07574444578774502	0.07461760276958974	0.0003070679467498394	0.015106332375580678	0.00031949639890171966	0.015719882905614213
21.568048548418737	37.47383923518138	37.52256690909336	39.779471401324095	39.80204014719834	41.23312869576594	41.23569676199702	42.90238091007983	42.87868248324236	46.8671867876638	46.767624997269856	0.07573787407203013	0.07461113980446822	-4.441290644763285e-05	-0.0022580943268621922	-3.185854635034957e-05	-0.0016345936865036492
21.69800689072348	37.47408793695591	37.522813930043036	39.77956289455751	39.8021315039567	41.23310001443903	41.23566972047434	42.90219435837246	42.87850049792074	46.86654379981566	46.76699774758237	0.0757311835084306	0.07460455995544459	-0.000395953570233587	-0.019835316469652753	-0.00038327162803852843	-0.019201684438485245
21.828748297416116	37.47429968372568	37.52302391149459	39.779612032707405	39.80218047807727	41.23302519546721	41.235596567978	42.90195696962943	42.87826778407269	46.86583735801636	46.76630743729582	0.07572437195962205	0.0745978611204135	-0.0007475535212222439	-0.037627259704095195	-0.0007347423052692648	-0.036983311794756446
21.960277486853503	37.474474052895424	37.523196429647506	39.77961831129317	39.802186564726185	41.23290367612369	41.23547674226677	42.90166810803709	42.877983707656576	46.86506662763374	46.76555323810279	0.07571743725028456	0.07459104115989687	-0.0010992122226411993	-0.055635864275245694	-0.0010862700237339595	-0.05498141275074886
22.092599205822967	37.47461061880848	37.52333105762422	39.77958122160233	39.802149254833964	41.23273488860058	41.23530967602681	42.90132713162225	42.87764762849891	46.864230764900135	46.76473431265711	0.07571037716644353	0.07458409789639504	-0.0014509291230808685	-0.07386308504919725	-0.0014378542144868334	-0.07319793886654224
22.225718229713628	37.474708952738425	37.52342736546152	39.779500250664924	39.8020680350699	41.232518259970654	41.235094796833685	42.900933392197956	42.87725890024067	46.86332891681406	46.76384981447714	0.07570318945479936	0.07457702911372723	-0.0018027036572050292	-0.09231089164586592	-0.0017894942944565173	-0.09163485640419822
22.359639362688714	37.4747686228806	37.52348492010185	39.779374881227525	39.80194238781597	41.232253212148564	41.23483152711364	42.90048623530851	42.87681687028264	46.86236022104069	46.76289888784754	0.07569587182204711	0.07456983255636218	-0.0021545352460634604	-0.11098126853721624	-0.00214118966673027	-0.11029414641870972
22.494367437858962	37.47478919434412	37.52350328538512	39.77920459172748	39.801771791141114	41.231939161852154	41.23451928410514	42.89998500017434	42.8763208797308	46.86132380581149	46.76188066772051	0.07568842193418379	0.07456250592873638	-0.002506423295216109	-0.12987621504635172	-0.002492939718791831	-0.12917780476527696
22.629907317457054	37.474770229144156	37.52348202204073	39.7789888562672	39.801555718775376	41.231575520563645	41.2341574798201	42.89942901963644	42.875770263341174	46.860218789822945	46.76079427961594	0.07568083741580459	0.07455504689456337	-0.002858367195756273	-0.1489977454957625	-0.0028447438237435563	-0.1482878422457361
22.766263893012997	37.474711286194164	37.52342068767962	39.77872714458807	39.80129364008389	41.23116169449018	41.233745521004636	42.898817620100125	42.875164349463994	46.8590442821338	46.759638839520164	0.0756731158493893	0.07454745307612816	-0.0032103663239126945	-0.1683478892664425	-0.0031966013395958726	-0.1676262846622194
22.903442085530802	37.47461192129879	37.52331883678685	39.77841892204483	39.80098502004108	41.23069708452473	41.23328280910008	42.89815012147865	42.8745024599878	46.85779938206187	46.75841345378424	0.07566525477457335	0.07453972205357373	-0.0035624200402253337	-0.18792869086155406	-0.0035485116083293633	-0.1871951728790009
23.041446845665973	37.474471687146604	37.52317602071423	39.778063649579465	39.800629319204646	41.23018108620624	41.232768740203376	42.89742583713611	42.873783910282874	46.85648317907918	46.75711721902079	0.0756572516874112	0.07453185136417474	-0.003914527689858005	-0.20774221000101534	-0.003900473956718997	-0.20699656291981228
23.180283153904217	37.47429013330349	37.522991787673334	39.77766078369551	39.800225993689665	41.22961308968009	41.23220270502754	42.89664407383025	42.873008009144314	46.8550947527066	46.755749222000006	0.07564910403962619	0.0745238385015986	-0.004266688602143631	-0.22779052169244096	-0.004252487695481477	-0.22703252603605506
23.31995602074116	37.47406680620595	37.522765682728675	39.777209776431974	39.79977449514265	41.22899247965791	41.231584088861766	42.89580413165439	42.87217405873465	46.853633172406944	46.75430853954452	0.07564080923784652	0.07451568091515488	-0.004618902090641086	-0.24807571632572945	-0.004604552119246819	-0.24730514880411647
23.460470486863187	37.47380124915492	37.52249724779119	39.776710075337526	39.79927427071549	41.228318635377455	41.230912271531366	42.894905303979264	42.871281354526005	46.85209749747735	46.752794238423185	0.07563236464283211	0.07450737600903473	-0.004971167451884639	-0.26859989969671005	-0.004956666505989915	-0.2678165331544733
23.60183162332936	37.47349300230987	37.522186021612164	39.776161123444645	39.798724763039715	41.227590930562336	41.230186627357696	42.89394687739435	42.87032918524197	46.850486776940514	46.751205375244126	0.07562376756868579	0.07449892114153413	-0.005323483966208187	-0.2893651931444765	-0.005308830116945273	-0.28856879649083567
23.744044531754422	37.473141602683015	37.521831539777075	39.775562359243565	39.798125410200285	41.22680873338121	41.2294065251175	42.892928131648546	42.86931683279875	46.84880004943463	46.74954099634614	0.07561501528205504	0.07449031362426857	-0.005675850897318924	-0.3103737336123231	-0.0056610421967207	-0.3095640717574497
23.887114344492932	37.47274658413398	37.52143333470015	39.7749132166565	39.79747564570983	41.225971406407176	41.22857132800247	42.89184833959069	42.86824357224621	46.84703634310255	46.74780013768972	0.07560610500131879	0.0744815507213734	-0.006028267491302586	-0.3316276736841246	-0.006013301972245699	-0.33080450748639123
24.031046224824397	37.47230747736473	37.52099093561891	39.77421312501173	39.79677489848261	41.22507830657671	41.22768039357834	42.89070676710943	42.86710867170814	46.84519467547969	46.74598182474639	0.07559703389576149	0.07447262964869025	-0.006380732976793979	-0.3531291817116653	-0.006365608652856736	-0.3522922679048861
24.175845367139747	37.471823809914824	37.520503868589216	39.773461509017714	39.79602259280866	41.22412878514854	41.22673307374393	42.889502673072734	42.865911392322396	46.84327405338091	46.74408507238747	0.0755877990847343	0.07446354757294252	-0.006733246565062245	-0.37488044185556646	-0.006717961430467767	-0.37402953298987995
24.32151699712871	37.471295106156916	37.5199716564805	39.772657788737234	39.79521814832781	41.223122187662206	41.22572871468988	42.88823530926693	42.864650988180415	46.841273472786234	46.74210888477146	0.07557839763680414	0.07445430161089858	-0.007085807449072945	-0.3968836541671408	-0.007070359478376531	-0.3960184985462547
24.468066371968433	37.470720887292664	37.51939381897138	39.77180137956158	39.79436098000385	41.22205785389661	41.224666656857345	42.88690392033534	42.86332670626628	46.83919191872556	46.74005225523046	0.07556882656888755	0.07444488882851724	-0.007438414803402793	-0.4191410346629709	-0.007422801951548763	-0.4182613762686742
24.61549878051318	37.47010067134897	37.518769872545626	39.770891692184726	39.79345049809865	41.220935117828176	41.22354623489638	42.88550774371636	42.86193778639546	46.83702836516225	46.73791416615552	0.0755590828453708	0.07443530624008482	-0.007791067784069128	-0.44165481539494067	-0.0077752879865329305	-0.4407603938425382
24.763819543485244	37.46943397317448	37.5180993304884	39.76992813257755	39.7924861081463	41.21975330758899	41.22236677762413	42.88404600958125	42.86048346115301	46.83478177487559	46.73569358888088	0.07554916337721891	0.07442555080733614	-0.008143765528188851	-0.46442724452299444	-0.008127816700351786	-0.463517794974905
24.91303401366693	37.46872030443652	37.517381702882886	39.7689101019621	39.79146721092732	41.21851174542462	41.22112760798303	42.88251794077132	42.85896295583135	46.83245109934219	46.73338948356715	0.07553906502106648	0.07441561943856109	-0.00849650715335315	-0.48746058638334944	-0.00848038719084343	-0.4865358394863506
25.063147576093755	37.46795917361837	37.51661649660724	39.76783699678584	39.7903932024429	41.2172097476519	41.219828042998515	42.88092275273479	42.8573754883677	46.83003527861621	46.7310007990834	0.07552878457829865	0.07440550898770065	-0.008849291757798028	-0.5107571215685311	-0.008832998536348668	-0.5098168033955517
25.214165648248784	37.467150086016794	37.51580321533192	39.766708208696016	39.78926347388909	41.215846624616304	41.2184673937368	42.87925965346311	42.85572026928083	46.82753324120859	46.72852647288809	0.07551831879411426	0.07439521625342356	-0.009202118419636918	-0.5343191469683006	-0.009185649794602568	-0.5333629789283805
25.366093680258146	37.46629254374021	37.51494135951748	39.76552312451408	39.788077411631335	41.21442168064954	41.21704496526254	42.87752784342698	42.85399650160779	46.824943903965206	46.72596543090924	0.07550766435657662	0.07438473797819302	-0.009554986196775417	-0.5581489758778844	-0.009538340003501844	-0.5571766746661524
25.518937155087716	37.46538604570681	37.514030426412376	39.76428112620992	39.78683439717844	41.21293421402635	41.21556005659581	42.87572651551162	42.852203380839576	46.822266171943554	46.72331658742286	0.07549681789564877	0.07437407084731779	-0.009907894126570227	-0.5822489380325351	-0.00989106818016694	-0.5812602155574496
25.672701588741027	37.464430087643606	37.513069910051776	39.76298159087663	39.785533807157414	41.21138351692193	41.21401196066973	42.873854854952086	42.85034009485714	46.819498938289044	46.72057884493113	0.0754857759822136	0.07436321148798737	-0.010260841224919659	-0.6066213796666489	-0.010243833320032536	-0.6056159429681429
25.827392530458226	37.46342416208534	37.51205930125611	39.761623890704755	39.78417501328769	41.209768875368404	41.212399964287165	42.8719120392676	42.848405823866294	46.816641084109385	46.717751094038825	0.07547453512708009	0.07435215646829434	-0.010613826487087863	-0.6312686636456419	-0.010596634398154947	-0.6302462148369159
25.983015562916506	37.46236775837412	37.510998087630355	39.76020739295703	39.782757382355555	41.20808956921161	41.21072334807757	42.86989723819579	42.846399740332366	46.81369147834841	46.71483221332881	0.07546309177997296	0.07434090229623998	-0.010966848886283742	-0.6561931694423038	-0.010949470367080494	-0.6551534056216042
26.139576302431465	37.46126036265948	37.509885753563864	39.758731459943064	39.7812802761891	41.20634487206761	41.20898138645393	42.86780961362648	42.84432100891479	46.81064897765874	46.71182106923692	0.07545144232850781	0.07432944541872517	-0.011319907373291471	-0.681397293234113	-0.01130234015695919	-0.6803399064183395
26.297080399159835	37.460101457898645	37.50872178023022	39.75719544899401	39.77974305163256	41.20453405127903	41.207173347569004	42.86564831953486	42.84216878640072	46.80751242627311	46.708716515925026	0.07543958309715097	0.0743177822205276	-0.011673000876925244	-0.706883447992368	-0.011655242676255284	-0.7058081250579562
26.455533537303385	37.45889052385737	37.50750564558777	39.75559871243737	39.77814506052113	41.20265636787111	41.205298493271755	42.863412501914304	42.83994222163847	46.80428065587478	46.70551739515356	0.07542751034616152	0.07430590902326041	-0.012026128302920824	-0.7326540635058336	-0.012008176809814586	-0.7315604860923486
26.614941435314055	37.45762703711125	37.50623682438065	39.75394059757196	39.77648564965594	41.20071107650787	41.203356079063695	42.86110129870888	42.83764045547073	46.80095248546697	46.70222253615284	0.07541522027052061	0.07429382208431883	-0.012379288533708177	-0.7587115864553198	-0.012361141419461319	-0.7575994308999725
26.77530984610034	37.456310471047345	37.50491478813994	39.752220446642774	39.774764160778716	41.198697425447826	41.20134535405471	42.85871383974518	42.83526262066683	46.79752672124085	46.69883075549316	0.07540270899884251	0.07428151759580652	-0.012732480428326198	-0.7850584804828031	-0.012714135343230737	-0.7839274177358675
26.93664455723489	37.454940295866315	37.503539005185644	39.750437596816134	39.772979930546946	41.19661465649976	41.19926556091918	42.856249246663964	42.83280784185514	46.79400215644286	46.69534085695408	0.07538997259227011	0.07426899168345104	-0.013085702821371115	-0.8116972262068884	-0.01306715739498543	-0.8105469217698555
27.098951391163432	37.453515978585145	37.50210894062885	39.74859138015485	39.77113229050891	41.19446200497836	41.19711593585161	42.85370663285124	42.830275235454714	46.79037757124076	46.69175163139251	0.07537700704335304	0.07425624040549884	-0.013438954522939639	-0.8386303213128485	-0.013420206364102683	-0.8374604351602102
27.26223620541477	37.45203698304009	37.5006240563745	39.746681123593454	39.769220567078875	41.19223869965954	41.19489570852234	42.851085103368995	42.82766390960664	46.78665173258855	46.68806185660976	0.07536380827491171	0.07424325975159686	-0.013792234318401597	-0.865860280616289	-0.013773281014763938	-0.8646704670945837
27.426504892812353	37.45050276989032	37.49908381112453	39.74470614891362	39.76724408151241	41.18994396273575	41.192604102033	42.84838375488542	42.82497296410492	46.78282339409056	46.684270297217566	0.07535037213888109	0.07423004564165449	-0.014145540967902548	-0.8933896360895233	-0.01412638008623901	-0.8921795438618574
27.59176338168682	37.44891279662185	37.497487660381545	39.74266577271949	39.76520214988166	41.18757700977108	41.19024033287178	42.84560167560468	42.82220149032689	46.77889129586412	46.68037570450303	0.07533669441514039	0.07421659392469238	-0.014498873205397445	-0.9212209369034099	-0.014479502291735002	-0.9199902088785166
27.758017636089992	37.44726651755225	37.49583505645307	39.74055930641354	39.76309408305106	41.185137049656475	41.187803610868826	42.84273794519663	42.819348571163516	46.774854164401745	46.67637681629274	0.07532277081032487	0.07420290037767295	-0.014852229738622214	-0.9493567495037496	-0.014832646317728404	-0.9481050227204832
27.925273656010095	37.445563383835555	37.49412544845615	39.73838605617206	39.76091918665286	41.18262328456438	41.185293139151284	42.83979163472562	42.81641328094894	46.77071071243173	46.67227235681564	0.07530859695661969	0.07418896070431236	-0.01520560924886638	-0.9777996576549413	-0.015185810824448254	-0.9765265632267983
28.09353747758831	37.44380284346785	37.49235828232249	39.73614532292114	39.75867676106287	41.180034909903675	41.1827081140982	42.836761806579204	42.813394685389746	46.76645963877808	46.66806103656494	0.07529416841053664	0.07417477053387711	-0.015559010389821992	-1.0065522624518053	-0.015538994444753484	-1.0052574254896172
28.2628151733366	37.441984341293406	37.490533000804255	39.73383640231263	39.75636610137648	41.17737111427436	41.18004772529556	42.83364751439648	42.81029184149403	46.762099628219374	46.66374155215928	0.07527948065167478	0.07416032541996356	-0.01591243178765467	-1.0356171824032572	-0.015892195783678176	-1.0343002219215123
28.43311285235687	37.44010731901122	37.48864904348014	39.731458584700235	39.75398649738452	41.174631079421985	41.1773111554909	42.83044780299579	42.80710379749977	46.757629351346495	46.659312586202496	0.07526452908146035	0.07414562083925987	-0.016265872040349905	-1.0649970534559543	-0.01624541341818997	-1.0636575822945815
28.604436660561465	37.438171215182216	37.48670584676228	39.72901115511583	39.75153723354961	41.171813980192226	41.17449758054811	42.827161708302356	42.80382959280307	46.75304746441964	46.65477280714287	0.07524930902187232	0.07413065219028775	-0.01661932971717306	-1.0946945290288568	-0.016598645896493736	-1.0933321537686425
28.77679278089485	37.4361754652369	37.484702843903385	39.726493393245825	39.74901758898238	41.168918984485146	41.17160616940189	42.823788257275226	42.800468257885825	46.74835260922404	46.650120869131065	0.07523381571414693	0.07411541479213006	-0.0169728033579446	-1.1247122800486977	-0.016951891737619462	-1.1233266009467116
28.950187433556945	37.43411950148372	37.48263946500472	39.72390457340788	39.746426837418035	41.165945253209586	41.1686360840123	42.820326467834185	42.797018814243295	46.743543412925256	46.645355411877446	0.07521804431746622	0.0740999038831395	-0.01732629147302589	-1.155052995002734	-0.017305149430669076	-1.1536436058722757
29.124626876227456	37.43200275311773	37.48051513702446	39.72124396452744	39.74376424719298	41.16289194023712	41.16558647931916	42.81677534878587	42.79348027431099	46.7386184879228	46.64047506050826	0.07520198990762643	0.07408411461962605	-0.017679792542338646	-1.1857193799523884	-0.017658417434688545	-1.184285868106599
29.30011740429177	37.429824646230195	37.47832928378664	39.718510830114894	39.74102908122158	41.15975819235641	41.16245650319629	42.81313389975008	42.78985164139149	46.73357643170367	46.63547842542098	0.07518564747569075	0.0740680420745338	-0.01803330501486755	-1.2167141585632635	-0.01801169417798576	-1.2152561047378185
29.476665351068124	37.42758460381841	37.476081325990734	39.715704428242525	39.73822059697325	41.15654314922702	41.15924529640579	42.80940111108516	42.78613190958068	46.7284158266944	46.630364102138834	0.07516901192661847	0.07405168123608888	-0.018386827308390252	-1.2480400721533442	-0.018364978057292092	-1.246557050395495
29.654277088036206	37.42528204579635	37.47377068122184	39.712824011521775	39.7353380464496	41.153245943333445	41.15595199255225	42.80557596381348	42.78232006369389	46.72313524011253	46.62513067116451	0.07515207807788275	0.07403502700643844	-0.01874035780866734	-1.2796998796939079	-0.01871826743756344	-1.2781914572960886
29.832959025067048	37.42291638900587	37.47139676396132	39.709868827080804	39.732380676161746	41.14986569993899	41.15257571803674	42.80165742954637	42.77841507919149	46.71773322381719	46.61977669783288	0.0751348406580619	0.07401807420026685	-0.019093894868674965	-1.3116963578386276	-0.019071560651127584	-1.310162095243868
30.0127176106544	37.42048704722854	37.46895898559831	39.70683811654216	39.729347727108	41.146401537039644	41.14911559201107	42.79764447040884	42.77441592210436	46.71220831415887	46.61430073216312	0.07511729430541732	0.07400081754339206	-0.019447436808249563	-1.344032300931758	-0.019424855997129953	-1.3424717516572855
30.193559332147448	37.41799343119799	37.46645675444156	39.70373111600059	39.72623843475151	41.14285256531786	41.14557072633163	42.79353603896389	42.77032154895892	46.70655903182845	46.608701308709925	0.07509943356644921	0.07398325167134724	-0.01980098191380364	-1.3767105210727095	-0.019778151741419947	-1.3751232316171809
30.37549071598484	37.415434948612955	37.46388947573197	39.70054705600108	39.723052028998225	41.13921788809615	41.14194022551334	42.78933107813653	42.7661309067018	46.70078388170524	46.602976946413854	0.07508125289443593	0.07396537112793888	-0.020154528436975738	-1.4097338480696635	-0.020131446115257745	-1.40811935783222
30.55851832793038	37.41281100415111	37.461256551656	39.69728516151736	39.71978773417524	41.13549660129109	41.13822318668377	42.785028521137676	42.76184293262452	46.69488135270479	46.59712614845141	0.07506274664794994	0.07394717036378892	-0.020508074594502546	-1.4431051294686768	-0.020484737314845347	-1.441462970658904
30.742648773309874	37.41012099948323	37.45855738135939	39.69394465193022	39.71644476900902	41.13168779336673	41.134418699536916	42.78062729138754	42.757456554287565	46.68884991762545	46.591147402083884	0.07504390908935929	0.07392864373485791	-0.020861618567536766	-1.4768272305946084	-0.02083802350105657	-1.4751569281370394
30.92788869724955	37.40736433328832	37.45579136096169	39.69052474100636	39.71302234660417	41.12779054528846	41.13052584628715	42.776126302438854	42.752970689444396	46.68268803299464	46.58503917850588	0.07502473438330567	0.07390978550094668	-0.021215158500680786	-1.5109030344992789	-0.021191302798584388	-1.5092041059751864
31.114244784915854	37.40454040126923	37.45295788357149	39.687024636877425	39.709519674422246	41.123803930476626	41.12654370162308	42.771524457899936	42.7483842459651	46.676394138914375	46.578799932693116	0.07500521659516535	0.0738905898241802	-0.02156869250158877	-1.5453354420033065	-0.0215445732949604	-1.5436073975415638
31.30172376175672	37.40164859616899	37.450056339302186	39.68344354201917	39.70593595426088	41.11972701476017	41.122471332661526	42.766820651357335	42.743696121759896	46.66996665890622	46.57242810324966	0.07498534968949012	0.07387105076747356	-0.021922218640298752	-1.5801273716833748	-0.021897833040412706	-1.5783697138776915
31.4903323937443	37.39868830778786	37.44708611528852	39.679780653231035	39.70227038223318	41.11555885633037	41.11830779890135	42.76201376629833	42.73890520470237	46.66340399975565	46.565922112254576	0.07496512752842564	0.07385116229297563	-0.02227573494825208	-1.6152817598531328	-0.022251080046629568	-1.613493983677472
31.68007748761912	37.39565892300104	37.44404659570386	39.67603516161589	39.6985221487474	41.111298505694535	41.11405215217749	42.75710267603339	42.73401037255254	46.656704551355986	46.55928036510816	0.07494454387011697	0.07383091826049484	-0.022629239418009206	-1.6508015605768378	-0.022604312286659933	-1.6489831532981043
31.870965891135747	37.392559825777056	37.440937161777946	39.67220625256003	39.69469043848671	41.1069450056297	41.10970343661479	42.75208624361804	42.729010492879596	46.649866686551825	46.55250125037758	0.07492359236708566	0.07381031242590617	-0.0229827300018286	-1.6866897456220613	-0.022957527693534985	-1.6848401867237044
32.063004493309954	37.38939039719699	37.43775719181566	39.66829310571361	39.69077443038957	41.10249739113655	41.10526068858217	42.74696332177504	42.72390442298475	46.642888760982096	46.54558313964223	0.07490226656459383	0.073789338439537	-0.023336204611666744	-1.7229493044696937	-0.02331072416001234	-1.7210680655516626
32.25620022466719	37.38615001547417	37.43450606121616	39.66429489497105	39.686773297629976	41.097954689393056	41.100722936646534	42.74173275281596	42.7186910098235	46.635769112922596	46.53852438733854	0.0748805598989861	0.07376798984453348	-0.023689661118069694	-1.7595832442866595	-0.0236638995377092	-1.7576697889908246
32.45056005749291	37.38283805597493	37.43118314249307	39.66021078845215	39.68268620759839	41.09331591970859	41.09608920152703	42.73639336856296	42.71336908992825	46.62850606312849	46.5313233306047	0.07485846569601008	0.07374626007521053	-0.024043097349363052	-1.796594589891356	-0.02401705163633494	-1.7946483738169263
32.64609100608406	37.37945389123966	37.42778780529503	39.65603994848306	39.6785123218826	41.08858009347764	41.091358496049054	42.73094399027008	42.70793748933026	46.62109791467617	46.52397828912474	0.07483597716911912	0.07372414245537642	-0.024396511090884587	-1.8339863837309167	-0.024370178222639538	-1.8320068543389425
32.84280012700226	37.37599689100517	37.42431941642743	39.65178153157802	39.67425079624932	41.083746214134166	41.08652982509879	42.72538342854494	42.70239502348212	46.61354295280534	46.51648756497297	0.07481308741775597	0.07370163019664364	-0.024749900084046317	-1.871761685824822	-0.024723277019859324	-1.869748282360888
33.040694519328454	37.372466422227234	37.42077733987445	39.64743468842098	39.66990078062563	41.078813277105546	41.081602185577395	42.719710483269786	42.69674049717952	46.60583944476059	46.508849442457574	0.07478978942561318	0.07367871639671654	-0.025103262025709228	-1.9099235737503477	-0.02507634570697803	-1.9078757271681752
33.239781324919136	37.36886184910429	37.41716093682209	39.642998563847925	39.66546141908113	41.073780269766985	41.076574566355575	42.71392394352292	42.69097270448338	46.597985639633016	46.501062187964585	0.07476607605887692	0.07365539403766007	-0.025456594567330626	-1.9484751425907234	-0.025429381917803084	-1.9463922754612213
33.44006772866406	37.36518253310167	37.41346956568193	39.6384722968292	39.66093184981014	41.06864617139578	41.07144594822813	42.70802258749976	42.685090428641715	46.58997976820181	46.49312404980162	0.0747419400644499	0.07363165598415071	-0.02580989531402622	-1.9874195048878391	-0.02578238324012716	-1.985301031320887
33.64156095874556	37.36142783297675	37.40970258211555	39.633855020452465	39.65631120511442	41.06340995312595	41.066215303868745	42.70200518243418	42.67909244201162	46.581820042775924	46.48503325804166	0.07471737406815505	0.07360749498170663	-0.026163161823603787	-2.026759790570395	-0.026135347214633953	-2.0246051161284413
33.84426828689945	37.357597104804796	37.405859339059916	39.629145861905805	39.651598611386234	41.05807057790289	41.06088159778492	42.69587048451957	42.672977505981166	46.57350465703572	46.47678802436695	0.07469237057291844	0.07358290365489678	-0.02651639160555419	-2.066499146892056	-0.02648827133418763	-2.0643076685155393
34.04819702867729	37.35368970200569	37.401939186753346	39.624343942461365	39.646793189091674	41.0526270004383	41.055443786272996	42.68961723883024	42.66674437089137	46.56503178587501	46.468386541913006	0.07466692195693458	0.07355787450553457	-0.02686958212062507	-2.1066407384087142	-0.02684115304309387	-2.10441184433148
34.25335454371064	37.3497049753712	37.39794147276227	39.6194483774591	39.64189405275431	41.04707816716501	41.04990081737334	42.68324417924244	42.660391775958146	46.556399585242964	46.459826985112834	0.07464102047180984	0.07353239991085028	-0.02722273077941395	-2.1471877468511593	-0.027193989736090884	-2.144920816528611
34.45974823597649	37.3456422730935	37.393865542009024	39.61445827629131	39.63690031093949	41.04142301619248	41.04425163082587	42.67675002835608	42.6539184491945	46.54760619198693	46.45110750954158	0.07461465824068958	0.07350647212164323	-0.027575834941430344	-2.1881433710759666	-0.027546778757042034	-2.1858377751068474
34.66738555406454	37.341500940793914	37.389710736800076	39.60937274238702	39.63181106623863	41.035660477261985	41.038495158025604	42.67013349741586	42.64732310733256	46.53864972369499	46.44222625176133	0.07458782725636443	0.07348008326041666	-0.027928891914442033	-2.229510826983642	-0.027899517398424223	-2.2271659270263626
34.87627399144595	37.337280321553074	37.38547639685538	39.604190873197375	39.62662541525428	41.029789471702465	41.0326303219786	42.663393286233145	42.640604455746114	46.52952827853962	46.433181329166665	0.07456051937935604	0.0734532253194949	-0.02828189895296873	-2.271293347408573	-0.028252202900205248	-2.2689084961202752
35.086421086743854	37.332979755941366	37.381161859338306	39.59891176018088	39.62134244858528	41.023808912386336	41.02665603725798	42.65652808310764	42.63376118837291	46.52023993512151	46.4239708398305	0.07453272633598797	0.07342589015911817	-0.028634853257742066	-2.3134941820453605	-0.028604832448678508	-2.311068723000062
35.29783442400536	37.32859858205058	37.376766458886514	39.59353448878942	39.61596125081252	41.0177177036857	41.02057120996035	42.64953656474945	42.62679198763751	46.51078275231431	46.41459286235074	0.07450443971643558	0.07339806950552463	-0.028987751974312914	-2.3561165973324023	-0.02895740317556772	-2.3536498649464193
35.51052163297529	37.32413613552615	37.37228952764356	39.58805813845457	39.61048090048504	41.01151474142875	41.0143747376624	42.64241739620127	42.61969552437408	46.50115476911001	46.40504545569755	0.07447565097275628	0.07336975494900724	-0.029340592192326653	-2.3991638763500305	-0.029309912157145845	-2.3966551958219497
35.72449038937153	37.31959174960037	37.36773039529144	39.58248178257431	39.60490047010658	41.005198912856535	41.0080655093778	42.635169230760916	42.612470457749666	46.491354004465244	46.395326659061574	0.07444635141690487	0.0733409379419595	-0.02969337094407365	-2.44263931869682	-0.029662356412927693	-2.4400880059374686
35.93974841516195	37.31496475512628	37.363088389083735	39.57680448850026	39.599219026122526	40.99876909658002	41.00164240551444	42.627790709904154	42.605115435187614	46.481378457148544	46.38543449170295	0.07441653221872944	0.07331160979689963	-0.030046085203537132	-2.4865462403695346	-0.030014732904533048	-2.4839516019310395
36.15630347884324	37.31025448061261	37.358362833879895	39.57102531752531	39.59343562890743	40.99222416253745	40.995104297832036	42.62028046320779	42.597629092291434	46.47122610558876	46.37536695280148	0.07438618440394791	0.07328176168447699	-0.030398731885227903	-2.5308879736139716	-0.030367038534720336	-2.528249306631551
36.374163395721176	37.30546025225941	37.353553052180104	39.565143324871805	39.58754933275282	40.98556297195217	40.98845004940001	42.612637108273375	42.59001005276902	46.460894907724644	46.365122021307904	0.07435529885211227	0.07325138463146512	-0.030751307843075892	-2.575667866819458	-0.030719270146235544	-2.5729844589450295
36.59333602819267	37.30058139399446	37.34865836416101	39.55915755968003	39.58155918585555	40.978784377290616	40.98167851455573	42.604859250650925	42.58225692835712	46.45038280085552	46.354697655796336	0.07432386629454883	0.07322046951873354	-0.03110380986937855	-2.6208892843596914	-0.03107142452081746	-2.6181604137100294
36.813829286029524	37.29561722751073	37.34367808771235	39.553067064997265	39.5754642303066	40.97188722222089	40.974788538863145	42.596945483763484	42.574368318746444	46.43968770149375	46.34409179431814	0.07429187731229006	0.07318900707920649	-0.03145623469320924	-2.666555606409929	-0.03142349837760605	-2.663780541502092
37.03565112666392	37.29056707230457	37.338611538474545	39.546870877767496	39.56926350208054	40.96487034157174	40.96777895907202	42.58889438883212	42.56634281150732	46.42880750521862	46.3333023542575	0.0742593223339836	0.07315698789580338	-0.03180857897937983	-2.712670228805109	-0.031775488372062455	-2.7098482285045975
37.25880955547555	37.28543024571469	37.33345802987679	39.54056802882133	39.562956031025145	40.95773256129187	40.96064860307725	42.580704534801264	42.558178982015605	46.41774008653173	46.322327232188215	0.074226191633789	0.07312440239936624	-0.032160839327417534	-2.7592365628843254	-0.03212739109530105	-2.756366876370521
37.483312626080554	37.28020606296206	37.328216873176224	39.534157542866545	39.55654084085176	40.95047269840971	40.95339628987887	42.5723744782648	42.54987539337936	46.40648329871437	46.31116430373247	0.07419247532925892	0.07309124086656925	-0.032513012270001695	-2.8062580352843725	-0.032479203071886786	-2.8033399019714125
37.70916844062219	37.27489383719071	37.32288737749798	39.52763843847931	39.55001694912621	40.94308956099386	40.94602082954258	42.56390276339288	42.54143059636626	46.39503497368698	46.299811423421595	0.07415816337920424	0.07305749341781569	-0.03286509427164219	-2.8537380877405667	-0.032830920759224114	-2.850770737253697
37.93638515006311	37.269492879509244	37.31746884987586	39.52100972809566	39.54338336726	40.93558194811383	40.93852102316058	42.55528792185924	42.53284312933139	46.383392921870424	46.288266424558635	0.07412324558154683	0.0730231500151198	-0.03321708172747151	-2.9016801769257654	-0.03318254054619274	-2.898662829062232
38.164970954479706	37.26400249903328	37.311960595293996	39.51427041800372	39.53663910050228	40.92794864980137	40.930895662813036	42.546528472769346	42.524111518146	46.37155493204969	46.276527119083156	0.07408771157115746	0.07298820045997509	-0.03356897096209366	-2.9500877742148077	-0.03353405875164128	-2.9470196388929253
38.39493410335793	37.258422002928704	37.306361916729315	39.507419508336326	39.52978314793221	40.92018844701242	40.9231435315301	42.537622922589335	42.515234276126954	46.35951877123995	46.26459129743845	0.07405155081768065	0.07295263439121051	-0.03392075822762308	-2.9989643654580505	-0.033885471622895125	-2.9958446426880982
38.626282895891045	37.252750696455834	37.30067211519482	39.500455993064406	39.522814502451936	40.91230011158964	40.91526340325454	42.528569765075886	42.506209903967	46.34728218455526	46.252456728441146	0.074014752623348	0.07291644128283313	-0.03427243970263305	-3.04831345076218	-0.03423677533471903	-3.045141330615479
38.859025681279114	37.246987883014306	37.29489048978368	39.4933788599907	39.51573215078016	40.90428240622547	40.90725404280489	42.51936748120683	42.49703688966595	46.334842895079944	46.240121159153496	0.07397730612077882	0.07287961044185919	-0.034624011490890894	-3.098138544262838	-0.034587965987782354	-3.094913206851743
39.09317085903034	37.241132864188806	37.289016337714116	39.486187090744146	39.5085350734461	40.89613408442588	40.89911420583918	42.51001453911279	42.487713708462735	46.32219860374273	46.227582314758386	0.07393920027077035	0.07284213100613555	-0.0349754696195248	-3.1484431738444982	-0.0349390396071243	-3.1451637892942017
39.328726879264174	37.23518493979579	37.283048954375246	39.478879660774965	39.501222244784294	40.88785389047488	40.89084263881963	42.50050939400999	42.4782388227686	46.309346989194324	46.21483789843745	0.07390042386007778	0.07280399194214904	-0.035326810037702217	-3.1992308809121823	-0.035289992140690174	-3.1958966093343406
39.56570224301631	37.22914340793076	37.27698763337351	39.47145553935013	39.493792632929775	40.87944055939946	40.88243807897754	42.490850488133866	42.468610682101186	46.29628570768785	46.20188559125225	0.0738609654991837	0.07276518204282718	-0.035678028615024004	-3.250505220084051	-0.035640819457981365	-3.247115211586788
39.80410550254544	37.2230075650166	37.27083166658007	39.46391368954962	39.48624519981397	40.8708928169357	40.873899254279394	42.48103625067413	42.4588277230199	46.28301239296309	46.18872305202883	0.07382081362006122	0.07272568992533071	-0.03602912114023127	-3.3022697589385643	-0.03599151734850636	-3.298823153599187
40.04394526164196	37.21677670585244	37.264580344178896	39.45625306826313	39.47857890116106	40.86220937949503	40.86522488339329	42.47106509771071	42.44888836906222	46.269524656134	46.17534791724569	0.07377995647392556	0.07268550402883571	-0.036380083319173195	-3.354528077699797	-0.03634208152001861	-3.351024005560248
40.28523017593832	37.21045012366367	37.258232954715744	39.44847262618761	39.470792686485176	40.85338895413198	40.856413675656505	42.46093543215142	42.438791030681664	46.25582008558057	46.16175780092577	0.0737383821289844	0.07264461261231335	-0.03673091077347124	-3.407283768912748	-0.03669250759713805	-3.403721349999614
40.52796895322162	37.20402711015241	37.25178878514779	39.440571307825216	39.462885499088	40.84443023851217	40.847464331043604	42.450645643670526	42.428534105186706	46.24189624684423	46.14795029453205	0.07369607846817543	0.07260300375230011	-0.037081599038813806	-3.460540437153213	-0.037042791119674234	-3.4569187814713587
40.77217035374772	37.19750695554895	37.245247120894106	39.432548051482094	39.45485627605717	40.835331920881515	40.83837554013553	42.440194108649116	42.418115976681264	46.22775068252795	46.13392296686747	0.07365303318690634	0.07256066534066302	-0.03743214356347835	-3.51430169869127	-0.03739292754121948	-3.5106199062456653
41.017843190557436	37.190888948663726	37.238607245886705	39.42440178926752	39.446703948265046	40.826092680036	40.8291459840894	42.42957919011654	42.407535016006506	46.213380912200385	46.119673363979004	0.07360923379078489	0.0725175850823639	-0.03778253970625656	-3.568571181110201	-0.03774291222697457	-3.564828341915927
41.26499632979458	37.18417237694044	37.23186844262272	39.416131447094195	39.43842744036864	40.816711185292895	40.819774334609626	42.41879923769407	42.396789580684576	46.19878443230542	46.10519900906679	0.07356466759335073	0.07247375049321732	-0.03813278273476328	-3.623352522960886	-0.0380927404523419	-3.6195477170822414
41.51363869102594	37.17735652650939	37.22502999221676	39.40773594467866	39.4300256708096	40.80718609646228	40.81025925391937	42.40785258753952	42.385878014863394	46.18395871607592	46.090497402397375	0.0735193217138035	0.07242914889764927	-0.03848286782417176	-3.6786493734189207	-0.0384424074013765	-3.6747816709857943
41.763779247563185	37.17044068224198	37.21809117445443	39.39921419554277	39.42149755181528	40.79751606382011	40.80059939473354	42.396737562294156	42.374798649263674	46.16890121345319	46.07556602122262	0.07347318307473232	0.07238376742645605	-0.03883279005471252	-3.7344653918362383	-0.03879190816473965	-3.7305338530986774
42.0154270267867	37.16342412780562	37.211051267846244	39.39056510701564	39.412841989400334	40.78769972808204	40.79079340023242	42.38545247103108	42.36354980112738	46.15360935101173	46.060402319703535	0.07342623839984488	0.07233759301456073	-0.03918254441022384	-3.7908042473718524	-0.03914123773803624	-3.786807922758271
42.26859111047143	37.156306145719405	37.203909549682315	39.381787580236434	39.40405788336896	40.77773572037841	40.78083990403658	42.37399560920574	42.3521297741682	46.138080531889756	46.045003728839774	0.07337847421170009	0.07229061239877588	-0.03953212577613385	-3.847669618558939	-0.03949039101976837	-3.8436075487043126
42.523280635114425	37.14908601741051	37.19666529608772	39.37288051015775	39.39514412731794	40.76762266223035	40.77073753018288	42.36236525860841	42.340536858524075	46.12231213572562	46.029367656404986	0.07332987682944553	0.07224281211556789	-0.039881528938011	-3.9050651929092055	-0.039839362809971135	-3.9009364087232825
42.77950479226489	37.14176302327098	37.18931778207829	39.36384278554963	39.386099608640194	40.75735916552688	40.76048489310129	42.35055968731856	42.328769330711445	46.10630151860046	46.01349148688805	0.0732804323665586	0.0721941784988259	-0.04023074857882136	-3.962994666386294	-0.04018814780775415	-3.9587981891381787
43.03727282885567	37.13433644271552	37.18186628161733	39.354673289004616	39.37692320852937	40.74694383250362	40.75008059759348	42.33857714966187	42.31682545358217	46.09004601298764	45.99737258144092	0.07323012672859684	0.07214469767763887	-0.040579779277493344	-4.0214617429801365	-0.04053674060972412	-4.017196584375597
43.29659404753705	37.12680555423949	37.174310067672515	39.34537089694315	39.36761380198465	40.73637525572226	40.739523238812	42.32641588616909	42.30470347628212	46.07354292770875	45.98100827783281	0.07317894561095459	0.07209435557408149	-0.04092861550698501	-4.0804701342513	-0.040885135707966924	-4.076135296511893
43.55747780701245	37.11916963547753	37.16664841227361	39.33593447961982	39.35817025781676	40.72565201805156	40.728811402241135	42.31407412353743	42.29240163421257	46.056789547896685	45.96439589041153	0.07312687449663306	0.07204313790100805	-0.04127725163199614	-4.140023558776193	-0.041233327487987026	-4.135618034734762
43.81993352237618	37.11142796326298	37.15888058657063	39.326362901130516	39.348591438654424	40.71477269264976	40.71794366367897	42.30155007459471	42.27991814899375	46.03978313496654	45.947532710071876	0.07307389865402106	0.07199103015985837	-0.04162568190696447	-4.200125741661395	-0.041581310226803225	-4.195648514878485
44.08397066545326	37.103579813687375	37.15100586089232	39.316655019420054	39.338876200951525	40.703735842948085	40.70691858922065	42.288841938265634	42.26725122843109	46.022520926593785	45.93041600423161	0.07302000313468796	0.07193801763848107	-0.041973900473990966	-4.2607804139852306	-0.04192907809085966	-4.256230458873688
44.349598765141174	37.09562446216072	37.143023504805356	39.30680968629078	39.32902339499523	40.69254002263607	40.695734735243285	42.27594789954132	42.25439906648411	46.00500013670088	45.91304301681528	0.07296517277119838	0.07188408540896665	-0.04232190136063707	-4.3219913122611615	-0.0422766251336526	-4.317367594189818
44.6168274077539	37.08756118347202	37.13493278717375	39.29682574741172	39.31903186491461	40.68118377564789	40.68439064839217	42.26286612945119	42.24135984323802	45.98721795545205	45.89541096824623	0.0729093921749389	0.07182921832550289	-0.04266967847797787	-4.3837621778639	-0.04262394529415303	-4.3790636533003635
44.88566623736761	37.079389251850266	37.12673297621863	39.28670204232868	39.30890044869014	40.669665636150654	40.67288486556841	42.24959478503813	42.22813172487826	45.96917154925695	45.87751705544699	0.07285264573396882	0.07177340102224697	-0.043017225618143584	-4.446096756423685	-0.04297103239439082	-4.441322373110779
45.15612495616904	37.07110794102569	37.11842333957841	39.27643740447491	39.29862797816379	40.65798412853393	40.66121591391824	42.23613200933653	42.21471286366795	45.950858060783304	45.85935845184853	0.07279491761089286	0.07171661791122154	-0.04336453645213112	-4.508998797217828	-0.04331788013699622	-4.504147494301833
45.42821332480542	37.062716524291396	37.11000314436936	39.26603066118274	39.28821327905019	40.64613776740116	40.64938231082395	42.222475931353685	42.20110139792871	45.93227460897916	45.84093230740892	0.07273619174075775	0.07165885318023364	-0.04371160452768663	-4.572472052544981	-0.043664482103451974	-4.567542760757533
45.701941162736816	37.05421427456522	37.1014716572461	39.25548063369577	39.27765517094814	40.63412505756248	40.63738256389625	42.208624666054305	42.18729545202435	45.91341828910478	45.82223574864119	0.07267645182897628	0.07160009079081894	-0.044058423266804425	-4.6365202770757605	-0.04401083175157794	-4.631511918920296
45.97731834859046	37.045600464451745	37.09282814446258	39.24478613718198	39.26695246735312	40.62194449402953	40.62521517096857	42.19457631434868	42.17329313634828	45.89428617277488	45.803265878651295	0.07261568134928272	0.07154031447621904	-0.044404985963652166	-4.701147227173351	-0.04435692241337108	-4.696058717121559
46.25435482051728	37.03687436630452	37.08407187193308	39.23394598074755	39.256103975670534	40.609594562011836	40.61287862009291	42.18032896308424	42.15909254731413	45.87487530801131	45.784019777186366	0.07255386354171785	0.07147950773938408	-0.04475128578175713	-4.766356660182282	-0.04470274729243329	-4.761186904884198
46.533060576550575	37.02803525228847	37.07520210529341	39.222958967451525	39.24510849722974	40.59707373691528	40.60037138953775	42.1658806850411	42.14469176735043	45.855182719306995	45.764494500693694	0.07249098141065159	0.07141765385101584	-0.04509731575203091	-4.832152333739032	-0.04504829946192501	-4.826900232243133
46.813445674966815	37.019082394442094	37.06621810996185	39.211823894321064	39.233964827298585	40.5843804843421	40.58769194778747	42.151229538931034	42.13008886489843	45.8352054077008	45.7446870823905	0.07242701772284105	0.07135473584764215	-0.045443068770225636	-4.898538005040791	-0.04539357186219206	-4.893202449035016
47.09552023464871	37.010015064739946	37.0571191512005	39.200539552367715	39.222671755099086	40.571513260093205	40.574838753544	42.13637356940092	42.11528189441449	45.81494035086466	45.724594532345556	0.0723619550055318	0.07129073652973536	-0.045788537594361856	-4.965517430042382	-0.04573855729810816	-4.960097304104238
47.37929443545016	37.00083253515487	37.04790449417618	39.18910472660427	39.211228063823604	40.558470510172334	40.56181025573031	42.12131080704003	42.100268896376086	45.794384503202735	45.70421383757251	0.07229577554460159	0.07122563845986969	-0.0461337148422416	-5.033094362717748	-0.04608324843678702	-5.027588544578066
47.66477851856398	36.991534077720104	37.03857340402131	39.17751819606246	39.19963253065179	40.54525067079224	40.54860489349589	42.10603926839168	42.085047897292206	45.77353479596308	45.683541962135436	0.07222846138274973	0.07115942396092756	-0.04647859298900414	-5.101272554224124	-0.04642763780512382	-5.095679915050823
47.951982786891236	36.98211896459128	37.02912514589468	39.16577873381151	39.18788392676845	40.53185216838319	40.53522109622449	42.090556955969475	42.06961690971812	45.75238813736282	45.662575847267384	0.072159994317739	0.07109207511435235	-0.04682316436452538	-5.170055752085318	-0.04677171778723732	-5.164375156788083
48.24091760541319	36.97258646810797	37.01955898504168	39.15388510697718	39.17598101738189	40.51827341960342	40.52165728354375	42.07486185827783	42.05397393227448	45.73094141272636	45.6413124115018	0.0720903559006893	0.07102357375845457	-0.0471674211508315	-5.239447699333141	-0.04711548062206816	-5.233678006871742
48.53159340156531	36.96293586085511	37.00987418685445	39.14183607676196	39.16392256174335	40.50451283135213	40.507911865337405	42.05895194983774	42.038116949671426	45.70919148463813	45.619748550818	0.07201952743442983	0.0709539014867741	-0.04751135537939888	-5.309452133627929	-0.04745891840050831	-5.303592197335092
48.82402066561362	36.95316641572374	37.00007001693133	39.12963039846571	39.15170731316681	40.49056880078453	40.49398324175941	42.042825191217034	42.022043932737105	45.687135193109434	45.597881138800275	0.07194748997190877	0.07088303964649893	-0.04785495892868141	-5.3800727863563225	-0.04780202306328363	-5.374121454300621
49.11820995103327	36.94327740597143	36.990145741135976	39.117266821507144	39.1393340190498	40.47643971532951	40.47986980325066	42.02647952906602	42.005752838451585	45.6647693557605	45.57570702681196	0.07187422431467169	0.07081096933695188	-0.04819822352116887	-5.451313381693581	-0.04814478639788433	-5.445269497037771
49.41417187488941	36.93326810528196	36.980100625655744	39.104744089446136	39.126801420894864	40.46212395270961	40.46556993055804	42.00991289615828	41.98924160998564	45.64209076801786	45.553223044184385	0.07179971101140374	0.07073767140813632	-0.04854114072102789	-5.523177635660431	-0.04848720003624862	-5.517040037043444
49.71191711822035	36.92313778782441	36.96993393705939	39.09206094000664	39.114108254331626	40.447619880963586	40.451081994755924	41.993123211437	41.97250817674502	45.6190962033278	45.53042599842133	0.07172393035654809	0.07066312645936047	-0.048883701930975576	-5.595669255118992	-0.048829255451892095	-5.5894367770688405
50.01145642642306	36.91288572831144	36.95964494235406	39.07921610510047	39.10125324913977	40.43292585847165	40.43640435727032	41.97610838006687	41.95555045442032	45.59578241338628	45.50731267541972	0.07164686238899604	0.0705873148379315	-0.04922589838989211	-5.668791936795969	-0.04917094395740662	-5.662463410147211
50.3128006096408	36.90251120205651	36.94923290904118	39.06620831085157	39.08823512927247	40.41804023398309	40.42153536990541	41.95886629349171	41.93836634504216	45.57214612838564	45.483879839706546	0.07156848689086166	0.07051021663792784	-0.04956772116976538	-5.7425493662167355	-0.0495122567015045	-5.736123618554302
50.61596054315354	36.89201348503052	36.93869710517165	39.053036277621345	39.07505261288081	40.40296134664715	40.40647337487318	41.941394829498485	41.92095373704289	45.54818405727927	45.46012423469334	0.07148878338634033	0.07043181169905836	-0.04990916117304778	-5.816945216654858	-0.049853184666488914	-5.810421072773352
50.9209471677702	36.88139185391676	36.928036799399564	39.03969872003424	39.061704412338486	40.38768752604604	40.39121670482529	41.92369185228692	41.90331050532367	45.52389288806375	45.43604258294758	0.07140773114065506	0.07035207960560673	-0.05025020912987088	-5.891983148052532	-0.05019371866553968	-5.885359430444623
51.22777149022361	36.87064558616526	36.917251261035055	39.02619434700441	39.04818923426759	40.37221709223148	40.37576368288822	41.90575521254613	41.885434511328334	45.4992692880802	45.41163158648297	0.07132530915910021	0.07027099968546743	-0.050590855594862205	-5.967666805854606	-0.05053384933958682	-5.960942335223081
51.53644458356769	36.859773960045345	36.90633976009556	39.01252186176281	39.034505779564704	40.35654835576382	40.360112622701116	41.88758274753737	41.86732360312345	45.474309904334355	45.38688792706779	0.07124149618618072	0.07018855100928015	-0.05093109094485726	-6.0439998199281035	-0.05087356715505109	-6.037173415709731
51.84697758757708	36.8487762546969	36.895301567355645	38.998679961884854	39.02065274342768	40.34067961775422	40.344261828456496	41.86917228118374	41.84897561548502	45.44901136383649	45.36180826655272	0.0711562707048584	0.07010471238966628	-0.05127090537547474	-6.120985803331678	-0.0512128624005328	-6.114056284244725
52.15938170914916	36.83765175018018	36.88413595439546	38.98466733931904	39.00662881538328	40.32460916991015	40.328209594944376	41.85052162416703	41.83038836999229	45.423370273961794	45.336389247218584	0.07106961093590623	0.07001946238057154	-0.05161028889858699	-6.198628351129628	-0.05155172518431783	-6.191594535755939
52.47366822270851	36.8263997275236	36.872842193647074	38.97048268041575	38.9924326793149	40.308335294583785	40.31195420759901	41.83162857403152	41.811559675128194	45.39738322283133	45.31062749214403	0.07098149483737726	0.06993277927672066	-0.051949231339222024	-6.276931039157716	-0.051890145431421786	-6.269791746537521
52.789848470613855	36.81501946877	36.861419558439394	38.95612466595697	38.978063013491415	40.29185626482398	40.295493942549385	41.81249091529546	41.79248732638755	45.371046779714746	45.28451960559463	0.07089190010419519	0.06984464111319132	-0.05228772233272849	-6.355897422736234	-0.05222811288066964	-6.348651472995698
53.107933863567155	36.80351025702058	36.849867323040684	38.941591971186334	38.96351849059608	40.27517034443128	40.278827066672484	41.79310641956989	41.77316910639234	45.34435749545478	45.25806217343312	0.07080080416786677	0.06975502566510978	-0.05262575132190506	-6.435531035415806	-0.05256561708217333	-6.4281772504191395
53.42793588102576	36.791871376476955	36.838184762699115	38.92688326583978	38.94879777775616	40.25827578801657	40.261951837650244	41.77347284568559	41.75360278501487	45.31731190291458	45.23125176355178	0.0707081841963321	0.06966391044747722	-0.05296330755396639	-6.515835387611332	-0.05290264739400641	-6.508372591621992
53.74986607161648	36.7801021124807	36.82637115368105	38.91199721417673	38.93389953657312	40.241170841063116	40.244866504029844	41.753587939827966	41.733786119508935	45.28990651744825	45.204084926327766	0.07061401709394612	0.06957127271512879	-0.05330038007765836	-6.5968139652550235	-0.05323919297971713	-6.589240985653305
54.073736053552395	36.76820175155051	36.81442577330664	38.89693247501171	38.91882242315299	40.223853739992265	40.227569305287425	41.73344943568032	41.713716854648865	45.262137837395244	45.17655819510138	0.0705182795016089	0.06947708946283566	-0.05363695774036614	-6.678470228420338	-0.053575242805280254	-6.670785896422785
54.399557515052166	36.75616958141666	36.80234789998296	38.88168770174634	38.90356508813739	40.206322712232684	40.21005847189555	41.71305505457555	41.69339272287719	45.23400234459922	45.14866808667847	0.07042094779704323	0.069381337425553	-0.05397302918505176	-6.760807609889525	-0.053910785636198	-6.753010761304722
54.727342214761876	36.7440048910527	36.79013681323423	38.86626154240178	38.88812617673481	40.188575976293535	40.19233222539422	41.69240250565674	41.67281144446079	45.20549650495208	45.120411101857265	0.07032199809523092	0.0692839930788234	-0.05430858284758955	-6.843829513719356	-0.054245810034963426	-6.835918989741003
55.057101982179326	36.73170697070398	36.77779179372892	38.850652639651535	38.872504328752115	40.17061174184119	40.17438877846559	41.671489486046646	41.65197072765575	45.17661676896362	45.091783725980235	0.07022140624901071	0.069185032639339	-0.05464360695369663	-6.927539313755915	-0.05458030435793404	-6.919513961765006
55.38884871808102	36.71927511191313	36.76531212330389	38.83485963085449	38.85669817862666	40.15242820978013	40.156226335012704	41.65031368102649	41.63086826888158	45.147359572357715	45.06278242951191	0.07011914784984849	0.06908443206567165	-0.05497808951587757	-7.011940352101192	-0.054914256752418567	-7.003799026517299
55.722594394951685	36.70670860754206	36.752697084984874	38.81888114808836	38.84070635545828	40.134023572337725	40.13784309024198	41.628872764224226	41.60950175290438	45.11772133669536	45.03340366864287	0.07001519822878281	0.06898216705917681	-0.055312018330795354	-7.0970359375933185	-0.05524765515404795	-7.088777500734977
56.058351057416104	36.694006751790354	36.739945963003514	38.80271581818322	38.824527483041834	40.115396013152974	40.119237230749775	41.60716439781258	41.587868853029896	45.08769847002546	45.00364388592086	0.0699095324575592	0.06887821306507973	-0.055645380976294234	-7.182829344232232	-0.055580487283997115	-7.17445266723098
56.39613082267415	36.681168840209786	36.727058042810455	38.786362262755326	38.80816017989958	40.096543707369605	40.10040693461287	41.58518623271695	41.565967231306	45.05728736756379	44.973499510909406	0.06980212534995156	0.06877254527374886	-0.05597816480856466	-7.2693238095616834	-0.055912740646199666	-7.260827773309757
56.7359458809379	36.66819416971474	36.71403261108443	38.76981909824086	38.791603059313815	40.07746482173316	40.081350371483246	41.56293590883353	41.543794538735355	45.026484412400876	44.94296696087471	0.06969295146328776	0.06866513862216697	-0.05631035695939346	-7.356522533050338	-0.056244402524384896	-7.347906029126534
57.07780849587155	36.655082038588525	36.70086895573711	38.75308493593004	38.77485472935964	40.05815751469261	40.06206570268715	41.540411055258105	41.52134841549854	44.99528597623961	44.912042641501614	0.06958198510018149	0.06855596779560665	-0.05664194433322933	-7.444428674400115	-0.05657545997957669	-7.435690606099342
57.42173100503407	36.64183174648493	36.68756636591329	38.73615838200095	38.75791379293749	40.03861993650623	40.04255108132816	41.51760929052527	41.49862649118722	44.963688420162754	44.880722947638716	0.06946920031047978	0.068445007229515	-0.056972913604546704	-7.53304535186453	-0.05690589984740768	-7.524184635227357
57.7677258203244	36.62844259442514	36.67412413198649	38.71903803755351	38.7407788478058	40.018850229352005	40.02280465239504	41.49452822285887	41.475626385048606	44.931688095431596	44.849004264074004	0.06935457089343518	0.06833223111162322	-0.05730325121511015	-7.622375640516111	-0.05723570873525574	-7.61339120537923
58.115805428429454	36.61491388478947	36.66054154554932	38.701722498643164	38.72344848661338	39.99884652744254	40.00282455287371	41.47116545043351	41.4523457062405	44.89928134431578	44.81688296634097	0.0692380704001121	0.06821761338427998	-0.05763294337129565	-7.712422570491071	-0.057564873019906315	-7.703313361597793
58.465982391274686	36.601244921303966	36.64681789939869	38.68421035631452	38.70592129693165	39.97860695714463	39.982608911863956	41.44751856164762	41.42878205409785	44.866464500955445	44.784355421556256	0.0691196721360313	0.06810112774702537	-0.05796197604153974	-7.803189125193967	-0.057893378844873666	-7.793954103321084
58.818269346477535	36.587435009021235	36.632952487515404	38.66650019663464	38.68819586128657	39.95812963710352	39.96215585070069	41.42358513540823	41.40493301841074	44.83323389225597	44.751417989289294	0.06899934916406789	0.06798274765940912	-0.05829033495370339	-7.894678239482346	-0.058221212117871346	-7.885316382606106
59.172679007803275	36.57348345429546	36.61894460503784	38.64859060072595	38.670270757190245	39.937412678371984	39.941463483079914	41.39936274142777	41.38079617971414	44.79958583881613	44.718067022464545	0.06887707430760766	0.06786244634406378	-0.05861800559262775	-7.986892797831388	-0.05854835850842477	-7.977403102326207
59.52922416562417	36.55938956475128	36.604793548229516	38.63048014479885	38.65214455717198	39.91645418454415	39.92052991518942	41.374848940533	41.35636910958967	44.765516655890096	44.684298868296935	0.06875282015396998	0.06774019679004205	-0.058944973197661454	-8.079835632435788	-0.05887480344546958	-8.070217114322077
59.887917687380885	36.54515264924604	36.590498614440165	38.61216740018366	38.63381582880892	39.89525225189443	39.899353245844345	41.35004128498662	41.33164937097969	44.7310226543841	44.65010986926121	0.06862655905811324	0.06761597175642836	-0.059271222760372666	-8.173509521322558	-0.059200532115085025	-8.163761217535466
60.24877251804685	36.53077201782538	36.576059102060036	38.59365093336209	38.61528313475604	39.873804969521274	39.877931566627666	41.32493731882151	41.306634518513846	44.69610014188829	44.61549636409564	0.06849826314662369	0.06748974377623175	-0.059596739022168777	-8.267917186416526	-0.059525529458205995	-8.258038156115617
60.6118016805955	36.51624698167155	36.56147431046706	38.574929305997955	38.5965450327754	39.85211041949613	39.85626296203559	41.29953457818805	41.281322098848435	44.66074542374417	44.580454688840774	0.06836790432200517	0.0673614851605724	-0.05992150647229266	-8.363061291593112	-0.05984978016864062	-8.35305061751751
60.97701827647021	36.50157685304428	36.54674353996649	38.55600107496698	38.577600075764536	39.830166677017395	39.83434550962802	41.27383059171456	41.255709651018684	44.6249548041484	44.544981177913655	0.06823545426727542	0.06723116800317064	-0.06024550934552053	-8.458944440688356	-0.06017326869067574	-8.448801230522804
61.34443548605718	36.48676094521387	36.53186609172294	38.53686479238601	38.55844681178412	39.80797181056977	39.81217728018423	41.24782288088153	41.22979470680456	44.58872458729372	44.5090721652184	0.06810088445088042	0.06709876418514926	-0.0605687316201724	-8.555569175476194	-0.06049597921740002	-8.54529256328442
61.71406656916102	36.471798572385936	36.516841267683986	38.517519005640885	38.53908378408439	39.78552388208872	39.78975633786353	41.22150896040929	41.20357479110979	44.55205107854681	44.47272398529321	0.06796416613193645	0.06696424538015817	-0.060891157016484954	-8.652937973676671	-0.06081789568889917	-8.642527121367493
62.085924865483435	36.4566890496176	36.50166837049533	38.49796225741329	38.519509531130495	39.76282094713023	39.76708074037123	41.1948863386599	41.177047422354725	44.5149305856645	44.43593297449463	0.06782527036581518	0.06682758305983266	-0.061212768994572286	-8.751053246885931	-0.06113900179033038	-8.74050734569937
62.46002379510434	36.44143169272477	36.48634670340705	38.47819308570644	38.499722586626675	39.73986105504612	39.7441485391299	41.16795251805318	41.15021011288336	44.47735942004819	44.39869547221962	0.06768416801007406	0.06668874849959758	-0.061533550752884025	-8.849917338497107	-0.06145928095041597	-8.839235610545984
62.83637685896657	36.42602581817994	36.470875570170506	38.4582100238693	38.47972147953898	39.71664224916461	39.720957779456015	41.140704995497316	41.12306036938439	44.43933389803736	44.36100782216574	0.06754082973075198	0.06654771278482527	-0.061853485226656346	-8.949532521616675	-0.06177871633980914	-8.938714221450937
63.21499763936286	36.410470743000204	36.45525427492536	38.43801160061932	38.45950473411644	39.69316256697647	39.69750650074184	41.113141262834034	41.0955956933268	44.40085034224233	44.32286637362989	0.06739522600903419	0.06640444681736107	-0.06217255508646247	-9.049900996942597	-0.06209729086984339	-9.03894541317186
63.59589980042612	36.39476578462511	36.439482122076626	38.41759634006359	38.43907086991075	39.66942004032671	39.673792736642916	41.085258807298956	41.06781358141021	44.36190508291697	44.28426748284648	0.06724732714830474	0.0662589213224261	-0.06249074273722499	-9.151024890671579	-0.06241498719142413	-9.139931347604033
63.979097088622495	36.378910260783606	36.423558416160844	38.396962761717994	38.418418401793865	39.64541269561168	39.6498145152708	41.05705511199673	41.03971152602993	44.32249445937148	44.24520751436463	0.06709710328159055	0.06611110685590972	-0.06280803031691562	-9.252906252323555	-0.0627317876938136	-9.241674111662178
64.36460333324754	36.362903489350145	36.40748246170143	38.376109380524746	38.39754583997404	39.62113855398203	39.62556985939154	41.028527656392036	41.0112870157574	44.28261482142607	44.20568284246572	0.06694452437941655	0.06596097381206187	-0.06312439969563144	-9.35554705258437	-0.06304767450363613	-9.344175715151323
64.75243244692527	36.346744788188936	36.391253563052246	38.35503470686758	38.376451690009446	39.59659563155108	39.60105678662958	40.99967391681577	40.98253753583575	44.24226253090541	44.16568985262102	0.06678956025807715	0.06580849243160082	-0.06343983247507623	-9.458949181181197	-0.06336262948444471	-9.447438088673152
65.14259842611021	36.33043347498615	36.37487102422931	38.3337372465847	38.35513445281969	39.57178193960894	39.57627330967712	40.97049136698719	40.953460568691014	44.20143396317435	44.12522494298986	0.06663218058834149	0.06565363281024202	-0.06375430998785703	-9.563114444670646	-0.0636766342359536	-9.551463081465045
65.53511535159264	36.31396886706959	36.35833414872984	38.31221550097948	38.3335926246949	39.54669548484235	39.55121743650931	40.94097747855207	40.92405359445898	44.160125508715474	44.08428452595885	0.06647235490460028	0.06549636490766662	-0.06406781329707201	-9.668044564256888	-0.06398967009366885	-9.656252459257303
65.92999738900669	36.2973502812152	36.341642239338434	38.29046796682839	38.3118246973022	39.521334269560214	39.525887170604825	40.911129721636996	40.894314091528095	44.118333574748256	44.0428650297222	0.06631005261447037	0.0653366585569388	-0.0643803231963318	-9.77374117362342	-0.06430171812888119	-9.761807902131295
66.32725878934137	36.28057703343985	36.32479459791947	38.268493136386155	38.28982915768938	39.49569629192474	39.50028051117216	40.88094556541993	40.86423953709826	44.07605458689032	44.000962899903385	0.06614524300886711	0.06517448347438279	-0.06469182020984476	-9.8802058167621	-0.06461275914853815	-9.868131002366681
66.72691388945532	36.263648438779924	36.30779052519555	38.24628949738791	38.26760448828563	39.46977954618831	39.474395453381526	40.85042247871726	40.833827407755976	44.03328499086094	43.95857460121838	0.06597789527255764	0.06500980926993566	-0.06500228459252355	-9.987439945725782	-0.06492277369567034	-9.975223262284999
67.12897711259382	36.24656381105543	36.29062932051124	38.22385553304841	38.24514916689909	39.44358202293635	39.448229988602314	40.81955793058789	40.803075180065996	43.99002125422701	43.91569661918071	0.06580797849521092	0.0648426054579879	-0.0653116963306033	-10.095444918496469	-0.0652317420498747	-10.0830860921169
67.53346296890952	36.2293224626182	36.273310281581495	38.201189722057386	38.222461666711034	39.41710170933532	39.42178210464619	40.788349390953385	40.77198033117923	43.94625986819102	43.872325461848106	0.06563546168294945	0.06467284146871972	-0.06562003514271453	-10.204221996807973	-0.0655396442279681	-10.191720807833008
67.94038605598601	36.21192370408471	36.25583270422445	38.178290538571794	38.199540456266526	39.39033658938693	39.39504978601584	40.75679433123577	40.740540339457674	43.90199734942197	43.82845766161125	0.06546031377042631	0.06450048665995424	-0.06592728048040186	-10.313772343931305	-0.06584645998492533	-10.301128629012055
68.3497610593647	36.19436684405205	36.23819588207757	38.155156452203926	38.17638399946121	39.36328464418774	39.36803101415918	40.72489022501195	40.70875268511587	43.85723024192833	43.78408977702418	0.06528250363343244	0.06432551032953271	-0.06623341152990747	-10.424097022555543	-0.0661521688154636	-10.411310676745416
68.7616027530747	36.1766511887968	36.22039910629685	38.13178592800556	38.15299075552407	39.335943852194355	39.34072376772906	40.69263454868537	40.676614850879346	43.81195511897349	43.73921839467652	0.06510200010205042	0.06414788172823059	-0.06653840721365611	-10.535196992658712	-0.06645674995534279	-10.52226797151252
69.17592600016614	36.15877604195599	36.20244166523835	38.10817742644779	38.129359178996	39.30831218949418	39.313126022848564	40.66002478217486	40.644124322659984	43.76616858503329	43.69384013110739	0.06491877197436868	0.06396757007322233	-0.0668422461920457	-10.647073109343182	-0.06676018238315606	-10.634001431073557
69.59274575324658	36.140740704189824	36.184322844121354	38.08432940339639	38.10548771970383	39.28038763008192	39.28523575338169	40.627058409620815	40.61127859024856	43.71986727779567	43.64795163476095	0.06473278803076628	0.063784544562114	-0.06714490686577079	-10.759726120763844	-0.06706244482263912	-10.746511868416746
70.01207705502031	36.12254447282496	36.16604192467252	38.06024031008227	38.0813748227296	39.252168146141116	39.257050931209356	40.59373292010858	40.57807514802413	43.673047870201955	43.601549587982944	0.064544017048785	0.06359877438754974	-0.06744636737839471	-10.87315666606446	-0.06736351574497235	-10.859799989720159
70.43393503883172	36.10418664147816	36.14759818475043	38.035908593066985	38.057018928374816	39.22365170833145	39.22856952651075	40.56004580840934	40.54451149568083	43.62570707252947	43.55463070905849	0.06435242781860129	0.06341022875241373	-0.06774660561913493	-10.987365273314026	-0.06766337337166561	-10.973866392321725
70.85833492921113	36.08566649965925	36.1289908979496	38.011332694202764	38.03241847211946	39.194836286081	39.199789508049875	40.525994575738146	40.510585138971535	43.57784163451526	43.50719175429028	0.0641579891591076	0.06321887688563153	-0.06804559922628073	-11.102352357533164	-0.06796199567768468	-11.088711562770186
71.2852920424243	36.066983332352805	36.11021933318348	37.986511050587055	38.0075718845753	39.16571984788387	39.17070884346713	40.49157673052943	40.47629359046877	43.529448347520216	43.459229520117	0.06396066993462206	0.06302468805859264	-0.06834332559055412	-11.218118218697782	-0.06825936039483338	-11.204335874849676
71.71482178702524	36.04813641957801	36.09128275424567	37.96144209451109	37.98247759143363	39.13630036160288	39.141325499576105	40.45678978922982	40.44163437034281	43.48052404673324	43.41074084527152	0.0637604390722366	0.06282763160220046	-0.06863976185913856	-11.33466303982641	-0.06855544501553368	-11.320739587688877
72.14693966441222	36.02912503592543	36.072180419348435	37.93612425340231	37.95713401340664	39.10657579477714	39.111637442665085	40.4216312771081	40.40660500715665	43.431065613414795	43.36172261297806	0.06355726557981424	0.06262767692456661	-0.06893488494022648	-11.451986885130282	-0.06885022679728792	-11.43792284392839
72.58166126938723	36.00994845007044	36.05291158063793	37.91055594976013	37.93153956616233	39.07654411493442	39.08164263880336	40.3860987290823	40.37120303867792	43.38106997717887	43.31217175318772	0.06335111856465465	0.062424793529361505	-0.06922867150762357	-11.57008969817798	-0.06914368276706995	-11.555885667907205
73.01900229071879	35.99060592426226	36.033475483685315	37.884735601085055	37.905692660252924	39.0462032899083	39.05133905415221	40.35018969056397	40.335426012707906	43.33053411831304	43.262085244851846	0.06314196725283475	0.0622189510348336	-0.06952109800577233	-11.688971300119192	-0.06943578972632025	-11.674627963910098
73.45897851170821	35.971096713787816	36.01387136695293	37.85866161980052	37.87959170103593	39.01555128815976	39.02072465528037	40.31390171831924	40.29927148792702	43.27945507013533	43.21146011823215	0.06292978100924126	0.062010119193510634	-0.0698121406556993	-11.808631388031245	-0.06972652425648818	-11.794149514501441
73.90160581075892	35.951420066409625	35.99409846123469	37.83233241316724	37.85323508858795	38.98458607910304	38.989797409483685	40.27723238134648	40.262737034757	43.227829921387105	43.16029345724668	0.06271452935830416	0.061798267912594386	-0.07010177546087704	-11.92906953327929	-0.07001586272487259	-11.9144499789154
74.34690016194996	35.931575221776896	35.97415598907005	37.80574638318974	37.826621217610736	38.95330563343575	38.95855528510902	40.240179261770784	40.225820236239414	43.17565581866089	43.1085824018509	0.06249618200544796	0.06158336727506205	-0.07038997821364035	-12.050285179947423	-0.0703037812907894	-12.03552889149978
74.79487763561212	35.911561410808964	35.95404316413041	37.77890192651473	37.799748477329125	38.921707923472844	38.926996251881974	40.20273995575445	40.18851868893041	43.12292996886197	43.056324150452376	0.062274708859267724	0.06136538756148685	-0.07067672450234852	-12.172277643402595	-0.07059025591249934	-12.157385660268119
75.24555439890803	35.891377855050166	35.93375919057742	37.751797434320835	37.77261525138059	38.88979092348436	38.89511828123838	40.1649120744237	40.15083000381134	43.06964964170246	43.00351596235828	0.062050080054445726	0.061144299272588055	-0.07096198971872525	-12.29504610890217	-0.0708752623543063	-12.28001956551816
75.6989467164156	35.87102376599537	35.91330326239208	37.7244312921995	37.745219917695955	38.85755261003657	38.86291934665923	40.12669324481102	40.112751807214984	43.01581217222659	42.95015516025407	0.06182226597541919	0.06092007315252163	-0.07124574906583803	-12.418589630314273	-0.07115877619433775	-12.403429758549464
76.15507095071504	35.850498344385166	35.8926745626739	37.69680188002651	37.71756084837091	38.8249909623364	38.83039742400887	40.08808111081296	40.074281741767194	42.96141496336562	42.89623913271218	0.061591237280806906	0.06069268021292832	-0.07152797756660334	-12.54290712893635	-0.07144077283267336	-12.527615260461971
76.61394356297929	35.829800779469835	35.871872262909186	37.66890757182389	37.68963640952811	38.79210396257877	38.797550491876166	40.04907333416293	40.035417467343436	42.90645548852091	42.841765336729175	0.0613569649286126	0.06046209175773885	-0.0718086500725974	-12.667997392391953	-0.0717212275000847	-12.65257496108643
77.07558111356816	35.80893024824134	35.85089552220753	37.64074673561168	37.6614449611692	38.75888959629676	38.7643765319183	40.009667595418755	39.996156662039986	42.85093129417348	42.786731300289595	0.06111942020220869	0.060228279408760764	-0.07208774127376216	-12.793859073706699	-0.07200011526721539	-12.77830761799214
77.54000026262605	35.78788591463204	35.82974348650562	37.612317733249206	37.63298485701662	38.72534585271379	38.73087352920712	39.96986159496423	39.9564970231592	42.79484000251802	42.73113462495508	0.060878574737113965	0.059991215132042065	-0.07236522570842396	-12.920490690446059	-0.07227741105444352	-12.904811855644766
78.00721777068286	35.76666692867971	35.80841528773743	37.58361892026559	37.6042544443446	38.69147072509823	38.69703947257733	39.92965305402457	39.9164362682086	42.73817931412	42.6749729884766	0.0606344005485726	0.05975087126503644	-0.07264107777380246	-13.047890623998683	-0.0725530896421347	-13.032086164669636
78.47725049925933	35.74527242565734	35.78691004296994	37.55464864567868	37.57525206379907	38.65726221111941	38.66287235497667	39.88903971569491	39.875972135913	42.68094701059309	42.61824414742808	0.06038687005994865	0.05950722054456425	-0.07291527173724432	-13.176057118983408	-0.07282712568125049	-13.16012890120146
78.95011541147531	35.72370152516747	35.765226853503414	37.52540525180268	37.545976049206196	38.62271831320523	38.62837017381748	39.84801934598164	39.83510238723956	42.62314095729556	42.56094593985947	0.06013595613193415	0.05926023613558889	-0.07318778174794716	-13.304988282826343	-0.07309949370511504	-13.28893828647415
79.42582957266194	35.70195333019925	35.74336480393507	37.49588707404311	37.51642472736857	38.587837038900446	38.593530931329084	39.806589734855415	39.79382480643456	42.56475910604271	42.50307628796652	0.059881632092591286	0.0590098916608135	-0.07345858184937981	-13.434682085461645	-0.07337016814116026	-13.41851240646065
79.90441015097758	35.680026926148145	35.72132296118585	37.46609244067971	37.48659641784956	38.55261640122579	38.55835263491117	39.76474869731596	39.75213720207194	42.50579949783343	42.444633200775826	0.05962387176822487	0.05875616123109821	-0.07372764599214321	-13.565136359206917	-0.073639123323467	-13.548849211699235
80.38587441802741	35.65792137979656	35.69910037348841	37.43601967263581	37.456489432744355	38.51705441903694	38.52283329748711	39.72249407446708	39.71003740811237	42.446260265588066	42.38561477684186	0.05936264951509863	0.05849901947671685	-0.07399494804756301	-13.696348798778672	-0.0739063335061374	-13.679946517302596
80.87023974948666	35.63563573825504	35.67669606933628	37.40566708323472	37.426102076438085	38.481149117383566	38.4869709378573	39.67982373460202	39.667523284972425	42.38613963689528	42.32601920695409	0.05909794025199643	0.05823844157944866	-0.07426046182166601	-13.828316961480596	-0.07417177287671706	-13.811802003075172
81.35752362572781	35.61316902786269	35.654109056392734	37.37503297794185	37.39543264535029	38.44489852786728	38.45076358105185	39.63673557429764	39.62459272060315	42.32543593676473	42.26584477685114	0.058829719493637495	0.05797440330551366	-0.07452416107015836	-13.961038267600088	-0.07443541557061195	-13.944413213829648
81.8477436324513	35.59052025304603	35.63133832035861	37.34411565409279	37.36447942766524	38.408300688998644	38.41420925868227	39.59322751951713	39.581243631576996	42.264147590383224	42.20508986993953	0.058557963384944976	0.057706881039357366	-0.07478601951369512	-14.094510000977607	-0.07469723568620878	-14.077777559938113
82.34091746132043	35.56768839513522	35.60838282379803	37.31291340060624	37.33324070304762	38.37135364655214	38.377306009291296	39.54929752671973	39.53747396418224	42.20227312587067	42.14375297001359	0.05828264873617341	0.05743585181828461	-0.07504601085397411	-14.228729309752453	-0.07495720730027955	-14.211892317985985
82.83706291059936	35.54467241113696	35.5852415049214	37.28142449768215	37.301714742343606	38.33405545391928	38.34005187870117	39.50494358397744	39.49328169552432	42.13981117703347	42.08183266397412	0.058003753058899425	0.05716129336794612	-0.07530410879025595	-14.363693207316828	-0.07521530448408953	-14.34675463165786
83.33619788579601	35.52147123246277	35.56191327632436	37.24964721648378	37.269899807266164	38.29640417245861	38.30244492035883	39.46016371209667	39.44866483463266	42.076760486111255	42.01932764454206	0.05772125460286991	0.056883184138681965	-0.07556028703670137	-14.499398573492726	-0.07547150132030822	-14.482361512837088
83.83834040030794	35.49808376361221	35.5383970236822	37.217579818804005	37.23779415006492	38.258397871842675	38.26448319567844	39.414955965744674	39.403621423572396	42.01311990651443	41.95623671296435	0.05743513239371399	0.05660150334271551	-0.07581451934031946	-14.63584215591527	-0.07572577192032526	-14.618709842899989
84.34350857607244	35.47450888080954	35.514691604398635	37.18522055671474	37.20539601317955	38.2200346304008	38.22616477437987	39.36931843457899	39.358149538559566	41.94888840554814	41.89255878170815	0.057145366271515334	0.05631623099220362	-0.07606677949939211	-14.773020571633424	-0.07597809044224135	-14.75579637422834
84.85172064422062	35.45074543059372	35.490795846208144	37.15256767219976	37.17270362887677	38.18131253545769	38.18748773482327	39.32324924437942	39.31224729107892	41.88406506711984	41.82829287714027	0.05685193693024098	0.05602734793813354	-0.07631704138284334	-14.910930308961724	-0.07622843110964794	-14.893617731959239
85.36299494573534	35.42679222835994	35.46670854573101	37.11961939676965	37.13971521886996	38.142229683666585	38.148450164338506	39.27674655818039	39.26591282900295	41.818649094425844	41.763438142187624	0.05655482595802403	0.05573483591007265	-0.07656527894985743	-15.049567729557566	-0.07647676823068394	-15.032170415949622
85.87734993211305	35.40264805685299	35.44242846698051	37.08637395105955	37.106428993921774	38.10278418133699	38.109050159549405	39.22980857740369	39.21914433771122	41.75263981261394	41.697993838975606	0.05625401587829394	0.055438677556754586	-0.07681146627035673	-15.188929070717677	-0.07672307621798069	-15.171450802971776
86.39480416602983	35.378311664610564	35.41795433982104	37.05282954440809	37.072843153428565	38.06297414475586	38.06928582669175	39.1824335429889	39.17194004120825	41.686036671417035	41.63195935143974	0.055949490191748955	0.055138856487502975	-0.07705557754599113	-15.32901044796472	-0.07696732960908292	-15.311455149173526
86.91537632201124	35.35378176435671	35.39328485837703	37.018984374418224	37.03895588498687	38.02279770050183	38.029155281924716	39.134619736521465	39.124298203239256	41.61883924775449	41.565334187907226	0.05564123341916311	0.05483535731448528	-0.07729758713191615	-15.469807857881278	-0.07720950308745955	-15.452179592774883
87.43908518710603	35.32905703134401	35.36841867939141	36.98483662649876	37.004765363941154	37.98225298575161	37.988656651634784	39.08636548135579	39.07621712840158	41.551047248296435	41.49811798364362	0.055329231145013494	0.05452816569577975	-0.07753746955894769	-15.611317181216691	-0.07744957150423915	-15.593620157050282
87.9659496615646	35.304136101644154	35.34335442053338	36.9503844733867	36.97026975291278	37.941338148578005	37.947788072731626	39.037669143732714	39.02769516325107	41.48266051198678	41.43031050336083	0.055013470061920956	0.05421726837925256	-0.07777519955622125	-15.753534186189427	-0.07768750990020834	-15.73577275349544
88.4959887595208	35.27901757038657	35.31809065865486	36.915626074650014	36.93546720130979	37.90005134823906	37.90654769293543	38.98852913388964	38.978730697401595	41.41367901252079	41.361911643682014	0.054693938015889815	0.05390265324722786	-0.07801075207487429	-15.896454532195094	-0.07792329352868421	-15.878633185353465
89.0292216096782	35.25369998994378	35.29262592799481	36.88055957617017	36.90035584481698	37.8583907554568	37.86493367105449	38.9389439071613	38.929322164615954	41.34410286077179	41.29292143555838	0.054370624052329584	0.053584309361936124	-0.0782441023118281	-16.040073773686345	-0.0781568978788485	-16.022197151368346
89.56566745600044	35.22818186806397	35.26695871833149	36.84518310960474	36.86493380486647	37.816354552686036	37.82294417725284	38.888911965070214	38.87946804388711	41.27393230716346	41.22334004663412	0.054043518462842194	0.053262227011724936	-0.07847522573419496	-16.184387364365648	-0.0783882986993163	-16.166460249783995
90.1053456584057	35.20246166594954	35.24108747308178	36.80949479182918	36.829199188088026	37.77394093437129	37.78057739330706	38.83843185640452	38.82916686050751	41.203167743981794	41.15316778355409	0.05371261283275757	0.052936397758012746	-0.07870409810429635	-16.32939066167728	-0.07861747202260716	-16.311417982677085
90.6482756934654	35.176537796282034	35.21501058734759	36.77349272435816	36.793150085739285	37.73114810719213	37.73783151285129	38.78750217828192	38.77841718712525	41.13180970762284	41.08240509420973	0.05337790008939223	0.052606814482965183	-0.07893069550513587	-16.47507893157399	-0.07884439418985778	-16.457065760548176
91.19447715510712	35.15040862119239	35.18872640590896	36.737174992745615	36.756784573115425	37.68797429029525	37.69470474160998	38.7361215771975	38.727217644784915	41.059858880770285	41.01105256991836	0.053039374551012146	0.05227347143786994	-0.07915499436636253	-16.621447353628355	-0.07906904187606045	-16.60339890720843
91.74396975532183	35.1240724501772	35.16223322116381	36.70053966596396	36.720100708938325	37.64441771551312	37.651195297617555	38.68428875005396	38.67556690395165	40.987316094498645	40.939110947530736	0.052697031976470306	0.05193636429218644	-0.07937697149047551	-16.76849102633605	-0.07929139211566394	-16.75041266491462
92.29677332487483	35.097527537960424	35.13552927101445	36.66358479576199	36.683096534725166	37.60047662756838	37.607301411424295	38.632002445172155	38.62346368551654	40.91418233029652	40.866581111462146	0.05235086961549138	0.05159549018324224	-0.07959660407957614	-16.916204972802916	-0.07951142232845854	-16.898102199834284
92.85290781402206	35.070772082300635	35.10861273670062	36.62630841600149	36.645770074136124	37.556149284262865	37.56302132628746	38.57926146328006	38.570906761781096	40.84045872200472	40.79346409564144	0.05200088625957493	0.051250847766543144	-0.0798138697625248	-17.064584146701236	-0.07972911034611485	-17.046462607785543
93.41239329322968	35.0438042217443	35.08148174057961	36.58870854197251	36.608119332301435	37.51143395665082	37.51835329834724	38.526064658478134	38.51789495741918	40.76614655766409	40.71976108537321	0.05164708229348109	0.05090243726666637	-0.0800287466222045	-17.213623438515242	-0.0799444344387581	-17.195488920264324
93.97524995389855	35.01662203332506	35.05413434385361	36.550783169687406	36.570142295127795	37.46632892919544	37.47329559678648	38.47241093917918	38.46442715041454	40.691247281267756	40.64547341910783	0.051289459747265294	0.0505502605287053	-0.08024121322332434	-17.363317682091292	-0.08015737334188344	-17.345176110753528
94.54149810909283	34.989223530209614	35.026568544244746	36.51253027515366	36.531836928584056	37.42083249990788	37.42784650397361	38.41829926902033	38.410502272971314	40.615762494412245	40.570602590113765	0.05092802234881771	0.05019432107021721	-0.08045124864023023	-17.51366166146272	-0.08036790628357693	-17.49551910131595
95.11115819427312	34.96160665929085	34.99878227361862	36.47394781362566	36.49320117796664	37.37494298046814	37.38200431558807	38.363728667745676	38.356119312396316	40.539693957842374	40.49515024804732	0.05056277557687791	0.04983462413364634	-0.0806588324849642	-17.664650117976635	-0.08057601301180739	-17.64651276947825
95.68425076803395	34.933769298728905	34.9707733955569	36.43503371883561	36.454232967144605	37.32865869632692	37.33576734072726	38.308698212056484	38.30127731194998	40.4630435928841	40.41911820041392	0.05019372671446235	0.049471176739162674	-0.08086394493551552	-17.81627775770903	-0.08078167382185342	-17.798151955368667
96.26079651284576	34.90570925544105	34.94253970288004	36.395785902204025	36.41493019778493	37.28197798678781	37.28913390199472	38.25320703642775	38.24597537166488	40.38581348276029	40.342508413916015	0.049820884902672564	0.04910398773788633	-0.08106656676405777	-17.9685392591482	-0.08098486958392925	-17.950431469155774
96.84081623580131	34.87742426254161	34.91407891512126	36.35620225202978	36.37529074855815	37.234899205069055	37.24210233556829	38.197254333888246	38.19021264912875	40.308005873783564	40.26532301568182	0.0494442611948263	0.04873306786543173	-0.0812666793652248	-18.12142928112189	-0.08118558177062596	-18.103346098709153
97.42433086936633	34.848911976733184	34.88538867595313	36.31628063266084	36.33531247432509	37.187420718344384	37.194670991248316	38.140839356762285	38.13398836023057	40.22962317642128	40.18756429436996	0.0490638686108552	0.04835842979572779	-0.08146426478437974	-18.274942471062786	-0.08138379248454086	-18.25689061756657
98.01136147213543	34.82016997565053	34.85646655056804	36.27601888364524	36.29499320530476	37.139540907761656	37.146838232484235	38.08396141737039	38.07730177986668	40.15066796622636	40.109234701143784	0.04867972219191625	0.047980088195051826	-0.08165930574576663	-18.42907347344135	-0.08157948448568675	-18.4110597931176
98.60192922959182	34.79119575515907	34.82731002301471	36.235414818863944	36.2543307462246	37.091258168439616	37.09860243638001	38.02661988868736	38.0201522426057	40.07114298462966	40.0303368505111	0.048291839055152934	0.04759805977622153	-0.0818517856802572	-18.58381693846968	-0.08177264121848182	-18.56584839498555
99.1960554548718	34.76198672660991	34.79791649349245	36.19446622564561	36.21332287545345	37.04257090944123	37.04996199367711	37.96881420495481	37.9625391433091	39.99105113958758	39.95087352102304	0.047900238448540314	0.047212363352873876	-0.08204168875330708	-18.73916753107369	-0.08196324683903455	-18.721251203719476
99.79376158953411	34.73254021405328	34.768283275605256	36.153170863864275	36.17196734411802	36.99347755372355	37.00091530871449	37.91054386224616	37.9044619377057	39.910395506079915	39.870847655827106	0.047504941805748	0.04682301989377099	-0.08222899989214483	-18.895119940027143	-0.0821512862416931	-18.877263019632665
100.39506920433367	34.70285345141338	34.73840759357861	36.11152646502105	36.130261875204106	36.943976538063424	36.95146079936548	37.85180841898187	37.84592014291754	39.82917932645281	39.79026236306925	0.047105972800946395	0.046430052577052586	-0.08241370481269783	-19.05166888729582	-0.08233674508523592	-19.033878671826642
101.00000000000001	34.67292357962691	34.708286579441285	36.0695307313106	36.08820416264324	36.89406631295858	36.90159689695068	37.792607496392435	37.78691333793524	39.747406010601445	39.70912091613951	0.046703357403481055	0.04603348684436941	-0.08250567744673674	-19.130091838124287	-0.0824291022576766	-19.11233681271785
