# Supplementary material for: White matter micro- and macrostructure brain charts for the human lifespan
Source: Nature. 2026 May 13;655(8124):979–89. doi: 10.1038/s41586-026-10454-2 (PMC13391363; doi:10.1038/s41586-026-10454-2)
Supplement: Supplementary file 12 — Centiles trajectories of brain charts. SDT.T9.1–5 contain the brain charts for the global metrics; SDT.T9.6–509 contain the brain charts for the tract-specific metrics (unnormalized); and SDT.T9.510–1157 contain the brain charts for the tract-specific macrostructural metrics (normalized). Included in each table are the male and female centile trajectories for the 2.5th, 25th, 50th, 75th and 97.5th percentiles; the interquartile range normalized by the 50th centile; and the derivatives of the 50th centiles with respect to both age and log(age). Charts are sampled in logarithmically spaced intervals. Age is reported in years, while centile trajectory values are reported in metric-specific units: diffusivities in mm2 s−1, volume in mm3, surface area in mm2, average length in mm, and FA is dimensionless (unitless). [file 41586_2026_10454_MOESM12_ESM.zip › plotted_curves/SDT.T9.141-FX_left_fa-mean_curve_metrics.csv]

ages	male_0.025th_percentile	female_0.025th_percentile	male_0.25th_percentile	female_0.25th_percentile	male_0.5th_percentile	female_0.5th_percentile	male_0.75th_percentile	female_0.75th_percentile	male_0.975th_percentile	female_0.975th_percentile	male_normalized_quantile_range	fwmale_normalized_quantile_range	male_median_centile_d_age	male_median_centile_d_log_age	female_median_centile_d_age	female_median_centile_d_log_age
0.25	0.3517260854403742	0.353609233774351	0.4114621843597151	0.41085082330829475	0.44145547152567194	0.43962419242623313	0.4704417749551596	0.4674632181799015	0.5228990719126453	0.5179352354247262	0.1336025814599393	0.1287745211635641	0.0899742762531597	0.05194924109462939	0.08960103825072102	0.05173374137869049
0.25150637576242696	0.3518340718936248	0.3537177983903109	0.41158851092335985	0.4109769621731402	0.4415910065946616	0.4397591652585423	0.4705862093662874	0.46760673811844644	0.5230596117032843	0.518094251224475	0.13360258148799173	0.1287745211905079	0.08979425036605448	0.05200086676499893	0.08942175916132555	0.05178515289213692
0.2530218281966045	0.35194227297424857	0.35382657878278406	0.41171508856635125	0.41110335174428053	0.4417268110454034	0.43989440635513694	0.47073093084709067	0.46775054330911225	0.5232204705739016	0.518253583075198	0.13360258151655052	0.12877452121793778	0.08943376513605017	0.052104178927990574	0.08906276932509627	0.05188803648907481
0.25454641199404576	0.35205068893510033	0.35393557520597974	0.41184191758449407	0.41122999231708124	0.4418628851952668	0.4400299160320705	0.47087593973577985	0.4678946340879684	0.523381648900424	0.5184132313492525	0.13360258154562502	0.12877452124586294	0.08907458421307979	0.05220761259771223	0.08870507838528852	0.05199104108878316
0.2560801821758082	0.3521593200284619	0.35404478791353067	0.41196899827292277	0.4113568841862381	0.44199922936090213	0.4401656946046795	0.47102123636979903	0.46803901079032206	0.523543147057926	0.5185731964181528	0.13360258157522445	0.1287745212742923	0.08871670319243208	0.05231116749669695	0.0883486819553525	0.05209416641481823
0.25762319409447826	0.35226816650603393	0.35415421715848555	0.41209633092609177	0.41148402764576836	0.4421358438582309	0.440301742387575	0.47116682108581504	0.46818367375070874	0.5237049654206185	0.5187334786525571	0.13360258160535834	0.12877452130323525	0.08836011768167396	0.05241484334332824	0.08799357566127242	0.05219741218679985
0.2591755034361701	0.3523772286189275	0.35426386319330044	0.4122239158377662	0.411611422989001	0.4422727290024342	0.4404380596946309	0.47131269421970656	0.4683286233028805	0.5238671043618363	0.5188940784222562	0.13360258163603653	0.1287745213327006	0.08800482330067894	0.052518639852081606	0.08763975514108324	0.05230077812045408
0.2607371662225343	0.35248650661765596	0.3543737262698304	0.4123517533010121	0.41173907050856645	0.4424098851079435	0.4405746468389743	0.4714588561065531	0.4684738597797954	0.5240295642540258	0.5190549960961609	0.1336025816672687	0.1287745213626987	0.08765081568202504	0.05262255673355298	0.0872872160452971	0.052404263927456896
0.2623082388127803	0.352596000752127	0.3544838066393213	0.4124798436081866	0.4118669704963879	0.4425473124884298	0.440711504132975	0.47160530708062376	0.4686193835136058	0.5241923454687332	0.51921623204229	0.13360258169906508	0.12877452139323814	0.08729809047071058	0.05272659369430244	0.08693595403710219	0.052507869315633116
0.2638887779057103	0.35270571127163364	0.35459410455240153	0.41260818705092867	0.41199512324367094	0.44268501145679356	0.4408486318882354	0.4717520474753664	0.46876519483564866	0.5243554483765914	0.519377786627758	0.13360258173143558	0.12877452142432905	0.08694664332369939	0.05283075043678309	0.08658596479145331	0.052611593988714844
0.26547884054176485	0.35281563842484615	0.3547046202590731	0.4127367839201481	0.4121235290408935	0.44282298232515305	0.44098603041557943	0.47189907762339584	0.46891129407643284	0.5245188733473081	0.5195396602187627	0.13360258176439097	0.12877452145598195	0.08659646991068826	0.05293502665941219	0.08623724399606658	0.052715437646298824
0.2670784841050822	0.3529257824598038	0.3548153540087039	0.4128656345060172	0.41225218817779674	0.4429612254048351	0.4411237000250422	0.4720463978564832	0.46905768156562866	0.5246826207496523	0.5197018531805727	0.1336025817979418	0.12877452148820642	0.08624756591376581	0.05303942205665635	0.08588978735082264	0.05281939998415908
0.26868776632556873	0.3530361436239061	0.35492630605001824	0.41299473909795964	0.41238110094337466	0.4430997410063637	0.44126164102585974	0.472194008505544	0.4692043576320567	0.5248466909514433	0.5198643658775151	0.1336025818320985	0.1287745215210129	0.08589992702715676	0.05314393631869052	0.08554359056802241	0.05292348069377795
0.2703067452809827	0.35314672216390414	0.355037476631089	0.41312409798464095	0.41251026762586385	0.4432385294394491	0.4413998537264578	0.47234190990062686	0.4693513226036759	0.5250110843195359	0.5200271986729623	0.1336025818668719	0.12877452155441202	0.08555354895747769	0.053248569131625345	0.08519864937193233	0.05302767946255926
0.2719354793990299	0.3532575183258922	0.35514886599932816	0.413253711453958	0.4126396885127337	0.44337759101297725	0.4415383384344409	0.4724901023709021	0.46949857680757234	0.5251758012198092	0.52019035192932	0.1336025819022737	0.12877452158841465	0.08520842742385071	0.05335332017742189	0.08485495949938127	0.053131995973743074
0.27357402745947257	0.3533685323552985	0.35526047440147895	0.4133835797930291	0.41276936389067626	0.44351692603499904	0.4416770954565821	0.4726385862446498	0.4696461205699477	0.5253408420171528	0.5203538260080136	0.13360258193831542	0.12877452162303163	0.08486455815739191	0.05345818913377798	0.08451251669936255	0.05323642990641986
0.2752224485962505	0.35347976449687735	0.3553723020836065	0.41351370328818415	0.41289929404559605	0.44365653481271866	0.4418161250988115	0.47278736184924836	0.46979395421610753	0.5255062070754539	0.5205176212694761	0.13360258197500793	0.12877452165827372	0.08452193690177978	0.05356317567424185	0.08417131673297717	0.05334098093541684
0.27688080229961526	0.3535912149946997	0.3554843492910886	0.41364408222495347	0.41302947926259925	0.44379641765248345	0.4419554276662053	0.4729364295111626	0.4699420780704496	0.5256718967575849	0.5206817380731348	0.1336025820123637	0.12877452169415277	0.08418055941288571	0.05366827946808428	0.08383135537388853	0.053445648731411666
0.2785491484182772	0.35370288409214407	0.3555966162686078	0.41377471688805806	0.4131599198259841	0.44393657485977206	0.4420950034629753	0.47308578955593167	0.4700904924564522	0.5258379114253889	0.520846176777398	0.13360258205039408	0.12877452173068027	0.08384042145871717	0.05377350018021332	0.08349262840772553	0.05355043296081874
0.28022754716156506	0.3538147720318883	0.3557091032601415	0.41390560756139877	0.41329061601922995	0.44407700673918316	0.4422348527924569	0.47323544230815756	0.4702391976966619	0.5260042514396676	0.5210109377396419	0.13360258208911185	0.12877452176786755	0.0835015188195598	0.05387883747131639	0.08315513163211108	0.05365533328554761
0.2819160591015993	0.35392687905589987	0.3558218105089534	0.41403675452804606	0.41342156812498665	0.4442177135944248	0.4423749759570979	0.4733853880914926	0.4703881941126818	0.5261709171601671	0.5211760213161978	0.13360258212852907	0.12877452180572674	0.08316384728817638	0.053984290997689754	0.08281886085728729	0.053760349363415116
0.28361474517547763	0.3540392054054273	0.3559347382575841	0.4141681580702292	0.4135527764250645	0.44435869572830244	0.44251537325844814	0.47353562722862774	0.47053748202515994	0.5263379089455653	0.521341427862338	0.13360258216865867	0.12877452184427027	0.08282740266923838	0.054089860411281165	0.08248381190546183	0.053865480847832714
0.2853236666874746	0.354151751320991	0.35604788674784227	0.4142998184693258	0.41368424120042324	0.44449995344270793	0.442656044997147	0.47368616004128017	0.47068706175377634	0.5265052271534573	0.5215071577322634	0.13360258220951365	0.12877452188351	0.08249218077986598	0.054195545359689845	0.08214998061086476	0.053970727387778084
0.2870428853112538	0.35426451704237366	0.3561612562207951	0.4144317360058509	0.4138159627311613	0.44464148703860773	0.44279699147291257	0.4738369868501809	0.47083693361723167	0.526672872140343	0.5216732112790892	0.13360258225110666	0.12877452192345928	0.08215817744911647	0.05430134548592491	0.08181736282006113	0.05407608862786617
0.28877246309209376	0.35437750280861136	0.356274846916759	0.4145639109594461	0.4139479412965051	0.4447832968160312	0.4429382129845298	0.4739881079750626	0.470987097933234	0.5268408442616116	0.5218395888548313	0.13360258229345148	0.12877452196413022	0.08182538851825427	0.054407260428661175	0.08148595439151052	0.054181564208136024
0.2905124624491269	0.35449070885798434	0.3563886590752904	0.41469634360886887	0.41408017717479784	0.44492538307405916	0.4430797098298388	0.4741395237346471	0.47113755501848703	0.52700914387153	0.5220062908103925	0.1336025823365616	0.12877452200553624	0.08149380984089305	0.05451328982205439	0.08115575119596485	0.054287153764320806
0.29226294617759224	0.3546041354280073	0.3565026929351765	0.41482903423198136	0.41421267064348943	0.4450677461108121	0.4432214823057235	0.47429123444663274	0.4712883051886779	0.5271777713232269	0.5221733174955497	0.1336025823804509	0.12877452204769058	0.08116343728258357	0.05461943329575547	0.0808267491162411	0.054392856927634625
0.294023977451102	0.3547177827554204	0.35661694873442534	0.41496198310573984	0.41434542197912455	0.4452103862234384	0.4433635307080997	0.4744432404276821	0.47143934875846427	0.5273467269686799	0.5223406692589392	0.13360258242513307	0.12877452209060705	0.08083426672109795	0.054725690474768385	0.08049894404717861	0.054498673324673064
0.29579561982392083	0.35483165107617903	0.35673142671025654	0.41509519050618265	0.41447843145733204	0.44535330370810194	0.44350585533190306	0.474595541993409	0.4715906860414615	0.5275160111587007	0.5225083464480421	0.13360258247062348	0.12877452213429919	0.08050629404625909	0.05483206097967752	0.0801723318956249	0.05460460257751265
0.29757793723326015	0.35494574062544537	0.3568461270990917	0.41522865670842035	0.41461169935281356	0.445496498859971	0.44364845647107726	0.47474813945836564	0.4717423173502302	0.5276856242429222	0.522676349409172	0.13360258251693582	0.12877452217878088	0.0801795151599407	0.054938544426306635	0.0798469085803788	0.054710644303554545
0.29937099400158496	0.35506005163757753	0.3569610501365444	0.415362381986623	0.41474522593933216	0.4456399719732051	0.44379133441856167	0.47490103313602994	0.4718942429962636	0.527855566569782	0.5228446784874589	0.1336025825640856	0.12877452222406702	0.07985392597609575	0.05504514042584674	0.07952267003241786	0.05481679811566664
0.3011748548389356	0.3551745843461208	0.357076196057411	0.41549636661401	0.41487901148970163	0.4457837233409437	0.44393448946627984	0.4750542233387923	0.4720464632899743	0.52802583848651	0.5230133340268359	0.13360258261208732	0.1287745222701715	0.0795295224207564	0.055151848584927166	0.07919961219472782	0.0549230636220841
0.30298958484526295	0.35528933898379733	0.35719156509566025	0.41563061086283815	0.4150130562757744	0.4459277532552935	0.44407792190512696	0.4752077103779433	0.4721989785406817	0.5281964403391131	0.5231823163700254	0.13360258266095693	0.12877452231710937	0.07920630043203403	0.055258668505359765	0.07887773102220308	0.05502944042629565
0.30481524951277783	0.35540431578249654	0.357307157484424	0.41576511500438995	0.4151473605684303	0.44607206200731647	0.4442216320249577	0.4753614945636595	0.47235178905659886	0.5283673724723604	0.5233516258585237	0.1336025827107102	0.12877452236489606	0.07888425595987769	0.055365599784252595	0.07855702248163254	0.05513592812707202
0.3066519147283146	0.3555195149732653	0.35742297345598656	0.41589987930896266	0.41528192463756514	0.4462166498870169	0.4443656201145733	0.47551557620499085	0.47250489514481875	0.5285386352297688	0.5235212628325863	0.13360258276136272	0.1287745224135465	0.07856338496644355	0.05547264201396729	0.0782374825518275	0.05524252631839488
0.3084996467757088	0.35563493678629776	0.35753901324177534	0.4160349040458563	0.41541674875207907	0.4463615171833297	0.4445098864617102	0.4756699556098477	0.4726582971113023	0.5287102289535888	0.5236912276312141	0.13360258281293116	0.12877452246307686	0.07824368342564014	0.05557979478194852	0.07791910722352213	0.05534923458954211
0.31035851233818973	0.3557505814509255	0.3576552770723506	0.4161701894833617	0.41555183317986466	0.4465066641841067	0.44465443135302646	0.4758246330849864	0.4728119952608635	0.5288821539847878	0.5238615205921384	0.13360258286543192	0.1287745225135022	0.07792514732356892	0.05568705767100823	0.07760189249943039	0.05545605252501673
0.3122285785007863	0.35586644919560745	0.3577717651773951	0.41630573588874925	0.41568717818779527	0.44665209117610555	0.4447992550740901	0.47597960893599683	0.4729659898971575	0.5290544106630374	0.5240321420518056	0.13360258291888177	0.1287745225648395	0.07760777265808372	0.0557944302588993	0.07728583439394754	0.055562979704262716
0.3141099127527488	0.35598254024791937	0.3578884777857038	0.4164415435282562	0.41582278404171313	0.4467977984449751	0.4449443579093652	0.476134883467288	0.473120281322666	0.5292269993266965	0.5242030923453626	0.13360258297329833	0.1287745226171051	0.07729155543893285	0.055901912118528685	0.07697092893347701	0.05567001570203445
0.31600258298998396	0.3560988548345444	0.35800541512517414	0.41657761266707594	0.41595865100641777	0.4469437862752442	0.44508974014220065	0.4762904569820753	0.4732748698386845	0.5293999203127971	0.5243743718066417	0.13360258302869885	0.12877452267031567	0.07697649168802911	0.05600950281795747	0.07665717215633094	0.05577716008814093
0.3179066575175057	0.3562153931812618	0.35812257742279524	0.4167139435693446	0.41609477934565303	0.4470900549503081	0.44523540205481577	0.47644632978236545	0.47342975574530777	0.5295731739570287	0.5245459807681455	0.13360258308510087	0.1287745227244887	0.07666257743888139	0.056117201920201865	0.076344560112517	0.05588441242740316
0.3198222050518999	0.3563321555129373	0.35823996490463733	0.41685053649812986	0.41623116932209636	0.4472366047524153	0.44538134392828865	0.4766025021689442	0.47358493934141677	0.5297467605937229	0.5247179195610318	0.13360258314252313	0.12877452277964072	0.0763498087370067	0.05622500898326166	0.07603308886397997	0.05599177227972518
0.32174929472380437	0.3564491420535125	0.3583575777958418	0.4169873917154186	0.41636782119734533	0.44738343596265473	0.44552756604254223	0.47675897444136117	0.4737404209246649	0.5299206805558381	0.5248901885150977	0.13360258320098378	0.1287745228357906	0.07603818163967446	0.05633292356014863	0.07572275448428911	0.05609923919988091
0.32368799608040405	0.3565663530259943	0.3584754163206104	0.4171245094821042	0.4165047352319062	0.44753054886094257	0.44567406867633164	0.47691574689791627	0.4738962007914632	0.5300949341749434	0.5250627879587647	0.1336025832605016	0.12877452289295585	0.07572769221610542	0.05644094519880127	0.07541355305907871	0.05620681273776995
0.3256383790879404	0.35668378865244427	0.3585934807021945	0.4172618900579747	0.4166419116851813	0.44767794372600883	0.4458208521072309	0.47707281983564565	0.4740522792369673	0.5302695217812032	0.5252357182190631	0.1336025833210958	0.12877452295115488	0.0754183365471448	0.05654907344199955	0.07510548068536593	0.05631449243803388
0.32760051413423674	0.35680144915396805	0.3587117711628842	0.41739953370169997	0.41677935081545625	0.447825620835384	0.4459679166116193	0.47723019355030716	0.4742086565550624	0.530444443703362	0.525408979621616	0.13360258338278577	0.1287745230104068	0.07511011072570284	0.05665730782753542	0.0747985334722614	0.056422277840354695
0.3295744720312385	0.3569193347507048	0.3588302879239984	0.41753744067081927	0.41691705287988845	0.4479735804653862	0.4461152624646687	0.4773878683363665	0.4743653330383497	0.5306197002687272	0.5255825724906237	0.13360258344559162	0.12877452307073003	0.07480301085618635	0.05676564788788596	0.07449270754031545	0.056530168479184795
0.33156032401756863	0.3570374456618163	0.3589490312058729	0.41767561122172897	0.41705501813449336	0.4481218228911066	0.4462628899403294	0.47754584448698234	0.47452230897813186	0.5307952918031542	0.525756497148848	0.13360258350953333	0.12877452313214424	0.07449703305482558	0.05687409315038394	0.0741879990219445	0.056638163883789616
0.33355814176109866	0.3571557821054758	0.3590680012278502	0.4178140456096694	0.41719324683413256	0.44827034838639673	0.446410799311317	0.47770412229399223	0.47467958466439875	0.5309712186310299	0.5259307539175962	0.1336025835746317	0.12877452319466962	0.07419217344961737	0.05698264313713253	0.07388440406114682	0.05674626357829027
0.33556799736153503	0.3572743442988577	0.3591871982082683	0.4179527440887123	0.4173317392325005	0.44841915722385406	0.4465589908490984	0.4778627020478976	0.47483716038581214	0.5311474810752564	0.5261053431167046	0.13360258364090769	0.12877452325832564	0.07388842818019725	0.05709129736490581	0.07358191881367304	0.05685446708147879
0.3375899633530214	0.3573931324581262	0.3593066223644496	0.4180917069117481	0.41747049558211224	0.4485682496748089	0.44670746482387846	0.47802158403784917	0.4749950364296925	0.5313240794572343	0.5262802650645232	0.1336025837083821	0.1287745233231332	0.07358579339803839	0.057200055345305145	0.07328053944688406	0.05696277390696025
0.3396241127067558	0.3575121467984243	0.35942627391268983	0.4182309343304726	0.4176095161342899	0.44871762600931014	0.4468562215045861	0.4781807685516326	0.4751532130820031	0.5315010140968472	0.5264555200778983	0.13360258377707712	0.1287745233891134	0.07328426526615317	0.05730891658451753	0.07298026213962316	0.05707118356291119
0.3416705188336247	0.3576313875338623	0.3595461530682468	0.418370426595374	0.4177488011391503	0.44886728649611135	0.44700526115885975	0.4783402558756529	0.47531169062733547	0.5316782853124445	0.5266311084721568	0.13360258384701515	0.12877452345628673	0.07298383995919266	0.05741788058327302	0.07268108308254284	0.057179695552193266
0.343729255586852	0.35775085487750746	0.35966626004532937	0.4185101839557204	0.4178883508455912	0.4490172314026563	0.44715458405303443	0.47850004629491993	0.47547046934889514	0.5318558934208248	0.52680703056109	0.13360258391821847	0.12877452352467536	0.0726845136633898	0.05752694683697257	0.07238299847772112	0.0572883093723533
0.34580039726466444	0.3578705490413716	0.35978659505708555	0.4186502066595459	0.4180281655012784	0.44916746099506544	0.4473041904521266	0.47866014009303287	0.47562954952848563	0.5320338387372188	0.5269832866569358	0.13360258399070954	0.12877452359430128	0.07238628257677249	0.057636114835588614	0.0720860045387468	0.057397024515367434
0.3478840186129729	0.3579904702364006	0.3599071583155916	0.41879049495363724	0.4181682453526328	0.4493179755381215	0.44745408061982056	0.47882053755216564	0.47578893144649437	0.5322121215752734	0.5271598770703636	0.1336025840645124	0.12877452366518696	0.07208914290882262	0.057745384063593974	0.07179009749106058	0.057505840467925395
0.34998019482807	0.3581106186724628	0.3600279500318406	0.4189310490835213	0.41830859064481657	0.44946877529525464	0.44760425481845423	0.4789812389530511	0.4759486153818765	0.5323907422470339	0.5273368021104556	0.13360258413965026	0.12877452373735454	0.07179309088054708	0.05785475399991924	0.07149527357125862	0.05761475671114624
0.352089001559344	0.3582309945583369	0.3601489704157301	0.4190718692934505	0.4184492016217197	0.4496198605285288	0.4477547133090044	0.47914224457496585	0.47610860161214075	0.5325697010629268	0.527514062084692	0.13360258421614762	0.12877452381082838	0.0714981227245346	0.05796422411795277	0.0712015290275474	0.05772377272050733
0.3542105149120084	0.3583515981017012	0.36027021967605116	0.4192129558263903	0.41859007852594693	0.44977123149862624	0.4479054563510721	0.4793035546957147	0.4762688904133328	0.532748998331743	0.5276916572989317	0.13360258429402888	0.12877452388563165	0.07120423468495574	0.05807379388549805	0.07090886011967257	0.05783288796610009
0.35634481144984936	0.3584724295091214	0.3603916980204768	0.41935430892400455	0.4187312215988038	0.449922888464834	0.448056484202869	0.47946516959161534	0.4764294820600206	0.5329286343606209	0.5278695880573973	0.1336025843733199	0.1287745239617879	0.0709114230174066	0.058183462764745286	0.07061726311879113	0.0579421019123032
0.35849196819798806	0.35859348898603893	0.36051340565554957	0.41949592882664266	0.41887263108028283	0.4500748316850279	0.44820779712120135	0.4796270895374817	0.47659037682527866	0.5331086094550275	0.5280478546626555	0.13360258445404496	0.1287745240393223	0.07061968398895146	0.05829323021211508	0.07032673430747138	0.05805141401785363
0.36065206264566085	0.35871477673675944	0.36063534278666975	0.41963781577332526	0.41901430720904986	0.4502270614156588	0.44835939536145647	0.4797893148066097	0.4767515749806722	0.5332889239187424	0.5282264574156021	0.133602584536231	0.12877452411826001	0.07032901387825063	0.05840309567859947	0.07003726997969295	0.05816082373588927
0.3628251727490157	0.3588362929644404	0.3607575096180839	0.4197799700017304	0.41915625022243036	0.4503795779117375	0.44851127917758715	0.47995184567076005	0.4769130767962413	0.5334695780538395	0.528405396615443	0.1336025846199042	0.12877452419862606	0.07003940897520522	0.05851305860905143	0.0697488664408894	0.05827033051373576
0.3650113769339257	0.35895803787107944	0.36087990635287237	0.41992239174817947	0.41929846035639506	0.45053238142681856	0.44866344882209686	0.48011468240014255	0.4770748825404849	0.5336505721606687	0.5285846725596767	0.1336025847050914	0.12877452428044622	0.0697508655812129	0.05862311844288115	0.06946152000773509	0.05837993379300599
0.36721075409881926	0.3590800116575024	0.3610025331929373	0.4200650812476233	0.4194409378455463	0.45068547221298716	0.4488159045460246	0.4802778252634006	0.4772369924803454	0.5338319065378389	0.5287642855440767	0.13360258479182058	0.12877452436374676	0.06946338000916796	0.05873327461357292	0.06917522700840095	0.058489633009600084
0.3694233836175272	0.35920221452335094	0.36112539033899044	0.420208038733628	0.41958368292310333	0.4508388505208421	0.44896864659893043	0.48044127452759405	0.47739940688119203	0.5340135814821992	0.5289442358626747	0.13360258488011892	0.1287745244485552	0.06917694858303491	0.058843526548642444	0.06888998378222766	0.058599427593435394
0.37164934534214805	0.3593246466670703	0.361248477990541	0.4203512644383602	0.41972669582088856	0.45099251659948125	0.4491216752288788	0.48060503045818354	0.4775621260068044	0.5341955972888216	0.5291245238077408	0.13360258497001556	0.12877452453489827	0.06889156763861592	0.05895387366996374	0.06860578668005246	0.058709316968702296
0.3738887196059291	0.3594473082858975	0.36137179634588296	0.42049475859257346	0.41986997676931304	0.4511464706964867	0.4492749906824251	0.48076909331901385	0.47772515011935707	0.5343779542509822	0.5293051496697664	0.1336025850615388	0.1287745246228041	0.06860723352259868	0.05906431539331436	0.06832263206378286	0.05881930055359419
0.3761415872261661	0.35957019957584835	0.3614953456020829	0.4206385214255929	0.42001352599736175	0.4513007130579079	0.449428593204598	0.48093346337229725	0.47788847947940183	0.5345606526601425	0.5294861137374464	0.13360258515471862	0.12877452471230078	0.06832394259311059	0.05917485112841803	0.06804051630663821	0.05892937776036433
0.3784080295071193	0.3596933207317052	0.36161912595496754	0.4207825531653015	0.42015734373257946	0.4514552439282471	0.4495824830388859	0.48109814087859726	0.47805211434585243	0.5347436928059316	0.5296674162976596	0.13360258524958485	0.12877452480341733	0.06804169121960513	0.05928548027920044	0.06775943579319232	0.0590395479953969
0.3806881282429484	0.3598166719470045	0.3617431375991109	0.42092685403812485	0.42030143020105604	0.45161006355044314	0.44973666042722016	0.4812631260968113	0.47821605497596725	0.534927074976127	0.5298490576354519	0.1336025853461681	0.1287745248961829	0.0677604757828334	0.059396202243434004	0.06747938691918876	0.059149810658951196
0.38298196572066395	0.35994025341402436	0.3618673807278217	0.4210714242690167	0.4204457856274114	0.451765172165856	0.44989112560995964	0.48142841928415453	0.47838030162533274	0.5351107994566369	0.5300310380340165	0.13360258544449952	0.12877452499062758	0.06748029267467359	0.05950701641283729	0.0672003660914271	0.0592601651452469
0.3852896247230969	0.3600640653237714	0.3619918555331308	0.42121626408144386	0.42059041023478094	0.4519205700142504	0.45004587882587477	0.48159402069614204	0.4785448545478464	0.5352948665314795	0.5302133577746757	0.13360258554461085	0.128774525086782	0.06720113829831575	0.059617922172947146	0.06692236972804722	0.059370610842421456
0.38761118853188686	0.36018810786596844	0.36211656220577815	0.4213613736973717	0.4207353042448008	0.4520762573337803	0.45020092031213166	0.48175993058657285	0.47870971399570006	0.5354792764827664	0.530396017136862	0.1336025856465345	0.12877452518467672	0.06692300906811965	0.05972891890321819	0.06664539425830185	0.059481147132459
0.3899467409304866	0.36031238122904125	0.36224150093519963	0.4215067533372486	0.42088046787759226	0.4522322343609722	0.450356250304276	0.4819261492075114	0.47887488021936236	0.5356640295906809	0.530579016398099	0.13360258575030287	0.12877452528434347	0.06664590140957216	0.05984000597685224	0.06636943612245716	0.05959177339114774
0.39229636620718694	0.3604368856001057	0.36236667190951466	0.4216524032199911	0.4210259013517473	0.45238850133070957	0.450511869036217	0.4820926768092716	0.47904035346756224	0.5358491261334611	0.5307623558339831	0.1336025858559496	0.12877452538581427	0.06636981175932988	0.05995118276078415	0.0660944917720343	0.059702488988151
0.3946601491581577	0.360561621164955	0.3624920753155126	0.4217983235629685	0.42117160488431277	0.45254505847621557	0.45066777674021086	0.48225951364039826	0.47920613398727113	0.536034566387379	0.5309460357181632	0.13360258596350896	0.1287745254891223	0.06609473656523335	0.06006244861575283	0.06582055766953943	0.059813293286765656
0.3970381750905084	0.36068658810804644	0.36261771133863957	0.42194451458198795	0.4213175786907758	0.4527019060290379	0.4508239736468447	0.4824266599476506	0.47937222202368557	0.5362203506267219	0.5311300563223225	0.13360258607301537	0.12877452559430033	0.06582067228615074	0.06017380289608809	0.06554763028852051	0.059924185644007366
0.39943052982536675	0.36081178661248775	0.36274358016298563	0.4220909764912784	0.4214638229850475	0.4528590442190308	0.45098045998501957	0.4825941159759837	0.4795386178202096	0.536406479123772	0.531314417916158	0.1336025861845042	0.12877452570138237	0.06554761539203469	0.06028524494978171	0.06527570611363842	0.06003516541058218
0.4018372997009759	0.36093721686002467	0.36286968197127095	0.4222377095034754	0.42161033797944836	0.45301647327433964	0.4511372359819347	0.4827618819685312	0.4797053216184379	0.5365929521487879	0.5314991207673622	0.13360258629801158	0.128774525810403	0.0652755623640644	0.06039677411845901	0.06500478164059587	0.06014623193087232
0.40425857157581063	0.36106287903102674	0.36299601694483236	0.4223847138296057	0.42175712388469194	0.45317419342138343	0.4512943018630701	0.4829299581665878	0.4798723336581369	0.5367797699699833	0.5316841651416024	0.13360258641357406	0.12877452592139765	0.06500450969411986	0.06050838973717987	0.06473485337591	0.060257384542723
0.4066944328317112	0.3611887733044744	0.3631225852636103	0.42253198967907085	0.4219041809098695	0.45333220488483783	0.45145165785216984	0.4830983448095901	0.4800396541772275	0.5369669328535078	0.5318695513025014	0.13360258653122864	0.12877452603440162	0.0647344538853929	0.06062009113463773	0.06446591783725353	0.060368622577584574
0.4091449713770379	0.36131489985794546	0.3632493871061349	0.4226795372596321	0.4220515092624342	0.45349050788761897	0.4516093041712255	0.4832670421350997	0.4802072834117674	0.5371544410634271	0.5320552795116175	0.1336025866510132	0.12877452614945178	0.06446539145196084	0.06073187763300325	0.06419797155312779	0.06047994536041301
0.411610275649843	0.3614412588676009	0.3633764226495121	0.4228273567773942	0.42219910914818504	0.4536491026508655	0.45176724104045873	0.483436050378785	0.4803752215959322	0.537342294861702	0.5322413500284245	0.13360258677296688	0.12877452626658498	0.06419731891890024	0.060843748547782184	0.06393101106301913	0.06059135220957046
0.41409043462106226	0.36156785050817175	0.3635036920694102	0.42297544843678875	0.4223469807712509	0.45380798939392214	0.45192546867830435	0.4836053697744015	0.48054346896199795	0.5375304945081687	0.5324277631102912	0.1336025868971287	0.12877452638583925	0.06393023282218735	0.0609557031879433	0.06366503291727099	0.060702842436867854
0.41658553779772634	0.3616946749529451	0.3636311955400457	0.4231238124405594	0.4224951243340746	0.4539671683343215	0.45208398730139304	0.483775000553775	0.4807120257403222	0.5377190402605175	0.5326145190124616	0.13360258702353858	0.12877452650725235	0.06366412970866975	0.06106774085566258	0.06340003367715497	0.06081441534747967
0.41909567522619073	0.36182173237375015	0.3637589332341696	0.42327244898974414	0.42264354003739635	0.45412663968776723	0.4522427971245341	0.48394494294678175	0.48088089215932606	0.5379079323742733	0.532801617988034	0.13360258715223736	0.12877452663086394	0.06339900613617999	0.061179860846607426	0.06313600991470025	0.060926070239887054
0.4216209374953856	0.36194902294094405	0.36388690532305307	0.42342135828365995	0.42279222808023753	0.45428640366811657	0.45240189836069766	0.4841151971813309	0.4810500684454755	0.5380971711027734	0.532989060287941	0.13360258728326685	0.1287745267567142	0.06313485867346458	0.06129206244959562	0.06287295821287842	0.06103780640590628
0.42416141574008476	0.36207654682339835	0.3640151119764736	0.42357054051988613	0.42294118865988456	0.4544464604873625	0.45256129122099775	0.48428576348334473	0.48121955482326234	0.5382867566971484	0.5331768461609282	0.1336025874166689	0.1287745268848433	0.06287168390002762	0.06140434494668057	0.06261087516540442	0.061149623130560826
0.4267172016441951	0.3622043041884845	0.36414355336270066	0.42371999589424747	0.423090421971872	0.4546068103556158	0.45272097591467375	0.4844566420767403	0.4813893515151858	0.5384766894062993	0.5333649758535335	0.13360258755248655	0.1287745270152926	0.06260947840618769	0.061516707613023414	0.06234975737676507	0.06126151969205296
0.42928838744406506	0.36233229520205923	0.36427222964848094	0.42386972460079747	0.4232399282099662	0.45476745348108727	0.4528809526490733	0.4846278331834098	0.4815594587417336	0.5386669694768775	0.5335534496100666	0.13360258769076383	0.12877452714810428	0.06234823879313467	0.06162914971702094	0.06208960146221898	0.06137349536179215
0.43187506593181346	0.3624605200284511	0.3644011409990246	0.42401972683180245	0.42338970756614797	0.45492839007007035	0.45304122162963406	0.4847993370232025	0.48172987672136247	0.5388575971532636	0.533742267672587	0.13360258783154524	0.12877452728332126	0.06208796167284447	0.061741670520092384	0.061830404047796605	0.06148554940423878
0.4344773304586784	0.36258897883044505	0.36453028757799044	0.42417000277772365	0.4235397602305967	0.45508962032692185	0.45320178305986564	0.4849711538139042	0.48190060567047943	0.539048572677545	0.5339314302808842	0.13360258797487615	0.12877452742098672	0.06182864366799379	0.061854269276679474	0.06157216177018654	0.06159768107696095
0.4370952749383861	0.36271767176926895	0.3646596695474714	0.42432055262720075	0.4236900863916727	0.4552511444540449	0.4533626371413318	0.4851432837712187	0.48207164580342277	0.5392398962894951	0.5341209376724546	0.13360258812080295	0.12877452756114552	0.06157028141204535	0.06196694523428903	0.061314871276877625	0.061709889630591874
0.4397289938505404	0.3628465990045779	0.36478928706797953	0.4244713765670347	0.42384068623589993	0.45541296265186976	0.4535237840736318	0.48531572710874776	0.48224299733244147	0.5394315682265516	0.5343107900824814	0.1336025882693729	0.12877452770384284	0.061312871549077386	0.06207969763322296	0.06105852922577526	0.06182217430857406
0.4423785822440318	0.3629757606944402	0.3649191402984314	0.4246224747821706	0.4239915599479496	0.4555750751188356	0.45368522405438183	0.4854884840379716	0.4824146604676769	0.5396235887237939	0.5345009877438123	0.13360258842063363	0.12877452784912446	0.061056410734011024	0.062192525706905144	0.06080313228569878	0.06193453434748619
0.4450441357404687	0.3631051569953226	0.3650492293961339	0.42477384745568025	0.42414270771062235	0.45573748205137254	0.4538469572791976	0.48566155476822925	0.48258663541714275	0.5398159580139226	0.5346915308869374	0.1336025885746336	0.1287745279970377	0.060800895632283414	0.06230542868149769	0.060548677135997764	0.06204696897677309
0.44772575053762753	0.36323478806207476	0.36517955451676776	0.4249254947687447	0.4242941297048309	0.45590018364388196	0.45400898394167444	0.4858349395066986	0.4827589223867048	0.5400086763272355	0.5348824197399688	0.13360258873142325	0.12877452814762974	0.06054632292003248	0.062418405775900965	0.06029516046652361	0.06215947741854677
0.4504235234129248	0.36336465404791496	0.36531011581437384	0.42507741690063683	0.4244458261095827	0.4560631800887184	0.4541713042333692	0.4860086384583759	0.4829315215800619	0.5402017438916066	0.535073654528616	0.13360258889105245	0.12877452830094965	0.0602926892840685	0.06253145620198097	0.060042578977800076	0.062272058887884896
0.4531375517269096	0.3634947551044145	0.3654409134413372	0.42522961402870374	0.4245977971019621	0.4562264715761704	0.45433391834378145	0.4861826518260565	0.48310443319872476	0.5403951609324636	0.5352652354761664	0.1336025890535732	0.12877452845704634	0.060039991421675154	0.06264457916415722	0.05979092938089536	0.06238471259258915
0.4558679334267773	0.3636250913814828	0.3655719475483726	0.4253820863283488	0.42475004285711293	0.4563900582944414	0.45449682646033435	0.4863569798103138	0.48327765744199713	0.540588927672765	0.5354571628034615	0.13360258921903786	0.12877452861597072	0.05978822604073741	0.06275777385955905	0.05954020839735108	0.062497437733114225
0.45861476704990445	0.3637556630273522	0.36570321828450775	0.42553483397301395	0.42490256354822026	0.45655394042963066	0.4546600287683555	0.48653162260947885	0.48345119450695434	0.5407830443329773	0.5356494367288741	0.1336025893874996	0.12877452877777384	0.05953738985972734	0.06287103947799721	0.05929041275918223	0.0626102335025962
0.4613781517274047	0.3638864701885619	0.3658347257970694	0.4256878571341616	0.42505535934649274	0.45671811816571384	0.4548235254510578	0.48670658041962034	0.4836250445884234	0.5409775111310525	0.5358420574682866	0.13360258955901322	0.12877452894250782	0.059287479607689875	0.06298437520189282	0.059041539209061966	0.06272309908683837
0.4641581871877068	0.3640175130099437	0.36596647023166684	0.42584115598125677	0.42520843042114453	0.4568825916845242	0.45498731668952047	0.4868818534345235	0.4837992078789628	0.5411723282824052	0.5360350252350682	0.13360258973363362	0.128774529110226	0.05903849202398703	0.06309778020609258	0.0587935844998384	0.06283603366418333
0.4669549737601532	0.36414879163460523	0.3660984517321765	0.4259947306817487	0.425361776939377	0.45704736116573186	0.45515140266266896	0.4870574418456694	0.48397368456884116	0.5413674959998891	0.5362283402400512	0.1336025899114173	0.1287745292809826	0.05879042385856792	0.06321125365796831	0.05854654539498938	0.0629490364054135
0.46976861237862133	0.36428030620391466	0.36623067044072616	0.42614858140105216	0.42551539906636016	0.45721242678682533	0.45531578354725566	0.4872333458422138	0.4841484748460165	0.5415630144937736	0.5364220026915086	0.13360259009242176	0.12877452945483273	0.05854327187186925	0.0633247947173885	0.05830041866833824	0.06306210647386479
0.4725992045851658	0.36441205685748534	0.3663631264976791	0.42630270830252975	0.4256692969652152	0.45737778872309093	0.45548045951784033	0.4874095656109664	0.48432357889611555	0.5417588839717214	0.5366160127951307	0.13360259027670535	0.12877452963183145	0.05829703283463061	0.06343840253656197	0.058055201104096454	0.0631752430253556
0.4754468525336833	0.3645440437331595	0.36649582004161824	0.42645711154747307	0.42582347079699456	0.4575434471475935	0.45564543074677044	0.4875861013363696	0.4844989969024134	0.5419551046387641	0.5368103707540021	0.13360259046432732	0.12877452981203785	0.05805170352817868	0.06355207626016579	0.05781088949686364	0.06328844520798782
0.47831165899359906	0.36467626696699246	0.36662875120933	0.4266117912950836	0.4259779207206646	0.45770940223115614	0.4558106974041605	0.4877629532004771	0.48467472904581027	0.5421516766972777	0.5370050767685773	0.13360259065534869	0.12877452999550842	0.057807280743958245	0.06366581502494739	0.05756748065138595	0.06340171216216106
0.4811937273535759	0.36480872669323616	0.36676192013578773	0.42676674770245443	0.4261326468930859	0.45787565414233944	0.45597625965787264	0.4879401213829319	0.48485077550481254	0.5423486003469606	0.5372001310366582	0.13360259084983053	0.12877453018230367	0.05756376128393015	0.06377961796003717	0.05732497138301085	0.06351504302068633
0.4840931616252451	0.36494142304432353	0.36689532695413657	0.4269219809245511	0.4262876494689951	0.45804220304742227	0.45614211767349644	0.48811760606094584	0.4850271364555093	0.5425458757848086	0.5373955337533696	0.1336025910478363	0.12877453037248263	0.057321141960429145	0.06389348418687746	0.0570833585171755	0.06362843690853026
0.4870100664469608	0.36507435615085215	0.3670289717956759	0.4270774911141928	0.4264429286009853	0.4582090491103808	0.4563082716143281	0.48829540740927674	0.48520381207155233	0.5427435032050903	0.5375912851111352	0.13360259124942944	0.1287745305661076	0.05707941959593654	0.06400741281886724	0.05684263888959151	0.06374189294280086
0.4899445470875755	0.3652075261415673	0.36716285478984323	0.4272332784220329	0.4265984844394871	0.45837619249286776	0.4564747216413503	0.488473525600207	0.4853808025241329	0.5429414827993235	0.5377873852996543	0.13360259145467507	0.1287745307632407	0.05683859102330757	0.0641214029615611	0.056602809346259164	0.0638554102328186
0.49289670945023945	0.3653409331433462	0.367296976064198	0.42738934299653997	0.4267543171327497	0.4585436333541921	0.4566414679132116	0.48865196080352186	0.4855581079819611	0.5431398147562507	0.5379838345058765	0.1336025916636398	0.1287745309639455	0.0565986530856577	0.06423545371261241	0.05636386674338212	0.06396898787996008
0.4958666600762229	0.3654745772811808	0.3674313357444045	0.42754568498397805	0.42691042682682107	0.4587113718512981	0.4568085105862058	0.48883071318648635	0.4857357286112432	0.5433384992618139	0.5381806329139782	0.13360259187639076	0.12877453116828702	0.05635960263627737	0.0643495641616596	0.05612580794729638	0.06408262497767225
0.4988545061487607	0.3656084586781617	0.3675659339542154	0.4277023045283877	0.42706681366552884	0.4588794081387446	0.45697584981425105	0.4890097829138241	0.48591366457565965	0.5435375364991303	0.5383777807053376	0.13360259209299655	0.12877453137633105	0.05612143653871726	0.06446373339036882	0.05588862983452714	0.0641963206113303
0.5018603554969207	0.36574257745546085	0.36770077081545427	0.4278592017715657	0.4272234777904603	0.4590477423686837	0.45714348574886854	0.48918917014769425	0.4860919160363428	0.5437369266484675	0.5385752780585099	0.13360259231352767	0.12877453158814514	0.0558841516666746	0.06457796047210707	0.05565232929183139	0.06431007385828025
0.5048843165994948	0.36587693373231467	0.3678358464479996	0.4280163768530457	0.42738041934094334	0.45921637469083937	0.45731141853916213	0.48936887504766846	0.4862704831518543	0.5439366698872179	0.538773125149203	0.13360259253805443	0.1287745318037972	0.055647744903978946	0.06469224447226907	0.05541690321597059	0.06442388378776798
0.5079264985889148	0.36601152762600764	0.3679711609697665	0.4281738299100783	0.4275376384540255	0.4593853052524869	0.45747964833179644	0.4895488977707097	0.48644936607816264	0.544136766389874	0.5389713221502519	0.13360259276665043	0.12877453202335729	0.05541221314467748	0.06480658444803566	0.055182348513767465	0.06453774946078283
0.5109870112551897	0.3661463592518543	0.36810671449669063	0.42833156107761117	0.4276951352644553	0.4595545341984306	0.4576481752709755	0.4897292384711476	0.48662856496862067	0.5443372163280026	0.5391698692315939	0.13360259299938831	0.12877453224689606	0.055177553292864445	0.06492097944826014	0.05494866210219129	0.0646516699302282
0.5140659650498691	0.36628142872318276	0.3682425071427099	0.42848957048826813	0.42785290990466107	0.4597240616709828	0.4578169994984219	0.48990989730065654	0.48680807997394226	0.5445380198702191	0.5393687665602431	0.13360259323634435	0.12877453247448584	0.05494376226269537	0.0650354285135819	0.05471584090827264	0.06476564424072251
0.5171634710900281	0.366416736151317	0.36837853901974804	0.4286478582723303	0.4280109625047316	0.45989388780994167	0.4579861211533547	0.4900908744082322	0.4869879112421798	0.5447391771821627	0.5395680143002654	0.133602593477594	0.12877453270619976	0.05471083697842971	0.06514993067618491	0.05448388186897546	0.06487967142842876
0.5202796411622786	0.3665522816455595	0.36851481023769594	0.42880642455771434	0.42816929319239466	0.4600640127525697	0.4581555403724671	0.49027216994016837	0.48716805891870063	0.5449406884264694	0.5397676126127516	0.13360259372321598	0.12877453294211327	0.05447877437435977	0.06526448495993975	0.05425278193129657	0.06499375052128187
0.5234145877268029	0.36668806531317355	0.368651320904395	0.42896526946995256	0.42832790209299776	0.46023443663357155	0.45832525728990586	0.49045378404003326	0.4873485231461639	0.5451425537627465	0.5399675616557934	0.1336025939732895	0.12877453318230211	0.05424757139475389	0.06537909038023315	0.05402253805223722	0.06510788053876126
0.5265684239214125	0.36682408725936616	0.36878807112561895	0.42912439313217277	0.428486789329487	0.460405159585072	0.458495272037248	0.49063571684864626	0.48752930406449735	0.5453447733475465	0.5401678615844562	0.13360259422789475	0.12877453342684367	0.05401722499387063	0.0654937459438969	0.05379314719866102	0.06522206049186252
0.5297412635656308	0.36696034758726964	0.36892506100505595	0.42928379566507646	0.428645955022386	0.4605761817365935	0.4586655847434796	0.4908179685040542	0.48771040181087366	0.5455473473343407	0.5403685125507531	0.13360259448711465	0.12877453367581732	0.05378773213597299	0.06560845064925047	0.05356460634742177	0.06533628938305469
0.5329332211648017	0.3670968463979237	0.36906229064429064	0.42944347718691844	0.42880539928977535	0.460747503215034	0.4588361955349727	0.4910005391415067	0.4878918165196863	0.5457502758734921	0.5405695147036194	0.1336025947510326	0.12877453392930374	0.05355908979522894	0.06572320348603	0.053336912485235644	0.06545056620618084
0.5361444119142209	0.36723358379025844	0.3691997601427863	0.42960343781348626	0.4289651222472721	0.4609191241446443	0.4590071045354631	0.4911834288934336	0.48807354832252625	0.5459535591122296	0.5407708681888849	0.13360259501973382	0.128774534187384	0.053331294955683006	0.06583800343520352	0.05311006260868112	0.0655648899465433
0.5393749517032939	0.367370559861075	0.3693374695978663	0.4297636776580782	0.4291251240080077	0.4610910446470052	0.45917831186602814	0.4913666378894195	0.48825559734815754	0.5461571971946207	0.5409725731492484	0.13360259529330545	0.12877453445014195	0.0531043446113415	0.06595284946909885	0.05288405372422744	0.06567925958067633
0.5426249571197181	0.3675077747050278	0.36947541910469617	0.4299241968314825	0.42928540468260734	0.46126326484100505	0.45934981764506344	0.4915501662561797	0.4884379637224936	0.5463611902615443	0.5411746297242507	0.13360259557183546	0.1287745347176627	0.0528782357660873	0.0660677405512331	0.052658882848120925	0.06579367407641712
0.5458945454536906	0.3676452284146068	0.3696136087562646	0.43008499544195594	0.42944596437916843	0.46143578484281633	0.4595216219882602	0.4917340141175364	0.48862064756857193	0.5465655384506638	0.5413770380502472	0.13360259585541384	0.12877453499003205	0.05265296543349507	0.06618267563627	0.05243454700641337	0.06590813239276372
0.5491838347021408	0.36778292108011823	0.36975203864336575	0.43024607359520206	0.42960680320323924	0.461608604765873	0.4596937250085824	0.49191818159439343	0.4888036490065311	0.5467702418963996	0.5415797982603813	0.13360259614413242	0.12877453526733845	0.05242853063705866	0.06629765367003415	0.05221104323493364	0.06602263347996029
0.5524929435729888	0.36792085278966646	0.3698907088545798	0.4304074313943496	0.42976792125779695	0.4617817247208466	0.45986612681624356	0.49210266880471143	0.48898696815358506	0.5469753007299015	0.5417829104845567	0.1336025964380843	0.12877453554967153	0.0522049284100774	0.06641267358934044	0.0519883685793161	0.06613717627924132
0.55582199148943	0.3680590236291353	0.3700296194762546	0.43056906893993097	0.42992931864322603	0.46195514481562366	0.460038827518683	0.4922874758634836	0.4891706051239983	0.5471807150790218	0.5419863748494107	0.13360259673736458	0.12877453583712206	0.05198215579557086	0.06652773432213621	0.051766520094759017	0.06625175972291686
0.5591710985942444	0.368197433682169	0.3701687705924867	0.4307309863298595	0.43009099545729623	0.46212886515528157	0.46021182722054305	0.4924726028827095	0.4893545600290617	0.5473864850682857	0.5421901914782856	0.13360259704206956	0.1287745361297834	0.05176020984636409	0.06664283478717437	0.051545494846365614	0.06636638273431572
0.5625403857541326	0.3683360830301538	0.37030816228510244	0.4308931836594083	0.4302529517951409	0.46230288584206497	0.460385126023645	0.49265804997137136	0.4895388329770669	0.5475926108188651	0.5423943604912019	0.13360259735229854	0.12877453642774972	0.05153908762490289	0.06675797389421234	0.051325289908746186	0.06648104422764334
0.565929974564078	0.36847497175219834	0.3704477946336385	0.4310556610211875	0.4304151877492341	0.4624772069753624	0.46055872402696546	0.49284381723540693	0.48972342407328123	0.5477990924485494	0.5425988820048295	0.13360259766815083	0.12877453673111763	0.05131878620341013	0.06687315054375631	0.0511059023663023	0.06659574310803862
0.569339987351735	0.368614099925115	0.3705876677153232	0.4312184185051218	0.430577703409369	0.46265182865168153	0.4607326213266129	0.4930299047776855	0.4899083334199223	0.5480059300717174	0.5428037561324602	0.13360259798972915	0.12877453703998495	0.051099302663658364	0.0669883636270896	0.05088732931292839	0.06671047827140342
0.5727705471818436	0.36875346762340044	0.37072778160505665	0.43138145619842844	0.43074049886263505	0.46282675096462544	0.46090681801580274	0.4932163126979808	0.4900935611161322	0.5482131237993086	0.5430089829839793	0.13360259831713675	0.12877453735445107	0.05088063409719723	0.06710361202631532	0.05066956785219645	0.06682524860443095
0.5762217778606706	0.36889307491921625	0.3708681363753915	0.4315447741855941	0.4309035741933951	0.46300197400486875	0.46108131418483406	0.49340304109294664	0.49027910725795265	0.5484206737387947	0.5432145626658368	0.13360259865048016	0.12877453767461858	0.05066277760514026	0.06721889461414321	0.050452615097242415	0.06694005298453476
0.5796938039404782	0.36903292188236936	0.37100873209651347	0.4317083725483524	0.4310669294832633	0.46317749786013224	0.46125610992106486	0.4935900900560895	0.49046497193829786	0.5486285799941498	0.5434204952810189	0.13360259898986668	0.12877453800059013	0.05044573029815069	0.06733421025388964	0.05023646817078031	0.06705489027979183
0.5831867507240184	0.36917300858029284	0.3711495688362216	0.43187225136566093	0.431230564811082	0.4633533226151594	0.46143120530888765	0.49377745967774306	0.4906511552469298	0.5488368426658232	0.5436267809290201	0.13360259933540572	0.12877453833247132	0.05022948929654092	0.06744955779944917	0.0500211242049744	0.06716975934872949
0.5867007442690553	0.36931333507802555	0.37129064665990785	0.43203641071367815	0.43139448025289834	0.4635294483516906	0.46160660042970453	0.4939651500450421	0.49083765727043105	0.5490454618507086	0.5438334197058123	0.13360259968720944	0.12877453867036934	0.05001405173007356	0.06756493609509562	0.04980658034156704	0.06728465904056691
0.5902359113929144	0.3694539014381927	0.3714319656305379	0.43220085066573993	0.43155867588194136	0.463705875148439	0.46178229536190296	0.4941531612418951	0.49102447809217886	0.5492544376421142	0.5440404117038175	0.13360260004539162	0.1287745390143934	0.049799414738103565	0.06768034397572364	0.04959283373177925	0.06739958819498781
0.5937923796770596	0.3695947077209859	0.37157352580863084	0.432365571292337	0.4317231517685988	0.46388260308106516	0.46195829018083073	0.4943414933489585	0.49121161779231903	0.5494637701297351	0.5442477570118777	0.13360260041006752	0.12877453936465522	0.049585575469478727	0.06779578026652189	0.04937988153622541	0.06751454564199832
0.597370277471697	0.3697357539841429	0.371715327252239	0.4325305726610905	0.43188790798039406	0.46405963222215224	0.4621345849587703	0.49453014644360915	0.49139907644773845	0.549673459399622	0.5444554557152247	0.133602600781355	0.12877453972126696	0.04937253108245443	0.06791124378291613	0.04916772092502697	0.06762953020204066
0.6009697339004076	0.3698770402829272	0.3718573700169272	0.43269585483672895	0.43205294458196114	0.4642369626411798	0.46231117976491437	0.49471912059991807	0.49158685413203873	0.5498835055341507	0.5446635078954519	0.13360260115937478	0.12877454008434455	0.049160278744750485	0.06802673333065457	0.0489563490776419	0.06774454068580837
0.6045908788648067	0.37001856667010835	0.371999654155753	0.4328614178810645	0.4322182616350227	0.4644145944044994	0.46248807466533987	0.49490841588862244	0.4917749509155095	0.5500939086119937	0.5448719136304833	0.13360260154424808	0.12877454045400522	0.04894881563360798	0.06814224770583621	0.04874576318294288	0.06785957589430325
0.6082338430492322	0.3701603331959408	0.3721421797192454	0.4330272618529688	0.43238385919836486	0.4645925275753084	0.46266526972298283	0.4950980323770992	0.49196336686510045	0.550304668708089	0.5450806729945437	0.13360260193609982	0.12877454083036824	0.04873813893551926	0.06825778569444196	0.04853596043918884	0.06797463461863629
0.611898757925461	0.37030233990814365	0.3722849467553848	0.43319338680834885	0.43254973732781404	0.4647707622136239	0.4628427649976125	0.49528797012933684	0.4921521020443952	0.5505157858936088	0.5452897860581284	0.13360260233505672	0.12877454121355575	0.0485282458464269	0.06837334607263301	0.04832693805392552	0.06808971564004196
0.6155857557574533	0.3704445868518798	0.37242795530958184	0.43335979280012293	0.43271589607621225	0.46494929837625726	0.4630205605458055	0.49547822920590795	0.4923411565135825	0.5507272602359298	0.5454992528879731	0.13360260274124786	0.12877454160369123	0.048319133571595785	0.06848892760663716	0.04811869324399254	0.0682048177298924
0.6192949696061266	0.3705870740697352	0.3725712054246564	0.43352647987819637	0.4328823354933929	0.46512813611678777	0.4631986564209197	0.49566880966394117	0.49253053032942945	0.5509390917986019	0.5457090735470227	0.13360260315480388	0.12877454200090085	0.04811079932564155	0.06860452905260672	0.04791122323558028	0.06831993964945582
0.6230265333341571	0.37072980160169766	0.37271469714081634	0.43369344808943694	0.4330490556261564	0.46530727548553635	0.46337705267306833	0.49585971155709396	0.49272022354525347	0.5511512806413172	0.5459192480944014	0.13360260357585876	0.1287745424053131	0.047903240332416885	0.0687201491566185	0.04770452526407354	0.06843508015003863
0.6267805816108112	0.37087276948513653	0.37285843049563727	0.4338606974776501	0.43321605651824585	0.4654867165295393	0.4635557493490936	0.4960509349355239	0.49291023621089436	0.5513638268198788	0.5461297765853806	0.13360260400454896	0.12877454281705852	0.047696453825160745	0.0688357866545033	0.047498596574158114	0.06855023797272963
0.6305572499168048	0.37101597775478007	0.3730024055240399	0.43402822808355424	0.43338333821032154	0.4656664592925215	0.4637347464925399	0.4962424798458602	0.4931005683726859	0.5515767303861691	0.5463406590713488	0.13360260444101324	0.12877454323627016	0.04749043704624256	0.06895144027201638	0.04729343441966449	0.06866541184855635
0.634356674549194	0.37115942644269556	0.3731466222582692	0.4341960399447561	0.43355090073993663	0.4658465038148697	0.4639140441436276	0.49643434633117517	0.49329122007342807	0.5517899913881179	0.5465518955997791	0.13360260488539155	0.128774543663084	0.047285187247325666	0.06906710872446808	0.047089036063617584	0.06878060049815815
0.6381789926262927	0.37130311557826673	0.3732910807278732	0.4343641330957249	0.4337187441415119	0.4660268501336056	0.46409364233922556	0.49662653443095633	0.49348219135235777	0.5520036098696713	0.5467634862141989	0.13360260533782842	0.1287745440976376	0.04708070168920386	0.06918279071683742	0.04688539877822251	0.06889580263194262
0.642024342092622	0.3714470451881727	0.37343578095968016	0.4345325075677676	0.4338868684463103	0.46620749828235863	0.46427354111282526	0.49681904418107664	0.49367348224512053	0.5522175858707592	0.546975430954157	0.1336026057984704	0.12877454454007148	0.04687697764194354	0.06929848494385737	0.04668251984490723	0.06901101695005707
0.6458928617238878	0.37159121529636613	0.3735807229777781	0.4347011633890039	0.43405527368241237	0.4663884482913394	0.46445374049451277	0.497011875613766	0.4938650927837426	0.5524319194272631	0.5471877298551929	0.13360260626746567	0.1287745449905292	0.046674012384698926	0.0694141900895886	0.046480396554031245	0.06912624214201912
0.6497846911319898	0.37173562592405157	0.3737259068034915	0.4348701005843395	0.43422395987468976	0.46656970018731114	0.46463424051094154	0.4972050287575816	0.4940570229966	0.5526466105709833	0.5474003829488032	0.13360260674496616	0.1287745454491558	0.046471803205754725	0.06952990482763255	0.04627902620516977	0.06924147688691562
0.6536999707700591	0.3718802770896625	0.3738713324553601	0.43503931917544153	0.43439292704478	0.46675125399356293	0.4648150411853051	0.49739850363737914	0.4942492729083907	0.552861659329607	0.5476133902624103	0.13360260723112619	0.12877454591609944	0.04627034740251901	0.06964562782103201	0.04607840610692904	0.06935671985333158
0.6576388419375281	0.3720251688088407	0.374016999949116	0.4352088191807121	0.43456217521106066	0.46693310972988206	0.46499614253730975	0.49759230027428314	0.49444184254010537	0.553077065726675	0.5478267518193297	0.13360260772610347	0.12877454639151154	0.046069642281494794	0.06976135772211478	0.04587853357700311	0.06947196969923652
0.661601446785229	0.37217030109441235	0.3741629092976619	0.4353786006152623	0.4347317043886233	0.46711526741252535	0.46517754458314614	0.49778641868565643	0.49463473190899704	0.5532928297815488	0.5480404676387374	0.13360260823005743	0.128774546875546	0.045869685158145046	0.06987709317245105	0.04567940594200337	0.06958722507184234
0.6655879283205246	0.37231567395636705	0.3743090605110481	0.43554866349088633	0.43490151458924753	0.46729772705419187	0.4653592473354619	0.4979808588850714	0.4948279410285518	0.5535089515093774	0.5482545377356365	0.13360260874315116	0.12877454736835892	0.0456704733570632	0.0699928328028534	0.0454810205375864	0.06970248460761752
0.6695984304124688	0.37246128740183426	0.37445545359644977	0.4357190078160348	0.4350716058213742	0.4674804886639941	0.46554125080333275	0.49817562088227896	0.49502146990845874	0.5537254309210634	0.5484689621208243	0.1336026092655504	0.12877454787010972	0.04547200421183817	0.07010857523331993	0.04528337470842558	0.06981774693230136
0.6736330977969988	0.37260714143506124	0.3746020885581445	0.4358896335957883	0.43524197809007975	0.4676635522474302	0.4657235549922354	0.49837070468317923	0.4952153185545803	0.5539422680232307	0.5486837408008596	0.13360260979742464	0.1287745483809605	0.04527427506498327	0.0702243190727927	0.045086465808083176	0.06993301066067659
0.6776920760821589	0.3727532360573897	0.3747489653974892	0.4360605408318308	0.4354126313970486	0.4678469178063543	0.4659061599040176	0.4985661102897899	0.49540948696892134	0.5541594628181886	0.5488988737780282	0.1336026103389457	0.1287745489010766	0.045077283267978885	0.07034006291935668	0.044890291198996124	0.07004827439659778
0.6817755117533548	0.3728995712672331	0.37489608411289693	0.4362317295224232	0.43558356574054713	0.4680305853389492	0.46608906553687096	0.4987618377002166	0.4956039751495995	0.5543770153039002	0.5491143610503101	0.13360261089028813	0.12877454943062658	0.044881026181315065	0.07045580536006923	0.04469484825258263	0.07016353673293452
0.6858835521786408	0.3730461470600541	0.37504344469981377	0.43640319966237556	0.4357547811153965	0.4682145548396963	0.4662722718853009	0.4989578869086219	0.4957987830908136	0.554594925473946	0.5493302026113448	0.13360261145163108	0.12877454996978122	0.044685501174264175	0.07057154497064744	0.04450013434907163	0.0702787962514293
0.6900163456140378	0.37319296342833996	0.3751910471506954	0.4365749512430205	0.43592627751294555	0.4683988262993467	0.4664557789400984	0.49915425790519335	0.49599391078281374	0.5548131933174908	0.5495463984503979	0.13360261202315518	0.12877455051871486	0.04449070562507984	0.07068728031579496	0.044306146877609365	0.07039405152269751
0.6941740412088835	0.3733400203615807	0.375338891454984	0.43674698425218583	0.43609805492104337	0.46858339970489243	0.4666395866883108	0.499350950676114	0.49618935821186994	0.5550318188192485	0.549762948552326	0.13360261260504602	0.12877455107760544	0.04429663692086194	0.07080300994900313	0.04411288323609597	0.07050930110625586
0.6983567890112157	0.3734873178462443	0.3754869775990837	0.43691929867416696	0.4362701133240123	0.4687682750395365	0.46682369511321214	0.4995479652035294	0.4963851253602409	0.5552508019594474	0.5499798528975434	0.13360261319749137	0.12877455164663343	0.04410329245749267	0.07091873241228086	0.043920340831235194	0.07062454355015291
0.702564739973187	0.37363485586575407	0.37563530556633784	0.43709189448969954	0.4364424527026198	0.4689534522826634	0.46700810419427385	0.4997453014655173	0.4965812122061425	0.5554701427137956	0.5501971114619859	0.13360261380068317	0.12877455222598275	0.043910669639728894	0.07103444623635369	0.04372851707852732	0.07073977739121062
0.7067980459565127	0.3737826344004642	0.3757838753370042	0.4372647716759311	0.436615073034051	0.4691389314098095	0.46719281390713513	0.4999429594360547	0.4967776187237169	0.5556898410534447	0.5504147242170769	0.13360261441481608	0.1287745528158413	0.04371876588108137	0.07115014994046476	0.04353740940224071	0.07085500115485388
0.7110568597379514	0.373930653427636	0.3759326868882315	0.4374379302063937	0.43678797429188093	0.4693247123926326	0.46737782422357294	0.5001409390849872	0.4969743448829999	0.5559098969449551	0.550632691129692	0.13360261504008933	0.1287745534163993	0.043527578603779205	0.07126584203226116	0.043347015235333686	0.07097021335496834
0.7153413350148182	0.3740789129214139	0.37608174019403506	0.43761137005097556	0.436961156446046	0.4695107951988822	0.46756313511147213	0.5003392403779958	0.4971713906498898	0.5561303103502602	0.5508510121621237	0.13360261567670467	0.1287745540278513	0.043337105238883566	0.07138152100795025	0.0431573320194687	0.07108541249391465
0.7196516264105322	0.3742274128528007	0.37623103522527207	0.43778509117589237	0.4371346194628161	0.46969717979236913	0.46774874653479487	0.5005378632765649	0.4973687559861148	0.5563510812266304	0.5510696872720454	0.13360261632486822	0.12877455465039495	0.04314734322611713	0.07149718535194438	0.04296835720498393	0.0712005970624432
0.7239878894801961	0.37437615318963446	0.37638057194961766	0.43795909354365975	0.4373083633047661	0.4698838661329346	0.46793465845355076	0.5007368077379504	0.49756644084920104	0.556572209526637	0.5512887164124762	0.13360261698478962	0.12877455528423193	0.04295829001389251	0.07161283353693193	0.04278008825093593	0.07131576553962304
0.7283502807162107	0.37452513389656256	0.3765303503315398	0.4381333771130637	0.4374823879307471	0.4700708541764201	0.46812087082376597	0.5009360737151458	0.4977644451924396	0.5567936951981161	0.5515080995317448	0.13360261765668185	0.12877455592956666	0.042769943059262516	0.07172846402386313	0.04259252262490065	0.07143091639277088
0.7327389575539218	0.3746743549350177	0.37668037033227486	0.4383079418391321	0.4376566932958578	0.47025814387463594	0.46830738359745244	0.5011356611568508	0.4979627689648546	0.5570155381841314	0.5517278365734531	0.1336026183407633	0.1287745565866086	0.042582299828033854	0.0718440752617937	0.0424056578031724	0.07154604807736575
0.7371540783773028	0.37482381626319317	0.3768306319098023	0.43848278767310583	0.4378312793514158	0.4704457351753309	0.4684941967225771	0.5013355700074368	0.4981614121111693	0.5572377384229387	0.5519479274764402	0.1336026190372547	0.12877455725556944	0.04239535779448289	0.07195966568777123	0.042219491270515164	0.07166115903693537
0.74159580252467	0.3749735178360175	0.3769811350188197	0.43865791456240977	0.43800614604492755	0.4706336280221598	0.4686813101430302	0.501535800206914	0.498360374571774	0.557460295847947	0.5521683721747447	0.13360261974638082	0.12877455793666662	0.042209114441561724	0.07207523372684932	0.04203402052038285	0.07177624770319824
0.746064290294433	0.37512345960512994	0.377131879610718	0.43883332245062306	0.4381812933200608	0.47082182235465353	0.46886872379859545	0.501736351690899	0.49855965628269233	0.5576832103876838	0.5523891705975696	0.13360262046837185	0.12877455863011952	0.042023567260791594	0.07219077779210181	0.04184924305466353	0.07189131249573677
0.7505597029508803	0.3752736415188543	0.3772828656335552	0.43900901127744973	0.438356721116613	0.47101031810818617	0.46905643762491656	0.5019372243905794	0.4987592571755475	0.5579064819657551	0.5526103226692437	0.13360262120346103	0.12877455933615323	0.04183871375220605	0.07230629628431018	0.04166515638374335	0.07200635182194048
0.7550822027299987	0.37542406352217467	0.3774340930320314	0.43918498097868924	0.43853242937048353	0.471199115213944	0.46924445155346695	0.5021384182326812	0.498959177177529	0.5581301105008099	0.5528318283091853	0.13360262195188655	0.1287745600549958	0.04165455142442909	0.07242178759209139	0.0414817580265705	0.0721213640771623
0.7596319528453285	0.37557472555670884	0.3775855617474633	0.43936123148620676	0.43870841801364296	0.47138821359889294	0.4694327655115173	0.5023399331394343	0.4991594162113589	0.5583540959065011	0.5530536874318641	0.13360262271389003	0.1287745607868797	0.04147107779446202	0.07253725009174161	0.04129904551051311	0.07223634764444853
0.7642091174938536	0.3757256275606833	0.37773727171775784	0.43953776272790224	0.43888468697410316	0.4715776131857467	0.4696213794221039	0.5025417690285376	0.49935997419525735	0.5585784380914477	0.5532758999467637	0.13360262348971846	0.12877456153204206	0.041288290387903714	0.07265268214719356	0.04111701637143028	0.07235130089459574
0.7688138618619275	0.37587676946890686	0.37788922287738647	0.43971457462768143	0.43906123617588727	0.47176731389293447	0.46981029320399614	0.5027439258131259	0.4995608510429084	0.5588031369591968	0.5534984657583439	0.1336026242796225	0.12877456229072368	0.04110618673875166	0.07276808210993124	0.04093566815351579	0.07246622218586651
0.7734463521312342	0.37602815121274497	0.3780414151573589	0.4398916671054248	0.43923806553899947	0.4719573156345678	0.46999950677166386	0.5029464034017339	0.499762046663426	0.5590281924081847	0.5537213847660023	0.13360262508385778	0.12877456306317023	0.04092476438943038	0.07288344831887628	0.04075499840937624	0.07258110986406052
0.7781067554847866	0.37617977272009345	0.3781938484851968	0.440069040076957	0.4394151749793941	0.47214761832040864	0.4701890200352449	0.503149201698262	0.4999635609613184	0.5592536043316987	0.5539446568640354	0.1336026259026845	0.12877456384963148	0.04074402089077722	0.07299877910048735	0.04057500470003106	0.0726959622626282
0.7827952401129585	0.37633163391535196	0.37834652278490766	0.440246693454016	0.4395925644089454	0.47233822185583574	0.4703788329005129	0.503352320601941	0.5001653938364543	0.5594793726178372	0.5541682819416015	0.133602626736368	0.12877456465036197	0.04056395380198552	0.07311407276839077	0.040395684594820125	0.07281077770220179
0.7875119752195561	0.3764837347193983	0.3784994379769575	0.4404246271442231	0.43977023373541646	0.4725291261418118	0.47056894526884296	0.503555760007297	0.5003675451840272	0.5597054971494715	0.5543922598826799	0.13360262758517755	0.1287745654656207	0.040384560690625904	0.07322932762355094	0.04021703567138246	0.07292555449082272
0.792257131027923	0.3766360750495602	0.37865259397824474	0.4406028410510502	0.4399481828624279	0.47272033107484995	0.4707593570371801	0.503759519804115	0.5005700148945201	0.5599319778042054	0.554616590566034	0.13360262844938797	0.12877456629567197	0.040205839132582355	0.07334454195408568	0.04003905551570597	0.07304029092379949
0.7970308787870847	0.3767886548195905	0.37880599070207305	0.44078133507379025	0.4401264116894273	0.4729118365469804	0.47095006809800416	0.5039635998774051	0.5007728028536704	0.5601588144543367	0.5548412738651699	0.1336026293292792	0.1287745671407838	0.04002778671208773	0.0734597140352804	0.039861741721963995	0.07315498528338082
0.8018333907779276	0.37694147393963856	0.3789596280581237	0.4409601091075246	0.4403049201116569	0.47310364244571673	0.4711410783392973	0.5041680001073644	0.5009759089424335	0.5603860069668162	0.555066309648298	0.1336026302251355	0.12877456800122983	0.039850401021638504	0.07357484212944598	0.039685091892700086	0.07326963583925306
0.8066648403194178	0.377094532316224	0.37911350595242976	0.4411391630430917	0.4404837080201229	0.4732957486540217	0.47133238764451035	0.5043727203693421	0.5011793330369477	0.5606135552032081	0.5552916977782935	0.13360263113724696	0.12877456887728853	0.039673679661916594	0.07368992448569145	0.03950910363857929	0.07338424084781536
0.8115254017748545	0.3772478298522092	0.3792676242873467	0.4413184967670553	0.4406627753015628	0.47348815505027314	0.47152399589252764	0.5045777605338029	0.5013830750084975	0.5608414590196497	0.5555174381126555	0.1336026320659087	0.12877456976924345	0.03949762024200254	0.07380495934023656	0.03933377457853027	0.07349879855254926
0.8164152505581643	0.3774013664467719	0.37942198296152674	0.4414981101616725	0.44084212183841437	0.4736808615082302	0.4717159029576342	0.5047831204662906	0.5015871347234777	0.5610697182668105	0.555743530503468	0.13360263301142156	0.12877457067738288	0.03932222037904154	0.07391994491598552	0.039159102339624496	0.07361330718373438
0.8213345631402307	0.37755514199537754	0.37957658186988946	0.4416780031048615	0.44102174750878237	0.4738738678969979	0.47190810870948036	0.5049888000273909	0.5017915120433565	0.5612983327898518	0.5559699747973582	0.13360263397409106	0.12877457160200156	0.0391474776984424	0.07403487942254117	0.038985084557140226	0.07372776495853373
0.8262835170552626	0.37770915638975155	0.37973142090359524	0.44185817547016887	0.4412016521864073	0.47406717408099314	0.47210061301304795	0.5051947990726948	0.5019962068246386	0.5615273024283849	0.5561967708354564	0.1336026349542292	0.12877457254339789	0.038973389833770966	0.07414976105620497	0.03881171887442747	0.07384217008066685
0.8312622909072027	0.37786340951785147	0.37988649995001644	0.4420386271267375	0.4413818357406322	0.47426077991990945	0.47229341572861455	0.5054011174527614	0.5022012189188292	0.5617566270164307	0.5564239184533554	0.1336026359521531	0.12877457350187688	0.038799954426735894	0.07426458799987756	0.03863900294297906	0.07395652074053771
0.8362710643761712	0.3780179012638388	0.38004181889270927	0.4422193579392737	0.44156229803637004	0.47445468526868184	0.4724865167117197	0.50560775501308	0.5024065481723955	0.5619863063823777	0.5566514174810687	0.13360263696818522	0.12877457447774882	0.03862716912714603	0.07437935842288823	0.03846693442240934	0.07407081511517788
0.8413100182249524	0.3781726315080508	0.38019737761138567	0.4424003677680136	0.44174303893407096	0.4746488899774515	0.4726799158131285	0.5058147115940331	0.5026121944267303	0.56221634034894	0.5568792677429896	0.13360263800265507	0.12877457547132945	0.03845503159292463	0.07449407048098067	0.038295510980290715	0.07418505136793385
0.8463793343055166	0.3783276001269721	0.3803531759818844	0.44258165646869074	0.44192405828968884	0.4748433938915304	0.4728736128787971	0.5060219870308581	0.5028181575181138	0.5624467287331154	0.5571074690578491	0.1336026390558972	0.12877457648294022	0.038283539490088	0.0746087223163272	0.03812473029238106	0.0742992276487513
0.8514791955655843	0.37848280699320597	0.38050921387614267	0.4427632238925027	0.4421053559546488	0.4750381968513654	0.47306760774983686	0.5062295811536097	0.5030244372776763	0.5626774713461437	0.557336021238675	0.13360264012825263	0.12877457751290844	0.0381126904926532	0.07472331205723037	0.03795459004231816	0.07441334209373451
0.8566097860552276	0.37863825197544565	0.38066549116216675	0.44294506988607696	0.44228693177581213	0.47523329869250197	0.4732619002624781	0.5064374937871208	0.5032310335313597	0.5629085679934632	0.5575649240927482	0.13360264122006812	0.1287745785615682	0.03794248228270902	0.07483783781820819	0.03778508792180446	0.07452739282517484
0.861771290933513	0.3787939349384459	0.3808220077040034	0.4431271942914377	0.4424687855954442	0.4754286992455487	0.4734564902480346	0.5066457247509648	0.503437946099879	0.5631400184746688	0.5577941774215618	0.13360264233169725	0.12877457962925853	0.03777291255032367	0.07495229769997991	0.0376162216305147	0.07464137795169279
0.8669638964751838	0.3789498557429929	0.3809787633617106	0.4433095969459715	0.4426509172511804	0.47562439833614056	0.4736513775328674	0.5068542738594166	0.5036451747986849	0.5633718225834684	0.5580237810207779	0.13360264346350006	0.12877458071632442	0.037603978993580256	0.07506668978918185	0.037447988876067484	0.07475529556791116
0.8721877900773816	0.37910601424587587	0.38113575799132776	0.4434922776823934	0.4428333265759906	0.47582039578490215	0.47384656193834795	0.5070631409214132	0.503852719437924	0.56360398010764	0.5582537346801845	0.13360264461584256	0.1287745818231189	0.03743567931844183	0.07518101215833894	0.03728038737396133	0.0748691437543556
0.877443160266411	0.3792624102998574	0.3812929914448465	0.44367523632871286	0.4430160133981466	0.4760166914074111	0.4740420432808216	0.5072723257405155	0.5040605798223998	0.563836490828988	0.558484038183653	0.13360264578909786	0.12877458294999908	0.03726801123890766	0.0752952628659358	0.03711341484763864	0.07498292057758249
0.8827301967045416	0.3794190437536438	0.38145046357018086	0.44385847270819834	0.4431989775411867	0.4762132850141611	0.47423782137157117	0.5074818281148678	0.504268755751535	0.5640693545232995	0.5587146913090945	0.1336026469836461	0.12877458409733064	0.037100972476807215	0.0754094399561609	0.03694706902846434	0.07509662408997997
0.8880490901968541	0.3795759144518554	0.3816081742111371	0.44404198663934374	0.4433822188238811	0.47641017641052447	0.47443389601677927	0.5076916478371587	0.5044772470193299	0.5643025709603007	0.5589456938284161	0.13360264819987347	0.12877458526548466	0.036934560761913815	0.07552354145894924	0.03678134765556251	0.07521025232964007
0.8934000326981257	0.3797330222349966	0.3817661232073842	0.4442257779358324	0.44356573706019786	0.4766073653967152	0.4746302670174916	0.5079017846945815	0.5046860534143253	0.5645361399036115	0.5591770455074776	0.13360264943817404	0.12877458645483922	0.036768773831823864	0.07563756538985444	0.03661624847593714	0.07532380332027344
0.8987832173197573	0.3798903669394255	0.38192431039442276	0.4444098464065028	0.4437495320592663	0.47680485176775056	0.47482693416957844	0.5081122384687936	0.5048951747195599	0.5647700611107026	0.5594087461060466	0.1336026506989488	0.12877458766577932	0.03660360943197816	0.07575150974977873	0.03645176924436555	0.07543727507118092
0.904198838336744	0.38004794839732414	0.3820827356035554	0.44459419185531224	0.44393360362534284	0.4770026353134136	0.4750238972636983	0.5083230089358759	0.5051046107125327	0.5650043343328489	0.5596407953777547	0.13360265198260546	0.1287745888986974	0.036439065315668984	0.07586537252529979	0.03628790772353341	0.07555066557736723
0.9096470911946843	0.3802057664366676	0.3822413986618555	0.4447788140813028	0.44411795155777567	0.4772007158182154	0.4752211560852593	0.5085340958662936	0.5053143611651612	0.5652389593150865	0.559873193070053	0.1336026532895598	0.12877459015399192	0.036275139243990395	0.07597915168828706	0.0361246616837434	0.07566397281902937
0.915128172516836	0.38036382088119347	0.3824002993921369	0.44496371287856407	0.44430257565096803	0.4773990930613561	0.4754187104143805	0.5087454990248538	0.5055244258437412	0.5654739357961656	0.5601059389241668	0.13360265462023485	0.12877459143206949	0.03611182898576715	0.0760928451958165	0.03596202890309996	0.0757771947617556
0.9206422801112097	0.3805221115503714	0.3825594376129226	0.4451488880361981	0.4444874756943433	0.4775977668166871	0.4756165600258547	0.5089572181706656	0.5057348045089071	0.565709263508506	0.5603390326750511	0.13360265597506157	0.12877459273334452	0.03594913231758312	0.07620645099017054	0.03580000716743825	0.07589032935645434
0.9261896129777101	0.3806806382593713	0.38271881313841366	0.4453343393382827	0.4446726514723085	0.47779673685267143	0.4758147046891088	0.5091692530570981	0.5059454969155887	0.5659449421781512	0.5605724740513444	0.1336026573544786	0.12877459405823752	0.03578704702376001	0.07631996699876709	0.03563859427028149	0.07600337453915529
0.931770371315315	0.3808394008190331	0.382878425778458	0.44552006656383586	0.4448581027642177	0.4779960029323456	0.47601314416816576	0.5093816034317397	0.506156502812972	0.5661809715247217	0.5608062627753236	0.13360265875893235	0.12877459540717803	0.03562557089635732	0.07643339113406	0.03547778801279833	0.07611632823090986
0.9373847565293029	0.3809983990358347	0.3830382753385186	0.4457060694867784	0.4450438293443362	0.4781955648132801	0.47621187822160477	0.5095942690363555	0.5063678219444566	0.5664173512613698	0.5610403985628586	0.13360266018887776	0.12877459678060232	0.03546470173505867	0.07654672129341122	0.03531758620385972	0.07622918833791914
0.9430329712385201	0.38115763271186076	0.3831983616196423	0.4458923478758973	0.44522983098180324	0.47839542224753967	0.476410906602523	0.509807249606846	0.506579454047615	0.5666540810947318	0.561274881123365	0.13360266164477783	0.1287745981789553	0.03530443734724997	0.07665995535903392	0.035157986659932305	0.07634195275117861
0.9487152192826929	0.3813171016447711	0.38335868441842763	0.44607890149480933	0.4454161074405953	0.47859557498164434	0.4766102290584952	0.5100205448732045	0.5067913988541491	0.5668911607248823	0.5615097101597586	0.13360266312710373	0.12877459960268953	0.035144775547955476	0.07677309119787878	0.03499898720508554	0.07645461934650655
0.9544317057297852	0.38147680562776837	0.38351924352699257	0.4462657301019231	0.4456026584794889	0.4787960227565288	0.47680984533153464	0.5102341545594751	0.5070036560898502	0.5671285898452858	0.5617448853684086	0.13360266463633588	0.12877460105226662	0.034985714159745385	0.07688612666160566	0.034840585670963264	0.0765671859845014
0.9601826368833979	0.38163674444956636	0.3836800387329425	0.446452833450402	0.44578948385202305	0.47899676530750296	0.4770097551580527	0.5104480783837092	0.5072162254745539	0.5673663681427507	0.5619804064390901	0.13360266617296257	0.1287746025281552	0.03482725101287798	0.07699905958649822	0.034682779896790805	0.07667965051041392
0.9659682202902156	0.3817969178943575	0.38384106981933797	0.44664021128812653	0.44597658330646234	0.47919780236421106	0.477209958268819	0.5106623160579234	0.5074291067221002	0.5676044952973802	0.5622162730549376	0.13360266773748128	0.12877460403083368	0.034669383945129084	0.07711188779322242	0.03452556772935367	0.07679201075404762
0.9717886647474951	0.3819573257417807	0.3840023365646616	0.4468278633576564	0.4461639565857582	0.4793991336505916	0.4774104543889211	0.5108768672880561	0.5076422995402883	0.5678429709825262	0.5624524848923973	0.133602669330399	0.12877460556078843	0.03451211080182759	0.07722460908702544	0.034368947022898055	0.07690426452974464
0.9776441803106027	0.38211796776688856	0.38416383874278603	0.44701578939619285	0.44635160342751184	0.47960075888483644	0.47761124323772364	0.511091731773924	0.507855803630835	0.5680817948647394	0.5626890416211792	0.13360267095223108	0.12877460711851466	0.03435542943583414	0.07733722125733777	0.03421291563920903	0.07701640963612988
0.9835349783005937	0.38227884374011445	0.38432557612294005	0.44720398913553966	0.4465395235639352	0.4798026777793495	0.47781232452882766	0.511306909209178	0.5080696186893308	0.5683209666037214	0.562925942904209	0.1336026726035027	0.12877460870451712	0.03419933770751271	0.07744972207788692	0.03405747144750393	0.0771284438561679
0.9894612713118381	0.38243995342723935	0.38448754846967587	0.4473924623020652	0.4467277167218133	0.4800048900407059	0.47801369797002935	0.5115223992812604	0.5082837444051957	0.5685604858522767	0.5631631883975807	0.13360267428474906	0.12877461031930917	0.034043833484680874	0.07756210930651264	0.033902612324475	0.07724036495709186
0.9954232732196957	0.3826012965893593	0.3846497555428361	0.4475812086166635	0.44691618262246496	0.48020739536961005	0.4782153632632791	0.5117382016713596	0.508498180461637	0.5688003522562625	0.5634007777505068	0.13360267599651446	0.12877461196341436	0.03388891464267374	0.07767438068516697	0.03374833615426098	0.07735217069017608
1.0014211991882311	0.38276287298285144	0.3848121970975194	0.4477702277947157	0.44710492098170423	0.4804101934608547	0.4784173201046395	0.5119543160543667	0.5087129265356024	0.5690405654545403	0.5636387106052702	0.13360267773935341	0.12877461363736425	0.03373457906418054	0.07778653393968682	0.03359464082835473	0.07746385879079298
1.0074552656779823	0.38292468235934046	0.38497487288404747	0.4479595195460501	0.4472939315098014	0.4806132840032777	0.4786195681842439	0.5121707420988293	0.5089279822977385	0.5692811250789257	0.5638769865971751	0.1336026795138298	0.12877461534170112	0.03358082463934409	0.07789856677983664	0.03344152424565294	0.07757542697822828
1.013525690453769	0.38308672446566505	0.38513778264793036	0.44814908357490374	0.44748321391144313	0.4808166666797211	0.47882210718625423	0.5123874794669085	0.5091433474123446	0.5695220307541393	0.5641156053544973	0.1336026813205186	0.12877461707697765	0.03342764926572528	0.07801047689922314	0.03328898431244198	0.07768687295565258
1.0196326925925556	0.3832489990438441	0.38530092612983347	0.4483389195798822	0.4476727678856941	0.48102034116698844	0.47902493678881913	0.5126045278143327	0.509359021537328	0.5697632820977563	0.5643545664984355	0.13360268316000476	0.12877461884375482	0.033275050848260435	0.07812226197509631	0.03313701894231258	0.07779819440995084
1.0257764924913542	0.38341150583104183	0.38546430306554186	0.44852902725391974	0.44786259312595567	0.4812243071358015	0.4792280566640307	0.5128218867903522	0.5095750043241594	0.5700048787201553	0.5645938696430597	0.13360268503288436	0.1287746206426057	0.0331230272991192	0.07823391966819315	0.03298562605615274	0.07790938901167976
1.0319573118751795	0.38357424455953437	0.385627913185927	0.44871940628423984	0.4480526893199273	0.4814285642507578	0.4794314664778826	0.5130395560376937	0.5097912954178265	0.5702468202244692	0.5648335143952627	0.13360268693976357	0.128774622474112	0.03297157653793903	0.07834544762296503	0.032834803582204586	0.07802045441502514
1.0381753738050519	0.3837372149566745	0.38579175621691086	0.4489100563523141	0.44824305614956567	0.48163311217028754	0.4796351658902264	0.5132575351925142	0.5100078944567898	0.5704891062065323	0.5650735003547083	0.13360268888126023	0.12877462433886724	0.03282069649155517	0.07845684346710868	0.03268454945595067	0.07813138825760291
1.0444309026860459	0.38390041674485725	0.38595583187943183	0.4491009771338225	0.4484336932910439	0.48183795054660983	0.47983915455472914	0.5134758238843551	0.5102248010729357	0.5707317362548309	0.5653138271137818	0.13360269085800325	0.12877462623747613	0.03267038509414988	0.07856810481179366	0.032534861620099775	0.0782421881605444
1.05072412427539	0.3840638496414849	0.38612013988940946	0.4492921682986124	0.44862460041471186	0.4820430790256898	0.48004343211882916	0.5136944217360957	0.5104420148915301	0.570974709950451	0.5655544942575375	0.13360269287063256	0.12877462817055277	0.03252064028716006	0.07867922925127857	0.03238573802462952	0.07835285172807005
1.057055265690613	0.38422751335893174	0.3862846799577091	0.4494836295106574	0.44881577718505483	0.482248497247194	0.4802479982236927	0.5139133283639062	0.5106595355311732	0.5712180268670259	0.5657955013636489	0.13360269491979995	0.12877463013872342	0.03237146001920621	0.07879021436308165	0.03223717662669401	0.07846337654773095
1.0634245554177415	0.38439140760450896	0.386449451790106	0.4496753604280163	0.4490072232606519	0.4824542048444465	0.4804528525041698	0.5141325433772014	0.5108773626037514	0.5714616865706852	0.5660368480023558	0.13360269700616959	0.1287746321426253	0.03222284224617766	0.07890105770765388	0.03208917539066647	0.07857376019026674
1.0698322233195456	0.3845555320804291	0.3866144550872503	0.44986736070279193	0.4491989382941354	0.4826602014443847	0.4806579945887509	0.5143520663785925	0.511095495714392	0.5717056886200015	0.5662785337364132	0.13360269913041706	0.128774634182908	0.032074784931104716	0.0790117568284785	0.031941732288046865	0.07868400020934985
1.0762785006438331	0.3847198864837697	0.3867796895446304	0.45005962998108906	0.4493909219321485	0.48286648666751436	0.48086342409952115	0.5145718969638405	0.511313934461414	0.571950032565938	0.5665205581210387	0.13360270129323026	0.128774636260232	0.03192728604423678	0.07912230925182939	0.03179484529749743	0.07879409414150018
1.0827636200317978	0.38488447050643854	0.38694515485253766	0.45025216790297284	0.44958317381530477	0.4830730601278652	0.4810691406521167	0.5147920347218079	0.5115326784362833	0.572194717951796	0.5667629207038606	0.13360270349530962	0.12877463837527053	0.03178034356297843	0.07923271248682795	0.03164851240479294	0.07890403950624147
1.089287815526412	0.3850492838351362	0.3871108506960292	0.45044497410242657	0.44977569357814423	0.4832799214329455	0.48127514385567943	0.5150124792344112	0.5117517272235619	0.572439744313161	0.5670056210248641	0.13360270573736896	0.12877464052870863	0.031633955471818354	0.07934296402518726	0.03150273160282069	0.07901383380571758
1.0958513225808764	0.385214326151321	0.3872767767548919	0.4506380482073095	0.44996848084909263	0.48348707018369674	0.4814814333128117	0.5152332300765722	0.5119710804008621	0.5726851111778493	0.567248658616339	0.1336027080201344	0.12877464272124342	0.031488119762379085	0.07945306134116947	0.03135750089150946	0.07912347452469248
1.1024543780671139	0.3853795971311712	0.38744293270360564	0.45083138983931403	0.45016153525041835	0.48369450597444824	0.4816880086195312	0.5154542868161692	0.5121907375387982	0.5729308180658542	0.5674920330028266	0.13360271034434487	0.12877464495358562	0.03134283443336017	0.07956300189152898	0.03121281827789346	0.07923295913055028
1.1090972202843215	0.3855450964455492	0.3876093182113062	0.4510249986139229	0.45035485639818973	0.48390222839287056	0.481894869365225	0.5156756490139891	0.5124106982009365	0.573176864489292	0.5677357437010653	0.13360271271075363	0.1287746472264578	0.03119809749051683	0.07967278311539872	0.031068681776012852	0.07934228507311047
1.115780088967567	0.3857108237599642	0.3877759329417483	0.45121887414036665	0.4505484439022318	0.48411023701993067	0.482102015132604	0.5158973162236778	0.5126309619437485	0.5734232499523473	0.5679797902199369	0.1336027151201275	0.12877464954059697	0.03105390694668131	0.07978240243419066	0.03092508940689953	0.0794514497844574
1.1225032252964444	0.3858767787345348	0.387942776553268	0.4514130160215791	0.4507422973660834	0.48431853142984405	0.4823094454976559	0.5161192879916903	0.5128515283165597	0.5736699739512182	0.568224172060413	0.13360271757324688	0.1287746518967523	0.030910260821642055	0.07989185725146797	0.030782039198598454	0.07956045067898287
1.1292668719037753	0.3860429610239523	0.3881098486987453	0.4516074238541556	0.45093641638695375	0.4845271111900294	0.4825171600296	0.5163415638572418	0.5130723968615022	0.5739170359740616	0.5684688887154993	0.133602720070906	0.12877465429568702	0.0307671571422361	0.08000114495290234	0.030639529186139214	0.07966928515327254
1.1360712728843656	0.3862093702774423	0.3882771490255666	0.4518020972283072	0.45113080055567834	0.4847359758610607	0.4827251582908394	0.5165641433522578	0.5132935671134641	0.5741644355009374	0.5687139396701818	0.13360272261391468	0.12877465673817853	0.03062459394227801	0.08011026290607504	0.03049755741150051	0.07977795058589265
1.1429166738038161	0.38637600613872775	0.38844467717558623	0.45199703572781885	0.4513254494566756	0.48494512499662107	0.4829334398369149	0.5167870260013233	0.51351503860004	0.5744121720037533	0.5689593244013712	0.1336027252030957	0.12877465922501793	0.030482569262531456	0.08021920846059061	0.030356121923531987	0.07988644433734748
1.1498033217073829	0.38654286824599016	0.3886124327850884	0.45219223893000293	0.45152036266790174	0.4851545581434543	0.4831420042164566	0.5170102113216335	0.5137368108414804	0.5746602449462085	0.5692050423778473	0.13360272783928925	0.1287746617570111	0.03034108115065237	0.08032797894759369	0.030215220778046614	0.07999476375005088
1.1567314651288954	0.3867099562318318	0.38878041548474906	0.4523877064056564	0.4517155397608075	0.48536427484131783	0.4833508509711383	0.5172336988229412	0.5139588833506419	0.5749086537837375	0.569451093060204	0.13360273052334806	0.1287746643349781	0.03020012766128133	0.08043657168015272	0.03007485203777094	0.08010290614831206
1.1637013540997225	0.38687726972323727	0.38894862489959725	0.45258343771901527	0.45191098030029286	0.48557427462293484	0.48355997963562797	0.5174574880075081	0.5141812556329362	0.5751573979634533	0.5696974759007923	0.13360273325614253	0.12877466695975373	0.030059706855901425	0.08054498395279097	0.029935013772174557	0.08021086883768191
1.1707132401577995	0.3870448083415347	0.3891170606489755	0.45277943242770957	0.45210668384466135	0.4857845570139458	0.4837693897375404	0.5176815783700516	0.514403927186279	0.5754064769240914	0.5699441903436644	0.13360273603855796	0.12877466963218948	0.029919816802880916	0.08065321304148654	0.029795704057690386	0.08031864910567776
1.177767376356704	0.387212571702357	0.3892857223465022	0.45297569008271854	0.45230264994557673	0.48599512153285995	0.48397908079738955	0.5179059693976941	0.5146268975010393	0.5756558900959513	0.5701912358245174	0.13360273887149574	0.12877467235315002	0.029780455577437692	0.08076125620361552	0.029656920977508605	0.08042624422111544
1.1848640172747877	0.3873805594156028	0.3894546096000308	0.4531722102283247	0.4524988781480155	0.4862059676910069	0.48418905232853887	0.5181306605699109	0.5148501660599869	0.5759056369008401	0.5704386117706355	0.13360274175587347	0.12877467512351753	0.029641621261632167	0.08086911067785252	0.029518662621654812	0.08053365143406666
1.1920034190243662	0.387548771085397	0.3896237220116114	0.45336899240206835	0.45269536799022275	0.4864170949924872	0.48439930383715335	0.5183556513584783	0.5150737323382418	0.5761557167520137	0.5706863176008335	0.1336027446926257	0.12877467794418962	0.02950331194429623	0.08097677368402856	0.02938092708689055	0.08064086797598691
1.1991858392609598	0.38771720631005135	0.3897930591774506	0.4535660361347015	0.45289211900366577	0.48662850293412363	0.4846098348221504	0.5185809412274212	0.5152975958032213	0.5764061290541199	0.5709343527253988	0.13360274768270394	0.12877468081607973	0.02936552572109008	0.0810842424230458	0.029243712476805683	0.0807478910594881
1.2064115371925936	0.3878858646820248	0.3899626206878715	0.45376334095014137	0.4530891307129872	0.48684019100541115	0.4848206447751502	0.51880652963296	0.5155217559145877	0.576656873203139	0.5711827165460338	0.13360275072707734	0.128774683740119	0.02922826069442408	0.08119151407673542	0.029107016901647853	0.08085471787806853
1.2136807735891502	0.38805474578788346	0.3901324061272739	0.4539609063654244	0.45328640263595965	0.4870521586884674	0.48503173318042603	0.5190324160234582	0.5157462121241959	0.5769079485863249	0.5714314084557972	0.1336027538267321	0.12877468671725434	0.029091514973444532	0.08129858580781502	0.02897083847843618	0.08096134560631185
1.2209938107917835	0.3882238492082603	0.39030241507409347	0.45415873189065903	0.4534839342834384	0.4872644054579824	0.48524309951485506	0.5192585998393683	0.5159709638760405	0.5771593545821468	0.571680427839046	0.13360275698267257	0.12877468974845072	0.028955286674019476	0.08140545475973227	0.02883517533086888	0.08106777139960286
1.2283509127223842	0.3883931745178149	0.39047264710076157	0.4543568170289786	0.4536817251593145	0.4874769307811683	0.48545474324786736	0.5194850805131787	0.5161960106062019	0.5774110905602293	0.5719297740713764	0.13360276019592104	0.12877469283469	0.028819573918738683	0.0815121180566507	0.028700025589309064	0.08117399239398537
1.2357523448931043	0.388562721285193	0.3906431017736639	0.4545551612764948	0.45387977476046765	0.48768973411770916	0.4856666638413963	0.5197118574693605	0.5164213517427938	0.577663155881293	0.5721794465195644	0.13360276346751943	0.12877469597697216	0.02868437483687103	0.08161857280315132	0.028565387390806052	0.08128000570623328
1.2431983744159416	0.38873248907298524	0.3908137786531003	0.4547537641222494	0.45407808257671883	0.48790281491970905	0.485878860749827	0.519938930124312	0.5166469867059088	0.5779155498970937	0.5724294445415071	0.13360276679852676	0.12877469917631573	0.028549687564328963	0.08172481608438886	0.028431258879010102	0.08138580843358056
1.2506892700123766	0.3889024774376863	0.39098467729324243	0.4549526250481664	0.45427664809078233	0.488116172631642	0.4860913334199463	0.5201662978863055	0.5168729149075643	0.578168271950363	0.5726797674861618	0.13360277019002353	0.12877470243375738	0.028415510243682718	0.08183084496576498	0.028297638204207942	0.08149139765366442
1.2582253020230734	0.3890726859296539	0.3911557972420932	0.45515174352900484	0.45447547077821815	0.48832980669029974	0.4863040812908907	0.5203939601554315	0.5170991357516479	0.5784213213747472	0.5729304146934869	0.1336027736431077	0.12877470575035208	0.028281841024146104	0.08193665649295667	0.028164523523262375	0.08159677042448266
1.2658067424176331	0.38924311409306644	0.39132713804144453	0.4553511190323094	0.45467455010738334	0.48854371652474055	0.4865171037940956	0.5206219163235444	0.5173256486338639	0.5786746974947459	0.5731813854943811	0.13360277715889846	0.12877470912717556	0.028148678061448607	0.08204224769168889	0.028031912999626485	0.0817019237841663
1.2734338648044117	0.38941376146588214	0.39149869922683533	0.4555507510183624	0.4548738855393838	0.48875790155623655	0.48673040035324255	0.5208501657742071	0.5175524529416762	0.5789283996256512	0.5734326792106222	0.13360278073853565	0.12877471256532091	0.028016019518002366	0.08214761556776295	0.027899804803279693	0.08180685475099381
1.2811069444403917	0.3895846275797967	0.39167048032750945	0.4557506389401351	0.45507347652802516	0.4889723611982222	0.4869439703842083	0.5210787078826351	0.5177795480542552	0.5791824270734861	0.5736842951548066	0.13360278438317896	0.12877471606590327	0.027883863562713884	0.08225275710682922	0.027768197110770387	0.08191156032324898
1.2888262582411194	0.38975571196020076	0.3918424808663736	0.45595078224323804	0.45527332251976455	0.489187094856241	0.48715781329501157	0.5213075420156404	0.518006933342421	0.579436779134942	0.5739362326302878	0.13360278809400933	0.12877471963005632	0.02775220837104797	0.08235766927442967	0.02763708810512	0.08201603747899355
1.296592084790695	0.38992701412613817	0.39201470035995384	0.4561511803658723	0.45547342295366	0.48940210192789346	0.4873719284857607	0.5215366675315762	0.5182346081685876	0.5796914550973163	0.574188490931114	0.13360279187222934	0.12877472325893558	0.02762105212499577	0.08246234901568528	0.02750647597585143	0.08212028317612408
1.3044047043518285	0.39009853359026253	0.3921871383183537	0.4563518327387794	0.4556737772613221	0.489617381802783	0.4875863153486009	0.5217660837802792	0.5184625718867069	0.5799464542384508	0.5744410693419669	0.1336027957190633	0.12877472695371647	0.02749039301304279	0.08256679325532446	0.027376358919006805	0.08222429435228662
1.312264398875954	0.3902702698587948	0.39235979424521034	0.4565527387851914	0.45587438486686377	0.48983293386246324	0.487800973267661	0.5219957901030137	0.518690823842213	0.5802017758266674	0.5746939671380994	0.13360279963575813	0.12877473071559709	0.027360229230115607	0.08267099889752672	0.027246735137005373	0.08232806792453573
1.320171452013404	0.3904422224314799	0.3925326676376513	0.45675389792078086	0.4560752451868497	0.4900487574803838	0.48801590161899944	0.5222257858324134	0.5189193633719636	0.5804574191207053	0.5749471835852713	0.13360280362358298	0.12877473454579597	0.027230558977663577	0.08277496282589425	0.02711760283872522	0.08243160078939127
1.3281261491236485	0.3906143908015436	0.3927057579862512	0.45695530955361074	0.4562763576302466	0.49026485202183684	0.48823109977055124	0.5224560702924256	0.5191481898041848	0.5807133833696576	0.5752007179396883	0.13360280768382998	0.1287747384455545	0.02710138046353805	0.08287868190321035	0.0269889602394926	0.08253488982278157
1.3361287772855897	0.39078677445564836	0.3928790647749876	0.45715697308408265	0.45647772159837235	0.4904812168439023	0.4884465670820737	0.5226866427982516	0.5193773024584126	0.5809696678129068	0.575454569447937	0.13360281181781536	0.1287747424161367	0.026972691901967494	0.08298215297133993	0.026860805560961154	0.08263793187980184
1.3441796253079266	0.3909593728738499	0.39305258748119687	0.4573588879048868	0.45667933648484466	0.490697851295393	0.48866230290509144	0.5229175026562899	0.5196067006454356	0.581226271680061	0.5757087373469221	0.13360281602687868	0.12877474645882955	0.026844491513646318	0.08308537285134321	0.026733137031182963	0.08274072379465736
1.352278983739575	0.39113218552955314	0.39322632557553033	0.45756105340095066	0.4568812016755308	0.4909147547168012	0.48887830658284276	0.5231486491640774	0.5198363836672367	0.5814831941908886	0.5759632208638019	0.13360282031238385	0.12877475057494264	0.026716777525628288	0.08318833834307782	0.02660595288458012	0.08284326238057815
1.3604271448801535	0.39130521188946754	0.3934002785219091	0.4577634689493867	0.4570833165484952	0.4911319264402416	0.489094577450224	0.5233800816102313	0.5200663508169355	0.5817404345552539	0.5762180192159241	0.13360282467572082	0.12877475476581052	0.02658954817127679	0.0832910462250851	0.026479251361870126	0.0829455444296201
1.3686244027905345	0.39147845141356263	0.39357444577747963	0.45796613391944124	0.45728568047394824	0.491349365789397	0.4893111148337343	0.5236117992743883	0.5202966013787288	0.5819979919730509	0.5764731316107609	0.13360282911830235	0.1287747590327912	0.02646280169035009	0.08339349325478906	0.026353030710108527	0.0830475667126791
1.3768710533034536	0.3916519035550234	0.3937488267925688	0.45816904767244226	0.45748829281419406	0.4915670720794623	0.48952791805142065	0.5238438014271478	0.5205271346278323	0.5822558656341386	0.5767285572458435	0.13360283364156897	0.1287747633772678	0.02633653632891253	0.08349567616812692	0.026227289182646274	0.08314932597933478
1.3851673940341884	0.3918255677602049	0.3939234210106382	0.4583722095617466	0.4576911529235786	0.4917850446170885	0.48974498641282155	0.5240760873300108	0.5207579498304212	0.5825140547182742	0.576984295308698	0.13360283824698696	0.12877476780064806	0.02621075033928122	0.08359759167939274	0.026102025039058674	0.0832508189576231
1.3935137243912972	0.3919994434685869	0.39409822786823884	0.4585756189326878	0.457894260148436	0.49200328270032584	0.48996231921891087	0.5243086562353196	0.5209890462435705	0.5827725583950472	0.5772403449767779	0.1336028429360484	0.12877477230436626	0.026085441980114865	0.08369923648137956	0.025977236545234206	0.08335204235406479
1.4019103455874267	0.392173530112729	0.3942732467949653	0.45877927512252287	0.45809761382703706	0.4922217856185681	0.4901799157620418	0.5245415073861993	0.521220423115195	0.5830313758238119	0.5774967054173992	0.1336028477102735	0.1287747768898817	0.02596060951627166	0.0838006072449673	0.02585292197322886	0.08345299285342378
1.410357560650181	0.3923478271182237	0.3944484772134098	0.4589831774603789	0.4583012132895354	0.49244055265249453	0.49039777532588963	0.5247746400164953	0.5214520796839899	0.5832905061536211	0.5777533757876733	0.13360285257121	0.12877478155868088	0.025836251218869677	0.08390170061916535	0.025729079601365612	0.08355366711880663
1.4188556744330574	0.3925223339036513	0.39462391853911594	0.4591873252672001	0.45850505785791384	0.49265958307401336	0.4906158971853954	0.5250080533507132	0.521684015179369	0.5835499485231582	0.5780103552344407	0.1336028575204326	0.12877478631227662	0.025712365365265555	0.08400251323109842	0.025605707714127846	0.0836540617913073
1.4274049936264492	0.39269704988053306	0.39479957018053174	0.45939171785569344	0.45870914684593134	0.4928788761462043	0.4908342806067078	0.5252417466039583	0.5219162288214055	0.5838097020606697	0.578267642894203	0.13360286255954604	0.12877479115221033	0.025588950238997654	0.0841030416856654	0.025482804602180664	0.08375417349000713
1.4360058267687137	0.39287197445328476	0.39497543153896353	0.4595963545302749	0.45891347955906836	0.4930984311232599	0.4910529248471263	0.525475718981873	0.5221487198207694	0.5840697658838967	0.5785252378930564	0.13360286769018365	0.12877479608005044	0.025466004129754083	0.0842032825654826	0.02536036856235313	0.08385399881190381
1.4446584842573071	0.39304710701916995	0.39515150200852833	0.4598012345870147	0.45911805529447314	0.4933182472504281	0.4912718291550428	0.5257099696805749	0.5223814873786667	0.5843301391000065	0.5787831393466234	0.13360287291400819	0.1287748010973941	0.025343525333425987	0.0843032324309263	0.02523839789758142	0.08395353433159869
1.453363278359986	0.3932224469682529	0.3953277809761068	0.4600063573135833	0.45932287334090666	0.4935383237639537	0.4914909927698832	0.5259444978865964	0.522614530686778	0.5845908208055237	0.5790413463599838	0.13360287823271355	0.12877480620586793	0.02522151215204005	0.0844028878198202	0.025116890916940804	0.08405277660142474
1.4621205232260774	0.3933979936833513	0.3955042678212959	0.46021172198919585	0.4595279329786879	0.49375865989101897	0.49171041492204937	0.5261793027768196	0.5228478489271953	0.5848518100862615	0.5792998580276076	0.1336028836480233	0.12877481140712765	0.025099962893701644	0.08450224524747796	0.024995845935585237	0.08415172215123334
1.470930534897817	0.39357374653998833	0.3956809619163605	0.4604173278845573	0.45973323347963885	0.49397925484968547	0.49193009483286004	0.5264143835184153	0.5230814412723607	0.5851131060172509	0.5795586734332849	0.13360288916169252	0.12877481670285945	0.024978875872662343	0.08460130120641907	0.024875261274747373	0.08425036748818115
1.4797936313217521	0.3937497049063454	0.39585786262618594	0.4606231742618066	0.45993877410702905	0.4942001078488338	0.4921500317144917	0.5266497392687796	0.5233153068850029	0.5853747076626721	0.5798177916500572	0.13360289477550905	0.12877482209477978	0.024858249409231092	0.08470005216629772	0.024755135261749217	0.08434870909678693
1.48871013236022	0.3939258681432134	0.3960349693082293	0.4608292603744608	0.4601445541155197	0.49442121808810413	0.4923702247699191	0.5268853691754694	0.5235494449180748	0.5856366140757834	0.5800772117401475	0.13360290049129236	0.12877482758463654	0.024738081829770664	0.08479849457390287	0.02463546622986712	0.08444674343853364
1.4976803598028874	0.394102235603945	0.39621228131247094	0.46103558546735945	0.4603505727511076	0.49464258475783657	0.49259067319285504	0.52712127237614	0.5237838545146891	0.5858988242988505	0.58033693275489	0.13360290631089583	0.12877483317420965	0.024618371466726074	0.08489662485305871	0.024516252518466786	0.08454446695212425
1.5067046373783677	0.3942788066344058	0.39638979798136603	0.461242148776608	0.46055682925106933	0.4948642070390106	0.4928113761676914	0.5273574479984801	0.5240185348080555	0.5861613373630765	0.5805969537346605	0.13360291223620485	0.12877483886531005	0.024499116658521558	0.0849944394040989	0.02439749247291445	0.08464187605316909
1.5157832907659001	0.3944555805729248	0.3965675186497945	0.46144894952952026	0.46076332284390364	0.4950860841031836	0.4930323328694376	0.527593895160147	0.5242534849214164	0.5864241522885283	0.5808572737088051	0.13360291826914103	0.1287748446597841	0.02438031574959254	0.08509193460426445	0.024279184444509383	0.08473896713391582
1.5249166476071065	0.39463255675024655	0.3967454426450128	0.4616559869445625	0.4609700527492757	0.4953082151124315	0.4932535424636605	0.527830612968703	0.5244887039679821	0.5866872680840673	0.5811178916955696	0.13360292441166025	0.12877485055950913	0.024261967090406955	0.08518910680741953	0.024161326790537174	0.08483573656334897
1.5341050375178134	0.39480973448948076	0.3969235692866032	0.46186326023129587	0.46117701817795875	0.4955305992192862	0.4934750041064228	0.5280676005215494	0.524724191050866	0.5869506837472762	0.5813788067020268	0.1336029306657535	0.12877485656639795	0.024144069037326688	0.08528595234363934	0.024043917874230658	0.08493218068706199
1.5433487920999491	0.3949871131060529	0.3971018978864252	0.4620707685903182	0.46138421833177784	0.49575323556667406	0.4936967169442229	0.5283048569058607	0.5249599452630209	0.5872143982643856	0.5816400177240065	0.13360293703344808	0.12877486268239813	0.024026619952689288	0.08538246751948009	0.02392695606473083	0.08502829582698723
1.5526482449535108	0.39516469190765424	0.39728042774856376	0.46227851121320657	0.4615916524035506	0.4959761232878547	0.4939186801139315	0.5285423811985195	0.5251959656871714	0.5874784106102028	0.581901523746022	0.13360294351680854	0.12877486890949197	0.023909618204786653	0.08547864861768062	0.02381043973706909	0.08512407828132496
1.5620037316886017	0.3953424701941918	0.39745915816928	0.462486487282459	0.46179931957702997	0.49619926150635774	0.49414089274273076	0.5287801724660499	0.52543225139575	0.5877427197480374	0.5821633237411975	0.13360295011793663	0.128774875249699	0.023793062167793977	0.08557449189707711	0.02369436727220986	0.08521952432462854
1.5714155899375468	0.3955204472577379	0.3976380884369606	0.4626946959714362	0.4620072190268462	0.49642264933592145	0.4943633539480522	0.5290182297645516	0.5256688014508301	0.5880073246296281	0.5824254166711965	0.1336029568389723	0.1287748817050736	0.023676950221783954	0.08566999359238991	0.02357873705694402	0.08531463020734975
1.580884159367074	0.3956986223824791	0.39781721783206564	0.46290313644430203	0.46221534991844676	0.4966462858804286	0.494586062837513	0.5292565521396322	0.5259056149040596	0.5882722241950686	0.5826878014861466	0.13360296368209476	0.12877488827770933	0.023561280752680602	0.08576514991419515	0.023463547483892455	0.08540939215583876
1.5904097816905756	0.39587699484466543	0.3979965456270788	0.463111807855965	0.4624237114080387	0.49687017023384394	0.4948090185088538	0.5294951386263405	0.5261426907965948	0.5885374173727336	0.5829504771245675	0.1336029706495224	0.12877489496973668	0.023446052152280572	0.08585995704873994	0.023348796951545125	0.0855038063723299
1.5999928006804371	0.3960555639125592	0.3981760710864549	0.46332070935201847	0.462632302642528	0.49709430148015044	0.4950322200498751	0.5297339882490987	0.5263800281590323	0.5888029030792028	0.5832134425132959	0.13360297774351407	0.12877490178332554	0.02333126281821407	0.08595441115791402	0.023234483864190025	0.0855978690347996
1.6096335621804478	0.3962343288463834	0.39835579346656846	0.4635298400686813	0.4628411227594614	0.4973186786932855	0.4952556665383742	0.5299731000216351	0.5266176260113425	0.5890686802191876	0.5834766965674112	0.13360298496636958	0.12877490872068503	0.023216911153909336	0.08604850837902234	0.02312060663189186	0.0856915762966537
1.6193324141182788	0.39641328889826943	0.3985357120156613	0.46373919913273715	0.463050170886965	0.4975433009370766	0.4954793570420804	0.5302124729469152	0.526855483362801	0.5893347476854542	0.5837402381901617	0.13360299232043085	0.1287749157840638	0.023102995568621054	0.08614224482468558	0.02300716367050626	0.0857849242867843
1.6290897065180392	0.39659244331220583	0.39871582597379107	0.46394878566147474	0.4632594461436851	0.49776816726517714	0.4957032906185915	0.5304521060170736	0.5270935992119211	0.5896011043587486	0.5840040662728878	0.13360299980808213	0.12877492297575222	0.022989514477341544	0.08623561658271228	0.022894153401615824	0.08587790910937088
1.6389057915129117	0.3967717913239851	0.39889613457277723	0.4641585987626264	0.4634689476387265	0.4979932767210006	0.49592746631530826	0.5306919982133442	0.5273319725463848	0.589867749107719	0.5842681796949477	0.13360300743175094	0.1287749302980821	0.02287646630082918	0.08632861971597094	0.02278157425255145	0.08597052684376649
1.6487810233578566	0.3969513321611514	0.3990766370361495	0.46436863753430796	0.4636786744715929	0.49821862833765646	0.4961518831693709	0.5309321485059926	0.5275706023429743	0.5901346807888411	0.5845325773236412	0.1336030151939094	0.1287749377534271	0.02276384946562615	0.08642125026234737	0.022669424656371007	0.08606277354436997
1.6587157584424002	0.39713106504294776	0.3992573325790938	0.4645789010649569	0.4638886257321246	0.49844422113788417	0.49637654020759214	0.5311725558542447	0.5278094875675027	0.5904018982463392	0.5847972580141324	0.133603023097074	0.1287749453442047	0.022651662403958994	0.08651350423451731	0.022557703051834466	0.08615464524058325
1.6687103553034934	0.3973109891802628	0.3994382204083995	0.46478938843327067	0.4640988005004375	0.49867005413398724	0.49660143644639343	0.5314132192062178	0.5280486271747448	0.5906694003121102	0.5850622206093751	0.13360303114380714	0.12877495307287629	0.02253990355373503	0.08660537761970488	0.0224464078833293	0.08624613793641345
1.6787651746384535	0.39749110377557667	0.3996192997224046	0.4650000987081449	0.46430919784686076	0.49889612632776664	0.49682657089173665	0.5316541374988497	0.5282880201083658	0.5909371858056446	0.585327463940033	0.13360303933671794	0.12877496094194749	0.022428571358599214	0.08669686637981044	0.022335537600969957	0.08633724761062922
1.6888805793179813	0.3976714080229082	0.3998005697109432	0.4652110309486112	0.46451981683187565	0.49912243671045536	0.4970519425390607	0.5318953096578285	0.5285276653008536	0.5912052535339494	0.585592986824405	0.13360304767846237	0.12877496895396984	0.022317664267827553	0.08678796645122588	0.022225090660487723	0.0864279702167039
1.6990569343992543	0.39785190110776	0.3999820295552897	0.46542218420377407	0.46473065650605183	0.4993489842626502	0.4972775503732124	0.5321367345975211	0.5287675616734453	0.5914736022914684	0.5858587880683447	0.13360305617174573	0.1287749771115407	0.02220718073633776	0.08687867374445091	0.022115065523220068	0.08651830168220442
1.7092946071391046	0.3980325822070644	0.4001636784281051	0.46563355751274843	0.4649417159099852	0.49957576795424524	0.497503393368381	0.5323784112209019	0.5290077081360587	0.591742230860004	0.5861248664651846	0.13360306481932177	0.12877498541730598	0.022097119224710582	0.0869689841443062	0.022005460656128406	0.08660823790913241
1.7195939670072704	0.3982134504891293	0.4003455154933819	0.4658451499045965	0.4651529940742346	0.4998027867443645	0.49772947048803007	0.5326203384194813	0.5292481035872191	0.5920111380086376	0.5863912207956552	0.13360307362399415	0.12877499387395808	0.021987478199115174	0.0870588935095924	0.02189627453177323	0.08669777477368257
1.7299553856997325	0.3983945051135824	0.4005275399063889	0.4660569603982637	0.4653644900192588	0.5000300395812934	0.4979557806848308	0.5328625150732336	0.5294887469139893	0.59228032249365	0.5866578498278081	0.13360308258861875	0.12877500248423948	0.021878256131323326	0.08714839767300475	0.02178750562827858	0.08678690812597267
1.7403792371521247	0.39857574523131645	0.40070975081361576	0.4662689880025153	0.46557620275535183	0.5002575254024109	0.4981823229005929	0.5331049400505234	0.529729636991896	0.5925497830584407	0.5869247523169352	0.1336030917161012	0.12877501125094182	0.02176945149865972	0.08723749244096268	0.021679152429289417	0.08687563379001517
1.7508658975532332	0.39875716998443383	0.400892147352717	0.46648123171587164	0.46578813128257945	0.5004852431341205	0.4984090960661971	0.5333476122080345	0.5299707726848585	0.5928195184334479	0.5871919270054886	0.1336031010094017	0.12877502017690803	0.021661062784026797	0.0873261735935813	0.021571213424014246	0.08696394756353243
1.76141574535857	0.3989387785061904	0.4010747286524563	0.466693690526544	0.46600027459071486	0.5007131916917816	0.4986360991015259	0.5335905303906955	0.5302121528451152	0.5930895273360672	0.5874593726230016	0.13360311047153395	0.12877502926503198	0.02155308847586923	0.08741443688445827	0.0214636871071896	0.08705184521797094
1.7720291613040315	0.39912056992093964	0.4012574938326502	0.4669063634123696	0.46621263165917315	0.5009413699796406	0.49886333091539553	0.5338336934316061	0.5304537763131515	0.5933598084705701	0.5877270878860077	0.13360312010556574	0.1287750385182616	0.021445527068127745	0.08750227804053168	0.021356571979030292	0.08713932249818868
1.7827065284196406	0.39930254334407606	0.4014404420041107	0.467119249340746	0.46642520145694727	0.5011697768907598	0.49909079040548526	0.5340771001519639	0.5306956419176246	0.5936303605280229	0.5879950714979588	0.13360312991462112	0.1287750479395963	0.021338377060281744	0.08758969276209427	0.02124986654521166	0.08722637512234144
1.7934482320433673	0.3994846978819791	0.40162357226858947	0.4673323472685667	0.4666379829425417	0.5013984113069496	0.4993184764582685	0.53432074936099	0.5309377484752916	0.5939011821862041	0.5882633221491449	0.13360313990188116	0.12877505753209173	0.021231636957267597	0.08767667672231028	0.021143569316905086	0.0873129987818686
1.8042546598350382	0.39966703263195497	0.40180688371871964	0.4675456561421534	0.46685097506390705	0.5016272720986955	0.4995463879489427	0.5345646398558532	0.5311800947909339	0.5941722721095213	0.5885318385166114	0.13360315007058432	0.1287750672988586	0.021125305269478645	0.0877632255674996	0.021037678810728266	0.08739918914133682
1.8151262017903238	0.3998495466821807	0.401990375437959	0.46775917489719154	0.46706417675837436	0.50185635812509	0.49977452374135906	0.5348087704215964	0.5314226796572833	0.5944436289489289	0.588800619264078	0.13360316042402795	0.12877507724306378	0.021019380512793617	0.08784933491673996	0.020932193548695466	0.08748494183812738
1.8260632502548164	0.40003223911164565	0.4021740465005314	0.4679729024586629	0.4672775869525875	0.5020856682337593	0.500002882687951	0.5350531398310603	0.5316655018549463	0.5947152513418452	0.5890696630418544	0.13360317096556995	0.1287750873679322	0.020913861208498474	0.08793500036183843	0.02082711205823884	0.08757025248246464
1.8370661999381863	0.40021510899009405	0.40235789597136906	0.4681868377407788	0.4674912045624377	0.5023152012607939	0.500231463629664	0.5352977468448076	0.5319085601523297	0.5949871379120675	0.5893389684867587	0.1336031816986281	0.12877509767674677	0.020808745883300617	0.08802021746708988	0.020722432872201324	0.0876551166573023
1.848135447928429	0.40039815537796647	0.4025419229060545	0.4684009796469126	0.46770502849299556	0.5025449560306746	0.5004602653958833	0.5355425902110471	0.5321518533055642	0.5952592872696879	0.5896085342220341	0.13360319262668374	0.1287751081728512	0.02070403306926849	0.08810498176914905	0.02061815452876914	0.08773952991803924
1.8592713937061955	0.4005813773263417	0.4027261263507608	0.4686153270695329	0.46791905763844405	0.5027749313562023	0.5006892868043626	0.5357876686655569	0.5323953800584287	0.5955316980110101	0.5898783588572636	0.13360320375327994	0.1287751188596489	0.02059972130392751	0.08818928877720111	0.02051427557151797	0.08782348779263316
1.8704744391592067	0.4007647738768778	0.40291050534219364	0.4688298788901349	0.46813329088201067	0.5030051260384248	0.500918526661152	0.536032980931608	0.5326391391422733	0.595804368718463	0.5901484409882874	0.1336032150820257	0.12877512974060526	0.020495809130100184	0.0882731339723648	0.020410794549345468	0.08790698578114586
1.8817449885967616	0.40094834406175267	0.40309505890753095	0.46904463397917234	0.46834772709589917	0.5032355388665637	0.5011479837605248	0.5362785257198859	0.5328831292759436	0.5960772979605152	0.5904187791971177	0.13360322661659446	0.1287751408192493	0.020392295095948754	0.08835651280769241	0.020307710016467695	0.08799001935580009
1.8930834487643238	0.4011320869036053	0.40327978606436393	0.4692595911959889	0.4685623651412207	0.5034661686179407	0.5013776568849051	0.5365243017284136	0.5331273491657017	0.5963504842915908	0.5906893720518528	0.13360323836072693	0.12877515209917378	0.020289177754975185	0.08843942070829769	0.020205020532390705	0.08807258396078055
1.9044902288582053	0.4013160014154753	0.4034646858206366	0.4694747493887494	0.4687772038679259	0.5036970140579056	0.5016075448047942	0.5367703076424738	0.5333717975051503	0.5966239262519809	0.5909602181065926	0.13360325031823206	0.12877516358403676	0.020186455666035386	0.08852185307098637	0.02010272466193186	0.08815467501219132
1.9159657405403292	0.4015000866007436	0.40364975717458607	0.46969010739437056	0.46899224211473495	0.503928073939761	0.5018376462786972	0.5370165421345302	0.5336164729751539	0.5968976223677591	0.591231315901353	0.1336032624929878	0.12877517527756313	0.020084127393189988	0.08860380526394351	0.020000820975170086	0.08823628789775739
1.9275103979530908	0.40168434145307125	0.4038349991146814	0.46990566403845063	0.4692074787090687	0.504159347004688	0.502067960053049	0.5372630038641475	0.5338613742437606	0.597171571150692	0.5915026639619789	0.13360327488894205	0.12877518718354478	0.01998219150580738	0.08868527262697512	0.01989930804741391	0.0883174179768389
1.9391246177343011	0.40186876495633955	0.4040204106195627	0.4701214181352003	0.46942291246697787	0.5043908319816723	0.5022984848621397	0.5375096914779139	0.534106499966123	0.5974457710981542	0.5917742608000574	0.1336032875101153	0.1287751993058433	0.019880646578556593	0.0887662504712523	0.01979818445925119	0.08839806058018951
1.9508088190322228	0.4020533560845888	0.4042059906579804	0.4703373684873721	0.469638542193074	0.5046225275874288	0.5025292194280403	0.537756603609361	0.5343518487844201	0.5977202206930388	0.5920461049128314	0.13360330036060084	0.12877521164839	0.01977949119129363	0.08884673407891341	0.019697448796438977	0.08847821100978592
1.9625634235206988	0.40223811380195684	0.4043917381887328	0.47055351388618943	0.46985436668045755	0.5048544325263254	0.5027601624605265	0.5380037388788826	0.5345974193277763	0.5979949184036693	0.5923181947831112	0.1336033134445661	0.12877522421518817	0.01967872392910408	0.08892671870319191	0.01959709964994616	0.08855786453877101
1.9743888554143678	0.4024230370626173	0.40457765216060554	0.4707698531112755	0.4700703847106486	0.5050865454903085	0.5029913126570049	0.538251095893656	0.5348432102121826	0.5982698626837111	0.5925905288791875	0.1336033267662549	0.12877523701031252	0.019578343382278263	0.08900619956824585	0.019497135615964112	0.08863701641145383
1.9862855414839768	0.40260812481071817	0.4047637315123077	0.4709863849305822	0.4702865950535137	0.505318865158826	0.503222668702436	0.5384986732475597	0.5350892200404165	0.5985450519720822	0.5928631056547428	0.1336033403299872	0.1287752500379144	0.019478348146304114	0.08908517186891629	0.019397555295771696	0.08871566184269852
1.9982539110717792	0.4027933759803193	0.40494997517241077	0.47120310810031846	0.47050299646719607	0.5055513901987506	0.5034542292692578	0.5387464695210937	0.5353354474019597	0.5988204846928635	0.5931359235487613	0.13360335414016272	0.1287752633022175	0.01937873682182456	0.0891636307705852	0.01929835729587026	0.08879379601830806
2.010294396107033	0.4029787894953292	0.40513638205928504	0.47142002136487715	0.4707195876980422	0.5057841192643036	0.50368599301731	0.5389944832812962	0.5355818908729192	0.5990961592552088	0.593408980985442	0.13360336820126054	0.12877527680752462	0.01927950801464462	0.08924157140917544	0.01919954022785575	0.08887141409458366
2.0224074311215867	0.40316436426944374	0.40532295108103644	0.47163712345676423	0.4709363674805301	0.5060170509969769	0.5039179585937565	0.5392427130816632	0.535828549015944	0.5993720740532542	0.5936822763741066	0.13360338251784093	0.12877529055821574	0.019180660335695876	0.08931898889078127	0.01910110270844001	0.08894851119825375
2.0345934532655616	0.4033500992060809	0.4055096811354436	0.4718544130965243	0.471153334537197	0.5062501840254556	0.5041501246330086	0.5394911574620648	0.5360754203801451	0.5996482274660275	0.5939558081091122	0.13360339709454702	0.12877530455875133	0.01908219240103648	0.08939587829176787	0.019003043359429483	0.08902508242628926
2.0468529023231294	0.4035359931983189	0.4056965711098931	0.4720718889926685	0.4713704875785652	0.5064835169655403	0.504382489756646	0.5397398149486639	0.5363225035010106	0.5999246178573568	0.5942295745697574	0.13360341193610709	0.12877531881367138	0.01898410283182983	0.08947223465850129	0.01890536080772165	0.08910112284581828
2.059186220728381	0.403722045128831	0.4058836198813162	0.47228954984160026	0.47158782530306953	0.5067170484200677	0.5046150525733404	0.5399886840538314	0.536569796900326	0.6002012435757784	0.5945035741201949	0.13360342704733438	0.12877533332760038	0.01888639025428418	0.08954805300703583	0.0188080536852695	0.08917662749398403
2.0715938535812968	0.4039082538698221	0.4060708263161239	0.47250739432754146	0.47180534639698346	0.5069507769788325	0.5048478116787756	0.5402377632760639	0.5368172990860888	0.6004781029544448	0.5947778051093374	0.13360344243313085	0.12877534810524463	0.018789053299745007	0.08962332832334141	0.018711120629095745	0.0892515913778027
2.084076248663807	0.4040946182829642	0.40625818927014207	0.4727254211224587	0.4720230495343444	0.5071847012185084	0.5050807656555697	0.5404870510998991	0.5370650085524268	0.6007551943110322	0.5950522658707678	0.13360345809848662	0.12877536315139854	0.01869209060454935	0.08969805556287724	0.01861456028122177	0.08932600947390767
2.0966338564559543	0.4042811372193312	0.406445707588547	0.47294362888598795	0.4722409333768799	0.5074188197025677	0.505313913073195	0.5407365459958315	0.5373129237795131	0.6010325159476474	0.5953269547226456	0.1336034740484824	0.12877537847094173	0.01859550081008976	0.08977222965052079	0.018518371288660518	0.08939987672843586
2.109267130152151	0.4044678095193336	0.40663338010579847	0.47316201626536003	0.4724589965739319	0.5076531309812022	0.5055472524878983	0.5409862464202281	0.5375610432334821	0.6013100661507343	0.5956018699676148	0.13360349028829194	0.12877539406884336	0.018499282562768116	0.08984584548034036	0.018422552303483997	0.08947318805704185
2.1219765256775314	0.4046546340126528	0.4068212056455757	0.47338058189532417	0.47267723776238274	0.5078876335912416	0.5057807824426223	0.5412361508152419	0.5378093653663455	0.6015878431909795	0.5958770098927112	0.13360350682318303	0.12877540995016273	0.018403434513984962	0.08991889791556673	0.01832710198272025	0.08954593834469904
2.1347625017044103	0.4048416095181761	0.4070091830207098	0.47359932439807384	0.4728956555665778	0.508122326056074	0.5060145014669233	0.541486257608728	0.5380578886159059	0.6018658453232185	0.5961523727692685	0.13360352365851863	0.1287754261200507	0.018307955320153724	0.0899913817885789	0.018232018988321386	0.08961812244520218
2.147625519668832	0.4050287348439296	0.4071973110331179	0.47381824238316944	0.47311424859825113	0.5083572068855645	0.5062484080768913	0.5417365652141568	0.5383066114056729	0.6021440707863414	0.5964279568528238	0.13360354079975964	0.12877544258375245	0.018212843642626098	0.09006329190033568	0.018137301987241727	0.08968973518160794
2.160566043787228	0.40521600878701186	0.4073855884737363	0.4740373344474621	0.47333301545644796	0.508592274575973	0.5064825007750694	0.5419870720305272	0.5385555321447767	0.602422517803196	0.596703760383025	0.13360355825246584	0.12877545934660886	0.01811809814767429	0.09013462302046094	0.018042949651324136	0.08976077134551019
2.1735845410731627	0.4054034301335268	0.40757401412245275	0.4742565991750164	0.47355195472744854	0.5088275276098724	0.5067167780503705	0.5422377764422802	0.5388046492278806	0.6027011845804936	0.5969797815835336	0.1336035760222986	0.1287754764140563	0.01802371750656917	0.09020536988727201	0.01794896065734264	0.08983122569735258
2.1866814813541975	0.40559099765851697	0.40776258674804006	0.47447603513703385	0.47377106498469074	0.5090629644560672	0.5069512383779976	0.5424886768192122	0.5390539610350965	0.6029800693087124	0.5972560186619316	0.13360359411502215	0.12877549379163158	0.017929700395466597	0.09027552720738186	0.01785533368697756	0.08990109296605908
2.199857337288837	0.4057787101258953	0.40795130510808686	0.4746956408917746	0.47399034478869256	0.5092985835695097	0.5071858802193592	0.5427397715163862	0.5393034659318959	0.6032591701620005	0.5975324698096246	0.13360361253650505	0.1287755114849713	0.01783604549540385	0.09034508965551424	0.017762067426755124	0.08997036784879242
2.213112584383593	0.40596656628837763	0.40814016794893027	0.4749154149844794	0.4742097926869743	0.5095343833912171	0.5074207020219881	0.5429910588740445	0.5395531622690238	0.6035384852980796	0.597809133201746	0.13360363129272293	0.12877552949981538	0.017742751492345832	0.0904140518746459	0.01766916056811141	0.09003904501103932
2.2264477010101436	0.4061545648874142	0.40832917400558705	0.47513535594729195	0.47442940721398025	0.509770362348189	0.5076557022194575	0.5432425372175206	0.5398030483824097	0.6038180128581476	0.5980860069970603	0.13360365038975985	0.128775547842007	0.017649817077092678	0.09048240847552336	0.017576611807282205	0.09010711908624103
2.2398631684225956	0.4063427046531207	0.4085183220016847	0.47535546229917885	0.47464918689100033	0.5100065188533212	0.5078908792312977	0.543494204857149	0.5400531225930797	0.6040977509667792	0.5983630893378663	0.13360366983381056	0.12877556651749572	0.017557240945272667	0.09055015403656341	0.01748441984537763	0.0901745846757791
2.2533594707748548	0.40653098430420964	0.40870761064939204	0.475575732545851	0.4748691302260903	0.5102428513053237	0.5081262314629121	0.5437460600881772	0.5403033832070683	0.6043776977318289	0.5986403783498998	0.1336036896311827	0.1287755855323403	0.017465021797416824	0.09061728310400952	0.01739258338830396	0.0902414363488333
2.2669370951380965	0.4067194025479211	0.4088970386493499	0.47579616517968465	0.47508923571399325	0.510479358088635	0.5083617573054927	0.5439981011906754	0.5405538285153283	0.604657851244333	0.5989178721422354	0.13360370978829816	0.1287756048927084	0.017373158338838124	0.09068379019146278	0.01730110114674943	0.09030766864196949
2.2805965315183476	0.4069079580799528	0.4090866046906006	0.4760167586796406	0.4753095018360587	0.510716037573337	0.5085974551359352	0.5442503264294465	0.5408044567936415	0.6049382095784083	0.5991955688071873	0.13360373031169553	0.12877562460488068	0.017281649279620837	0.09074966977968302	0.01720997183620554	0.09037327605945222
2.294338272874165	0.40709664958438924	0.40927630745051835	0.47623751151118354	0.47552992706016395	0.5109528881150689	0.5088333233167547	0.544502734053935	0.5410552663025299	0.6052187707911528	0.599473466420213	0.13360375120803278	0.1287756446752518	0.017190493334684476	0.09081491631675931	0.017119194176938635	0.09043825307264797
2.308162815134429	0.40728547573363283	0.4094661455947379	0.4764584221262025	0.47575050984063194	0.5111899080549428	0.5090693601959988	0.5447553222981373	0.541306255287163	0.6054995329225474	0.5997515630398113	0.1336037724840887	0.12877566511033234	0.017099689223702086	0.09087952421769785	0.017028766893940173	0.09050259412013872
2.3220706572162446	0.4074744351883321	0.40965611777708355	0.4766794889629288	0.47597124861815104	0.5114270957194555	0.5093055641071629	0.5450080893805088	0.541557421977269	0.6057804939953534	0.6000298567074241	0.13360379414676504	0.12877568591675145	0.017009235671089584	0.09094348786425144	0.016938688716948036	0.09056629360733837
2.336062301042938	0.4076635265973105	0.40984622263949827	0.47690071044585464	0.4761921418196938	0.5116644494204033	0.5095419333691026	0.5452610335038732	0.5418087645870423	0.6060616520150117	0.6003083454473365	0.1336038162030896	0.1287757071012584	0.016919131406012866	0.09100680160486263	0.01684895838042877	0.09062934590666316
2.3501382515621807	0.40785274859749476	0.4100364588119708	0.47712208498565123	0.47641318785843456	0.5119019674547934	0.5097784662859483	0.545514152855329	0.5420602813150529	0.6063430049695416	0.6005870272665745	0.1336038386602168	0.12877572867072645	0.016829375162338067	0.09106945975453584	0.01675957462351718	0.09069174535700597
2.3642990167642037	0.4080420998138437	0.4102268249124647	0.4773436109790866	0.47663438513366785	0.5121396481047575	0.5100151611470162	0.5457674456061584	0.5423119703441529	0.6066245508294394	0.6008659001548062	0.13360386152543258	0.12877575063215216	0.0167399656786813	0.0911314565946526	0.016670536190087404	0.09075348626383573
2.378545107700138	0.4082315788592756	0.4104173195468453	0.47756528680894295	0.47685573203072573	0.5123774896374634	0.5102520162267228	0.5460209099117332	0.5425638298413855	0.6069062875475747	0.6011449620842387	0.1336038848061545	0.12877577299266052	0.01665090169830208	0.0911927863726163	0.01658184182864275	0.0908145628990269
2.392877038500453	0.40842118433459496	0.41060794130880646	0.4777871108439328	0.47707722692089477	0.5126154903050261	0.5104890297844951	0.5462745439114212	0.5428158579578908	0.6071882130590883	0.601424211009517	0.1336039085099353	0.128775795759505	0.016562181969142387	0.0912534433020653	0.01649349029234415	0.09087496950053264
2.4072953263935135	0.40861091482842044	0.41079868877979775	0.47800908143861665	0.4772988681613326	0.5128536483444197	0.5107262000646831	0.5465283457284922	0.5430680528288131	0.6074703252812892	0.6017036448676208	0.13360393264446413	0.12877581894007176	0.016473805243837347	0.09131342156237565	0.016405480339006573	0.09093470027232797
2.4218004917242455	0.40880076891711065	0.4109895605289506	0.4782311969333177	0.47752065409498395	0.5130919619773878	0.5109635252964705	0.5467823134700246	0.543320412573207	0.6077526221135494	0.6019832615777625	0.13360395721757173	0.12877584254188157	0.016385770279619294	0.09137271529870361	0.016317810731067084	0.09099374938428184
2.436393057972914	0.4089907451646912	0.41118055511300444	0.47845345565403863	0.4777425830504974	0.5133304294103538	0.5112010036937856	0.5470364452268089	0.5435729352939428	0.6080351014372013	0.6022630590412832	0.13360398223722952	0.12877586657259074	0.01629807583836751	0.0914313186216873	0.016230480235549294	0.09105211097201504
2.4510735517740176	0.40918084212277994	0.41137167107623196	0.47867585591237655	0.47796465334213944	0.5135690488343309	0.511438633455212	0.5472907390732541	0.5438256190776121	0.6083177611154319	0.6025430351415493	0.1336040077115543	0.1287758910399956	0.0162107206865727	0.09148922560738981	0.016143487624098896	0.09110977913647389
2.46584250293529	0.4093710583305121	0.4115629069503647	0.4788983960054369	0.4781868632697108	0.5138078184248314	0.5116764127638972	0.5475451930672903	0.5440784619944327	0.6086005989931773	0.6028231877438482	0.1336040336488112	0.12877591595203391	0.016123703595312122	0.09154643029715714	0.016056831672894845	0.0911667479443139
2.4807004444568266	0.409561392314467	0.41175426125451775	0.4791210742157498	0.4784092111184603	0.5140467363417761	0.5119143397874639	0.5477998052502745	0.5443314620981531	0.6088836128970189	0.6031035146952838	0.13360406005741476	0.12877594131678813	0.016037023340242484	0.0916029266972771	0.01597051116272752	0.09122301142720346
2.4956479125503126	0.4097518425885903	0.4119457324951139	0.47934388881118195	0.47863169515899906	0.5142858007294027	0.5121524126779174	0.5480545736468917	0.5445846174259561	0.6091668006350744	0.6033840138246702	0.13360408694593273	0.12877596714248718	0.015950678701603493	0.09165870877903615	0.015884524878906348	0.09127856358185227
2.510685446658382	0.4099424076541208	0.41213731916580854	0.47956683804485223	0.47885431364721515	0.5145250097161741	0.5123906295715556	0.5483094962650602	0.5448379259983631	0.6094501599968942	0.6036646829424284	0.13360411432308855	0.12877599343750945	0.015864668464136145	0.09171377047840679	0.01579887161124205	0.0913333983698692
2.5258135894740787	0.41013308599951254	0.412329019747412	0.479789920155043	0.4790770648241853	0.5147643614146858	0.5126289885888753	0.5485645710958321	0.5450913858191364	0.6097336887533517	0.6039455198404771	0.13360414219776445	0.12877602021038678	0.015778991417164434	0.09176810569590543	0.015713550154110578	0.09138750971767706
2.54103288696045	0.41032387610035936	0.41252083270781426	0.4800131333651144	0.47929994691608985	0.5150038539215742	0.5128674878344825	0.5488197961132972	0.5453449948751827	0.6100173846565377	0.6042265222921293	0.13360417057900467	0.12877604746980484	0.01569364635450654	0.09182170829662084	0.01562855930636431	0.091440891516271
2.556343888370238	0.4105147764193178	0.4127127565019068	0.48023647588341617	0.4795229581341242	0.5152434853174226	0.5131061253969977	0.5490751692744829	0.545598751136455	0.6103012454396518	0.6045076880519828	0.13360419947601607	0.12877607522460763	0.015608632074467721	0.0918745721096883	0.015543897871310719	0.09149353762090584
2.571747146265715	0.4107057854060293	0.41290478957150556	0.480459945903199	0.47974609667441026	0.5154832536666677	0.5133448993489633	0.5493306885192565	0.5458526525558536	0.6105852688168928	0.6047890148558144	0.13360422889817497	0.12877610348380064	0.015523947379861625	0.09192669092837491	0.015459564656772784	0.0915454418511672
2.5872432165386163	0.4108969014970438	0.41309693034527334	0.4806835416025274	0.47996936071791035	0.5157231570175066	0.5135838077467509	0.5495863517702262	0.5461066970691294	0.610869452483352	0.6050705004204708	0.1336042588550272	0.12877613225655174	0.015439591077960557	0.09197805850990903	0.01537555847498595	0.09159659799074404
2.602832658430207	0.4110881231157402	0.41328917723864067	0.4809072611441892	0.48019274843033616	0.5159631934018014	0.513822848630466	0.5498421569326399	0.546360882594783	0.6111537941149016	0.6053521424437611	0.13360428935629204	0.12877616155219676	0.015355561980488375	0.09202866857522451	0.015291878142633664	0.0916469997871161
2.6185160345514573	0.41127944867224936	0.41348152865372784	0.4811311026756078	0.4804162579620611	0.5162033608349849	0.5140620200238549	0.5500981018942871	0.5466152070339658	0.6114382913680861	0.6056339386043469	0.13360432041186576	0.12877619138024002	0.015271858903609825	0.09207851480879015	0.015208522480843811	0.0916966409516391
2.6342939109033563	0.411470876563374	0.4136739829792655	0.48135506432875114	0.4806398874480301	0.516443657315965	0.5143013199342089	0.5503541845253962	0.5468696682703807	0.6117229418800115	0.605915886561634	0.13360435203182439	0.12877622175036021	0.015188480667923443	0.09212759085858124	0.015125490315096357	0.09174551515907581
2.6501668568973313	0.41166240517251057	0.41386653859051536	0.4815791442200422	0.4808636350076699	0.5166840808270295	0.5145407463522695	0.5506104026785351	0.5471242641701806	0.6120077432682345	0.6061979839556614	0.13360438422642734	0.12877625267241077	0.01510542609843668	0.09217589033579543	0.015042780475322814	0.0917936160477808
2.666135445375801	0.41185403286956884	0.41405919384919015	0.48180334045026874	0.48108749874479884	0.5169246293337502	0.5147802972521329	0.5508667541885094	0.5473789925818681	0.6122926931306517	0.6064802284069929	0.13360441700612055	0.12877628415642428	0.015022694024505512	0.09222340681459684	0.014960391795787231	0.09184093721924569
2.6822002526328483	0.4120457580108919	0.41425194710337326	0.482027651104491	0.48131147674753544	0.5171653007848845	0.5150199705911535	0.5511232368722591	0.5476338513361945	0.6125777890453864	0.606762617516604	0.13360445038153956	0.1287763162126169	0.014940283279928579	0.09227013383208771	0.014878323115135927	0.0918874722379428
2.6983618584350144	0.4122375789391761	0.41444479668743817	0.48225207425195143	0.48153556708820766	0.5174060931122811	0.5152597643098469	0.551379848528758	0.5478888382460569	0.6128630285706783	0.6070451488657721	0.13360448436351385	0.12877634885138892	0.014858192702838835	0.0923160648882515	0.014796573276338876	0.09193321463136783
2.71462084604223	0.41242949398338996	0.41463774092196726	0.4824766079459825	0.4817597678232611	0.5176470042307806	0.5154996763317939	0.5516365869389097	0.5481439511063975	0.6131484092447689	0.6073278200159645	0.13360451896306902	0.12877638208333067	0.014776421135698214	0.09236119344539873	0.014715141126712794	0.09197815788971297
2.730977802228858	0.41262150145869275	0.41483077811367003	0.4827012502239142	0.48198407699316653	0.517888032038118	0.5157397045635425	0.5518934498654448	0.5483991876940997	0.6134339285857895	0.607610628508726	0.13360455419143152	0.12877641591922534	0.014694967425327832	0.09240551292839427	0.014634025517892724	0.09202229546568219
2.747433317304874	0.412813599666353	0.4150239065553019	0.48292599910698136	0.4822084926223282	0.5181291744148248	0.5159798468945096	0.5521504350528168	0.5486545457678855	0.6137195840916471	0.6078935718655665	0.13360459006003192	0.12877645037005103	0.01461383042285469	0.0924490167242169	0.01455322530578762	0.09206562077437752
2.763987985137163	0.41300578689366596	0.41521712452558074	0.4831508526002299	0.4824330127189896	0.5183704292241297	0.5162201011968832	0.5524075402270981	0.5489100230682121	0.6140053732399101	0.6081766475878475	0.13360462658050948	0.12877648544698692	0.014533008983706353	0.09249169818200187	0.014472739350624764	0.09210812719319961
2.780642403170963	0.4131980614138715	0.41541043028910507	0.4833758086924245	0.4826576352751412	0.5186117943118598	0.5164604653255238	0.5526647630958751	0.5491656173171673	0.6142912934876937	0.608459853156669	0.13360466376471308	0.12877652116141405	0.014452501967598508	0.09253355061261459	0.014392566516876926	0.09214980806150663
2.797397172451417	0.4133904214860712	0.41560382209627017	0.48360086535595337	0.4828823582664261	0.5188532675063404	0.5167009371178642	0.5529221013481432	0.5494213262183654	0.6145773422715453	0.6087431860327548	0.13360470162470886	0.12877655752492104	0.014372308238524312	0.09257456728876434	0.014312705673276582	0.09219065668047222
2.8142528976452668	0.4135828653551443	0.4157972981831847	0.4838260205467338	0.48310717965204536	0.5190948466182954	0.5169415143938108	0.553179552654201	0.5496771474568419	0.6148635170073274	0.6090266436563384	0.13360474017278157	0.1287765945493071	0.014292426664727742	0.09261474144452109	0.014233155692808808	0.09223066631311383
2.831210187062679	0.41377539125166435	0.4159908567715867	0.4840512722041176	0.4833320973746637	0.5193365294407459	0.5171821949556425	0.5534371146655442	0.5499330786989489	0.6151498150901036	0.6093102234470474	0.13360477942143925	0.12877663224658656	0.014212856118694717	0.09265406627541495	0.014153915452661536	0.09226983018382384
2.848269652679189	0.4139679973918151	0.41618449606875885	0.48427661825079565	0.4835571093603143	0.5195783137489101	0.517422976587911	0.5536947850147597	0.550189117592248	0.61543623389402	0.6095939228037888	0.13360481938341798	0.12877667062899123	0.014133595477147765	0.09269253493822305	0.014074983834253985	0.092308141478469
2.865431910157798	0.4141606819773053	0.41637821426744387	0.48450205659270174	0.48378221351830314	0.519820197300101	0.5176638570573392	0.553952561315417	0.5504452617654046	0.6157227707721894	0.6098777391046319	0.13360486007168426	0.1287767097089754	0.014054643621003393	0.09273014055051476	0.01399635972318869	0.09234559334403514
2.882697578871184	0.4143534431952839	0.4165720095457588	0.4847275851189163	0.4840074077411126	0.5200621778336246	0.5179048341127198	0.5542104411619626	0.5507015088280818	0.6160094230565731	0.610161669706693	0.13360490149944126	0.1287767494992207	0.013975999435389852	0.09276687619079382	0.01391804200923552	0.09238217888838562
2.900067281924058	0.41454627921825427	0.4167658800671092	0.4849532017015699	0.4842326899043049	0.520304253070678	0.5181459054848127	0.5544684221296111	0.550957856370831	0.6162961880578637	0.6104457119460168	0.13360494368013223	0.12877679001263828	0.013897661809613382	0.09280273489821411	0.013840029586344116	0.09241789118028976
2.9175416461756507	0.41473918820398836	0.4169598239801032	0.4851789041957453	0.4844580578664257	0.5205464207142453	0.5183870688862436	0.5547265017742361	0.5512143019649867	0.6165830630653647	0.6107298631374608	0.13360498662744447	0.128776831262375	0.01381962963715111	0.09283770967233806	0.013762321352645657	0.09245272324936593
2.9351213022623317	0.41493216829544005	0.4171538394184647	0.48540469043938045	0.48468350946890587	0.5207886784489953	0.518628322011401	0.5549846776322626	0.5514708431625565	0.6168700453468737	0.6110141205745758	0.13360503035531443	0.1287768732618162	0.01374190181563506	0.09287179347315089	0.013684916210371156	0.09248666808547057
2.952806884620376	0.4151252176206588	0.41734792450094627	0.48563055825317064	0.48490904253596434	0.5210310239411778	0.518869662536332	0.555242947220557	0.5517274774961133	0.6171571321485615	0.6112984815294885	0.13360507487793147	0.12877691602459068	0.013664477246823736	0.09290497922056318	0.013607813065860341	0.09251971863871233
2.970599031508854	0.41531833429270093	0.417542077331241	0.4858565054404683	0.4851346548745089	0.5212734548385177	0.5191110881186386	0.5555013080363169	0.5519842024786852	0.6174443206948523	0.6115829432527818	0.13360512020974377	0.12877695956457466	0.013587354836598564	0.09293725979443934	0.013531010829575862	0.09255186781933844
2.9884983850326714	0.41551151640954354	0.41773629599789525	0.4860825297871862	0.4853603442740379	0.5215159687701121	0.5193525963973741	0.5557597575569615	0.552241015603647	0.6177316081883042	0.6118675029733757	0.13360516636546085	0.1287770038958975	0.013510533494979882	0.09296862803462602	0.013454508416099742	0.09258310849773466
3.006505591165733	0.415704762053995	0.41793057857422006	0.4863086290616955	0.485586108506541	0.5217585633463242	0.5195941849929379	0.5560182932400204	0.5524979143446096	0.6180189918094858	0.6121521578984077	0.1336052133600617	0.1287770490329449	0.013434012136055884	0.09299907674025576	0.013378304744060543	0.09261343350380002
3.0246212997742656	0.4158980692936069	0.4181249231182017	0.48653480101472785	0.4858119453263992	0.5220012361586772	0.5198358515069701	0.5562769125230219	0.552754896155309	0.6183064687168579	0.6124369052131119	0.1336052612087952	0.12877709499036397	0.013357789677975518	0.09302859866984647	0.013302398736149357	0.09264283562706055
3.0428461646402667	0.416091436180584	0.41831932767241237	0.4867610433792732	0.4860378524702843	0.5222439847797485	0.5200775935222459	0.5565356128233822	0.5530119584694958	0.6185940360466489	0.6127217420806983	0.13360530992718997	0.12877714178306882	0.01328186504299822	0.09305718654140094	0.013226789319123355	0.09267130761649867
3.0611808434850984	0.4162848607516958	0.418513790263921	0.4869873538704802	0.48626382765705906	0.5224868067630638	0.5203194086025699	0.5567943915382922	0.5532690987008234	0.6188816909127337	0.6130066656422314	0.1336053595310551	0.12877718942624394	0.013206237157421086	0.09308483303175308	0.013151475423761383	0.09269884218025481
3.079625997993227	0.4164783410281855	0.41870830890420213	0.4872137301855538	0.4864898685876752	0.5227296996429885	0.5205612942926682	0.5570532460446056	0.5535263142427362	0.6191694304065103	0.6132916730165088	0.13360541003648818	0.12877723793535073	0.013130904951552225	0.09311153077649692	0.013076455984862179	0.09272543198540006
3.0981822938360946	0.4166718750156796	0.4189028815890455	0.4874401700036541	0.4867159729450721	0.522972660934621	0.5208032481180827	0.557312173698725	0.5537836024683566	0.6194572515967764	0.6135767612999375	0.13360546145987906	0.12877728732613075	0.013055867359737405	0.09313727237001501	0.01300172994124793	0.0927510696581777
3.116850400696155	0.4168654607040973	0.4190975062984648	0.48766667098579325	0.48694213839407474	0.5232156881336841	0.5210452675850629	0.5575711718364883	0.5540409607303726	0.6197451515296057	0.6138619275664132	0.1336055138179154	0.12877733761461263	0.012981123320335186	0.09316205036508052	0.012927296235716312	0.09277574778313635
3.135630992291033	0.417059096067558	0.4192921809966057	0.487893230774733	0.4871683625812909	0.5234587787164169	0.5212873501804574	0.5578302377730551	0.5542983863609239	0.6200331272282227	0.6141471688671947	0.13360556712758914	0.12877738881711617	0.012906671775699152	0.09318585727287143	0.01285315381503338	0.09279945890338581
3.1545247463978408	0.41725277906429054	0.4194869036316541	0.4881198469948817	0.4873946431350087	0.5237019301394656	0.5215294933716057	0.5580893688027913	0.5545558766714885	0.6203211756928791	0.614432482230782	0.1336056214061998	0.12877744095025787	0.012832511672144165	0.09320868556250161	0.012779301629937123	0.09282219552036963
3.1735323448776414	0.41744650763653945	0.4196816721357426	0.48834651725218936	0.48762097766509177	0.5239451398397734	0.5217716946062291	0.5583485621991544	0.5548134289527672	0.6206092939007267	0.6147178646627898	0.1336056766713634	0.12877749403095592	0.012758641959967676	0.09323052766110607	0.01270573863512503	0.09284395009369462
3.192654473700048	0.4176402797104731	0.41987648442485853	0.4885732391340446	0.4878473637628767	0.5241884052344713	0.5220139513123213	0.5586078152145775	0.55507104047457	0.6208974788056927	0.6150033131458255	0.13360573294101413	0.12877754807643704	0.01268506159339644	0.09325137595347144	0.012632463789207904	0.09286471504077554
3.211891822967991	0.4178340931960893	0.42007133839874905	0.48880001020916913	0.4880737990010675	0.5244317237207665	0.522256260898038	0.5588671250803535	0.5553287084856996	0.6211857273383528	0.6152888246393611	0.13360579023341387	0.12877760310424025	0.012611769530614936	0.09327122278200761	0.012559476054741836	0.09288448273687777
3.2312450869426166	0.4180279459871219	0.42026623194082807	0.4890268280275129	0.4883002809336311	0.5246750926758329	0.5224986207515873	0.5591264890065185	0.5555864302138367	0.6214740364058046	0.6155743960796097	0.1336058485671555	0.12877765913222497	0.01253876473372273	0.09329006044649191	0.012486774398157152	0.09290324551470519
3.2507149640683446	0.4182218359609463	0.4204611629180808	0.48925369012014763	0.4885268070956915	0.524918509456698	0.5227410282411168	0.5593859041817342	0.5558442028654214	0.6217624028915395	0.615860024379397	0.13360590796117075	0.12877771617857278	0.012466046168713163	0.09330788120368538	0.012414357789799269	0.09292099566434331
3.2703021569980693	0.41841576097848415	0.42065612918096895	0.48948059399916116	0.4887533750034241	0.5251619714001317	0.5229834807146044	0.5596453677731706	0.5561020236255393	0.6220508236553157	0.6161457064280369	0.13360596843473554	0.12877777426179893	0.012393612805484011	0.09332467726747495	0.012342225203873625	0.09293772543307455
3.2900073726185273	0.4186097188841086	0.42085112856333534	0.48970753715755083	0.48897998215394906	0.5254054758225337	0.5232259754997445	0.5599048769263881	0.5563598896578016	0.6223392955330288	0.6164314390912015	0.13360603000747534	0.12877783340075294	0.012321463617810835	0.0933404408085039	0.012270375618475882	0.09295342702517928
3.3098313220758016	0.41880370750554713	0.4210461588823076	0.48993451706911517	0.4892066260252246	0.5256490200198203	0.5234685099038369	0.5601644287652182	0.5566177981042286	0.6226278153365832	0.6167172192107964	0.13360609269937368	0.1287778936146278	0.01224959758332922	0.09335516395393029	0.012198808015520868	0.09296809260169425
3.329774720800988	0.41899772465378665	0.42124121793820124	0.4901615311883475	0.4894333040759386	0.5258926012673112	0.5237110812136723	0.5604240203916454	0.5568757460851309	0.6229163798537635	0.617003043604829	0.1336061565307771	0.12877795492296645	0.012178013683538325	0.09336883878744118	0.012127521380767448	0.0929817142801852
3.349838288536016	0.41919176812297543	0.42143630351442296	0.4903885769503267	0.4896600137454023	0.5261362168196153	0.5239536866954203	0.5606836488856864	0.5571337306989905	0.6232049858481031	0.6172889090672831	0.13360622152240137	0.1287780173456655	0.012106710903747597	0.0933814573488263	0.01205651470380431	0.09299428413483213
3.370022749359618	0.4193858356903257	0.42163141337737275	0.4906156517706089	0.48988675245344004	0.526379863910516	0.5241963235945147	0.5609433113052711	0.5573917490223417	0.6234936300587551	0.6175748123679867	0.13360628769533975	0.12877808090298482	0.012035688233108743	0.09339301163380753	0.011985786978016222	0.09300579419574717
3.390328831713469	0.4195799251160161	0.42182654527634583	0.4908427530451173	0.4901135176002812	0.5266235397528564	0.5244389891355387	0.5612030046861208	0.5576497981096503	0.6237823092003603	0.6178607502524844	0.13360635507106933	0.12877814561555165	0.011964944664581978	0.09340349359418099	0.011915337200587572	0.09301623644930146
3.4107572684284713	0.41977403414309317	0.42202169694343405	0.4910698781500343	0.4903403065664511	0.5268672415384241	0.5246816805221107	0.5614627260416285	0.5579078749931953	0.6240710199629166	0.6181467194419056	0.13360642367145636	0.12877821150436905	0.011894479194921814	0.09341289513717754	0.011845164372486394	0.09302560283765615
3.431308796751202	0.41996816049737173	0.4222168660934267	0.49129702444168905	0.49056711671266	0.5271109664378345	0.5249243949367685	0.5617224723627363	0.5581659766829455	0.6243597590116468	0.6184327166328346	0.13360649351876647	0.12877827859082142	0.011824290824630879	0.09342120812533494	0.01177526749842528	0.09303388525849243
3.4519841583705158	0.4201623018873356	0.4224120504237103	0.4915241892564477	0.490793945379693	0.5273547116004141	0.5251671295408527	0.5619822406178127	0.55842410016644	0.6246485229868654	0.618718738497179	0.13360656463566833	0.12877834689668255	0.011754378558029188	0.0934284243767678	0.011705645586886249	0.09304107556498309
3.47278409944432	0.42035645600403804	0.42260724761416907	0.4917513699106021	0.49102078988829945	0.5275984741540852	0.5254098814743909	0.5622420277525317	0.5586822424086652	0.624937308503847	0.6190047816820375	0.13360663704524445	0.12877841644412164	0.011684741403165333	0.09343453566440019	0.01163629765008345	0.09304716556562198
3.4937093706264992	0.4205506205210002	0.422802455327084	0.4919785637002576	0.4912476475390809	0.5278422512052459	0.525652647855981	0.5625018306897483	0.5589404003519334	0.625226112152692	0.6192908428095693	0.1336067107709961	0.12877848725571153	0.011615378371805818	0.09343953371589464	0.011567222703963154	0.0930521470239114
3.514760727094002	0.4207447930941103	0.4229976712070308	0.49220576790122084	0.491474515612379	0.5280860398386532	0.5258954257826725	0.562761646329375	0.5591985709157586	0.6255149304981925	0.6195769184768581	0.13360678583685182	0.12877855935443483	0.011546288479468814	0.09344341021372315	0.011498419768161128	0.0930560116581205
3.535938928574102	0.4209389713615224	0.4231928928807794	0.4924329797688868	0.4917013913681636	0.5283298371173049	0.5261382123298494	0.5630214715482581	0.5594567509967351	0.6258037600796985	0.6198630052557828	0.13360686226717608	0.12877863276369278	0.011477470745381524	0.09344615679491142	0.01142988786602217	0.09305875114127105
3.557244739371806	0.42113315294355363	0.42338811795719017	0.49266019653812543	0.4919282720459186	0.5285736400823198	0.526381004551111	0.5632813032000529	0.559714937468411	0.6260925974109826	0.62014909969288	0.1336069400867757	0.12877870750731152	0.011408924192455316	0.09344776505041352	0.011361626024564586	0.09306035710076799
3.578678928397448	0.4213273354425809	0.42358334402711184	0.49288741542316705	0.49215515486452904	0.5288174457528176	0.5266237994781536	0.5635411381150975	0.5599731271811658	0.6263814389801038	0.6204351983092123	0.13360701932090907	0.128778783609551	0.011340647847276841	0.09344822652535356	0.01129363327449795	0.09306082111842784
3.600242269194432	0.42152151644293867	0.4237785686632779	0.49311463361748914	0.49238203702216704	0.5290612511257998	0.5268665941206505	0.5638009731002886	0.5602313169620852	0.6266702812492728	0.6207212976002324	0.1336070999952929	0.12877886109511225	0.0112726407401329	0.09344753271878403	0.011225908650159155	0.09306013472995289
3.6219355399671502	0.42171569351081395	0.42397378942020225	0.4933418482936999	0.4926089156961763	0.5293050531760285	0.5271093854661313	0.5640608049389547	0.5604895036148344	0.6269591206547149	0.6210073940356478	0.13360718213611333	0.12877893998914514	0.011204901904937614	0.09344567508335899	0.011158451189519525	0.09305828942484595
3.643759523609069	0.4219098641941429	0.4241690038340745	0.49356905660342376	0.4928357880429576	0.5295488488559048	0.5273521704798617	0.5643206303907283	0.5607476839195332	0.6272479536065328	0.6212934840592848	0.13360726577003046	0.1287790203172569	0.011137430379251967	0.09344264502500721	0.011091259934215003	0.09305527664650981
3.6657150077309777	0.42210402602250413	0.4243642094226558	0.49379625567718427	0.4930626511978531	0.5297926350953475	0.5275949461047232	0.5645804461914203	0.5610058546326298	0.6275367764885694	0.621579564088953	0.1336073509241912	0.12877910210552035	0.011070225204267814	0.09343843390306006	0.011024333929469776	0.09305108779165039
3.6878027846894206	0.4222981765070151	0.42455940368517175	0.4940234426242884	0.49328950227502927	0.5300364088016707	0.5278377092610897	0.564840249052891	0.5612640124867726	0.6278255856582696	0.6218656305163077	0.13360743762623462	0.12877918538048294	0.01100328542480078	0.09343303302985362	0.010957672224106929	0.09304571421017727
3.710023651615288	0.4224923131402242	0.42475458410220696	0.4942506145327085	0.4935163383673607	0.5302801668594611	0.5280804568467068	0.5651000356629222	0.5615221541906841	0.628114377446542	0.6221516797067134	0.13360752590430325	0.12877927016917493	0.010936610089242293	0.09342643367043024	0.010891273870537788	0.0930391472051042
3.732378410442586	0.4226864333960045	0.42494974813559794	0.494477768468965	0.4937431565463125	0.5305239061304542	0.5283231857365677	0.5653598026850886	0.5617802764290312	0.6284031481576192	0.6224377079991044	0.13360761578705158	0.128779356499117	0.01087019824959512	0.0934186270425954	0.010825137924744155	0.09303137803230754
3.7548678679373717	0.422880534729447	0.42514489322832555	0.49470490147800816	0.4939699538618222	0.5307676234534111	0.5285658927827908	0.5656195467586276	0.5620383758622979	0.6286918940689199	0.6227237117058482	0.13360770730365404	0.1287794443983312	0.010804048961425394	0.09340960431644874	0.010759263446272982	0.0930223979001994
3.777492835726878	0.4230746145767516	0.4253400168044071	0.4949320105830986	0.49419672734218145	0.5310113156439932	0.5288085748144955	0.56587926449831	0.5622964491266561	0.6289806114309066	0.6230096871126056	0.13360780048381632	0.12877953389534924	0.010738161283841308	0.0933993566142135	0.010693649498216828	0.0930121979697418
3.8002541303288	0.4232686703551192	0.4255351162687877	0.4951590927856883	0.49442347399391684	0.5312549794946375	0.5290512286376783	0.5661389524943098	0.5625544928338353	0.6292692964669466	0.6232956304781919	0.1336078953577845	0.12877962501922116	0.010672534279525081	0.09338787501030765	0.010628295147194322	0.0930007693540631
3.823152573180761	0.4234626994626426	0.4257301890072307	0.4953861450653007	0.4946501908016702	0.5314986117744319	0.5292938510350869	0.5663986073120729	0.562812503570993	0.6295579453731709	0.6235815380344364	0.13360799195635512	0.12877971779952588	0.010607167014681451	0.09337515053083223	0.010563199463339501	0.09298810311824468
3.8461889906699622	0.42365669927819594	0.42592523238620866	0.49561316437941	0.494876874728079	0.5317422092289878	0.5295364387660955	0.566658225492185	0.563070477900584	0.6298465543183317	0.623867405986043	0.13360809031088297	0.12877981226637952	0.010542058559025236	0.09336117415338663	0.010498361520305366	0.09297419027926423
3.8693642141629967	0.42385066716132536	0.426120243752792	0.49584014766331963	0.49510352271365454	0.5319857685803143	0.5297789885665786	0.5669178035502406	0.5633284123602287	0.630135119443661	0.6241532305104484	0.1336081904532946	0.1287799084504465	0.010477207985777781	0.09334593680699754	0.01043378039521592	0.09295902180555515
3.892679080035866	0.42404460045213727	0.4263152204345382	0.4960670918300411	0.4953301316766614	0.5322292865266907	0.530021497148784	0.5671773379767099	0.5635863034625815	0.6304236368627281	0.6244390077576805	0.13360829241609704	0.12878000638294815	0.010412614371654527	0.0933294293717779	0.010369455168680375	0.09294258861706339
3.9161344297041563	0.4242384964711866	0.4265101597393808	0.4962939937701713	0.4955566985129954	0.5324727597425386	0.5302639612012066	0.5674368252368052	0.5638441476951993	0.6307121026612956	0.624724733850218	0.1336083962323873	0.12878010609567433	0.010348276796863232	0.09331164267885583	0.01030538492478783	0.0929248815848922
3.9397311096534064	0.4244323525193656	0.42670505895551636	0.49652085035176996	0.4957832200960613	0.5327161848782944	0.5305063773884596	0.5676962617703488	0.5641019415204076	0.6310005128971774	0.6250104048828466	0.1336085019358662	0.12878020762099227	0.010284194345047126	0.09329256751000514	0.010241568751061081	0.09290589153106055
3.963469971469652	0.4246261658777897	0.4268999153512918	0.49674765842023594	0.49600969327664907	0.5329595585602791	0.5307487423511476	0.5679556439916367	0.5643596813751678	0.6312888636000927	0.6252960169225167	0.1336086095608452	0.1287803109918588	0.010220366103320444	0.09327219459743219	0.010178005738460172	0.09288560922824729
3.987351871870168	0.4248199338076846	0.4270947261750908	0.4969744147981832	0.4962361148828112	0.5332028773905702	0.5309910527057358	0.5682149682893056	0.5646173636709428	0.6315771507715228	0.6255815660081991	0.13360871914226155	0.128780416241829	0.010156791162225787	0.0932505146238185	0.010114694981366412	0.0928640253997628
4.01137767273438	0.42501365355027215	0.4272894886552203	0.49720111628531616	0.49646248171973795	0.5334461379468707	0.531233305044423	0.5684742310261965	0.5648749847935635	0.6318653703845648	0.6258670481507429	0.13360883071568685	0.12878052340506907	0.010093468615734125	0.0932275182216813	0.010051635577585927	0.09284113071919364
4.035548241134971	0.4252073223266554	0.42748419999979426	0.49742775965830477	0.4966887905696323	0.533689336782379	0.5314754959350096	0.56873342853922	0.5651325411030921	0.6321535183837872	0.626152459332729	0.13360894431734055	0.1287806325163659	0.010030397561234139	0.09320319597360083	0.009988826628321235	0.09281691581026053
4.059864449369175	0.42540093733770334	0.4276788573966201	0.4976543416706584	0.4969150381915855	0.5339324704256582	0.5317176219207692	0.5689925571392183	0.5653900289336888	0.6324415906850828	0.6264377955083267	0.13360905998409883	0.1287807436111394	0.00996757709949847	0.09317753841163778	0.009926267238142827	0.09279137124647718
4.08432717499025	0.4255944957639341	0.4278734580130806	0.49788085905259916	0.4971412213214498	0.534175535380503	0.5319596795203148	0.5692516131108297	0.5656474445934734	0.6327295831755219	0.626723052603147	0.13360917775351108	0.1287808567254531	0.009905006334674837	0.09315053601719114	0.009863956514994499	0.0927644875510083
4.108937300839158	0.42578799476539925	0.428067998996019	0.4981073085109355	0.4973673366717131	0.5344185281258088	0.5322016652274699	0.5695105927123506	0.5659047843643907	0.6330174917132058	0.6270082265140978	0.13360929766380758	0.12878097189602708	0.009842684374319788	0.09312217922109767	0.009801893570198672	0.09273625519662687
4.133695715076422	0.4259814314815655	0.4282624774716204	0.49833368672893413	0.4975933809313711	0.5346614451154387	0.5324435755111349	0.5697694921755976	0.5661620445020723	0.6333053121271187	0.6272933131092362	0.13360941975391502	0.1287810891602489	0.00978061032930988	0.09309245840296398	0.00974007751839956	0.09270666460513155
4.15860331121418	0.426174803031197	0.428456890545294	0.49855999036619186	0.4978193507657994	0.5349042827780888	0.5326854068151543	0.5700283077057682	0.5664192212356987	0.6335930402169795	0.6275783082276228	0.1336095440634671	0.12878120855618613	0.009718783313866552	0.09306136389110975	0.00967850747757204	0.0926757061472756
4.183660988148428	0.4263681065122363	0.4286512353015544	0.4987862160585068	0.4980452428166256	0.5351470375171555	0.5329271555581834	0.5702870354813028	0.5666763107678612	0.6338806717530927	0.6278632076791735	0.13360967063281895	0.12878133012259804	0.009657202445565005	0.09302888596245396	0.009617182569021665	0.09264337014278112
4.208869650191461	0.4265613390016845	0.4288455088039022	0.49901236041774855	0.49827105370159985	0.5353897057106003	0.5331688181335551	0.570545671653744	0.5669333092744239	0.6341682024762	0.6281480072445108	0.1336097995030598	0.12878145389894988	0.009595866845284462	0.0929950148422165	0.009556101917350901	0.09260964685978479
4.2342302071045115	0.4267544975554825	0.4290397080947038	0.4992384200317287	0.4984967800144653	0.5356322837108151	0.533410390909144	0.570804212347597	0.5671902129043825	0.6344556280973299	0.6284327026748164	0.1336099307160252	0.12878157992542336	0.009534775637204618	0.09295974070360558	0.009495264650457358	0.09257452651476683
4.259743574130585	0.426947579208388	0.4292338301950708	0.4994643914640695	0.498722418324828	0.535874767844485	0.5336518702272328	0.5710626536601884	0.5674470177797267	0.6347429442976471	0.6287172896916823	0.1336100643143124	0.12878170824293242	0.009473927948791427	0.09292305366761866	0.00943466989950359	0.09253799927232365
4.285410672027485	0.42714058097385565	0.4294278721047378	0.4996902712540729	0.4989479651780258	0.5361171544124537	0.5338932524043752	0.5713209916615247	0.5677037199952975	0.6350301467283026	0.6290017639869595	0.13361020034129298	0.1287818388931341	0.00941332291080954	0.092884943803071	0.009374316798934856	0.09250005524481253
4.311232427101037	0.42733349984391383	0.4296218308019412	0.49991605591658816	0.4991734170949971	0.5363594396895854	0.5341345337312604	0.5715792223941509	0.5679603156186468	0.635317231010282	0.6292861212226102	0.13361033884112744	0.12878197191844282	0.009352959657267235	0.09284540112592765	0.009314204486427613	0.09246068449236589
4.337209771238533	0.427526332789042	0.42981570324329565	0.5001417419418797	0.49939877057214843	0.5366016199246275	0.5343757104725759	0.5718373418730077	0.5682168006898969	0.6356041927342534	0.6295703570305555	0.1336104798587798	0.1287821073620452	0.00929283732542352	0.09280441559928931	0.009254332102914375	0.09241987702239385
4.363343641942354	0.42771907675804643	0.43000948636367015	0.5003673257954928	0.49962402208122175	0.5368436913400718	0.53461677886687	0.5720953460852871	0.5684731712215966	0.6358910274604147	0.6298544670125247	0.1336106234400305	0.12878224526791293	0.009232955055784586	0.09276197713330703	0.009194698792548195	0.09237762278965533
4.389634982363801	0.42791172867793636	0.43020317707606476	0.5005928039181212	0.4998491680691613	0.537085650132017	0.5348577351264141	0.5723532309902916	0.5687294231985794	0.6361777307183425	0.6301384467399048	0.13361076963149443	0.12878238568081704	0.009173311992082489	0.09271807558478429	0.009135303702688446	0.09233391169568961
4.416084741337141	0.42810428545379836	0.430396772271484	0.5008181727254711	0.5000742049579787	0.537327492470028	0.535098575437063	0.5726109925192869	0.5689855525778198	0.6364642980068366	0.6304222917535867	0.1336109184806329	0.12878252864634335	0.00911390728123962	0.09267270075676493	0.009076145983888395	0.09228873358871681
4.442693873413836	0.42829674396867007	0.4305902688188124	0.5010434286081266	0.5002991291446193	0.5375692144969958	0.5353392959581164	0.572868626575359	0.5692415552882898	0.6367507247937674	0.6307059975638135	0.13361107003577083	0.1287826742109072	0.009054740073402456	0.09262584239868943	0.009017224789905853	0.09224207826360953
4.469463338897009	0.42848910108341426	0.4307836635646871	0.5012685679314133	0.5005239370008261	0.5378108123289982	0.5355798928221788	0.5731261290332679	0.5694974272308133	0.637037006515921	0.6309895596500275	0.13361122434611214	0.1287828224217662	0.008995809521893605	0.0925774902059544	0.00895853927764989	0.09219393546131016
4.49639410387609	0.4286813536365904	0.4309769533333706	0.5014935870352624	0.5007486248730035	0.538052282055157	0.5358203621350184	0.5733834957393021	0.5697531642779224	0.6373231385788445	0.6312729734607159	0.13361138146175575	0.12878297332703986	0.00893711478319581	0.09252763381957152	0.008900088607203926	0.09214429486885933
4.523487140261684	0.4288734984443274	0.4311701349266232	0.501718482234073	0.5009731890820815	0.5382936197374969	0.5360606999754269	0.5736407225111321	0.5700087622737109	0.6376091163566907	0.6315562344132569	0.13361154143371143	0.1287831269757211	0.008878655016951953	0.09247626282598276	0.008841871941790203	0.0920931461190122
4.550743425820648	0.4290655323001928	0.43136320512357296	0.5019432498165737	0.5011976259233771	0.5385348214108021	0.5363009023950764	0.5738978051376618	0.5702642170336878	0.6378949351920612	0.6318393378937653	0.13361170431391678	0.1287832834176949	0.008820429385968609	0.09242336675710305	0.008783888447762678	0.09204047878999688
4.578163944211368	0.42925745197506526	0.43155616068058766	0.502167886045685	0.5014219316664574	0.5387758830824748	0.536540965418378	0.5741547393788832	0.5705195243446314	0.638180590395852	0.632122279256937	0.1336118701552545	0.1287834427037529	0.008762437056169858	0.09236893508963817	0.008726137294605252	0.09198628240544338
4.605749685019276	0.4294492542170021	0.4317489983311431	0.5023923871583789	0.501646102555	0.5390168007323892	0.5367808850423383	0.5744115209657256	0.5707746799644411	0.6384660772470937	0.6324050538258931	0.13361203901156826	0.12878360488561108	0.008704677196595512	0.09231295724504207	0.008668617654896238	0.091930546433872
4.633501643792551	0.42964093575110823	0.43194171478569215	0.5026167493655398	0.5018701348066538	0.5392575703127486	0.5370206572364155	0.5746681455999088	0.5710296796219895	0.6387513909927969	0.6326876568920238	0.13361221093768222	0.12878377001592553	0.00864714897939578	0.09225542258936059	0.008611328704315468	0.09187326028870757
4.6614208220780515	0.4298324932794044	0.43213430673153325	0.5028409688518232	0.5020940246128993	0.5394981877479395	0.5372602779423753	0.5749246089537914	0.5712845190169742	0.6390365268477914	0.6329700837148323	0.1336123859894162	0.12878393814831032	0.008589851579820618	0.09219632043286197	0.008554269621624755	0.09181441332788154
4.689508227457455	0.43002392348069346	0.432326770832677	0.5030650417755141	0.5023177681389068	0.5397386489343862	0.5374997430741458	0.5751809066702224	0.5715391938197679	0.6393214799945703	0.6332523295217762	0.1336125642236064	0.12878410933735515	0.008532784176182417	0.09213564002976682	0.008497439588639466	0.09175399485346247
4.717764873583629	0.4302152230104271	0.4325191037297126	0.503288964268386	0.502541361523396	0.5399789497404042	0.5377390485176716	0.5754370343623898	0.5717936996712688	0.6396062455831292	0.6335343895081107	0.13361274569812234	0.12878428363864106	0.008475945949882657	0.0920733705781629	0.008440837790249844	0.09169199411184081
4.746191780217212	0.43040638850057056	0.43271130203967373	0.5035127324355567	0.502764800878493	0.5402190860060535	0.5379781901307683	0.5756929876136696	0.572048032182751	0.6398908187308071	0.6338162588367302	0.13361293047188647	0.12878446110876193	0.008419336085349727	0.09200950121940821	0.00838446341438015	0.09162840029306096
4.774789973263409	0.4305974165594667	0.432903362355903	0.5037363423553449	0.5029880822895875	0.5404590535429895	0.5382171637429743	0.5759487619774724	0.5723021869357123	0.6401751945221263	0.6340979326380092	0.13361311860489256	0.1287846418053398	0.008362953770070902	0.09194402103830157	0.008328315651985108	0.09156320253069339
4.803560484809025	0.4307883037717007	0.43309528124791574	0.5039597900791271	0.5032112018151893	0.5406988481343169	0.5384559651554047	0.576204352977093	0.5725561594817237	0.6404593680086323	0.634379406009643	0.13361331015822595	0.12878482578704573	0.008306798194563925	0.09187691906265627	0.008272393697026814	0.09149638990164988
4.832504353159697	0.4309790466979618	0.43328705526126304	0.5041830716311912	0.5034341554867839	0.5409384655344384	0.5386945901406011	0.5764597561055559	0.5728099453422754	0.6407433342087319	0.6346606740164878	0.13361350519408238	0.12878501311361623	0.00825086855233792	0.0918081842628169	0.00821669674646941	0.09142795142570037
4.861622622877388	0.43116964187490486	0.4334786809173939	0.5044061830085915	0.5036569393086869	0.541177901468906	0.538933034442384	0.5767149668254614	0.5730635400086259	0.6410270881075317	0.6349417316904006	0.13361370377578966	0.12878520384587608	0.008195164039930702	0.09173780555178723	0.008161224000284406	0.09135787606567192
4.890916344818065	0.4313600858150125	0.43367015471351666	0.5046291201810017	0.5038795492578989	0.5414171516342708	0.5391712937757035	0.5769699805688322	0.5733169389416483	0.6413106246566772	0.635222574030078	0.13361390596782755	0.12878539804575626	0.00813968385684305	0.091665771784605	0.008105974661406279	0.09128615272673812
4.9203865761696335	0.4315503750064533	0.43386147312245904	0.504851879090568	0.5041019812839582	0.5416562116979308	0.5394093638264874	0.5772247927369567	0.5735701375716743	0.6415939387741877	0.635503196000895	0.1336141118358474	0.12878559577631285	0.008084427205558242	0.09159207175831341	0.00805094793573069	0.09121277025630548
4.950034380490085	0.4317405059129427	0.434052632592528	0.5050744556517607	0.5043242313087939	0.54189507729798	0.5396472402514916	0.5774793987002352	0.5738231312983422	0.6418770253442956	0.6357835925347428	0.13361432144669613	0.12878579710175064	0.00802939329154917	0.0915166942118475	0.007996143032116265	0.09113771744385701
4.979860827745887	0.43193047497360026	0.4342436295473683	0.505296845751226	0.5045462952265775	0.5421337440430565	0.5398849186781478	0.577733793798023	0.5740759154904393	0.6421598792172816	0.6360637585298671	0.13361453486843652	0.12878600208744106	0.007974581323198393	0.09143962782526671	0.007941559162349066	0.09106098302056864
5.009866994350591	0.4321202786028068	0.4344344603858197	0.5055190452476358	0.5047681689035741	0.5423722075121871	0.5401223947044114	0.5779879733384722	0.5743284854857474	0.6424424952093094	0.6363436888507037	0.1336147521703682	0.12878621079994482	0.007919990511833674	0.09136086121974074	0.007887195541140812	0.09098255565898228
5.040053963203681	0.43230991319006107	0.4346251214817744	0.5057410499715376	0.5049898481779929	0.5426104632546352	0.5403596638986077	0.5782419325983759	0.5745808365908854	0.6427248681022634	0.6366233783277159	0.1336149734230525	0.12878642330703374	0.00786562007171554	0.09128038295759211	0.007833051386118228	0.09090242397297743
5.070422823729659	0.43249937509983477	0.4348156091840324	0.5059628557252032	0.5052113288598364	0.5428485067897463	0.5405967217992794	0.5784956668230088	0.5748329640811528	0.643006992643581	0.6369028217572313	0.13361519869833358	0.12878663967771248	0.007811469220017742	0.09119818154159987	0.007779125917815932	0.09082057651741593
5.100974671917351	0.43268866067142786	0.43500591981615677	0.5061844582824773	0.5054326067307499	0.5430863336067914	0.5408335639150312	0.5787491712259696	0.575084863200371	0.6432888635460888	0.6371820139012758	0.13361542806936302	0.12878685998224032	0.007757537176793505	0.09111424541475799	0.007725418359635583	0.09073700178753086
5.131710610359471	0.43287776621882046	0.43519604967632697	0.5064058533886238	0.5056536775438684	0.5433239391648116	0.5410701857243746	0.5790024409890195	0.5753365291607253	0.6435704754878344	0.637460949487409	0.13361566161062227	0.1287870842921549	0.007703823164993295	0.09102856296024697	0.007671927937863643	0.09065168821916814
5.1626317482924104	0.43306668803052706	0.43538599503719283	0.5066270367601736	0.5058745370236649	0.5435613188924618	0.5413065826755723	0.5792554712619249	0.575587957142606	0.6438518231119216	0.6377396232085589	0.1336158993979483	0.1287873126802954	0.007650326410436392	0.09094112250105013	0.007618653881639403	0.09056462418814704
5.193739201636265	0.4332554223694465	0.4355757521457253	0.5068480040847689	0.506095180865796	0.5437984681878526	0.5415427501864811	0.5795082571622941	0.5758391422944478	0.6441329010263412	0.6380180297228555	0.13361614150855805	0.12878754522082578	0.007597046141794905	0.09085191229947043	0.007565595422963867	0.09047579801017491
5.225034093035115	0.4334439654727133	0.43576531722306877	0.5070687510210087	0.5063156047369484	0.5440353824183918	0.5417786836443956	0.579760793775417	0.5760900797325704	0.6444137038038044	0.6382961636534649	0.13361638802107237	0.12878778198925883	0.007543981590583115	0.09076092055713048	0.007512751796664219	0.09038519794064825
5.256517551897525	0.4336323135515466	0.4359546864643904	0.5072892731982928	0.5065358042746826	0.5442720569206262	0.5420143784058892	0.5800130761541025	0.5763407645410168	0.6446942259815732	0.6385740195884212	0.13361663901554177	0.12878802306248147	0.007491131991162803	0.09066813541461727	0.007460122240381395	0.0902928121738995
5.288190714437326	0.43382046279109965	0.43614385603872874	0.5075095662166651	0.5067557750872773	0.5445084870000815	0.5422498297966548	0.5802650993185168	0.5765911917713911	0.6449744620612935	0.6388515920804588	0.13361689457347392	0.12878826851877892	0.007438496580689957	0.09057354495102743	0.0074077059945647505	0.0901986288433676
5.320054723714605	0.4340084093503052	0.4363328220888424	0.5077296256466548	0.5069755127535728	0.5447446679311014	0.5424850331113463	0.5805168582560183	0.5768413564426969	0.6452544065088229	0.6391288756468451	0.13361715477785918	0.12878851843786066	0.007386074599153858	0.09047713718389616	0.007355502302475614	0.09010263602127111
5.352110729676963	0.43419614936172435	0.436521580731057	0.5079494470291201	0.507195012822813	0.5449805949566875	0.542719983613418	0.5807683479209959	0.5770912535411741	0.6455340537540637	0.6394058647692112	0.13361741971319732	0.12878877290088606	0.007333865289311348	0.09037890006878513	0.00730351041014643	0.09000482171825297
5.384359889201005	0.43438367893138924	0.4367101280551108	0.5081690258750862	0.5074142708144865	0.5452162632883356	0.5429546765349631	0.5810195632347012	0.5773408780201349	0.6458133981907895	0.6396825538933829	0.13361768946552546	0.12878903199049158	0.007281867896711702	0.09027882149891298	0.0072517295663772074	0.0899051738828831
5.41680336613411	0.4345709941386491	0.43689846012399947	0.5083883576655864	0.507633282218168	0.5454516681058745	0.5431891070765519	0.5812704990850852	0.577590224799799	0.6460924341764767	0.6399589374292102	0.13361796412244548	0.1287892957908157	0.007230081669673538	0.09017688930516954	0.007200159022726638	0.08980368040167264
5.44944233133642	0.43475809103601265	0.4370865729738204	0.5086074378515016	0.507852042493357	0.5456868045573018	0.5434232704070697	0.5815211503266323	0.5778392887671296	0.646371156032131	0.6402350097503983	0.13361824377315343	0.1287895643875285	0.00717850585925639	0.0900730912554053	0.0071487980334961065	0.08970032909860493
5.482277962723094	0.43494496564899005	0.4372744626136144	0.5088262618533966	0.5080705470693171	0.5459216677586193	0.5436571616635527	0.581771511780192	0.5780880647756662	0.6466495580421171	0.6405107651943349	0.1336185285084679	0.12878983786785855	0.007127139719273146	0.08996741505445982	0.007097645855724366	0.08959510773492241
5.515311445306831	0.43513161397593375	0.4374621250252086	0.5090448250613581	0.5082887913449142	0.5461562527936684	0.5438907759510244	0.5820215782328124	0.5783365476453596	0.6469276344539845	0.6407861980619213	0.13361881842085976	0.12879011632062118	0.007075982506256295	0.0898598483436217	0.007046701749162665	0.08948800400877133
5.548543971240616	0.43531803198787833	0.4376495561630559	0.5092631228348309	0.508506770688453	0.5463905547139636	0.5441241083423303	0.5822713444375719	0.5785847321624032	0.6472053794782953	0.6410613026173981	0.13361911360448195	0.12879039983624735	0.007025033479454379	0.08975037870054337	0.006995964976260538	0.08937900555484646
5.581976739860765	0.4355042156283793	0.43783675195407484	0.5094811505024531	0.5087244804375133	0.5466245685385267	0.5443571538779719	0.58252080511341	0.5788326130790666	0.6474827872884507	0.6413360730881745	0.1336194141551999	0.12879068850681338	0.006974291900821328	0.08963899363875782	0.006945434802167583	0.08926809994420637
5.615610957730194	0.4356901608133498	0.4380237082974876	0.5096989033618897	0.5089419158987853	0.5468582892537179	0.5445899075659407	0.5827699549449581	0.5790801851135258	0.6477598520205156	0.6416105036646541	0.13361972017062476	0.12879098242607048	0.006923757034995148	0.08952568060738031	0.006895110494713919	0.08915527468396078
5.649447838681973	0.43587586343089774	0.4382104210646573	0.5099163766796675	0.5091590723479044	0.5470917118130691	0.5448223643815507	0.583018788582369	0.5793274429496947	0.6480365677730461	0.6418845885000627	0.1336200317501414	0.1287912816894755	0.006873428149285488	0.08941042699093771	0.006844991324390648	0.08904051721685846
5.6834886038631165	0.43606131934115977	0.4383968860989235	0.5101335656910052	0.5093759450292829	0.5473248311371128	0.5450545192672698	0.5832673006411452	0.5795743812370547	0.6483129286069116	0.6421583217102728	0.1336203489949443	0.1287915863942223	0.006823304513670969	0.08929322010878593	0.006795076564340974	0.08892381492097456
5.717734481778674	0.436246524376136	0.4385830992154372	0.5103504655996471	0.509592529155944	0.5475576421132138	0.5452863671325509	0.5835154857019683	0.5798209945904841	0.648588928545121	0.6424316973736303	0.13362067200806865	0.12879189663927287	0.006773385400779652	0.08917404721512412	0.006745365490351318	0.08880515510946907
5.75218670833605	0.4364314743395225	0.4387690562009947	0.5105670715776929	0.5098088199093536	0.5477901395953971	0.5455179028536623	0.5837633383105261	0.5800672775900874	0.6488645615726455	0.642704709530779	0.13362100089442397	0.12879221252538975	0.0067236700858712695	0.08905289549846884	0.006695857380833559	0.08868452503024571
5.786846526889619	0.4366161650065421	0.438954752813869	0.5107833787654263	0.5100248124392489	0.5480223184041775	0.5457491212735168	0.5840108529773389	0.5803132247810217	0.6491398216362426	0.6429773521844844	0.13362133576082905	0.12879253415516875	0.0066741578468381135	0.08892975208135567	0.0066465515168134814	0.08856191186562512
5.821715188285586	0.4368005921237752	0.4391401847836415	0.5109993822711452	0.5102405018634697	0.5482541733263856	0.5459800172015004	0.5842580241775861	0.5805588306733247	0.6494147026442776	0.6432496192994587	0.13362167671604525	0.1287928616330718	0.006624847964164182	0.08880460401988444	0.006597447181918348	0.08843730273200379
5.856793950907131	0.4369847514089879	0.4393253478110317	0.5112150771709874	0.5104558832677859	0.5484856991149952	0.5462105854132993	0.5845048463509315	0.580804089741741	0.6496891984665464	0.6435215048021828	0.13362202387081423	0.12879319506546177	0.006575739720942941	0.08867743830361974	0.0065485436623626825	0.0883106846795414
5.892084080719833	0.4371686385509598	0.439510237567726	0.5114304585087583	0.5106709517057256	0.5487168904889488	0.5464408206507274	0.5847513139013467	0.5810489964255483	0.6499633029340967	0.6437930025807302	0.1336223773378907	0.12879353456063766	0.006526832402853344	0.08854824185519306	0.0064998402469402805	0.0881820446918482
5.927586851317345	0.43735224920931076	0.43969484969620437	0.511645521295757	0.5108857021984018	0.5489477421329826	0.5466707176215518	0.5849974211969377	0.5812935451283809	0.6502370098390499	0.6440641064845888	0.1336227372320827	0.12879388022886742	0.006478125298147397	0.08841700152994747	0.006451336226994897	0.08805136968547345
5.963303543967366	0.43753557901432477	0.43987917980956653	0.5118602605105989	0.5111001297343368	0.5491782486974505	0.5469002709993174	0.5852431625697644	0.581537730218055	0.6505103129344201	0.6443348103244817	0.13362310367028601	0.1287942321824267	0.00642961769761996	0.08828370411535502	0.006403030896426465	0.08791864650987691
5.999235447657878	0.4377186235667744	0.44006322349135707	0.5120746710990407	0.5113142292692886	0.5494084047981461	0.5471294754231717	0.5854885323156656	0.5817815460263914	0.6507832059339355	0.6446051078721897	0.1336234767715235	0.12879459053563255	0.006381308894621185	0.0881483363310025	0.006354923551683989	0.08778386194693155
6.035383859143656	0.43790137843774235	0.4402469762953879	0.5122887479738019	0.5115279957260723	0.5496382050161264	0.5473583254976876	0.5857335246940792	0.5820249868490387	0.6510556825118567	0.6448749928603712	0.13362385665698495	0.12879495540488348	0.006333198185031641	0.08801088482822195	0.006307013491715807	0.08764700271048298
6.071750082993084	0.4380838391684427	0.4404304337455616	0.512502486014387	0.5117414239943842	0.5498676438975318	0.547586815792686	0.5859781339278637	0.5822680469452948	0.6513277363027966	0.6451444589823827	0.13362424345006368	0.1287953269086955	0.006285284867255214	0.08787133618956489	0.006259300017992686	0.08750805544607942
6.108335431635222	0.4382660012700402	0.4406135913356904	0.5127158800669048	0.5119545089306222	0.5500967159534074	0.5478149408430564	0.5862223542031172	0.5825107205379277	0.6515993609015376	0.6454134998920972	0.13362463727639903	0.12879570516774055	0.006237568242190683	0.08772967692846123	0.006211782434479396	0.08736700673060227
6.145141225407182	0.4384478602234678	0.4407964445293163	0.5129289249438882	0.5121672453577065	0.5503254156595209	0.5480426951485782	0.5864661796689975	0.5827530018129964	0.6518705498628502	0.6456821092037244	0.13362503826391664	0.12879609030488687	0.006190047613230831	0.08758589348892087	0.006164460047624054	0.0872238430720671
6.182168792601758	0.4386294114792442	0.4409789887595287	0.5131416154241119	0.5123796280648981	0.5505537374561823	0.5482700731737398	0.5867096044375398	0.5829948849196694	0.6521412967013102	0.6459502804916282	0.1336254465428693	0.12879648244523872	0.006142722286252678	0.08743997224527789	0.006117332166351908	0.08707855090906946
6.2194194695153895	0.43881065045728784	0.4411612194287811	0.5133539462524093	0.5125916518076182	0.5507816757480611	0.5484970693475576	0.5869526225834752	0.5832363639700451	0.6524115948911142	0.6462180072901451	0.13362586224588113	0.12879688171617654	0.0060955915696006	0.08729189950162208	0.006070398102036023	0.0869311166104012
6.256894600496366	0.4389915725467311	0.4413431319087053	0.5135659121394882	0.5128033113072636	0.5510092249040024	0.5487236780633926	0.587195228144046	0.5834774330389669	0.6526814378658977	0.6464852830934011	0.13362628550798875	0.12879728824739817	0.006048654774059692	0.08714166149147218	0.006023657168497287	0.0867815264748657
6.294595537993358	0.43917217310573203	0.44152472153992556	0.5137775077617461	0.5130146012510243	0.5512363792568422	0.5489498936787687	0.5874374151188229	0.5837180861638439	0.6529508190185493	0.6467521013551293	0.13362671646668614	0.12879770217096262	0.006001911212867306	0.0869892443775484	0.0059771086819910835	0.08662976673073786
6.332523642604218	0.4393524474612856	0.4417059836318699	0.5139887277610831	0.5132255162916961	0.551463133103223	0.5491757105151862	0.5876791774695194	0.5839583173444636	0.6532197317010259	0.6470184554884841	0.13362715526196908	0.12879812362133142	0.005955360201678417	0.08683463425121829	0.005930751961182423	0.08647582353547989
6.370680283125076	0.43953239090903196	0.4418869134625813	0.5141995667447137	0.5134360510474958	0.551689480703406	0.5494011228579387	0.5879205091198068	0.5841981205428093	0.6534881692241672	0.6472843388658589	0.1336276020363822	0.1287985527354133	0.005909001058562957	0.0866778171321414	0.005884586327152164	0.0863196829753008
6.40906683659976	0.4397119987130644	0.44206750627852626	0.5144100192849791	0.5136462001018733	0.5519154162810843	0.5496261249559251	0.5881614039551266	0.5844374896828743	0.6537561248575102	0.6475497448187001	0.13362805693506263	0.12879898965260758	0.0058628331039951576	0.08651877896805615	0.005838611103363256	0.08616133106482948
6.447684688369473	0.4398912661057346	0.4422477572944015	0.5146200799191561	0.5138559580033218	0.5521409340231946	0.5498507110214632	0.5884018558225043	0.5846764186504753	0.6540235918291016	0.6478146666373212	0.13362852010578996	0.12879943451485137	0.005816855660826015	0.08635750563412614	0.005792825615666963	0.08600075374678795
6.486535232122802	0.44007018828745814	0.44242766169294145	0.5148297431492665	0.5140653192651894	0.5523660280797275	0.5500748752301016	0.58864185853036	0.5849149012930663	0.6542905633253115	0.6480790975707187	0.1336289916990325	0.12879988746666513	0.005771068054291284	0.08619398293269853	0.005747229192274439	0.08583793689143704
6.525619869945995	0.44024876042651556	0.44260721462472075	0.515039003441884	0.5142742783654861	0.5525906925635359	0.5502986117204289	0.5888814058483203	0.5851529314195489	0.654557032490645	0.6483430308263822	0.13362947186799745	0.12880034865519827	0.005725469611975065	0.08602819659289196	0.0057018211637380745	0.08567286629609328
6.564940012373588	0.44042697765885447	0.4427864112079576	0.5152478552279407	0.5144828297466929	0.5528149215501454	0.5505219145938849	0.5891204915070272	0.5853905028000851	0.6548229924275539	0.6486064595701104	0.1336299607686793	0.12880081823027906	0.005680059663818682	0.0858601322701702	0.005656600862970151	0.08550552768518571
6.604497078439295	0.4406048350878884	0.4429652465283148	0.5154562929025316	0.5146909678155669	0.5530387090775597	0.5507447779145683	0.5893591091979484	0.5856276091659063	0.6550884361962481	0.648869376925821	0.1336304585599134	0.1288012963444623	0.005634837542082494	0.08568977554581636	0.005611567625195768	0.08533590670937485
6.644292495727218	0.4407823277842941	0.44314371563869837	0.5156643108247191	0.5148986869429469	0.5532620491460676	0.5509671957090443	0.5895972525731846	0.5858642442091235	0.655353356814506	0.6491317759753632	0.13363096540342384	0.1288017831530794	0.0055898025813636565	0.085517111926805	0.005566720787956392	0.08516398894536792
6.684327700423376	0.44095945078580817	0.4433218135590562	0.5158719033173345	0.5151059814635577	0.5534849357180485	0.5511891619661513	0.5898349152452773	0.5861004015825357	0.6556177472574845	0.6493936497583291	0.13363148146387938	0.12880227881428816	0.005544954118556156	0.08534212684516262	0.005522059691091208	0.08498975989543567
6.724604137367524	0.4411361990970204	0.4434995352761727	0.5160790646667793	0.515312845675811	0.5537073627177755	0.5514106706368054	0.5900720907870152	0.5863360748994373	0.6558816004575277	0.6496549912718634	0.1336320069089456	0.12880278348912608	0.005500291492842813	0.08516480565742768	0.005477583676719355	0.08481320498691503
6.76512326010531	0.4413125676891663	0.44367687574346387	0.5162857891228254	0.5155192738416082	0.5539293240312192	0.5516317156338054	0.5903087727312394	0.5865712577334244	0.6561449093039773	0.6499157934704736	0.13363254190933946	0.12880329734156054	0.005455814045696172	0.08498513364457949	0.005433292089250585	0.08463430957220908
6.805886530940724	0.44148855149991756	0.44385382988076916	0.5164920708984122	0.5157252601861394	0.5541508135058489	0.5518522908316362	0.5905449545706482	0.586805943618202	0.6564076666429789	0.6501760492658395	0.13363308663888543	0.12880382053854433	0.005411521120850082	0.08480309601132774	0.005389184275333747	0.08445305892769284
6.846895420988873	0.4416641454331711	0.4440303925741421	0.5166979041694454	0.5159307988976818	0.5543718249504336	0.5520723900662693	0.5907806297576013	0.5870401260473865	0.656669865277291	0.6504357515266213	0.13363364127457167	0.1288043532500674	0.005367412064291699	0.08461867788568611	0.005345259583866557	0.08426943825358535
6.888151410229076	0.44183934435883493	0.44420655867563874	0.5169032830745902	0.5161358841273965	0.554592352134841	0.5522920071349645	0.5910157917039214	0.5872737984743119	0.6569314979660913	0.6506948930782677	0.13363420599660883	0.12880489564921646	0.005323486224247276	0.0844318643186881	0.0053015173659956005	0.08408343267382179
6.92965598755826	0.4420141431126141	0.44438232300310554	0.5171082017150682	0.5163405099891258	0.5548123887898365	0.5525111357960703	0.5912504337806967	0.5875069543118314	0.657192557424784	0.650953466702825	0.13363478098848597	0.12880544791222606	0.005279742951170618	0.08424264028371908	0.0052579569750736965	0.08389502723515818
6.971410650844719	0.4421885364957928	0.4445576803399631	0.5173126541544477	0.5165446705591858	0.5550319286068794	0.5527297697688207	0.5914845493180815	0.5877395869321197	0.6574530363248042	0.6512114651387413	0.13363536643703353	0.12880601021853977	0.005236181597719991	0.08405099067616106	0.005214577766653683	0.08370420690677349
7.01341690698215	0.44236251927501596	0.44473262543499004	0.5175166344184365	0.5167483598761596	0.5552509652379195	0.5529479027331337	0.5917181316050958	0.5879716896664741	0.6577129272934245	0.6514688810806748	0.1336359625324823	0.12880658275086826	0.005192801518763446	0.08385690031312265	0.00517137909849108	0.08351095658007068
7.055676271944047	0.44253608618206797	0.444907153002104	0.5177201364946712	0.5169515719406896	0.5554694922951918	0.553165528329407	0.5919511738894246	0.5882032558051141	0.6579722229135593	0.6517257071792986	0.13363656946852634	0.12880716569524647	0.0051496020713530655	0.08366035393258642	0.005128360330520998	0.08331526106805143
7.098190270838397	0.4427092319136496	0.44508125772014046	0.5179231543325057	0.5171543007152667	0.5556875033510095	0.5533826401583131	0.5921836693772156	0.5884342785969815	0.6582309157235687	0.6519819360411061	0.13363718744238515	0.12880775924109736	0.0051065826147036475	0.0834613361931531	0.005085520824833267	0.08311710510469084
7.1409604379627405	0.4428819511311534	0.44525493423263074	0.5181256818427976	0.5173565401240189	0.5559049919375563	0.5535992317805918	0.5924156112328749	0.5886647512495369	0.6584889982170619	0.6522375602282152	0.13363781665486846	0.12880836358129125	0.005063742510198033	0.0832598316736437	0.005042859945675993	0.08291647334476693
7.183988316859528	0.4430542384604362	0.44542817714757643	0.5183277128976945	0.5175582840524987	0.556121951546678	0.5538152967168446	0.592646992578865	0.5888946669285581	0.6587464628427002	0.6524925722581725	0.13363845731044208	0.12880897891221002	0.005021081121356907	0.08305582487237473	0.005000377059445782	0.08271335036333483
7.227275460371831	0.44322608849158973	0.445600981037223	0.5185292413304164	0.5177595263474682	0.5563383756296709	0.5540308284473242	0.592877806495497	0.5891240187579353	0.659003302003999	0.6527469646037558	0.1336391096172935	0.12880960543381062	0.004978597813833474	0.08284930020685977	0.004958071534641562	0.08250772065481726
7.270823430699384	0.4433974957787103	0.44577334043783057	0.5187302609350393	0.5179602608166836	0.5565542575970717	0.5542458204117244	0.5931080460207268	0.589352799819466	0.6592595080591304	0.6530007296927776	0.13363977378740086	0.1288102433496893	0.004936291955401906	0.08264024201326947	0.004915942741890333	0.08229956863308985
7.31463379945495	0.44356845483966384	0.4459452498494428	0.5189307654662743	0.5181604812286762	0.5567695908184429	0.5544602660089697	0.5933377041499452	0.5895810031526489	0.6595150733207219	0.6532538599078859	0.13364045003660116	0.12881089286714975	0.004894162915936917	0.08242863454580629	0.004873990053913424	0.08208887863067105
7.358708147721062	0.4437389601558514	0.44611670373565393	0.519130748639248	0.518360181312535	0.5569843686221602	0.5546741585970013	0.5935667738357724	0.5898086217544778	0.6597699900556596	0.6535063475863667	0.13364113858466165	0.12881155419726997	0.00485221006740133	0.08221446197632076	0.004832212845509609	0.08187563489812533
7.403048066107065	0.44390900617197027	0.4462876965233734	0.519330204129279	0.518559354757685	0.557198584295195	0.5548874914925634	0.593795247987845	0.5900356485792319	0.6600242504848859	0.6537581850199434	0.13364183965534918	0.12881222755497052	0.004810432783838081	0.08199770839379994	0.004790610493554226	0.08165982160383578
7.447655154806527	0.4440785872957747	0.44645822260258766	0.519529125571654	0.5187579952136642	0.5574122310828996	0.5551002579709883	0.5940231194726089	0.5902620765382663	0.6602778467831993	0.6540093644545781	0.13364255347650594	0.12881291315908425	0.004768830441345351	0.08177835780367104	0.0047491823769787445	0.08144142283333622
7.49253102365499	0.44424769789783203	0.446628276326121	0.5197275065614007	0.5189560962899001	0.5576253021887863	0.5553124512659787	0.5942503811131049	0.5904878984998038	0.6605307710790528	0.6542598780902701	0.133643280280123	0.1288136112324302	0.004727402418077453	0.08155639412740356	0.00470792787676011	0.08122042258867168
7.537677292188054	0.4444163323112793	0.44679785200939276	0.519925340653062	0.5191536515554841	0.5578377907743096	0.5555240645693897	0.5944770256887576	0.5907131072887201	0.6607830154543516	0.654509718080854	0.13364402030241407	0.12881432200188256	0.004686148094227072	0.08133180120218242	0.004666846375889655	0.08099680478797211
7.583095589699846	0.44458448483157503	0.44696694393017355	0.5201226213604648	0.5193506545389439	0.5580496899586446	0.5557350910310095	0.5947030459351604	0.5909376956863341	0.6610345719442506	0.6547588765337998	0.13364477378389467	0.12881504569844726	0.004645066851991508	0.08110456277970002	0.004625937259393531	0.08077055326496918
7.628787555301809	0.44475214971624927	0.4471355463283375	0.5203193421564893	0.5195470987280133	0.5582609928184626	0.5559455237583377	0.5949284345438605	0.5911616564301921	0.6612854325369502	0.6550073455100079	0.13364554096945974	0.12881578255733694	0.004604158075586895	0.08087466252625575	0.004585199914287408	0.08054165176835681
7.674754837981857	0.4449193211846527	0.447303653405614	0.5205154964728367	0.5197429775694028	0.5584716923877098	0.5561553558163634	0.5951531841621435	0.5913849822138532	0.6615355891734928	0.6552551170236073	0.13364632210846383	0.12881653281804553	0.004563421151225988	0.08064208402207385	0.0045446337295791395	0.08031008396126538
7.720999096663877	0.44508599341770055	0.44747125932533494	0.5207110776997929	0.5199382844685653	0.5586817816573791	0.5563645802273409	0.5953772873928145	0.5916076656866738	0.6617850337475575	0.6555021830417512	0.1336471174548017	0.12881729672443035	0.004522855467085307	0.08040681076030864	0.004504238096248336	0.0800758334206364
7.767522000267617	0.44525216055761646	0.4476383582121816	0.5209060791859933	0.5201330127894623	0.5588912535752846	0.5565731899705642	0.5956007367939805	0.5918296994535893	0.6620337581052551	0.6557485354844117	0.1336479272669913	0.12881807452478775	0.004482460413322009	0.08016882614693088	0.004464012407232154	0.07983888363668257
7.814325227768903	0.4454178167076719	0.4478049441519272	0.5211004942381833	0.5203271558543278	0.5591001010458319	0.5567811779821394	0.5958235248788304	0.5920510760748962	0.6622817540449212	0.6559941662241755	0.13364875180825936	0.12881886647193588	0.0044422353820356975	0.0799281134999319	0.004423956057421741	0.07959921801236192
7.861410468260233	0.44558295593192415	0.4479710111911781	0.5212943161209779	0.520520706943429	0.5593083169297884	0.5569885371547579	0.5960456441154128	0.5922717880660316	0.66252901331691	0.656239067086037	0.13364959134662519	0.12881967282329687	0.004402179767265757	0.07968465604881203	0.004384068443630262	0.07935681986273835
7.908779421011744	0.4457475722549516	0.44813655333711155	0.5214875380566198	0.5207136592948266	0.5595158940440519	0.5571952603374641	0.5962670869264155	0.5924918278973532	0.6627755276233862	0.6564832298471917	0.13365044615499	0.12882049384098193	0.004362292964977144	0.0794384369338701	0.004344348964596456	0.07911167241431372
7.956433795532517	0.44591165966158547	0.44830156455721165	0.5216801532247348	0.5209060061041331	0.5597228251614159	0.5574013403354254	0.5964878456889401	0.5927111879939155	0.6630212886181172	0.6567266462368289	0.13365131651122467	0.12882132979187405	0.004322574373035515	0.07918943920549282	0.004304797020959761	0.0788637588046015
8.004375311632296	0.44607521209663936	0.4484660387790023	0.5218721547620853	0.521097740524268	0.5599291030103357	0.5576067699096982	0.5967079127342781	0.5929298607352478	0.6632662879062635	0.6569693079359233	0.13365220269826106	0.12882218094771808	0.004283023391205454	0.0789376458239559	0.004265412015251435	0.07861306208133101
8.052605699483543	0.4462382234646361	0.4486299698897769	0.5220635357623221	0.5212888556652124	0.5601347202746917	0.5578115417769931	0.5969272803476844	0.5931478384551283	0.6635105170441697	0.6572112065770264	0.1336531050041834	0.12882304758520807	0.004243639421137146	0.07868303965828716	0.004226193351878571	0.0783595652018505
8.101126699683881	0.44640068762953133	0.4487933517363257	0.5222542892757338	0.5214793445937604	0.5603396695935502	0.5580156486094385	0.5971459407681495	0.5933651134413581	0.6637539675391538	0.6574523337440559	0.13365402372232432	0.12882392998607703	0.0042044218663379596	0.07842560348586858	0.004187140437103665	0.07810325103255877
8.149940063318896	0.4465625984144351	0.44895617812466065	0.522444408308995	0.5216692003332691	0.5605439435609242	0.5582190830343421	0.5973638861881716	0.5935816779355336	0.663996630849296	0.657692680972086	0.13365495915135833	0.12882482843718973	0.004165370132171553	0.0781653199918253	0.004148252679042841	0.07784410234820882
8.199047552025359	0.44672394960132916	0.4491184428197372	0.5226338858249105	0.5218584158634069	0.5607475347255314	0.5584218376339513	0.5975811087535249	0.5937975241328183	0.6642384983832266	0.6579322397471367	0.13365591159540038	0.12882574323063617	0.004126483625843669	0.07790217176830083	0.004109529487648977	0.07758210183132519
8.248450938054788	0.4468847349307825	0.44928013954517276	0.5228227147421598	0.5220469841198984	0.5609504355905509	0.5586239049452115	0.5977976005630294	0.5940126441817117	0.6644795614999139	0.6581710015059606	0.13365688136410564	0.128826674663827	0.004087761756373709	0.07763614131361862	0.004070970274688612	0.07731723207139396
8.298152004337403	0.4470449481016632	0.4494412619829628	0.5230108879350375	0.5222348979942686	0.561152638613377	0.5588252774595225	0.5980133536683173	0.5942270301838183	0.6647198115084509	0.658408957635831	0.13365786877276906	0.12882762303959008	0.004049203934599177	0.07736721103191257	0.004032574453730398	0.07704947556433694
8.348152544546481	0.44720458277084746	0.44960180377319353	0.5231983982331921	0.5224221503335846	0.5613541362053741	0.5590259476224937	0.5982283600735985	0.5944406741936141	0.6649592396678408	0.6586460994743288	0.13365887414242952	0.12882858866626903	0.004010809573147256	0.07709536323223176	0.003994341440141547	0.07677881471180115
8.398454363163072	0.4473636325529253	0.4497617585137517	0.5233852384213629	0.5226087339401935	0.5615549207316252	0.5592259078336969	0.5984426117354247	0.5946535682182129	0.665197837186781	0.6588824183091269	0.13365989779997453	0.12882957185782637	0.0039725780864214855	0.07682058012778725	0.003956270651057636	0.07650523182032032
8.449059275541144	0.4475220910199036	0.4499211197600318	0.5235714012391143	0.5227946415714607	0.5617549845106835	0.5594251504464175	0.5986561005624533	0.5948657042171299	0.6654355952234506	0.6591179053777767	0.13366094007824703	0.12883057293394296	0.003934508890599986	0.07654284383545473	0.003918361505381718	0.07622870910078916
8.49996910797308	0.4476799517009045	0.45007988102463836	0.5237568793805674	0.5229798659395039	0.5619543198143184	0.559623667767404	0.5988688184152068	0.5950770741020437	0.6656725048852906	0.659352551867491	0.13366200131615322	0.12883159222012308	0.0038966014036079244	0.07626213637482238	0.0038806134237621137	0.07594922866766751
8.551185697755594	0.4478372080818634	0.4502380357770881	0.5239416654941306	0.5231643997109254	0.5621529188672618	0.5598214520566156	0.5990807571058344	0.5952876697365593	0.6659085572287887	0.6595863489149281	0.1336630818587745	0.1288326300478031	0.003858855045102416	0.07597843966759399	0.0038430258285817587	0.07566677253831244
8.602710893256043	0.4479938536052196	0.45039557744350567	0.5241257521822258	0.5233482355065429	0.5623507738469508	0.5600184955269675	0.5992919083978687	0.5954974829359662	0.6661437432592604	0.6598192876059742	0.13366418205747882	0.12883368675445644	0.003821269236475189	0.07569173553690689	0.0038055981439404363	0.07538132263208297
8.654546553979111	0.44814988166960723	0.4505524994063175	0.5243091320010137	0.5235313659011157	0.5625478768832703	0.5602147903440744	0.5995022640059836	0.5957065054669968	0.6663780539306304	0.6600513589755246	0.13366530227003703	0.12883476268370622	0.0037838434008099497	0.07540200570623767	0.003768329795635239	0.07509286076970056
8.706694550633951	0.44830528562954053	0.45070879500394306	0.5244917974601162	0.5237137834230714	0.5627442200582915	0.5604103286259925	0.5997118155957485	0.5959147290475831	0.6666114801452129	0.660282554007265	0.13366644286073817	0.1288358581854356	0.0037465769628886036	0.07510923179891904	0.0037312202111650095	0.07480136867253862
8.759156765201672	0.4484600587950965	0.4508644575304816	0.5246737410223362	0.5238954805542276	0.56293979540601	0.560605102442959	0.5999205547833826	0.5961221453466126	0.6668440127534909	0.6605128636334515	0.13366760420050952	0.12883697361590446	0.0037094693491734887	0.07481339533738662	0.0036942688196957008	0.07450682796182662
8.811935091003267	0.44861419443159384	0.45101948023539506	0.5248549551033749	0.524076449729513	0.5631345949120814	0.56079910381713	0.6001284731355068	0.5963287459836801	0.6670756425538956	0.6607422787346895	0.13366878666703805	0.12883810933786335	0.0036725199877922776	0.07451447774229791	0.0036574750520559363	0.07420922015769804
8.865031432767935	0.44876768575926795	0.4511738563231885	0.525035432071546	0.5242566833366835	0.5633286105135545	0.5609923247223152	0.6003355621688935	0.5965345225288405	0.667306360292583	0.6609707901397117	0.13366999064489313	0.12883926572067403	0.003635728308510444	0.07421246033155171	0.003620838340714805	0.0739085266786077
8.918447706701835	0.44892052595294274	0.4513275789530874	0.5252151642474888	0.5244361737160399	0.5635218340986022	0.5611847570837124	0.6005418133502158	0.5967394665023592	0.6675361566632119	0.6611983886251569	0.13367121652565236	0.12884044314042864	0.0035990937427383685	0.07390732431974811	0.003584358119782749	0.07360472884043645
8.972185840557227	0.44907270814169853	0.4514806412387086	0.5253941439038768	0.5246149131601374	0.5637142575062516	0.561376392777638	0.6007472180957943	0.5969435693744592	0.6677650223067194	0.661425064915344	0.13367246470802957	0.128841641980074	0.0035626157234975864	0.07359905081722218	0.003548033824970709	0.07329780785562434
9.02624777370205	0.44922422540853557	0.45163303624773127	0.5255723632651244	0.524792893913498	0.5639058725261095	0.5615672236312567	0.6009517677713421	0.5971468225650693	0.6679929478110959	0.6616508096820498	0.13367373559800544	0.1288428626295349	0.0035262936854154603	0.07328762082913443	0.003511864893599892	0.0729877448323748
9.080635457189915	0.4493750707900349	0.4517847570015607	0.5257498145070909	0.5249701081723157	0.5640966708980882	0.5617572414223078	0.601155453691709	0.5973492174435687	0.6682199237111602	0.6618756135442824	0.13367502960896063	0.12884410548584482	0.003490127064709192	0.07297301525485977	0.0034758507645777925	0.07267452077378778
9.135350853830497	0.44952523727601396	0.4519357964749907	0.525926489756782	0.5251465480841616	0.5642866443121278	0.5619464378788306	0.6013582671206225	0.5975507453285295	0.6684459404883322	0.6620994670680552	0.13367634716180934	0.1288453709532722	0.0034541152991662827	0.07265521488663751	0.0034399908783777633	0.07235811657702129
9.190395938260405	0.44967471780917917	0.45208614759586097	0.5261023810920475	0.525322205747686	0.5644757844079153	0.562134804678886	0.6015601992704285	0.5977513974874591	0.6686709885704051	0.6623223607661599	0.13367768868513896	0.12884665944345433	0.0034182578281329867	0.07233420040918759	0.003404284677036351	0.07203851303249564
9.245772697014415	0.4498235052847738	0.4522358032447105	0.5262774805412764	0.5254970732123158	0.5646640827746037	0.5623223334502784	0.6017612413018291	0.59795116513654	0.6688950583313175	0.6625442850979386	0.1336790546153498	0.12884797137553275	0.003382554092506318	0.07200995239857377	0.003368731604130204	0.07171569082281337
9.301483128597186	0.4499715925502222	0.45238475625442737	0.5264517800830905	0.5256711424779513	0.5648515309505263	0.5625090157702706	0.6019613843236187	0.5981500394403667	0.6691181400909239	0.6627652304690531	0.13368044539679558	0.12884930717628865	0.00334700353469497	0.07168245132120887	0.0033333311047449854	0.0713896305217645
9.357529243555355	0.45011897240476917	0.45253299940989367	0.5266252716460317	0.5258444054946588	0.5650381204229101	0.5626948431653015	0.6021606193924189	0.5983480115116825	0.6693402241147633	0.6629851872312564	0.133681861481933	0.12885066728028366	0.0033116055986379678	0.07135167753311578	0.0032980826255055717	0.07106031259394285
9.413913064550128	0.4502656375991165	0.45268052544762793	0.5267979471082508	0.52601685416236	0.5652238426275867	0.5628798071106985	0.6023589375124112	0.5985450724111131	0.66956130061383	0.6632041456821607	0.13368330333146589	0.12885205213000184	0.0032763597297584823	0.07101761127876216	0.0032629856145049985	0.07072771739315442
9.47063662643026	0.4504115808350523	0.45282732705542095	0.5269697982971883	0.5261884803305191	0.5654086889486992	0.5630638990303872	0.6025563296350663	0.5987412131468991	0.6697813597443381	0.6634220960650055	0.1336847714144984	0.12885346217599447	0.00324126537496916	0.07068023269029311	0.0032280395213382107	0.07039182516194842
9.527701976305488	0.45055679476507987	0.45297339687196925	0.5271408169892566	0.5263592757978272	0.5655926507184089	0.5632471102966009	0.6027527866588749	0.5989364246746262	0.6700003916074909	0.6636390285684242	0.1336862662086872	0.12885489787702686	0.0032063219826534706	0.07033952178656477	0.0031932437970523253	0.07005261603036672
9.585111173620431	0.4507012719920385	0.45311872748650356	0.5273109949095156	0.5265292323118812	0.5657757192165978	0.5634294322295841	0.6029482994290726	0.5991306978969527	0.6702183862492458	0.6638549333262098	0.13368778820039906	0.12885635970022977	0.0031715290026328447	0.06999545847183697	0.003158597894143078	0.06971007001500595
9.642866290228868	0.4508450050687212	0.4532633114384121	0.5274803237313461	0.5266983415688631	0.5659578856705678	0.5636108560972969	0.6031428587373644	0.5993240236633367	0.6704353336600768	0.66406980041708	0.13368933788486842	0.12885784812125078	0.003136885886173779	0.06964802253504843	0.0031241012665566004	0.0693641670182501
9.700969410468568	0.4509879864974884	0.45340714121686065	0.5276487950761211	0.5268665952132126	0.5661391412547402	0.5637913731151152	0.6033364553216486	0.5995163927697599	0.6706512237747407	0.66428361986444	0.1336909157663612	0.12885936362441228	0.003102392085960304	0.06929719364876519	0.0030897533696387924	0.06901488682684942
9.75942263123647	0.4511302087298756	0.4535502092604069	0.5278164005128718	0.5270339848372987	0.5663194770903488	0.5639709744455266	0.6035290798657367	0.5997077959584489	0.6708660464720386	0.6644963816361458	0.13369252235833998	0.12886090670286743	0.00306804705607977	0.0689429513680011	0.0030555536601433175	0.0686622091111957
9.818228062064373	0.4512716641661973	0.4536925079566106	0.5279831315579518	0.5272005019810868	0.5664988842451332	0.5641496511978273	0.6037207229990705	0.599898223917596	0.6710797915745765	0.6647080756442646	0.13369415818362992	0.12886247785876342	0.003033850252014858	0.06858527512935098	0.003021501596223608	0.06830611342427062
9.877387825195074	0.4514123451551451	0.4538340296416391	0.5281489796746968	0.5273661381318032	0.5666773537330279	0.5643273944278132	0.6039113752964406	0.6000876672810768	0.6712924488485266	0.6649186917448366	0.13369582377459338	0.12886407760340585	0.002999801130615154	0.06822414424971157	0.002987596637390233	0.06794657920036684
9.936904055658934	0.4515522439933817	0.4539747665998676	0.5283139362730805	0.527530884723595	0.566854876513848	0.5645041951374686	0.6041010272776974	0.6002761166281655	0.6715040080033852	0.6651282197376324	0.13369751967330115	0.1288657064574259	0.002965899150088269	0.06785953792517319	0.0029538382445188915	0.06758358575409318
9.996778901350961	0.4516913529251291	0.454114711063475	0.5284779927093689	0.5276947331371877	0.5670314434929742	0.5646800442746537	0.6042896694074661	0.6004635624832484	0.6717144586917322	0.6653366493659121	0.13369924643171316	0.12886736495095047	0.002932143769984741	0.06749143523013856	0.0029202258798255443	0.06721711227952198
10.05701452310831	0.45182966414175224	0.45425385521203404	0.5286411402857679	0.5278576746995384	0.5672070455210321	0.5648549327327878	0.6044772920948529	0.600649995315535	0.6719237905089868	0.6655439703161813	0.13370100461185647	0.12886905362377707	0.0028985344511829325	0.06711981511591603	0.0028867590068504256	0.06684713784862595
10.117613094788254	0.4519671697813366	0.4543921911720968	0.5288033702500696	0.5280197006834854	0.5673816733935704	0.5650288513505288	0.604663885693154	0.6008354055387664	0.672131992993163	0.6657501722179467	0.13370279478601155	0.12887077302554958	0.002865070655865054	0.06674465640972471	0.002853437090437616	0.06647364141035439
10.178576803346665	0.45210386192826213	0.4545297110167754	0.5289646737952944	0.5281808023073944	0.5675553178507358	0.5652017909114524	0.6048494404995602	0.6010197835109222	0.6723390556246253	0.6659552446434717	0.13370461753689905	0.12887252371593985	0.0028317518475136083	0.06636593781347244	0.002820259596731489	0.06609660178959587
10.239907848916916	0.4522397326127693	0.4546664067653165	0.5291250420593276	0.5283409707348014	0.567727969576944	0.5653737421437252	0.6050339467548588	0.6012031195339244	0.6725449678258404	0.666159177107527	0.13370647345787182	0.1288743062648292	0.0027985774908856342	0.06598363790256201	0.00278722599315806	0.06571599768591341
10.301608444889292	0.4523747738105219	0.45480227038267135	0.5292844661245548	0.5285001970740499	0.5678996192005484	0.5655446957197772	0.6052173946431334	0.6013854038533389	0.6727497189611304	0.6663619590671451	0.13370836315310783	0.12887612125249784	0.0027655470520002723	0.06559773512466904	0.002754335748393011	0.06533180767213764
10.363680817990868	0.45250897744216323	0.45493729377905906	0.529442937017491	0.5286584723779266	0.5680702572935054	0.5657146422559687	0.6053997742914619	0.6015666266580747	0.6729532983364234	0.6665635799213688	0.1337102872378093	0.12887796926981315	0.0027326599981245536	0.06520820779844883	0.0027215883323616907	0.06494401019330098
10.426127208365882	0.4526423353728661	0.45507146880952665	0.5296004457084056	0.5288157876432916	0.5682398743710353	0.5658835723122565	0.6055810757696107	0.6017467780800804	0.6731556951990013	0.6667640290110013	0.1337122463384067	0.12887985091842385	0.0026999157977467547	0.06481503411241363	0.002688983216224905	0.0645525835656855
10.488949869656532	0.4527748394118785	0.4552047872735007	0.5297569831109469	0.5289721338107045	0.5684084608912823	0.5660514763918553	0.605761289089728	0.6019258481940388	0.6733568987372509	0.6669632956183538	0.13371424109275928	0.12888176681095928	0.00266731392057995	0.06441819212354005	0.002656519872353158	0.06415750597501813
10.552151069084381	0.4529064813120617	0.4553372409143353	0.5299125400817564	0.529127501764047	0.568576007254969	0.5662183449408956	0.6059404042060326	0.6021038270170574	0.6735568980804086	0.6671613689669923	0.13371627215037002	0.12888371757122785	0.0026348538375273733	0.0640176597560469	0.0026241977743088896	0.06375875547550436
10.615733087532126	0.4530372527694237	0.4554688214188532	0.5300671074200846	0.5292818823301418	0.5687425038050483	0.5663841683480795	0.6061184110145011	0.602280704508359	0.6737556822983061	0.6673582382214825	0.1337183401725945	0.12888570383442413	0.002602535020667318	0.06361341479981775	0.002592016396842922	0.06335630998850661
10.679698219625935	0.45316714542264575	0.4555995204168815	0.5302206758673987	0.529435266278366	0.568907940826351	0.5665489369443315	0.6062952993525534	0.6024564705689658	0.6739532404011154	0.6675538924871339	0.13372044583286125	0.12888772624733522	0.002570356943253138	0.06320543490960517	0.0025599752158660394	0.06295014730122261
10.744048773818252	0.45329615085260333	0.45572932948078043	0.5303732361069879	0.5295876443202605	0.5690723085452327	0.5667126410024476	0.6064710589987332	0.6026311150413843	0.6741495613390914	0.6677483208097413	0.13372258981689078	0.12888978546855523	0.0025383190796848254	0.06279369760316911	0.002528073708440992	0.0625402450652075
10.808787072471103	0.4534242605818798	0.45585824012496784	0.5305247787635631	0.5297390071091362	0.5692355971292125	0.5668752707367387	0.6066456796723871	0.6028046277092857	0.6743446340023126	0.667941512175327	0.1337247728229216	0.12889188216869962	0.002506420905477924	0.06237818025984154	0.0024963113527576297	0.06212658079512323
10.87391545193992	0.45355146607427477	0.4559862438054347	0.5306752944028518	0.5298893452396735	0.5693977966866116	0.5670368163026727	0.6068191510333406	0.6029769982971832	0.6745384472204212	0.6681334555098785	0.13372699556193984	0.12889401703062797	0.0024746618972786294	0.06195886011954599	0.0024646876281257946	0.061709131867331735
10.93943626265785	0.4536777587343056	0.4561133319192572	0.5308247735311904	0.5300386492475201	0.5695588972661876	0.5671972677965108	0.6069914626815723	0.6031482164701082	0.6747309897623627	0.6683241396790882	0.1337292587579136	0.1288961907496654	0.0024430415328238198	0.06153571428106375	0.002433202014945124	0.06128787551828907
11.00535186922059	0.4538031299067015	0.45623949580409984	0.5309732065951095	0.5301869096088806	0.5697188888567637	0.5673566152549412	0.6071626041568824	0.6033182718332808	0.6749222503361206	0.6685135534880885	0.13373156314802845	0.12889840403383448	0.0024115592909312866	0.06110871970059861	0.0024018539947077144	0.06086278884350804
11.071664650471687	0.4539275708758922	0.45636472673771405	0.5311205839809154	0.5303341167401058	0.5698777613868551	0.5675148486547098	0.6073325649385617	0.6034871539317807	0.6751122175884549	0.6687016856811873	0.13373390948293315	0.128900657604085	0.002380214651481971	0.06067785319022789	0.0023706430499679243	0.06043384879562552
11.138376999588447	0.45405107286548835	0.4564890159374281	0.5312668960142666	0.5304802609972725	0.5700355047242911	0.5676719579122441	0.6075013344450538	0.6036548522502113	0.6753008801046326	0.6688885249416004	0.13373629852698304	0.1289029521945327	0.0023490070954093056	0.06024309141662343	0.0023395686643254976	0.06000103218313768
11.205491324168262	0.45417362703775627	0.4566123545596322	0.5314121329597453	0.5306253326757628	0.5701921086758339	0.5678279328832775	0.607668902033619	0.6038213562123648	0.6754882264081635	0.669074059891185	0.13373873105849532	0.12890528855269978	0.002317936104668128	0.05980441089923261	0.0023086303224104654	0.05956431566897891
11.273010046315514	0.45429522449308474	0.45673473369925516	0.5315562850204241	0.5307693220098348	0.5703475629867919	0.5679827633624648	0.6078352569999891	0.6039866551808803	0.6756742449605281	0.6692582790901672	0.133741207870001	0.12890766743976176	0.0022870011622320163	0.05936178800878622	0.002277827509874264	0.059123675768631756
11.340935602728974	0.45441585626944453	0.4568561443892348	0.531699342337427	0.5309122191721907	0.5705018573406302	0.5681364390829976	0.6080003885780245	0.6041507384569019	0.6758589241609084	0.6694411710368725	0.13374372976850865	0.12891008963079734	0.0022562017520675326	0.05891519896583475	0.0022471597133595367	0.05867908884897588
11.409270444789758	0.45453551334184084	0.45697657759998084	0.5318412949894855	0.5310540142735383	0.5706549813585764	0.5682889497162138	0.6081642859393652	0.6043135952797316	0.6760422523459148	0.6696227241674512	0.1337462975757701	0.12891255591504452	0.0022255373591217875	0.05846461983902884	0.0022166264204983577	0.0582305311264264
11.478017038649782	0.45465418662175894	0.4570960242388311	0.5319821329924901	0.5311946973621492	0.5708069245992222	0.5684402848712026	0.6083269381930785	0.6044752148264793	0.6762242177893121	0.669802926855604	0.13374891212854853	0.1289150670961577	0.0021950074693046773	0.05801002654338561	0.0021862271198758165	0.05777797866515755
11.547177865320764	0.45477186695660066	0.45721447514949887	0.5321218462990346	0.5313342584234081	0.5709576765581205	0.5685904340944052	0.6084883343853039	0.6046355862117094	0.6764048087017436	0.6699817674123044	0.133751574278896	0.12891762399247617	0.002164611569466679	0.05755139483876803	0.00215596130102913	0.05732140737583791
11.616755420763786	0.45488854512911414	0.4573319211115149	0.5322604247979569	0.5314726873793617	0.5711072266673782	0.5687393868692132	0.6086484634988955	0.6047946984870858	0.6765840132304534	0.670159234085521	0.13375428489443394	0.12892022743729042	0.0021343491473890808	0.05708870032809443	0.0021258284544281025	0.056860793013768784
11.686752215979308	0.45500421185681644	0.45744835283965957	0.5323978583138723	0.5316099740882575	0.5712555642952446	0.5688871326155593	0.6088073144530587	0.6049525406410097	0.6767618194590067	0.6703353150599368	0.13375704485863935	0.12892287827911791	0.002104219691756448	0.056621918455448395	0.00209582807144848	0.05639611117699417
11.75717077709787	0.4551188577914057	0.4575637609833891	0.5325341366067035	0.5317461083440795	0.5714026787456947	0.5690336606895063	0.6089648761029857	0.605109101598258	0.6769382154070093	0.6705099984566665	0.1337598550711346	0.12892557738198387	0.002074222692154848	0.05615102450471454	0.0020659596443657335	0.05592733730479438
11.82801364547121	0.4552324735181685	0.45767813612625224	0.532669249371202	0.5318810798760777	0.5715485592580093	0.5691789603828296	0.6091211372394854	0.6052643702196149	0.6771131890298236	0.6706832723329725	0.1337627164479849	0.1289283256257041	0.002044357639034544	0.05567599359731901	0.0020362226663306338	0.05545444667583865
11.899283377763982	0.4553450495553754	0.45779146878529997	0.5328031862364656	0.5320148783482921	0.5716931950063475	0.5693230209225962	0.6092760865886108	0.6054183353015016	0.6772867282182846	0.6708551246819795	0.13376562992200053	0.12893112390617564	0.002014624023710887	0.055196800690652026	0.002006616631351932	0.054977414406181424
11.970982546046038	0.4554565763536716	0.4579037494104869	0.5329359367654497	0.5321474933590694	0.5718365750993183	0.5694658314707379	0.6094297128112831	0.6055709855756013	0.6774588207984125	0.6710255434323852	0.13376859644304448	0.12893397313567312	0.001985021338332338	0.05471342057619211	0.0019771410342830364	0.05449621544774175
12.043113737885237	0.4555670442954556	0.4580149683840634	0.5330674904544711	0.5322789144405764	0.5719786885795431	0.5696073811236214	0.6095820045029099	0.6057223097084817	0.6776294545311237	0.6711945164481712	0.1337716169783451	0.12893687424314815	0.0019555490758769167	0.05422582787755914	0.0019477953708055828	0.05401082458635642
12.115679556440844	0.455676443694252	0.45812511601996053	0.5331978367327075	0.5324091310583038	0.5721195244232177	0.569747658911611	0.6097329501930028	0.6058722963012128	0.6777986171119409	0.6713620315283109	0.13377469251281743	0.12893982817453897	0.0019262067301148988	0.05373399704851067	0.001918579137401455	0.05352121643959151
12.188682620557461	0.45578476479407326	0.4582341825631656	0.5333269649616891	0.5325381326105676	0.5722590715396636	0.5698866537986288	0.6098825383447866	0.6060209338889798	0.6779662961706993	0.6715280764064748	0.1337778240493849	0.12894283589307848	0.0018969937956097027	0.05323790237117976	0.001889491831346124	0.053027365455179165
12.26212556485955	0.4558919977687745	0.45834215818908886	0.5334548644347855	0.5326659084280013	0.572397318770881	0.5700243546817078	0.61003075735481	0.6061682109406943	0.6781324792712526	0.671692638750735	0.13378101260931363	0.12894589837961476	0.0018679097676947976	0.05273751795398596	0.001860532950689997	0.05252924590894281
12.336011039846525	0.45599813272139716	0.4584490330029219	0.5335815243766838	0.5327924477730429	0.57253425489109	0.5701607503905415	0.6101775955525476	0.6063141158585995	0.6782971539111757	0.6718557061632665	0.1337842592325488	0.12894901663293495	0.001838954142447058	0.05223281772944688	0.001831701994229551	0.05202683190253765
12.41034171198835	0.45610315968350446	0.45855479703898594	0.5337069339428623	0.5329177398394147	0.5726698686062708	0.5702958296870261	0.6103230411999992	0.6064586369778722	0.6784603075214658	0.6720172661800461	0.13378756497805727	0.1289521916700954	0.0018101264166761055	0.05172377545218865	0.0018029984615006711	0.051520097361631656
12.485120263821853	0.45620706861450705	0.458659440260072	0.5338310822190551	0.5330417737515983	0.5728041485536961	0.5704295812647998	0.610467082491286	0.6066017625662206	0.6786219274662404	0.6721773062705505	0.13379093092417937	0.12895542452675654	0.0017814260879083221	0.05121036469711271	0.0017744218527591116	0.05100901603398711
12.560349394047481	0.4563098494009792	0.4587629525567708	0.5339539582207128	0.5331645385643	0.5729370833014601	0.570561993748775	0.6106097075522414	0.6067434808234768	0.6787820010424352	0.6723358138374509	0.1337943581689841	0.1289587162575264	0.001752852654364645	0.05069255885693735	0.0017459716689600668	0.05049356148705897
12.63603181762671	0.45641149185596497	0.4588653237467937	0.5340755508924538	0.533286023261912	0.5730686613479994	0.5706930556946656	0.6107509044399977	0.6068837798811871	0.6789405154794979	0.6724927762163053	0.13379784783063242	0.12896206793630885	0.0017244056149432474	0.050170331140122926	0.0017176474117368556	0.049973707105934295
12.712170265880024	0.45651198571827445	0.4589665435742837	0.534195849107509	0.533406216757965	0.5731988711216104	0.5708227555885076	0.6108906611425682	0.6070226478021953	0.6790974579390795	0.6726481806752496	0.1338014010477484	0.12896548065665875	0.0016960844691977783	0.049643654568626516	0.0016894485833898187	0.04944942609120062
12.78876748658549	0.4566113206517696	0.45906660170911606	0.5343148416671594	0.5335251078945739	0.5733277009799587	0.570951081846176	0.611028965578425	0.6071600725802236	0.6792528155147252	0.672802014414685	0.13380501897979508	0.1289689555321454	0.0016678887173218193	0.04911250197564243	0.001661374686862338	0.048920691456658005
12.865826244077915	0.45670948624464064	0.45916548774618976	0.5344325173001673	0.5336426854418774	0.5734551392095849	0.5710780228128939	0.6111658055960719	0.6072960421394473	0.6794065752315606	0.6729542645669634	0.1338087028074577	0.12897249369671757	0.00163981786013645	0.04857684600344214	0.0016334252257257376	0.04838747602710214
12.943349319348618	0.4568064720086703	0.4592631912047078	0.5345488646621981	0.5337589380974685	0.5735811740254025	0.5712035667627362	0.611301168973613	0.6074305443340666	0.6795587240459773	0.6731049181960708	0.1338124537330364	0.1289760963050839	0.0016118713990640465	0.048036659100944235	0.0016055997041637404	0.04784975243613587
13.0213395101458	0.4569022673784895	0.4593597015274485	0.5346638723352366	0.5338738544858194	0.5737057935701914	0.5713277018981286	0.6114350434183167	0.6075635669478717	0.6797092488453159	0.6732539622973075	0.1338162729808433	0.1289797645330905	0.00158404883610741	0.047491913521255924	0.0015778976269409384	0.04730749312346916
13.099799631075467	0.45699686171081966	0.45945500808002365	0.534777528826993	0.5339874231576962	0.5738289859140817	0.571450416349337	0.6115674165661733	0.607695097693804	0.6798581364475441	0.6734013837969655	0.13382016179760894	0.12898349957811409	0.0015563496738359994	0.04694258131929985	0.001550318499398351	0.046760670332844256
13.178732513703073	0.4570902442837069	0.4595491001501293	0.5348898225703045	0.5340996325895697	0.5739507390540368	0.5715716981739557	0.6116982759814507	0.607825124213514	0.6800053736009359	0.6735471695520054	0.13382412145289482	0.12898730265945776	0.001528773415370388	0.04638863434958296	0.0015228618274347738	0.046209256109705166
13.258141006655675	0.45718240429574186	0.4596419669467822	0.5350007419225246	0.5342104711830145	0.5740710409133243	0.571691535356384	0.6118276091562412	0.6079536340769104	0.6801509469837453	0.6736913063497275	0.13382815323951575	0.12899117501875473	0.0015013195643538424	0.045830044263226455	0.001495527117473916	0.04565322229828439
13.338027975724735	0.4572733308652703	0.4597335975995479	0.5351102751649077	0.5343199272641018	0.5741898793409835	0.5718099158073	0.6119554035100065	0.6080806147817073	0.6802948432038786	0.6738337809074415	0.13383225847396768	0.1289951179203804	0.0014739876249461048	0.04526678250606153	0.0014683138764617354	0.045092540539585
13.418396303969553	0.45736301302959187	0.4598239811577556	0.535218410501985	0.5344279890827853	0.5743072421112869	0.5719268273631264	0.6120816463891167	0.6082060537529665	0.6804370487985648	0.6739745798721356	0.13383643849686536	0.1289991326518737	0.0014467771017909747	0.04469882031546035	0.001441221611836685	0.0445271822684532
13.49924889182131	0.45745143974414537	0.4599131065897024	0.5353251360609291	0.5345346448122757	0.574423116923191	0.572042257785489	0.6122063250663814	0.608329938342631	0.6805775502340204	0.6741136898201386	0.1338406946733873	0.12900322052436186	0.0014196875000007658	0.044126128717820734	0.0014142498315146135	0.043957118711233534
13.580588657187745	0.4575385998816838	0.46000096278184527	0.5354304398909137	0.5346398825484096	0.5745374913997846	0.5721561947606698	0.6123294267405794	0.6084522558290572	0.6807163339051144	0.6742510972567825	0.1338450283937286	0.12900738287299846	0.0013927183251496444	0.043548678526278195	0.0013873980438776634	0.04338232088312566
13.662418535558457	0.45762448223143665	0.4600875385379822	0.5355343099624619	0.5347436903090089	0.5746503530877277	0.5722686258990526	0.6124509385359809	0.6085729934165388	0.6808533861350295	0.6743867886160607	0.13384944107356475	0.12901162105740405	0.0013658690832358822	0.042966440337480094	0.0013606657577378556	0.042802759585114813
13.744741480110864	0.4577090754982588	0.4601728225784192	0.5356367341667874	0.5348460560332307	0.574761689456683	0.5723795387345597	0.612570847501863	0.6086921382348272	0.6809886931749195	0.674520750260284	0.13385393415452013	0.12901593646212173	0.0013391392806765268	0.042379384529198205	0.0013340524823322042	0.042218405401811765
13.827560461816718	0.45779236830176895	0.46025680353912773	0.5357377003151257	0.5349469675809094	0.5748714878987422	0.5724889207240855	0.6126891406120223	0.608809677338644	0.681122241203565	0.6746529684797324	0.13385850910464847	0.12902033049707376	0.0013125284242803126	0.04178748125718812	0.0013075577273018446	0.04162922869821273
13.910878469549415	0.4578743491754711	0.4603394699708864	0.5358371961380548	0.5350464127318892	0.5749797357278414	0.572596759246918	0.6128058047642788	0.6089255977071909	0.6812540163270242	0.674783429492305	0.13386316741892276	0.12902480459803495	0.001286036021229009	0.04119070045248918	0.0012811810026613912	0.04103519961701352
13.9946985101918	0.457955006565869	0.4604208103384127	0.535935209284811	0.535144379185348	0.5750864201791731	0.5727030416041564	0.6129208267799771	0.6090398862436495	0.6813840045782844	0.6749121194431655	0.13386791061973008	0.12902936022710518	0.0012596615790636534	0.040589011818653375	0.0012549218187971611	0.0404362880759237
14.079023608744702	0.4580343288315608	0.46050081301948037	0.5360317273225891	0.5352408545591109	0.575191528408587	0.5728077550181199	0.6130341934034775	0.6091525297746798	0.6815121919169049	0.6750390244043868	0.13387274025738047	0.12903399887320116	0.0012334046056587944	0.03998238482839156	0.0012287796864391964	0.03983246376444072
14.163856808436103	0.4581123042423247	0.4605794663040233	0.5361267377358376	0.535335826388955	0.5752950474919847	0.5729108866317482	0.6131458913016455	0.6092635150499092	0.6816385642286622	0.6751641303745892	0.13387765791062364	0.12903872205254996	0.0012072646092047279	0.03937078872093025	0.0012027541166332867	0.039223696140993525
14.24920117083096	0.45818892097818886	0.4606567583932268	0.5362202279255426	0.5354292821279047	0.575396964424707	0.573012423507995	0.6132559070633318	0.6093728287414164	0.6817631073251876	0.6752874232785776	0.1338826651871738	0.129043531309195	0.0011812410981906218	0.03875419249874312	0.0011768446207387484	0.038609954429972504
14.335059775941703	0.4582641671284875	0.46073267739860546	0.5363121852085002	0.5355212091455175	0.5754972661209109	0.5731123526292137	0.6133642271988474	0.6094804574432099	0.6818858069436046	0.6754088889669752	0.13388776372424802	0.12904842821550871	0.001155333581377871	0.038132564924353574	0.0011510507103942302	0.0379912076184894
14.421435722339384	0.45833803069090345	0.460807211341065	0.536402596816582	0.5356115947271566	0.5755959394129406	0.5732106608965333	0.6134708381394324	0.6095863876706986	0.6820066487461609	0.6755285132158513	0.13389295518910976	0.1290534143727218	0.0011295415677903264	0.03750587451746412	0.0011253718975052784	0.03736742445340724
14.50833212726552	0.45841049957049484	0.4608803481499534	0.5364914498959861	0.5357004260732592	0.5756929710506897	0.5733073351292288	0.6135757262367173	0.6096906058601578	0.6821256183198584	0.6756462817263493	0.13389824127962813	0.129058491411453	0.0011038645666832103	0.03687408955138949	0.0010998076942274615	0.03673857343818554
14.595752126744532	0.4584815615787084	0.46095207566209456	0.5365787315064812	0.5357876902985891	0.5757883477009529	0.5734023620640809	0.6136788777621788	0.6097930983681862	0.6822427011760779	0.6757621801243089	0.13390362372484324	0.12906366099225552	0.0010783020875320126	0.03623717804983073	0.0010743576129339516	0.036104622829228106
14.683698875697011	0.45855120443237707	0.46102238162080894	0.5366644286206381	0.5358733744314809	0.5758820559467723	0.5734957283547272	0.6137802789065879	0.6098938514711582	0.6823578827502028	0.6758761939598837	0.13390910428554398	0.1290689248061723	0.0010528536400076227	0.03559510778377728	0.0010490211662079751	0.03546554063308349
14.772175548053516	0.4586194157527023	0.4610912536749188	0.5367485281230506	0.5359574654130743	0.5759740822867722	0.5735874205710071	0.6138799157794526	0.6099928513646686	0.6824711484012366	0.6759883087071581	0.13391468475485835	0.12907428457529976	0.0010275187339594538	0.034947846267726845	0.0010237978668250491	0.03482129460293493
14.861185336869132	0.45868618306422126	0.46115867937773913	0.5368310168095454	0.5360399500965364	0.576064413134486	0.573677425198295	0.6139777744084508	0.6100900841629707	0.6825824834114185	0.6760985097637578	0.13392036695885087	0.1290797420533647	0.0010022968793936826	0.03429536075661588	0.0009986872277156777	0.0341718522349197
14.95073145443871	0.45875149379375757	0.4612246461860517	0.5369118813863804	0.5361208152462723	0.5761530348176747	0.5737657286368257	0.6140738407388596	0.610185535898406	0.6826918729858343	0.6762067824504577	0.1339261527571358	0.12908529902631063	0.0009771875864488244	0.033637618241940004	0.0009736887619653523	0.03351718076513066
15.040817132412794	0.4588153352693569	0.46128914145906513	0.5369911084694327	0.5362000475371268	0.5762399335776341	0.5738523172010123	0.6141681006329748	0.6102791925208296	0.682799302252024	0.6763131120107856	0.13393204404349812	0.12909095731289688	0.000952190365385519	0.03297458544835763	0.0009488019827852412	0.03285724716560878
15.131445621914246	0.4588776947192053	0.4613521524573577	0.5370686845833729	0.5362776335535718	0.5763250955684952	0.5739371771187503	0.614260539869524	0.6103710398970243	0.6829047562595855	0.6764174836106216	0.13393804274653007	0.1290967187653053	0.0009273047265558887	0.032306228830080386	0.0009240264034828805	0.03219201814090411
15.222620193655578	0.4589385592705314	0.4614136663418049	0.5371445961608295	0.5363535597888841	0.5764085068565125	0.5740202945307175	0.6143511441430721	0.6104610638101106	0.6830082199797729	0.6765198823377941	0.13394415083027547	0.12910258526976306	0.0009025301803911034	0.03163251456697935	0.000899361537465726	0.031521460124608325
15.31434413805701	0.458997915948492	0.4614736701724901	0.5372188295415404	0.5364278126443108	0.5764901534193441	0.574101655489661	0.6144398990634193	0.6105492499589481	0.6831096783050938	0.6766202932016716	0.13395037029488968	0.12910855874717492	0.0008778662373711832	0.030953408561018136	0.000874806898196745	0.03084553927557465
15.406620765365147	0.45905575167503976	0.4615321509075987	0.5372913709714916	0.5365003784282225	0.5765700211453214	0.5741812459596757	0.6145267901549913	0.6106355839575285	0.6832091160488992	0.676718701132749	0.13395670317731098	0.12911464115376634	0.0008533124080143395	0.03026887643230225	0.0008503619991873101	0.030164221473839348
15.499453405772549	0.45911205326777427	0.4615890954022952	0.5373622066020439	0.5365712433552537	0.5766480958327094	0.5742590518154718	0.6146118028562212	0.6107200513343611	0.6833065179449721	0.6768150909822322	0.13396315155194416	0.12912083448174158	0.0008288682028565475	0.029578883515256393	0.0008260263539741075	0.029477472317083198
15.592845409537835	0.45916680743877425	0.46164449040758276	0.5374313224890477	0.5366403935454321	0.5767243631889549	0.5743350588416333	0.614694922518924	0.6108026375318518	0.6834018686471084	0.6769094475216155	0.13396971753135747	0.12912714075995338	0.0008045331324195715	0.02888339485451752	0.0008017994760973757	0.02878525711659563
15.686800147106629	0.45922000079341285	0.4616983225691456	0.5374987045919433	0.5367078150232941	0.5767988088299265	0.5744092527318654	0.614776134407663	0.6108833279056709	0.6834951527286978	0.6770017554422566	0.1339764032669935	0.12913356205458265	0.0007803067071998626	0.02818237520111211	0.000777680879080922	0.02808754089342358
15.781321009233178	0.45927161982915415	0.4617505784261731	0.5375643387728494	0.5367734937169881	0.5768714182791426	0.5744816190882327	0.6148554236991072	0.6109621077241159	0.6835863546822964	0.6770919993549459	0.1339832109498921	0.1291401004698348	0.0007561884376490191	0.027475789008164497	0.0007536700764139148	0.027384288374122434
15.87641140710273	0.45932165093433075	0.4618012444101661	0.5376282107956375	0.5368374154573637	0.5769421769669887	0.5745521434203842	0.6149327754813805	0.6110389621674637	0.6836754589191976	0.6771801637894723	0.13399014281142801	0.12914675814864846	0.000732177834143144	0.026763600426747303	0.0007297665815242382	0.026675463986748582
15.972074772454643	0.4593700803869022	0.4618503068437245	0.5376903063249928	0.5368995659770492	0.5770110702299245	0.5746208111447707	0.6150081747534034	0.6111138763273158	0.6837624497689958	0.6772662331941837	0.133997201124064	0.12915353727341586	0.0007082744069752955	0.026045773301845543	0.0007059699077669457	0.02596103185673826
16.06831455770623	0.4594168943531951	0.46189775193931587	0.5377506109254617	0.5369599309095142	0.577078083309679	0.5746876075838485	0.615081606424224	0.6111868352059334	0.6838473114791487	0.6773501919355421	0.13400438820211436	0.12916044006671798	0.000684477666318628	0.025322271167695476	0.000682279568394506	0.025240955802530607
16.165134236077357	0.4594620788866223	0.4619435657980253	0.5378091100604847	0.5370184957881182	0.5771432013524345	0.5747525179652738	0.6151530553123424	0.6112578237155648	0.6839300282145312	0.6774320242976755	0.1340117064025283	0.12916746879207597	0.0006607871222223949	0.024593057243691874	0.0006586950765381516	0.02451519933121915
16.262537301715792	0.45950561992638295	0.46198773440828533	0.5378657890914154	0.5370752460451471	0.5772064094079995	0.5748155274210835	0.6152225061450236	0.6113268266777633	0.6840105840569882	0.6775117144819233	0.13401915812568274	0.12917462575471253	0.0006372022845777536	0.02385809442985476	0.0006352159451958883	0.023783725634444863
16.36052726982327	0.4595475032961426	0.46203024364458734	0.5379206332765253	0.5371301670108335	0.577267692428969	0.5748766209868684	0.6152899435576036	0.6113938288226966	0.6840889630048796	0.677589246606378	0.134026745816194	0.12918191330233172	0.0006137226631035553	0.023117345302196668	0.0006118416871991883	0.02304649758352184
16.459107676782416	0.4595877147026908	0.4620710792661707	0.537973627769992	0.5371832439123632	0.5773270352698743	0.5749357836009289	0.6153553520927847	0.6114588147884453	0.6841651489726217	0.6776646047054206	0.13403447196374618	0.12918933382591105	0.0005903477673210311	0.02237077210813254	0.0005885718151947827	0.02230347772501773
16.55828208028434	0.45962623973458033	0.4621102269156935	0.5380247576208759	0.5372344618728668	0.577384422686318	0.5749930001034242	0.6154187161999216	0.6115217691202947	0.6842391257902231	0.6777377727292515	0.13404233910392907	0.1291968897605114	0.0005670771065355851	0.021618336761889623	0.0005654058416322272	0.02155462827631993
16.658054059457015	0.4596630638607426	0.46214767211788127	0.5380740077720773	0.5372838059103974	0.5774398393341003	0.5750482552355061	0.6154800202342986	0.6115826762700134	0.6843108772028157	0.6778087345434166	0.13405034981910052	0.12920458358609846	0.0005439101898154775	0.020860000839718396	0.0005423432787354798	0.020799911120803927
16.758427214994473	0.45969817242908356	0.4621834002781554	0.5381213630592818	0.5373312609368913	0.5774932697683296	0.5751015336384417	0.6155392484563953	0.6116415205951269	0.6843803868701808	0.6778774739283274	0.1340585067392575	0.12921241782838538	0.0005208465259682882	0.020095725574904577	0.0005193836384833617	0.020039287803029993
16.859405169286727	0.4597315506650554	0.4622173966812395	0.5381668082098877	0.5373768117571147	0.5775446984425223	0.575152819852723	0.6155963850311447	0.6116982863581761	0.6844476383662689	0.6779439745787754	0.13406681254293049	0.12922039505968624	0.0004978856235204887	0.01932547185302269	0.0004965264325811347	0.019272719523641513
16.960991566550526	0.4597631836702074	0.46224964648974337	0.5382103278419176	0.5374204430675933	0.5775941097076883	0.5752020983171633	0.6156514140271789	0.6117529577259696	0.6845126151787151	0.6780082201034414	0.1340752699580907	0.12922851789979	0.0004750269906987903	0.01854920020679174	0.0004737711724578375	0.018500167134988033
17.063190072960847	0.4597930564207137	0.4622801347427269	0.5382519064629149	0.5374621394555281	0.5776414878114046	0.5752493533679824	0.6157043194160665	0.6118055187688238	0.684575300708348	0.6780701940243999	0.13408388176307592	0.12923678901684718	0.0004522701354030545	0.017766870811001922	0.0004511173692254289	0.01772159113562566
17.166004376783235	0.4598211537658766	0.4623088463542384	0.5382915284688218	0.5375018853976918	0.5776868168968738	0.575294569237876	0.615755085071537	0.6118559534597937	0.6846356782686936	0.678129879776616	0.13409265078753504	0.12924521112827947	0.00042961456518586516	0.016978443477469796	0.00042856453366768577	0.01693695166538589
17.26943818850684	0.45984746042660835	0.46233576611183247	0.538329178142842	0.5375396652593118	0.5777300810019715	0.5753377300550744	0.6158036947686979	0.6119042456738918	0.6846937310854747	0.6781872607074382	0.1341015799133913	0.12925378700169962	0.0004070597872423143	0.016183877649524447	0.00040611217622288365	0.016146208500259718
17.37349524097843	0.45987196099388694	0.4623608786750632	0.538364839654286	0.5375754632929345	0.5777712640582772	0.575378819842385	0.6158501321832376	0.6119503791872984	0.684749442296101	0.6782423200760846	0.13411067207581986	0.12926251945585635	0.00038460530837047813	0.015383132396962651	0.0003837598069491577	0.015349321046883802
17.478179289537028	0.45989463992718904	0.4623841685739539	0.5383984970573983	0.5376092636372727	0.5778103498900926	0.5754178225162229	0.6158943808906198	0.611994337676558	0.6848027949491581	0.6782950410531233	0.13411993026425062	0.12927141136159045	0.0003622506349594268	0.014576166410265046	0.0003615069355102918	0.014546248337325096
17.583494112149474	0.459915481552897	0.4624056202074429	0.5384301342901671	0.537641050316036	0.5778473222134453	0.5754547218856256	0.6159364243652657	0.6120361047177671	0.6848537720038858	0.6783454067199456	0.13412935752338645	0.12928046564281642	0.00033999527296879606	0.013762937995295488	0.0003393530711619519	0.013736949023737566
17.689443509546752	0.4599344700626817	0.4624252178418048	0.5384597351731165	0.5376708072367441	0.5778821646350778	0.5754895016512558	0.6159762459797242	0.6120756637857502	0.684902356329654	0.6783934000682351	0.13413895695423997	0.12928968527751722	0.00031783872790347445	0.012943405067673552	0.00031729772271704704	0.01292138137263521
17.79603130536116	0.45995158951185827	0.46244294560904614	0.5384872834080799	0.5376985181895206	0.5779148606514222	0.5755221454043866	0.6160138290038326	0.612112998253223	0.6849485307054303	0.6784390039994286	0.13414873171519628	0.1292990732987616	0.0002957805047958395	0.012117525147019137	0.0002953403985306302	0.0120995032591793
17.90326134626431	0.4599668238177181	0.46245878750527647	0.5385127625769551	0.5377241668458701	0.5779453936475591	0.5755526366258741	0.6160491566038625	0.6121480913899451	0.6849922778192423	0.6784822013241716	0.1341586850230878	0.12930863279573976	0.0002738201081755598	0.011285255351026535	0.0002734806064781381	0.011271272161806678
18.011137502105942	0.45998015675783144	0.4624727273890537	0.5385361561404401	0.5377477367574358	0.5779737468961618	0.5755809586851146	0.6160822118416572	0.6121809263618615	0.6850335802676334	0.6785229747617672	0.13416882015429835	0.12931836691482032	0.00025195704206026903	0.010446552389765884	0.0002517178539394038	0.010436645156119084
18.119663666053608	0.4599915719683258	0.46248474897970243	0.5385574474367498	0.5377692113547388	0.5779999035564247	0.5756070948389856	0.6161129776737543	0.6122114862302297	0.6850724205551112	0.6785613069396175	0.1341791404458832	0.12932827886062565	0.0002301908099218153	0.009601372559558286	0.00023005164776268572	0.009595578909070923
18.228843754733095	0.4600010529421346	0.4624948358556063	0.5385766196803131	0.5377885739458976	0.578023846672976	0.5756310282307724	0.6161414369504968	0.612239753950738	0.6851087810935906	0.6785971803926607	0.1341896492967131	0.1293383718971325	0.00020852091467160605	0.008749671736865139	0.00020848149425711782	0.00874802967281596
18.338681708369887	0.46000858302722014	0.4625029714524728	0.538593655960451	0.5378058077153289	0.5780455591747746	0.575652741889077	0.6161675724151329	0.612265712372607	0.6851426442018299	0.6786305775627971	0.13420035016863974	0.12934864934878704	0.00018694685863973604	0.007891405372262739	0.00018700689916428814	0.007893953278710342
18.44918149093129	0.4600141454247667	0.4625091390615709	0.5386085392400325	0.5378208957224281	0.5780650238739906	0.5756722187267137	0.6161913667029013	0.6122893442376829	0.6851739921048599	0.6786614807983132	0.13421124658768613	0.1293591146016495	0.00016546814354390094	0.0070265284838626485	0.00016562736763736652	0.007033305131301404
18.56034709026951	0.460017723187345	0.4625133218279408	0.5386212523541124	0.5378338209002296	0.5780822234648683	0.5756894415395862	0.616212802340104	0.6123106321795151	0.6852028069334051	0.6786898723532954	0.13422234214525552	0.12936977110455525	0.00014408427047518657	0.006154995651030504	0.0001443424042228969	0.006166040201662781
18.672182518265565	0.46001929921704876	0.46251550274857434	0.5386317780085459	0.537844566054047	0.5780971405225735	0.5757043930055488	0.616231861743167	0.6123295587224215	0.6852290707233003	0.678715734387037	0.13423364049937037	0.1293806223703014	0.0001227947398807494	0.005276761008190078	0.00012315151283681658	0.0052921130212126855
18.784691810974078	0.46001885626359984	0.4625156646705678	0.5386400987785844	0.5378531138600926	0.5781097575020252	0.575717055683251	0.6162485272176867	0.6123461062805411	0.6852527654148981	0.6787390489634394	0.1342451453759288	0.1293916719768559	0.00010159905153006576	0.004391778237732069	0.0001020541967378108	0.0044114776750632245
18.897879028768923	0.46001637692242403	0.4625137902892438	0.5386461971074475	0.5378594468640746	0.5781200567367047	0.575727412010964	0.6162627809574635	0.6123602571568719	0.6852738728524701	0.6787597980504043	0.13425686056999248	0.12940292356859073	8.049670449761237e-05	0.0035000005634628906	8.104995851532237e-05	0.003524087795540254
19.01174825648978	0.46001184363269604	0.4625098621462448	0.5386500553048743	0.5378635474797756	0.5781280204374536	0.5757354443053918	0.6162746050435197	0.6123719935422975	0.6852923747835998	0.67877796351922	0.13426878994709346	0.12941438085753817	5.948719714599093e-05	0.0026013807439255743	6.0138300062906325e-05	0.002629896555419009
19.126303603589555	0.4600052386753528	0.46250386262759485	0.5386516555456518	0.5378653979876054	0.5781336306912485	0.575741134760462	0.6162839814431066	0.6123812975145962	0.6853082528585693	0.6787935271439384	0.134280937444572	0.1294260476246731	3.85700270957301e-05	0.0016958710654648712	3.9318722553360885e-05	0.0017288566609892086
19.241549204282624	0.459996544171076	0.46249577396173114	0.5386509798681226	0.5378649805331347	0.5781368694599613	0.5757444654461007	0.6162908920086948	0.6123881510374397	0.6853214886297385	0.6788064706007453	0.13429330707293546	0.1294379277212203	1.7744691213295027e-05	0.0007834233349512942	1.859072642185211e-05	0.0008209203451343683
19.357489217694134	0.459985742078241	0.4624855782175042	0.5386480101726662	0.5378622771256054	0.5781377185790988	0.5757454183069881	0.6162953184769513	0.6123925359593745	0.6853320635509147	0.6788167754673231	0.13430590291725047	0.1294500250699858	-2.9893144231074587e-06	-0.00013601112712535723	-2.0461886536260465e-06	-9.396063936151222e-05
19.474127828010037	0.45997281419083397	0.46247325730214606	0.5386427282201596	0.5378572696364174	0.5781361597565235	0.5757439751612969	0.6162972424677012	0.6123944340127919	0.6853399589767173	0.6788244232222057	0.13431872913855641	0.12946234366671852	-2.3632494536851567e-05	-0.0010624814941877503	-2.2592523779785267e-05	-0.0010158350275588646
19.59146924462811	0.459957742136335	0.4624587929592056	0.5386351156304138	0.5378499397975934	0.5781321745711564	0.5757401176994088	0.6162966454828757	0.6123938268128795	0.6853451561619316	0.6788293952441238	0.1343317899753101	0.12947488758149217	-4.418535467509699e-05	-0.0019960374405343373	-4.3048780871579595e-05	-0.0019447520493400816
19.709517702309874	0.45994050737356823	0.46244216676645117	0.5386251538805853	0.5378402692002179	0.5781257444716605	0.5757338274826159	0.6162935089054433	0.6123906958565606	0.685347636260858	0.6788316728113439	0.1343450897448579	0.12948766096012262	-6.464840123410198e-05	-0.0029367291492263803	-6.341546266019904e-05	-0.00288076143660021
19.828277461333414	0.4599210911905158	0.4624233601337399	0.5386128243035633	0.537828239292855	0.5781168507751024	0.5757250859417998	0.616287813998328	0.6123850225214174	0.6853473803266499	0.6788312371009985	0.1343586328449396	0.12950066802560584	-8.502214148142784e-05	-0.0038846073196765474	-8.369307273170534e-05	-0.003823913431133974
19.94775280764713	0.45989947470209896	0.4624023543008528	0.5385981080863329	0.5378138313799394	0.5781054746655969	0.575713874376092	0.6162795419033089	0.6123767880645985	0.6853443693106448	0.6788280691884071	0.13437242375521624	0.12951391307958982	-0.00010530708357370244	-0.0048397231750101355	-0.00010388211553635784	-0.004774258791996999
20.067948053024427	0.4598756388479217	0.46237913033529465	0.5385809862683121	0.5377970266201446	0.578091597192929	0.5757001739515142	0.6162686736399076	0.6123659736217112	0.685338584061688	0.6788221500463902	0.13438646703883578	0.12952740050387204	-0.000125503736585042	-0.0058021284704636855	-0.00012398309641836747	-0.00573184880346389
20.188867535219305	0.459849564389979	0.46235366913005926	0.5385614397396626	0.5377778060247234	0.5780751992711557	0.5756839656995976	0.6162551901042554	0.6123525602056974	0.6853300053254461	0.6788134605445726	0.1344007673440238	0.1295411347619303	-0.00014561261051992958	-0.006771875500930946	-0.00014399652163099574	-0.006696735282631039
20.31051561812294	0.4598212319103281	0.46232595140135924	0.5385394492395764	0.5377561504558255	0.5780562616771884	0.5756652305159833	0.6162390720679491	0.6123365287056936	0.6853186137437125	0.6788019814486809	0.13441532940571027	0.12955512040047962	-0.00016563421634163689	-0.00774901710920517	-0.0001639228983578711	-0.007668970587459967
20.432896691921076	0.4597906218087228	0.46229595768631854	0.538514995354534	0.5377320406247881	0.5780347650493511	0.5756439491589994	0.6162203001768856	0.612317859885875	0.6853043898537057	0.6787876934198289	0.1344301580471848	0.12956936205106434	-0.00018556906599842549	-0.00873360669442036	-0.0001837627347449633	-0.008648607625218574
20.55601517325261	0.4597577143002089	0.4622636683406282	0.5384880585165361	0.5377054570903987	0.5780106898859201	0.5756201022482185	0.6161988549500818	0.612296534384281	0.685287314087356	0.6787705770137962	0.13444525818178746	0.12958386443167885	-0.00020541767243065223	-0.009725698220009349	-0.00020351653990591245	-0.009635699860211844
20.679875505368887	0.4597224894126816	0.46222906353616516	0.5384586190013084	0.5376763802571336	0.5779840165436388	0.5755936702629925	0.616174716778479	0.612272532711627	0.685267366770586	0.6787506126802978	0.13446063481463572	0.12959863234842367	-0.00022518054960762868	-0.01072534622250032	-0.00022318482395755623	-0.010630301322507307
20.804482158294064	0.4596849269844036	0.4621921232585721	0.5384266569264786	0.5376447903733668	0.5779547252362129	0.5755646335409662	0.6161478659237273	0.6122458352500959	0.685244528122581	0.6787277807622425	0.13447629304437925	0.12961367069719262	-0.0002448582125396115	-0.011732605820043318	-0.0002427680980328084	-0.011632466616305237
20.92983962898646	0.45964500666148245	0.462152827304799	0.5383921522497239	0.5376106675295528	0.5779227960327808	0.5755329722765681	0.6161182825169537	0.612216422252114	0.6852187782550492	0.6787020614949847	0.13449223806499747	0.12962898446539395	-0.00026445117730533596	-0.012747532721192556	-0.0002622668743041956	-0.012642250928450949
21.055952441500814	0.45960270789530894	0.4621111552806046	0.5383550847668918	0.5375739916563813	0.5778882088563618	0.5754986665194788	0.6160859465575126	0.6121842738391089	0.6851900971714746	0.6786734350055642	0.13450847516762776	0.12964457873370636	-0.0002839599610733323	-0.013770183233731359	-0.00028168166600783806	-0.013659710037430273
21.18282514715158	0.45955800993995216	0.4620670865980183	0.5383154341100892	0.5375347425229012	0.5778509434822813	0.5754616961730759	0.6160508379117173	0.6121493700002489	0.6851584647663594	0.6786418813119385	0.13452500974243325	0.12966045867787282	-0.0003033850821143602	-0.014800614273667634	-0.00030101298745899285	-0.014684900321995542
21.31046232467717	0.4595108918495149	0.4620206004727616	0.5382731797457448	0.5374928997346192	0.5778109795365719	0.5754220409928567	0.6160129363115554	0.6121116905911652	0.6851238608244571	0.6786073803222039	0.13454184728050864	0.12967662957052478	-0.00032272705983693584	-0.015838883374456714	-0.00032026135407958733	-0.01571787877040265
21.438868580405217	0.4594613324754441	0.46197167592162625	0.5382283009726393	0.5374484427315646	0.5777682964943507	0.5753796805848351	0.6159722213533824	0.6120712153326543	0.6850862650199964	0.6785699118338074	0.1345589933758216	0.12969309678305055	-0.00034198641479843417	-0.01688504869633789	-0.00033942728241198594	-0.016758702989349672
21.568048548418737	0.45940931046379974	0.4619202917598134	0.5381807769199046	0.537401350786329	0.5777228736781712	0.575334594403918	0.6159286724965987	0.6120279238093639	0.6850456569158936	0.67852945553275	0.13457645372719762	0.12970986578749466	-0.0003611636687326225	-0.01793916903577042	-0.0003585112901483001	-0.01780743121349815
21.69800689072348	0.45935480425247893	0.46186642659822663	0.5381305865449948	0.5373516030020712	0.5776746902563519	0.5752867617522519	0.6158822690623079	0.611981795468457	0.685002015962959	0.6784859909927773	0.13459423414034227	0.12972694215850114	-0.0003802593445660918	-0.01900130383484111	-0.0003775138961437108	-0.01886412231472434
21.828748297416116	0.4592977920683953	0.461810058840724	0.538077708631622	0.5372991783104939	0.5776237252412785	0.5752361617775511	0.6158329902319529	0.6119328096182586	0.6849553214990891	0.6784394976745617	0.13461234052990448	0.1297443315752916	-0.0003992739664440137	-0.02007151319121192	-0.00039643562044089364	-0.019928835811711565
21.960277486853503	0.4592382519246133	0.4617511666813247	0.5380221217876634	0.5372440554697886	0.5775699574876809	0.575182773471395	0.6157808150459358	0.6118809454268834	0.6849055527484508	0.6783899549248745	0.13463077892158368	0.1297620398236886	-0.0004182080597447957	-0.02114985786781176	-0.00041527698429266735	-0.02100163187996884
22.092599205822967	0.4591761616174351	0.4616897281013703	0.5379638044430334	0.5371862130625474	0.5775133656908853	0.5751265756675034	0.6157257224022151	0.6118261819208412	0.6848526888206566	0.678337341975747	0.13464955545427829	0.12978007279817505	-0.00043706215110850266	-0.02223639930289778	-0.00043403851017664863	-0.02208257136106795
22.225718229713628	0.45911149872344253	0.4616257208666421	0.5379027348475238	0.5371256294936445	0.5774539283850378	0.5750675470399852	0.6156676910548847	0.6117684979836253	0.6847967087099269	0.6782816379436214	0.13466867638227992	0.12979843650400044	-0.00045583676845684096	-0.02333119962045771	-0.00045272072181923306	-0.023171715773159463
22.359639362688714	0.4590442405964889	0.46155912252443027	0.5378388910686106	0.5370622829880832	0.5773916239413028	0.5750056661015598	0.6156066996127306	0.611707872354278	0.6847375912942436	0.6782228218284905	0.13468814807750976	0.12981713705932527	-0.0004745324410087015	-0.024434321640214307	-0.0004713241442209082	-0.024269127321218775
22.494367437858962	0.4589743643646444	0.4614899104005564	0.537772250989226	0.5369961515888103	0.5773264305660345	0.574940911201752	0.6155427265377683	0.6116442836259371	0.6846753153344928	0.6781608725130274	0.13470797703180326	0.12983618069741454	-0.0004931496993063611	-0.025545828888155597	-0.0004898493036677998	-0.02537486890688001
22.629907317457054	0.4589018469270903	0.4614180615963487	0.537702792305496	0.5369272131544964	0.5772583262989197	0.5748732605250613	0.6154757501437585	0.6115777102443607	0.6846098594735974	0.6780957687617046	0.1347281698592419	0.12985557376887236	-0.000511689075228805	-0.026665785607150383	-0.0005082967277529882	-0.02648900413902311
22.766263893012997	0.4588266649509651	0.4613435529855678	0.5376304925244444	0.5368554453572827	0.5771872890110945	0.5748026920891026	0.6154057485947013	0.6115081305064314	0.6845412022356383	0.6780274892199015	0.13474873329852896	0.12987532274392422	-0.000530151102025922	-0.0277942567680185	-0.0005266669454053741	-0.02761159734477303
22.903442085530802	0.45874879486815673	0.46126636121128317	0.5375553289616574	0.536780825680491	0.5771132964032295	0.5747291837427182	0.6153326999033085	0.6114355225586381	0.6844693220249644	0.677956012413001	0.13476967421542138	0.12989543421474628	-0.0005485363143251654	-0.028931308080160534	-0.0005449604868981162	-0.028742713579759993
23.041446845665973	0.4586682128720468	0.46118646268269975	0.5374772787389165	0.536703331416301	0.5770363260035902	0.5746527131640636	0.6152565819294551	0.6113598643955376	0.6843941971252929	0.6778813167454751	0.13479099960520455	0.12991591489784213	-0.0005668452481568664	-0.030077006002542817	-0.0005631778838770529	-0.029882418639346042
23.180283153904217	0.45858489491419874	0.46110383357193163	0.5373963187817917	0.5366229396633879	0.5769563551660657	0.5745732578586621	0.6151773723786079	0.6112811338581912	0.6843158056987989	0.6778033804999588	0.13481271659522395	0.12993677163646944	-0.000585078440977771	-0.0312314177553219	-0.0005813196693766898	-0.031030779069595837
23.31995602074116	0.4584988167009942	0.4610184498107273	0.5373124258171977	0.5365396273245283	0.5768733610681679	0.5744907951574333	0.6150950488002305	0.6111993086325836	0.6842341257851913	0.6777221818363147	0.13483483244746558	0.12995801140311677	-0.0006032364316865824	-0.03239461133114219	-0.0005993863778366304	-0.032187862178375326
23.460470486863187	0.4584099536902147	0.46093028708713796	0.5372255763709134	0.5364533711041644	0.5767873207090016	0.5744053022146892	0.6150095885861676	0.6111143662480143	0.68414913530078	0.6776376987906825	0.13485735456119274	0.12997964130203085	-0.0006213197606457221	-0.03356665550654725	-0.0006173785451282221	-0.0333537360470757
23.60183162332936	0.4583182810875682	0.460839320842135	0.5371357467650613	0.5363641475059332	0.5766982109072042	0.5743167560061021	0.6149209689690041	0.611026284075469	0.6840608120375317	0.6775499092745201	0.13488029047563513	0.13000166857179857	-0.0006393289696999815	-0.03474761985383168	-0.0006352967085696548	-0.03452846954191102
23.744044531754422	0.4582237738431593	0.4607455262661721	0.5370429131155491	0.5362719328301575	0.5766060082988536	0.5742251333266415	0.6148291670204028	0.6109350393259674	0.6839691336621131	0.6774587910736318	0.13490364787273823	0.13002410058798072	-0.0006572646021969497	-0.03593757475299242	-0.0006531414069415042	-0.035712132325613766
23.887114344492932	0.458126406647902	0.4606488782956915	0.5369470513294712	0.5361767031712967	0.5765106893353454	0.5741304107884808	0.6147341596494161	0.6108406090488865	0.6838740777149224	0.677364321847186	0.1349274345799643	0.1300469448658019	-0.0006751272030103284	-0.03713659140392167	-0.0006709131805111568	-0.03690479486940035
24.031046224824397	0.4580261539298748	0.4605493516095744	0.536848137102469	0.5360784344153593	0.5764122302812381	0.574032564818872	0.6146359236007757	0.6107429701302604	0.6837756216091109	0.6772664791267173	0.13495165857315883	0.13007020906289596	-0.0006929173185499238	-0.038344741838429286	-0.0006886125710510171	-0.03810652846522089
24.175845367139747	0.4579229898506176	0.4604469206255341	0.5367461459160531	0.5359771022372753	0.5763106072120668	0.5739315716579887	0.6145344354531567	0.6106420992910575	0.6836737426295927	0.6771652403151224	0.13497632797947026	0.13009390098211174	-0.0007106354967885142	-0.0395620989327341	-0.0007062401218538295	-0.03931740523758265
24.32151699712871	0.45781688830136674	0.4603415594964505	0.5366410530348794	0.5358726820982278	0.5762057960121231	0.5738274073567384	0.6144296716174175	0.6105379730854307	0.68356841793204	0.6770605826856394	0.13500145108033834	0.1301180285743737	-0.0007282822872791694	-0.040788736420282135	-0.0007237963777508849	-0.040537498156083984
24.468066371968433	0.4577078228992309	0.4602332421066465	0.5365328335039875	0.5357651492429435	0.5760977723722025	0.5737200477745408	0.6143216083348151	0.6104305678989448	0.6834596245418709	0.676952483380817	0.13502703631454102	0.13014259994160626	-0.0007458582411707937	-0.042024728904195285	-0.0007412818851346703	-0.04176688104831783
24.61549878051318	0.45759576698330434	0.4601219420681027	0.5364214621459942	0.5356544786969418	0.5759865117873189	0.5736094685770725	0.6142102216751943	0.6103198599467777	0.6833473393532212	0.6768409194114715	0.13505309228130574	0.13016762333971751	-0.0007633639112329949	-0.04327015187054428	-0.000758697191973301	-0.043005628612078795
24.763819543485244	0.45748069361071747	0.46000763271661255	0.5363069135582438	0.5355406452637407	0.5758719895543829	0.5734956452339814	0.6140954875351522	0.6102058252718978	0.683231539127908	0.676725867655631	0.13507962774348897	0.13019310718164978	-0.0007807998518680748	-0.04452508170130898	-0.0007760428478251757	-0.04425381642849402
24.91303401366693	0.4573625755526224	0.459890287107875	0.536189162109914	0.5354236235220208	0.5757541807698487	0.5733785530165635	0.6139773816361757	0.6100884397432138	0.683112200494377	0.676607304857468	0.13510665163082272	0.13021906004048978	-0.0007981666191299031	-0.045789595687665496	-0.0007933194038631797	-0.04551152097525346
25.063147576093755	0.4572413852901156	0.4597698780135234	0.5360681819390781	0.5353033878227447	0.5756330603273233	0.5732581669954074	0.6138558795227546	0.6099676790537005	0.6829892999466428	0.6764852076262191	0.13513417304322978	0.13024549065265043	-0.0008154647707463436	-0.04706377204361445	-0.0008105274128873408	-0.046778819639641256
25.214165648248784	0.4571170950100925	0.4596463779170914	0.5359439469497211	0.5351799122862321	0.5755086029151415	0.5731344620380037	0.613730956560466	0.6098435187184958	0.682862813843213	0.6763595524350927	0.13516220125420866	0.13027240792111527	-0.0008326948661330213	-0.04834768991963756	-0.0008276674293419273	-0.048055790732107084
25.366093680258146	0.4569896766010353	0.4595197590099123	0.5358164308087092	0.5350531707991901	0.5753807830139045	0.5730074128063187	0.6136025879340339	0.609715934072975	0.6827327184060012	0.6762303156201639	0.1351907457142949	0.1302998209187592	-0.0008498574664115299	-0.04964142941649641	-0.0008447400093352098	-0.04934251349990859
25.518937155087716	0.45685910164873395	0.45938999318695395	0.535685606942714	0.534923137011699	0.5752495748939831	0.5728769937543322	0.6134707486453608	0.6095849002707936	0.6825989897192302	0.676097473379257	0.13521981605459213	0.13032773889173127	-0.000866953134426085	-0.050945071599343805	-0.0008617457106527837	-0.05063906814085328
25.672701588741027	0.4567253414319354	0.4592570520425848	0.5355514485350881	0.5347897843341495	0.5751149526129821	0.5727431791255402	0.613335413511531	0.6094503922819068	0.6824616037283181	0.6759610017708156	0.1352494220903814	0.13035617126291846	-0.0008839824347621761	-0.052258698511963075	-0.00087868509276956	-0.05194553581704042
25.827392530458226	0.45658836691792487	0.45912090686627316	0.5354139285226924	0.5346530859341352	0.5749768900131692	0.5726059429504198	0.6131965571627879	0.6093123848905605	0.6823205362387578	0.6758208767127611	0.1352795738248087	0.1303851276354808	-0.0009009459337614434	-0.05358239319127733	-0.0008955587168775203	-0.05326199866966874
25.983015562916506	0.456448148758033	0.4589815286382146	0.5352730195926753	0.5345130147332955	0.5748353607188644	0.5724652590438561	0.6130541540404819	0.6091708526932518	0.6821757629149792	0.6756770739813353	0.13531028145265264	0.13041461779646055	-0.0009178441995414399	-0.0549162396819014	-0.0009123671458928229	-0.054588539832877814
26.139576302431465	0.45630465728307196	0.4588388880248914	0.5351286941792017	0.5343695434041116	0.5746903381337921	0.5723211010025339	0.6129081783949905	0.6090257700966664	0.6820272592792028	0.6755295692099349	0.13534155536417092	0.1304446517204758	-0.0009346778020029589	-0.05626032305086426	-0.0009291109444684587	-0.055925243448271544
26.297080399159835	0.4561578624986967	0.4586929553745581	0.5349809244601329	0.5342226443666527	0.5745417954383942	0.5721734422022888	0.6127586042836104	0.6088771113155829	0.6818750007102788	0.6753783378879297	0.13537340614903495	0.13047523957348672	-0.0009514473128569012	-0.05761472940282886	-0.000945790679016234	-0.05727219467998168
26.455533537303385	0.4560077340806911	0.45854370071265604	0.5348296823536529	0.5340722897852727	0.5743897055871026	0.572022255795421	0.6126054055684185	0.6087248503707519	0.6817189624425145	0.6752233553594706	0.13540584460034574	0.13050639171665038	-0.0009681533056353775	-0.05897954589534038	-0.0009624069177180949	-0.05862947972934762
26.614941435314055	0.45585424137017705	0.45839109373715137	0.5346749395148451	0.5339184515652559	0.5742340413055728	0.5718675147079691	0.6124485559141059	0.6085689610867434	0.6815591195644896	0.6750645968222829	0.13543888171874208	0.1305381187102553	-0.0009847963557019224	-0.06035486075394658	-0.000978960230541448	-0.05999718585019309
26.77530984610034	0.4556973533687468	0.4582351038138	0.5345166673322163	0.5337611013494121	0.5740747750878775	0.5717091916369444	0.6122880287857811	0.6084094170897668	0.6813954470178587	0.6749020373264485	0.1354725287165943	0.13057043131774415	-0.001001377040274365	-0.06174076328809974	-0.0009954511892504847	-0.061375401364017534
26.93664455723489	0.4555370387335152	0.4580756999713346	0.5343548369241655	0.5336002105146193	0.5739118791936573	0.571547259047526	0.6121237974467437	0.6082461918054609	0.6812279195961417	0.6747356517731746	0.13550679702229396	0.1306033405098258	-0.0010178959384345987	-0.06313734390684544	-0.0010118803674212806	-0.06276421567538648
27.098951391163432	0.4553732657720928	0.4579128508965743	0.5341894191354012	0.533435750168314	0.5737453256452321	0.5713816891702135	0.6119558349562276	0.6080792584566537	0.6810565119435034	0.6745654149135514	0.1355416982846363	0.1306368574686745	-0.0010343536311436807	-0.06454469413486663	-0.0010282483404584486	-0.06416371928803244
27.26223620541477	0.4552060024374752	0.45774652492945445	0.5340203845333009	0.5332676911449268	0.5735750862246685	0.5712124539979393	0.6117841141671141	0.6079085900610914	0.6808811985535171	0.6743913013472936	0.13557724437730065	0.13067099359222642	-0.0010507507012555983	-0.06596290662872661	-0.001044555685601356	-0.06557400382040157
27.426504892812353	0.4550352163228517	0.4575766900579778	0.5338477034042182	0.5330960040022666	0.5734011324708064	0.5710395252831401	0.6116086077236135	0.607734159429139	0.6807019537679209	0.6742132855214744	0.13561344740342723	0.130705760498565	-0.0010670877335328122	-0.06739207519325419	-0.0010608029819423326	-0.06699516202178302
27.59176338168682	0.45486087465632763	0.4574033139130813	0.5336713457497293	0.5329206590178456	0.5732234356762403	0.5708628745347839	0.6114292880589159	0.6075559391614475	0.6805187517753569	0.6740313417292418	0.1356503197003005	0.1307411700304119	-0.0010833653146564703	-0.06883229479824138	-0.0010769908104371062	-0.06842728778876506
27.758017636089992	0.4546829442955619	0.45722636376342196	0.5334912812828265	0.5327416261851523	0.57304196688426	0.5706824730153569	0.6112461273928123	0.6073739016465924	0.6803315666101039	0.6738454441085276	0.13568787384413372	0.1307772342597103	-0.0010995840332399531	-0.07028366159514121	-0.0010931197539119086	-0.06987047618149234
27.925273656010095	0.4545013917223165	0.45704580651007753	0.5333074794240494	0.5325588752098658	0.5728566968857433	0.5704982917378052	0.6110590977292797	0.6071880190586797	0.6801403721507916	0.6736555666407398	0.1357261226549611	0.13081396549231503	-0.0011157444798426397	-0.0717462729343481	-0.0011091903970832373	-0.07132482344071889
28.09353747758831	0.45431618303691884	0.4568616086811611	0.5331199092975613	0.5323723755060132	0.5726675962160073	0.5703103014624326	0.6108681708540395	0.6069982633549198	0.67994514211911	0.6734616831494449	0.13576507920163872	0.13085137627278562	-0.0011318472469803442	-0.0732202273822935	-0.0011252033265631844	-0.07279042700436378
28.2628151733366	0.45412728395263086	0.4566737364263484	0.5329285397271604	0.5321820961920686	0.5724746351516123	0.5701184726937559	0.61067331833208	0.6068046062731711	0.6797458500785001	0.6732637672990384	0.13580475680696316	0.13088947938928944	-0.0011478929291386386	-0.07470562473901055	-0.0011411591308698732	-0.07426738552474887
28.43311285235687	0.45393465978992986	0.45648215551131666	0.5327333392322362	0.5319880060869927	0.572277783707121	0.5699227756773131	0.610474511505147	0.6066070193294496	0.6795424694328392	0.6730617925934013	0.13584516905289648	0.13092828787861208	-0.001163882122780846	-0.076202566055656	-0.0011570584004385598	-0.07575579888589346
28.604436660561465	0.45373827547069356	0.45628683131209313	0.5325342760236598	0.531790073706214	0.5720770116318105	0.569723180396428	0.6102717214892022	0.606405473815408	0.6793349734251098	0.6728557323745471	0.13588632978591758	0.13096781503128357	-0.0011798154263620297	-0.07771115365258652	-0.0011729017276318476	-0.0772557682210504
28.77679278089485	0.4535380955122913	0.45608772880931203	0.5323313179996131	0.531588267257547	0.5718722884063374	0.5695196565689273	0.6100649191718491	0.6061999407957804	0.6791233351360602	0.6726455598212555	0.13592825312249315	0.13100807439681997	-0.001195693440337653	-0.07923149113753425	-0.0011886897067467928	-0.0787673959303703
28.950187433556945	0.45333408402157915	0.455884812582378	0.5321244327413557	0.5313825546370509	0.5716635832393564	0.569312173643813	0.6098540752097235	0.6059903911057954	0.6789075274828522	0.672431247947695	0.13597095345466892	0.13104907978908345	-0.0012115167671729044	-0.08076368342358364	-0.0012044229340251178	-0.08029078569883552
29.124626876227456	0.4531262046887959	0.45567804680353485	0.5319135875089254	0.5311729034248233	0.5714508650640893	0.5691007007978852	0.6096391600258525	0.6057767953485548	0.6786875232176991	0.6722127696020334	0.13601444545579622	0.1310908452917666	-0.001227286011354689	-0.08230783674821396	-0.0012201020076616498	-0.08182604251450698
29.30011740429177	0.4529144207813598	0.4554673952318378	0.5316987492367746	0.5309592808807334	0.5712341025348456	0.5688852069323204	0.6094201438069777	0.6055591238923793	0.6784632949264916	0.6719900974650386	0.1360587440863828	0.13113338526399926	-0.0012430017793971793	-0.08386405869170233	-0.0012357275278083169	-0.08337327268665717
29.476665351068124	0.45269869513756517	0.4552528212070287	0.5314798845293417	0.5307416539400894	0.5710132640234955	0.568665660669199	0.6091969965008458	0.605337346868122	0.6782348150274137	0.6717632040486664	0.13610386460008095	0.1311767143460874	-0.0012586646798520285	-0.08543245819620893	-0.0012513000965850285	-0.08493258386441482
29.654277088036206	0.45247899016017273	0.4550342876433097	0.531256959656552	0.53051998920924	0.5707883176158903	0.5684420303479862	0.6089696878134637	0.605111434166445	0.6780020557695475	0.6715320616946399	0.1361498225498165	0.13122084746538162	-0.001274275323316587	-0.08701314558501849	-0.001266820318086559	-0.08650408505566531
29.832959025067048	0.45225526780989905	0.45481175702301735	0.5310299405492541	0.5302942529611112	0.5705592311082354	0.5682142840219617	0.6087381872063204	0.6048813554350639	0.6777649892314708	0.6712966425730146	0.1361966337940557	0.13126579984228257	-0.0012898343224387876	-0.08860623258196654	-0.0012822887983841014	-0.0880878866457806
30.0127176106544	0.4520274895987958	0.4545851913901932	0.5307987927945853	0.5300644111306758	0.5703259720034093	0.5679823894546018	0.6085024638935714	0.6046470800759586	0.6775235873198393	0.6710569186807381	0.13624431450321822	0.13131158699638534	-0.0013053422919271362	-0.09021183233105035	-0.0012977061455339278	-0.08968410041687491
30.193559332147448	0.45179561658352274	0.4543545523440491	0.5305634816312672	0.5298304293103545	0.5700885075072342	0.5677463141159091	0.6082624868391912	0.6044085772425467	0.6772778217679648	0.6708128618401952	0.13629288116624239	0.1313582247527662	-0.0013207998485558203	-0.09183005941632416	-0.001313072969581608	-0.09129283956725942
30.37549071598484	0.4515596093585089	0.45411980103232685	0.53032397194483	0.5295922727453484	0.569846804524691	0.5675060251786935	0.6080182247540868	0.6041658158368255	0.67702766413438	0.6705644436977467	0.1363423505973005	0.1314057292484177	-0.0013362076111698151	-0.09346102988210703	-0.0013283898825657836	-0.092914218731039
30.55851832793038	0.4513194280490029	0.4538808981445482	0.5300802282627664	0.5293499063289009	0.5696008296560855	0.5672614895147993	0.6077696460931806	0.6039187645064755	0.6767730858013975	0.6703116357222553	0.13639273994267478	0.13145411693883233	-0.0013515662006911011	-0.0951048612530343	-0.0013436574985230543	-0.0945483539978369
30.742648773309874	0.4510750323040075	0.4536378039051564	0.5298322147496091	0.5291032945974907	0.5693505491931569	0.5670126736912825	0.6075167190524519	0.6036673916419323	0.6765140579736572	0.6700544092036064	0.13644406668779324	0.1315034046047425	-0.001366876240123327	-0.09676167255491919	-0.0013588764334886427	-0.09619536293286046
30.92788869724955	0.4508263812890992	0.4533904780665439	0.5295798952019377	0.528852401725951	0.5690959291151364	0.5667595439665345	0.6072594115659464	0.60341166537342	0.6762505516766677	0.6697927352512171	0.1364963486644323	0.13155360935901841	-0.001382138354553586	-0.09843158433523058	-0.0013740473055021685	-0.09785536459725108
31.114244784915854	0.4505734336791293	0.45313887990196755	0.5293232330433083	0.528597191522516	0.5688369350847492	0.5665020662863528	0.6069976913027484	0.6031515535679508	0.6759825377553386	0.6695265847925378	0.13654960405809025	0.13160474865373106	-0.001397353171158855	-0.10011471868428146	-0.0013891707346036508	-0.09952847956829203
31.30172376175672	0.4503161476508041	0.4528829681983468	0.5290621913191078	0.5283376274237961	0.5685735324441614	0.5662402062799587	0.6067315256639164	0.6028870238262892	0.6757099868725064	0.669255928571547	0.1366038514155359	0.13165684028737912	-0.0014125213192104358	-0.10181119925658777	-0.0014042473428428348	-0.10121482996036946
31.4903323937443	0.45005448087514327	0.4526227012489441	0.5287967326913291	0.5280736724896734	0.5683056862108714	0.5659739292559594	0.6064608817793815	0.6026180434798779	0.6754328695074513	0.6689807371472357	0.13665910965253816	0.13170990241229313	-0.001427643430069292	-0.10352115129194317	-0.0014192777542709756	-0.10291453944552131
31.68007748761912	0.44978839050981423	0.4523580368459261	0.5285268194332708	0.5278052893981275	0.5680333610735466	0.5657032001982576	0.6061857265048125	0.6023445795877319	0.6751511559544106	0.6687009808920893	0.13671539806178162	0.13176395354221287	-0.0014427201371938203	-0.10524470163723265	-0.0014342625949461674	-0.1046277332747394
31.870965891135747	0.44951783319133815	0.45208893227280167	0.5282524134241547	0.5275324404399786	0.5677565213878005	0.5654279837619032	0.6059060264184389	0.6020665989332916	0.6748648163210832	0.6684166299905578	0.13677273632096892	0.13181901256004816	-0.001457752076139851	-0.10698197876870097	-0.0014492024929313452	-0.10635453829938513
32.063004493309954	0.44924276502716887	0.4518153442967359	0.5279734761436635	0.5272550875135561	0.5674751311719142	0.5651482442688913	0.6056217478178415	0.6017840680212436	0.6745738205271296	0.6681276544375245	0.1368311445011231	0.13187509872582645	-0.0014727398845597595	-0.10873311281356735	-0.001464098078290288	-0.10809508299227844
32.25620022466719	0.4489631415876396	0.45153722916073913	0.5276899686663972	0.5269731921192877	0.5671891541024996	0.5648639457039027	0.6053328567167046	0.6014969530743034	0.6742781383026679	0.667834024036766	0.13689064307508983	0.131932231684832	-0.0014876842022013559	-0.11049823557266336	-0.001478949983090283	-0.1098494974699662
32.45056005749291	0.44867891789777586	0.45125454257572484	0.5274018516562452	0.5266867153542064	0.566898553510104	0.5645750517099875	0.605039318841529	0.6012052200299616	0.6739777391867645	0.6675357083994093	0.13695125292624336	0.1319904314759449	-0.0015025856709114382	-0.11227748054307085	-0.0014937588413925784	-0.11161791351416639
32.64609100608406	0.4483900484289729	0.45096723971243846	0.5271090853606759	0.5263956179063782	0.5666032923747538	0.5642815255841913	0.6047410996283117	0.6009088345371938	0.6736725925259205	0.667232676942384	0.1370129953574107	0.1320497185401795	-0.0015174449346275765	-0.11407098294083085	-0.0015085252892530487	-0.11340046459429232
32.84280012700226	0.44809648709053457	0.45067527519325296	0.5268116296049388	0.5260998600492467	0.5663033333214417	0.5639833302731236	0.604438164219184	0.6006077619531348	0.6733626674725556	0.6669248988868703	0.13707589210000867	0.13211011372943546	-0.001532262639380555	-0.11587887972396516	-0.001523249964715534	-0.11519728588953626
33.040694519328454	0.44779818722107123	0.45037860308382816	0.5265094437861816	0.5257994016358942	0.5659986386155498	0.563680428368468	0.604130477459016	0.6003019673397149	0.6730479329834906	0.6666123432567457	0.13713996532341122	0.13217163831545986	-0.0015470394332903759	-0.1177013096159385	-0.0015379335078082867	-0.1170085143116637
33.239781324919136	0.4474951015797545	0.4500771768846317	0.5262024868674792	0.5254942020932175	0.5656891701582143	0.5633727821024306	0.6038180038919811	0.5999914154602605	0.6727283578184272	0.6662949788770268	0.13720523764454276	0.1322343139990354	-0.001561775966561596	-0.11953841312900693	-0.0015525765605368669	-0.11883428852769384
33.44006772866406	0.4471871823374248	0.4497709495223214	0.525890717371772	0.525184220416019	0.5653748894816272	0.5630603533431332	0.6035007077580836	0.5996760707760571	0.6724039105384259	0.6659727743723134	0.13727173213771415	0.13229816291938823	-0.0015764728914797743	-0.12139033258812049	-0.0015671797668743714	-0.12067474898276487
33.64156095874556	0.4468743810675519	0.44945987334098175	0.5255740933757157	0.5248694151610089	0.5650557577442759	0.562743103589942	0.6031785529896491	0.5993558974428773	0.6720745595043853	0.6656456981652281	0.1373394723446998	0.13236320766383836	-0.0015911308624061427	-0.12325721215468377	-0.0015817437727601025	-0.12253003792373818
33.84426828689945	0.44655664873704237	0.4491439000932176	0.5252525725034392	0.5245497444407212	0.5647317357261208	0.5624209939687373	0.6028515032077782	0.5990308593074701	0.6717402728755236	0.6653137184748584	0.13740848228506927	0.13242947127768315	-0.0016057505357711666	-0.12513919785099858	-0.00159626922608469	-0.1244002994221205
34.04819702867729	0.4462339356968932	0.4488229809310978	0.5249261119202071	0.5242251659173386	0.5644027838237078	0.5620939852271231	0.602519521718761	0.5987009199040154	0.6714010186078565	0.6649768033152003	0.13747878646677678	0.132496977274332	-0.0016203325700676618	-0.12703643758449346	-0.0016107567766840969	-0.1262856793980376
34.25335454371064	0.44590619167268936	0.4484970663969487	0.5245946683259912	0.5238956367964266	0.5640688620452193	0.5617620377295715	0.6021825715104552	0.5983660424505415	0.6710567644526843	0.664634920493601	0.1375504098970172	0.13256574964569687	-0.0016348776258445774	-0.12894908117250736	-0.0016252070763282944	-0.1281863256438811
34.45974823597649	0.44557336575493905	0.44816610641399296	0.524258197948943	0.5235611138205769	0.5637299300054572	0.5614251114525081	0.6018406152486263	0.5980261898453053	0.6707074779550767	0.6642880376092082	0.137623378093358	0.13263581287284038	-0.0016493863656998897	-0.13087728036740032	-0.0016396207787119366	-0.13010238784848127
34.66738555406454	0.4452354063892474	0.4478300502768332	0.5239166565387715	0.5232215532629557	0.563385946920763	0.5610831659793318	0.6014936152732512	0.5976813246631372	0.6703531264523662	0.6639361220514205	0.13769771709515222	0.13270719193689776	-0.0016638594542672802	-0.1328211888810955	-0.0016539985394385948	-0.1320340176212227
34.87627399144595	0.4448922613663245	0.44748884664177463	0.523569999360021	0.5228769109207586	0.5630368716038726	0.5607361604953737	0.6011415335947845	0.5973314091517499	0.6699936770726458	0.663579140998345	0.13777345347524472	0.13277991233027595	-0.0016782975582108062	-0.1347809624109999	-0.0016683410160123202	-0.13398136851654385
35.086421086743854	0.44454387781182153	0.4471424435169865	0.5232181811852489	0.5225271421085685	0.5626826624587016	0.5603840537827882	0.6007843318903865	0.5969764052280099	0.6696290967332716	0.6632170614152587	0.1378506143519761	0.13285400006813683	-0.0016927013462131324	-0.1367567586654843	-0.0016826488678212126	-0.13594459605864984
35.29783442400536	0.444190202175997	0.44679078825249674	0.5228611562881027	0.5221722016516174	0.5623232774750665	0.5600268042153842	0.600421971500115	0.5966162744741758	0.6692593521393766	0.6628498500530801	0.1379292274014948	0.13292948170017854	-0.0017070714889613203	-0.13874873738939186	-0.001696922756122543	-0.13792385776618232
35.51052163297529	0.4438311802232059	0.4464338275300188	0.5224988784362932	0.5218120438789474	0.5619586742233376	0.559664369753387	0.6000544134230817	0.5962509781340964	0.6688844097823915	0.6624774734468458	0.1380093208703918	0.13300638432271494	-0.001721408659141499	-0.140757060390456	-0.0017111633440307639	-0.13991931317757178
35.72449038937153	0.4434667570212087	0.44607150735260614	0.5221313008844631	0.5214466226164739	0.5615888098490216	0.5592967079381368	0.5996816183135693	0.5958804771093794	0.6685042359385758	0.6620998979142012	0.1380909235886571	0.13308473559107478	-0.0017357135314199912	-0.14278189156553367	-0.0017253712964979684	-0.14193112387600593
35.93974841516195	0.4430968769302995	0.44570377303413183	0.5217583763669511	0.5210758911799451	0.5612136410672781	0.5589237758867209	0.5993035464771133	0.5955047319555186	0.6681187966675616	0.6617170895538976	0.1381740649829751	0.13316456373231508	-0.001749986782430657	-0.14482339692685287	-0.0017395472802963496	-0.14395945351515138
36.15630347884324	0.44272148359224567	0.445330569188589	0.5213800570904451	0.5206998023677999	0.5608331241573656	0.5585455302865384	0.5989201578665501	0.5951237028779914	0.6677280578109113	0.6613290142443057	0.1382587750903739	0.13324589755827332	-0.0017642290907631253	-0.14688174462897052	-0.0017536919640031012	-0.1460044678444774
36.374163395721176	0.4423405199190385	0.4449518397192095	0.5209962947265291	0.5203183084539204	0.5604472149570161	0.5581619273897985	0.5985314120780239	0.5947373497283186	0.667331984990686	0.6609356376419413	0.13834508457222217	0.13332876647895564	-0.0017784411369463626	-0.14895710499583004	-0.001767806017978213	-0.14806633473547492
36.59333602819267	0.44195392808144995	0.4445675278073975	0.5206070404041172	0.5199313611802784	0.5600558688567411	0.5577729230079503	0.5981372683469632	0.594345632000091	0.6669305436080355	0.6605369251800056	0.13843302472860577	0.13341320051628247	-0.0017926236034297993	-0.15104965054777608	-0.0017818901143447086	-0.1501452242073782
36.813829286029524	0.4415616494973915	0.4441775759014727	0.5202122447017765	0.5195389117494749	0.5596590407940648	0.5573784725060459	0.5977376855440192	0.5939485088249624	0.666523698841802	0.6601328420669456	0.1385226275130778	0.13349923031819358	-0.0018067771745733374	-0.15315955602905262	-0.001795944926972437	-0.15224130845381012
37.03565112666392	0.4411636248200705	0.44378192570522096	0.5198118576399333	0.5191409108171692	0.5592566852476866	0.5569785307970313	0.5973326221709699	0.5935459389686077	0.6661114156471437	0.659723353285029	0.13861392554780783	0.1335868871731297	-0.0018209025366209275	-0.15528699843547145	-0.0018099711314500944	-0.15435476186891606
37.25880955547555	0.4407597939259425	0.4433805181662485	0.5194058286729656	0.5187373084843985	0.5588487562315699	0.5565730523359733	0.5969220363565897	0.5931378808266499	0.665693658754182	0.6593084235889439	0.13870695213912893	0.13367620302489916	-0.0018350003776912427	-0.1574321570424928	-0.0018239694050641297	-0.15648576107392387
37.483312626080554	0.44035009590245056	0.4429732934641344	0.5189941066811751	0.518328054289784	0.5584352072889585	0.556161991114212	0.5965058858524839	0.592724292420553	0.6652703926666675	0.658888017504417	0.1388017412935085	0.1337672104879443	-0.0018490713877514775	-0.15959521343302185	-0.0018379404267787613	-0.15863448494438614
37.70916844062219	0.4399344690355541	0.4425601909983785	0.5185766399626418	0.517913097201623	0.5580159914863193	0.5557453006534449	0.5960841280288923	0.5923051313934832	0.6648415816606746	0.6584620993268574	0.13889832773394764	0.13385994286301664	-0.0018631162586006944	-0.16177635152598668	-0.0018518848772075547	-0.16080111463681135
37.93638515006311	0.43951285079703467	0.4421411493761406	0.5181533762249546	0.517492385609866	0.5575910614072108	0.5553229339997406	0.5956567198704559	0.5918803550061388	0.6644071897833203	0.6580306331200283	0.13899674691682384	0.1339544341532769	-0.0018771356838498399	-0.16397575760495897	-0.0018658034385865552	-0.16298583361607655
38.164970954479706	0.4390851778315816	0.44171610639976494	0.5177242625768197	0.5170658673179745	0.5571603691460761	0.554894843717481	0.595223617971953	0.5914499201325484	0.6639671808515125	0.6575935827147423	0.13909703504919343	0.1340507190808313	-0.0018911303588988737	-0.1661936203469878	-0.0018796967947547483	-0.16518882768284016
38.39493410335793	0.43865138594364755	0.4412849990540883	0.5172892455195425	0.5166334895346608	0.5567238663019602	0.5544609818832301	0.594784778534003	0.591013783255839	0.663521518450729	0.6571509117075908	0.13919922910656737	0.13414883310372	-0.0019051009809152308	-0.16843013085154723	-0.0018935656311200866	-0.16741028500103994
38.626282895891045	0.43821141008407233	0.44084776349352434	0.516848270938382	0.5161951988655062	0.556281503972153	0.5540213000795339	0.5943401573587387	0.5905719004639755	0.6630701659338301	0.656702583459704	0.1393033668511758	0.1342488124333701	-0.0019190482488107286	-0.17068548266993844	-0.0019074106346330666	-0.1696503961257747
38.859025681279114	0.43776518433646683	0.4404043350289215	0.5164012840937751	0.515750941304455	0.5558332327457524	0.5535757493886438	0.5938897098454451	0.590124227445468	0.6626130864199041	0.6562485610955457	0.13940948685073418	0.13435069405252875	-0.001932972863218918	-0.17295987183491945	-0.0019212324937607494	-0.17190935403134233
39.09317085903034	0.43731264190335684	0.4399546481141887	0.5159482296124297	0.5153006622251842	0.5553790026971531	0.5531242803861696	0.5934333909861729	0.5896707194850546	0.6621502427931556	0.6557888075017452	0.13951762849773355	0.13445451573369388	-0.0019468755264711035	-0.17525349689036318	-0.001935031898452566	-0.17418735413914987
39.328726879264174	0.43685371509207505	0.43949863633268454	0.5154890514782822	0.5148443063723473	0.5549187633794551	0.5526668431346574	0.5929711553613171	0.5892113314593533	0.6616815977018268	0.6553232853259678	0.1396278320292666	0.13456031605805316	-0.001960756942569253	-0.17756655892131334	-0.0019488095401116734	-0.1764845943464195
39.56570224301631	0.4363883353004012	0.4390362323833625	0.5150236930233195	0.5143818178526856	0.5544524638177951	0.5522033871770933	0.5925029571351694	0.5887460178324888	0.6612071135571673	0.6548519569758293	0.1397401385474071	0.13466813443495673	-0.001974617817163127	-0.1798992615843389	-0.001962566111563202	-0.17880127505452492
39.80410550254544	0.43591643300194277	0.4385673680666714	0.5145520969182625	0.5139131401260113	0.5539800525025971	0.5517338615303329	0.5920287500514433	0.5882747326516933	0.660726752532447	0.6543747846178524	0.13985459004016673	0.1347780111219325	-0.0019884588575251883	-0.18225181113812994	-0.00197630230702317	-0.18113759919773997
40.04394526164196	0.43543793773124845	0.43809197427020097	0.5140742051631071	0.5134382159960561	0.5535014773827439	0.5512582146784549	0.5915484874287681	0.5877974295428806	0.6602404765620157	0.6538917301764725	0.1399712294030389	0.1348899872452653	-0.0020022807725190717	-0.18462441647396588	-0.0019900188220627335	-0.18349377227235664
40.28523017593832	0.43495277806865296	0.43760998095406994	0.5135899590775227	0.5129569876011836	0.5530166858586687	0.5507763945660394	0.5910621221561614	0.5873140617061987	0.6597482473404175	0.6534027553330931	0.14009010046116005	0.13500410482116174	-0.002016084272580043	-0.18701728914723503	-0.002003716353577545	-0.1858700023656894
40.52796895322162	0.4344608816248414	0.4371213171360489	0.5130992992911035	0.5124693964049648	0.5525256247753628	0.5502883485913699	0.5905696066884714	0.5868245819115566	0.6592500263215538	0.6529078215251944	0.14021124799209897	0.13512040677751308	-0.0020298700696796956	-0.18943064340832905	-0.0020173955997477844	-0.1882665001851933
40.77217035374772	0.43396217502513246	0.4366259108764136	0.5126021657334718	0.511975383186612	0.5520282404153046	0.5497940235995584	0.5900708930417978	0.5863289424941306	0.6587457747179084	0.6524068899454978	0.1403347177493027	0.13523893697628464	-0.002043638877303078	-0.19186469623426206	-0.0020310572600086285	-0.19068347908842043
41.017843190557436	0.4334565838934689	0.436123689262522	0.5120984976242299	0.5114748880312714	0.5515244784913036	0.5492933658755931	0.5895659327888877	0.5858270953498489	0.6582354534998297	0.6518999215411908	0.14046055648621464	0.13535974023654454	-0.002057391410420939	-0.19431966736088668	-0.0020447020350142786	-0.19312115511257844
41.26499632979458	0.4329440328361119	0.43561457839310685	0.5115882334627548	0.5109678503201698	0.5510142841392608	0.5487863211373081	0.5890546770545073	0.5853189919308557	0.6577190233948764	0.6513868770132136	0.14058881198109552	0.13548286235815818	-0.002071128385455978	-0.1967957793145132	-0.002058330626594218	-0.19557974700418868
41.51363869102594	0.43242444542503117	0.43509850336228095	0.5110713110178412	0.5104542087206128	0.5504976019108476	0.5482728345282762	0.5885370765107961	0.5848045832409584	0.6571964448872327	0.6508677168156134	0.14071953306256255	0.13560835014617373	-0.0020848505202570866	-0.19929325744440973	-0.0020719437377236805	-0.19805947624954
41.763779247563185	0.4318977441809829	0.4345753882432443	0.5105476673171783	0.5099339011758344	0.549974375766097	0.5477528506106206	0.588013081372597	0.584283819831055	0.6566676782171913	0.6503424011549671	0.1408527696358796	0.13573625143591186	-0.0020985585340742574	-0.2018123299559278	-0.00208554207248568	-0.2005605671051569
42.0154270267867	0.4313638505562684	0.4340451560716884	0.5100172386366667	0.5094068648946907	0.5494445490659093	0.547226313357748	0.5874826413927673	0.5837566517945457	0.6561326833807105	0.6498108899898777	0.14098857271001541	0.13586661511879647	-0.0021122531475212813	-0.20435322794284616	-0.002099126336026158	-0.20308324662781274
42.26859111047143	0.430822684917167	0.43350772882889094	0.5094799604895682	0.5088730363412007	0.5489080645644745	0.5466931661470033	0.5869457058574746	0.583223028762732	0.6555914201290527	0.6492731430305495	0.14112699442550694	0.13599949116894378	-0.0021259350825515444	-0.20691618542097956	-0.0021126972345220096	-0.20562774470572265
42.523280635114425	0.43027416652603306	0.4329630274244901	0.5089357676154862	0.5083323512239256	0.5483648644016029	0.5461533517522409	0.5864022235814729	0.5826828999001984	0.655043847968501	0.6487291197384435	0.14126808808314348	0.1361349306705371	-0.0021396050624284957	-0.20950143936192944	-0.0021262554751415585	-0.2081942940896937
42.77950479226489	0.42971821352304995	0.4324109716789352	0.5083845939691704	0.5077847444851866	0.5478148900949714	0.5456068123363171	0.585852142903364	0.5821362139001843	0.6544899261601642	0.6481787793260172	0.1414119081735137	0.13627298584601757	-0.002153263811693895	-0.21210922972670687	-0.0021398017660017032	-0.21078313042386299
43.03727282885567	0.42915474290763256	0.4318514803056016	0.5078263727091481	0.5072301502901189	0.5472580825322784	0.5450534894434993	0.5852954116808451	0.5815829189799456	0.6539296137198705	0.6476220807565566	0.14155851040743234	0.13641371008511677	-0.0021669120561422783	-0.21473979950010857	-0.002153336816134388	-0.21339449227765783
43.29659404753705	0.42858367051946933	0.43128447089256416	0.5072610361861731	0.5066685020155552	0.5466943819633104	0.5444933239917932	0.5847319772859441	0.5810229628761059	0.653362869418158	0.6470589827441012	0.14170795174728928	0.13655715797476214	-0.002180550522787872	-0.2173933947253488	-0.0021668613354406396	-0.21602862117720179
43.55747780701245	0.42800491101919336	0.4307098598840187	0.5066885159314906	0.5060997322387389	0.5461237279919174	0.5439262562651874	0.5841617866002431	0.5804562928400006	0.6527896517803635	0.6464894437534664	0.14186029043934734	0.13670338532988485	-0.0021941799398399464	-0.2200702645391175	-0.002180376034656817	-0.21868576163745956
43.81993352237618	0.4274183778686754	0.4301275625613442	0.5061087426449135	0.5055237727258605	0.5455460595678956	0.5433522259058134	0.5835847860100911	0.5798828556330158	0.6522099190868146	0.6459134220003712	0.1420155860470209	0.13685244922516426	-0.002207801036674173	-0.22277066120685163	-0.0021938816253126436	-0.22136616119455255
44.08397066545326	0.4268239833109265	0.42953749302379524	0.5055216461827072	0.5049405544204165	0.5449613149787785	0.5427711719060212	0.5830009214018111	0.5793025975219231	0.6516236293731312	0.6453308754516738	0.14217389948517917	0.13700440802773906	-0.002221414543803979	-0.22549484015850396	-0.0022073788196925737	-0.2240700704381311
44.349598765141174	0.4262216383496023	0.4289395641688162	0.5049271555452776	0.5043500074313846	0.5443694318415339	0.54218303260037	0.5824101381568983	0.5787154642742106	0.651030740430642	0.64474176182572	0.14233529305550005	0.13715932143092166	-0.0022350211928543473	-0.2282430600246954	-0.0022208683307973764	-0.22679774304447164
44.6168274077539	0.42561125272809486	0.4283336876719643	0.5043251988646563	0.5037520610212111	0.5437703470941655	0.5415877456575322	0.5818123811472142	0.5781214011534154	0.6504312098069188	0.6441460385928099	0.1424998304829214	0.13731725048895593	-0.002248621716537169	-0.23101558267339328	-0.0022343508723052796	-0.22954943580917586
44.88566623736761	0.4249927349082069	0.42771977396643696	0.5037157033917833	0.5031466435936098	0.5431639969872192	0.5409852480721122	0.5812075947301781	0.5775203529144576	0.6498249948064362	0.6435436629757919	0.14266757695322405	0.13747825765284802	-0.002262216848626375	-0.23381267324701582	-0.002247827158533222	-0.23232540868117724
45.15612495616904	0.42436599204838993	0.4270977322221853	0.503098595483575	0.502533682681163	0.5425503170751911	0.5403754761563744	0.5805957227439563	0.5769122637989743	0.6492120524913604	0.6429345919507801	0.14283859915179273	0.1376424068073132	-0.002275807323934509	-0.23663460019983518	-0.0022612979044037695	-0.23512592479636396
45.42821332480542	0.4237309299815399	0.4264674703246089	0.5024738005897805	0.5019131049327247	0.5419292422078373	0.5397583655318847	0.5799767085026521	0.5762970775306642	0.6485923396824752	0.6423187822480133	0.1430129653035925	0.1378097633088847	-0.0022893938782908574	-0.23948163533619038	-0.002274763825404702	-0.23795125051168498
45.701941162736816	0.4230874531923356	0.4258288948528168	0.5018412432396142	0.5012848361006174	0.5413007065213844	0.5391338511210623	0.5793504947914984	0.5756747373106349	0.6479658129602489	0.6416961903528522	0.14319074521441089	0.13798039402521828	-0.0023029772485200217	-0.24235405384906983	-0.0022882256375545973	-0.24080165543981025
45.97731834859046	0.4224354647941079	0.4251819110574443	0.5012008470281627	0.5006488010276227	0.5406646434296367	0.5385018671386393	0.5787170238620527	0.5750451858127636	0.6473324286660492	0.6410667725069247	0.14337201031341	0.13815436737564246	-0.002316558172425598	-0.24525213435917692	-0.002301684057370079	-0.24367741248404684
46.25435482051728	0.4217748665052258	0.42452642283801134	0.500552534602561	0.5000049236337538	0.5400209856149832	0.5378623470830307	0.5780762374274023	0.5744083651790669	0.6466921429035134	0.6404304847094254	0.14355683369703917	0.13833175337300066	-0.0023301373887706367	-0.24817615895481993	-0.0023151398018318448	-0.2465787978739371
46.533060576550575	0.42110555862498583	0.423862332719812	0.4998962276479282	0.49935312690281153	0.5393696650192973	0.5372152237276083	0.5774280766573722	0.5737642170150854	0.6460449115400779	0.6397872827185758	0.14374529017435583	0.1385126236668296	-0.0023437156372666523	-0.25112641323232765	-0.0023285935883553543	-0.24950609120108425
46.813445674966815	0.42042744000899174	0.42318954183031965	0.4992318468730604	0.4986933328687132	0.5387106128347314	0.5365604291118834	0.5767724821737471	0.5731126823852857	0.6453906902086761	0.639137122053251	0.14393745631381324	0.1386970515879295	-0.0023572936585580795	-0.25410318633701934	-0.0023420461347593013	-0.2524595754555605
47.09552023464871	0.4197404080440068	0.42250794987509344	0.49855931199587195	0.49802546260159	0.5380437594944043	0.5358978945325911	0.5761093940455045	0.5724537018084792	0.6447294343096112	0.6384799579947817	0.1441334104915664	0.13888511219437683	-0.002370872194215501	-0.25710677100505563	-0.002355498159240188	-0.255439537062756
47.37929443545016	0.41904435862226763	0.42181745511317476	0.4978785417285804	0.49734943619364996	0.5373690346629769	0.5352275505346803	0.5754387517840625	0.571787215253264	0.6440610990126102	0.6378157455889376	0.14433323294135408	0.13907688231902937	-0.002384451986728431	-0.2601374636061564	-0.002368950380345569	-0.25844626592108
47.66477851856398	0.4183391861152374	0.4211179543319536	0.4971894537626234	0.4966651727447938	0.5366863672271166	0.5345493269022025	0.5747604943385426	0.5711131621334881	0.643385639259067	0.6371444396480982	0.14453700580602308	0.13927244061858998	-0.0023980337795020956	-0.26319556418677337	-0.0023824035169525137	-0.26148005543981867
47.951982786891236	0.4176247833467884	0.42040934282149395	0.4964919647533064	0.49597259034798336	0.5359956852858474	0.5338631526491019	0.5740745600910531	0.5704314813037408	0.6427030097644826	0.6364659947536243	0.14474481319074745	0.13947186762428204	-0.0024116183168588767	-0.266281376514641	-0.002395858288247954	-0.26454120257827185
48.24091760541319	0.41690104156579144	0.4196915143482978	0.49578599030416726	0.4952716060743506	0.5352969161407828	0.5331689560099023	0.5733808868519924	0.5697421110548705	0.6420131650211096	0.6357803652584287	0.14495674121802288	0.13967524579419957	-0.0024252063440410865	-0.26939520812348405	-0.002409315413711588	-0.26763000788487545
48.53159340156531	0.41616785041809784	0.4189643611284941	0.4950714449510552	0.49456213595804455	0.5345899862862415	0.532466664430292	0.5726794118553767	0.5690449891095364	0.6413160593008105	0.6350875052897655	0.14517287808448964	0.13988265956740054	-0.002438798607220516	-0.27253737035970005	-0.0024227756131020017	-0.27074677553771664
48.82402066561362	0.41542509791789084	0.41822777380043163	0.49434824214590906	0.49384409498080223	0.5338748213992377	0.5317562045575994	0.571970071754191	0.5683400526177895	0.6406116466581346	0.6343873687522351	0.14539331411966977	0.1400941954198072	-0.002452395853514311	-0.2757081784294968	-0.002436239606449009	-0.27389181338556057
49.11820995103327	0.41467267041839206	0.4174816413966605	0.4936162942402317	0.49311739705624325	0.5331513463293502	0.531037502231164	0.5712528026157695	0.5676272381526961	0.6398998809336283	0.633679909331024	0.1456181418466839	0.14030994192198928	-0.002465998830997962	-0.27890795144691083	-0.0024497081140453236	-0.27706543298948816
49.41417187488941	0.41391045258189835	0.4167258513152803	0.49287551246824757	0.4923819550138726	0.5324194850884622	0.5303104824725943	0.5705275399172062	0.5669064817059942	0.6391807157573804	0.6329650804953811	0.14584745604503305	0.1405299897988966	-0.0024796082887335036	-0.28213701248377276	-0.0024631818564484487	-0.2802679496662108
49.71191711822035	0.41313832734913075	0.41596028929063644	0.4921258069297343	0.49163768058278645	0.5316791608403699	0.5295750694759132	0.5697942185407965	0.5661777186837967	0.6384541045528181	0.6322428355023418	0.14608135381552254	0.14075443199163026	-0.0024932249767981585	-0.2853956886205111	-0.002476661554482229	-0.2834996825317262
50.01145642642306	0.4123561759078708	0.41518483936334355	0.4913670865725171	0.4908844843750711	0.5309302958902571	0.5288311865975883	0.5690527727695148	0.5654408839023357	0.6377200005407567	0.6315131274007113	0.1463199346474199	0.1409833637213192	-0.002506849646319531	-0.2886843109982493	-0.002490147929246622	-0.2867609545462102
50.3128006096408	0.4115638776608648	0.4143993838496134	0.4905992591746176	0.49012227586888363	0.5301728116740322	0.5280787563464424	0.5683031362825286	0.5646959115837558	0.6369783567437202	0.6307759090353137	0.1465633004879283	0.14121688255520096	-0.0025204830495183517	-0.292003214872679	-0.0025036417021335744	-0.2900520925605008
50.61596054315354	0.4107613101929678	0.413603803309865	0.489822231326041	0.4893509633912058	0.5294066287475213	0.5273177003734422	0.5675452421507515	0.5639427353519572	0.6362291259905348	0.6300311330515198	0.1468115558140797	0.14145508847498586	-0.0025341259397612115	-0.2953527396693971	-0.0025171435948463383	-0.29337342736310745
50.9209471677702	0.40994834923750584	0.4127979765165942	0.48903590841019257	0.4885704541002593	0.5286316667755163	0.5265479394613617	0.5667790228324381	0.5631812882284918	0.6354722609212111	0.6292787519000625	0.14706480770713867	0.14169808394760125	-0.0025477790716180726	-0.29873322904106203	-0.0025306543294297823	-0.29672529372940915
51.22777149022361	0.40912486864182906	0.41198178042147604	0.48824019458491064	0.4877806539675701	0.5278478445206706	0.5257693935143165	0.5660044101688224	0.5624115026285139	0.6347077139921231	0.6285187178421486	0.14732316592962144	0.14194597399841163	-0.002561443200926772	-0.3021450309258853	-0.002544174628303142	-0.30010803047166235
51.53644458356769	0.40829074033202933	0.4111550901216759	0.4874349927631006	0.48698146775967166	0.5270550798322411	0.5249819815471648	0.5652213353798031	0.5616333103567905	0.6339354374814968	0.627750982954884	0.14758674300504138	0.1421988662870177	-0.0025751190848722905	-0.30558849760876683	-0.0025577052143039847	-0.30352198049074275
51.84697758757708	0.40744583427679176	0.4103177788253425	0.48662020459295624	0.4861727990194324	0.5262532896346653	0.5241856216747719	0.5644297290596758	0.5608466426037728	0.6331553834952139	0.6269754991370148	0.14785565430049163	0.14245687118574077	-0.002588807482072464	-0.30906398578422056	-0.002571246810740835	-0.3069674908301039
52.15938170914916	0.40659001845035436	0.4094697178162521	0.48579573043775476	0.4853545500469936	0.5254423899159752	0.5233802311011301	0.563629521172916	0.560051429941729	0.6323675039729515	0.6261922181150036	0.14813001811218127	0.14272010186090128	-0.0026025091526746813	-0.3125718566213891	-0.0025848001414537913	-0.310444912730901
52.47366822270851	0.4057231587945424	0.40861077641757854	0.4849614693552073	0.48452662188030593	0.5246222957160347	0.5225657261083351	0.562820641050014	0.559247602320947	0.6315717506946593	0.6254010914494484	0.14840995575405347	0.14298867435701348	-0.0026162248584644665	-0.3161124758317442	-0.0025983659308822515	-0.3139546016891046
52.789848470613855	0.4048451191798462	0.40774082195475636	0.48411731907634975	0.4836889142752476	0.5237929211146001	0.5217420220454079	0.5620030173833646	0.558435089066004	0.6307680752873935	0.6246020705418581	0.14869559164961352	0.1432627076840117	-0.0026299553629859362	-0.3196862137391747	-0.0026119449041508425	-0.31749691751545583
53.107933863567155	0.4039557613655104	0.40685971971740476	0.48326317598395685	0.48284132568530763	0.5229541792191926	0.5209090333169588	0.5611765782232123	0.5576138188721081	0.6299564292325156	0.6237951066417956	0.14898705342710075	0.1435423239076438	-0.0026437014316765817	-0.32329344535295945	-0.002625537787160237	-0.321072224397156
53.42793588102576	0.4030549449585967	0.4059673329202798	0.4823989350904576	0.4819837532408197	0.5221059821527776	0.5200666733716874	0.5603412509736545	0.5567837198015141	0.6291367638732717	0.6229801508544028	0.14928447201815354	0.1438276482431618	-0.0026574638320139288	-0.3269345504435677	-0.002639145306691626	-0.3246808909618437
53.74986607161648	0.4021425273719869	0.4050635226632209	0.4815244900153362	0.48111609272772693	0.5212482410412409	0.5192148546907117	0.5594969623887027	0.5559447192800147	0.6283090304227614	0.6221571541483208	0.1495879817601099	0.14411880915244998	-0.0026712433336814057	-0.33060991362201264	-0.002652768190525845	-0.3283232903447839
54.073736053552395	0.4012183637812876	0.4041481478900534	0.4806397329619958	0.48023823856586006	0.520380866000655	0.5183534887757186	0.5586436385684062	0.5550967440935124	0.6274731799723136	0.6213260673640153	0.14989772050210656	0.1444159384447437	-0.002685040708744535	-0.33431992442213243	-0.002666407167575713	-0.3319998002585578
54.399557515052166	0.40028230708059576	0.40322106534641183	0.4797445546940629	0.47935008378670835	0.5195037661243259	0.5174824861369293	0.5577812049550367	0.5542397203846698	0.6266291635002796	0.6204868412225271	0.15021382971514072	0.14471917138108747	-0.0026988567318494416	-0.33806497738687824	-0.002680062968033692	-0.33571080306604983
54.727342214761876	0.3993342078370846	0.40228212953644077	0.4788388445111098	0.47845152001066277	0.5186168494696086	0.5166017562808685	0.5569095863293352	0.5533735736496435	0.6257769318812579	0.6196394263346536	0.15053645460626397	0.14502864678270028	-0.0027126921804389026	-0.34184547215846806	-0.002693736323537421	-0.3394566858565611
55.057101982179326	0.3983739142443686	0.4013311926783363	0.477922490223771	0.47754243742371016	0.5177200230444836	0.5157112076979328	0.5560287068068237	0.552498228734903	0.6249164358957675	0.6187837732105869	0.15086574423709642	0.14534450714341776	-0.002726547834984272	-0.34566181357250514	-0.0027074279673473534	-0.3432378405254468
55.38884871808102	0.39740127207459935	0.4003681046586812	0.4769953781282265	0.4766227247535531	0.5168131927938815	0.5148107478497447	0.555138489834181	0.5516136098341349	0.6240476262403791	0.6179198322700095	0.15120185164684835	0.1456668987463894	-0.0027404244792443855	-0.3495144117571982	-0.0027211386345514788	-0.34705466385807426
55.722594394951685	0.39641612462924813	0.3993927129855297	0.4760573929800253	0.4756922692451318	0.5158962635857417	0.5139002831562822	0.5542388581856816	0.5507196404852329	0.6231704535383237	0.617047553852674	0.15154493398005123	0.14599597178521995	-0.0027543229005422276	-0.3534036822367028	-0.0027348690622811533	-0.3509075576171625
56.058351057416104	0.39541831268852634	0.3984048627401976	0.47510841796722103	0.47475095663552425	0.5149691391967978	0.5129797189827778	0.5533297339597019	0.5498162435673813	0.6222848683505908	0.6161668882294795	0.15189515261921008	0.14633188048975723	-0.002768243890068134	-0.3573300460403317	-0.0027486199899542374	-0.35479692863520995
56.39613082267415	0.3944076744593895	0.3974043965277026	0.47414833468278655	0.4737986711281908	0.5140317222980668	0.5120489596263658	0.5524110385752863	0.5489033412982212	0.6213908211875317	0.6152777856140547	0.1522526733225975	0.1466747832567282	-0.0027821882432080836	-0.3612939298168101	-0.002762392159541216	-0.35872318891163957
56.7359458809379	0.3933840455220771	0.3963911544258088	0.47317702309627835	0.4728352953665403	0.5130839144400368	0.5111079083024729	0.551482692768781	0.5479808552311101	0.6204882625209863	0.6143801961748694	0.1526176663674264	0.14702484278544709	-0.002796156759898194	-0.365295765954869	-0.002776186315849416	-0.36268675571453457
57.07780849587155	0.39234725877512827	0.3953649739326198	0.4721943615247145	0.4718607104067837	0.5121256160375292	0.5101564671309368	0.5505446165905273	0.5470487062524718	0.6195771427969445	0.6134740700478933	0.15299030669864255	0.1473822262188247	-0.00281015024500908	-0.3693359927099351	-0.002790003206839753	-0.3666880516884561
57.42173100503407	0.39129714437881724	0.3943256899126629	0.47120022660263033	0.4708747956900426	0.5111567263542234	0.5091945371218333	0.5495967294016159	0.546106814579235	0.6186574124487635	0.6125593573498096	0.15337077408359878	0.14774710528992172	-0.0028241695087629637	-0.3734150543380963	-0.0028038435839692344	-0.3707275049681158
57.7677258203244	0.3902335296969483	0.3932731345414073	0.4701944932512732	0.4698774290136777	0.5101771434868213	0.5082220181610012	0.5486389498706995	0.5451550997563606	0.6177290219109529	0.611636008191809	0.1537592532728833	0.14811965647429984	-0.002838215367181318	-0.3775334012371161	-0.002817708202561775	-0.37480554929830134
58.115805428429454	0.38915623923694653	0.39220713724815415	0.469177034646896	0.4688684865018002	0.5091867643488356	0.5072388089952444	0.5476711959708612	0.5441934806544563	0.6167919216335476	0.6107039726939769	0.15415593416758605	0.1485000611484408	-0.0028522886425662586	-0.3816914900950792	-0.002831597822211429	-0.37892262416060873
58.465982391274686	0.3880650945881807	0.3911275246572357	0.4681477221881082	0.4678478425749294	0.5081854846539783	0.5062448072171953	0.5466933849765362	0.5432218754674807	0.615846062097086	0.6097632010002941	0.15456101199330688	0.14888850575451612	-0.0028663901640267886	-0.3858897840483593	-0.0028455132072204847	-0.38307917490777754
58.818269346477535	0.38695991435844546	0.39003412052745356	0.4671064254622334	0.46681536991874983	0.5071731988991254	0.5052399092498158	0.5457054334604788	0.5422402017105267	0.6148913938282046	0.6088136432942649	0.15497468748122561	0.14928518197180468	-0.0028805207680366873	-0.39012875284772974	-0.00285945512707253	-0.3872756529057142
59.172679007803275	0.3858405141085383	0.3889267456896913	0.4660530122106334	0.46577093945193165	0.5061498003468387	0.5042240103305196	0.5447072572907772	0.541248376217691	0.6139278674158758	0.6078552498151972	0.1553971670565632	0.14969028689507216	-0.0028946812990379156	-0.3944088730346209	-0.0028734243569418227	-0.3915125156841128
59.52922416562417	0.3847067062848492	0.3878052179826214	0.46498734829293875	0.4647144202929586	0.5051151810074103	0.5031970044948876	0.5436987716279021	0.5402463151400165	0.6129554335282998	0.6068879708751447	0.15582866303479534	0.15010402322024416	-0.00290887261009265	-0.39873062812786486	-0.002887421678247404	-0.39579022709625633
59.887917687380885	0.3835583001498916	0.3866693521864378	0.46390929765013866	0.46364567972592247	0.5040692316204096	0.5021587845599559	0.5426798909217907	0.5392339339435122	0.6119740429304695	0.6059117568765375	0.15626939382598617	0.15052659943772173	-0.002923095563578282	-0.4030945088211695	-0.002901447879248731	-0.4001092574884382
60.24877251804685	0.38239510171069074	0.3855189599545284	0.4628187222664692	0.46256458316522664	0.5030118416356988	0.5011092421070475	0.5416505289089529	0.5382111474072385	0.610983646502429	0.6049265583305173	0.15671958414763698	0.15095823003370626	-0.002937351031937041	-0.4075010131929844	-0.0029155037556868324	-0.4044700838801276
60.6118016805955	0.3812169136449463	0.38435384974300757	0.4617154821300388	0.46147099411914455	0.5019428991938834	0.5000482674641203	0.5406105986095949	0.5371778696214566	0.609984195258242	0.6039323258759924	0.15717946524646745	0.1513991356999237	-0.0029516398984806846	-0.4119506469290144	-0.0029295901114777534	-0.408873190155262
60.97701827647021	0.38002353522488136	0.38317382673802186	0.4605994351921286	0.4603647741521749	0.5008622911061672	0.4989757496876001	0.5395600123247477	0.5361340139858327	0.6089756403656875	0.6029290102994392	0.15764927512956237	0.15184954355215774	-0.0029659630582498098	-0.4164439235581625	-0.002943707759454295	-0.41331906726567524
61.34443548605718	0.37881476223868765	0.3819786927807362	0.4594704373250971	0.45924578284612927	0.499769902833572	0.4978915765436676	0.5384986816333948	0.5350794932076889	0.6079579331667057	0.6019165625554633	0.15812925880535622	0.15230968735802386	-0.0029803214189391136	-0.42098136470350767	-0.0029578575221688164	-0.41780821344765684
61.71406656916102	0.37759038690947033	0.38076824628990874	0.458328342278817	0.45811387775988693	0.4986656184654824	0.4967956344889613	0.5374265173895807	0.5340142193002934	0.6069310251986049	0.6008949337881432	0.15861966853493598	0.15277980777444394	-0.002994715901887046	-0.4255635003489715	-0.0029720402327529927	-0.4223411344522816
62.085924865483435	0.37635019781159496	0.37954228218195407	0.45717300163556723	0.45696891438774634	0.4975493206974742	0.4956878086506623	0.5363434297194918	0.5329381035811777	0.6058948682160561	0.5998640753531742	0.15912076409418452	0.1532601525953019	-0.00300914744313463	-0.43019086912251225	-0.002986256735840076	-0.42691834379076
62.46002379510434	0.37509397978433656	0.37830059178839404	0.456004264763299	0.4558107461162984	0.49642089080838175	0.49456798280591785	0.535249328018494	0.5318510566704703	0.6048494142138896	0.598823938840836	0.159632813047313	0.15375097700979198	-0.0030236169945602187	-0.43486401859776436	-0.0030005078885591008	-0.43154036299600307
62.83637685896657	0.37382151384271767	0.3770429627705857	0.4548219787671874	0.4546392241797401	0.49528020863655264	0.4934360393605605	0.534144120948108	0.5307529884892326	0.6037946154507106	0.5977744760997976	0.1601560910323573	0.1542525438720034	-0.0030381255250931938	-0.43958350561467796	-0.003014794561597478	-0.43620772190118373
63.21499763936286	0.37253257708543336	0.3757691790316192	0.4536259884393768	0.4534541976135467	0.4941271525552405	0.4922918593270778	0.5330277164329055	0.5296438082577827	0.6027304244733559	0.5967156392617856	0.16069088205925303	0.15476512398230766	-0.0030526740220121473	-0.44434989662109103	-0.0030291176403411946	-0.4409209589369425
63.59589980042612	0.37122694259974276	0.3744790206252674	0.45241613620682447	0.4522555132064119	0.4929615994470792	0.4911353223017819	0.531900021657308	0.528523424493991	0.6016567941422089	0.5956473807671315	0.16123747882113956	0.1552889963811557	-0.0030672634923329944	-0.44916376803628566	-0.0030434780260992778	-0.4456806214482043
63.979097088622495	0.36990437936321036	0.37317226366186546	0.451192262077134	0.45104301545035835	0.4917834246775776	0.4899663064411249	0.5307609430622617	0.5273917450115284	0.6005736776573876	0.5945696533912195	0.16179618301957713	0.15582444865592862	-0.003081894964292453	-0.45402570663840436	-0.0030578766374123045	-0.45048726603265266
64.36460333324754	0.368564652142175	0.37184868021099704	0.4499542035822726	0.44981654648892055	0.49059250206757266	0.48878468843710304	0.5296103863417677	0.5262486769180454	0.5994810285858293	0.5934824102718532	0.1623673057044062	0.15637177726151338	-0.003096569488934886	-0.45893630997733226	-0.0030723144114566114	-0.4553414589015432
64.75243244692527	0.36720752138681756	0.3705080382008558	0.4487017957200513	0.4485759460632901	0.48938870386456956	0.487590343491689	0.5284482564392362	0.5250941266132632	0.5983788008892824	0.5923856049375612	0.1629511676290212	0.15693128785532914	-0.0031112881418041693	-0.46389618681450884	-0.003086792305543762	-0.46024377626510216
65.14259842611021	0.36583274312269837	0.36915010131414644	0.4474348708932466	0.4473210514563089	0.4881719007128996	0.4863831452902252	0.5272744575436404	0.5239279997869466	0.5972669489532302	0.5912791913368605	0.163548099621876	0.15750329564756252	-0.0031260520247536894	-0.46890595759226983	-0.003101311298729814	-0.4651948047444705
65.53511535159264	0.3644400688386262	0.36777462888038365	0.4461532588462278	0.4460516974341894	0.48694196162261194	0.48516296597370656	0.5260888930854315	0.5227502014167349	0.5961454276167542	0.5901631238684949	0.16415844297508936	0.15808812576741935	-0.003140862267879574	-0.4739662549344672	-0.003115872393532837	-0.4701951418112458
65.92999738900669	0.36302924537072134	0.36638137576444674	0.44485678659895267	0.44476771618583144	0.48569875393701867	0.48392967610987997	0.5248914657321827	0.5215606357657987	0.5950141922033613	0.5890373574126685	0.16478254985107138	0.1586861136462539	-0.003155720031581266	-0.4790777241801152	-0.0031304766177715493	-0.47524539625739237
66.32725878934137	0.3616000147825292	0.36497009225123556	0.44354527837817925	0.4434689372595988	0.48444214329880264	0.482683144663076	0.5236820773839228	0.5203592063802892	0.5938731985527844	0.5879018473632907	0.16542078370814942	0.15929760541848131	-0.003170626508763097	-0.4842410239533308	-0.0031451250265316366	-0.4803461886977516
66.72691388945532	0.36015211424103216	0.3635405239262709	0.4422185555457347	0.44215518749740645	0.48317199361458824	0.48142323896268535	0.522460629168114	0.519145816086542	0.5927224030537728	0.5867565496612487	0.1660735197462334	0.15992295834124243	-0.003185582927184405	-0.4894568267713453	-0.0031598187042657377	-0.4854981521066435
67.12897711259382	0.35868527588841703	0.36209241155208366	0.4408764365236752	0.4408262909659668	0.4818881670178758	0.48014982467019035	0.5212270214342309	0.5179203669879983	0.5915617626778863	0.5856014208287262	0.16674114537362175	0.16056254123384617	-0.003200590551964866	-0.4947258196939117	-0.003174558767038649	-0.49070193239212756
67.53346296890952	0.3571992267094347	0.36062549094022034	0.4395187367161529	0.43948206888502506	0.4805905238302253	0.47886276574464615	0.5199811537478864	0.516682760461795	0.5903912350143047	0.584436418004581	0.16742406069612378	0.16121673493807873	-0.003215650688260796	-0.5000487050167095	-0.0031893463649268483	-0.4959581890098832
67.94038605598601	0.35569368839419846	0.3591394928186958	0.43814526842780144	0.4381223395524081	0.4792789225205721	0.477561924406508	0.5187229248844519	0.5154328971549793	0.5892107783056645	0.5832614989807972	0.16812267902974987	0.16188593280054564	-0.003230764684115206	-0.5054262010117583	-0.0032041826845797816	-0.5012675956198933
68.3497610593647	0.35416837719626015	0.35763414269471855	0.4367558407784347	0.43674691826570033	0.4779532196625463	0.47624716109968623	0.5174522328221078	0.514170676980292	0.5880203514849318	0.5820766222400247	0.16883742743829186	0.16257054117827188	-0.0032459339335030313	-0.5108590427186641	-0.003219068951957338	-0.5066308407889437
68.7616027530747	0.35262300378579936	0.35610916071250553	0.43535025961384516	0.43535561724034455	0.47661326988966085	0.474918334451708	0.516168974734264	0.5128959991114637	0.5868199142133215	0.5808817469942189	0.16956874729721427	0.16327097996888093	-0.0032611598795743157	-0.5163479827899096	-0.003234006435250736	-0.5120486287422494
69.17592600016614	0.3510572730977625	0.3545642615060028	0.4339283274124663	0.43394824552395544	0.4752589258482199	0.47357530123185	0.5148730469812719	0.5116087619779606	0.5856094269192683	0.579676833224389	0.17031709488536015	0.16398768316674645	-0.003276444018114999	-0.5218937923941667	-0.003248996448004582	-0.5175216801679312
69.59274575324658	0.34947088417478495	0.3529991540463222	0.4324898431876604	0.4325246089066184	0.4738900381477927	0.4722179163071024	0.5135643451013575	0.5103088632591104	0.5843888508384553	0.5784618417214664	0.17108294200607838	0.16472109944660746	-0.0032917879012380746	-0.527497262182095	-0.003264040352447317	-0.5230507330778664
70.01207705502031	0.3478635300047313	0.3514135414837035	0.43103460238536556	0.4310845098269329	0.472506455309084	0.47084603259581054	0.5122427638006862	0.5089961998775366	0.583158148054902	0.577236734128297	0.17186677663948402	0.16547169277623633	-0.0033071931413167777	-0.5331592033184904	-0.0032791395630447084	-0.5286365437291352
70.43393503883172	0.34623489735268753	0.3498071209838046	0.4295623967768259	0.42962774727354136	0.4711080237090209	0.46945950101883	0.5109081969424697	0.5076706679918168	0.5819172815431142	0.5760014729827675	0.17266910362767862	0.16623994305984907	-0.003322661415180339	-0.5388804485860419	-0.003294295550298809	-0.534279887610694
70.85833492921113	0.34458466658724285	0.3481795835581238	0.42807301434611045	0.4281541166818698	0.4696945875228636	0.46805817044801895	0.509560537535016	0.5063321629882782	0.580666215211292	0.5747560217620618	0.17349044539487884	0.16702634681406678	-0.0033381944685870746	-0.5446618535658274	-0.0033095098447960547	-0.5399815604999674
71.2852920424243	0.34291251150090135	0.34653061388835654	0.4265662391721039	0.4266634098257889	0.4682659886631339	0.4666418876518822	0.5081996777186158	0.5049805794718362	0.5794049139455939	0.5735003449280546	0.17433134270453768	0.1678314178783547	-0.003353794120991571	-0.5505042978996499	-0.003324784041531137	-0.5457423795936336
71.71482178702524	0.3412180991244689	0.34485989014448803	0.4250418513046353	0.42515541470388274	0.46682206671513804	0.4652104972381612	0.5068255087511458	0.5036158112557696	0.5781333436554448	0.5722344079738356	0.17519235545567344	0.16865568816199694	-0.0033694622706297306	-0.5564086866407365	-0.003340119804519426	-0.551563184719484
72.14693966441222	0.339501089535266	0.3431670837964225	0.423499626634386	0.4236299154199935	0.46536265886884753	0.46376384159315565	0.5054379209922669	0.5022377513503219	0.5768514713198823	0.5709581774713601	0.17607406352079802	0.1694997084298098	-0.0033852008999395444	-0.5623759516986553	-0.0033555188717215856	-0.5574448396341296
72.58166126938723	0.3377611356590306	0.3414518594189585	0.4219393367561982	0.4220866920576878	0.4638875998468824	0.46230176081754176	0.5040368038860759	0.5008462919500026	0.5755592650349227	0.5696716211202167	0.1769770676279684	0.17036404912893935	-0.0034010120813381395	-0.5684070533853998	-0.003370983060295485	-0.5633882334129936
73.01900229071879	0.3359978830653806	0.33971387448991663	0.42036074882537827	0.4205255205482683	0.4623967218283248	0.4608240926584406	0.5026220459420672	0.49944132441946154	0.5742566940619297	0.5683747077975032	0.1779019902896938	0.17124930125926607	-0.0034168979833831825	-0.5745029820702001	-0.0033865142722014907	-0.5693942819399069
73.45897851170821	0.33421096975672493	0.3379527791812389	0.41876362540656126	0.4189461725319282	0.46088985436806695	0.4593306724374641	0.5011935347142416	0.49802273927778545	0.5729437288769612	0.5670674076087874	0.17884947678160804	0.17215607729009913	-0.003432860877343291	-0.5806647599507926	-0.0034021145001864594	-0.5754639295031154
73.90160581075892	0.3324000259505296	0.3361682161428845	0.4171477243146814	0.41734841521161786	0.4593668243113833	0.4578213329744559	0.49975115677818976	0.4965904261810675	0.5716203412210682	0.5657496919401411	0.17982019617401748	0.17308501212605348	-0.0034489031441998774	-0.5868934429495027	-0.003417785834165188	-0.5815981505055561
74.34690016194996	0.33056467385486027	0.3343598202793586	0.4155127984475508	0.41573201119916814	0.45782745570338396	0.45629590450661234	0.4982947977059622	0.49514427390307497	0.5702865041515094	0.5644215335112122	0.18081484241968218	0.1740367641251885	-0.003465027282116284	-0.5931901227434508	-0.0034335304680319645	-0.58779795129783
74.79487763561212	0.32870452743716244	0.33252721851872935	0.4138585956095331	0.4140967183531816	0.4562715696929926	0.4547542146026584	0.4968243420385239	0.4936841703138355	0.5689421920938457	0.5630829064293114	0.18183413550139715	0.17501201617272183	-0.003481235914402192	-0.5995559289385142	-0.003449350706931309	-0.594064372143265
75.24555439890803	0.32681919218625644	0.3306700295740026	0.4121848583257483	0.41244228960817136	0.4546989844310579	0.45319608807171685	0.4953396732555743	0.4922100023559433	0.5675873808948658	0.5617337862444741	0.1828788226432339	0.1760114768138708	-0.003497531798003717	-0.6059920313976477	-0.003465248975014046	-0.6003984893243484
75.6989467164156	0.32490826486757307	0.32878786369675067	0.41049132364621954	0.4107684727943913	0.45310951496218116	0.4516213468664912	0.4938406737424948	0.4907216560183692	0.5662220478762936	0.560374150005453	0.1839496795895624	0.17703588144962892	-0.0035139178325632736	-0.6124996427351022	-0.0034812278237175698	-0.6068014174012717
76.15507095071504	0.32297133327169286	0.3268803224229194	0.40877772293932724	0.4090750104477676	0.45150297310981335	0.45002980998035075	0.4923272247541677	0.48921901630754333	0.5648461718892135	0.5590039763165943	0.18504751195629393	0.17808599359956837	-0.0035303970700771847	-0.6190800209880365	-0.0034972899406031654	-0.6132743116338162
76.61394356297929	0.3210079759563092	0.3249469983107699	0.4070437816739004	0.4073616396092964	0.4498791673541422	0.44842129333787584	0.49079920637539065	0.487701967215459	0.5634597333691502	0.5576232453955371	0.18617315665910467	0.17916260623606894	-0.003546972725201103	-0.6257344724795075	-0.0035134381587875185	-0.6198183705784572
77.07558111356816	0.31901776198178927	0.3229874746709585	0.40528921918922234	0.4056280916132377	0.44823790270225006	0.44679560967839105	0.48925649747758587	0.48617039168452597	0.5620627143917216	0.5562319391316753	0.18732748342377525	0.18026654319469163	-0.0035636481862409974	-0.6324643548864373	-0.003529675467012605	-0.6264348388745447
77.54000026262605	0.3170002506405831	0.32100132528879805	0.4035137484521899	0.40387409186337997	0.44657898054999245	0.44515256843197243	0.4876989756714798	0.48462417156887655	0.5606550987287804	0.5548300411452994	0.18851139638415146	0.1813986606657908	-0.0035804270268805505	-0.6392710805275215	-0.0035460050203950932	-0.6331250102324759
78.00721777068286	0.31495499118081344	0.31898811413881634	0.4017170758008095	0.402099359596617	0.44490219853500046	0.44349197558738906	0.4861265172554083	0.48306318759181194	0.559236871904948	0.5534175368473443	0.18972583577367574	0.1825598487728245	-0.0035973130186919278	-0.6461561198880901	-0.0035624301519033286	-0.6398902306401482
78.47725049925933	0.3128815225244633	0.31694739509177494	0.3998989006731583	0.4003036076330058	0.44320735038016573	0.44181363355137826	0.4845389971588613	0.48148731929903454	0.5578080212544279	0.5519944134996363	0.1909717797168798	0.18375103324326889	-0.003614310144488986	-0.6531210053989014	-0.0035789543846123095	-0.6467319018032782
78.95011541147531	0.310779372980706	0.31487871161441755	0.3980589153208891	0.3984865421114448	0.4414942257269244	0.44011734099863514	0.48293628888086687	0.4798964450073054	0.556368535977982	0.5505606602755456	0.19225024612774122	0.1849731771784767	-0.0036314226125754856	-0.6601673354881541	-0.0035955814447912737	-0.6536514848374964
79.42582957266194	0.30864805995503425	0.3127815964622872	0.39619680450628997	0.39664786221002946	0.43976260995760114	0.43840289271182414	0.48131826442276915	0.4782904417481136	0.5549184071999341	0.5491162683209144	0.19356229472234124	0.1862272829293358	-0.0036486548719543155	-0.6672967789268966	-0.003612315275882072	-0.6606505042313415
79.90441015097758	0.30648708965499605	0.31065557136607824	0.39431224518184843	0.3947872598500978	0.4380122840060168	0.4366700794108885	0.4796847942149232	0.4766691852059289	0.5534576280250492	0.5476612308151353	0.19490902915385372	0.18751439408511328	-0.003666011628561283	-0.6745110794898466	-0.0036291600534269497	-0.6677305520999681
80.38587441802741	0.3042959567935168	0.30850014671210485	0.3924049061512016	0.39290441938290127	0.43624302415551314	0.43491868757086644	0.47803574703679497	0.4750325496505629	0.5519861935951265	0.5461955430322302	0.19629159927854214	0.18883559758346674	-0.0036834978625990833	-0.6818120609555649	-0.003646120201021452	-0.674893292752671
80.87023974948666	0.3020741442909731	0.30631482121762243	0.3904744477102798	0.3909990172577698	0.43445460182346984	0.4331484992273676	0.4763709899299058	0.4733804078631291	0.550504101145123	0.5447192024017664	0.1977112035621342	0.1901920259502407	-0.003701118847044216	-0.6892016324712245	-0.003663200407353573	-0.6821404675969518
81.35752362572781	0.29982112297741154	0.304099081601905	0.38852052126737785	0.3890707216705664	0.4326467833313354	0.4313592917687994	0.47469038810302305	0.47171263105505207	0.5490113500586061	0.5432322085694309	0.19916909163670687	0.1915848596783681	-0.003718880167409677	-0.6966817943091286	-0.003680405644414797	-0.6894739004053321
81.8477436324513	0.29753635129655476	0.3018524022541795	0.3865427689408024	0.3871191921911426	0.43081932965910724	0.42955083771436153	0.47299380482894743	0.47002908877952865	0.5475079419223174	0.541734563457062	0.2006665670190583	0.19301532975595928	-0.0037367877428547414	-0.704254644045605	-0.003697741186960979	-0.6968955029726231
82.34091746132043	0.29521927501352685	0.29957424489974405	0.3845408231326597	0.3851440793684242	0.4289719961831208	0.4277229044767527	0.47128110133218953	0.46832964883479616	0.5459938805796005	0.5402262713219198	0.20220499000242873	0.1944847203544911	-0.003754847848731535	-0.7119223831929702	-0.0037152126333144797	-0.7044072811932836
82.83706291059936	0.29286932692856665	0.29726405826586255	0.38251430607726256	0.38314502431166786	0.4271045323959252	0.42587525410845456	0.46955213666678697	0.4666141771585117	0.5444691721824343	0.5387073388149554	0.20378578073444673	0.1959943716889157	-0.003773067140674158	-0.7196873243197928	-0.003732825927602157	-0.712011341591051
83.33619788579601	0.29048592659936334	0.2949212777493169	0.38046282936252634	0.38112165824632727	0.42521668160691783	0.4240076430303657	0.46780676758342954	0.46488253771248517	0.5429338252417709	0.5371777750378082	0.2054104224952453	0.19754568306250858	-0.0037914526803369264	-0.7275518986963903	-0.003750587383530235	-0.7197098983355374
83.83834040030794	0.2880684800750934	0.29254532508785974	0.3783859934226413	0.379073602042878	0.42330818062232545	0.4221198217414729	0.46604484838501586	0.46313459235695403	0.5413878506758693	0.5356375915982476	0.20708046519087614	0.19914011611034738	-0.0038100119628983187	-0.7355186645051077	-0.003768503709810911	-0.7275052807836602
84.34350857607244	0.2856163796457161	0.29013560803818816	0.37628338700018776	0.3770004657168329	0.4213787594029997	0.4202115345081354	0.4642662307696795	0.4613702007135141	0.5398312618562694	0.534086802663734	0.20879752907845645	0.20077919825651	-0.003828752946456404	-0.743590315658949	-0.003786582037353381	-0.7353999415860244
84.85172064422062	0.2831290036106482	0.2876915200635212	0.37415458657575884	0.3749018478980733	0.4194281406983812	0.4182825190314564	0.462470763660248	0.459589220015753	0.5382640746510282	0.5325254250127511	0.2105633087408863	0.20246452640137916	-0.003847684083450875	-0.7517696912747454	-0.0038048299483501302	-0.743396465401787
85.36299494573534	0.2806057160715683	0.28521244003437773	0.3719991557630379	0.372777335267503	0.4174560396548647	0.4163325060910938	0.460658293019017	0.4577915049465524	0.5366863074648054	0.53095347808353	0.21237957733053475	0.20419777085685512	-0.003866814354250736	-0.7600597858506006	-0.0038232555073917096	-0.7514975782691806
85.87734993211305	0.2780458667548243	0.28269773194674086	0.3698166446671574	0.3706265019589068	0.41546216339665765	0.4143612191637357	0.4588286616466293	0.45597690746094277	0.5350979812753406	0.5293709840197439	0.21424819110299745	0.20598067954884938	-0.0038861533030698503	-0.7684637602022804	-0.0038418672947614363	-0.7597061576829702
86.39480416602983	0.275448790869727	0.28014674466246847	0.3676065892040451	0.36844890892376525	0.4134462105770789	0.41236837401432774	0.4569817089637465	0.45414527659329745	0.5334991196658356	0.5277779677127199	0.2161710942638793	0.20781508250813308	-0.0039057110763674463	-0.7769849532157878	-0.0038606744420610073	-0.7680252434329731
86.91537632201124	0.272813809009942	0.2775588116775805	0.36536851037833296	0.36624410325664625	0.4114078708980929	0.4103536782579932	0.45511727077410274	0.45229645824756226	0.5318897488527	0.5261744568396715	0.21815032415362043	0.20970289667249942	-0.003925498463912824	-0.7856268944787672	-0.003879686670339555	-0.776458049263141
87.43908518710603	0.27014022710623653	0.27493325092492465	0.3631019135172769	0.3640116174786495	0.40934682459569893	0.4083168308904244	0.45323517900740734	0.45043029496910025	0.5302698977080819	0.524560481897409	0.2201880167976207	0.21164613102525276	-0.003945526942705335	-0.7943933178586491	-0.0038989143309057783	-0.7850079754150414
87.9659496615646	0.2674273364400127	0.2722693646187156	0.36080628745799814	0.36175096877623486	0.40726274188861317	0.4062575217843497	0.45133526144043856	0.44854662569661724	0.5286395977765441	0.5229360762309387	0.22228641285138773	0.2136468920973121	-0.003965808723949915	-0.803288176099457	-0.003918368449017051	-0.793678622124375
88.4959887595208	0.2646744137284086	0.2695664391495803	0.35848110368523295	0.3594616581926229	0.40515528238749215	0.4041754311495003	0.449417341394544	0.44664528549251237	0.5269988832852042	0.5213012760563104	0.22444786397315003	0.21570738986269844	-0.003986356803301894	-0.8123156565151106	-0.003938060770652507	-0.8024738041448529
89.0292216096782	0.26188072129324025	0.2668237450400181	0.3561258154166363	0.3571431697687975	0.4030240944617292	0.4020702289532936	0.44748123740760504	0.4447261052498529	0.5253477911465861	0.5196561204770148	0.22667483965935384	0.21782994405992057	-0.004007185014618386	-0.8214801978637922	-0.003958003812594646	-0.8113975663792132
89.56566745600044	0.25904550732776	0.26404053697164087	0.3537398566325586	0.35479496963098994	0.40086881456062623	0.3999415742992363	0.44552676287837223	0.44278891137402854	0.5236863609533757	0.5180006514931744	0.22896993458175846	0.22001699097479052	-0.004028308087453469	-0.8307865084925936	-0.003978210916053659	-0.820454200703665
90.1053456584057	0.25616800627711817	0.2612160538972087	0.35132264104709426	0.3524165050213703	0.3986890664855123	0.3977891147598187	0.4435537256809056	0.44083352543697835	0.5220146349642022	0.5163349140027043	0.23133587646844309	0.22227109072351922	-0.0040497417085647025	-0.8402395858494174	-0.003998696304093052	-0.8296482640782159
90.6482756934654	0.2532474393505519	0.2583495192523356	0.34887356101707834	0.35000720326852136	0.3964844606091025	0.39561248566041796	0.4415619277466648	0.4388597638017099	0.5203326580794926	0.5146589557935491	0.2337755345750328	0.22459493507860853	-0.00407150258771366	-0.8498447374673219	-0.004019475143125839	-0.8389845980430266
91.19447715510712	0.2502830151857332	0.2554401412838468	0.34639198638560664	0.34756647069412067	0.3942545930381207	0.39341130931046114	0.4395511646115961	0.43686743721463744	0.5186404778063713	0.512972827526033	0.23629192879683672	0.22699135588409022	-0.004093608528046133	-0.8596076035300939	-0.004040563608772418	-0.8484683497079146
91.74396975532183	0.24727393068839865	0.25248711351413783	0.3438772632565689	0.34509369145212165	0.39199904471491154	0.39118519417780534	0.43752122492534457	0.4348563503630636	0.5169381442114881	0.5112765827042641	0.23888823947741997	0.2294633341111119	-0.004116078501376352	-0.8695341811403807	-0.004061978956389489	-0.8581049943500005
92.29677332487483	0.24421937207338784	0.2494896153635629	0.34132871269661813	0.34258822629659696	0.3897173804534338	0.388933734001988	0.4354718899194836	0.4328263013949093	0.5152257098605725	0.5095702776354687	0.24156781797447796	0.2320140096097992	-0.0041389327287061906	-0.8796308504176693	-0.004083739596597358	-0.8679003597438282
92.85290781402206	0.24111851613656	0.2464468129558657	0.33874562936095554	0.34004941127429283	0.3874091479046914	0.3866565068416511	0.4334029328313944	0.43077708139754495	0.5135032297434061	0.5078539713760131	0.24433419804977355	0.23464669161873994	-0.0041621927663279545	-0.8899044025613136	-0.004105865176160295	-0.8778606523566737
93.41239329322968	0.23797053179079639	0.24335786013504745	0.33612728003932935	0.33747655633786794	0.3850738764462953	0.38435307405110464	0.43131411828016153	0.4287084738323281	0.5117707611828138	0.5061277256627891	0.24719110815637868	0.23736487009943802	-0.004185881597884855	-0.9003620700250963	-0.004128376664581268	-0.8879924855502566
93.97524995389855	0.2347745819034062	0.240221899725817	0.33347290211867486	0.33486894387572663	0.38271107599044557	0.38202297918059724	0.42920520159053865	0.4266202539211603	0.5100283637261471	0.5043916048285226	0.2501424847036665	0.24017222796971918	-0.0042100237327794	-0.9110115589572416	-0.004151296446815889	-0.8983029099424868
94.54149810909283	0.23152982547682413	0.23703806507397007	0.3307817019589444	0.33222582715434673	0.38032023570422036	0.37966574679445064	0.4270759280607253	0.42451218798107093	0.508276099017625	0.5026456756994453	0.2531924863884184	0.24307265431739786	-0.004234645311335661	-0.9218610840706418	-0.004174648422508642	-0.9087994460902138
95.11115819427312	0.2282354202195023	0.23380548190771797	0.3280528531788521	0.32954642866903755	0.3779008226356061	0.37728088120079273	0.42492603216933644	0.4223840327025028	0.5065140306497633	0.5008900074736528	0.2563455096891787	0.2460702586836255	-0.004259774217140133	-0.9329194061168948	-0.004198458112189385	-0.9194901196662073
95.68425076803395	0.2248905255594046	0.23052327056616712	0.3252854948485336	0.32682993839917074	0.3754522802382482	0.37486786508613973	0.4227552367165733	0.4202355343666181	0.5047422239919861	0.49912467157833407	0.25960620563068354	0.24916938651432277	-0.004285440197005885	-0.9441958721482138	-0.004222752770892846	-0.9303834993152975
96.26079651284576	0.2214943061585166	0.22719054864687419	0.3224787295865085	0.3240755119641076	0.37297402678739505	0.3724261580475961	0.4205632518941907	0.41806642799654503	0.5029607459943692	0.4973497415039132	0.26297949793590575	0.2523746358880231	-0.004311674989011138	-0.9557004587602762	-0.004247561509666931	-0.9414887373829259
96.84081623580131	0.21804593599329872	0.2238064341307059	0.3196316215588522	0.32128226867633786	0.3704654536790078	0.36995519501491547	0.4183497742784121	0.41587643643707073	0.5011696649643068	0.495565292612995	0.2664706026951027	0.25569087563946524	-0.004338512459077626	-0.9674438185186744	-0.00427291542547259	-0.9528156137238284
97.42433086936633	0.21454460307304193	0.2203700490491326	0.3167431943791833	0.31844928948875756	0.3679259236034537	0.36745438455410984	0.41611448573947024	0.4136652693568242	0.499369050313725	0.4937714019218411	0.27008504969437314	0.2591232650104506	-0.004365988746563576	-0.9794373297806942	-0.004298847739979517	-0.9643745828069257
98.01136147213543	0.2109895148755924	0.2168805237665925	0.3138124289089494	0.3155756148335752	0.36535476858464533	0.36492310704371583	0.41385705226091923	0.4114326221664973	0.4975589722742849	0.49196814785192394	0.27382870556072003	0.26267727497299564	-0.004394142419339775	-0.9916931501303594	-0.004325393947782474	-0.9761768243437814
98.60192922959182	0.20737990458790817	0.2133370019587152	0.31083826095865597	0.31266024235110823	0.36275128787491007	0.36236071271422504	0.4115771226613264	0.40917817484612334	0.495739501577838	0.4901556099489304	0.27770779889666136	0.26635871138473494	-0.004423014638818612	-1.004224273652909	-0.004352591974567888	-0.9882342976793979
99.1960554548718	0.2037150382472584	0.20973864637590706	0.3078195788920922	0.3097021245077017	0.3601147456952747	0.3597665195405433	0.4092743272103281	0.40690159067384546	0.49391070909918233	0.4883338685663774	0.2817289475951807	0.27017374015313295	-0.004452649335387471	-1.0170445922775428	-0.004380482345759773	-1.0005598001894072
99.79376158953411	0.19999422288755353	0.20608464549111363	0.30475522113740855	0.3067001661032798	0.3574443688102481	0.3571398109767027	0.4069482761303979	0.40460251484798815	0.49207266545796124	0.4865030045107952	0.2858991885454468	0.27412891460340383	-0.004483093394672122	-1.0301689614204008	-0.0044091083661715325	-1.0131670299387565
100.39506920433367	0.19621681580411673	0.20237422114035503	0.3016439736111082	0.3036532216706419	0.35473934392558215	0.3544798335213705	0.4045985579749667	0.4022805729935687	0.4902254405763184	0.484663098645212	0.29022600996143383	0.27823120526539297	-0.004514396855017755	-1.0436132701568397	-0.004438516311166929	-1.0260706528577828
101.00000000000001	0.19238223505899738	0.19860663727480182	0.2984845670637305	0.30056009277062584	0.351998814896897	0.35178579410203736	0.4022247378727835	0.3999353695436572	0.4883691031886798	0.4828142314474313	0.294717386589609	0.28248803231720904	-0.004530318258415637	-1.0504174624270077	-0.004453467138113874	-1.0325984585144032
