# Supplementary material for: White matter micro- and macrostructure brain charts for the human lifespan
Source: Nature. 2026 May 13;655(8124):979–89. doi: 10.1038/s41586-026-10454-2 (PMC13391363; doi:10.1038/s41586-026-10454-2)
Supplement: Supplementary file 12 — Centiles trajectories of brain charts. SDT.T9.1–5 contain the brain charts for the global metrics; SDT.T9.6–509 contain the brain charts for the tract-specific metrics (unnormalized); and SDT.T9.510–1157 contain the brain charts for the tract-specific macrostructural metrics (normalized). Included in each table are the male and female centile trajectories for the 2.5th, 25th, 50th, 75th and 97.5th percentiles; the interquartile range normalized by the 50th centile; and the derivatives of the 50th centiles with respect to both age and log(age). Charts are sampled in logarithmically spaced intervals. Age is reported in years, while centile trajectory values are reported in metric-specific units: diffusivities in mm2 s−1, volume in mm3, surface area in mm2, average length in mm, and FA is dimensionless (unitless). [file 41586_2026_10454_MOESM12_ESM.zip › plotted_curves/SDT.T9.142-FX_left_md-mean_curve_metrics.csv]

ages	male_0.025th_percentile	female_0.025th_percentile	male_0.25th_percentile	female_0.25th_percentile	male_0.5th_percentile	female_0.5th_percentile	male_0.75th_percentile	female_0.75th_percentile	male_0.975th_percentile	female_0.975th_percentile	male_normalized_quantile_range	fwmale_normalized_quantile_range	male_median_centile_d_age	male_median_centile_d_log_age	female_median_centile_d_age	female_median_centile_d_log_age
0.25	0.0011486242382958516	0.0011501190825883138	0.001334199835988931	0.0013355420338863693	0.001448129436790944	0.0014493421303971498	0.001575638529848946	0.0015766763737011902	0.0018638963167370418	0.001864431943318112	0.16672452594779333	0.16637502957893388	-0.00021436927860713864	-0.00012377228027163977	-0.000214548795881447	-0.00012387592974293373
0.25150637576242696	0.0011483681047599586	0.0011498626157147114	0.001333902320650137	0.0013352442192487318	0.0014478065161054412	0.0014490189392911761	0.0015752871757031873	0.0015763247881249904	0.001863480683516221	0.0018640161906571069	0.1667245259417459	0.16637502957289796	-0.0002138815097573188	-0.00012386099746419799	-0.0002140606185644378	-0.00012396472122933044
0.2530218281966045	0.0011481116040426734	0.0011496057811818587	0.0013336043788067698	0.001334945977677458	0.0014474831324953392	0.0014486952848729389	0.0015749353178718154	0.0015759726985314097	0.001863064454461982	0.0018635998419914595	0.16672452593558823	0.16637502956675357	-0.000212904989255136	-0.00012403840069380445	-0.0002130832803043381	-0.00012414227302059988
0.25454641199404576	0.0011478547362729465	0.001149348579118874	0.001333306010608612	0.0013346473093224826	0.0014471592861232058	0.0014483711673051436	0.0015745829565317147	0.0015756201050974494	0.0018626476297835663	0.0018631828975304732	0.16672452592931872	0.1663750295604984	-0.00021193238614153342	-0.00012421574085735854	-0.0002121098627129725	-0.00012431976169247072
0.2560801821758082	0.0011475975015828518	0.0011490910096580032	0.0013330072162090715	0.0013343482143373686	0.0014468349771555515	0.0014480465867544399	0.001574230091864054	0.001575267008004396	0.0018622302096952814	0.0018627653574885157	0.16672452592293685	0.16637502955413028	-0.00021096368659723197	-0.00012439301643973888	-0.00021114035196068137	-0.0001244971857297661
0.25762319409447826	0.0011473399001076076	0.0011488330729346402	0.0013327079957652125	0.0013340486928793366	0.0014465102057628484	0.0014477215433914403	0.001573876724054315	0.0015749134074378528	0.0018618121944165397	0.0018623472220850625	0.16672452591643971	0.16637502954764716	-0.00020999887684464147	-0.00012457022592055056	-0.00021017473425544164	-0.00012467454360892694
0.2591755034361701	0.001147081931985584	0.001148574769087336	0.0013324083494377576	0.0013337487451092734	0.0014461849721195416	0.0014473960373907442	0.0015735228532923024	0.001574559303587753	0.0018613935841718652	0.0018619284915447026	0.16672452590982553	0.16637502954104708	-0.00020903794314419688	-0.00012474736777057238	-0.00020921299584819586	-0.00012485183380056553
0.2607371662225343	0.0011468235973583266	0.00114831609825782	0.0013321082773911192	0.0013334483711917536	0.001445859276404082	0.0014470700689309442	0.0015731684797721764	0.0015742046966483818	0.0018609743791909374	0.001861509166097181	0.16672452590309128	0.1663750295343282	-0.0002080808717939142	-0.000124924440452423	-0.00020825512302774518	-0.00012502905476757809
0.2623082388127803	0.0011465648963705658	0.0011480570605910104	0.001331807779793407	0.001333147571295061	0.0014455331187989368	0.0014467436381946609	0.0015728136036924675	0.0015738495868184005	0.0018605545797086012	0.00186108924597741	0.16672452589623618	0.1663750295274862	-0.0002071276491357188	-0.00012510144242422472	-0.00020730110212058284	-0.00012520620496409007
0.2638887779057103	0.0011463058291702323	0.0011477976562350308	0.0013315068568164517	0.0013328463455911928	0.0014452064994906026	0.0014464167453685528	0.0015724582252560945	0.0015734939743008635	0.0018601341859648944	0.0018606687314254968	0.16672452588925657	0.16637502952052233	-0.0002061782615475627	-0.00012527837213399673	-0.00020635091949550155	-0.00012538328283839828
0.26547884054176485	0.0011460463959084798	0.001147537885341232	0.0013312055086358242	0.0013325446942559008	0.0014448794186696448	0.001446089390643337	0.0015721023446703985	0.0015731378593032473	0.0018597131982050865	0.0018602476226867823	0.16672452588215084	0.16637502951343233	-0.0002052326954463668	-0.00012545522802270836	-0.00020540456155826448	-0.0001255602868303063
0.2670784841050822	0.0011457865967396904	0.0011472777480641967	0.0013309037354308467	0.0013322426174686875	0.0014445518765306945	0.0014457615742138133	0.0015717459621471495	0.00157278124203746	0.0018592916166796864	0.0018598259200118456	0.16672452587491782	0.1663750295062133	-0.00020429093729090742	-0.00012563200852522272	-0.00020446201475388115	-0.0001257372153717351
0.26868776632556873	0.0011455264318214983	0.0011470172445617647	0.0013306015373846193	0.001331940115412836	0.0014442238732724844	0.0014454332962788809	0.001571389077902575	0.001572424122719875	0.0018588694416444742	0.0018594036236565423	0.16672452586755293	0.16637502949886404	-0.00020335297357465532	-0.00012580871206624433	-0.00020352326556788425	-0.00012591406688822193
0.2703067452809827	0.0011452659013148011	0.001146756374995041	0.0013302989146840318	0.0013316371882754214	0.0014438954090978658	0.0014451045570415555	0.001571031692157384	0.0015720665015713437	0.0018584466733605333	0.0018589807338820282	0.16672452586005526	0.16637502949138408	-0.00020241879083415792	-0.00012598533706503767	-0.00020258830052416466	-0.00012609083979708835
0.2719354793990299	0.0011450050053837752	0.001146495139528418	0.0013299958675197822	0.00133133383624734	0.0014435664842138184	0.0014447753567089945	0.0015706738051367794	0.0015717083788172185	0.0018580233120942618	0.001858557250954781	0.16672452585242234	0.16637502948376676	-0.00020148837564515354	-0.00012616188193409483	-0.0002016571061847494	-0.00012626753250744027
0.27357402745947257	0.001144743744195896	0.001146233538329589	0.0013296923960864032	0.0013310300595233144	0.0014432370988314788	0.0014444456954925146	0.0015703154170704924	0.0015713497546873815	0.0018575993581174148	0.0018581331751466323	0.1667245258446518	0.16637502947601288	-0.00020056171461813044	-0.00012633834507475017	-0.00020072966915274382	-0.00012644414342216637
0.2752224485962505	0.0011444821179219494	0.0011459715715695605	0.001329388500582269	0.0013307258583019211	0.001442907253166167	0.001444115573607607	0.0015699565281927922	0.001570990629416256	0.0018571748117071152	0.0018577085067347841	0.16672452583674077	0.16637502946811883	-0.0001996387944068756	-0.00012651472488428572	-0.0001998059760693338	-0.00012662067093599516
0.27688080229961526	0.0011442201267360468	0.0011457092394226715	0.001329084181209618	0.001330421232785602	0.0014425769474373836	0.0014437849912739653	0.0015695971387425106	0.0015706310032428312	0.0018567496731458847	0.00185728324600184	0.16672452582868708	0.1663750294600813	-0.000198719601702535	-0.00012669101975071317	-0.00019888601361389702	-0.0001267971134353285
0.2785491484182772	0.0011439577708156463	0.0011454465420666106	0.001328779438174578	0.0013301161831806912	0.0014422461818688595	0.0014434539487154997	0.0015692372489630713	0.001570270876410692	0.0018563239427216744	0.001856857393235834	0.1667245258204869	0.16637502945189872	-0.00019780412323311403	-0.00012686722805366202	-0.0001979697685038917	-0.0001269734692987412
0.28022754716156506	0.0011436950503415629	0.0011451834796824298	0.0013284742716871737	0.001329810709697425	0.0014419149566885503	0.0014431224461603643	0.0015688768591025023	0.0015699102491680311	0.0018558976207278856	0.0018564309487302513	0.1667245258121384	0.16637502944356913	-0.0001968923457695837	-0.0001270433481669886	-0.00019705722749863153	-0.00012714973689859077
0.2819160591015993	0.0011434319654979896	0.001144920052454559	0.0013281686819613526	0.0013295048125499668	0.0014415832721286716	0.001442790483840963	0.0015685159694134659	0.0015695491217676727	0.001855470707463394	0.0018560039127840547	0.16672452580364053	0.1663750294350886	-0.0001959842561181091	-0.00012721937845566744	-0.0001961483773953998	-0.00012732591459946319
0.28361474517547763	0.0011431685164725056	0.0011446562605708234	0.0013278626692149983	0.001329198491956418	0.0014412511284257119	0.0014424580619939824	0.0015681545801532666	0.0015691874944670935	0.0018550432032325762	0.001855576285701707	0.1667245257949881	0.16637502942645452	-0.000195079841125545	-0.00012739531727717912	-0.00019524320502617432	-0.00012750200075523077
0.2853236666874746	0.0011429047034561034	0.0011443921042224635	0.0013275562336699572	0.0013288917481388493	0.0014409185258204562	0.0014421251808604168	0.0015677926915838942	0.0015688253675284571	0.0018546151083453466	0.0018551480677932118	0.16672452578617994	0.16637502941766538	-0.00019417908767471737	-0.0001275711629801224	-0.00019434169726534334	-0.00012767799371482536
0.2870428853112538	0.001142640526643196	0.0011441275836041453	0.0013272493755520495	0.0013285845813233086	0.0014405854645580102	0.001441791840685568	0.0015674303039720269	0.0015684627412186165	0.001854186423117167	0.0018547192593741223	0.16672452577721095	0.16637502940871585	-0.00019328198269114027	-0.00012774691390776693	-0.00019344384102754075	-0.0001278538918199068
0.28877246309209376	0.0011423759862316351	0.0011438626989139782	0.001326942095091089	0.0013282769917398404	0.0014402519448878043	0.001441458041719083	0.0015670674175890654	0.0015680996158091512	0.0018537571478690808	0.0018542898607655735	0.16672452576808158	0.1663750293996059	-0.0001923885131352998	-0.0001279225683932239	-0.00019254962326192837	-0.00012802969340214299
0.2905124624491269	0.0011421110824227296	0.0011435974503535326	0.0013266343925209065	0.0013279689796225084	0.0014399179670636414	0.0014411237842149689	0.0015667040327111475	0.0015677359915763787	0.0018533272829277408	0.0018538598722943123	0.16672452575878607	0.16637502939033086	-0.0001914986660057072	-0.00012809812476166638	-0.0001916590309564703	-0.0001282053967854857
0.29226294617759224	0.0011418458154212623	0.0011433318381278582	0.0013263262680793658	0.0013276605452094184	0.0014395835313436914	0.0014407890684316187	0.001566340149619179	0.0015673718688013914	0.0018528968286254384	0.0018534292942927251	0.16672452574932342	0.1663750293808881	-0.0001906124283453381	-0.00012827358133421507	-0.00019077205114137463	-0.00012838100028844668
0.294023977451102	0.001141580185435498	0.0011430658624454913	0.001326017722008377	0.001327351688742725	0.0014392486379905174	0.0014404538946318137	0.0015659757685988413	0.0015670072477700601	0.0018524657853001118	0.0018529981270988484	0.16672452573969038	0.16637502937127477	-0.00018972978722703315	-0.00012844893641866806	-0.00018988867088121086	-0.0001285565022188795
0.29579561982392083	0.0011413141926772156	0.001142799523518486	0.0013257087545539318	0.0013270424104686637	0.001438913287271119	0.0014401182630827756	0.0015656108899406343	0.0015666421287730756	0.0018520341532954037	0.001852566371056423	0.16672452572988178	0.16637502936148799	-0.0001888507297668207	-0.00012862418831799394	-0.00018900887728057203	-0.0001287319008781984
0.29757793723326015	0.0011410478373617043	0.0011425328215624111	0.0013253993659660987	0.0013267327106375557	0.0014385774794569146	0.0014397821740561496	0.0015652455139398757	0.001566276512105949	0.0018516019329606523	0.0018521340265148874	0.16672452571989568	0.1663750293515242	-0.00018797524312114122	-0.00012879933532894405	-0.00018813265748318653	-0.0001289071945601017
0.29937099400158496	0.0011407811197078	0.0011422657567963883	0.0013250895564990647	0.0013264225895038475	0.0014382412148237918	0.0014394456278280607	0.0015648796408967484	0.0015659103980690604	0.0018511691246509512	0.001851701093829437	0.16672452570973073	0.16637502934137868	-0.00018710331447679973	-0.00012897437573466952	-0.00018725999866814336	-0.0001290823815486286
0.3011748548389356	0.0011405140399378896	0.0011419983294430928	0.0013247793264111437	0.0013261120473261067	0.0014379044936521266	0.0014391086246791078	0.0015645132711163037	0.0015655437869676637	0.001850735728727153	0.0018512675733610292	0.16672452569938143	0.16637502933105236	-0.0001862349310668976	-0.00012914930781632306	-0.00018639088805699755	-0.00012925746012265593
0.30298958484526295	0.0011402465982779254	0.0011417305397287709	0.0013244686759647905	0.0013258010843670567	0.0014375673162267762	0.0014387711648943967	0.0015641464049084848	0.0015651766791119073	0.0018503017455559002	0.0018508334654764107	0.1667245256888444	0.16637502932053852	-0.0001853700801596192	-0.00012932412984467678	-0.0001855253129040002	-0.0001294324285495141
0.30481524951277783	0.0011399787949574545	0.0011414623878832708	0.0013241576054266368	0.0013254897008935947	0.001437229682837139	0.0014384332487635675	0.0015637790425881686	0.0015648090748168727	0.0018498671755096674	0.0018503987705481648	0.16672452567811646	0.16637502930983378	-0.00018450874905739933	-0.00012949884008012225	-0.00018466326050575743	-0.00012960728509120445
0.3066519147283146	0.0011397106302096231	0.0011411938741400394	0.0013238461150674881	0.0013251778971768023	0.00143689159377715	0.0014380948765807943	0.0015634111844751648	0.001564440974402581	0.001849432018966765	0.0018499634889547084	0.16672452566719598	0.16637502929893552	-0.0001836509251070817	-0.00012967343677949827	-0.00018380471819662292	-0.00012978202800201233
0.3084996467757088	0.0011394421042711987	0.001140924998736153	0.001323534205162364	0.0013248656734919716	0.0014365530493453034	0.0014377560486448274	0.0015630428308942518	0.0015640723781940257	0.0018489962763113836	0.0018495276210803437	0.16672452565607776	0.16637502928784131	-0.0001827965956894828	-0.00012984791818859698	-0.0001829496733455338	-0.00012995665552523183
0.31035851233818973	0.0011391732173825864	0.0011406557619123296	0.0013232218759905076	0.001324553030118627	0.0014362140498446875	0.0014374167652590065	0.0015626739821751987	0.0015637032865211916	0.0018485599479336153	0.001849091167315275	0.1667245256447571	0.16637502927654554	-0.00018194574822361087	-0.00013002228254566095	-0.00018209811336178383	-0.00013013116589821738
0.3122285785007863	0.001138903969787844	0.0011403861639129457	0.001322909127835401	0.0013242399673405398	0.0014358745955829887	0.0014370770267312794	0.0015623046386527856	0.0015633336997190812	0.00184812303422948	0.0018486541280556361	0.16672452563323337	0.16637502926504563	-0.00018109837016633268	-0.00013019652808088367	-0.0001812500256918037	-0.00013030555734977467
0.3141099127527488	0.0011386343617347044	0.001140116204986056	0.0013225959609847997	0.0013239264854457515	0.001435534686872531	0.0014367368333742284	0.0015619348006668326	0.0015629636181277364	0.0018476855356009598	0.0018482165037035235	0.16672452562150109	0.16637502925333758	-0.00018025444901309529	-0.00013037065301663153	-0.00018040539782249176	-0.00013047982810193703
0.31600258298998396	0.0011383643934745782	0.001139845885383397	0.0013222823757307288	0.0013236125847265795	0.0014351943240302762	0.0014363961855050778	0.0015615644685622037	0.0015625930420922504	0.0018472474524560026	0.0018477782946670048	0.16672452560955578	0.16637502924141961	-0.00017941397229703782	-0.00013054465556744388	-0.00017956421727449712	-0.0001306539763666903
0.3179066575175057	0.0011380940652625916	0.001139575205360429	0.001321968372369528	0.0013232982654796661	0.0014348535073778648	0.0014360550834457407	0.001561193642688862	0.0015622219719628146	0.0018468087852085895	0.0018473395013601781	0.16672452559739584	0.16637502922928507	-0.00017857692758682653	-0.0001307185339382566	-0.00017872647160566135	-0.0001308280003467499
0.3198222050518999	0.0011378233773575853	0.0011393041651763275	0.0013216539512018535	0.0013229835280059677	0.001434512237241625	0.0014357135275228185	0.0015608223234018612	0.0015618504080947178	0.0018463695342787246	0.0018469001242031673	0.1667245255850145	0.16637502921692965	-0.0001777433024914843	-0.00013089228632751082	-0.00017789214841451573	-0.0001310018982392247
0.32174929472380437	0.0011375523300221407	0.0011390327650940171	0.0013213391125327064	0.0013226683726107924	0.001434170513952598	0.0014353715180676328	0.001560450511061393	0.0015614783508483905	0.0018459297000924847	0.0018464601636221753	0.1667245255724102	0.16637502920435246	-0.00017691308465628275	-0.00013106591092487685	-0.0001770612353369505	-0.00013117566823284132
0.32368799608040405	0.0011372809235225937	0.0011387610053801803	0.00132102385667145	0.0013223527996038137	0.0014338283378465583	0.001435029055416236	0.0015600782060327949	0.0015611058005894076	0.0018454892830820386	0.0018460196200494915	0.16672452555957734	0.1663750291915467	-0.00017608626176068842	-0.00013123940590925587	-0.0001762337200433839	-0.00013134930850600135
0.3256383790879404	0.001137009158129057	0.00113848888630528	0.0013207081839318295	0.0013220368092990938	0.0014334857092640494	0.0014346861399094542	0.0015597054086865848	0.0015607327576885328	0.0018450482836856812	0.0018455784939235389	0.16672452554651299	0.16637502917850974	-0.00017526282152707795	-0.00013141276945544123	-0.00017540959024425762	-0.00013152281723066706
0.32760051413423674	0.0011367370341154252	0.0011382164081435687	0.0013203920946319896	0.0013217204020150957	0.0014331426285503696	0.001434342771892879	0.0015593321193984704	0.0015603592225217225	0.001844606702347847	0.0018451367856888781	0.16672452553321204	0.16637502916523855	-0.00017444275171357715	-0.00013158599972878937	-0.00017458883368681732	-0.00013169619257036302
0.3295744720312385	0.001136464551759405	0.0011379435711731138	0.0013200755890944965	0.001321403578074714	0.0014327990960556357	0.001433998951716919	0.0015589583385493856	0.0015599851954701588	0.001844164539519153	0.0018446944957962578	0.16672452551967085	0.16637502915172447	-0.00017362604011073035	-0.00013175909488277737	-0.00017377143815322516	-0.00013186943267812223
0.33156032401756863	0.0011361917113425306	0.0011376703756758152	0.001319758667646368	0.0013210863378052896	0.0014324551121347813	0.0014336546797368028	0.001558584066525517	0.0015596106769202854	0.0018437217956564285	0.0018442516247026359	0.1667245255058839	0.16637502913796873	-0.00017281267455265814	-0.0001319320530674406	-0.00017295739146605538	-0.00013204253570148206
0.33355814176109866	0.0011359185131501704	0.0011373968219374148	0.0013194413306190722	0.0013207686815386295	0.0014321106771475762	0.001433309956312606	0.001558209303718312	0.0015592356672638045	0.001843278471222725	0.0018438081728711997	0.16672452549184874	0.16637502912396232	-0.00017200264290756495	-0.00013210487242182323	-0.0001721466814834094	-0.00013221549977832092
0.33556799736153503	0.0011356449574715555	0.0011371229102475173	0.0013191235783485624	0.0013204506096110215	0.001431765791458664	0.0014329647818092735	0.0015578340505245096	0.0015588601668977205	0.001842834566687359	0.0018433641407713988	0.16672452547755887	0.1663750291097043	-0.000171195933079904	-0.00013227755107669825	-0.00017133929609980392	-0.00013238832303746895
0.3375899633530214	0.0011353710445997935	0.0011368486408996146	0.0013188054111753006	0.0013201321223632722	0.0014314204554375688	0.0014326191565966438	0.0015574583073461766	0.001558484176224361	0.0018423900825259411	0.0018429195288789807	0.1667245254630112	0.16637502909518695	-0.00017039253301270874	-0.0001324500871549006	-0.00017053522324839143	-0.00013256100360065082
0.3396241127067558	0.001135096774831886	0.0011365740141910923	0.001318486829444266	0.0013198132201407058	0.0014310746694587283	0.0014322730810494633	0.0015570820745907108	0.0015581076956513941	0.0018419450192203963	0.0018424743376760104	0.16672452544819896	0.16637502908040683	-0.00016959243068392915	-0.00013262247876982824	-0.00016973445089846217	-0.00013273353958076495
0.3416705188336247	0.0011348221484687453	0.0011362990304232556	0.0013181678335049808	0.0013194939032931978	0.0014307284339015118	0.0014319265555474176	0.001556705352670881	0.001557730725591861	0.0018414993772589965	0.0018420285676508975	0.16672452543311975	0.1663750290653605	-0.00016879561411131672	-0.00013279472402860648	-0.00016893696705400085	-0.00013290592908038468
0.343729255586852	0.001134547165815213	0.0011360236899013428	0.0013178484237115348	0.0013191741721751942	0.0014303817491502335	0.001431579580475153	0.0015563281420048446	0.0015573532664641932	0.0018410531571363908	0.0018415822192984362	0.16672452541776817	0.1663750290500409	-0.00016800207134670675	-0.00013296682102759139	-0.00016814275976029247	-0.00013307817019708734
0.34580039726466444	0.001134271827180075	0.0011357479929345418	0.001317528600422596	0.0013188540271457231	0.0014300346155941956	0.001431232156222283	0.0015559504430161673	0.0015569753186922366	0.0018406063593536272	0.0018411352931198169	0.16672452540213809	0.16637502903444487	-0.000167211790478905	-0.00013313876785520096	-0.00016735181709620628	-0.0001332502610175701
0.3478840186129729	0.001133996132876086	0.0011354719398360136	0.0013172083640014445	0.0013185334685684295	0.0014296870336276877	0.001430884283183437	0.001555572256133862	0.0015565968827052853	0.001840158984418193	0.001840687789622673	0.16672452538622598	0.16637502901856704	-0.00016642475963540848	-0.00013331056259285878	-0.00016656412717552804	-0.00013342219961859358
0.34998019482807	0.0011337200832199775	0.0011351955309229032	0.001316887714815978	0.0013182124968115828	0.0014293390036500225	0.0014305359617582632	0.0015551935817923928	0.0015562179589380908	0.001839711032844029	0.001840239709321092	0.16672452537002524	0.16637502900240053	-0.00016564096697718744	-0.00013348220331066418	-0.0001657796781531773	-0.00013359398407192247
0.352089001559344	0.0011334436785324852	0.0011349187665163616	0.0013165666532387432	0.0013178911122481054	0.00142899052606556	0.0014301871923514532	0.001554814420431719	0.0015558385478309019	0.001839262505151572	0.0018397910527356619	0.16672452535353294	0.1663750289859423	-0.0001648604007033483	-0.0001336536880718886	-0.0001649984582176578	-0.00013376561243860774
0.3542105149120084	0.0011331669191383602	0.0011346416469415637	0.001316245179646959	0.0013175693152555896	0.0014286416012837186	0.0014298379753727726	0.0015544347724973067	0.001555458649829478	0.0018388134018677764	0.0018393418203934886	0.16672452533673976	0.16637502896918674	-0.0001640830490503009	-0.00013382501493158783	-0.00016422045559350007	-0.00013393708277037453
0.35634481144984936	0.0011328898053663877	0.001134364172527723	0.0013159232944225203	0.0013172471062163215	0.001428292229719007	0.0014294883112370789	0.0015540546384401573	0.0015550782653851168	0.001838363723526142	0.0018388920128282246	0.16672452531964377	0.1663750289521264	-0.0001633089002897603	-0.0001339961819356028	-0.00016344565854420345	-0.00013410839311278622
0.35849196819798806	0.0011326123375494078	0.0011340863436081127	0.001315600997952037	0.0013169244855172973	0.0014279424117910403	0.001429138200364336	0.001553674018716833	0.0015546973949546836	0.0018379134706667463	0.0018384416305801026	0.16672452530223938	0.16637502893475936	-0.00016253794272824695	-0.000134167187119838	-0.00016267405536801727	-0.00013427954150119215
0.36065206264566085	0.0011323345160243325	0.001133808160520082	0.0013152782906268477	0.0013166014535502476	0.0014275921479245755	0.0014287876431796527	0.0015532929137894792	0.001554316039000625	0.001837462643836274	0.0018379906741959626	0.16672452528451884	0.16637502891707726	-0.00016177016471125016	-0.0001343380285136475	-0.0001619056343974412	-0.00013445052596083862
0.3628251727490157	0.001132056341132161	0.001133529623605075	0.0013149551728430394	0.0013162780107116602	0.0014272414385495115	0.0014284366401132976	0.0015529113241258524	0.0015539341979910082	0.0018370112435880427	0.001837539144229285	0.16672452526647838	0.16637502889907535	-0.0001610055546183431	-0.00013450870413622695	-0.00016114038400372177	-0.0001346213445103106
0.3650113769339257	0.001131777813218003	0.0011332507332086502	0.0013146316450014723	0.0013159541574027974	0.0014268902841009401	0.001428085191600718	0.0015525292501993432	0.0015535518723995344	0.0018365592704820406	0.0018370870412402168	0.1667245252481106	0.16637502888074723	-0.00016024410086512564	-0.00013467921199783461	-0.0001603782925932995	-0.00013479199515870066
0.36721075409881926	0.001131498932631091	0.0011329714896804953	0.0013143077075077943	0.0013156298940297181	0.0014265386850191432	0.0014277332980825713	0.0015521466924890016	0.0015531690627055687	0.0018361067250849449	0.0018366343657955984	0.16672452522941264	0.16637502886208708	-0.0001594857919050563	-0.00013484955010162336	-0.00015961934860941884	-0.00013496247590699673
0.3694233836175272	0.0011312196997248	0.0011326918933744446	0.0013139833607724684	0.0013153052210032943	0.001426186641749632	0.0014273809600047357	0.0015517636514795542	0.00155278576939416	0.001835653607970151	0.0018361811184689908	0.1667245252103744	0.16637502884309022	-0.0001587306162256774	-0.00013501971644014343	-0.00015886354053107343	-0.0001351327847470829
0.37164934534214805	0.0011309401148566726	0.001132411944648505	0.001313658605210797	0.0013149801387392452	0.001425834154743163	0.0014270281778183467	0.0015513801276614493	0.001552401992956076	0.001835199919717822	0.0018357272998407212	0.1667245251909914	0.1663750288237499	-0.0001579785623516683	-0.00013518970899895066	-0.00015811085687084114	-0.0001353029196604072
0.3738887196059291	0.0011306601783884246	0.001132131643864865	0.001313333441242927	0.0013146546476581456	0.001425481224455759	0.0014266749519798148	0.0015509961215308583	0.0015520177338878157	0.0018347456609148893	0.0018352729104978932	0.166724525171259	0.16637502880405824	-0.0001572296188417921	-0.0001353595257522211	-0.00015736128617949152	-0.00013547287862125668
0.3761415872261661	0.0011303798906859774	0.0011318509913899207	0.0013130078692938944	0.001314328748185455	0.0014251278513487467	0.0014263212829508465	0.0015506116335897184	0.0015516329926916483	0.0018342908321551073	0.0018348179510344308	0.1667245251511679	0.16637502878401011	-0.00015648377429172688	-0.00013552916466746945	-0.00015661481704420943	-0.00013564265959598032
0.3784080295071193	0.0011300992521194619	0.001131569987594285	0.0013126818897936218	0.0013140024407515304	0.0014247740358887555	0.0014259671711984634	0.0015502266643457456	0.001551247769875624	0.0018338354340390651	0.0018343624220510933	0.1667245251307141	0.16637502876359989	-0.00015574101733256684	-0.0001356986237021629	-0.00015587143808548642	-0.00013581226053960282
0.3806881282429484	0.0011298182630632525	0.0011312886328528192	0.0013123555031769622	0.0013136757257916603	0.0014244197785477687	0.0014256126171950426	0.0015498412143124733	0.0015508620659536129	0.001833379467174231	0.0018339063241555262	0.16672452510988978	0.16637502874282034	-0.00015500133663037818	-0.0001358679008051089	-0.00015513113795972977	-0.00013598167939898875
0.38298196572066395	0.0011295369238959714	0.0011310069275446387	0.0013120287098837013	0.001313348603746074	0.0014240650798031196	0.0014252576214183192	0.0015494552840092624	0.0015504758814453203	0.001832922932174971	0.0018334496579622715	0.16672452508868899	0.1663750287216661	-0.00015426472088914123	-0.00013603699391773194	-0.00015439390536031716	-0.00013615091411284252
0.3852896247230969	0.0011292552350005134	0.0011307248720531372	0.0013117015103585906	0.0013130210750599716	0.001423709940137533	0.0014249021843514259	0.0015490688739613356	0.0015500892168763133	0.0018324658296625814	0.0018329924240928041	0.1667245250671038	0.16637502870012666	-0.00015353115884492174	-0.0001362059009696881	-0.0001536597290154318	-0.00013631996261070922
0.38761118853188686	0.001128973196764067	0.0011304424667660067	0.0013113739050513646	0.0013126931401835394	0.0014233543600391445	0.0014245463064829018	0.0015486819846998038	0.0015497020727780525	0.0018320081602653255	0.0018325346231755683	0.1667245250451285	0.16637502867819745	-0.00015280063926947918	-0.00013637461988241784	-0.00015292859768833988	-0.000136488822812586
0.3899467409304866	0.001128690809578133	0.001130159712075256	0.0013110458944167692	0.0013123647995719788	0.0014229983400015258	0.001424189988306732	0.001548294616761693	0.0015493144496879186	0.0018315499246184634	0.0018320762558460058	0.16672452502275534	0.16637502865587286	-0.000152073150972043	-0.00013654314856970107	-0.00015220050017761277	-0.00013665749262964377
0.39229636620718694	0.0011284080738385325	0.0011298766083772235	0.0013107174789145695	0.0013120360536855195	0.001422641880523698	0.001423833230322356	0.0015479067706899569	0.0015489263481492227	0.0018310911233642671	0.001831617322746573	0.1667245249999768	0.16637502863314352	-0.0001513486827963706	-0.00013671148493593632	-0.00015147542531657177	-0.0001368259699636165
0.3946601491581577	0.0011281249899454421	0.001129593156072606	0.0013103886590095863	0.00131170690298945	0.0014222849821101673	0.001423476033034707	0.0015475184470335206	0.0015485377687112507	0.001830631757152072	0.001831157824526794	0.16672452497678605	0.16637502861000136	-0.00015062722361985914	-0.00013687962687519706	-0.0001507533619750645	-0.00013699425270830012
0.3970381750905084	0.0011278415583033993	0.001129309355566466	0.0013100594351717096	0.0013113773479541306	0.0014219276452709438	0.0014231183969542155	0.0015471296463472949	0.0015481487119292797	0.001830171826638293	0.0018306977618432704	0.16672452495317533	0.16637502858644196	-0.00014990876235637662	-0.00013704757227356312	-0.00015003429905796617	-0.00013716233874827566
0.39943052982536675	0.0011275577793213266	0.00112902520726826	0.0013097298078759184	0.0013110473890550214	0.0014215698705215636	0.0014227603225968521	0.0015467403691922024	0.0015477591783646012	0.0018297113324864593	0.0018302371353597219	0.16672452492913806	0.16637502856245562	-0.00014919328795387488	-0.0001372153190072889	-0.0001493182255017378	-0.00013733022595596722
0.4018372997009759	0.001127273653412556	0.0011287407115918562	0.0013093997776023173	0.0013107170267727076	0.0014212116583831194	0.0014224018104841492	0.0015463506161352133	0.00154736916858456	0.0018292502753672513	0.0018297759457470233	0.16672452490466455	0.16637502853803457	-0.00014848078939583287	-0.00013738286494413554	-0.00014860513028247535	-0.00013749791219913599
0.40425857157581063	0.0011269891809948327	0.0011284558689555458	0.0013090693448361362	0.0013103862615929081	0.0014208530093822724	0.0014220428611432037	0.001545960387749356	0.0015469786831625609	0.0018287886559585163	0.001829314193683216	0.1667245248797482	0.16637502851317168	-0.0001477712557002575	-0.0001375502079422053	-0.0001478950024089154	-0.00013766539533383026
0.4066944328317112	0.001126704362490353	0.0011281706797820715	0.001308738510067772	0.0013100550940065125	0.0014204939240512922	0.0014216834751067343	0.0015455696846137582	0.0015465877226781134	0.0018283264749453154	0.0018288518798535588	0.16672452485438055	0.16637502848785873	-0.00014706467591957262	-0.0001377173458502745	-0.00014718783092332322	-0.00013783267320638393
0.4091449713770379	0.0011264191983257693	0.001127885144498644	0.0013084072737928026	0.001309723524509599	0.0014201344029280648	0.0014213236529130766	0.0015451785073136667	0.0015461962877168498	0.001827863733019951	0.001828389004950551	0.16672452482855415	0.16637502846208715	-0.0001463610391413961	-0.00013788427650834878	-0.00014648360490510104	-0.00013799974365558132
0.411610275649843	0.0011261336889322171	0.001127599263536957	0.0013080756365120084	0.0013093915536034491	0.0014197744465561308	0.001420963395106226	0.0015447868564404715	0.001545804378870548	0.001827400430881989	0.0018279255696739606	0.1667245248022604	0.16637502843584898	-0.00014566033448837334	-0.0001380509977474409	-0.00014578231346773496	-0.00013816660451065887
0.41409043462106226	0.0011258478347453236	0.0011273130373332077	0.0013077435987313888	0.0013090591817945764	0.0014194140554846938	0.001420602702235845	0.0015443947325917257	0.0015454119967371594	0.0018269365692382886	0.0018274615747308526	0.16672452477549024	0.16637502840913526	-0.00014496255111667855	-0.00013821750738851613	-0.00014508394575762917	-0.00013833325359019488
0.41658553779772634	0.0011255616362052462	0.0011270264663281232	0.0013074111609622085	0.0013087264095947512	0.0014190532302686644	0.0014202415748573117	0.001544002136371198	0.0015450191419208465	0.0018264721488030597	0.0018269970208356385	0.16672452474823415	0.16637502838193924	-0.0001442676782165142	-0.00013838380324271427	-0.00014438849095649298	-0.0001384996887041079
0.41909567522619073	0.001125275093756671	0.001126739550966971	0.001307078323720986	0.00130839323752102	0.0014186919714686676	0.001419880013531717	0.0015436090683888701	0.0015446258150319922	0.0018260071702978595	0.001826531908710084	0.16672452472048693	0.16637502835424997	-0.00014357570501422057	-0.0001385498831136811	-0.00014369593828128524	-0.00013866590765337916
0.4216209374953856	0.0011249882078488453	0.0011264522916995807	0.0013067450875295426	0.001308059666095724	0.0014183302796510755	0.0014195180188259124	0.0015432155292609735	0.001544232016687236	0.001825541634451643	0.0018260662390833546	0.1667245246922354	0.16637502832605874	-0.00014288662076822334	-0.00013871574479334958	-0.00014300627698171642	-0.00013883190822894242
0.42416141574008476	0.0011247009789355934	0.0011261646889803689	0.0013064114529150134	0.0013077256958465315	0.0014179681553880333	0.0014191555913125166	0.0015428215196100256	0.0015438377475095043	0.0018250755420007982	0.0018256000126920485	0.1667245246634735	0.16637502829735734	-0.00014220041477391865	-0.0001388813860669913	-0.00014231949634441188	-0.0001389976882141264
0.4267172016441951	0.0011244134074753316	0.0011258767432683475	0.0013060774204098693	0.0013073913273064471	0.0014176055992574704	0.0014187927315699469	0.0015424270400648367	0.001543443008128024	0.0018246088936891562	0.0018251332302802116	0.16672452463418969	0.16637502826813683	-0.00014151707635884359	-0.0001390468047086646	-0.00014163558568763834	-0.00013916324538087999
0.42928838744406506	0.0011241254939310969	0.0011255884550271562	0.0013057429905519473	0.001307056561013848	0.0014172426118431467	0.0014184294401824483	0.0015420320912605593	0.0015430477991783622	0.0018241416902680502	0.001824665892599394	0.16672452460437542	0.16637502823838693	-0.00014083659488428601	-0.00013921199848254684	-0.0001409545343638019	-0.00013932857749132666
0.43187506593181346	0.0011238372387705599	0.0011252998247250753	0.0013054081638844658	0.0013067213975125021	0.0014168791937346583	0.0014180657177401154	0.0015416366738386996	0.0015426521213024505	0.001823673932496332	0.0018241980004086637	0.16672452457402148	0.166375028208098	-0.00014015895974700543	-0.00013937696514476627	-0.00014027633176066923	-0.00013949368229998482
0.4344773304586784	0.0011235486424660435	0.0011250108528350405	0.0013050729409560464	0.0013063858373515815	0.001416515345527473	0.0014177015648389102	0.0015412407884471456	0.0015422559751486018	0.0018232056211403985	0.001823729554474638	0.16672452454311854	0.16637502817726074	-0.00013948416037667943	-0.00013954170244101505	-0.0001396009672997578	-0.00013965855755099232
0.4370952749383861	0.0011232597054945483	0.0011247215398346743	0.0013047373223207467	0.001306049881085701	0.0014161510678229504	0.001417336982080698	0.0015408444357402008	0.0015418593613715523	0.0018227367569742386	0.00182326055557153	0.16672452451165515	0.16637502814586483	-0.00013881218623740255	-0.000139706208108048	-0.00013892843043500358	-0.00013982320097793988
0.4397289938505404	0.0011229704283377687	0.0011244318862062986	0.0013044013085380737	0.0013057135292749308	0.001415786361228368	0.0014169719700732664	0.0015404476163786082	0.0015414622806324794	0.0018222673407794563	0.0018227910044811676	0.16672452447962235	0.1663750281139005	-0.00013814302682635393	-0.00013987047987223944	-0.0001382587106558142	-0.00013998761030664664
0.4423785822440318	0.0011226808114821133	0.001124141892436954	0.0013040649001730112	0.0013053767824848224	0.0014154212263569482	0.0014166065294303482	0.001540050331029577	0.0015410647335990302	0.0018217973733453054	0.0018223209019930312	0.16672452444701	0.16637502808135698	-0.00013747667167540722	-0.00014003451545169243	-0.00013759179748462635	-0.00014015178325227362
0.4450441357404687	0.0011223908554187226	0.0011238515590184198	0.0013037280977960405	0.0013050396412864307	0.0014150556638278765	0.0014162406607716536	0.0015396525803668046	0.0015406667209453505	0.0018213268554687178	0.0018218502489042812	0.16672452441380523	0.1663750280482245	-0.0001368131103480219	-0.0001401983125525197	-0.00013692768047746107	-0.0001403157175203784
0.44772575053762753	0.0011221005606434952	0.0011235608864472411	0.0013033909019831643	0.0013047021062563397	0.001414689674266344	0.0014158743647228863	0.0015392543650705182	0.0015402682433521102	0.0018208557879543414	0.001821379046019798	0.16672452438000038	0.16637502801449144	-0.00013615233244401725	-0.00014036186887445012	-0.0001362663492245897	-0.00014047941080791437
0.4504235234129248	0.0011218099276570977	0.0011232698752247354	0.0013030533133159305	0.0013043641779766802	0.0014143232583035395	0.0014155076419157748	0.0015388556858274836	0.0015398693015065302	0.0018203841716145656	0.0018209072941522042	0.16672452434558324	0.16637502798014775	-0.0001354943275943543	-0.00014052518210461162	-0.00013560779334792494	-0.00014064286079989996
0.4531375517269096	0.0011215189569649992	0.0011229785258570293	0.0013027153323814592	0.0013040258570351647	0.0014139564165767218	0.0014151404929881022	0.0015384565433310528	0.001539469896102419	0.001819912007269569	0.001820434994121914	0.16672452431054274	0.16637502794518205	-0.0001348390854642445	-0.00014068824992208295	-0.00013495200250468464	-0.00014080606517391514
0.4558679334267773	0.0011212276490774728	0.0011226868388550604	0.0013023769597724562	0.0013036871440250941	0.001413589149729191	0.001414772918583715	0.001538056938281169	0.0015390700278401814	0.0018194392957473255	0.001819962146757139	0.16672452427486675	0.16637502790958258	-0.00013418659575320513	-0.0001408510699965615	-0.00013429896638472716	-0.00014096902159660418
0.45861476704990445	0.0011209360045096347	0.0011223948147346156	0.0013020381960872473	0.001303348039545397	0.0014132214584103655	0.001414404919352572	0.0015376568713844176	0.001538669697426868	0.0018189660378836667	0.0018194887528939516	0.16672452423854459	0.16637502787333833	-0.0001335368481911181	-0.00014101363998536565	-0.00013364867471066244	-0.00014113172772506344
0.4613781517274047	0.00112064402378145	0.0011221024540163354	0.0013016990419297938	0.0013030085442006405	0.0014128533432757693	0.0014140364959507453	0.0015372563433540365	0.0015382689055761839	0.001818492234522292	0.0018190148133762926	0.16672452420156478	0.16637502783643718	-0.00013288983254505782	-0.00014117595754020718	-0.000133001117240239	-0.00014129418120789605
0.4641581871877068	0.0011203517074177608	0.0011218097572257468	0.0013013594979097184	0.001302668658601063	0.0014124848049870732	0.001413667649040462	0.0015368553549099497	0.0015378676530085308	0.0018180178865148141	0.001818540329056021	0.16672452416391587	0.1663750277988683	-0.0001322455386107979	-0.00014133802029842046	-0.00013235628376123687	-0.00014145637968121516
0.4669549737601532	0.0011200590559483064	0.0011215167248932766	0.0013010195646423368	0.0013023283833625975	0.0014121158442121308	0.0014132983792901307	0.001536453906778801	0.0015374659404510306	0.0018175429947207891	0.0018180653007929392	0.16672452412558356	0.16637502776061888	-0.00013160395622136	-0.00014149982589206633	-0.00013171416409668568	-0.00014161832077341785
0.46976861237862133	0.001119766069907733	0.001121223357554268	0.001300679242748659	0.00130198771910688	0.001411746461624968	0.0014129286873743518	0.0015360519996939655	0.0015370637686375399	0.0018170675600077382	0.0018175897294548191	0.16672452408655908	0.16637502772167653	-0.0001309650752389646	-0.00014166137193938333	-0.0001310747481021446	-0.00014178000210263164
0.4725992045851658	0.0011194727498356355	0.0011209296557490175	0.0013003385328554484	0.0013016466664613018	0.001411376657905867	0.0014125585739739631	0.0015356496343956027	0.0015366611383087053	0.0018165915832512088	0.0018171136159174572	0.16672452404682506	0.1663750276820276	-0.00013032888555961075	-0.00014182265604939515	-0.00013043802566520268	-0.00014194142127615939
0.4754468525336833	0.0011191790962765552	0.0011206356200227751	0.0012999974355952088	0.0013013052260590053	0.0014110064337413293	0.0014121880397760503	0.0015352468116306593	0.0015362580502119691	0.0018161150653347741	0.001816636961064683	0.1667245240063712	0.1663750276416613	-0.00012969537711554624	-0.00014198367582540783	-0.0001298039867072276	-0.00014210257589258868
0.47831165899359906	0.0011188851097800145	0.0011203412509257795	0.001299655951606232	0.0013009633985389243	0.0014106357898241429	0.0014118170854739817	0.001534843532152916	0.0015358545051016056	0.0018156380071500926	0.0018161597657884107	0.16672452396518578	0.16637502760056383	-0.0001290645398664969	-0.00014214442885479572	-0.00012917262118194994	-0.00014226346353984898
0.4811937273535759	0.0011185907909005337	0.0011200465490132708	0.0012993140815326148	0.001300621184545804	0.0014102647268533983	0.001411445711767429	0.0015344397967230047	0.0015354505037387487	0.0018151604095969272	0.001815682030988661	0.16672452392325343	0.16637502755872105	-0.00012843636380774348	-0.0001423049127185494	-0.00012854391907551888	-0.00014242408179609978
0.4840931616252451	0.0011182961401976486	0.0011197515148455137	0.0012989718260242775	0.0013002785847302174	0.0014098932455345065	0.0014110739193623975	0.0015340356061084397	0.0015350460468914163	0.0018146822735831802	0.0018152037575735983	0.1667245238805629	0.16637502751612054	-0.00012781083896734602	-0.0001424651249876674	-0.0001279178704073347	-0.00014258442822984163
0.4870100664469608	0.001118001158235936	0.0011194561489878204	0.0012986291857370008	0.001299935599748603	0.0014095213465792323	0.0014107017089712464	0.0015336309610836474	0.0015346411353345487	0.001814203600024933	0.0018147249464595663	0.1667245238370972	0.16637502747274935	-0.00012718795540381245	-0.0001426250632208248	-0.0001272944652283281	-0.0001427445003986949
0.4899445470875755	0.0011177058455850346	0.0011191604520105697	0.001298286161332439	0.0012995922302632855	0.0014091490307057248	0.0014103290813127255	0.0015332258624299996	0.0015342357698500289	0.001813724389846481	0.0018142455985711268	0.16672452379284466	0.16637502742859042	-0.00012656770320909616	-0.00014278472496809247	-0.00012667369362176495	-0.00014290429585023245
0.49289670945023945	0.0011174102028196603	0.0011188644244892263	0.001297942753478147	0.0012992484769424875	0.001408776298638533	0.0014099560371119905	0.001532820310935831	0.0015338299512267122	0.0018132446439803535	0.0018137657148410778	0.16672452374779018	0.16637502738363202	-0.00012595007250820744	-0.00014294410777021538	-0.00012605554570410682	-0.00014306381212270125
0.4958666600762229	0.0011171142305196322	0.0011185680670043636	0.0012975989628476064	0.0012989043404603687	0.0014084031511086383	0.0014095825771006367	0.001532414307396475	0.0015334236802604566	0.0018127643633673643	0.0018132852962105025	0.1667245237019183	0.1663750273378588	-0.00012533505345796447	-0.00014310320915716934	-0.0001254400116237897	-0.0001432230467440787
0.4988545061487607	0.0011168179292698926	0.001118271380141685	0.001297254790120248	0.0012985598214970448	0.0014080295888534782	0.0014092087020167192	0.0015320078526142949	0.0015330169577541532	0.0018122835489566371	0.0018128043436287972	0.1667245236552168	0.16637502729125694	-0.00012472263624632718	-0.00014326202664793897	-0.00012482708156100197	-0.00014338199723146205
0.5018603554969207	0.001116521299660527	0.001117974364492044	0.0012969102359814792	0.0012982149207386119	0.0014076556126169804	0.0014088344126047879	0.0015316009473987065	0.0015326097845177514	0.00181180220170564	0.0018123228580537057	0.16672452360766882	0.16637502724381065	-0.00012411281109439565	-0.00014342055775240503	-0.00012421674572896113	-0.00014354066109323327
0.5048843165994948	0.0011162243422867836	0.0011176770206514635	0.0012965653011227016	0.0012978696388771676	0.0014072812231495752	0.0014084597096159	0.0015311935925662054	0.001532202161368285	0.0018113203225802164	0.0018118408404513506	0.16672452355925876	0.16637502719550418	-0.00012350556825418968	-0.0001435787999689575	-0.00012360899437127704	-0.00014369903582545085
0.5079264985889148	0.0011159270577491016	0.001117379349221164	0.0012962199862413476	0.0012975239766108452	0.0014069064212082435	0.0014080845938076712	0.001530785788940412	0.0015317940891299148	0.001810837912554635	0.0018113582917962776	0.16672452350997194	0.16637502714632232	-0.000122900898011008	-0.00014373675078760417	-0.0001230038177643944	-0.00014385711891495845
0.5109870112551897	0.0011156294466531217	0.0011170813508075744	0.0012958742920408915	0.0012971779346438244	0.0014065312075565134	0.0014077090659442716	0.0015303775373520755	0.0015313855686339395	0.0018103549726115997	0.0018108752130714756	0.1667245234597909	0.16637502709625013	-0.00012229879068179073	-0.00014389440768769468	-0.00012240120621792583	-0.0001440149078399955
0.5140659650498691	0.001115331509609717	0.001116783026022363	0.0012955282192308813	0.0012968315136863738	0.001406155582964518	0.0014073331267964752	0.0015299688386391267	0.0015309766007188404	0.0018098715037423085	0.0018103916052684271	0.16672452340870245	0.16637502704526902	-0.0001216992366129821	-0.00014405176813547804	-0.00012180115007051628	-0.00014417240006520116
0.5171634710900281	0.0011150332472350097	0.0011164843754824527	0.001295181768526967	0.001296484714454857	0.0014057795482090066	0.0014069567771416826	0.0015295596936466924	0.0015305671862303016	0.0018093875069464709	0.0018099074693871274	0.166724523356687	0.1663750269933646	-0.00012110222618547106	-0.00014420882959054193	-0.00012120363969367332	-0.00014432959304622184
0.5202796411622786	0.001114734660150393	0.0011161853998100468	0.0012948349406509208	0.0012961375376717736	0.0014054031040733684	0.001406580017763943	0.0015291501032271323	0.0015301573260212448	0.0018089029832323521	0.001809422806436134	0.16672452330372767	0.16637502694051864	-0.00012050774981109402	-0.00014436558950126077	-0.0001206086654918781	-0.0001444864842302107
0.5234145877268029	0.001114435748982551	0.001115886099632645	0.0012944877363306527	0.0012957899840657678	0.0014050262513476666	0.001406202849453979	0.0015287400682400605	0.001529747020951852	0.0018084179336167996	0.0018089376174325847	0.1667245232498103	0.16637502688671724	-0.00011991579793144136	-0.00014452204530324142	-0.0001200162178996711	-0.00014464307105171992
0.5265684239214125	0.0011141365143634873	0.0011155864755830716	0.0012941401563002614	0.0012954420543716746	0.0014046489908286716	0.0014058252730092251	0.0015283295895523903	0.0015293362718896014	0.00180793235912529	0.001808451903402252	0.1667245231949151	0.16637502683193825	-0.00011932636102274241	-0.00014467819442576246	-0.00011942628738395578	-0.0001447993509363088
0.5297412635656308	0.001113836956930532	0.0011152865282994878	0.0012937922013000263	0.0012950937493305193	0.0014042713233198604	0.0014054472892338378	0.001527918668038338	0.0015289250797092917	0.0018074462607919463	0.0018079656653795556	0.16672452313902528	0.16637502677616792	-0.00011873942958895434	-0.00014483403428333652	-0.0001188388644420002	-0.00014495532129782385
0.5329332211648017	0.0011135370773263835	0.0011149862584254274	0.001293443872076463	0.0012947450696895678	0.0014038932496314948	0.0014050688989387461	0.0015275073045794842	0.0015285134452930815	0.0018069596396595963	0.0018074789044076236	0.16672452308212193	0.16637502671938706	-0.00011815499416625852	-0.0001449895622809838	-0.00011825393960154806	-0.0001451109795385097
0.5361444119142209	0.0011132368761991142	0.001114685666609807	0.0012930951693823302	0.0012943960162023372	0.0014035147705805915	0.0014046901029416616	0.0015270955000647808	0.001528101369530508	0.0018064724967797902	0.0018069916215383086	0.1667245230241872	0.16637502666157597	-0.00011757304532566959	-0.00014514477581772933	-0.00011767150342426036	-0.0001452663230533946
0.5393749517032939	0.0011129363542021961	0.0011143847535069478	0.0012927460939766565	0.0012940465896286188	0.001403135886990985	0.0014043109020671055	0.0015266832553905859	0.0015276888533185208	0.001805984833212836	0.0018065038178322226	0.16672452296520326	0.1663750266027183	-0.00011699357366479202	-0.0001452996722766109	-0.00011709154650119125	-0.0001454213492249612
0.5426249571197181	0.0011126355119945273	0.0011140835197766066	0.0012923966466247758	0.0012936967907345163	0.0014027565996933475	0.001403931297146448	0.0015262705714606994	0.0015272758975615143	0.0018054966500278464	0.0018060154943587863	0.16672452290514986	0.16637502654279293	-0.00011641656981356552	-0.00014545424903167348	-0.00011651405945492521	-0.00014557605542570018
0.5458945454536906	0.0011123343502404484	0.0011137819660839879	0.0012920468280983397	0.001293346620292458	0.0014023769095252146	0.0014035512890179206	0.0015258574491863867	0.0015268625031713537	0.0018050079483027655	0.0018055266521962532	0.1667245228440087	0.16637502648178198	-0.0001158420244332381	-0.0001456085034465815	-0.00011593903293857788	-0.00014573043901661142
0.5491838347021408	0.00111203286960977	0.0011134800930997738	0.0012916966391753571	0.0012929960790812342	0.0014019968173310156	0.0014031708785266638	0.001525443889486414	0.0015264486710674125	0.001804518729124408	0.0018050372924317505	0.16672452278175784	0.16637502641966503	-0.00011526992821650484	-0.00014576243287522939	-0.0001153664576367397	-0.00014588449734909137
0.5524929435729888	0.0011117310707777861	0.0011131779015001381	0.0012913460806402025	0.0012926451678860107	0.0014016163239620929	0.001402790066524729	0.001525029893287072	0.0015260344021765897	0.001804028993588488	0.0018045474161613102	0.16672452271837945	0.16637502635642218	-0.00011470027188595355	-0.00014591603465996528	-0.0001147963242643657	-0.0001460382277632677
0.55582199148943	0.0011114289544253086	0.0011128753919667767	0.0012909951532836608	0.0012922938874983657	0.0014012354302767442	0.0014024088538711363	0.0015246154615222156	0.001525619697433356	0.0018035387427996713	0.0018040570244899099	0.16672452265385182	0.1663750262920331	-0.00011413304619531384	-0.00014606930613242364	-0.0001142286235665535	-0.00014619162758766624
0.5591710985942444	0.0011111265212386777	0.0011125725651869255	0.001290643857902938	0.0012919422387163103	0.0014008541371402347	0.0014020272414318768	0.001524200595133287	0.0015252045577797725	0.001803047977871593	0.0018035661185315107	0.16672452258815598	0.16637502622647593	-0.00011356824192898518	-0.0001462222446140804	-0.00011366334632126329	-0.0001463446941429858
0.5625403857541326	0.0011108237719097893	0.001112269421853379	0.0012902921953016947	0.00129159022234431	0.0014004724454248386	0.0014016452300799512	0.0015237852950693424	0.001524788984165524	0.0018025566999269012	0.0018030746994090788	0.16672452252126724	0.16637502615973093	-0.00011300584990150964	-0.00014637484741492068	-0.00011310048333501577	-0.00014649742473632488
0.565929974564078	0.0011105207071361177	0.0011119659626645198	0.0012899401662900677	0.0012912378391933183	0.001400090356009858	0.0014012628206954013	0.0015233695622870961	0.0015243729775479514	0.0018020649100972952	0.001802582768254642	0.16672452245316718	0.16637502609177604	-0.00011244586095757181	-0.00014652711183366085	-0.00011254002544491826	-0.0001466498166646235
0.569339987351735	0.0011102173276207404	0.00111166218832434	0.0012895877716847025	0.0012908850900808008	0.001399707869781662	0.0014008800141653334	0.0015229533977509403	0.0015239565388920845	0.001801572609523561	0.0018020903262093123	0.1667245223838315	0.16637502602259013	-0.00011188826597391399	-0.00014667903516013547	-0.00011198196351952516	-0.00014680186721466315
0.5727705471818436	0.0011099136340723527	0.0011113580995424576	0.0012892350123087707	0.0012905319758307605	0.0013993249876336942	0.0014004968113839463	0.0015225368024329796	0.0015235396691706661	0.0018010797993556048	0.0018015973744233275	0.16672452231324053	0.1663750259521487	-0.0001113330558562553	-0.0001468306146721332	-0.00011142628845708935	-0.0001469535736619565
0.5762217778606706	0.0011096096272052971	0.001111053697034144	0.0012888818889920043	0.0012901784972737603	0.0013989417104665286	0.0014001132132525627	0.0015221197773130598	0.001523122369364188	0.0018005864807524893	0.0018011039140560842	0.16672452224136894	0.16637502588043038	-0.00011078022154004108	-0.0001469818476353968	-0.00011087299118636706	-0.00014710493327130258
0.5796938039404782	0.0011093053077395837	0.0011107489815203478	0.0012885284025707159	0.0012898246552469567	0.0013985580391878757	0.0013997292206796538	0.001521702323378801	0.0015227046404609223	0.0018000926548824763	0.0018006099462761784	0.16672452216819414	0.16637502580741165	-0.00011022975399363477	-0.00014713273130861904	-0.00011032206266667344	-0.00014725594329706437
0.5831867507240184	0.0011090006764009103	0.0011104439537277092	0.0012881745538878245	0.0012894704505941141	0.0013981739747126137	0.0013993448345808685	0.001521284441625624	0.0015222864834569451	0.0017995983229230526	0.001800115472261437	0.16672452209369285	0.1663750257330703	-0.00010968164421160109	-0.00014728326293411698	-0.00010977349388585633	-0.00014740660098050418
0.5867007442690553	0.001108695733920694	0.0011101386143885983	0.001287820343792892	0.0012891158841656515	0.0013977895179628423	0.0013989600558790732	0.001520866133056795	0.001521867899356183	0.0017991034860609825	0.0017996204931989643	0.16672452201784083	0.16637502565738066	-0.00010913588322056245	-0.00014743343974643608	-0.00010922727586334946	-0.00014755690355411355
0.5902359113929144	0.0011083904810360807	0.00110983296424112	0.001287465773142135	0.0012887609568186466	0.0013974046698678705	0.0013985748855043583	0.0015204473986834366	0.001521448889170425	0.0017986081454923282	0.0017991250102851668	0.16672452194061357	0.16637502558031828	-0.00010859246207828299	-0.00014758325897029634	-0.00010868339964875684	-0.00014770684823928182
0.5937923796770596	0.001108084918489978	0.0011095270040291489	0.0012871108427984633	0.0012884056694168755	0.0013970194313642787	0.0013981893243940877	0.0015200282395245765	0.0015210294539193697	0.0017981123024224971	0.0017986290247257988	0.16672452186198614	0.16637502550185956	-0.00010805137186972735	-0.00014773271781592934	-0.00010814185632013196	-0.0001478564322449638
0.597370277471697	0.0011077790470310758	0.0011092207345023489	0.0012867555536314997	0.001288050022830838	0.0013966338033959333	0.0013978033734929167	0.0015196086566071699	0.0015206095946306475	0.001797615958066278	0.0017981325377359977	0.1667245217819337	0.16637502542197724	-0.00010751260371133498	-0.00014788181348496243	-0.00010760263698636474	-0.00014800565277012234
0.6009697339004076	0.001107472867413866	0.0011089141564161935	0.0012863999065176076	0.0012876940179377772	0.0013962477869140164	0.0013974170337528243	0.0015191886509661311	0.0015201893123398564	0.0017971191136478713	0.0017976355505403164	0.16672452170043014	0.16637502534064794	-0.00010697614874999317	-0.00014803054316880893	-0.00010706573278596032	-0.00014815450700239596
0.6045908788648067	0.0011071663803986689	0.0011086072705319932	0.0012860439023399221	0.0012873376556217168	0.0013958613828770501	0.0013970303061331408	0.001518768223644368	0.0015197686080905917	0.0017966217704009342	0.0017971380643727673	0.16672452161744816	0.16637502525784403	-0.0001064419981599285	-0.0001481789040442827	-0.00010653113488681698	-0.00014830299211782139
0.6082338430492322	0.0011068595867516542	0.0011083000776169138	0.001285687541988367	0.0012869809367734783	0.0013954745922509458	0.0013966431916005795	0.0015183473756928108	0.001519347482934475	0.001796123929568613	0.0017966400804768521	0.16672452153296177	0.16637502517353792	-0.00010591014314528802	-0.0001483268932782611	-0.00010599883448592085	-0.00014845110528122207
0.611898757925461	0.00110655248724487	0.0011079925784440096	0.0012853308263597008	0.0012866238622907201	0.0013950874160090115	0.0013962556911292666	0.0015179261081704548	0.0015189259379311986	0.0017956255924035916	0.0017961416001056178	0.16672452144694241	0.16637502508770202	-0.00010538057494161035	-0.00014847450802868423	-0.00010546882281059489	-0.00014859884364692988
0.6155857557574533	0.0011062450826562567	0.0011076847737922322	0.0012849737563575185	0.0012862664330779443	0.001394699855131987	0.0013958678057007631	0.0015175044221443742	0.00151850397414854	0.001795126760168112	0.0017956426245216667	0.16672452135936458	0.1663750250003125	-0.00010485328481296685	-0.00014862174544089113	-0.00010494109111819361	-0.000148746204358563
0.6192949696061266	0.0011059373737696751	0.0011073766644464616	0.0012846163328922957	0.0012859086500465473	0.001394311910608076	0.0013954795363040993	0.0015170823186897633	0.001518081592662402	0.0017946274341340204	0.0017951431549972118	0.1667245212701987	0.16637502491133635	-0.00010432826405157303	-0.00014876860264767533	-0.00010441563069346627	-0.0001488931845464725
0.6230265333341571	0.0011056293613749312	0.0011070682511975336	0.0012842585568814129	0.0012855505141148287	0.001393923583432979	0.0013950908839358103	0.0015166597988899716	0.0015176587945568475	0.0017941276155828093	0.0017946431928141141	0.1667245211794157	0.1663750248207473	-0.0001038055039798702	-0.00014891507677172733	-0.00010389243285144345	-0.0001490397813306843
0.6267805816108112	0.0011053210462677984	0.001106759534842256	0.001283900429249181	0.0012851920262080302	0.0013935348746099139	0.0013947018495999541	0.001516236863836532	0.001517235580924129	0.0017936273058056513	0.0017941427392639182	0.16672452108698602	0.16637502472851554	-0.00010328499594922103	-0.00014906116492441335	-0.00010337148893668768	-0.00014918599182067727
0.6305572499168048	0.0011050124292500392	0.0011064505161834355	0.0012835419509268679	0.0012848331872583568	0.0013931457851496544	0.0013943124343081489	0.0015158135146291945	0.0015168119528647197	0.0017931265061034362	0.0017936417956478862	0.16672452099288054	0.16637502463461115	-0.00010276673134035352	-0.00014920686420549778	-0.00010285279032221095	-0.0001493318131132182
0.634356674549194	0.001104703511129432	0.0011061411960299004	0.0012831831228527256	0.001284473998205005	0.0013927563160705508	0.001393922639079601	0.0015153897523759554	0.001516387911487347	0.0017926252177868107	0.001793140363277043	0.16672452089706927	0.16637502453900424	-0.00010225070156280602	-0.0001493521717037538	-0.0001023363284101686	-0.00014947724229413817
0.6381789926262927	0.0011043942927197923	0.001105831575196526	0.001282823945972023	0.001284114459994193	0.0013923664683985683	0.001393532464941135	0.0015149655781930937	0.0015159634579090255	0.0017921234421762178	0.0017926384434722095	0.16672452079951963	0.16637502444166327	-0.00010173689805398345	-0.00014949708449463195	-0.00010182209463169278	-0.000149622276437944
0.642024342092622	0.0011040847748409967	0.0011055216545042554	0.0012824644212370648	0.0012837545735791837	0.0013919762431673173	0.001393141912927222	0.0015145409932052032	0.0015155385932550875	0.0017916211806019322	0.0017921360375640458	0.16672452070020166	0.16637502434255758	-0.00010122531228212717	-0.0001496415996450895	-0.00010131008044714229	-0.00014976691260804031
0.6458928617238878	0.0011037749583190071	0.0011052114347801264	0.001282104549607226	0.0012833943399203195	0.0013915856414180672	0.00139275098408001	0.00151411599854522	0.0015151133186592184	0.0017911184344041014	0.0017916331468930816	0.1667245205990824	0.1663750242416538	-0.00010071593574328963	-0.00014978571420920517	-0.00010080027734576946	-0.0001499111478565629
0.6497846911319898	0.0011034648439858972	0.001104900916857294	0.0012817443320489777	0.0012830337599850407	0.0013911946641998005	0.0013923596794493528	0.0015136905953544641	0.0015146876352634875	0.001790615204932786	0.0017911297728097674	0.16672452049613004	0.1663750241389213	-0.00010020875996061274	-0.0001499294252272909	-0.00010029267684388832	-0.00015005497922160327
0.6536999707700591	0.0011031544326798723	0.0011045901015750556	0.0012813837695359166	0.0012826728347479243	0.00139080331256923	0.0013919680000928525	0.001513264784782666	0.0015142615442183846	0.001790111493547996	0.0017906259166745031	0.1667245203913095	0.16637502403432544	-9.97037764884634e-05	-0.0001500727297317206	-9.978727048781666e-05	-0.000150198403731705
0.6576388419375281	0.0011028437252452927	0.0011042789897788695	0.0012810228630487832	0.0012823115651906998	0.0013904115875908235	0.0013915759470758682	0.0015128385679879953	0.0015138350466828419	0.0017896073016197222	0.0017901215798576768	0.1667245202845877	0.16637502392783135	-9.920097690943597e-05	-0.0001502156247431552	-9.928404985357075e-05	-0.00015034141840558624
0.661601446785229	0.0011025327225327019	0.0011039675823203868	0.001280661613575505	0.0012819499523022849	0.0013900194903368394	0.001391183521471558	0.0015124119461371072	0.001513408143824282	0.001789102630527994	0.001789616763739711	0.1667245201759313	0.16637502381940716	-9.870035283199297e-05	-0.00015035810726643506	-9.878300654317385e-05	-0.00015048402024664398
0.6655879283205246	0.0011022214253988524	0.0011036558800574742	0.0012803000221112155	0.001281587997078816	0.0013896270218873748	0.0013907907243609176	0.0015119849204051662	0.0015129808368186438	0.001788597481662904	0.0017891114697110985	0.16672452006530436	0.1663750237090164	-9.820189589490602e-05	-0.00015050017429785179	-9.82841321878758e-05	-0.00015062620624778367
0.6695984304124688	0.001101909834706721	0.001103343883854231	0.001279938089658281	0.001281225700523667	0.0013892341833303614	0.0013903975568327965	0.0015115574919758764	0.0015125531268504124	0.0017880918564246466	0.001788605699172438	0.166724519952671	0.16637502359662432	-9.770559776617338e-05	-0.00015064182282314986	-9.778741844826411e-05	-0.00015076797339164116
0.6736330977969988	0.00110159795132554	0.0011030315945810222	0.001279575817226334	0.0012808630636474885	0.0013888409757616238	0.0013900040199839338	0.001511129662041522	0.0015121250151126568	0.0017875857562235664	0.0017880994535344776	0.16672451983799422	0.16637502348219205	-9.721145013955046e-05	-0.0001507830498132523	-9.729285701251533e-05	-0.00015090931864847335
0.6776920760821589	0.0011012857761308224	0.0011027190131144991	0.0012792132058322989	0.001280500087468225	0.0013884474002849004	0.001389610114918989	0.001510701431803	0.0015116965028070647	0.0017870791824801911	0.001787592734218155	0.1667245197212377	0.16637502336568546	-9.671944473849114e-05	-0.00015092385222864602	-9.68004395958677e-05	-0.00015105023897449277
0.6817755117533548	0.0011009733100043842	0.0011024061403376254	0.001278850256500422	0.0012801367730111539	0.0013880534580118752	0.0013892158427505831	0.0015102728024698514	0.0015112675911439738	0.0017865721366252755	0.0017870855426546366	0.16672451960236356	0.16637502324706546	-9.622957331431592e-05	-0.00015106422701838262	-9.631015794286935e-05	-0.00015119073131641958
0.6858835521786408	0.0011006605538343664	0.0011020929771396978	0.001278486970262297	0.0012797731213089068	0.0013876591500622067	0.0013888212045993081	0.0015098437752602935	0.0015108382813424034	0.0017860646200998365	0.0017865778802853528	0.16672451948133307	0.1663750231262934	-9.574182764673922e-05	-0.000151204171120356	-9.582200382693418e-05	-0.0001513307926103158
0.6900163456140378	0.0011003475085152607	0.0011017795244163712	0.0012781233481568913	0.0012794091334014945	0.0013872644775635564	0.0013884262015937724	0.0015094143514012516	0.001510408574630088	0.001785556634355191	0.001786069748562037	0.16672451935810767	0.16637502300333257	-9.525619954212083e-05	-0.00015134368145852672	-9.53359690475386e-05	-0.00015147041977764397
0.6941740412088835	0.0011000341749479404	0.0011014657830696933	0.0012777593912305855	0.0012790448103363553	0.0013868694416516347	0.0013880308348706316	0.0015089845321284042	0.0015099784722435211	0.0017850481808530092	0.0017855611489467817	0.1667245192326472	0.16637502287814052	-9.477268083527002e-05	-0.00015148275494564212	-9.485204543177583e-05	-0.00015160960972709914
0.6983567890112157	0.0010997205540396785	0.0011011517540081156	0.0012773951005371933	0.001278680153168359	0.0013864740434702113	0.0013876351055746243	0.0015085543186862055	0.001509547975427974	0.0017845392610653414	0.0017850520829120586	0.16672451910491082	0.16637502275067617	-9.42912633892512e-05	-0.0001516213884834583	-9.437022483604895e-05	-0.00015174835935827247
0.702564739973187	0.0010994066467041725	0.0011008374381465263	0.0012770304771379908	0.0012783151629598502	0.0013860782841711634	0.0013872390148585846	0.0015081237123279242	0.0015091170854375428	0.0017840298764746614	0.0017845425519407694	0.16672451897485777	0.16637502262090043	-9.381193909377417e-05	-0.00015175957896018666	-9.389049914490522e-05	-0.0001518866655590978
0.7067980459565127	0.0010990924538615719	0.0011005228364062718	0.0012766655221017455	0.0012779498407806714	0.001385682164914498	0.001386842563883489	0.001507692714315674	0.0015086858035351727	0.0017835200285739087	0.0017840325575262815	0.166724518842446	0.16637502248877167	-9.33346998669149e-05	-0.00015189732325321392	-9.341286026770534e-05	-0.00015202452520141074
0.7110568597379514	0.0010987779764385064	0.0011002079497151869	0.0012763002365047541	0.0012775841877082008	0.001385285686868386	0.001386445753818495	0.0015072613259204562	0.0015082541309927023	0.0017830097188665317	0.0017835221011724767	0.16672451870763128	0.16637502235424595	-9.285953765419963e-05	-0.00015203461822754782	-9.293730014425794e-05	-0.00015216193514938636
0.7153413350148182	0.0010984632153681004	0.0010998927790076107	0.0012759346214308545	0.0012772182048273676	0.0013848888512091927	0.0013860485858409417	0.0015068295484221808	0.0015078220690908836	0.0017824989488665175	0.0017830111843937775	0.16672451857037063	0.16637502221727987	-9.238644442868815e-05	-0.00015217146073659427	-9.24638107407394e-05	-0.0001522988922530999
0.7196516264105322	0.0010981481715900093	0.0010995773252244214	0.0012755686779714686	0.0012768518932306937	0.0013844916591215083	0.0013856510611364222	0.0015063973831097156	0.001507389619119433	0.0017819877200984464	0.001782499808715201	0.1667245184306225	0.16637502207782895	-9.191541219025212e-05	-0.00015230784762038097	-9.199238404930532e-05	-0.00015243539334858225
0.7239878894801961	0.0010978328460504393	0.0010992615893130572	0.0012752024072256315	0.0012764852540183172	0.0013840941117981857	0.0013852531808987852	0.0015059648312809096	0.0015069567823770573	0.0017814760340975273	0.0017819879756723988	0.1667245182883384	0.16637502193584908	-9.144643296574162e-05	-0.00015244377570650114	-9.152301209189306e-05	-0.0001525714352636487
0.7283502807162107	0.0010975172397021719	0.0010989455722275382	0.001274835810300011	0.0012761182882980201	0.00138369621044037	0.0013848549463301772	0.001505531894242631	0.0015065235601714822	0.0017809638924096277	0.0017814756868116842	0.16672451814347267	0.1663750217912922	-9.09794988102064e-05	-0.00015257924181183435	-9.105568691644694e-05	-0.00015270701481157056
0.7327389575539218	0.0010972013535045946	0.0010986292749285008	0.0012744688883089487	0.0012757509971852642	0.0013832979562575232	0.0013844563586410746	0.0015050985733108069	0.0015060899538195047	0.00178045129659134	0.0017809629436900947	0.16672451799597884	0.16637502164411427	-9.051460180578563e-05	-0.00015271424274082568	-9.059040059744561e-05	-0.00015284212879274062
0.7371540783773028	0.0010968851884237193	0.001098312698383214	0.0012741016423744793	0.001275383381803213	0.0013828993504674638	0.001384057419050319	0.001504664869810451	0.001505655964647009	0.0017799382482099953	0.0017804497478754139	0.16672451784581005	0.16637502149426672	-9.005173406073652e-05	-0.00015284877528426444	-9.012714523701226e-05	-0.00015297677399583876
0.74159580252467	0.0010965687454322127	0.001097995843565611	0.0012737340736263681	0.0012750154432827707	0.0013825003942964	0.0013836581287851434	0.0015042307850757026	0.0015052215939890146	0.0017794247488437233	0.0017799361009462242	0.16672451769291674	0.16637502134169924	-8.959088771087753e-05	-0.0001529828362216712	-8.96659129645816e-05	-0.00015311094719810958
0.746064290294433	0.001096252025509421	0.0010976787114563111	0.001273366183202137	0.0012746471827625987	0.0013821010889789552	0.0013832584890812068	0.0015037963204498587	0.0015047868431897022	0.0017789108000814842	0.001779422004491944	0.1667245175372482	0.1663750211863639	-8.913205491944964e-05	-0.00015311642232068712	-8.920669593662223e-05	-0.00015324464516397462
0.7505597029508803	0.001095935029641393	0.0010973613030426479	0.0012729979722470918	0.0012742786013891618	0.0013817014357582035	0.001382858501182624	0.001503361477285415	0.0015043517136024609	0.001778396403523118	0.0017789074601128722	0.16672451737875776	0.16637502102821078	-8.867522787531223e-05	-0.00015324953033485356	-8.874948633619262e-05	-0.00015337786464564296
0.7550822027299987	0.001095617758820909	0.0010970436193186918	0.0012726294419143592	0.0012739097003167381	0.0013813014358857085	0.0013824581663420018	0.001502926256944092	0.0015039162065899059	0.001777881560779375	0.0017783924694202223	0.16672451721739032	0.16637502086718997	-8.822039879419208e-05	-0.00015338215700533286	-8.829427637196963e-05	-0.0001535106023806132
0.7596319528453285	0.0010953002140475095	0.0010967256612852848	0.0012722605933649142	0.0012735404807074776	0.0013809010906215488	0.0013820574858204786	0.0015024906607968844	0.001503480323523936	0.0017773662734719752	0.0017778770340361818	0.16672451705309527	0.16637502070324606	-8.77675599197103e-05	-0.00015351429906257374	-8.784105828049671e-05	-0.00015364285509578135
0.7642091174938536	0.0010949823963275114	0.0010964074299500538	0.0012718914277676026	0.0012731709437313998	0.0013805004012343476	0.0013816564608877396	0.001502054690224081	0.0015030440657857482	0.0017768505432336306	0.001777361155593931	0.16672451688582085	0.16637502053632833	-8.731670352163379e-05	-0.0001536459532245904	-8.738982432568432e-05	-0.00015377461950699667
0.7688138618619275	0.0010946643066740416	0.0010960889263274436	0.001271521946299183	0.0012728010905664455	0.0013800993690013103	0.0013812550928220602	0.0015016183466153084	0.0015026074347658863	0.0017763343717080984	0.0017768448357377011	0.16672451671551122	0.16637502036638321	-8.686782189543107e-05	-0.00015377711619440904	-8.694056679664497e-05	-0.00015390589231523144
0.7734463521312342	0.0010943459461070619	0.0010957701514387429	0.0012711521501443462	0.0012724309223984998	0.0013796979952082622	0.0013808533829103397	0.0015011816313695646	0.0015021704318642685	0.0017758177605502225	0.0017763280761228103	0.1667245165421118	0.16637502019335382	-8.642090736313279e-05	-0.000153907784663454	-8.649327800869244e-05	-0.0001540366702082463
0.7781067554847866	0.001094027315653397	0.001095451106312114	0.0012707820404957606	0.0012720604404214285	0.001379296281149674	0.0013804513324481371	0.0015007445458952628	0.0015017330584902366	0.0017753007114259772	0.001775810878415714	0.16672451636556532	0.16637502001718474	-8.59759522740533e-05	-0.00015403795531138131	-8.60479503047018e-05	-0.00015416694986319923
0.7827952401129585	0.0010937084163467556	0.0010951317919826085	0.0012704116185540833	0.001271689645837097	0.001378894228128696	0.0013800489427396904	0.0015003070916102552	0.001501295316062576	0.0017747832260125041	0.001775293244294034	0.1667245161858166	0.16637501983782035	-8.553294900270902e-05	-0.00015416762480402468	-8.560457605324978e-05	-0.0001542967279435925
0.7875119752195561	0.001093389249227761	0.0010948122094922056	0.0012700408855280056	0.0012713185398554147	0.0013784918374571964	0.0013796462150979674	0.0014998692699418753	0.0015008572060095618	0.0017742653059981608	0.001774775175446615	0.16672451600280597	0.16637501965520035	-8.50918899510944e-05	-0.0001542967897960601	-8.516314764941968e-05	-0.00015442600110049387
0.792257131027923	0.0010930698153439724	0.0010944923598898272	0.0012696698426342748	0.0012709471236943487	0.0013780891104557813	0.0013792431508446816	0.0014994310823269726	0.0015004187297689884	0.0017737469530825537	0.0017742566735735518	0.16672451581647563	0.1663750194692689	-8.465276754635043e-05	-0.00015442544692784166	-8.472365751432953e-05	-0.0001545547659720925
0.7970308787870847	0.0010927501157499205	0.0010941722442313758	0.0012692984910977324	0.0012705753985799758	0.0013776860484538498	0.0013788397513103425	0.0014989925302119499	0.0014999798887882125	0.0017732281689765963	0.0017737377403862495	0.16672451562676313	0.16637501927996237	-8.421557424095893e-05	-0.0001545535928259567	-8.428609809399412e-05	-0.00015468301918164507
0.8018333907779276	0.0010924301515071284	0.001093851863579757	0.0012689268321513438	0.0012702033657465018	0.0013772826527896104	0.0013784360178342831	0.0014985536150528072	0.0014995406845241938	0.0017727089554025468	0.0017732183776074622	0.16672451543360906	0.16637501908722116	-8.378030251568469e-05	-0.00015468122410777774	-8.385046186282219e-05	-0.00015481075734369298
0.8066648403194178	0.0010921099236841326	0.0010935312190048967	0.0012685548670362174	0.0012698310264362825	0.001376878924810112	0.0013780319517646782	0.0014981143383151557	0.0014991011184435075	0.0017721893140940342	0.001772698586971317	0.16672451523694956	0.16637501889098186	-8.334694487560634e-05	-0.00015480833737496758	-8.341674131992494e-05	-0.00015493797705784518
0.8115254017748545	0.001091789433356522	0.001093210311583784	0.0012681825970016515	0.0012694583818998744	0.0013764748658712962	0.0013776275544586047	0.001497674701474282	0.0014986611920224135	0.0017716692467961296	0.0017721783702233883	0.16672451503672314	0.166375018691183	-8.291549385072705e-05	-0.00015493492921514473	-8.298492898883847e-05	-0.00015506467490805642
0.8164152505581643	0.0010914686816069581	0.0010928891424004882	0.001267810023305162	0.0012690854333960563	0.001376070477338018	0.001377222827282061	0.0014972347060151694	0.0014982209067468718	0.001771148755265374	0.0017716577291207196	0.16672451483286316	0.16637501848775815	-8.248594199877779e-05	-0.00015506099620560265	-8.255501742118754e-05	-0.0001551908474693997
0.8213345631402307	0.001091147669525199	0.0010925677125461872	0.001267437147212506	0.001268712182191859	0.0013756657605840774	0.0013768177716099962	0.0014967943534325353	0.001497780264112585	0.001770627841269819	0.001771136665431874	0.1667245146253035	0.16637501828064213	-8.205828190249731e-05	-0.0001551865349103676	-8.212699919360467e-05	-0.00015531649130295921
0.8262835170552626	0.001090826398208132	0.0010922460231191941	0.0012670639699977177	0.0012683386295625984	0.0013752607169922593	0.0013764123888263527	0.0014963536452308702	0.001497339265625037	0.00177010650658908	0.001770615180936976	0.16672451441397718	0.16637501806976923	-8.163250617002071e-05	-0.000155311541879255	-8.170086690728606e-05	-0.000155441602954276
0.8312622909072027	0.0010905048687597989	0.0010919240752249892	0.0012666904929431427	0.0012679647767919122	0.0013748553479543662	0.0013760066803241043	0.0014959125829244796	0.0014968979127995272	0.001769584753014374	0.00177009327742776	0.16672451419881676	0.16637501785506753	-8.120860743507374e-05	-0.0001554360136493682	-8.127661319029533e-05	-0.00015556617895862157
0.8362710643761712	0.001090183082291421	0.0010916018699762375	0.001266316717339464	0.0012675906251717788	0.0013744496548712527	0.0013756006475052732	0.0014954711680375114	0.0014964562071612094	0.0017690625823485648	0.0017695709567076068	0.16672451397975188	0.16637501763647086	-8.078657835614012e-05	-0.00015555994674354423	-8.085423069562059e-05	-0.00015569021583700104
0.8413100182249524	0.0010898610399214337	0.0010912794084928308	0.001265942644485744	0.0012672161760025687	0.0013740436391528649	0.0013751942917809858	0.0014950294021040076	0.001496014150245136	0.0017685399964062138	0.0017690482205916004	0.16672451375671138	0.16637501741390717	-8.03664116183489e-05	-0.00015568333767329579	-8.043371210136874e-05	-0.00015581371009648626
0.8463793343055166	0.0010895387427755018	0.0010909566919018988	0.00126556827568944	0.0012668414305930542	0.0013736373022182598	0.0013747876145714908	0.0014945872866679228	0.0014955717435962794	0.0017680169970136104	0.0017685250709065562	0.16672451352962286	0.16637501718730457	-7.994809993203122e-05	-0.000155806182937257	-8.001505011168142e-05	-0.00015593665823238068
0.8514791955655843	0.0010892161919865558	0.001090633721337847	0.0012651936122664474	0.0012664663902604556	0.0013732306454956543	0.0013743806173062017	0.001494144823283179	0.0014951289887695834	0.0017674935860088285	0.0017680015094910758	0.1667245132984153	0.1663750169565899	-7.953163603158231e-05	-0.00015592847901807483	-7.959823745537498e-05	-0.0001560590567256659
0.8566097860552276	0.0010888933886948186	0.0010903104979423808	0.0012648186555411322	0.0012660910563304705	0.0013728236704224584	0.00137397330142373	0.0014937020135136916	0.0014946858873299967	0.001766969765241766	0.001767477538195589	0.16672451306301064	0.16637501672168825	-7.911701267671045e-05	-0.00015605022238590616	-7.918326688663435e-05	-0.00015618090204422286
0.861771290933513	0.0010885703340478333	0.0010899870228645366	0.0012644434068463622	0.0012657154301373046	0.001372416378445308	0.0013735656683719188	0.0014932588589334195	0.0014942424408525125	0.001766445536574193	0.001766953158882402	0.16672451282333323	0.16637501648252456	-7.870422265415788e-05	-0.0001561714095004163	-7.877013118492981e-05	-0.00015630219064288742
0.8669638964751838	0.0010882470292004846	0.0010896632972607029	0.0012640678675235287	0.0012653395130237028	0.0013720087710200857	0.001373157719607879	0.0014928153611263872	0.001493798650922199	0.001765920901879791	0.0017664283734257352	0.1667245125793075	0.16637501623901968	-7.829325877339866e-05	-0.00015629203680461723	-7.835882315412879e-05	-0.00015642291896178495
0.8721877900773816	0.0010879234753150375	0.0010893393222946568	0.0012636920389225976	0.0012649633063409878	0.0013716008496119894	0.0013727494565980284	0.00149237152168674	0.0014933545191342533	0.001765395863044207	0.0017659031837117779	0.1667245123308528	0.16637501599109614	-7.788411386941418e-05	-0.0001564121007280872	-7.794933562380035e-05	-0.000156543083429328
0.877443160266411	0.0010875996735611557	0.0010890150991375832	0.0012633159224021246	0.0012645868114490807	0.0013711926156955302	0.0013723408808181152	0.0014919273422187664	0.0014929100470940195	0.0017648704219650861	0.0017653775916387207	0.16672451207788913	0.16637501573867336	-7.74767808036092e-05	-0.000156531597690579	-7.754166144816055e-05	-0.00015666268045949616
0.8827301967045416	0.001087275625115934	0.0010886906289681087	0.0012629395193292973	0.0012642100297165458	0.0013707840707545885	0.0013719319937532679	0.0014914828243369484	0.0014924652364170434	0.0017643445805521274	0.001764851599116813	0.16672451182033562	0.16637501548166944	-7.707125245962065e-05	-0.0001566505240931937	-7.713579350610011e-05	-0.0001567817064528909
0.8880490901968541	0.0010869513311639256	0.0010883659129723292	0.0012625628310799675	0.0012638329625206167	0.0013703752162824545	0.001371522796898017	0.0014910379696659937	0.0014920200887291034	0.0017638183407271274	0.001764325208068403	0.1667245115581061	0.1663750152200016	-7.666752174714797e-05	-0.00015676887632587455	-7.673172470104572e-05	-0.0001569001577957363
0.8934000326981257	0.0010866267928971729	0.001088040952343837	0.0012621858590386795	0.0012634556112472335	0.0013699660537818455	0.0013711132917563478	0.00149059277984088	0.0014915746056662525	0.0017632917044240245	0.0017637984204279854	0.16672451129111865	0.16637501495358312	-7.626558160123142e-05	-0.00015688665076651898	-7.632944796193142e-05	-0.000157018030862488
0.8987832173197573	0.0010863020115152266	0.0010877157482837448	0.0012618086045987004	0.001263077977291064	0.001369556584764952	0.001370703479841708	0.0014901472565068791	0.0014911287888748502	0.0017627646735889368	0.0017632712381422386	0.1667245110192851	0.16637501468233082	-7.58654249803925e-05	-0.00015700384377714816	-7.592895624178309e-05	-0.00015713532201289127
0.904198838336744	0.0010859769882251896	0.0010873903020007247	0.0012614310691620688	0.0012627000620555543	0.0013691468107534742	0.0013702933626770781	0.0014897014013196207	0.0014906826400116122	0.0017622372501802264	0.0017627436631700887	0.16672451074251804	0.1663750144061553	-7.546704486771638e-05	-0.00015712045170601652	-7.553024251683027e-05	-0.00015725202759048207
0.9096470911946843	0.0010856517242417312	0.0010870646147110282	0.0012610532541396087	0.0012623218669529518	0.0013687367332786571	0.001369882941794986	0.00148925521594511	0.0014902361607436446	0.0017617094361685305	0.0017622156974827382	0.1667245104607288	0.16637501412496747	-7.507043427103233e-05	-0.0001572364708884999	-7.513329979019767e-05	-0.00015736814392947052
0.915128172516836	0.0010853262207871233	0.0010867386876385167	0.0012606751609509747	0.001261943393404336	0.0013683263538813233	0.001369472218737539	0.001488808702059772	0.0014897893527484774	0.0017611812335368109	0.001761687343063722	0.1667245101738233	0.16637501383867676	-7.467558622276105e-05	-0.00015735189764637392	-7.473812108775568e-05	-0.00015748366734746888
0.9206422801112097	0.0010850004790912658	0.0010864125220146905	0.0012602967910246802	0.0012615646428396586	0.0013679156741119099	0.00136906119505648	0.0014883618613504988	0.0014893422177141102	0.0017606526442804035	0.0017611586019089462	0.16672450988171114	0.16637501354718826	-7.428249377915142e-05	-0.00015746672828692576	-7.434469945977185e-05	-0.00015759859414810062
0.9261896129777101	0.0010846745003917184	0.0010860861190787202	0.0012599181457981325	0.0012611856166977729	0.0013675046955305085	0.0013686498723132043	0.0014879146955146816	0.001488894757339056	0.0017601236704070636	0.0017606294760267461	0.1667245095842982	0.16637501325041132	-7.389115002064128e-05	-0.0001575809591032873	-7.395302798185455e-05	-0.00015771292062333186
0.931770371315315	0.0010843482859337241	0.0010857594800774684	0.0012595392267176638	0.0012608063164264668	0.0013670934197068986	0.0013682382520788024	0.0014874672062602458	0.0014884469733323637	0.001759594313937007	0.001760099967437919	0.16672450928148652	0.16637501294824653	-7.350154805206566e-05	-0.0001576945863753787	-7.356309975230235e-05	-0.0001578266430486419
0.9373847565293029	0.0010840218369702463	0.0010854326062655299	0.001259160035238572	0.0012604267434825002	0.0013666818482205834	0.0013678263359341058	0.0014870193953057044	0.0014879988674136781	0.0017590645769029686	0.0017595700781757836	0.16672450897317811	0.1663750126405967	-7.311368100164362e-05	-0.0001578076063672995	-7.317490789378323e-05	-0.0001579397576851882
0.9430329712385201	0.0010836951547619933	0.0010851054989052525	0.001258780572825149	0.0012600468993316384	0.0013662699826608353	0.0013674141254697118	0.0014865712643801897	0.001487550441313273	0.0017585344613502438	0.001759039810286223	0.16672450865927266	0.1663750123273638	-7.272754202297671e-05	-0.00015792001533254663	-7.278844555430597e-05	-0.00015805226078363654
0.9487152192826929	0.0010833682405774416	0.0010847781592667636	0.0012584008409507067	0.0012596667854486775	0.001365857824626708	0.0013670016222860173	0.0014861228152234884	0.001487101696772078	0.001758003969336725	0.0017585091658277236	0.16672450833967195	0.16637501200844546	-7.234312429282852e-05	-0.0001580318095085742	-7.240370590438916e-05	-0.0001581641485773333
0.9544317057297852	0.0010830410956928786	0.001084450588628012	0.001258020841097632	0.0012592864033174939	0.0013654453757271055	0.001366588827993274	0.0014856740495860932	0.0014866526355417403	0.0017574731029329693	0.001757978146871437	0.16672450801426966	0.16637501168373778	-7.196042101055566e-05	-0.00015814298511618308	-7.20206821383379e-05	-0.00015827541728502537
0.9601826368833979	0.0010827137213924199	0.0010841227882747836	0.0012576405747573992	0.001258905754431062	0.0013650326375808028	0.0013661757442116093	0.0014852249692292301	0.0014862032593846483	0.0017569418642222276	0.0017574467555012136	0.16672450768295943	0.1663750113531366	-7.157942540149398e-05	-0.0001582535383664041	-7.163936747536792e-05	-0.00015838606311396886
0.9659682202902156	0.0010823861189680453	0.0010837947595007393	0.0012572600434306162	0.0012585248402915	0.001364619611816473	0.0013657623725710647	0.001484775575924911	0.001485753570073978	0.0017564102553005061	0.0017569149938136618	0.16672450734563632	0.16637501101653368	-7.120013071344744e-05	-0.00015836346545378133	-7.125975515751004e-05	-0.0001584960822552106
0.9717886647474951	0.0010820582897196273	0.0010834665036074432	0.0012568792486270593	0.0012581436624101003	0.0013642063000727485	0.0013653487147116438	0.0014843258714559698	0.0014853035693937395	0.0017558782782766066	0.001756382863918192	0.16672450700218985	0.16637501067382227	-7.082253021771512e-05	-0.00015847276255809284	-7.088183845117835e-05	-0.00015860547088653032
0.9776441803106027	0.0010817302349549554	0.0010831380219043865	0.001256498191865695	0.0012577622223073623	0.0013637927039982368	0.0013649347722833305	0.0014838758576160938	0.0014848532591388006	0.0017553459352721709	0.0017558503679370545	0.1667245066525101	0.16637501032488838	-7.044661720935486e-05	-0.00015858142584518342	-7.050561064539385e-05	-0.0001587142251699425
0.9835349783005937	0.0010814019559897805	0.0010828093157090317	0.0012561168746747368	0.001257380521513033	0.0013633788252515764	0.0013645205469461563	0.001483425536209884	0.0014844026411149536	0.0017548132284217464	0.0017553175080054116	0.16672450629648242	0.16637500996962176	-7.00723850073498e-05	-0.00015868945146746416	-7.013106505329714e-05	-0.0001588223412543055
0.9894612713118381	0.0010810734541478219	0.0010824803863468215	0.0012557352985916555	0.0012569985615661311	0.0013629646655014512	0.0013641060403702006	0.0014829749090528742	0.0014839517171389262	0.0017542801598728055	0.0017547842862713544	0.16672450593399238	0.16637500960790627	-6.969982695347043e-05	-0.00015879683556152546	-6.975819501139902e-05	-0.00015892981527326766
0.9954232732196957	0.001080744730760823	0.0010821512351512318	0.001255353465163236	0.001256616344014997	0.0013625502264266595	0.0013636912542356683	0.0014825239779715914	0.0014835004890384515	0.0017537467317858292	0.0017542507048959855	0.1667245055649207	0.16637500923962456	-6.932893641314886e-05	-0.000158903574250302	-6.938699387927516e-05	-0.0001590366433460444
1.0014211991882311	0.0010804157871685588	0.0010818218634637807	0.0012549713759455916	0.0012562338704173092	0.001362135509716115	0.0013632761902328894	0.0014820727448035828	0.001483048958652282	0.001753212946334324	0.001753716766053434	0.16672450518915094	0.16637500886465695	-6.895970677554819e-05	-0.00015900966364290614	-6.901745504070411e-05	-0.00015914282157891702
1.0074552656779823	0.0010800866247188815	0.001081492272634074	0.0012545890325042154	0.0012558511423401372	0.001361720517068919	0.0013628608500623864	0.0014816212113974625	0.0014825971278302557	0.001752678805704889	0.0017531824719309314	0.16672450480655904	0.1663750084828829	-6.859213145168908e-05	-0.0001591150998311308	-6.86495719015856e-05	-0.00015924834606112492
1.013525690453769	0.0010797572447677436	0.0010811624640198294	0.0012542064364140099	0.0012554681613599651	0.001361305250194378	0.0013624452354348948	0.0014811693796129566	0.0014821449984333205	0.0017521443120972603	0.001752647824728845	0.1667245044170212	0.16637500809417838	-6.822620387700318e-05	-0.00015921987889494504	-6.828333789142549e-05	-0.00015935321286830728
1.0196326925925556	0.0010794276486792297	0.001080832438986906	0.001253823589259317	0.00125508492906273	0.0013608897108120484	0.0013620293480714142	0.0014807172513209394	0.0014816925723335826	0.001751609467724361	0.0017521128266607348	0.1667245040204133	0.16637500769841784	-6.786191750972337e-05	-0.00015932399689883026	-6.79187464626696e-05	-0.00015945741806133729
1.0257764924913542	0.001079097837825589	0.0010805021989093388	0.0012534404926339633	0.0012547014470438624	0.001360473900651771	0.0013616131897032353	0.0014802648284034778	0.001481239851414351	0.0017510742748123485	0.0017515774799533995	0.16672450361660615	0.1663750072954734	-6.749926583035637e-05	-0.00015942744989116964	-6.75557910909258e-05	-0.00015956095768626666
1.0319573118751795	0.0010787678135872655	0.0010801717451693672	0.0012530571481412904	0.0012543177169083168	0.0013600578214537234	0.0013611967620719898	0.001479812112753872	0.0014807868375701725	0.0017505387356006672	0.0017510417868469277	0.16672450320546692	0.1663750068852121	-6.713824234298726e-05	-0.00015953023390685717	-6.719446527499173e-05	-0.00015966382777499177
1.0381753738050519	0.0010784375773529222	0.0010798410791574616	0.0012526735573941856	0.0012539337402705996	0.0013596414749684343	0.001360780066929672	0.0014793591062766953	0.001480333532706876	0.0017500028523420909	0.0017505057495947403	0.1667245027868633	0.16637500646750517	-6.677884057486316e-05	-0.0001596323449667425	-6.68347625361887e-05	-0.00015976602434403242
1.0444309026860459	0.0010781071305194826	0.0010795102022723635	0.0012522897220151271	0.001253549518754825	0.001359224862956846	0.0013603631060387002	0.0014789058108878466	0.0014798799387416197	0.0017494666273027845	0.001749969370463656	0.16672450236066227	0.16637500604221472	-6.642105407463073e-05	-0.00015973377907341213	-6.647667641773713e-05	-0.00015986754339236686
1.05072412427539	0.0010777764744921568	0.0010791791159211112	0.0012519056436362177	0.0012531650539947372	0.0013588079871903447	0.0013599458811719462	0.0014784522285145808	0.0014794260576029305	0.001748930062762347	0.001749432651733929	0.16672450192672297	0.16637500560920174	-6.60648764152505e-05	-0.00015983453221851684	-6.612020048746281e-05	-0.00015996838090903687
1.057055265690613	0.0010774456106844676	0.001078847821519067	0.001251521323899214	0.0012527803476337415	0.0013583908494507887	0.0013595283941127574	0.001477998361095553	0.0014789718912307413	0.0017483931610138568	0.001748895595699297	0.16672450148490472	0.16637500516832884	-6.571030119170707e-05	-0.00015993460037699858	-6.576532833510451e-05	-0.00016006853286598677
1.0634245554177415	0.0010771145405182926	0.001078516320489958	0.001251136764455572	0.001252395401324958	0.001357973451530567	0.0013591106466550244	0.0014775442105808727	0.001478517441576445	0.0017478559243639356	0.0017483582046670463	0.1667245010350665	0.16637500471945196	-6.535732202102296e-05	-0.0001600339795075345	-6.541205357202262e-05	-0.00016016799521756386
1.0698322233195456	0.0010767832654238832	0.0010781846142658975	0.0012507519669664742	0.0012520102167312382	0.0013575557952326244	0.0013586926406032036	0.0014770897789321293	0.001478062710602924	0.0017473183551327852	0.0017478204809580455	0.1667245005770617	0.16637500426242668	-6.500593254324394e-05	-0.00016013266555497951	-6.506036983291996e-05	-0.00016026676390512584
1.0762785006438331	0.001076451786839908	0.0010778527042874257	0.0012503669331028779	0.0012516247955252234	0.001357137882370511	0.0013582743777723642	0.001476635068122451	0.0014776077002846058	0.00174678045565425	0.0017472824269068113	0.16672450011074105	0.16637500379710127	-6.4656126420648e-05	-0.00016023065444853435	-6.47102707751479e-05	-0.00016036483485548647
1.0827636200317978	0.0010761201062134769	0.0010775205920035345	0.0012499816645455397	0.0012512391393893567	0.0013567197147684124	0.001357855859988216	0.0014761800801365388	0.0014771524126074998	0.0017462422282758575	0.0017467440448615476	0.16672449963595493	0.16637500332333038	-6.430789733846698e-05	-0.00016032794210335544	-6.436175007838718e-05	-0.00016046220397986088
1.089287815526412	0.001075788225000169	0.0010771882788716985	0.0012495961629850557	0.0012508532500159375	0.0013563012942611925	0.0013574370890871638	0.0014757248169707073	0.0014766968495692353	0.001745703675358873	0.0017462053371841973	0.1667244991525492	0.16637500284095733	-6.396123900305473e-05	-0.00016042452441678012	-6.40148014438846e-05	-0.0001605588671724223
1.0958513225808764	0.0010754561446640807	0.0010768557663579181	0.0012492104301219092	0.0012504671291071578	0.0013558826226944447	0.0013570180669163414	0.0014752692806329426	0.0014762410131791215	0.0017451647992783618	0.0017456663062505105	0.16672449866036598	0.1663750023498268	-6.361614514384384e-05	-0.00016052039727282308	-6.36694185956882e-05	-0.00016065482031329958
1.1024543780671139	0.0010751238666778364	0.0010765230559367344	0.0012488244676664866	0.001250080778375127	0.001355463701924512	0.001356598795333651	0.0014748134731429263	0.0014757849054581713	0.0017446256024232195	0.0017451269544500702	0.16672449815924717	0.16637500184977916	-6.32726095125824e-05	-0.00016061555654028892	-6.33255952801337e-05	-0.00016075005926757813
1.1090972202843215	0.0010747913925226366	0.0010761901490912757	0.0012484382773391355	0.0012496941995419227	0.0013550445338185418	0.001356179276207802	0.0014743573965320953	0.0014753285284391595	0.0017440860871962434	0.0017445872841863658	0.1667244976490295	0.16637500134065153	-6.293062588223763e-05	-0.00016070999807060726	-6.298332526551154e-05	-0.00016084457988457812
1.115780088967567	0.0010744587236882852	0.0010758570473132821	0.0012480518608701911	0.0012493073943396179	0.0013546251202545257	0.0013557595114183554	0.0014739010528436822	0.0014748718841666628	0.0017435462560141766	0.0017440472978768335	0.16672449712954934	0.1663750008222816	-6.259018804875838e-05	-0.00016080371770199609	-6.264260234185859e-05	-0.00016093837799702193
1.1225032252964444	0.001074125861673216	0.0010755237521031396	0.001247665220000013	0.001248920364510325	0.0013542054631213267	0.0013553395028557647	0.0014734444441327477	0.0014744149746970996	0.0017430061113077537	0.0017435069979529097	0.16672449660063626	0.1663750002944994	-6.225128982946526e-05	-0.0001608967112555204	-6.230342032152725e-05	-0.00016103144942325454
1.1292668719037753	0.0010737928079845352	0.0010751902649699145	0.0012472783564790272	0.001248533111806232	0.0013537855643187418	0.0013549192524214115	0.0014729875724662444	0.0014739578020987816	0.0017424656555217665	0.001742966386860091	0.16672449606212164	0.1663749997571348	-6.191392506293969e-05	-0.00016098897453520333	-6.196577303878292e-05	-0.00016112378996574472
1.1360712728843656	0.0010734595641380463	0.0010748565874313819	0.001246891272067764	0.0012481456379896374	0.001353365425757529	0.001354498762027651	0.0014725304399230451	0.0014735003684519517	0.0017419248911151063	0.0017424254670579727	0.16672449551382812	0.16637499921001314	-6.15780876111055e-05	-0.00016108050333341062	-6.162965434948486e-05	-0.00016121539541102958
1.1429166738038161	0.0010731261316582843	0.0010745227210140606	0.0012465039685368893	0.0012477579448329885	0.001352945049359441	0.0013540780335978516	0.0014720730485939932	0.001473042675848831	0.0017413838205608179	0.001741884241020315	0.16672449495557912	0.166374998652958	-6.124377135673098e-05	-0.0001611712934240228	-6.129505813136371e-05	-0.000161306261529659
1.1498033217073829	0.0010727925120785522	0.00107418866725325	0.0012461164476672496	0.0012473700341189282	0.0013525244370572865	0.0013536570690664367	0.001471615400581951	0.0014725847263936695	0.0017408424463461604	0.00174134271123509	0.16672449438719478	0.16637499808578762	-6.091097020409497e-05	-0.00016126134056509978	-6.096197828366068e-05	-0.00016139638407630663
1.1567314651288954	0.00107245870694095	0.001073854427693056	0.001245728711249913	0.0012469819076403178	0.0013521035907949537	0.0013532358703789273	0.0014711574980018436	0.0014721265222027821	0.0017403007709726498	0.0017408008802045369	0.16672449380849028	0.16637499750832077	-6.0579678079250576e-05	-0.00016135064049893622	-6.063040872754388e-05	-0.00016148575879032512
1.1637013540997225	0.0010721247177964074	0.0010735200038864252	0.0012453407610861912	0.0012465935672002883	0.0013516825125274665	0.0013528144394919785	0.0014706993429806927	0.0014716680654045932	0.0017397587969561158	0.0017402587504452072	0.16672449321927743	0.1663749969203662	-6.024988893003902e-05	-0.00016143918895267229	-6.030034340578916e-05	-0.00016157438139524638
1.1707132401577995	0.0010717905462047199	0.0010731853973951838	0.0012449525989876988	0.0012462050146122715	0.00135126120422101	0.0013523927783734263	0.0014702409376576798	0.0014712093581396946	0.0017392165268267613	0.0017397163244880314	0.16672449261936578	0.16637499632173747	-5.992159672529862e-05	-0.00016152698163646173	-5.997177628197514e-05	-0.00016166224759683878
1.177767376356704	0.0010714561937345826	0.0010728506097900672	0.0012445642267763794	0.0012458162517000472	0.0013508396678529925	0.0013519708890023323	0.0014697822841841825	0.0014707504025608805	0.00173867396312921	0.0017391736048783682	0.16672449200856068	0.1663749957122378	-5.959479545589175e-05	-0.0001616140142455813	-5.964470134206534e-05	-0.00016174935308738148
1.1848640172747877	0.0010711216619636143	0.0010725156426507475	0.0012441756462845406	0.0012454272802977643	0.0013504179054120605	0.0013515487733690105	0.001469323384723813	0.0014702912008331891	0.0017381311084225545	0.0017386305941760457	0.16672449138666584	0.1663749950916723	-5.926947913349745e-05	-0.0001617002824579883	-5.931911259265954e-05	-0.0001618356935411125
1.1920034190243662	0.0010707869524784095	0.0010721804975658829	0.001243786859354911	0.0012450381022500064	0.0013499959188981742	0.0013511264334750944	0.0014688642414524837	0.0014698317551339662	0.0017375879652804305	0.0017380872949554398	0.16672449075347878	0.16637499445983825	-5.894564179115269e-05	-0.00016178578193576376	-5.899500406200686e-05	-0.00016192126461678225
1.1991858392609598	0.0010704520668745488	0.0010718451761331303	0.0012433978678406568	0.001244648719411802	0.0013495737103226162	0.00135070387133355	0.0014684048565584283	0.001469372067652886	0.001737044536291042	0.0017375437098055015	0.16672449010879406	0.1663749938165311	-5.8623277483502156e-05	-0.00016187050832583427	-5.8672369799256385e-05	-0.0001620060619564878
1.2064115371925936	0.0010701170067566538	0.0010715096799592	0.0012430086736054387	0.0012442591336486882	0.0013491512817080614	0.0013502810889687513	0.0014679452322422697	0.0014689121405920243	0.001736500824057248	0.001736999841329836	0.16672448945240254	0.16637499316154247	-5.830238028542434e-05	-0.00016195445725614155	-5.835120387469306e-05	-0.00016209008118539536
1.2136807735891502	0.001069781773738409	0.0010711740106598752	0.001242619278523443	0.0012438693468367348	0.0013487286350886043	0.001349858088416491	0.0014674853707170562	0.0014684519761658844	0.001735956831196591	0.0017364556921467432	0.1667244887840916	0.1663749924946599	-5.7982944293794025e-05	-0.0001620376243411381	-5.8031500380514855e-05	-0.00016217331791507084
1.2209938107917835	0.0010694463694425973	0.00107083816986005	0.001242229684479419	0.001243479360862589	0.0013483057725098043	0.0013494348717240428	0.001467025274208307	0.0014679915766014535	0.001735412560341364	0.0017359112648892704	0.1667244881036459	0.16637499181566795	-5.7664963625900234e-05	-0.00016212000517679126	-5.771325342888989e-05	-0.0001622557677373182
1.2283509127223842	0.0010691107955011399	0.0010705021591937687	0.0012418398933687286	0.0012430891776235161	0.0013478826960287354	0.0013490114409502002	0.001466564944954064	0.0014675309441382481	0.001734868014138668	0.0017353665622052827	0.1667244874108426	0.16637499112434695	-5.734843242066745e-05	-0.00016220159534491296	-5.739645715353847e-05	-0.00016233742622911995
1.2357523448931043	0.0010687750535551194	0.0010701659803042502	0.0012414499070973696	0.001242698799027434	0.0013474594077140121	0.0013485877981653169	0.0014661043852049304	0.0014670700810283533	0.001734323195250455	0.001734821586757499	0.16672448670545925	0.16637499042047144	-5.7033344837378874e-05	-0.00016228239040916304	-5.7081105708622903e-05	-0.0001624182889501391
1.2431983744159416	0.0010684391452548275	0.0010698296348439337	0.0012410597275820333	0.0012423082269929627	0.0013470359096458566	0.0013481639454513558	0.001465643597224131	0.0014666089895364856	0.0017337781063535996	0.0017342763412235616	0.1667244859872682	0.16637498970381423	-5.6719695055287844e-05	-0.00016236238591404994	-5.676719326937196e-05	-0.00016249835144344082
1.2506892700123766	0.001068103072259795	0.0010694931244745072	0.0012406693567501407	0.0012419174634494589	0.0013466122039161319	0.0013477398849019268	0.0014651825832875513	0.0014661476719400309	0.0017332327501399466	0.0017337308282960936	0.16672448525603398	0.16637498897414385	-5.6407477275810525e-05	-0.00016244157739164766	-5.6454714031872744e-05	-0.00016257760923588105
1.2582253020230734	0.0010677668362388197	0.0010691564508669414	0.0012402787965398697	0.001241526510337053	0.001346188292628374	0.0013473156186223337	0.0014647213456837809	0.0014656861305290842	0.0017326871293163637	0.0017331850506827414	0.1667244845115217	0.16637498823122115	-5.609668572086057e-05	-0.00016251996035648864	-5.6143662213070655e-05	-0.00016265605783816195
1.2658067424176331	0.0010674304388700062	0.0010688196157015236	0.0012398880489002066	0.001241135369606689	0.00134576417789785	0.0013468911487296111	0.0014642598867141636	0.0014652243676065086	0.0017321412466048	0.0017326390111062353	0.16672448375348858	0.1663749874748086	-5.578731463179443e-05	-0.00016259753030339885	-5.5834032049992266e-05	-0.00016273369274233396
1.2734338648044117	0.0010670938818408094	0.0010684826206679046	0.0012394971157909935	0.0012407440432201824	0.0013453398618516054	0.0013464664773525853	0.0014637982086928615	0.001464762385487989	0.0017315951047423529	0.0017320927123044647	0.1667244829816906	0.1663749867046599	-5.547935827157624e-05	-0.00016267428271293793	-5.552581780046695e-05	-0.0001628105094245158
1.2811069444403917	0.001066757166848052	0.0010681454674651139	0.0012391059991829513	0.001240352533150234	0.001344915346628489	0.0013460416066318967	0.0014633363139468732	0.0014643001865020577	0.0017310487064813064	0.001731546157030503	0.166724482195876	0.16637498592052583	-5.5172810923750926e-05	-0.0001627502130492342	-5.521901374300198e-05	-0.00016288650334422838
1.2888262582411194	0.001066420295597975	0.0010678081578016133	0.0012387147010577326	0.001239960841380494	0.0013444906343792146	0.0013456165387200642	0.001462874204816105	0.0014638377729901642	0.0017305020545892006	0.0017309993480526887	0.16672448139579077	0.16637498512215046	-5.486766689115352e-05	-0.00016282531675576584	-5.491361417581109e-05	-0.0001629616699415637
1.296592084790695	0.0010660832698062683	0.001067470693395326	0.0012383232234079646	0.0012395689699055917	0.001344065727266406	0.0013451912757815202	0.001462411883653419	0.0014633751473067177	0.001729955151848893	0.00173045228815468	0.16672448058117767	0.16637498430927639	-5.4563920497879836e-05	-0.0001628995892620222	-5.4609613418743486e-05	-0.00016303600464367962
1.3044047043518285	0.0010657460911981018	0.0010671330759736643	0.0012379315682372802	0.001239176920731174	0.0013436406274646266	0.001344765819992646	0.0014619493528246605	0.0014629123118191263	0.0017294080010585968	0.001729904980135497	0.16672447975176896	0.16637498348164126	-5.426156608839827e-05	-0.00016297302598045071	-5.430700581114667e-05	-0.0001631095028580276
1.312264398875954	0.001065408761508168	0.0010667953072735787	0.0012375397375603693	0.0012387846958739587	0.0013432153371604376	0.001344340173541837	0.001461486614708734	0.0014624492689078589	0.0017288606050319595	0.0017293574268095959	0.16672447890729805	0.16637498263897532	-5.39605980266894e-05	-0.0001630456223039034	-5.400578571208847e-05	-0.0001631821599731298
1.320171452013404	0.0010650712824807143	0.0010664573890415852	0.0012371477334030144	0.0012383922973617644	0.0013427898585524427	0.0013439143386295377	0.001461023671697635	0.0014619860209664876	0.0017283129665981078	0.00172880963100692	0.16672447804749116	0.16637498178100688	-5.3661010697453326e-05	-0.0001631173736099112	-5.370594750168933e-05	-0.00016325397136290887
1.3281261491236485	0.0010647336558695783	0.0010661193230338047	0.0012367555578021337	0.0012379997272335614	0.0013423641938513232	0.001343488317468282	0.0014605605261965029	0.0014615225704017372	0.001727765088601711	0.0017282615955729562	0.16672447717207012	0.16637498090745612	-5.336279850527703e-05	-0.00016318827525801938	-5.340748557997044e-05	-0.00016332493238330192
1.3361287772855897	0.0010643958834382296	0.001065781111016	0.0012363632128058286	0.0012376069875395085	0.0013419383452798962	0.0013430621122827472	0.0014600971806236751	0.001461058919633539	0.0017272169739030415	0.001727713323368801	0.16672447628074968	0.16637498001804127	-5.306595587464824e-05	-0.00016325832258956563	-5.311039436664555e-05	-0.00016339503837176084
1.3441796253079266	0.0010640579669597965	0.001065442754763607	0.0012359707004734148	0.0012372140803409957	0.0013415123150731518	0.0013426357253097964	0.0014596336374107304	0.0014605950710950722	0.0017266686253780232	0.0017271648172712067	0.16672447537324278	0.1663749791124723	-5.277047725013584e-05	-0.0001633275109290122	-5.281466830171777e-05	-0.00016346428464864005
1.352278983739575	0.0010637199082171125	0.001065104256061778	0.0012355780228754769	0.0012368210077106857	0.001341086105478304	0.0013422091587985245	0.0014591698990025423	0.0014601310272328231	0.001726120045918303	0.0017266160801726535	0.16672447444925276	0.1663749781904579	-5.2476357096348236e-05	-0.00016339583558361293	-5.252030184521583e-05	-0.00016353266651775167
1.3604271448801535	0.0010633817090027454	0.0010647656167054136	0.0012351851820938974	0.0012364277717325605	0.0013406597187548299	0.0013417824150102995	0.001458705967857329	0.001459666790506629	0.0017255712384313003	0.0017260671149813974	0.16672447350848427	0.16637497725169917	-5.218358989753091e-05	-0.00016346329184246944	-5.222728947668065e-05	-0.0001636001792638675
1.3686244027905345	0.001063043371119039	0.001064426838499202	0.001234792180221916	0.0012360343745019603	0.0013402331571745244	0.0013413554962188208	0.0014582418464467015	0.0014592023633897288	0.0017250222058402718	0.0017255179246215382	0.16672447255062803	0.16637497629589038	-5.189217015755254e-05	-0.00016352987497614269	-5.193562569523469e-05	-0.00016366681815316309
1.3768710533034536	0.0010627048963781488	0.0010640879232576576	0.0012343990193641574	0.0012356408181256307	0.0013398064230215432	0.0013409284047101566	0.0014577775372557186	0.0014587377483688208	0.0017244729510843713	0.0017249685120330753	0.16672447157537582	0.1663749753227226	-5.160209240023805e-05	-0.00016359558023842924	-5.164530502038689e-05	-0.00016373257843632638
1.3851673940341884	0.0010623662866020781	0.0010637488728051517	0.0012340057016366828	0.0012352471047217572	0.0013393795185924465	0.0013405011427827889	0.0014573130427829324	0.0014582729479441013	0.0017239234771187048	0.0017244188801719654	0.16672447058241055	0.16637497433188136	-5.131335116928537e-05	-0.00016366040286575068	-5.135632199097795e-05	-0.00016379745534483847
1.3935137243912972	0.001062027543622713	0.001063409688975956	0.0012336122291670265	0.0012348532364200196	0.0013389524461962464	0.0013400737127476673	0.0014568483655404408	0.0014578079646293239	0.0017233737869143916	0.0017238690320101851	0.16672446957141235	0.166374973323043	-5.102594102698865e-05	-0.0001637243380737674	-5.1068671164916646e-05	-0.00016386144409091807
1.4019103455874267	0.0010616886692818705	0.001063070373614283	0.0012332186040942537	0.00123445921536163	0.0013385252081544675	0.001339646116928257	0.001456383508053945	0.0014573428009518551	0.0017228238834586362	0.0017233189705357975	0.1667244685420506	0.16637497229588233	-5.073985655622282e-05	-0.00016378738106287427	-5.0782347120761906e-05	-0.0001639245398717959
1.410357560650181	0.001061349665431319	0.0010627309285743101	0.0012328248285689803	0.0012340650436993704	0.0013380978068011666	0.0013392183576605681	0.0014559184728627878	0.0014568774594527093	0.0017222737697547646	0.0017227686987529964	0.1667244674939953	0.1663749712500669	-5.0455092359180664e-05	-0.000163849527015425	-5.0497344455710524e-05	-0.00016398673786388596
1.4188556744330574	0.0010610105339328316	0.0010623913557202321	0.0012324309047534413	0.0012336707235976498	0.0013376702444830057	0.0013387904372932343	0.001455453262520016	0.0014564119426866164	0.0017217234488223101	0.0017222182196821837	0.16672446642690347	0.1663749701852552	-5.0171643056665105e-05	-0.00016391077109290109	-5.0213657786221666e-05	-0.00016404803322539463
1.4274049936264492	0.0010606712766582163	0.0010620516569262936	0.0012320368348215187	0.0012332762572325369	0.0013372425235592899	0.0013383623581875316	0.0014549878795924308	0.0014559462532220692	0.0017211729236970604	0.0017216675363600207	0.16672446534043162	0.16637496910110483	-4.98895032892549e-05	-0.00016397110843979767	-4.9931281748683e-05	-0.00016410842109781942
1.4360058267687137	0.0010603318954893568	0.0010617118340768253	0.0012316426209587927	0.0012328816467918095	0.0013368146464020165	0.0013379341227174443	0.0014545223266606354	0.0014554803936413711	0.001720622197431126	0.0017211166518394986	0.16672446423422618	0.16637496799726353	-4.960866771704098e-05	-0.00016403053418323488	-4.965021099842537e-05	-0.0001641678966029514
1.4446584842573071	0.0010599923923182472	0.0010613718890662835	0.0012312482653625825	0.0012324868944749985	0.001336386615395918	0.001337505733269703	0.001454056606319089	0.0014550143665406922	0.0017200712730929912	0.0017205655691899843	0.16672446310792868	0.16637496687337333	-4.932913101929337e-05	-0.00016408904343162556	-4.9370440210250166e-05	-0.0001642264548452621
1.453363278359986	0.0010596527690470371	0.0010610318237992918	0.0012308537702419961	0.001232092002493432	0.0013359584329385148	0.0013370771922438368	0.001453590721176164	0.001454548174530122	0.0017195201537675922	0.0017200142914973043	0.1667244619611746	0.1663749657290704	-4.90508878936563e-05	-0.00016414663127245488	-4.909196407761052e-05	-0.0001642840909090726
1.4621205232260774	0.0010593130275880634	0.0010606916401906755	0.0012304591378179696	0.0012316969730702808	0.0013355301014401737	0.0013366485020522268	0.001453124673854192	0.0014540818202337194	0.001718968842556363	0.0017194628218637862	0.16672446079359057	0.16637496456398176	-4.877393305759148e-05	-0.00016420329277699874	-4.88147773134856e-05	-0.0001643407998608848
1.470930534897817	0.001058973169863893	0.0010603513401655025	0.001230064370323313	0.0012313018084406018	0.0013351016233241332	0.0013362196651201437	0.0014526584669895207	0.0014536153062895717	0.0017184173425773112	0.0017189111634083344	0.16672445960480034	0.16637496337773255	-4.849826124785073e-05	-0.00016425902299843642	-4.853887464975615e-05	-0.00016439657674871544
1.4797936313217521	0.0010586331978073603	0.0010600109256591224	0.001229669470002758	0.0012309065108513828	0.0013346730010265712	0.0013357906838858088	0.0014521921032325646	0.0014531486353498392	0.0017178656569650681	0.0017183593192664844	0.1667244583944173	0.16637496216993747	-4.822386721911598e-05	-0.00016431381696846437	-4.8264250837148914e-05	-0.0001644514166012634
1.48871013236022	0.0010582931133616075	0.001059670398617204	0.0012292744391130001	0.0012305110825615926	0.0013342442369966522	0.0013353615608004328	0.0014517255852478615	0.001452681810080814	0.001717313788870964	0.0017178072925904746	0.16672445716205073	0.16637496094020363	-4.795074574555358e-05	-0.00016436766970107097	-4.799090064544487e-05	-0.0001645053144284092
1.4976803598028874	0.001057952918480123	0.0010593297609957782	0.0012288792799227508	0.0012301155258422198	0.00133381533369657	0.0013349322983282755	0.0014512589157141245	0.001452214833162975	0.0017167617414630834	0.0017172550865493033	0.16672445590729948	0.16637495968813432	-4.767889162042571e-05	-0.00016442057619270312	-4.771881886332652e-05	-0.00016455826522160377
1.5067046373783677	0.0010576126151267808	0.001058989014761274	0.0012284839947127736	0.001229719842976326	0.001333386293601598	0.001334502898946682	0.001450792097324293	0.0014517477072910373	0.0017162095179263312	0.0017167027043287905	0.1667244546297569	0.16637495841332153	-4.740829965498017e-05	-0.0001644725314181028	-4.744800029810037e-05	-0.000164610263952647
1.5157832907659001	0.0010572722052758837	0.0010586481618905619	0.0012280885857759401	0.0012293240362590864	0.0013329571192001524	0.001334073365146149	0.0014503251327855965	0.001451280435174014	0.001715657121462497	0.0017161501491316515	0.16672445332900918	0.16637495711535472	-4.713896467964385e-05	-0.00016452353033408196	-4.717843977565528e-05	-0.00016466130557374337
1.5249166476071065	0.0010569316909121954	0.0010583072043709877	0.0012276930554172662	0.0012289281079978375	0.0013325278129938203	0.0013336436994303613	0.001449858024819594	0.0014508130195352569	0.0017151045552903166	0.0017155974241775485	0.16672445200463368	0.16637495579380987	-4.687088154395336e-05	-0.0001645735678801885	-4.6910132140851046e-05	-0.00016471138501866767
1.5341050375178134	0.0010565910740309892	0.0010579661442004205	0.0012272974059539658	0.0012285320605121232	0.0013320983774974245	0.0013332139043162508	0.0014493907761622437	0.0014503454631125277	0.0017145518226455408	0.0017150445327031648	0.16672445065620337	0.16637495444826111	-4.6604045114986836e-05	-0.00016462263897287777	-4.664307225683839e-05	-0.00016476049720104413
1.5433487920999491	0.0010562503566380842	0.0010576249833872894	0.0012269016397154979	0.0012281358961337453	0.001331668815239077	0.0013327839823340426	0.0014489233895639507	0.001449877768658042	0.001713998926781001	0.0017144914779622688	0.16672444928327984	0.16637495307827035	-4.633845027918193e-05	-0.00016467073851222924	-4.637725500593326e-05	-0.0001648086370170665
1.5526482449535108	0.0010559095407498816	0.001057283723950618	0.0012265057590436035	0.0012277396172067987	0.0013312391287602125	0.0013323539360273003	0.0014484558677896138	0.0014494099389385244	0.0017134458709666572	0.0017139382632257636	0.16672444788541724	0.16637495168339683	-4.607409194111456e-05	-0.00016471786137778333	-4.611267528806251e-05	-0.00016485579934083505
1.5620037316886017	0.001055568628393417	0.00105694236792008	0.00122610976629237	0.001227343226087741	0.001330809320615662	0.0013319237679529968	0.001447988213618704	0.0014489419767352739	0.0017128926584896956	0.0017133848917817835	0.1667244464621634	0.16637495026318425	-4.581096502341564e-05	-0.00016476400242781963	-4.584932802179087e-05	-0.00016490197902696568
1.5714155899375468	0.0010552276216063894	0.001056600917336023	0.0012257136638282606	0.001226946725145416	0.0013303793933736882	0.0013314934806815432	0.0014475204298452957	0.001448473884844209	0.0017123392926545638	0.0017128313669357278	0.16672444501305664	0.16637494881717432	-4.554906446781193e-05	-0.00016480915650418648	-4.558720814473727e-05	-0.0001649471709132544
1.580884159367074	0.0010548865224372051	0.0010562593742495202	0.0012253174540301716	0.0012265501167611087	0.0013299493496160381	0.0013310630767968486	0.0014470525192781343	0.001448005666075924	0.0017117857767830486	0.0017122776920103402	0.16672444353762683	0.16637494734489933	-4.5288385233821504e-05	-0.00016485331842674977	-4.5326310611840115e-05	-0.000164991369814238
1.5904097816905756	0.001054545332945027	0.0010559177407224126	0.0012249211392894802	0.0012261534033286066	0.0013295191919380043	0.0013306325588963823	0.0014465844847406958	0.0014475373232557566	0.0017112321142143502	0.001711723870345785	0.16672444203539694	0.16637494584587975	-4.502892229900357e-05	-0.00016489648299522486	-4.506663039667569e-05	-0.00016503457052591264
1.5999928006804371	0.0010542040551998044	0.0010555760188273428	0.0012245247220100894	0.0012257565872542296	0.0013290889229484685	0.0013302019295912077	0.001446116329071233	0.0014470688592238302	0.0017106783083051334	0.0017111699052996933	0.1667244405058782	0.16637494431962935	-4.4770670659596834e-05	-0.00016493864499117494	-4.480816249138875e-05	-0.00016507676782562264
1.6096335621804478	0.0010538626912823222	0.0010552342106478012	0.001224128204608477	0.001225359670956884	0.0013286585452699532	0.0013297711915060454	0.0014456480551228417	0.001446600276835119	0.001710124362429604	0.0017106158002472437	0.1667244389485765	0.1663749427656548	-4.451362532954806e-05	-0.00016497979917423633	-4.455090190570721e-05	-0.00016511795646878547
1.6193324141182788	0.0010535212432842406	0.0010548923182781699	0.001223731589513748	0.0012249626568681166	0.0013282280615386837	0.001329340347279325	0.0014451796657635112	0.001446131578959505	0.0017095702799795756	0.0017100615585812294	0.16672443736298342	0.16637494118345278	-4.4257781340970026e-05	-0.0001650199402850605	-4.429484366733072e-05	-0.0001651581311906125
1.6290897065180392	0.0010531797133081378	0.0010545503438237618	0.0012233348791676727	0.00122456554743216	0.0013277974744046268	0.0013289093995632391	0.0014447111638761867	0.0014456627684818319	0.001709016064364535	0.001709507183712118	0.16672443574858983	0.166374939572508	-4.4003133744016654e-05	-0.00016505906304381535	-4.4039982822569046e-05	-0.00016519728670794098
1.6389057915129117	0.0010528381034675483	0.0010542082894008605	0.0012229380760247484	0.0012241683451059727	0.0013273667865315566	0.0013284783510237844	0.0014442425523588213	0.0014451938483019612	0.0017084617190117057	0.0017089526790681222	0.16672443410486953	0.16637493793230157	-4.374967760666093e-05	-0.00016509716215007408	-4.3786314435217966e-05	-0.00016523541771568118
1.6487810233578566	0.0010524964158870104	0.0010538661571367692	0.0012225411825522395	0.0012237710523593066	0.0013269360005970982	0.0013280472043408359	0.0014437738341244349	0.0014447248213348364	0.0017079072473661235	0.0017083980480952713	0.16672443243128865	0.16637493626229816	-4.349740801462554e-05	-0.00016513423228248225	-4.3533833586503756e-05	-0.00016527251888670547
1.6587157584424002	0.0010521546527021094	0.0010535239491698514	0.001222144201230233	0.0012233736716747423	0.0013265051192927922	0.0013276159622081867	0.0014433050121011835	0.0014442556905105391	0.001707352652890707	0.001707843294257482	0.16672443072730792	0.16637493456195712	-4.3246320071535505e-05	-0.00016517026809953483	-4.328253537655424e-05	-0.0001653085848772884
1.6687103553034934	0.0010518128160595162	0.001053181667649569	0.0012217471345516854	0.0012229762055477403	0.001326074145324135	0.0013271846273335947	0.0014428360892323987	0.0014437864587743437	0.0017067979390663162	0.0017072884210366178	0.16672442899237136	0.16637493283072938	-4.299640889912637e-05	-0.00016520526424057547	-4.3032414922664075e-05	-0.00016534361032066736
1.6787651746384535	0.00105147090811703	0.0010528393147365288	0.001221349985022468	0.0012225786564866949	0.0013256430814106402	0.0013267532024388573	0.0014423670684766581	0.001443317129086777	0.0017062431093918236	0.001706733431932561	0.16672442722591815	0.16637493106805204	-4.274766963624499e-05	-0.00016523921532196617	-4.278346735951677e-05	-0.0001653775898287635
1.6888805793179813	0.001051128931043627	0.0010524968926025283	0.0012209527551614253	0.0012221810270129827	0.0013252119302858956	0.0013263216902598479	0.001441897952807846	0.0014428477044236803	0.0017056881673841934	0.00170617833046329	0.16672442542737664	0.1663749292733541	-4.2500097439487905e-05	-0.00016527211593947433	-4.253568784001738e-05	-0.00016541051799401352
1.6990569343992543	0.0010507868870195014	0.0010521544034305984	0.0012205554475004236	0.001221783319661019	0.0013247806946976132	0.0013258900935465793	0.0014414287452152047	0.0014423781877762698	0.0017051331165785447	0.0017056231201649425	0.16672442359616085	0.16637492744605173	-4.225368748325686e-05	-0.00016530396066916087	-4.2289071534307165e-05	-0.00016544238938703826
1.7092946071391046	0.0010504447782361045	0.0010518118494150393	0.0012201580645843921	0.0012213855369782908	0.0013243493774076833	0.001325458415063256	0.0014409594487033981	0.0014419085821511877	0.0017045779605282135	0.0017050678045918799	0.16672442173167967	0.16637492558555503	-4.20084349593286e-05	-0.00016533474406532633	-4.204361363013831e-05	-0.00016547319855753084
1.7195939670072704	0.0010501026068961965	0.0010514692327614785	0.0012197606089713894	0.0012209876815254285	0.0013239179811922333	0.0013250266575883297	0.0014404900662925726	0.001441438890570572	0.0017040227028048398	0.001704512387316772	0.16672441983332587	0.1663749236912598	-4.1764335076840964e-05	-0.00016536446066067745	-4.179930933251308e-05	-0.00016550294003347954
1.7299553856997325	0.0010497603752138867	0.001051126555686905	0.0012193630832326426	0.001220589755876249	0.0013234865088416821	0.0013245948239145589	0.001440020601018421	0.0014409691160721136	0.00170346734699843	0.0017039568719306617	0.16672441790048792	0.1663749217625509	-4.1521383062306794e-05	-0.0001653931049669377	-4.15561538642667e-05	-0.00016553160832277758
1.7403792371521247	0.001049418085414676	0.0010507838204197133	0.001218965489952603	0.0012201917626177994	0.0013230549631607948	0.0013241629168490518	0.0014395510559322277	0.0014404992617091119	0.0017029118967174213	0.0017034012620430264	0.16672441593253465	0.1663749197988048	-4.127957415990535e-05	-0.00016542067147518047	-4.131414246538734e-05	-0.00016555919791155782
1.7508658975532332	0.0010490757397355044	0.0010504410291997544	0.0012185678317289967	0.0012197937043504196	0.0013226233469687352	0.001323730939213339	0.0014390814341009473	0.0014400293305505396	0.0017023563555887645	0.0017028455612818634	0.16672441392883047	0.16637491779938351	-4.1038903630732926e-05	-0.00016544715465410809	-4.1073270392821826e-05	-0.00016558570326280497
1.76141574535857	0.0010487333404247976	0.0010500981842783785	0.0012181701111728812	0.0012193955836877952	0.0013221916630991308	0.0013232988938434202	0.0014386117386072594	0.0014395593256811094	0.0017018007272579946	0.0017022897732937576	0.16672441188872525	0.1663749157636379	-4.079936675319834e-05	-0.0001654725489509401	-4.083353292137076e-05	-0.00016561111882062995
1.7720291613040315	0.001048390889742505	0.0010497552879184743	0.001217772330908687	0.0012189974032569926	0.0013217599144001206	0.0013228667835898172	0.0014381419725496216	0.0014390892502013201	0.0017012450153892906	0.0017017339017439482	0.1667244098115573	0.16637491369091	-4.056095882303684e-05	-0.00016549684879185733	-4.0594925342682386e-05	-0.000165635439005829
1.7827065284196406	0.001048048389960152	0.0010494123423945216	0.0012173744935742796	0.0012185991656985334	0.001321328103734415	0.001322434611317641	0.001437672139042342	0.001438619107227534	0.0017006892236655633	0.0017011779503164051	0.16672440769665328	0.1663749115805267	-4.032367515263702e-05	-0.00016552004857939284	-4.0357442965203993e-05	-0.00016565865821643877
1.7934482320433673	0.0010477058433608862	0.0010490693499926385	0.0012169766018210139	0.0012182008736664393	0.0013208962339793606	0.001322002379906645	0.0014372022412156426	0.0014381488998920335	0.0017001333557885242	0.0017006219227139112	0.16672440554332735	0.16637490943180153	-4.00875110718249e-05	-0.00016554214269592915	-4.0121081114986856e-05	-0.0001656807708304009
1.8042546598350382	0.0010473632522395157	0.0010487263130106175	0.0012165786583137755	0.0012178025298282748	0.0013204643080269815	0.0013215700922512758	0.001436732282215708	0.0014376786313430809	0.001699577415478752	0.0017000658226581167	0.1667244033508811	0.166374907244042	-3.985246192753089e-05	-0.00016556312550186636	-3.9885835134846614e-05	-0.00016570177120256435
1.8151262017903238	0.001047020618902562	0.0010483832337579812	0.0012161806657310452	0.0012174041368652158	0.0013200323287840502	0.0013211377512607426	0.0014362622652047629	0.0014372083047449816	0.001699021406475776	0.0016995096538896302	0.16672440111860454	0.1663749050165358	-3.9618523083130575e-05	-0.0001655829913338458	-3.9651700384231436e-05	-0.00016572165366479652
1.8260632502548164	0.0010466779456683045	0.001048040114556023	0.0012157826267649497	0.001217005697472095	0.001319600299172143	0.0013207053598590691	0.0014357921933611253	0.0014367379232781497	0.0016984653325381413	0.0016989534201680811	0.16672439884577134	0.1663749027485601	-3.938568991934677e-05	-0.00016560173450796967	-3.941867224040163e-05	-0.00016574041252992444
1.8370661999381863	0.0010463352348668224	0.001047696957737853	0.0012153845441213074	0.0012166072143574526	0.0013191682221276907	0.0013202729209851394	0.0014353220698792714	0.0014362674901391666	0.0016979091974434848	0.0016983971252721984	0.1667243965316463	0.16637490043938158	-3.91539578333891e-05	-0.0001656193493165814	-3.918674609645206e-05	-0.0001657580420846294
1.848135447928429	0.0010459924888400526	0.0010473537656484552	0.0012149864205196982	0.0012162086902436043	0.0013187361006020521	0.0013198404375927898	0.0014348518979699087	0.0014357970085408563	0.001697353004988623	0.0016978407729998915	0.16672439417547888	0.16637489808825023	-3.8923322239398095e-05	-0.00016563583003020854	-3.8955917362422376e-05	-0.00016577453659333274
1.8592713937061955	0.0010456497099418246	0.001047010540644721	0.0012145882586935023	0.0012158101278666818	0.0013183039375615543	0.0013194079126508317	0.0014343816808600255	0.0014353264817123345	0.0016967967589896088	0.0016972843671683173	0.16672439177650603	0.1663748956944035	-3.869377856834111e-05	-0.00016565117089711867	-3.872618146581741e-05	-0.00016578989030135993
1.8704744391592067	0.0010453069005379144	0.0010466672850955013	0.0012141900613899658	0.0012154115299766893	0.0013178717359875673	0.00131897534914313	0.0014339114217929614	0.0014348559128990787	0.0016962404632818143	0.0016967279116139532	0.16672438933394687	0.16637489325706584	-3.846532226735311e-05	-0.000165665366141321	-3.849753385003207e-05	-0.00016580409742761315
1.8817449885967616	0.0010449640630060912	0.0010463240013816601	0.0012137918313702496	0.001215012899337568	0.0013174394988765595	0.0013185427500686608	0.0014334411240284788	0.0014343853053629982	0.0016956841217200139	0.0016961714101926865	0.16672438684701202	0.16637489077544634	-3.823794880064568e-05	-0.00016567840996528638	-3.826996997508686e-05	-0.00016581715216856807
1.8930834487643238	0.0010446211997361642	0.0010459806918961148	0.001213393571409487	0.0012146142387272434	0.0013170072292401505	0.0013181101184415727	0.0014329707908428155	0.0014339146623824916	0.0016951277381784503	0.0016956148667798784	0.16672438431489403	0.16637488824873858	-3.8011653648584165e-05	-0.00016569029654717182	-3.804348531793317e-05	-0.00016582904869894
1.9044902288582053	0.001044278313130033	0.001045637359043887	0.0012129952842968403	0.0012142155509376799	0.0013165749301051876	0.0013176774572912376	0.0014325004255287608	0.001433443987252519	0.0016945713165509178	0.0016950582852704474	0.16672438173677148	0.16637488567612688	-3.778643230847173e-05	-0.0001657010200440956	-3.781807537198839e-05	-0.00016583978117029607
1.9159657405403292	0.0010439354056017308	0.0010452940052421522	0.0012125969728355535	0.0012138168387749422	0.0013161426045137786	0.0013172447696623208	0.0014320300313957124	0.0014329732832846582	0.001694014860750835	0.0016945016695789415	0.16672437911180898	0.16637488305677414	-3.756228029396652e-05	-0.00016571057458930616	-3.759373564692081e-05	-0.00016584934371016713
1.9275103979530908	0.0010435924795774783	0.001044950632920285	0.001212198639843012	0.00121341810505925	0.001315710255523383	0.0013168120586148373	0.001431559611769748	0.0014325025538071809	0.0016934583747113274	0.0016939450236396231	0.16672437643915397	0.1663748803898311	-3.733919313444328e-05	-0.00016571895429001726	-3.737046166865654e-05	-0.00016585773042193663
1.9391246177343011	0.0010432495374957324	0.001044607244519914	0.001211800288150798	0.001213019352625031	0.0013152778862068574	0.0013163793272242203	0.0014310891699936938	0.001432031802165116	0.0016929018623853033	0.0016933883514065405	0.16672437371794116	0.16637487767443526	-3.711716637629092e-05	-0.00016572615323301454	-3.714824897968483e-05	-0.0001658649353868391
1.9508088190322228	0.0010429065818072297	0.0010442638424949641	0.001211401920604744	0.0012126205843209835	0.0013148454996525158	0.0013159465785813687	0.0014306187094271802	0.0014315610317203096	0.0016923453277455293	0.0016928316568536066	0.16672437094728637	0.1663748749097024	-3.689619558183699e-05	-0.0001657321654799926	-3.6927093138863776e-05	-0.00016587095266251684
1.9625634235206988	0.0010425636149750436	0.0010439204293117119	0.0012110035400649973	0.0012122218030101292	0.001314413098964202	0.0013155138157927232	0.0014301482334467266	0.0014310902458515027	0.0016917887747847163	0.0016922749439746867	0.16672436812629307	0.1663748720947368	-3.667627632966686e-05	-0.00016573698506883172	-3.6706989720851346e-05	-0.000165875776281188
1.9743888554143678	0.001042220639474631	0.001043577007448833	0.0012106051494060726	0.001211823011569873	0.0013139806872613383	0.0013150810419803225	0.0014296777454457922	0.0014306194479543966	0.0016912322075155945	0.0016917182167836696	0.16672436525404435	0.1663748692286277	-3.645740421497762e-05	-0.00016574060601615148	-3.6487934317042114e-05	-0.00016587940025364345
1.9862855414839768	0.001041877657793875	0.0010432335793974469	0.0012102067515169033	0.0012114242128920551	0.0013135482676789917	0.001314648260281859	0.001429207248834849	0.0014301486414417086	0.0016906756299709847	0.0016911614793145408	0.1667243623296115	0.16637486631044504	-3.623957484819723e-05	-0.00016574302230992766	-3.626992253437378e-05	-0.00016588181856364015
1.9982539110717792	0.0010415346724331487	0.0010428901476611787	0.0012098083493009156	0.0012110254098830222	0.0013131158433679535	0.001314215473850763	0.0014287367470414548	0.0014296778297432568	0.0016901190462038983	0.0016906047356214818	0.16672435935204266	0.16637486333923956	-3.602278385596985e-05	-0.00016574422791543197	-3.605294999593084e-05	-0.00016588302517211995
2.010294396107033	0.0010411916859053598	0.0010425467147562038	0.0012094099456760796	0.0012106266054636768	0.0013126834174947808	0.00131378268585624	0.0014282662435103248	0.0014292070163060269	0.0016895624602876072	0.0016900479897789414	0.16672435632037336	0.16637486031405055	-3.5807026881648496e-05	-0.00016574421677650886	-3.583701234136788e-05	-0.00016588301401743166
2.0224074311215867	0.0010408487007359927	0.0010422032832112915	0.0012090115435749531	0.0012102278025695288	0.001312250993241865	0.0013133498994833488	0.001427795741703381	0.001428736204594222	0.0016890058763157116	0.0016894912458817024	0.16672435323362184	0.16637485723389564	-3.559229958403909e-05	-0.0001657429828104129	-3.5622105225639744e-05	-0.00016588177901077916
2.0345934532655616	0.0010405057194631752	0.0010418598555678705	0.0012086131459447674	0.001209829004150772	0.0013118185738075037	0.0013129171179330668	0.0014273252450998446	0.0014282653980893596	0.0016884492984022494	0.0016889345080449904	0.1667243500907855	0.1663748540977769	-3.5378597637539255e-05	-0.00016574051990853045	-3.5408224319688486e-05	-0.00016587931403910794
2.0468529023231294	0.00104016274463772	0.0010415164343800696	0.0012082147557474692	0.001209430213172332	0.0013113861624059625	0.0013124843444223498	0.0014268547571962946	0.0014277946002903212	0.0016878927306817563	0.0016883777804045353	0.16672434689084478	0.1663748509046754	-3.5165916732755875e-05	-0.00016573682193948835	-3.519536531043643e-05	-0.00016587561296571574
2.059186220728381	0.0010398197788231785	0.0010411730222147756	0.001207816375959785	0.0012090314326139288	0.0013109537622675324	0.0013120515821841976	0.0014263842815067413	0.0014273238147134335	0.0016873361773093584	0.0016878210671166652	0.1667243436327635	0.16637484765355734	-3.495425257604018e-05	-0.0001657318827463783	-3.498352390061965e-05	-0.0001658706696285317
2.0715938535812968	0.0010394768245958926	0.0010408296216516807	0.0012074180095732812	0.0012086326654701385	0.0013105213766386053	0.0013116188344677187	0.0014259138215626914	0.0014268530448925327	0.0016867796424608508	0.0016872643723583806	0.16672434031548303	0.16637484434336627	-3.474360088932121e-05	-0.00016572569614742294	-3.477269580867692e-05	-0.00016586447784083802
2.084076248663807	0.0010391338845450481	0.001040486235283338	0.0012070196595944213	0.0012082339147504492	0.0013100890087817292	0.0013111861045381954	0.0014254433809132241	0.0014263822943790384	0.001686223130332782	0.0016867077003274434	0.16672433693792926	0.16637484097303024	-3.453395741011972e-05	-0.00016571825593481027	-3.456287676863179e-05	-0.00016585703138982666
2.0966338564559543	0.001038790961272729	0.0010401428657152146	0.0012066213290446387	0.001207835183479328	0.0013096566619756882	0.001310753395677154	0.0014249729631250659	0.0014259115667420268	0.0016856666451425418	0.0016861510552424613	0.16672433349900412	0.1663748375414563	-3.432531789174936e-05	-0.0001657095558762478	-3.4354062530203566e-05	-0.00016584832403809813
2.109267130152151	0.0010384480573939663	0.0010397995155657432	0.0012062230209603799	0.0012074364746962817	0.0013092243395155501	0.0013103207111824242	0.0014245025717826536	0.0014254408655682978	0.0016851101911284417	0.0016855944413429705	0.16672432999759482	0.1663748340475291	-3.4117678102900395e-05	-0.00016569958971335286	-3.414624885842571e-05	-0.00016583834952144105
2.1219765256775314	0.0010381051755367961	0.0010394561874663769	0.0012058247383931837	0.001207037791455912	0.0013087920447127546	0.0013098880543682182	0.0014240322104882143	0.0014249701944624546	0.0016845537725498011	0.001685037862889522	0.16672432643256277	0.1663748304901178	-3.391103382808375e-05	-0.00016568835116365088	-3.39394315342495e-05	-0.0001658271015519408
2.1347625017044103	0.0010377623183423057	0.0010391128840616373	0.001205426484409724	0.0012066391368279815	0.0013083597808951522	0.0013094554285651764	0.0014235618828618304	0.001424499557046965	0.001683997393687026	0.0016844813241637588	0.1667243228027559	0.16637482686806845	-3.3705380867034285e-05	-0.0001656758339176334	-3.3733606353905654e-05	-0.00016581457381481535
2.147625519668832	0.0010374194884646992	0.0010387696080091805	0.0012050282620918974	0.001206240513897483	0.0013079275514071046	0.001309022837120461	0.0014230915925415237	0.001424028956962249	0.0016834410588417118	0.0016839248294685195	0.16672431910699317	0.16637482318020413	-3.350071503448876e-05	-0.00016566203163842497	-3.3528769128966796e-05	-0.00016580075996946997
2.160566043787228	0.0010370766885713391	0.0010384263619798374	0.0012046300745368586	0.001205841925764688	0.001307495359609529	0.0013085902833977975	0.001422621343183316	0.0014235583978667399	0.0016828847723367097	0.001683368383127906	0.16672431534407767	0.16637481942533144	-3.329703216122665e-05	-0.0001656469379658354	-3.332491568631968e-05	-0.0001657856536486646
2.1735845410731627	0.0010367339213428134	0.001038083148657683	0.0012042319248571083	0.0012054433755452273	0.0013070632088799737	0.0013081577707775732	0.0014221511384613177	0.0014230878834369707	0.0016823285385162345	0.0016828119894873874	0.1667243115127883	0.16637481560223025	-3.3094328093022374e-05	-0.00016563054651258513	-3.31220418681652e-05	-0.00016576924845901342
2.1866814813541975	0.001036391189472979	0.0010377399707400753	0.0012038338161805353	0.001205044866370135	0.0013066311026126854	0.001307725302656873	0.0014216809820677852	0.001422617417367631	0.0016817723617459277	0.0016822556529138685	0.16672430761188195	0.16637481170966045	-3.289259869068695e-05	-0.00016561285086358346	-3.2920143532344515e-05	-0.0001657515379826502
2.199857337288837	0.001036048495669025	0.0010373968309377254	0.0012034357516504967	0.0012046464013859275	0.0013061990442186852	0.0013072928824495724	0.0014212108777132122	0.0014221470033716624	0.0016812162464129676	0.0016816993777957958	0.16672430364009314	0.16637480774636193	-3.269183983038715e-05	-0.0001655938445782601	-3.27192165512219e-05	-0.0001657325157719547
2.213112584383593	0.0010357058426515263	0.001037053731974745	0.001203037734425872	0.0012042479837546642	0.0013057670371258271	0.0013068605135864006	0.0014207408291263969	0.0014216766451803186	0.0016806601969261473	0.0016811431685432364	0.1667242995961357	0.16637480371104624	-3.2492047403541446e-05	-0.0001655735211899545	-3.2519256812788e-05	-0.0001657121753548263
2.2264477010101436	0.0010353632331544954	0.001036710676588702	0.0012026397676811326	0.001203849616654007	0.001305335084778875	0.0013064281995150042	0.0014202708400545135	0.0014212063465432472	0.0016801042177159592	0.0016805870295879652	0.16672429547869533	0.1663747996024054	-3.229321731633428e-05	-0.0001655518742035289	-3.232026022003537e-05	-0.00016569051023185288
2.2398631684225956	0.001035020669925446	0.0010363676675306823	0.0012022418546064073	0.0012034513032772914	0.0013049031906395747	0.0013059959437000262	0.0014198009142631998	0.0014207361112285677	0.0016795483132346985	0.001680030965383565	0.16672429128643626	0.16637479541910766	-3.209534549035442e-05	-0.00016552889709853247	-3.212222269075027e-05	-0.00016566751387520062
2.2533594707748548	0.0010346781557254452	0.001036024707565344	0.0012018439984075424	0.0012030530468335897	0.001304471358186713	0.0013055637496231754	0.0014193310555366259	0.0014202659430229455	0.0016789924879565415	0.0016794749804055057	0.16672428701800132	0.1663747911597959	-3.1898427861706824e-05	-0.00016550458332528772	-3.1925140157915144e-05	-0.00016564317973111198
2.2669370951380965	0.0010343356933291724	0.001035681799470974	0.0012014462023061758	0.0012026548505477816	0.0013040395909162126	0.0013051316207832921	0.0014188612676775745	0.0014197958457316704	0.0016784367463776428	0.0016789190791512418	0.16672428267200373	0.16637478682308593	-3.170246038169261e-05	-0.00016547892630786043	-3.172900856948657e-05	-0.0001656175012184069
2.2805965315183476	0.001033993285524974	0.0010353389460395447	0.0012010484695397965	0.001202256717660609	0.0013036078923411728	0.0013046995606964251	0.0014183915545075163	0.001419325823178734	0.0016778810930162193	0.0016783632661403	0.1667242782470344	0.166374782407574	-3.150743901680214e-05	-0.0001654519194444759	-3.1533823888325874e-05	-0.00016559047172837182
2.294338272874165	0.0010336509351149227	0.0010349961500767714	0.0012006508033618128	0.001201858651428752	0.0013031762659919646	0.0013042675728958994	0.0014179219198666888	0.0014188558792069042	0.0016773255324126497	0.001677807545914369	0.16672427374165802	0.16637477791182653	-3.1313359747604796e-05	-0.00016542355610180137	-3.1339582091824414e-05	-0.00016556208462331634
2.308162815134429	0.001033308644914879	0.001034653414402177	0.001200253207041624	0.0012014606551248989	0.0013027447154163	0.0013038356609323992	0.00141745236761418	0.0014183860176778134	0.0016767700691295638	0.0016772519230374007	0.16672426915441277	0.16637477333438389	-3.1120218569977154e-05	-0.00016539382962141302	-3.1146279172507285e-05	-0.00016553233323907124
2.3220706572162446	0.0010329664177545432	0.0010343107418491402	0.0011998556838646787	0.0012010627320378007	0.001302313244179293	0.0013034038283740224	0.001416982901627997	0.0014179162424720288	0.0016762147077519327	0.0016766964020956926	0.16672426448381097	0.16637476867376524	-3.092801149430502e-05	-0.00016536273331577145	-3.09539111373186e-05	-0.00016550121088199088
2.336062301042938	0.0010326242564775224	0.0010339681352649654	0.0011994582371325562	0.0012006648854723573	0.0013018818558635514	0.0013029720788063812	0.0014165135258051597	0.0014174465574891375	0.0016756594528871708	0.0016761409876979922	0.1667242597283365	0.1663747639284552	-3.073673454555975e-05	-0.00016533026046858246	-3.076247400790599e-05	-0.0001654687108302022
2.3501382515621807	0.0010322821639413829	0.0010336255975109355	0.0011990608701630229	0.0012002671187496723	0.0013014505540692345	0.0013025404158326476	0.0014160442440617708	0.0014169769666478244	0.0016751043091652205	0.0016755856844755833	0.1667242548864479	0.1663747590969149	-3.054638376367991e-05	-0.000165296404336851	-3.0571963820953674e-05	-0.0001654348263354366
2.3642990167642037	0.0010319401430177115	0.0010332831314623704	0.0011986635862901028	0.0011998694352071233	0.0013010193424141353	0.0013021088430736464	0.001415575060333096	0.0014165074738859515	0.0016745492812386483	0.0016750304970823769	0.16672424995657506	0.16637475417757788	-3.035695520283571e-05	-0.00016526115814763376	-3.03823766273012e-05	-0.00016539955061881106
2.378545107700138	0.0010315981965921786	0.001032940740008691	0.001198266388864155	0.0011994718381984368	0.0013005882245337539	0.001301677364167922	0.0014151059785736516	0.0014160380831606423	0.001673994373782746	0.0016744754301950189	0.16672424493711774	0.16637474916884823	-3.0168444931734373e-05	-0.00016522451509873304	-3.0193708492415317e-05	-0.00016536287687282658
2.392877038500453	0.0010312563275645945	0.0010325984260534794	0.0011978692812519356	0.0011990743310937545	0.001300157204081377	0.0013012459827718198	0.001414637002757281	0.0014155687984483598	0.001673439591495618	0.0016739204885129746	0.1667242398264463	0.16637474406909947	-2.9980849033599266e-05	-0.0001651864683596127	-3.0005955496202608e-05	-0.0001653247982609518
2.4072953263935135	0.0010309145388489765	0.0010322561925145408	0.0011974722668366728	0.0011986769172797065	0.0012997262847281464	0.0013008147025595574	0.0014141681368772456	0.001415099623744999	0.001672884939098291	0.001673365676758637	0.16672423462290556	0.16637473887667997	-2.9794163606093604e-05	-0.0001651470110705655	-2.9819113733065006e-05	-0.00016528530791790064
2.4218004917242455	0.0010305728333736028	0.0010319140423239615	0.0011970753490181333	0.0011982796001594794	0.0012992954701631426	0.0013003835272233037	0.0014136993849462943	0.0014146305630659568	0.0016723304213347972	0.0016728109996774114	0.16672422932480563	0.1663747335899044	-2.960838476124411e-05	-0.00016510613634268534	-2.9633179311643054e-05	-0.0001652443989480501
2.436393057972914	0.0010302312140810775	0.0010315719784281703	0.001196678531212695	0.0011978823831528865	0.0012988647640934537	0.0012999524604732568	0.0014132307509967545	0.0014141616204462173	0.0016717760429722757	0.001672256462037817	0.166724223930428	0.16637472820705523	-2.9423508625212036e-05	-0.00016506383725611862	-2.9448148355017134e-05	-0.00016520206442677265
2.4510735517740176	0.001029889683928398	0.0010312300037880087	0.0011962818168534232	0.0011974852696964452	0.0012984341702442675	0.0012995215060377183	0.0014127622390806222	0.0014136927999404503	0.0016712218088010817	0.0016717020686315975	0.16672421843802343	0.1663747227263892	-2.9239531338633162e-05	-0.00016502010686292312	-2.9264017000603382e-05	-0.00016515829740046395
2.46584250293529	0.0010295482458870051	0.001030888121378782	0.0011958852093901335	0.0011970882632434403	0.0012980036923589272	0.001299090667663171	0.0014122938532696288	0.0014132241056230726	0.0016706677236348634	0.0016711478242737955	0.1667242128458086	0.1663747171461262	-2.9056449056312494e-05	-0.00016497493818448672	-2.9080781399855316e-05	-0.00016511309088382276
2.4807004444568266	0.0010292069029428613	0.0010305463341903328	0.0011954887122894767	0.0011966913672640082	0.0012975733341990337	0.0012986599491143643	0.00141182559765535	0.0014127555415883574	0.0016701137923106912	0.0016705937338028813	0.16672420715197087	0.16637471146445731	-2.8874257947057724e-05	-0.00016492832421147186	-2.8898437718534453e-05	-0.00016506643786259878
2.4956479125503126	0.0010288656580964993	0.001030204645227096	0.0011950923290349978	0.0011962945852451957	0.0012971430995445054	0.0012982293541743818	0.0014113574763492676	0.0014122871119504972	0.0016695600196891271	0.0016700398020808257	0.16672420135466295	0.16637470567953955	-2.869295419382495e-05	-0.00016488025790439842	-2.871698213627316e-05	-0.00016501833129065058
2.510685446658382	0.0010285245143630995	0.0010298630575081716	0.0011946960631272249	0.0011958979206910516	0.001296712992193675	0.0012977988866447396	0.0014108894934828737	0.0014118188208437116	0.0016690064106543517	0.001669486033993224	0.16672419545200218	0.16637469978949543	-2.8512533993767242e-05	-0.000164830732193616	-2.853641084697711e-05	-0.0001649687640920272
2.5258135894740787	0.0010281834747725433	0.0010295215740673798	0.0011942999180837284	0.0011955013771226854	0.0012962830159633503	0.0012973685503454434	0.0014104216532077483	0.001411350672422316	0.001668452970114249	0.0016689324344493818	0.16672418944207654	0.16637469379241354	-2.8332993558102815e-05	-0.00016477973997944262	-2.8356720058811402e-05	-0.00016491772916185643
2.54103288696045	0.0010278425423694852	0.0010291801979533323	0.0011939038974392066	0.0011951049580783478	0.00129585317468891	0.0012969383491150824	0.0014099539596956472	0.0014108826708608198	0.001667899703000515	0.0016683790083824258	0.1667241833229346	0.1663746876863499	-2.815432911158766e-05	-0.00016472727412844557	-2.8177905993520547e-05	-0.00016486521936154297
2.556343888370238	0.0010275017202134129	0.0010288389322294948	0.0011935080047455577	0.0011947086671135066	0.0012954234722243837	0.0012965082868109114	0.0014094864171385934	0.0014104148203540083	0.001667346614268759	0.0016678257607494007	0.16672417709258974	0.1663746814693219	-2.7976536893264958e-05	-0.00016467332747810426	-2.7999964886685214e-05	-0.00016481122752076693
2.571747146265715	0.0010271610113787185	0.0010284977799742562	0.001193112243571951	0.0011943125078009245	0.0012949939124425242	0.0012960783673089341	0.001409019029748964	0.00140994712511704	0.0016667937088986156	0.001667272696531383	0.1667241707490231	0.16637467513931328	-2.779961315586832e-05	-0.00016461789283384043	-2.782289298794427e-05	-0.0001647557464391214
2.5872432165386163	0.0010268204189547616	0.0010281567442809918	0.0011927166175049143	0.0011939164837307331	0.0012945644992349026	0.0012956485945039768	0.0014085518017595844	0.0014094795893855293	0.0016662409918938373	0.0016667198207335789	0.16672416429017659	0.1663746686942703	-2.7623554166016084e-05	-0.00016456096296929568	-2.764668656112662e-05	-0.0001646987688863899
2.602832658430207	0.0010264799460459328	0.0010278158282581273	0.0011923211301483967	0.0011935205985105057	0.001294135236511978	0.0012952189723097706	0.0014080847374238032	0.0014090122174156324	0.0016656884682824031	0.0016661671383854217	0.1667241577139527	0.16637466213210222	-2.7448356204239077e-05	-0.0001645025306276915	-2.7471341883300582e-05	-0.00016464028759735627
2.6185160345514573	0.0010261395957717244	0.0010274750350292101	0.0011919257851238521	0.0011931248557653384	0.0012937061282031878	0.0012947895046590517	0.0014076178410155971	0.0014085450134841433	0.0016651361431166245	0.0016656146545406907	0.16672415101822	0.16637465545067884	-2.7274015564349163e-05	-0.0001644425885171663	-2.7296855245100005e-05	-0.0001645802952737474
2.6342939109033563	0.0010257993712668037	0.0010271343677329824	0.001191530586070328	0.0011927292591379353	0.0012932771782570398	0.0012943601955036326	0.0014071511168296633	0.0014080779818885939	0.0016645840214732652	0.0016650623742776197	0.16672414420080375	0.16637464864783397	-2.710052855413314e-05	-0.0001643811293154107	-2.7123222951577763e-05	-0.00016451878458928482
2.6501668568973313	0.001025459275681066	0.001026793829523434	0.0011911355366445197	0.001192333812288671	0.0012928483906411788	0.0012939310488144788	0.001406684569181497	0.0014076111269473233	0.0016640321084536208	0.001664510302698985	0.1667241372594951	0.16637464172135982	-2.692789149497804e-05	-0.000164318145667669	-2.6950441320935936e-05	-0.0001644557481823572
2.666135445375801	0.001025119312179719	0.0010264534235698863	0.0011907406405208736	0.0011919385188956858	0.0012924197693424898	0.0012935020685818151	0.0014062182024074962	0.0014071444529995928	0.0016634804091836565	0.001663958444932236	0.1667241301920393	0.16637463466900912	-2.6756100721746223e-05	-0.00016425363018551797	-2.6778506684831116e-05	-0.00016439117865760244
2.6822002526328483	0.001024779483943342	0.0010261131530570529	0.0011903459013916508	0.0011915433826549528	0.0012919913183671702	0.001293073258815196	0.0014057520208650518	0.0014066779644056663	0.0016629289288140924	0.0016634068061295911	0.16672412299614608	0.16637462748849569	-2.658515258280314e-05	-0.00016418757544778284	-2.6607415388617273e-05	-0.00016432506858785056
2.6983618584350144	0.0010244397941679604	0.0010257730211851138	0.0011899513229670182	0.0011911484072803713	0.0012915630417408288	0.0012926446235436012	0.0014052860289326384	0.0014062116655469067	0.0016623776725205317	0.0016628553914681515	0.1667241156694775	0.16637462017748558	-2.641504344013529e-05	-0.00016411997400059275	-2.643716379123473e-05	-0.0001642574105129857
2.71462084604223	0.0010241002460651114	0.0010254330311697795	0.001189556908975118	0.0011907535965038282	0.0012911349435085564	0.0012922161668155116	0.00140482023100991	0.00140574556082587	0.0016618266455035542	0.001662304206150007	0.16672410820965852	0.16637461273361084	-2.6245769669044905e-05	-0.0001640508183560485	-2.6267748264953428e-05	-0.00016418819693889142
2.730977802228858	0.0010237608428619188	0.0010250931862423695	0.0011891626631621568	0.001190358954075301	0.0012907070277350342	0.0012917878926990113	0.0014043546315177966	0.001405279654666403	0.0016612758529888413	0.0016617532554023561	0.1667241006142689	0.16637460515445388	-2.6077327658004246e-05	-0.0001639801009914177	-2.6099165195227203e-05	-0.00016411742033659027
2.747433317304874	0.0010234215878011635	0.0010247534896498792	0.0011887685892924896	0.0011899644837629283	0.0012902792985046065	0.0012913598052818674	0.0014038892348986	0.0014048139515137404	0.001660725300227283	0.0016612025444776124	0.16672409288084267	0.16637459743755653	-2.5909713809224577e-05	-0.0001639078143521322	-2.593141098126278e-05	-0.00016404507314510264
2.763987985137163	0.0010230824841413518	0.0010244139446550491	0.0011883746911486924	0.001189570189353088	0.001289851759921374	0.0012909319086716166	0.0014034240456160872	0.00140434845583459	0.0016601749924950845	0.0016606520786535133	0.16672408500687216	0.1663745895804151	-2.5742924537920653e-05	-0.00016383395084795804	-2.5764482035228742e-05	-0.00016397114776772748
2.780642403170963	0.001022743535156792	0.001024074554536444	0.001187980972531655	0.0011891760746504936	0.001289424416109286	0.0012905042069956659	0.0014029590681555917	0.0014038831721172455	0.0016596249350938927	0.0016601018632332427	0.16672407698980327	0.16637458158047908	-2.5576956272359286e-05	-0.00016375850285291205	-2.559837478256083e-05	-0.00016389563657301376
2.797397172451417	0.0010224047441376655	0.0010237353225885208	0.0011875874372606612	0.0011887821434782668	0.0012889972712122363	0.0012900767044013728	0.0014024943070241073	0.001403418104871675	0.0016590751333508999	0.001659551903545541	0.1667240688270326	0.16637457343515438	-2.5411805454338132e-05	-0.000163681462708537	-2.5433085662066035e-05	-0.00016381853189598172
2.8142528976452668	0.001022066114390098	0.0010233962521217018	0.0011871940891734721	0.0011883883996780269	0.0012885703293941358	0.0012896494050561394	0.0014020297667503895	0.001402953258629622	0.001658525592618961	0.0016590022049448178	0.1667240605159126	0.16637456514179913	-2.5247468538901197e-05	-0.00016360282272201432	-2.5268611125478513e-05	-0.00016373982603531956
2.831210187062679	0.0010217276492362345	0.0010230573464624503	0.0011868009321264084	0.0011879948471099743	0.0012881435948390188	0.001289222313147509	0.0014015654518850496	0.0014024886379446991	0.0016579763182767106	0.0016584527728112687	0.16672405205374685	0.1663745566977191	-2.508394199366576e-05	-0.00016352257516188962	-2.5104947637633046e-05	-0.00016365951125416056
2.848269652679189	0.0010213893520143195	0.0010227186089533482	0.0011864079699944472	0.0011876014896529822	0.0012877170717511392	0.0012887954328832548	0.0014011013670006695	0.0014020242473925053	0.0016574273157286877	0.0016579036125510035	0.1667240434377913	0.16637454810017674	-2.4921222299439938e-05	-0.00016344071226231938	-2.494209167664546e-05	-0.00016357757978158194
2.865431910157798	0.0010210512260787606	0.0010223800429531632	0.001186015206671295	0.0011872083312046708	0.001287290764355053	0.0012883687684914677	0.001400637516691879	0.0014015600915707038	0.0016568785904054366	0.0016573547295961435	0.16672403466524696	0.16637453934638163	-2.475930595034065e-05	-0.00016335722622337623	-2.478003973341303e-05	-0.00016349402380966271
2.882697578871184	0.0010207132748002164	0.0010220416518369334	0.0011856226460694856	0.0011868153756815067	0.0012868646768957142	0.0012879423242206634	0.0014001739055754822	0.001401096175099143	0.0016563301477636452	0.0016568061294049623	0.16672402573326955	0.16637453043349446	-2.459818945314829e-05	-0.00016327210920749624	-2.4618788311898954e-05	-0.00016340883549470497
2.900067281924058	0.0010203755015656603	0.0010217034389960345	0.001185230292120456	0.0011864226270188792	0.0012864388136385751	0.0012875161043398606	0.0013997105382905384	0.001400632502619942	0.0016557819932862428	0.001656257817461981	0.16672401663896044	0.16637452135862263	-2.443786932748021e-05	-0.00016318535334025608	-2.4458333928875642e-05	-0.0001633220069561514
2.9175416461756507	0.0010200379097784703	0.0010213654078382662	0.001184838148774647	0.0011860300891712043	0.001286013178869678	0.0012870901131386955	0.0013992474194984806	0.0014001690787976125	0.0016552341324825432	0.0016557097992781163	0.16672400737936868	0.16637451211882068	-2.427834210608215e-05	-0.0001630969507123714	-2.4298673113924696e-05	-0.00016323353027652976
2.9351213022623317	0.0010197005028584948	0.0010210275617879218	0.0011844462200015842	0.001185637766111995	0.001285587776895746	0.0012866643549275002	0.001398784553883211	0.0013997059083191447	0.001654686570888347	0.0016551620803907784	0.1667239979514898	0.1663745027110911	-2.4119604334287004e-05	-0.00016300689337625518	-2.413980240973529e-05	-0.00016314339750309048
2.952806884620376	0.0010193632842421373	0.0010206899042858703	0.0011840545097899693	0.0011852456618339652	0.0012851626120442918	0.0012862388340374085	0.0013983219461512091	0.0013992429958941254	0.001654139314066077	0.0016546146663640048	0.1667239883522657	0.1663744931323823	-2.3961652570125835e-05	-0.00016291517334660055	-2.3981718371368643e-05	-0.000163051600643338
2.970599031508854	0.0010190262573824362	0.0010203524387896357	0.0011836630221477766	0.0011848537803491159	0.0012847376886637053	0.0012858135548204567	0.001397859601031637	0.0013987803462548365	0.0016535923676048966	0.0016540675627885846	0.16672397857857876	0.16637448337958458	-2.3804483384536057e-05	-0.00016282178260199065	-2.382441756693804e-05	-0.00016295813166949946
2.9884983850326714	0.0010186894257491344	0.0010200151687734704	0.0011832717611023281	0.0011844621256888214	0.001284313011123355	0.0012853885216496676	0.0013973975232764405	0.0013983179641563611	0.0016530457371208272	0.0016535207752821736	0.16672396862726022	0.16637447344953507	-2.3648093361083866e-05	-0.0001627267130829002	-2.3667896576998193e-05	-0.0001628629825142225
3.006505591165733	0.0010183527928287737	0.0010196780977284469	0.0011828807307004076	0.0011840707019039327	0.001283888583813685	0.0012849637389191727	0.0013969357176604694	0.0013978558543766984	0.001652499428256889	0.001652974309489432	0.16672395849508154	0.1663744633390105	-2.3492479095769958e-05	-0.0001626299566907241	-2.3512151994906083e-05	-0.00016276614507335085
3.0246212997742656	0.0010180163621247595	0.0010193412291625216	0.0011824899350083332	0.0011836795130648551	0.0012834644111463232	0.0012845392110442822	0.001396474188981566	0.0013973940217168574	0.0016519534466832074	0.0016524281710821344	0.1667239481787526	0.16637445304473067	-2.3337637197300143e-05	-0.00016253150528897087	-2.335718042635604e-05	-0.00016266761120264928
3.0428461646402667	0.0010176801371574588	0.0010190045666006362	0.0011820993781120662	0.0011832885632616576	0.0012830404975541685	0.0012841149424616238	0.0013960129420606945	0.0013969324710009846	0.0016514077980971608	0.0016518823657593184	0.16672393767492683	0.1663744425633547	-2.3183564286828606e-05	-0.00016243135070212467	-2.3202978489740567e-05	-0.0001625673727202459
3.0611808434850984	0.0010173441214642658	0.0010186681135847815	0.0011817090641172904	0.0011828978566041542	0.0012826168474915087	0.0012836909376292012	0.001395551981742036	0.001396471207076456	0.0016508624882234917	0.0016513368992473903	0.16672392698019767	0.16637443189148177	-2.3030256997992604e-05	-0.00016232948471581188	-2.3049542816053203e-05	-0.00016246542140574416
3.079625997993227	0.001017008318599697	0.0010183318736740905	0.0011813189971495212	0.001182507397222005	0.0012821934654341058	0.0012832672010265349	0.0013950913128931042	0.0013960102348140003	0.0016503175228144442	0.0016507917773002693	0.16672391609109258	0.16637442102564934	-2.2877711977072057e-05	-0.00016222589907757823	-2.289687004843749e-05	-0.0001623617489978635
3.0981822938360946	0.001016672732135464	0.001017995850444917	0.0011809291813541915	0.0011821171892648092	0.0012817703558793084	0.001282843737154737	0.0013946309404048551	0.0013955495591078	0.0016497729076498891	0.0016502470056995076	0.16672390500407688	0.16637440996233083	-2.2725925882469133e-05	-0.0001621205854935026	-2.274495684263106e-05	-0.00016225634719657656
3.116850400696155	0.0010163373656605682	0.0010176600474909245	0.0011805396208967498	0.001181727236902206	0.0012813475233461556	0.001282420550536637	0.0013941708691918068	0.001395089184875616	0.0016492286485374629	0.001649702590254433	0.16672389371555726	0.16637439869793683	-2.2574895384978866e-05	-0.00016201353563022325	-2.2593799866653386e-05	-0.0001621492076615827
3.135630992291033	0.0010160022227813737	0.001017324468423162	0.0011801503199627597	0.0011813375443239654	0.00128092497237548	0.001281997645716866	0.0013937111041921364	0.0013946291170588868	0.0016486847513126866	0.001649158536802265	0.1667238822218662	0.16637438722881054	-2.2424617167692007e-05	-0.0001619047411140495	-2.2443395800944566e-05	-0.00016204032201291851
3.1545247463978408	0.0010156673071217044	0.0010169891168701625	0.0011797612827579977	0.001180948115740092	0.0012805027075300142	0.0012815750272619803	0.0013932516503678157	0.0013941693606228588	0.0016481412218391164	0.0016486148512082704	0.16672387051927723	0.16637437555123336	-2.227508792600197e-05	-0.0001617941935309064	-2.229374133795592e-05	-0.00016192968182848766
3.1735323448776414	0.0010153326223229198	0.0010166539964780146	0.0011793725135085507	0.00118055895538092	0.001280080733394495	0.0012811526997605577	0.0013927925127047067	0.0013937099205566842	0.0016475980660084614	0.0016480715393658698	0.16672385860399033	0.16637436366141312	-2.2126304367521554e-05	-0.00016168188442605702	-2.2144833182566326e-05	-0.0001618172786465033
3.192654473700048	0.0010149981720440075	0.0010163191109104595	0.0011789840164609115	0.001180170067497213	0.0012796590545757717	0.0012807306678233072	0.0013923336962126884	0.00139325080187355	0.0016470552897407268	0.0016475286071967953	0.1667238464721416	0.16637435155549352	-2.1978263211812343e-05	-0.00016156780530196535	-2.1996668051631196e-05	-0.0001617031039625183
3.211891822967991	0.00101466395996167	0.001015984463848977	0.001178595795882092	0.0011797814563602714	0.0012792376757029217	0.0012803089360831834	0.0013918752059257744	0.0013927920096107919	0.001646512898984353	0.00164698606065122	0.16672383411979216	0.1663743392295443	-2.1830961190780207e-05	-0.00016145194762096082	-2.18492426743086e-05	-0.00016158714923175665
3.2312450869426166	0.0010143299897704093	0.0010156500589928676	0.0011782078560597065	0.0011793931262620212	0.0012788166014273432	0.0012798875091954813	0.001391417046902222	0.0013923335488300061	0.0016459708997163427	0.0016464439057078907	0.16672382154293533	0.16637432667956592	-2.168439504836306e-05	-0.00016133430280321215	-2.170255379184416e-05	-0.00016146940586742042
3.2507149640683446	0.001013996265182622	0.0010153159000593501	0.0011778202013020915	0.0011790050815151253	0.0012783958364228829	0.0012794663918379615	0.0013909592242246614	0.0013918754246171777	0.0016454292979424126	0.0016459021483742709	0.16672380873748813	0.16637431390148733	-2.1538561540378198e-05	-0.00016121486222570036	-2.1556598157335127e-05	-0.00016134986523930195
3.2703021569980693	0.0010136627899286813	0.0010149819907836423	0.0011774328359383922	0.0011786173264530843	0.0012779753853859337	0.001279045588710951	0.001390501743000205	0.0013914176420827924	0.0016448880996971194	0.0016453607946866782	0.16672379569929538	0.16637430089116115	-2.1393457434744356e-05	-0.00016109361722346782	-2.1411372535945494e-05	-0.00016122851867469978
3.2900073726185273	0.0010133295677570346	0.001014648334919062	0.0011770457643186815	0.001178229865430342	0.0012775552530355566	0.0012786251045374649	0.001390044608360581	0.001390960206361964	0.0016443473110440126	0.00164481985071043	0.16672378242412617	0.1663742876443647	-2.1249079511301283e-05	-0.000160970559088508	-2.1266873704718636e-05	-0.00016110535745755827
3.3098313220758016	0.0010129966024342888	0.0010143149362371092	0.0011766589908140505	0.0011778427028223861	0.0012771354441135818	0.0012782049440633097	0.0013895878254622436	0.0013905031226145535	0.0016438069380757686	0.0016442793225399804	0.16672376890767449	0.16637427415680078	-2.110542456167791e-05	-0.0001608456790686552	-2.1123098452840994e-05	-0.0001609803728302439
3.329774720800988	0.0010126638977453076	0.0010139817985275615	0.0011762725198167267	0.0011774558430258561	0.0012767159633847395	0.001277785112057198	0.0013891313994865006	0.0013900463960252868	0.001643266986914335	0.0016437392162990615	0.16672375514555127	0.1663742604240911	-2.0962489389271532e-05	-0.00016071896836741817	-2.0980043580920427e-05	-0.00016085355598804973
3.349838288536016	0.0010123314574933034	0.0010136489255985726	0.0011758863557401755	0.0011770692904586565	0.0012762968156367596	0.0012773656133108792	0.0013886753356396446	0.0013895900318038944	0.0016427274637110859	0.001643199538140843	0.16672374113329283	0.16637424644177862	-2.0820270809664143e-05	-0.00016059041814686648	-2.083770590175643e-05	-0.00016072489808496848
3.370022749359618	0.0010119992854999216	0.0010133163212767509	0.0011755005030191998	0.0011766830495600446	0.0012758780056804885	0.001276946452639224	0.0013882196391530553	0.0013891340351852128	0.001642188374646942	0.001642660294248048	0.16672372686634881	0.16637423220532804	-2.0678765649796704e-05	-0.00016046001952221833	-2.0696082239750335e-05	-0.0001605943902291962
3.390328831713469	0.001011667385605353	0.0010129839894072734	0.0011751149661100636	0.0011762971247907665	0.001275459538350017	0.0012765276348803793	0.0013877643152833598	0.001388678411429336	0.0016416497259325493	0.0016421214908331361	0.16672371234009317	0.1663742177101175	-2.0537970748347317e-05	-0.00016032776356303402	-2.0555169430964276e-05	-0.00016046202348343752
3.4107572684284713	0.0010113357616684101	0.0010126519338539669	0.0011747297494905872	0.0011759115206331427	0.0012750414185027897	0.0012761091648958503	0.001387309369312526	0.0013882231658217232	0.0016411115238083999	0.0016415831341384203	0.16672369754980923	0.16637420295144445	-2.0397882955849184e-05	-0.00016019364129590818	-2.041496432326345e-05	-0.00016032778886643229
3.431308796751202	0.001011004417566637	0.001012320158499409	0.0011743448576602682	0.0011755262415911918	0.0012746236510197209	0.001275691047570648	0.0013868548065480147	0.0013877683036733364	0.0016405737745449965	0.0016410452304362357	0.1667236824906982	0.16637418792451833	-2.0258499134437336e-05	-0.00016005764370102815	-2.027546377604203e-05	-0.0001601916773498746
3.4519841583705158	0.0010106733571963987	0.0010119886672450248	0.0011739602951403828	0.0011751412921907364	0.0012742062408053205	0.0012752732878133868	0.0013864006323228925	0.001387313830320767	0.0016400364844429973	0.0016405077860290793	0.16672366715787212	0.16637417262446277	-2.0119816157536385e-05	-0.0001599197617106196	-2.0136664660271725e-05	-0.00016005367985977292
3.47278409944432	0.0010103425844729846	0.0010116574640111893	0.0011735760664741107	0.0011747566769795214	0.001273789192787818	0.001274855890556426	0.0013859468519959802	0.001386859751126372	0.0016394996598333752	0.001639970807249774	0.16672365154635538	0.16637415704631195	-1.9981830910419107e-05	-0.00015977998621272138	-1.999856385860241e-05	-0.00015991378727625571
3.4937093706264992	0.0010100121033306973	0.0010113265527373124	0.001173192176226627	0.0011743724005273113	0.0012733725119192696	0.001274438860755967	0.0013854934709519608	0.0013864060714783917	0.0016389633070775511	0.0016394343004615987	0.1667236356510839	0.16637414118501304	-1.984454028973459e-05	-0.00015963830804766044	-1.9861158264890266e-05	-0.00015977199043060164
3.514760727094002	0.0010096819177229687	0.001010995937381962	0.0011728086289852478	0.0011739884674260327	0.0012729562031756996	0.0012740222033922118	0.001385040494601538	0.0013859527967911033	0.0016384274325675803	0.0016388982720584764	0.16672361946689612	0.16637412503541488	-1.9707941203379875e-05	-0.0001594947180068862	-1.972444478461413e-05	-0.00015962828010784857
3.535938928574102	0.0010093520316224432	0.001010665621922939	0.0011724254293595136	0.0011736048822898588	0.0012725402715572142	0.0012736059234694451	0.0013845879283815494	0.0013854999325049336	0.001637892042726276	0.0016383627284650983	0.16672360298854155	0.1663741085922787	-1.9572030570999543e-05	-0.000159349206836773	-1.9588420334917117e-05	-0.00015948264704720994
3.557244739371806	0.0010090224490210884	0.0010103356103573955	0.0011720425819813254	0.0011732216497553456	0.001272124722088123	0.001273190026016191	0.0013841357777551121	0.0013850474840866077	0.0016373571440073838	0.0016378276761370959	0.16672358621067232	0.16637409185026747	-1.9436805323368167e-05	-0.00015920176523392948	-1.9453081843735787e-05	-0.00015933508193533008
3.578678928397448	0.0010086931739302974	0.001010005906701933	0.0011716600915050552	0.0011728387744815443	0.0012717095598170772	0.0012727745160853318	0.0013836840482117556	0.0013845954570292837	0.0016368227428957397	0.0016372931215612022	0.1667235691278423	0.1663740748039478	-1.9302262402549897e-05	-0.00015905238384603115	-1.9318426250775067e-05	-0.00015918557541375056
3.600242269194432	0.0010083642103809896	0.0010096765149927042	0.001171277962607667	0.0011724562611501177	0.0012712947898171865	0.0012723593987542235	0.0013832327452675635	0.0013841438568526862	0.0016362888459074245	0.0016367590712554046	0.16672355173450817	0.1663740574477883	-1.9168398761940098e-05	-0.00015890105327229231	-1.9184450506894157e-05	-0.00015903411807383083
3.6219355399671502	0.0010080355624237165	0.00100934743928552	0.0011708961999888307	0.0011720741144654614	0.0012708804171861557	0.0012719446791248424	0.0013827818744653081	0.001383692689103247	0.0016357554595899302	0.0016362255317691082	0.16672353402502774	0.16637403977615536	-1.903521136618902e-05	-0.00015874776406257785	-1.9051151574057956e-05	-0.00015888070045644298
3.643759523609069	0.001007707234128764	0.00100901868365595	0.0011705148083710514	0.0011716923391548238	0.0012704664470464043	0.0012715303623239023	0.0013823314413745867	0.001383241959354247	0.0016352225905223135	0.001635692509683298	0.16672351599364876	0.16637402178331487	-1.8902697191063023e-05	-0.0001585925067165428	-1.891852642561115e-05	-0.0001587253130540811
3.6657150077309777	0.0010073792295862635	0.0010086902521994367	0.0011701337924997824	0.001171310939968429	0.0012700528845452103	0.0012711164535029894	0.0013818814515919738	0.0013827916732059547	0.001634690245315374	0.0016351600116107058	0.16672349763452213	0.16637400346342715	-1.8770853223448042e-05	-0.000158435271683105	-1.878657204593126e-05	-0.00015856794630786375
3.6878027846894206	0.0010070515529062918	0.0010083621490313917	0.0011697531571435492	0.0011709299216795944	0.0012696397348548306	0.0012707029578386958	0.0013814319107411511	0.0013823418362857646	0.0016341584306118037	0.0016346280441959687	0.1667234789416898	0.16637398481054533	-1.863967646136e-05	-0.00015827604936069495	-1.8655285430376617e-05	-0.00015840859060692325
3.710023651615288	0.0010067242082189912	0.0010080343782873202	0.0011693729070940849	0.0011705492890848697	0.0012692270031726437	0.0012702898805327565	0.0013809828244730662	0.0013818924542483622	0.0016336271530863736	0.0016340966141158131	0.1667234599090842	0.16637396581861755	-1.850916391389623e-05	-0.00015811483009658955	-1.8524663585609003e-05	-0.0001582472362910703
3.732378410442586	0.0010063971996746631	0.0010077069441229109	0.0011689930471664354	0.0011701690470041397	0.0012688146947212743	0.0012698772268121708	0.00138053419846606	0.0013814435327758371	0.0016330964194460785	0.0016335657280791985	0.16672344053052982	0.16637394648147927	-1.837931260103773e-05	-0.00015795160418535792	-1.8394703529295287e-05	-0.00015808387364821264
3.7548678679373717	0.0010060705314438928	0.0010073798507141617	0.001168613582199105	0.001169789200280769	0.0012684028147487436	0.0012694650019293506	0.001380086038426027	0.001380995077577854	0.0016325662364303282	0.0016330353928275087	0.16672342079973412	0.1663739267928547	-1.8250119553822608e-05	-0.0001577863618701103	-1.8265402289781296e-05	-0.00015791849291157956
3.777492835726878	0.0010057442077176517	0.0010070531022574858	0.0011682345170541699	0.0011694097537817227	0.0012679913685285879	0.0012690532111622587	0.0013796383500865618	0.001380547094391794	0.00163203661081111	0.0016325056151347147	0.16672340071029884	0.16637390674635447	-1.812158181419693e-05	-0.00015761909334097157	-1.813675690651856e-05	-0.00015775108426288598
3.8002541303288	0.0010054182327074123	0.0010067267029698213	0.0011678558566174152	0.001169030712397694	0.0012675803613600158	0.0012686418598145382	0.0013791911392090983	0.0013800995889829007	0.0016315075493931578	0.0016319764018075463	0.16672338025569966	0.1663738863354728	-1.7993696434990408e-05	-0.0001574497887348314	-1.800876442994287e-05	-0.0001575816378314443
3.823152573180761	0.001005092610645261	0.0010064006570887486	0.001167477605798458	0.0011686520810432334	0.0012671697985680293	0.0012682309532156572	0.0013787444115830687	0.0013796525671444296	0.0016309790590141328	0.0016314477596856686	0.16672335942929967	0.16637386555358463	-1.78664604798158e-05	-0.00015727843813453934	-1.7881421921148166e-05	-0.00015741014369113904
3.8461889906699622	0.001004767345784016	0.0010060749688726046	0.001167099769530885	0.0011682738646568876	0.0012667596855035843	0.0012678204967210528	0.0013782981730260577	0.0013792060346978095	0.0016304511465448017	0.0016309196956418642	0.16672333822434005	0.16637384439394456	-1.7739871023016857e-05	-0.00015710503156796118	-1.775472645217449e-05	-0.00015723659186289707
3.8693642141629967	0.001004442442397337	0.0010057496426005967	0.00116672235277238	0.001167896068201321	0.0012663500275437172	0.0012674104957122638	0.0013778524293839474	0.0013787599974927859	0.0016299238188892085	0.0016303922165822001	0.16672331663393816	0.166373822849686	-1.761392514982793e-05	-0.00015692955900958871	-1.762867510576513e-05	-0.0001570609723122729
3.892679080035866	0.001004117904779849	0.0010054246825729222	0.0011663453605048634	0.001167518696663459	0.0012659408300916973	0.001267000955597087	0.0013774071865310816	0.0013783144614075845	0.0016293970829848589	0.0016298653294462206	0.16672329465108576	0.16637380091381698	-1.7488619956120693e-05	-0.0001567520103777642	-1.750326497524518e-05	-0.00015688327494831067
3.9161344297041563	0.0010037937372472524	0.0010051000931108835	0.001165968797734617	0.0011671417550546143	0.0012655320985771662	0.0012665918818097158	0.0013769624503704133	0.0013778694323490605	0.0016288709458028982	0.0016293390412071148	0.16672327226864958	0.16637377857921917	-1.7363952548477002e-05	-0.00015657237553584613	-1.7378493164792175e-05	-0.00015670348962570912
3.9397311096534064	0.0010034699441364473	0.001004775878557009	0.0011655926694924272	0.0011667652484106314	0.0012651238384562865	0.0012661832798108843	0.001376518226833668	0.0013774249162528563	0.001628345414348296	0.001628813358871909	0.1667232494793661	0.16637375583864034	-1.7239920043949503e-05	-0.00015639064428890626	-1.725435678913423e-05	-0.0001565216061421293
3.963469971469652	0.0010031465298056548	0.0010044520432751745	0.001165216980833726	0.0011663891817920201	0.0012647160552118964	0.001265775155088022	0.0013760745218815036	0.0013769809190835728	0.0016278204956600324	0.0016282882894816527	0.1667232262758375	0.16637373268470268	-1.7116519570255923e-05	-0.00015620680638633866	-1.7130852973588212e-05	-0.00015633761423816672
3.987351871870168	0.001002823498634532	0.0010041285916507217	0.001164841736838721	0.0011660135602840917	0.0012643087543536464	0.0012653675131553963	0.0013756313415036654	0.0013765374468349132	0.0016272961968112805	0.0016277638401115935	0.16672320265053187	0.16637370910989052	-1.699374826576519e-05	-0.00015602085152066625	-1.700797885404587e-05	-0.00015615150359715724
4.01137767273438	0.0010025008550243017	0.001003805528090583	0.0011644669426125402	0.0011656383889971042	0.0012639019414181583	0.001264960359554269	0.0013751886917191558	0.0013760945055298582	0.0016267725249095996	0.00162724001787138	0.1667231785957823	0.16637368510655304	-1.6871603279094982e-05	-0.00015583276932470969	-1.6885731576717078e-05	-0.0001559632638429287
4.035548241134971	0.0010021786033978725	0.0010034828570234067	0.001164092603285374	0.0011652636730664031	0.001263495621969179	0.00126455369985305	0.0013747465785763965	0.0013756521012208262	0.0016262494870971198	0.0016267168299052448	0.16672315410378297	0.1663736606668991	-1.675008176948989e-05	-0.0001556425493738911	-1.676410829859476e-05	-0.00015577288454338145
4.059864449369175	0.0010018567481999627	0.0010031605828996776	0.0011637187240126157	0.001164889417652562	0.001263089801597725	0.0012641475396474354	0.0013743050081533867	0.0013752102399898348	0.0016257270905507366	0.0016261942833921885	0.16672312916658286	0.16637363578299597	-1.662918090656121e-05	-0.00015545018118429121	-1.6643106186840784e-05	-0.00015558035520496505
4.08432717499025	0.0010015352938972314	0.0010028387101918511	0.0011633453099750095	0.0011645156279415309	0.0012626844859222482	0.0012637418845605904	0.001373863986557883	0.0013747689279486797	0.0016252053424823107	0.0016256723855461947	0.16672310377608976	0.16637361044676852	-1.6508897870193273e-05	-0.00015525565421103948	-1.652272241889352e-05	-0.00015538566527337205
4.108937300839158	0.0010012142449784026	0.001002517243394474	0.0011629723663787953	0.0011641423091447785	0.0012622796805887887	0.0012633367402432837	0.0013734235199275595	0.0013743281712390906	0.00162468425013885	0.001625151143616404	0.16672307792406155	0.1663735846499929	-1.63892298507759e-05	-0.00015505895785106194	-1.6402954182915402e-05	-0.0001551888041376459
4.133695715076422	0.0010008936059543903	0.001002196187024312	0.0011625998984558478	0.0011637694664994379	0.0012618753912711242	0.0012629321123740476	0.0013729836144301736	0.001373887976032904	0.001624163820802713	0.0016246305648873168	0.16672305160210796	0.16637355838429627	-1.6270174048725605e-05	-0.00015486008143761332	-1.628379867703658e-05	-0.00015498976112265916
4.15860331121418	0.0010005733813584407	0.0010018755456204927	0.0011622279114638433	0.0011633971052684665	0.001261471623670954	0.0012625280066593536	0.0013725442762637578	0.00137344834853225	0.0016236440617918213	0.0016241106566790087	0.1667230248016852	0.1663735316411543	-1.6151727674905414e-05	-0.00015465901424438488	-1.6165253109635958e-05	-0.00015478852549186128
4.183660988148428	0.0010002535757462484	0.001001555323744621	0.0011618564106863878	0.0011630252307407803	0.0012610683835180252	0.0012621244288337575	0.0013721055116567697	0.0013730092949697024	0.0016231249804598339	0.0016235914263473044	0.16672299751409683	0.16637350441188595	-1.603388795039587e-05	-0.000154455745483284	-1.604731469944526e-05	-0.00015458508644766722
4.208869650191461	0.0009999341936961015	0.0010012355259809234	0.0011614854014331862	0.0011626538482314194	0.0012606656765703295	0.0012617213846600717	0.0013716673268682816	0.001372570821608475	0.0016226065841963748	0.0016230728812840042	0.16672296973048414	0.16637347668765298	-1.5916652106196666e-05	-0.00015425026430085365	-1.5929980675219446e-05	-0.00015437943312843205
4.2342302071045115	0.0009996152398090111	0.0010009161569363794	0.0011611148890401913	0.0011622829630816946	0.0012602635086142473	0.0012613188799295288	0.00137122972818816	0.001372132934742591	0.0016220888804272292	0.001622555028917081	0.1667229414418303	0.16637344845945765	-1.5800017383549303e-05	-0.0001540425597817141	-1.581324827600039e-05	-0.00015417155461056042
4.259743574130585	0.0009992967187088455	0.0010005972212408544	0.0011607448788697517	0.0011619125806593415	0.001259861885464726	0.0012609169204619395	0.0013707927219372318	0.0013716956406970599	0.0016215718766145462	0.0016220378767108825	0.16672291263895136	0.16637341971813963	-1.5683981033895456e-05	-0.00015383262094728622	-1.5697114750756053e-05	-0.000153961439904593
4.285410672027485	0.0009989786350424672	0.001000278723547238	0.0011603753763107718	0.0011615427063586816	0.0012594608129654322	0.0012605155121058792	0.0013703563144674769	0.0013712589458280597	0.0016210555802570507	0.0016215214321663458	0.16672288331250237	0.16637339045436725	-1.5568540318526558e-05	-0.00015362043675287707	-1.55815773584915e-05	-0.00015374907795681625
4.311232427101037	0.000998660993479879	0.00099996066853159	0.0011600063867788794	0.0011611733456007812	0.0012590602969889445	0.001260114660738837	0.0013699205121622104	0.0013708228565231287	0.0016205399988902655	0.001621005702821215	0.16672285345296228	0.16637336065864414	-1.5453692508691358e-05	-0.00015340599608795746	-1.5466633368294014e-05	-0.00015353445764840212
4.337209771238533	0.000998343798714352	0.0009996430608932678	0.00115963791571657	0.001160804503833602	0.001258660343436904	0.0012597143722674065	0.0013694853214362582	0.0013703873792013346	0.001620025140086707	0.0016204906962502398	0.1667228230506395	0.1663733303212986	-1.5339434885710407e-05	-0.0001531892877770502	-1.5352280059117984e-05	-0.00015331756779371486
4.363343641942354	0.0009980270554625769	0.0009993259053550788	0.0011592699685933796	0.0011604361865321757	0.0012582609582402024	0.0012593146526274424	0.0013690507487361546	0.0013699525203134766	0.001619511011456114	0.0016199764200654067	0.16672279209566615	0.16637329943248463	-1.5225764740757486e-05	-0.0001529703005775651	-1.523851471989246e-05	-0.0001530983971408939
4.389634982363801	0.0009977107684648009	0.000999009206663418	0.0011589025509060416	0.0011600683991987578	0.0012578621473591446	0.0012589155077842506	0.0013686168005403237	0.0013695182863422636	0.0016189976206456606	0.0016194628819161448	0.16672276057799565	0.1663732679821756	-1.5112679374984506e-05	-0.00015274902318046513	-1.512533464939278e-05	-0.00015287693437032734
4.416084741337141	0.000997394942484974	0.0009986929695884124	0.0011585356681786528	0.0011597011473629944	0.001257463916783633	0.0012585169437327516	0.00136818348335927	0.0013690846838025062	0.0016184849753401729	0.0016189500894895515	0.16672272848739753	0.16637323596016262	-1.5000176099091295e-05	-0.000152525444205992	-1.5012737156289147e-05	-0.00015265316809481844
4.442693873413836	0.0009970795823108947	0.0009983771989240688	0.001158169325962841	0.001159334436582089	0.0012570662725333514	0.0012581189664976691	0.0013677508037357742	0.0013686517192413139	0.001617973083262359	0.0016184380505106161	0.16672269581345614	0.16637320335605377	-1.4888252233686422e-05	-0.00015229955220671942	-1.4900719558810088e-05	-0.00015242708685614392
4.469463338897009	0.0009967646927543608	0.0009980618994884245	0.0011578035298379363	0.0011589682724409767	0.0012566692206579348	0.0012577215821337126	0.001367318768245089	0.001368219399238289	0.0016174619521730305	0.0016179267727424423	0.16672266254556634	0.16637317015926517	-1.4776905109221278e-05	-0.00015207133566677578	-1.4789279185169202e-05	-0.00015219867912866225
4.49639410387609	0.0009964502786513122	0.0009977470761236879	0.001157438285411133	0.0011586026605524828	0.0012562727672371565	0.0012573247967257463	0.001366887383495126	0.001367787730405715	0.0016169515898713223	0.0016174162639864722	0.16672262867292864	0.16637313635902193	-1.4666132065799253e-05	-0.00015184078299931847	-1.4678413373273719e-05	-0.0001519679333162327
4.523487140261684	0.000996136344861985	0.0009974327336963976	0.0011570735983176671	0.0011582376065575057	0.0012558769183811116	0.0012569286163889883	0.0013664566561266646	0.0013673567193887663	0.001616442004194932	0.0016169065320827208	0.16672259418455013	0.16637310194435373	-1.4555930453043903e-05	-0.00015160788254542368	-1.45681194705094e-05	-0.00015173483774974517
4.550743425820648	0.000995822896271066	0.0009971188770975723	0.00115670947422099	0.0011578731161251826	0.0012554816802304092	0.0012565330472691918	0.0013660265928135467	0.0013669263728656995	0.0016159332030203453	0.0016163975849100038	0.1667225590692349	0.16637306690408968	-1.4446297630255067e-05	-0.00015137262257464146	-1.4458394833979926e-05	-0.000151499380689174
4.578163944211368	0.0009955099377878436	0.0009968055112428646	0.0011563459188129435	0.001157509194953074	0.001255087058956354	0.001256138095542834	0.0013655972002628838	0.0013664966975480645	0.0016154251942630746	0.0016158894303861754	0.16672252331558549	0.1663730312268553	-1.4337230966453979e-05	-0.0001511349912857729	-1.4349236830468737e-05	-0.00015126155032310629
4.605749685019276	0.0009951974743463597	0.0009964926410727126	0.00115598293781393	0.0011571458487673288	0.0012546930607611332	0.0012557437674173002	0.0013651684852152535	0.0013660677001808993	0.0016149179858778832	0.0016153820764683551	0.16672248691199856	0.16637299490107121	-1.4228727839918354e-05	-0.00015089497680123576	-1.4240642836078204e-05	-0.00015102133476418977
4.633501643792551	0.0009948855109055803	0.00099618027155251	0.00115562053697311	0.0011567830833228805	0.0012542996918780286	0.0012553500691310953	0.0013647404544449206	0.0013656393875429522	0.0016144115858590469	0.0016148755311531859	0.1667224498466559	0.1663729579149456	-1.4120785638588318e-05	-0.00015065256717106124	-1.4132610236559234e-05	-0.00015077872205243592
4.6614208220780515	0.0009945740524495367	0.0009958684076727484	0.0011552587220685613	0.0011564209044036084	0.0012539069585715823	0.0012549570069540117	0.0013643131147600281	0.0013652117664468726	0.0016139060022405686	0.0016143698024770514	0.16672241210752672	0.16637292025647488	-1.4013401759882527e-05	-0.00015040775037103438	-1.4025136427182894e-05	-0.00015053370015366552
4.689508227457455	0.0009942631039875016	0.0009955570544491923	0.001154897498907478	0.001156059317822541	0.0012535148671378178	0.0012545645871873481	0.0013638864730028248	0.0013647848437394379	0.0016134012430964423	0.0016138648985163382	0.16672237368236129	0.16637288191343416	-1.3906573610496936e-05	-0.00015016051429930788	-1.3918218812455918e-05	-0.0001502862569560115
4.717764873583629	0.0009939526705541406	0.0009952462169230327	0.0011545368733263462	0.0011556983294220263	0.0012531234239044249	0.001254172816164097	0.0013634605360498678	0.0013643586263017567	0.0016128973165408858	0.0016133608273876708	0.16672233455868762	0.16637284287337734	-1.3800298606609501e-05	-0.00014991084677906663	-1.381185480637398e-05	-0.00015003638027202837
4.746191780217212	0.000993642757209684	0.0009949359001610572	0.0011541768511911378	0.001155337945073926	0.0012527326352309652	0.0012537817002491506	0.0013630353108122454	0.001363933121049492	0.001612394230728601	0.0016128575972481692	0.16672229472380637	0.16637280312363312	-1.3694574173651192e-05	-0.00014965873555519704	-1.370604183216842e-05	-0.00014978405783588888
4.774789973263409	0.0009933333690400894	0.0009946261092558153	0.0011538174383974968	0.0011549781706798041	0.0012523425075090754	0.0012533912458395043	0.0013626108042357919	0.0013635083349330757	0.0016118919938550164	0.0016123552162956955	0.16672225416478728	0.16637276265129877	-1.358939774626089e-05	-0.00014940416829353764	-1.3600777322424207e-05	-0.00014952927730427223
4.803560484809025	0.0009930245111572122	0.000994316849325785	0.001153458640870931	0.0011546190121711213	0.0012519530471626766	0.0012530014593644574	0.0013621870233013107	0.001363084274937934	0.0016113906141565497	0.0016118536927691106	0.16672221286846545	0.16637272144323736	-1.3484766768542128e-05	-0.0001491471325831828	-1.349605871907647e-05	-0.00014927202625536484
4.832504353159697	0.0009927161886989695	0.0009940081255155418	0.0011531004645670034	0.0011542604755094197	0.0012515642606481653	0.001252612347285822	0.0013617639750247898	0.001362660948084701	0.0016108900999108526	0.0016113530349485263	0.16672217082143506	0.16637267948607273	-1.3380678693615533e-05	-0.00014888761593145894	-1.3391883473053146e-05	-0.0001490122921852799
4.861622622877388	0.0009924084068295236	0.0009936999429959376	0.001152742915471533	0.0011539025666865304	0.0012511761544546497	0.0012522239160981429	0.0013613416664576433	0.0013622383614294575	0.0016103904594370884	0.0016108532511555757	0.16672212801005004	0.16637263676618583	-1.3277130983740254e-05	-0.00014862560576420214	-1.3288249044503958e-05	-0.00014875006250966716
4.890916344818065	0.0009921011707394413	0.0009933923069642653	0.001152385999600788	0.001153545291724761	0.0012507887351041371	0.0012518361723288967	0.0013609201046869198	0.0013618165220639473	0.0016098917010961735	0.001610354349753663	0.16672208442041167	0.16637259326971007	-1.3174121110421516e-05	-0.0001483610894272569	-1.318515290288022e-05	-0.00014848532456443464
4.9203865761696335	0.00099179448564588	0.0009930852226444407	0.0011520297230016856	0.0011531886566771034	0.0012504020091517654	0.0012514491225387092	0.0013604992968355469	0.0013613954371158126	0.001609393833291058	0.001609856339148236	0.16672204003837188	0.16637254898252488	-1.307164655416429e-05	-0.0001480940541827569	-1.3082592526591358e-05	-0.0001482180656011134
4.950034380490085	0.0009914883567927627	0.00099277869528718	0.0011516740917519987	0.0011528326676274298	0.0012500159831860078	0.0012510627733215785	0.0013600792500625591	0.0013609751137488302	0.001608896864466992	0.001609359227787057	0.16672199484952416	0.1663725038902573	-1.2969704804587784e-05	-0.0001478244872101242	-1.2980565403032662e-05	-0.00014794827278702405
4.979860827745887	0.000991182789450958	0.0009924727301701792	0.0011513191119605559	0.0011524773306907056	0.0012496306638288995	0.0012506771313050907	0.0013596599715633335	0.0013605555591631438	0.001608400803111791	0.001608863024160469	0.16672194883920025	0.16637245797826902	-1.2868293360151356e-05	-0.00014755237560259982	-1.2879069028588763e-05	-0.00014767593320474948
5.009866994350591	0.00099087778891846	0.0009921673325982954	0.0011509647897674524	0.0011521226520131889	0.0012492460577362614	0.0012502922031506472	0.0013592414685698324	0.001360136780595504	0.001607905657756117	0.0016083677368016727	0.16672190199246645	0.16637241123165805	-1.2767409728341866e-05	-0.00014727770636852044	-1.2778100908751588e-05	-0.00014740103385291192
5.040053963203681	0.0009905733605205726	0.0009918625079037287	0.0011506111313442525	0.0011517686377726427	0.0012488621715979183	0.0012499079955536748	0.0013588237483508302	0.0013597187853195032	0.001607411436973743	0.0016078733742869963	0.16672185429411301	0.16637236363524846	-1.2667051425680614e-05	-0.00014700046643126297	-1.2677658557929544e-05	-0.00014712356164353624
5.070422823729659	0.0009902695096100991	0.0009915582614462158	0.0011502581428942094	0.0011514152941785468	0.001248479012137925	0.0012495245152438677	0.0013584068182121774	0.0013593015806458283	0.0016069181493818519	0.0016073799452361898	0.1667218057286596	0.16637231517359122	-1.256721597740415e-05	-0.00014672064262516438	-1.2577739499256696e-05	-0.0001468435033994131
5.100974671917351	0.000989966241567527	0.0009912545986132115	0.0011499058306524738	0.0011510626274723128	0.0012480965861148044	0.001249141768985411	0.0013579906854970334	0.001358885173922505	0.001606425803641306	0.0016068874583126992	0.16672175628034222	0.16637226583095666	-1.2467900917578767e-05	-0.00014643822169591036	-1.247834126476971e-05	-0.00014656084585551454
5.131710610359471	0.0009896635618012188	0.000990951524820082	0.001149554200886316	0.0011507106439275013	0.0012477149003217725	0.0012487597635772157	0.0013575753575861174	0.0013584695725351434	0.001605934408456938	0.001606395922223953	0.16672170593310617	0.16637221559132626	-1.2369103789204583e-05	-0.00014615319030150675	-1.2379461395328056e-05	-0.00014627557565777272
5.1626317482924104	0.0009893614757476037	0.0009906490455102966	0.0011492032598953304	0.001150359349850034	0.00124733396158697	0.0012483785058531483	0.001357160841897961	0.00135805478390719	0.0016054439725778369	0.0016059053457216524	0.166721654670613	0.16637216443839356	-1.2270822143906762e-05	-0.00014586553500775534	-1.2281097440589722e-05	-0.0001459876793617476
5.193739201636265	0.0009890599888713767	0.0009903471661556254	0.001148853014011681	0.0011500087515784298	0.0012469537767737123	0.0012479980026822723	0.0013567471458891679	0.001357640815500189	0.00160495450479765	0.0016054157376020706	0.16672160247621912	0.16637211235555183	-1.2173053542025719e-05	-0.00014557524228950292	-1.2183246958872435e-05	-0.00014569714343101725
5.225034093035115	0.0009887591066656894	0.000990045892256332	0.0011485034696002985	0.0011496588554840094	0.001246574352780714	0.0012476182609690873	0.001356334277054661	0.0013572276748140323	0.0016044660139548647	0.0016049271067063355	0.16672154933298405	0.16637205932589816	-1.2075795552641405e-05	-0.0001452822985294755	-1.2085907517129374e-05	-0.0001454039542359009
5.256517551897525	0.0009884588346523572	0.0009897452293413803	0.0011481546330591329	0.0011493096679711455	0.0012461956965423456	0.001247239287653776	0.0013559222429279565	0.001356815369387227	0.0016039785089331275	0.0016044394619207467	0.16672149522365462	0.1663720053322145	-1.1979045753361672e-05	-0.00014498669001583586	-1.1989076690983869e-05	-0.0001451080980535424
5.288190714437326	0.0009881591783820528	0.0009894451829686297	0.0011478065108193592	0.0011489611954774706	0.0012458178150288695	0.0012468610897124438	0.0013555110510814164	0.0013564039067971553	0.001603491998661526	0.001603952812177065	0.1667214401306696	0.16637195035697686	-1.1882801730509623e-05	-0.00014468840294337704	-1.1892752064722456e-05	-0.00014480956106699416
5.320054723714605	0.0009878601434345161	0.0009891457587250412	0.0011474591093456265	0.0011486134444741215	0.0012454407152466915	0.00124648367415737	0.0013551007091265204	0.0013559932946603406	0.0016030064921149095	0.0016034671664528226	0.16672138403614434	0.16637189438233843	-1.1787061078773198e-05	-0.00014438742340910915	-1.1796931231024266e-05	-0.00014450832936166447
5.352110729676963	0.0009875617354187616	0.0009888469622268896	0.0011471124351362895	0.0011482664214659745	0.0012450644042386195	0.0012461070480372656	0.0013546912247141372	0.0013555835406327248	0.0016025219983141956	0.0016029825337716378	0.166721326921868	0.16637183739012956	-1.169182140152783e-05	-0.00014408373741511826	-1.1701611791301025e-05	-0.00014420438892837062
5.384359889201005	0.00098726395997328	0.000988548799119964	0.001146766494723632	0.001147920132991874	0.0012446888890841003	0.00124573121843751	0.0013542826055347882	0.0013551746524099282	0.001602038526326676	0.0016024989232035197	0.16672126876930352	0.16637177936185016	-1.1597080310590119e-05	-0.00014377733086537448	-1.160679135532236e-05	-0.00014389772565867598
5.41680336613411	0.0009869668227662572	0.0009882512750797854	0.001146421294674129	0.0011475745856248804	0.0012443141768994947	0.0012453561924804315	0.0013538748593189334	0.0013547666377275375	0.0016015560852663442	0.001602016343865191	0.16672120955956996	0.16637172027866462	-1.1502835425999253e-05	-0.00014346818956192942	-1.1512467541142934e-05	-0.00014358832534283605
5.44944233133642	0.0009866703294957905	0.0009879543958118248	0.0011460768415886744	0.001147229785972518	0.0012439402748383338	0.001244981977325556	0.0013534679938372557	0.001354359504361386	0.0016010746842942158	0.0016015348049204152	0.1667211492734524	0.16637166012139368	-1.1409084376374362e-05	-0.0001431562992089408	-1.1418637975414703e-05	-0.0001432761736732402
5.482277962723094	0.0009863744858900922	0.0009876581670517073	0.0011457331421028311	0.0011468857406770078	0.001243567190091574	0.0012446085801698684	0.0013530620169009213	0.0013539532601278203	0.0016005943326186354	0.001601054315580298	0.16672108789137713	0.16637159887050687	-1.1315824798709823e-05	-0.0001428416454093695	-1.1325300293092005e-05	-0.00014296125623999845
5.515311445306831	0.000986079297707726	0.0009873625945654473	0.0011453902028870835	0.0011465424564155277	0.0012431949298878698	0.001244236008248085	0.0013526569363618902	0.0013535479128840087	0.001600115039495632	0.001600574885103646	0.16672102539342015	0.16637153650612455	-1.1223054338111577e-05	-0.00014252421366123258	-1.1232452137337895e-05	-0.000142643558529304
5.548543971240616	0.000985784770737817	0.00098706768414966	0.0011450480306470848	0.0011461999399004618	0.001242823501493849	0.0012438642688329237	0.0013522527601131928	0.0013531434705282145	0.001599636814229228	0.001600096522797276	0.16672096175929418	0.1663714730080002	-1.1130770648036525e-05	-0.00014220398935929635	-1.1140091159673321e-05	-0.00014232306592404376
5.581976739860765	0.000985490910800282	0.0009867734416317908	0.001144706632123914	0.0011458581978796552	0.0012424529122143754	0.0012434933692353728	0.0013518494960892227	0.0013527399410000974	0.0015991596661717874	0.0015996192380163625	0.1667208969683414	0.16637140835552214	-1.1038971390205793e-05	-0.00014188095779382737	-1.1048215019883456e-05	-0.00014199976370246614
5.615610957730194	0.000985197723746053	0.000986479872870341	0.0011443660140943333	0.0011455172371366697	0.0012420831693928322	0.0012431233168049673	0.0013514471522660376	0.0013523373322810032	0.0015986836047243466	0.0015991430401647681	0.1667208309995311	0.16637134252770305	-1.0947654234535337e-05	-0.00014155510414892714	-1.0956821385833815e-05	-0.00014167363703490587
5.649447838681973	0.000984905215457311	0.0009861869837551004	0.0011440261833710506	0.001145177064491049	0.0012417142804113923	0.0012427541189300772	0.001351045736661654	0.00135193565239427	0.001598208639336966	0.0015986679386953953	0.16672076383144735	0.16637127550317463	-1.0856816858969415e-05	-0.00014122641349911813	-1.0865907933532704e-05	-0.0001413446709835342
5.6834886038631165	0.000984613391847719	0.0009858947802073809	0.001143687146802982	0.0011448376867985862	0.0012413462526913194	0.0012423857830381822	0.0013506452573363568	0.0013515349094055309	0.0015977347795090764	0.0015981939431105338	0.1667206954422878	0.16637120726017857	-1.0766456949497932e-05	-0.00014089487080951035	-1.0775472347207549e-05	-0.00014101285050288626
5.717734481778674	0.0009843222588626578	0.000985603268180251	0.0011433489112755255	0.0011444991109515815	0.001240979093693239	0.0012420183165961596	0.0013502457223930036	0.0013511351114230176	0.0015972620347898283	0.00159772106296221	0.16672062580985067	0.1663711377765643	-1.067657220042012e-05	-0.00014056046093782748	-1.0685512319003054e-05	-0.00014067816043536463
5.75218670833605	0.000984031822479458	0.000985312453658774	0.0011430114837108181	0.0011441613438791232	0.0012406128109174262	0.001241651727110581	0.0013498471399773274	0.0013507362665978713	0.0015967904147784417	0.0015972493078525365	0.16672055491153237	0.1663710670297732	-1.0587160313883098e-05	-0.00014022316862799533	-1.059602554918937e-05	-0.00014034058551246065
5.786846526889619	0.0009837420887076553	0.0009850223426602538	0.001142674871068025	0.001143824392547357	0.0012402474119041125	0.0012412860221279946	0.0013494495182782653	0.0013503383831244627	0.0015963199291245814	0.0015967786874340863	0.1667204827243185	0.1663709949968414	-1.0498218999926978e-05	-0.00013988297850958675	-1.0507009746033719e-05	-0.00014000011035292248
5.821715188285586	0.0009834530635892227	0.0009847329412344765	0.00114233908034361	0.001143488263959767	0.0012398829042337754	0.0012409212092352312	0.0013490528655282677	0.001349941469240706	0.0015958505875287078	0.0015963092114102467	0.16672040922477505	0.16637092165438477	-1.0409745976672213e-05	-0.00013953987509959798	-1.0418462625595704e-05	-0.00013965671945867508
5.856793950907131	0.0009831647531988266	0.0009844442554639633	0.001142004118571616	0.001143152965157454	0.0012395192955274368	0.0012405572960597071	0.0013486571900036214	0.0013495455332283835	0.0015953823997424531	0.0015958408895355941	0.16672033438904318	0.16637084697859522	-1.0321738970045513e-05	-0.00013919384279811875	-1.0330381911928532e-05	-0.00013931039721704064
5.892084080719833	0.0009828771636440753	0.0009841562914642173	0.001141669992823954	0.0011428185032194243	0.0012391565934469742	0.0012401942902697204	0.0013482625000247805	0.001349150583413472	0.0015949153755689934	0.0015953737316162652	0.16672025819282943	0.16637077094523153	-1.0234195713849231e-05	-0.00013884486588802702	-1.0242765337020038e-05	-0.0001389611278989622
5.927586851317345	0.0009825903010657706	0.0009838690553839778	0.0011413367102106854	0.00114248488526287	0.0012387948056954213	0.001239832199574761	0.0013478688039566878	0.0013487566281664668	0.0015944495248634218	0.0015949077475103314	0.1667201806113981	0.16637069352961156	-1.014711394973708e-05	-0.000138492928533962	-1.0155610640508184e-05	-0.00013860889565409096
5.963303543967366	0.0009823041716381694	0.0009835825534054838	0.0011410042778803176	0.0011421521184434727	0.0012384339400172836	0.0012394710317258338	0.0013474761102091188	0.0013483636759027296	0.0015939848575331386	0.0015944429471281883	0.16672010161956607	0.16637061470660502	-1.0060491427110047e-05	-0.00013813801478004817	-1.0068915569910047e-05	-0.00013825368451295117
5.999235447657878	0.0009820187815692395	0.000983296791744726	0.0011406727030200958	0.0011418202099556876	0.0012380740041988525	0.001239110794515757	0.001347084427237009	0.00134797173508281	0.0015935213835382277	0.0015939793404329355	0.16672002119168994	0.1663705344506229	-9.974325903001902e-06	-0.00013778010854742506	-9.982677880472635e-06	-0.0001378954783846642
6.035383859143656	0.0009817341371009323	0.000983011776651722	0.0011403419928563087	0.0011414891670330513	0.001237715006068533	0.0012387514957794977	0.00134669376354081	0.0013475808142128045	0.0015930591128918631	0.0015935169374407775	0.16671993930166137	0.1663704527356133	-9.888615142214507e-06	-0.0001374191936346636	-9.896895335089612e-06	-0.00013753426105364563
6.071750082993084	0.0009814502445094383	0.0009827275144107736	0.001140012154654583	0.0011411589969484786	0.001237356953497155	0.0012383931433944868	0.0013463041276668235	0.0013471909218446927	0.0015925980556606891	0.0015930557482214096	0.16671985592289712	0.1663703695350509	-9.803356917151285e-06	-0.00013705525371535132	-9.81156570428049e-06	-0.00013717001617946645
6.108335431635222	0.0009811671101054703	0.0009824440113407463	0.0011396831957201986	0.0011408297070145776	0.0012369998543983144	0.001238035745280955	0.0013459155282075624	0.001346802066576693	0.0015921382219652367	0.0015925957828984293	0.1667197710283294	0.16637028482192392	-9.718549007883132e-06	-0.00013668827233728753	-9.726686766280829e-06	-0.00013680272729646448
6.145141225407182	0.000980884740234526	0.0009821612737953374	0.001139355123398387	0.0011405013045839487	0.0012366437167286883	0.001237679309402251	0.0013455279738020967	0.0013464142570536164	0.0015916796219803144	0.0015921370516497352	0.1667196845904022	0.16637019856873536	-9.634189201995769e-06	-0.0001363182329195689	-9.642256306834074e-06	-0.00013643237780996964
6.182168792601758	0.0009806031412771734	0.0009818793081633568	0.00113902794507466	0.001140173797049509	0.0012362885484883915	0.001237323843765196	0.001345141473136418	0.0013460275019672257	0.0015912222659354325	0.0015916795647079407	0.16671959658105132	0.1663701107474827	-9.550275294624433e-06	-0.0001359451187522287	-9.558272119167266e-06	-0.00013605895099497167
6.2194194695153895	0.0009803223196493288	0.0009815981208690094	0.0011387016681751164	0.0011398471918448057	0.0012359343577212937	0.0012369693564204096	0.0013447560349438066	0.001345641810056604	0.0015907661641152116	0.0015912233323607922	0.1667195069717093	0.16637002132965906	-9.466805088370611e-06	-0.00013556891299362772	-9.47473200401533e-06	-0.0001356824299955095
6.256894600496366	0.000980042281802546	0.0009813177183721823	0.001138376300166772	0.001139521496444346	0.0012355811525153887	0.001236615855462667	0.0013443716680052004	0.001345257190108524	0.001590311326859812	0.0015907683649515926	0.16671941573328813	0.16636993028623603	-9.383776393152854e-06	-0.00013518959866773428	-9.391633769600255e-06	-0.00013530279782306143
6.294595537993358	0.0009797630342242992	0.0009810381071687273	0.0011380518485578834	0.0011391967183639127	0.0012352289410031269	0.0012362633490312336	0.0013439883811495609	0.0013448736509578155	0.0015898577645653506	0.0015903146728796212	0.1667193228361674	0.16636983758765989	-9.301187026463514e-06	-0.00013480715866612258	-9.308975231533956e-06	-0.00013492003735426916
6.332523642604218	0.0009794845834382787	0.0009807592937907596	0.0011377283208982762	0.0011388728651609058	0.0012348777313617733	0.0012359118453102343	0.0013436061832542573	0.0013444912014877496	0.0015894054876843373	0.001589862266600571	0.1667192282501906	0.16636974320383688	-9.21903481310507e-06	-0.0001344215757434486	-9.226754212717653e-06	-0.00013453413132805125
6.370680283125076	0.0009792069360046863	0.0009804812848069528	0.0011374057247796876	0.0011385499444346743	0.0012345275318137643	0.001235561352529002	0.0013432250832454517	0.0013441098506304227	0.0015889545067261158	0.0015894111566269863	0.16671913194465166	0.16636964710412736	-9.137317585110327e-06	-0.00013403283251520182	-9.14496854336963e-06	-0.00013414506234535328
6.40906683659976	0.0009789300985205375	0.0009802040868228392	0.001137084067836096	0.0011382279638268511	0.0012341783506270773	0.0012352118789624494	0.0013428450900984854	0.001343729607367141	0.0015885048322573034	0.0015889613535287062	0.16671903388828993	0.16636954925733613	-9.056033181797929e-06	-0.0001336409114572057	-9.063616061118912e-06	-0.0001337528128688148
6.447684688369473	0.0009786540776199617	0.0009799277064811132	0.001136763357744072	0.0011379069310217065	0.0012338301961155893	0.0012348634329314196	0.0013424662128382664	0.001343350480728816	0.0015880564749022363	0.0015885128679333077	0.16671893404927124	0.16636944963169803	-8.975179449848686e-06	-0.00013324579490503474	-8.982694610776276e-06	-0.00013335736521860597
6.486535232122802	0.0009783788799745125	0.0009796521504619408	0.0011364436022231253	0.0011375868537464866	0.00123348307663945	0.0012345160228030782	0.0013420884605396775	0.0013429724797963628	0.0015876094453434306	0.0015880657105265688	0.16671883239518712	0.1663693481948739	-8.894754242941283e-06	-0.000132847465048741	-8.902202044157315e-06	-0.00013295870156834755
6.525619869945995	0.0009781045122934826	0.0009793774254832747	0.0011361248090360572	0.00113726773977178	0.0012331370006054686	0.0012341696569912852	0.0013417118423279721	0.0013425956137011069	0.0015871637543220395	0.0015876198920529243	0.16671872889303618	0.16636924491393223	-8.814755422005549e-06	-0.00013244590393376998	-8.822136220450194e-06	-0.0001325568039494962
6.564940012373588	0.0009778309813242125	0.000979103538301163	0.0011358069859893143	0.0011369495969118586	0.0012327919764674818	0.001233824343956967	0.0013413363673791818	0.001342219891625183	0.0015867194126383123	0.0015871754233159254	0.1667186235092185	0.16636913975534565	-8.735180855042046e-06	-0.00013204109345837933	-8.742495005917283e-06	-0.00013215165424562691
6.604497078439295	0.0009775582938524204	0.0009788304957100813	0.001135490140933359	0.001136632433025054	0.0012324480127267525	0.0012334800922085137	0.0013409620449205404	0.0013418453228019622	0.0015862764311520823	0.001586732315178728	0.16671851620952452	0.1663690326849782	-8.656028417132478e-06	-0.00013163301537144623	-8.66327627382403e-06	-0.00013174323418987943
6.644292495727218	0.0009772864567025186	0.000978558304543249	0.001135174281763027	0.0011363162560141197	0.0012321051179323517	0.0012331369103021684	0.0013405888842308897	0.0013414719165164614	0.0015858348207832256	0.001586290578564553	0.16671840695912185	0.16636892366807043	-8.577295990349482e-06	-0.0001312216512706632	-8.584477904437227e-06	-0.00013133152536379256
6.684327700423376	0.0009770154767379487	0.0009782869716729605	0.0011348594164179075	0.0011360010738266013	0.0012317633006815655	0.001232794806842428	0.0013402168946411133	0.0013410996821057717	0.00158539459251216	0.001585850224457182	0.16671829572254376	0.16636881266923237	-8.498981463735816e-06	-0.00013080698260017898	-8.506097785042355e-06	-0.00013091650919624942
6.724604137367524	0.0009767453608615108	0.000978016504010923	0.0011345455528827145	0.001135686894455217	0.0012314225696202887	0.0012324537904824398	0.001339846085534564	0.0013407286289594904	0.001584955757380326	0.0015854112639014423	0.16671818246368048	0.16636869965243117	-8.421082733321705e-06	-0.00013038899064982123	-8.428133809938385e-06	-0.00013049816696175665
6.76512326010531	0.0009764761160157029	0.0009777469085085887	0.001134232699187666	0.001135373725938236	0.0012310829334434368	0.0012321138699244096	0.0013394764663474943	0.0013403587665201525	0.001584518326490684	0.0015849737080037031	0.16671806714576498	0.166368584580979	-8.343597701954836e-06	-0.00012996765655112763	-8.350583880200116e-06	-0.00013007647977580916
6.805886530940724	0.0009762077491830667	0.0009774781921575066	0.0011339208634088846	0.0011350615763598747	0.0012307444008953599	0.0012317750539200237	0.0013391080465695107	0.0013399901042836799	0.001584082311008228	0.001584537567932386	0.1667179497313606	0.1663684674175182	-8.266524279357604e-06	-0.00012954296127665188	-8.273445903778792e-06	-0.00012965142859455714
6.846895420988873	0.0009759402673865275	0.0009772103619896588	0.0011336100536687675	0.0011347504538506737	0.0012304069807702583	0.0012314373512708585	0.0013387408357440054	0.0013396226517998196	0.0015836477221604776	0.001584102854918463	0.16671783018235323	0.16636834812401557	-8.189860382054256e-06	-0.000129114885637438	-8.196717795458733e-06	-0.00012922299421297412
6.888151410229076	0.0009756736776897557	0.0009769434250778228	0.0011333002781364107	0.001134440366587912	0.0012300706819126095	0.0012311007708288115	0.0013383748434686242	0.001339256418672608	0.0015832145712380108	0.0015836695802559867	0.16671770845992984	0.1663682266617444	-8.1136039333813e-06	-0.00012868341028174357	-8.120397476857333e-06	-0.00012879115726346924
6.92965598755826	0.0009754079871975088	0.0009766773885359192	0.0011329915450279786	0.0011341313227959922	0.001229735513217591	0.001230765321496519	0.0013380100793957102	0.0013388914145608148	0.001582782869594967	0.001583237755302592	0.16671758452458013	0.16636810299127497	-8.037752863324435e-06	-0.00012824851569098739	-8.044482876183937e-06	-0.0001283558982102806
6.971410650844719	0.0009751432030560132	0.0009764122595193866	0.0011326838626071476	0.0011338233307468715	0.0012294014836315282	0.001230431012227816	0.0013376465532327882	0.0013385276491784317	0.0015823526286496052	0.0015828073914800574	0.1667174583360689	0.16636797707245932	-7.962305108554987e-06	-0.00012781018217847273	-7.968971928415045e-06	-0.00012791719735075202
7.01341690698215	0.0009748793324533123	0.000976148045225532	0.0011323772391854917	0.0011335163987604513	0.001229068602152323	0.0012300978520281463	0.0013372842747430167	0.0013381651322951196	0.0015819238598848108	0.001582378500274808	0.1667173298534317	0.16636784886442163	-7.887258612384804e-06	-0.000127368389887611	-7.893862575185026e-06	-0.00012747503481227995
7.055676271944047	0.000974616382619646	0.0009758847528939178	0.0011320716831229164	0.0011332105352050157	0.0012287368778299123	0.00122976584995504	0.00133692325374568	0.0013378038737367041	0.001581496574848658	0.0015819510932384847	0.1667171990349589	0.16636771832554006	-7.812611324729823e-06	-0.00012692311878928497	-7.819152764581422e-06	-0.00012702939054717866
7.098190270838397	0.0009743543608278268	0.0009756223898067278	0.001131767202828076	0.0011329057484976456	0.001228406319766709	0.0012294350151185495	0.0013365635001166623	0.0013374438833856524	0.0015810707851549516	0.0015815251819884806	0.1667170658381828	0.16636758541343805	-7.7383612020962e-06	-0.00012647434868037766	-7.744840451460663e-06	-0.0001265802443362607
7.1409604379627405	0.0009740932743936208	0.0009753609632891549	0.0011314638067588107	0.0011326020471046521	0.0012280769371180705	0.0012291053566817083	0.0013362050237889496	0.0013370851711815674	0.0015806465024837929	0.0015811007782085078	0.166716930219865	0.16636745008497156	-7.664506207391217e-06	-0.0001260220591784711	-7.670923597019597e-06	-0.0001261275757799829
7.183988316859528	0.0009738331306761346	0.000975100480709789	0.0011311615034225774	0.0011322994395420193	0.0012277487390927638	0.001228776883861013	0.001335847834753116	0.0013367277471216822	0.0015802237385821375	0.0015806778936491577	0.16671679213597904	0.1663673122962051	-7.591044310041248e-06	-0.00012556622972281772	-7.597400168939464e-06	-0.0001256713642995011
7.227275460371831	0.000973573937078208	0.0009748409494810058	0.0011308603013768953	0.0011319979343758402	0.0012274217349534323	0.001228449605926877	0.0013354919430578335	0.001336371621261367	0.0015798025052643726	0.0015802565401284773	0.16671665154169837	0.16636717200240783	-7.517973485880736e-06	-0.0001251068395702326	-7.524268141441415e-06	-0.0001252115891355876
7.270823430699384	0.0009733157010468097	0.0009745823770593678	0.0011305602092297916	0.0011316975402227648	0.0012270959340170808	0.0012281235322041185	0.001335137358810381	0.001336016803714641	0.0015793828144128948	0.0015798367295325483	0.1667165083913821	0.16636702915803883	-7.445291717103619e-06	-0.0001246438677925954	-7.451525495002012e-06	-0.0001247482293420532
7.31463379945495	0.0009730584300734455	0.0009743247709460279	0.0011302612356402628	0.0011313982657504623	0.0012267713456555545	0.0012277986720724472	0.0013347840921771677	0.0013356633046546899	0.0015789646779787046	0.0015794184738160784	0.1667163626385594	0.16636688371672617	-7.372996992270273e-06	-0.00012417729327549032	-7.379170216407008e-06	-0.000124281263785192
7.358708147721062	0.0009728021316945604	0.0009740681386871386	0.0011299633893187256	0.0011311001196780764	0.0012264479792960335	0.001227475034966957	0.0013344321533842478	0.001335311134314389	0.0015785481079819942	0.0015790017850029936	0.1667162142359147	0.16636673563125456	-7.301087306137502e-06	-0.00012370709471315466	-7.307200298862365e-06	-0.00012381067114353161
7.403048066107065	0.0009725468134919594	0.0009738124878742665	0.0011296666790274936	0.0011308031107766965	0.001226125844421536	0.0012271526303786126	0.001334081552717861	0.0013349603029868381	0.0015781331165127595	0.0015785866751870496	0.16671606313527032	0.1663665848535509	-7.229560659804263e-06	-0.00012323325060917267	-7.235613741760072e-06	-0.0001233364299020323
7.447655154806527	0.0009722924830932238	0.0009735578261448135	0.0011293711135812435	0.001130507247869831	0.0012258049505714094	0.001226831467854773	0.001333732300524971	0.001334610821025901	0.001577719715731409	0.0015781731565324372	0.16671590928757835	0.16636643133466722	-7.158415060588494e-06	-0.00012275573927253425	-7.164408550605281e-06	-0.00012285851834903383
7.49253102365499	0.0009720391481721376	0.0009733041611824425	0.0011290767018475006	0.001130212539833883	0.0012254853073418556	0.0012265115569996938	0.0013333844072138028	0.0013342626988467523	0.0015773079178693797	0.001577761241274405	0.1667157526428911	0.16636627502476956	-7.087648521806808e-06	-0.00012227453881219486	-7.093582737200191e-06	-0.00012237691457750444
7.537677292188054	0.000971786816449123	0.0009730515007175129	0.001128783452747123	0.001129918995598647	0.001225166924386449	0.0012261929074750442	0.001333037883254412	0.0013339159469264287	0.001576897735229777	0.0015773509417198934	0.16671559315035986	0.16636611587311229	-7.017259062968781e-06	-0.00012178962713774166	-7.0231343193942475e-06	-0.00012189159647849057
7.583095589699846	0.0009715354956916784	0.0009727998525275192	0.0011284913752548007	0.001129626624147801	0.0012248498114166592	0.0012258755290004443	0.001332692739179237	0.0013335705758044027	0.0015764891801880096	0.0015769422702481722	0.16671543075820652	0.16636595382803154	-6.947244709657255e-06	-0.00012130098195606287	-6.953061321075468e-06	-0.00012140254173942377
7.628787555301809	0.0009712851937148182	0.0009725492244375326	0.0011282004783995476	0.0011293354345193994	0.0012245339782023853	0.0012255594313539898	0.0013323489855836727	0.0013332265960831367	0.0015760822651924274	0.0015765352393114808	0.16671526541371676	0.16636578883692302	-6.877603493505788e-06	-0.00012080858076832235	-6.883361772182586e-06	-0.0001209097278416782
7.674754837981857	0.0009710359183815276	0.0009722996243206554	0.001127910771265216	0.0011290454358063903	0.001224219434572495	0.0012252446243728025	0.0013320066331266405	0.0013328840184286717	0.0015756770027649857	0.001576129861435688	0.1667150970632124	0.1663656208462253	-6.808333452039059e-06	-0.00012031240086537998	-6.814033708635661e-06	-0.00012041313205785054
7.720999096663877	0.0009707876776032203	0.000972051060098479	0.00112762226299101	0.0011287566371571312	0.0012239061904153838	0.001224931117953569	0.0013316656925311864	0.001332542853571211	0.001575273405501905	0.0015757261492209589	0.16671492565204335	0.1663654498014021	-6.739432628723174e-06	-0.00011981241932657039	-6.74507517232914e-06	-0.00011991273144901227
7.767522000267617	0.0009705404793402037	0.0009718035397415488	0.0011273349627720112	0.0011284690477759058	0.001223594255679519	0.0012246189220531064	0.0013313261745850668	0.001332203112305718	0.001574871486074352	0.00157532411534243	0.1667147511245627	0.16636527564693068	-6.670899072970873e-06	-0.00011930861301742701	-6.676484210944508e-06	-0.00011940850285960258
7.814325227768903	0.0009702943316021425	0.0009715570712698314	0.0011270488798596958	0.0011281826769234578	0.001223283640374011	0.0012243080466889263	0.001330988090141349	0.0013318648054925087	0.001574471257229111	0.0015749237725508807	0.1667145734241162	0.16636509832627341	-6.602730839976728e-06	-0.00011880095858479711	-6.608258878042228e-06	-0.00011890042291667902
7.861410468260233	0.0009700492424485429	0.0009713116627531971	0.0011267640235624898	0.0011278975339175275	0.0012229743545691832	0.0012239985019398055	0.0013306514501190303	0.0013315279440578736	0.0015740727317892838	0.0015745251336734402	0.16671439249301667	0.16636491778186868	-6.534925990710205e-06	-0.00011828943245398293	-6.540397233033984e-06	-0.00011838846802686431
7.908779421011744	0.0009698052199892353	0.0009710673223119028	0.0011264804032463	0.0011276136281334003	0.001222666408397159	0.0012236902979463652	0.0013303162655036486	0.0013311925389946908	0.0015736759226549918	0.001574128211614283	0.1667142082725286	0.16636473395510526	-6.467482591926074e-06	-0.00011777401082718741	-6.472897341033498e-06	-0.00011787261437207208
7.956433795532517	0.0009695622723848622	0.000970824058117082	0.0011261980283350718	0.0011273309690044543	0.0012223598120524378	0.0012233834449116648	0.001329982547347913	0.0013308586013630556	0.0015732808428040794	0.001573733019355336	0.1667140207028494	0.16636454678630794	-6.400398716088079e-06	-0.00011725466967951736	-6.405757272820098e-06	-0.00011735283790578754
8.004375311632296	0.0009693204078473809	0.0009705818783912482	0.001125916908311353	0.0011270495660227282	0.0012220545757925046	0.0012230779531017997	0.001329650306772346	0.001330526142290923	0.0015728875052928512	0.0015733395699570147	0.16671382972308865	0.16636435621471704	-6.333672441268326e-06	-0.00011673138475445932	-6.338975104937597e-06	-0.0001168291143526512
8.052605699483543	0.0009690796346405634	0.000970340791408792	0.0011256370527168516	0.0011267694287394807	0.0012217507099384288	0.0012227738328464974	0.001329319554965916	0.0013301951729747434	0.0015724959232567815	0.0015729478765589356	0.16671363527124866	0.16636416217846892	-6.267301851155954e-06	-0.00011620413156238074	-6.272548919460108e-06	-0.00011630141920224157
8.101126699683881	0.0009688399610805153	0.0009701008054965059	0.0011253584711530256	0.0011264905667657799	0.0012214482248754815	0.0012224710945397484	0.00132899030318671	0.0013298657046801293	0.00157210610991128	0.0015725579523806765	0.16671343728420693	0.16636396461457334	-6.201285035024179e-06	-0.00011567288537661646	-6.206476803992042e-06	-0.00011576972770574456
8.149940063318896	0.0009686013955361897	0.0009698619290340952	0.0011250811732816596	0.001126212989773078	0.0012211471310537556	0.001222169748640419	0.0013286625627625813	0.0013295377487425105	0.001571718078552421	0.0015721698107225143	0.16671323569768917	0.16636376345889548	-6.135620087588042e-06	-0.00011513762122875026	-6.140756851723619e-06	-0.00011523401487512075
8.199047552025359	0.0009683639464299237	0.0009696241704547159	0.0011248051688254649	0.0011259367074938158	0.0012208474389888073	0.0012218698056728867	0.0013283363450918423	0.0013292113165678204	0.0015713318425577337	0.001571783464966208	0.16671303044625824	0.16636355864613642	-6.070305109125845e-06	-0.00011459831390814301	-6.07538716133546e-06	-0.00011469425547838696
8.248450938054788	0.0009681276222379586	0.0009693875382454964	0.0011245304675686666	0.001125661729722009	0.0012205491592622777	0.001221571276227678	0.0013280116616439183	0.0013288864196331614	0.0015709474153869406	0.00157139892857574	0.1667128214632825	0.16636335010980985	-6.00533820532996e-06	-0.00011405493795679789	-6.010365836854603e-06	-0.00011415042403459252
8.298152004337403	0.0009678924314910011	0.0009691520409480986	0.0011242570793576366	0.0011253880663138832	0.0012202523025225621	0.0012212741709621295	0.0013276885239600746	0.0013285630694875182	0.0015705648105827752	0.001571016215098138	0.16671260868092203	0.16636313778221656	-5.940717487124686e-06	-0.00011350746766258801	-5.945690987701341e-06	-0.00011360249481148776
8.348152544546481	0.000967658382774764	0.0009689176871592582	0.0011239850141014972	0.001125115727188473	0.0012199568794854676	0.001220978500601038	0.0013273669436540982	0.00132824127775245	0.0015701840417717593	0.0015706353381642465	0.16671239203010185	0.16636292159443145	-5.876441070919516e-06	-0.00011295587706194876	-5.881360728690957e-06	-0.0001130504418233591
8.398454363163072	0.0009674254847305251	0.0009686844855313473	0.0011237142817727523	0.00112484472232826	0.0012196629009348665	0.0012206842759373328	0.0013270469324130154	0.001327921056122807	0.001569805122665013	0.0015702563114895407	0.1667121714404935	0.16636270147627638	-5.812507078328116e-06	-0.00011240013993163434	-5.81737317984464e-06	-0.00011249423882447873
8.449059275541144	0.0009671937460556992	0.0009684524447729445	0.00112344489240793	0.0011245750617798129	0.0012193703777233984	0.001220391507832761	0.0013267285019978184	0.0013276024163674553	0.001569428067059075	0.001569879148874947	0.16671194684048754	0.16636247735629497	-5.748913636206485e-06	-0.00011184022978630304	-5.753726466434586e-06	-0.00011193385930691191
8.49996910797308	0.0009669631755044102	0.0009682215736494086	0.0011231768561082256	0.0011243067556544295	0.0012190793207731354	0.0012201002072185691	0.0013264116642441957	0.0013272853703300083	0.0015690528888367293	0.0015695038642076708	0.16671171815717403	0.16636224916173395	-5.685658876552341e-06	-0.00011127611987410413	-5.690418718925019e-06	-0.00011136927649693651
8.551185697755594	0.0009667337818880814	0.000967991880983468	0.0011229101830401616	0.0011240398141288037	0.0012187897410763078	0.0012198103850962095	0.0013260964310632837	0.0013269699299295792	0.0015686796019678574	0.0015691304714620445	0.16671148531631821	0.1663620168185155	-5.62274093650339e-06	-0.00011070778317315288	-5.627448072871577e-06	-0.00011080046334943638
8.602710893256043	0.0009665055740760221	0.0009677633756558114	0.0011226448834362529	0.001123774247445683	0.0012185016496959879	0.0012195220525380494	0.0013257828144424143	0.0013266561071615295	0.0015683082205102796	0.0015687589847003748	0.16671124824233408	0.1663617802512157	-5.560157958340792e-06	-0.00011013519238931013	-5.564812668997637e-06	-0.0001102273925473185
8.654546553979111	0.0009662785609960314	0.0009675360666056913	0.0011223809675956792	0.0011235100659145484	0.0012182150577668255	0.001219235220688081	0.0013254708264458838	0.0013263439140982396	0.001567938758610627	0.0015683894180738146	0.16671100685826304	0.16636153938304124	-5.497908089338241e-06	-0.00010955831994938214	-5.502510653034726e-06	-0.00010965003649435201
8.706694550633951	0.0009660527516350118	0.0009673099628315344	0.001122118445884976	0.0011232472799123027	0.0012179299764957699	0.0012189499007626689	0.0013251604792157326	0.0013260333628898864	0.0015675712305052215	0.0015680217858232365	0.16671076108574773	0.16636129413580095	-5.435989481755027e-06	-0.00010897713799853936	-5.44054017565139e-06	-0.00010906836731144898
8.759156765201672	0.0009658281550395858	0.0009670850733915645	0.0011218573287387298	0.0011229858998839646	0.0012176464171628166	0.0012186661040512771	0.0013248517849725337	0.0013257244657652338	0.0015672056505209643	0.0015676561022801342	0.1667105108450056	0.16636104442988486	-5.3744002927423595e-06	-0.00010839161839487632	-5.378899392520856e-06	-0.0001084823568341664
8.811935091003267	0.0009656047803167293	0.0009668614074044331	0.0011215976266602838	0.0011227259363433822	0.0012173643911217588	0.0012183838419172319	0.0013245447560161952	0.0013254172350324344	0.0015668420330762465	0.0015672923818675182	0.166710256054806	0.16636079018423297	-5.313138684367655e-06	-0.00010780173270677484	-5.31758646413194e-06	-0.00010789197660629468
8.865031432767935	0.0009653826366344073	0.0009666389740498565	0.0011213393502224585	0.0011224673998739465	0.0012170839098009476	0.0012181031257984811	0.0013242394047267682	0.0013251116830798417	0.00156648039268186	0.001566930639100839	0.16670999663243738	0.16636053131631157	-5.25220282355382e-06	-0.00010720745220840766	-5.256599555868852e-06	-0.00010729719787769265
8.918447706701835	0.000965161733222222	0.0009664177825692665	0.0011210825100682739	0.001122210301129316	0.0012168049847040671	0.001217823967208369	0.001323935743565274	0.0013248078223768345	0.0015661207439419298	0.001566570888588919	0.1667097324936872	0.16636026774209006	-5.191590882020272e-06	-0.00010660874787526975	-5.195936837893225e-06	-0.00010669799159893079
8.972185840557227	0.0009649420793720715	0.000966197842266468	0.0011208271169116902	0.0011219546508341636	0.0012165276274109177	0.0012175463777364228	0.001323633785074541	0.001324505665474655	0.0015657631015548598	0.00156621314503489	0.1667094635528133	0.16635999937600737	-5.131301036173652e-06	-0.00010600559037812762	-5.135596485142391e-06	-0.00010609432841721111
9.02624777370205	0.0009647236844388194	0.0009659791625083095	0.00112057318153836	0.0011217004597849224	0.001216251849578223	0.0012172703690491488	0.0013233335418800533	0.0013242052250072587	0.0015654074803142931	0.0015658574232371627	0.16670918972251297	0.16635972613094957	-5.071331467085272e-06	-0.00010539795007977193	-5.0755766771281435e-06	-0.00010548617866965038
9.080635457189915	0.0009645065578409761	0.0009657617527253655	0.0011203207148063924	0.0011214477388505552	0.0012159776629404298	0.0012169959528908546	0.0013230350266908192	0.0013239065136921814	0.0015650538951100868	0.0015655037380903993	0.16670891091389867	0.16635944791821633	-5.011680360518869e-06	-0.00010478579703138147	-5.01587559805991e-06	-0.00010487351238136489
9.135350853830497	0.0009642907090613763	0.0009655456224126165	0.001120069727647114	0.0011211964989733135	0.0012157050793105337	0.001216723141084455	0.0013227382523002297	0.001323609544331402	0.0015647023609292867	0.001565152104586486	0.16670862703646486	0.16635916464749687	-4.9523459068074455e-06	-0.00010416910096661125	-4.956491436782298e-06	-0.0001042562992613627
9.190395938260405	0.0009640761476478898	0.0009653307811301581	0.0011198202310658645	0.0011209467511695379	0.0012154341105809108	0.0012164519455323155	0.0013224432315869607	0.0013233143298122447	0.001564352892857142	0.0015648025378155528	0.16670833799806195	0.16635887622683806	-4.8933263007838734e-06	-0.00010354783129662426	-4.89742238662938e-06	-0.0001036345086950774
9.245772697014415	0.000963862883214125	0.0009651172385039048	0.0011195722361427884	0.0011206985065304416	0.001215164768724169	0.001216182378217097	0.0013221499775158696	0.0013230208831082704	0.0015640055060781133	0.0015644550529669773	0.16670804370486522	0.16635858256261699	-4.834619741747939e-06	-0.00010292195710545626	-4.8386666453917315e-06	-0.00010300810974059327
9.301483128597186	0.0009636509254401511	0.0009649050042263185	0.0011193257540336422	0.0011204517762229316	0.0012148970657940032	0.0012159144512026196	0.0013218585031389077	0.0013227292172801987	0.0015636602158769102	0.001564109665330427	0.16670774406134484	0.16635828355950652	-4.7762244334611376e-06	-0.00010229144714579697	-4.780222415306026e-06	-0.00010237707112373262
9.357529243555355	0.0009634402840732292	0.0009646940880571324	0.0011190807959706166	0.0011202065714904202	0.001214631013926069	0.0012156481766347315	0.0013215688215960498	0.0013224393454768326	0.0015633170376395304	0.0015637663902968951	0.1667074389702337	0.16635797912044886	-4.718138584007894e-06	-0.00010165626983291154	-4.722087902940542e-06	-0.00010174136123305977
9.413913064550128	0.000963230968928558	0.000964484499824105	0.001118837373263171	0.0011199629036536664	0.0012143666253388698	0.0012153835667422016	0.0013212809461162407	0.0013221512809360053	0.0015629759868543316	0.0015634252433597777	0.1667071283324982	0.16635766914662065	-4.660360405871894e-06	-0.00010101639324133771	-4.6642613192818955e-06	-0.00010110094811599524
9.47063662643026	0.000963022989890019	0.0009642762494237622	0.0011185954972988707	0.0011197207841116125	0.0012141039123346477	0.0012151206338376053	0.0013209948900183394	0.0013218650369855268	0.001562637079113095	0.0015630862401159304	0.16670681204730414	0.16635735353740183	-4.60288811574526e-06	-0.00010037178509772482	-4.606740879570248e-06	-0.00010045579947301486
9.527701976305488	0.0009628163569109538	0.0009640693468221752	0.0011183551795442574	0.0011194802243422515	0.001213842887300308	0.0012148593903182502	0.0013207106667121023	0.0013215806270441713	0.0015623003301121314	0.0015627493962667833	0.16670649001198257	0.16635703219034806	-4.545719934535494e-06	-9.972241277614313e-05	-4.549524803174401e-06	-9.980588264960066e-05
9.585111173620431	0.0009626110800149325	0.0009638638020557323	0.00111811643154571	0.001119241235903499	0.0012135835627083342	0.001214599848667102	0.0013204282896991607	0.0013212980646226471	0.0015619657556533877	0.0015624147276194428	0.16670616212200073	0.16635670500114474	-4.48885408728221e-06	-9.906824329219965e-05	-4.492611313624759e-06	-9.915116463307672e-05
9.642866290228868	0.0009624071692965521	0.0009636596252319368	0.0011178792649303411	0.0011190038304340773	0.0012133259511177433	0.0012143420214537283	0.0013201477725740321	0.0013210173633246157	0.0015616333716455771	0.0015620822500878224	0.16670582827092478	0.16635637186358865	-4.432288803162335e-06	-9.84092432991801e-05	-4.435998638668837e-06	-9.84916120498891e-05
9.700969410468568	0.0009622046349222268	0.0009634568265301978	0.0011176436914068781	0.00111876801965441	0.0012130700651750218	0.0012140859213352372	0.0013198691290251174	0.0013207385368476886	0.0015613031941053125	0.0015617519796937806	0.16670548835038823	0.16635603266954432	-4.376022315410316e-06	-9.77453790816929e-05	-4.379685010059628e-06	-9.782719115611349e-05
9.75942263123647	0.0009620034871310135	0.0009632554162026583	0.0011174097227665974	0.0011185338153675475	0.0012128159176151123	0.001213831561057271	0.0013195923728357517	0.0013204615989844725	0.0015609752391582824	0.0015614239325682888	0.1667051422500517	0.16635568730890632	-4.320052861252199e-06	-9.707661654959066e-05	-4.323668663463662e-06	-9.71578678311269e-05
9.818228062064373	0.0009618037362354303	0.0009630554045750139	0.0011171773708842318	0.00111830122946008	0.0012125635212623834	0.0012135789534549791	0.0013193175178852364	0.0013201865636236125	0.001560649523040414	0.0015610981249526096	0.16670478985757323	0.1663553356695733	-4.2643786818050144e-06	-9.640292123180849e-05	-4.267947838604985e-06	-9.648360757646968e-05
9.877387825195074	0.0009616053926223056	0.0009628568020473598	0.0011169466477189258	0.001118070273903091	0.0012123128890316472	0.001213328111454016	0.0013190445781499133	0.0013199134447508597	0.0015603260620990873	0.0015607745731994944	0.16670443105856625	0.16635497763740575	-4.208998022090654e-06	-9.572425827131248e-05	-4.212520779062201e-06	-9.580437550643639e-05
9.936904055658934	0.0009614084667536155	0.0009626596190950358	0.001116717565315174	0.0011178409607531014	0.0012120640339291554	0.0012130790480715636	0.0013187735677042307	0.0013196422564501385	0.0015600048727943269	0.0015604532937743894	0.16670406573656887	0.16635461309618807	-4.153909131020261e-06	-9.504059242076979e-05	-4.157385732134894e-06	-9.512013634066507e-05
9.996778901350961	0.000961212969167372	0.0009624638662695103	0.0011164901358038156	0.0011176133021530597	0.0012118169690536402	0.0012128317764173691	0.0013185045007218573	0.0013193730129046665	0.0015596859717000654	0.0015601343032566905	0.16670369377299887	0.1663542419275925	-4.0991102611825925e-06	-9.435188803208483e-05	-4.102540949048328e-06	-9.44308544034711e-05
10.05701452310831	0.0009610189104784797	0.0009622695541992397	0.0011162643714029946	0.001117387310333306	0.001211571707597364	0.0012125863096947695	0.0013182373914767751	0.0013191057283980425	0.0015593693755053635	0.0015598176183409694	0.16670331504712005	0.16635386401114224	-4.044599668951571e-06	-9.365810905526128e-05	-4.0479846846845635e-06	-9.373649361354985e-05
10.117613094788254	0.0009608263013796463	0.0009620766935905809	0.0011160402844191744	0.0011171629976125892	0.0012113282628471674	0.0012123426612017834	0.0013179722543444241	0.001318840417315391	0.001559055101015702	0.0015595032558382653	0.1667029294360049	0.16635347922416663	-3.990375614302405e-06	-9.295921902779947e-05	-3.993715197565112e-06	-9.303701747773174e-05
10.178576803346665	0.0009606351526422834	0.0009618852952286895	0.0011158178872481557	0.001116940376399076	0.0012110866481855737	0.001212100844332168	0.0013177091038028424	0.0013185770941445117	0.0015587431651542646	0.0015591912326773656	0.16670253681448494	0.16635308744177266	-3.936436360783835e-06	-9.225518106997788e-05	-3.939730749838791e-06	-9.233238908662456e-05
10.239907848916916	0.0009604454751174287	0.0009616953699784486	0.0011155971923760978	0.0011167194591913904	0.0012108468770918607	0.001211860872576535	0.0013174479544338336	0.001318315773477039	0.0015584335849632516	0.0015588815659061232	0.16670213705512368	0.1663526885367914	-3.882780175594458e-06	-9.154595788121722e-05	-3.886029607149885e-06	-9.162257110581495e-05
10.301608444889292	0.0009602572797366841	0.0009615069287854056	0.0011153782123805797	0.0011165002585796593	0.0012106089631431856	0.0012116227595234518	0.0013171888209241494	0.0013180564700096295	0.001558126377605205	0.001558574272692781	0.16670173002816302	0.16635228237974423	-3.829405329341604e-06	-9.083151172895043e-05	-3.832610038672843e-06	-9.090752577117778e-05
10.363680817990868	0.000960070577513167	0.0009613199826767214	0.0011151609599316529	0.0011162827872465795	0.0012103729200157144	0.0012113865188605826	0.0013169317180666933	0.0013177991985451657	0.0015578215603643663	0.00155826937032733	0.16670131560149315	0.16635186883880004	-3.7763100960621493e-06	-9.011180444407074e-05	-3.7794703170324767e-06	-9.018721488227022e-05
10.426127208365882	0.000959885379542473	0.0009611345427621392	0.0011149454477929308	0.001116067057968494	0.0012101387614857691	0.0012111521643758236	0.001316676660761734	0.0013175439739939706	0.0015575191506480375	0.001557966876222872	0.1667008936405973	0.1663514477797339	-3.723492753116703e-06	-8.938679741282707e-05	-3.7266087181582475e-06	-8.946159979308921e-05
10.488949869656532	0.0009597016970036654	0.0009609506202349729	0.0011147316888226889	0.0011158530836165065	0.0012099065014310021	0.001210919709958493	0.0013164236640181557	0.0013172908113750568	0.0015572191659879871	0.0015576668079170263	0.16670046400851482	0.16635101906587602	-3.670951581215623e-06	-8.865645157199453e-05	-3.674023521280795e-06	-8.873064140643705e-05
10.552151069084381	0.000959519541160266	0.0009607682263730993	0.0011145196959749734	0.0011156408771575855	0.0012096761538315669	0.001210689169600496	0.001316172742954708	0.001317039725817383	0.0015569216240418555	0.001557369183073333	0.166700026565798	0.1663505825580775	-3.618684864339222e-06	-8.792072740115842e-05	-3.6217130089371413e-06	-8.799430016870335e-05
10.615733087532126	0.0009593389233612705	0.0009605873725399737	0.0011143094823007384	0.0011154304516557017	0.0012094477327713319	0.0012104605573975407	0.0013159239128012886	0.0013167907325611309	0.0015566265425945927	0.0015570740194826968	0.16669958117046563	0.16635013811465996	-3.5666908895764377e-06	-8.717958491322175e-05	-3.5696754667885466e-06	-8.725253605904038e-05
10.679698219625935	0.0009591598550421803	0.0009604080701856666	0.0011141010609490032	0.0011152218202729873	0.0012092212524391025	0.00121023388755036	0.0013156771889002443	0.0013165438469590082	0.0015563339395599236	0.0015567813350648454	0.1666991276779538	0.16634968559136756	-3.5149679472063627e-06	-8.643298365046403e-05	-3.5179091836708143e-06	-8.650530858525518e-05
10.744048773818252	0.0009589823477260409	0.0009602303308478987	0.001113894445168006	0.0011150149962708931	0.0012089967271298554	0.0012100091743659496	0.0013154325867076762	0.0013162990844775612	0.0015560438329818127	0.0015564911478698038	0.16669866594107288	0.16634922484132553	-3.463514330519571e-06	-8.568088267432716e-05	-3.4664124514572486e-06	-8.575257677478909e-05
10.808787072471103	0.0009588064130245195	0.0009600541661531208	0.0011136896483064174	0.0011148099930113975	0.0012087741712460123	0.0012097864322588366	0.0013151901217948049	0.001316056460698533	0.0015557562410359928	0.0015562034760794156	0.166698195809958	0.16634875571499083	-3.412328335783421e-06	-8.492324055786593e-05	-3.4151835649910006e-06	-8.499429916566936e-05
10.87391545193992	0.0009586320626389706	0.0009598795878175836	0.0011134866838145255	0.0011146068239582013	0.0012085535992987146	0.001209565675752364	0.001314949809849308	0.0013158159913202073	0.0015554711820314733	0.0015559183380088602	0.16669771713202058	0.1663482780600991	-3.361408262276752e-06	-8.416001538144591e-05	-3.3642208220746594e-06	-8.423043380176298e-05
10.93943626265785	0.0009584593083615361	0.0009597066076484381	0.0011132855652454731	0.0011144055026779567	0.0012083350259091202	0.0012093469194799855	0.0013147116666767124	0.0013155776921587989	0.0015551886744120979	0.0015556357521082002	0.16669722975189885	0.1663477917216223	-3.310752412081716e-06	-8.339116472047547e-05	-3.3135225234008636e-06	-8.346093822339529e-05
11.00535186922059	0.0009582881620762697	0.0009595352375448577	0.001113086306256506	0.0011142060428415235	0.001208118465809741	0.001209130178186598	0.001314475708201803	0.0013153415791498624	0.001554908736758127	0.0015553557369639762	0.16669673351140768	0.1663472965417119	-3.2603590901011253e-06	-8.261664563935511e-05	-3.2630869724655648e-06	-8.268576945921757e-05
11.071664650471687	0.000958118635760257	0.0009593654894991642	0.0011128889206102296	0.0011140084582252248	0.001207903933845772	0.0012089154667298786	0.0013142419504700406	0.0013151076683497165	0.0015546313877878284	0.001555078311300793	0.1666962282494895	0.16634679235965602	-3.2102266040098804e-06	-8.1836414684483e-05	-3.212912475479557e-06	-8.19048840177139e-05
11.138376999588447	0.000957950741484778	0.0009591973755979902	0.0011126934221759104	0.0011138127627121509	0.0012076914449764655	0.0012087028000816625	0.001314010409649022	0.001314875975936899	0.0015543566463591181	0.0015548034939829576	0.16669571380215797	0.16634627901181662	-3.160353264116192e-06	-8.105042787315275e-05	-3.1629973413719453e-06	-8.111823788001238e-05
11.205491324168262	0.0009577844914164665	0.0009590309080234376	0.0011124998249307683	0.0011136189702934478	0.001207481014276517	0.001208492193329316	0.0013137811020299398	0.001314646518213632	0.0015540845314711916	0.0015545313040161188	0.16669519000244706	0.16634575633158755	-3.1107373833702545e-06	-8.025864068736399e-05	-3.1133398816652474e-06	-8.032578649008748e-05
11.273010046315514	0.0009576198978185103	0.0009588660990542846	0.0011123081429613177	0.001113427095069669	0.0012072726569374733	0.0012082836616771667	0.0013135540440290933	0.0013144193116073305	0.0015538150622662265	0.0015542617605489647	0.16669465668035788	0.1663452241493299	-3.061377277256694e-06	-7.946100806427436e-05	-3.0639384103921252e-06	-7.952748474632232e-05
11.340935602728974	0.000957456973051851	0.0009587029610671799	0.0011121183904647112	0.00111323715125211	0.0012070663882691665	0.0012080772204479207	0.0013133292521893979	0.0013141943726721157	0.001553548258031069	0.0015539948828749122	0.16669411366280062	0.16634468229232605	-3.0122712637511984e-06	-7.865748438781739e-05	-3.0147912441595703e-06	-7.872328699495834e-05
11.409270444789758	0.0009572957295764163	0.000958541506537882	0.0011119305817501144	0.0011130491531641913	0.0012068622237011671	0.0012078728850841258	0.0013131067431819353	0.0013139717180903657	0.001553284138198972	0.0015537306904338491	0.16669356077354072	0.1663441305847185	-2.9634176632008236e-06	-7.784802347840514e-05	-2.9658967018886956e-06	-7.791314701707797e-05
11.478017038649782	0.0009571361799523678	0.0009583817480425071	0.0011117447312400984	0.0011128631152428515	0.001206660178784272	0.0012076706711496574	0.0013128865338075245	0.001313751364674285	0.001553022722351361	0.001553469202813892	0.1666929978331426	0.16634356884745366	-2.9148147983500128e-06	-7.703257858648893e-05	-2.9172531049066752e-06	-7.709701802330327e-05
11.547177865320764	0.0009569783368413676	0.0009582236982587952	0.0011115608534720556	0.0011126790520399636	0.0012064602691919896	0.0012074705943312099	0.0013126686409983101	0.0013135333293674983	0.0015527640302196086	0.0015532104397531729	0.16669242465891046	0.16634299689822532	-2.866460994234779e-06	-7.62111023818457e-05	-2.868858776846131e-06	-7.627485264355416e-05
11.616755420763786	0.0009568222130078681	0.000958067369967406	0.0011113789630996438	0.001112496978223778	0.0012062625107220847	0.0012072726704398342	0.0013124530818193897	0.0013133176292466756	0.0015525080816868619	0.0015529544211416583	0.16669184106482784	0.1663424145514158	-2.8183545779849467e-06	-7.538354694133775e-05	-2.8207120434595168e-06	-7.544660291483596e-05
11.686752215979308	0.0009566678213204275	0.0009579127760532285	0.0011111990748942492	0.00111231690858039	0.0012060669192981279	0.0012070769154124948	0.0013122398734704574	0.0013131042815231807	0.001552254896789884	0.0015527011670229975	0.16669124686149597	0.1663418216180329	-2.770493878969868e-06	-7.454986374463846e-05	-2.772811232665956e-06	-7.461222027460579e-05
11.75717077709787	0.0009565151747530354	0.0009577599295067166	0.0011110212037464726	0.0011121388580152265	0.0012058735109710624	0.0012068833453136416	0.001312029033287482	0.001312893303544743	0.0015520044957209314	0.0015524506975963966	0.16669064185607863	0.1663412179056502	-2.7228772286509717e-06	-7.371000366243607e-05	-2.7251546745269556e-06	-7.37716555518908e-05
11.82801364547121	0.0009563642863864684	0.00095760884342524	0.0011108453646676358	0.0011119628415545574	0.0012056823019208145	0.0012066919763368115	0.0013118205787443992	0.0013126847127971622	0.0015517568988296505	0.00155220303321852	0.16669002585223552	0.16634060321834723	-2.6755029603788005e-06	-7.286391694311112e-05	-2.6777407010295656e-06	-7.292485895410428e-05
11.899283377763982	0.0009562151694096703	0.00095745953101447	0.00111067157279133	0.0011117888743470386	0.0012054933084579304	0.0012065028248062716	0.0013116145274548504	0.0013124785269060374	0.0015515121266250274	0.001551958194405438	0.16668939865005736	0.16633997735664113	-2.628369409498829e-06	-7.201155320718522e-05	-2.6305676461141347e-06	-7.207178005894099e-05
11.970982546046038	0.0009560678371211457	0.0009573120055897722	0.001110499843374968	0.0011116169716652673	0.0012053065470252152	0.0012063159071786613	0.0013114108971739316	0.0013122747636385233	0.001551270199777341	0.0015517162018345825	0.16668876004600386	0.1663393401174288	-2.5814749131970738e-06	-7.115286143488664e-05	-2.58363384558237e-06	-7.12123678037746e-05
12.043113737885237	0.0009559223029303899	0.0009571662805776381	0.0011103301918013793	0.0011114471489073836	0.0012051220341994355	0.0012061312400446916	0.0013112097057999825	0.0013120734409051214	0.0015510311391201729	0.001551477076346757	0.16668810983283344	0.1663386912939125	-2.5348178104428465e-06	-7.028778995618601e-05	-2.536937636922129e-06	-7.034657047264026e-05
12.115679556440844	0.0009557785803593261	0.0009570223695171296	0.0011101626335804154	0.0011112794215986776	0.0012049397866930097	0.001205948840130855	0.0013110109713764027	0.0013118745767614931	0.001550794965652434	0.0015512408389481644	0.16668744779954617	0.16633803067553796	-2.4883964419228355e-06	-6.941628643997166e-05	-2.490477359501711e-06	-6.947433569198802e-05
12.188682620557461	0.0009556366830437813	0.0009568802860613462	0.0011099971843505966	0.0011111138053932275	0.0012047598213557672	0.001205768724301146	0.0013108147120934877	0.001311678189410301	0.0015505617005404238	0.0015510075108124692	0.16668677373130078	0.16633735804792826	-2.442209149930083e-06	-6.853829788242005e-05	-2.4442513542229094e-06	-6.859561041336337e-05
12.26212556485955	0.0009554966247349787	0.0009567400439789279	0.0011098338598807772	0.0011109503160755783	0.0012045821551766992	0.0012055909095588634	0.0013106209462903143	0.0013114842972030932	0.0015503313651199378	0.0015507771132829019	0.1666860874093588	0.1663366731928097	-2.396254278313678e-06	-6.765377059661515e-05	-2.398257963521014e-06	-6.771034090366501e-05
12.336011039846525	0.0009553584193010596	0.0009566016571555761	0.0011096726760718443	0.001110788969562434	0.0012044068052857724	0.00120541541304838	0.0013104296924566407	0.0013112929186422056	0.001550103980898395	0.0015505496678743919	0.16668538861100374	0.16633597588794424	-2.350530172414572e-06	-6.676265020119643e-05	-2.3524955313509316e-06	-6.681847273593e-05
12.41034171198835	0.0009552220807286248	0.0009564651395955971	0.0011095136489584355	0.0011106297819043851	0.0012042337889557385	0.0012052422520569934	0.0013102409692348441	0.0013111040723827018	0.001549879569557003	0.0015503251962757304	0.1666846771094764	0.1663352659070541	-2.305035179020476e-06	-6.586488161047788e-05	-2.3069624030883085e-06	-6.591995077689927e-05
12.485120263821853	0.0009550876231243057	0.0009563305054234739	0.0011093567947106928	0.0011104727692876552	0.0012040631236040012	0.0012050714440167605	0.0013100547954218841	0.0013109177772343379	0.0015496581529529602	0.0015501037203517769	0.16668395267389485	0.16633454301975378	-2.259767646187183e-06	-6.496040901907141e-05	-2.2616569254323843e-06	-6.501471917499946e-05
12.560349394047481	0.0009549550607163652	0.0009561977688854704	0.0011092021296360498	0.0011103179480358946	0.0012038948267945027	0.0012049030065064115	0.001309871189971318	0.001310734052163574	0.0015494397531217003	0.0015498852621456992	0.16668321506918568	0.1663338069914701	-2.214725923217753e-06	-6.404917589203363e-05	-2.2165774462845622e-06	-6.410272134696471e-05
12.63603181762671	0.0009548244078563172	0.0009560669443512528	0.0011090496701810337	0.001110165334611988	0.0012037289162396454	0.0012047369572532537	0.0013096901719953208	0.001310552916295606	0.0015492243922791587	0.0015496698438812483	0.16668246405600384	0.16633305758336878	-2.169908360655573e-06	-6.313112495462403e-05	-2.1717223148143283e-06	-6.318389997000962e-05
12.712170265880024	0.0009546956790205788	0.0009559380463155416	0.0011088994329331095	0.001110014945619891	0.00120356540980223	0.0012045733141351266	0.0013095117607667568	0.0013103743889164314	0.0015490120928240896	0.001549457487965073	0.16668169939065627	0.16633229455228027	-2.1253133100900684e-06	-6.220619817690065e-05	-2.127089881205982e-06	-6.22581969643432e-05
12.78876748658549	0.0009545688888121504	0.0009558110893997969	0.001108751434622559	0.001109866797806517	0.001203404325497458	0.0012044120951823964	0.00130933597572129	0.0013101984894749584	0.001548802877340414	0.0015492482169890656	0.16668092082502226	0.1663315176506121	-2.080939124059558e-06	-6.127433676000882e-05	-2.082678496617002e-06	-6.132555348165036e-05
12.865826244077915	0.000954444051962326	0.000955686088353929	0.0011086056921243781	0.0011097209080636367	0.0012032456814949411	0.001204253318579972	0.0013091628364595178	0.0013100252375851517	0.0015485967685996212	0.0015490420537327702	0.166680128106475	0.16633072662627932	-2.0367841561648795e-06	-6.033548112982512e-05	-2.0384865132708554e-06	-6.038590989748682e-05
12.943349319348618	0.0009543211833324184	0.0009555630580580259	0.0011084622224602058	0.0011095772934298083	0.0012030894961207377	0.0012040970026693393	0.0013089923627491314	0.0013098546530281856	0.001548393789563169	0.0015488390211657846	0.16667932097779795	0.16632992122261442	-1.9928467607770867e-06	-5.93895709172787e-05	-1.994512284146481e-06	-5.94392057913784e-05
13.0213395101458	0.0009542002979155402	0.0009554420135241369	0.0011083210428003082	0.0011094359710923623	0.0012029357878594643	0.0012039431659506797	0.0013088245745271525	0.0013096867557546826	0.001548193963384988	0.0015486391424502594	0.16667849917710534	0.16632910117828906	-1.949125293017502e-06	-5.843654494672168e-05	-1.9507541629713507e-06	-5.8485379935580006e-05
13.099799631075467	0.0009540814108383855	0.0009553229698980549	0.0011081821704655662	0.0011092969583893892	0.001202784575356392	0.0012037918270849637	0.001308659491902151	0.001309521565886938	0.0015479973134139636	0.0015484424409433848	0.16667766243774962	0.1663282662272277	-1.9056181087464402e-06	-5.747634122507672e-05	-1.907210504253562e-06	-5.752437028541668e-05
13.178732513703073	0.0009539645373630655	0.0009552059424611553	0.0011080456229295187	0.00110916027281179	0.0012026358774196169	0.0012036430048961218	0.00130849713515655	0.001309359103721224	0.0015478038631965023	0.0015482489401999625	0.166676810488243	0.16632741609852322	-1.8623235643663166e-06	-5.650889692432326e-05	-1.8638796629947413e-06	-5.655611395902205e-05
13.258141006655675	0.000953849692888961	0.0009550909466322517	0.0011079114178204272	0.0011090259320053401	0.001202489713022245	0.0012034967183732403	0.0013083375247489376	0.001309199389730102	0.0015476136364791226	0.0015480586639749897	0.16667594305216538	0.1663265505163447	-1.8192400168181785e-06	-5.5534148369701386e-05	-1.820759994748157e-06	-5.55805472276516e-05
13.338027975724735	0.000953736892954611	0.0009549779979694849	0.001107779572923381	0.0011088939537727955	0.0012023461013046257	0.001203352986672785	0.0013081806813164331	0.0013090424445647906	0.0015474266572110891	0.0015478716362263012	0.16667505984807834	0.16632566919985503	-1.7763658234732846e-06	-5.455203102533446e-05	-1.777849855516371e-06	-5.4597605501111035e-05
13.418396303969553	0.0009536261532396363	0.0009548671121722494	0.0011076501061824445	0.0011087643560760397	0.0012022050615766125	0.0012032118291208725	0.0013080266256770864	0.0013088882890575687	0.0015472429495470997	0.0015476878811172545	0.1666741605894267	0.16632477186311384	-1.7336993420290214e-06	-5.3562479478574954e-05	-1.735147601606389e-06	-5.360722331099188e-05
13.49924889182131	0.0009535174895666937	0.0009547583050831504	0.001107523035702823	0.0011086371570382615	0.0012020666133198768	0.0012030732652155815	0.0013078753788323236	0.001308736944224221	0.0015470625378500077	0.0015475074230194544	0.16667324498445713	0.16632385821498835	-1.6912389304308412e-06	-5.256542742562709e-05	-1.692651589579354e-06	-5.2609334297376575e-05
13.580588657187745	0.0009534109179034568	0.0009546515926899878	0.0011073983797530846	0.0011085123749461677	0.0012019307761902437	0.0012029373146292938	0.001307726961969423	0.0013085884312665171	0.0015468854466935927	0.001547330286515525	0.16667231273611216	0.1663229279590569	-1.64898294678726e-06	-5.1560807656808594e-05	-1.6503601761828912e-06	-5.1603871194128015e-05
13.662418535558457	0.0009533064543646479	0.000954546991127786	0.0011072761567674095	0.0011083900282522394	0.0012017975700200835	0.0012028039972110812	0.0013075813964640475	0.0013084427715747467	0.001546711700865385	0.001547156496401935	0.16667136354194045	0.16632198079351734	-1.6069297493039383e-06	-5.0548552041479455e-05	-1.6082717182053924e-06	-5.059076581184763e-05
13.744741480110864	0.0009532041152140829	0.0009544445166808497	0.0011071563853478738	0.0011082701355770229	0.0012016670148207258	0.0012026733329891365	0.0013074387038828107	0.001308299986730283	0.0015465413253695245	0.0015469860776918605	0.1666703970940041	0.16632101641108468	-1.5650776960989335e-06	-4.952859150958444e-05	-1.5663845724005546e-06	-4.9569949022415516e-05
13.827560461816718	0.0009531039168667755	0.0009543441857848604	0.0011070390842667973	0.0011081527157114665	0.0012015391307849468	0.0012025453421732402	0.0013072989059858893	0.0013081600985082016	0.0015463743454296832	0.0015468190556181067	0.16666941307876124	0.16632003449889196	-1.523425145217444e-06	-4.8500856039246365e-05	-1.5246970954526859e-06	-4.854135074536248e-05
13.910878469549415	0.0009530058758910515	0.0009542460150290015	0.0011069242724690879	0.0011080377876192841	0.0012014139382894493	0.0012024200451572647	0.0013071620247296757	0.0013080231288799349	0.0015462107864920199	0.0015466554556360615	0.16666841117698583	0.16631903473839266	-1.4819704545164514e-06	-4.746527463919681e-05	-1.4832076438084374e-06	-4.75048999282468e-05
13.9946985101918	0.000952910009010725	0.0009541500211581332	0.0011068119690746717	0.001107925370439375	0.0012012914578974404	0.0012022974625217398	0.001307028082269487	0.0013078891000159788	0.0015460506742282012	0.0015464953034267257	0.1666673910636503	0.16631801680525304	-1.4407119815042571e-06	-4.642177533070724e-05	-1.4419145735987404e-06	-4.646052453161076e-05
14.079023608744702	0.000952816333107292	0.0009540562210749888	0.0011067021933809339	0.001107815483488269	0.0012011717103612065	0.001202177615036439	0.0013068971009623045	0.0013077580342886418	0.0015458940345384623	0.0015463386248997688	0.1666663524078249	0.16631698036925466	-1.3996480833439531e-06	-4.5370285133544686e-05	-1.4008162406240615e-06	-4.540815151396482e-05
14.163856808436103	0.0009527248652221727	0.0009539646318424209	0.0011065949648652134	0.001107708146262631	0.001201054716624764	0.001202060523663021	0.0013067691033695741	0.0013076299542748367	0.0015457408935547223	0.0015461854461966463	0.1666652948725729	0.1663159250941767	-1.3587771166652038e-06	-4.4310730045599156e-05	-1.3599110000950612e-06	-4.4347706809250154e-05
14.24920117083096	0.0009526356225589933	0.0009538752706856858	0.0011064903031873443	0.0011076033784417952	0.0012009404978265412	0.0012019462095577342	0.0013066441122600474	0.001307504882758935	0.0015455912776437602	0.0015460357936937807	0.16666421811483664	0.16631485063769635	-1.3180974375009286e-06	-4.324303502681315e-05	-1.319197206668156e-06	-4.327911531409878e-05
14.335059775941703	0.0009525486224859021	0.0009537881549947593	0.0011063882281922327	0.0011075011998903522	0.001200829075302112	0.0012018346940741258	0.001306522150612675	0.0013073828427356546	0.0015454452134104335	0.0015458896940057781	0.16666312178533094	0.16631375665127396	-1.2776074012014332e-06	-4.216712398144584e-05	-1.2786732143466387e-06	-4.2202300869487175e-05
14.421435722339384	0.0009524638825379268	0.000953703302326702	0.0011062887599124812	0.0011074016306607687	0.0012007204705869706	0.0012017259987658403	0.0013064032416195423	0.0013072638574130018	0.0015453027277009548	0.001545747173988712	0.16666200552842694	0.16631264278004265	-1.2373053623589494e-06	-4.1082919740725865e-05	-1.2383373763072067e-06	-4.1117186240113845e-05
14.50833212726552	0.000952381420419375	0.0009536207304080594	0.0011061919185710598	0.0011073046909960693	0.0012006147054193564	0.001201620145389437	0.0013062874086888665	0.0013071479502152678	0.0015451638476062315	0.0015456082607434572	0.16666086898204072	0.1663115086626903	-1.1971896746254887e-06	-3.99903440414795e-05	-1.1981880448019497e-06	-4.002369309627496e-05
14.595752126744532	0.0009523012540062798	0.0009535404571373115	0.0011060977245840279	0.0011072104013325544	0.0012005118017431385	0.0012015171559072836	0.0013061746754480404	0.0013070351447860764	0.0015450286004652569	0.0015454729816190883	0.16665971177751152	0.16631035393134383	-1.1572586906729437e-06	-3.888931750969937e-05	-1.1582235711357983e-06	-3.892174199696119e-05
14.683698875697011	0.0009522234013488814	0.0009534625005873542	0.0011060061985632926	0.0011071187823025637	0.0012004117817107295	0.001201417052490461	0.0013060650657467266	0.0013069254649914809	0.001544897013868559	0.001545341364216327	0.16665853353948779	0.1663091782114551	-1.1175107621002808e-06	-3.7779759640976796e-05	-1.118442305534685e-06	-3.781125237029004e-05
14.772175548053516	0.0009521478806741525	0.0009533868790080328	0.0011059173613194222	0.0011070298547372916	0.0012003146676860682	0.0012013198575217593	0.001305958603660004	0.0013068189349231118	0.001544769115661707	0.001545213436391053	0.1666573338858014	0.16630798112167341	-1.0779442392600674e-06	-3.666158877921322e-05	-1.07884259693998e-06	-3.669214249005237e-05
14.861185336869132	0.0009520747103883764	0.0009533136108287205	0.0011058312338645116	0.001106943639669657	0.0012002204822476475	0.0012012255935987051	0.0013058553134915793	0.001306715578901389	0.0015446449339488837	0.0015450892262578776	0.16665611242734632	0.16630676227372324	-1.0385574712072979e-06	-3.5534722097774196e-05	-1.0394227930110925e-06	-3.556432945922561e-05
14.95073145443871	0.0009520039090797602	0.0009532427146609345	0.0011057478374150891	0.001106860158337216	0.0012001292481915937	0.0012011342835366438	0.0013057552197770436	0.0013066154214787847	0.0015445244970965202	0.0015449687621937754	0.16665486876795496	0.16630552127228046	-9.993488056117897e-07	-3.4399075580227034e-05	-1.0001812400205201e-06	-3.442772918990644e-05
15.040817132412794	0.0009519354955211013	0.0009531742093010054	0.0011056671933950852	0.00110677943218512	0.001200040988534796	0.001201045950371871	0.0013056583472871852	0.0013065184874431384	0.001544407833736982	0.0015448520728417827	0.16665360250426245	0.1663042577148482	-9.603165885699663e-07	-3.3254563996859554e-05	-9.611162827020611e-07	-3.32822563812174e-05
15.131445621914246	0.0009518694886724951	0.0009531081137327895	0.001105589323438838	0.0011067014828691415	0.0011999557265181076	0.0012009606173648303	0.0013055647210313689	0.001306424801821033	0.0015442949727723272	0.0015447391871147489	0.16665231322558574	0.16630297119161833	-9.214591645519479e-07	-3.210110088505691e-05	-9.222262641181075e-07	-3.212782449663054e-05
15.222620193655578	0.0009518059076840986	0.0009530444471304348	0.001105514249394172	0.001106626332258746	0.0011998734856095781	0.0012008783080033633	0.001305474366260973	0.0013063343898812403	0.0015441859433781423	0.0015446301341991739	0.1666510005137869	0.16630166128534563	-8.827748763087437e-07	-3.093859852884573e-05	-8.835095255893891e-07	-3.096434574462181e-05
15.31434413805701	0.0009517447718989307	0.0009529832288611839	0.0011054419933255082	0.0011065540024402067	0.001199794289507761	0.0012007990460060083	0.0013053873084728704	0.0013062472771382023	0.001544080775007411	0.0015445249435590864	0.16664966394313616	0.16630032757120997	-8.442620646744933e-07	-2.976696793310918e-05	-8.449644066108389e-07	-2.979173105677191e-05
15.406620765365147	0.000951686100855734	0.0009529244784882418	0.0011053725775170516	0.0011064845157197933	0.0011997181621450801	0.0012007228553253637	0.0013053035734129936	0.0013061634893555998	0.001543979497394484	0.0015444236449400092	0.16664830308017342	0.16629896961668053	-8.059190685499873e-07	-2.8586118805601357e-05	-8.065892446685805e-07	-2.8609890063507892e-05
15.499453405772549	0.0009516299142918826	0.0009528682157736836	0.0011053060244760136	0.0011064178946270037	0.0011996451276912329	0.001200649760151515	0.00130522318707995	0.0013060830525499685	0.001543882140559103	0.0015443262683729859	0.16664691748357724	0.16629758698137598	-7.677442247873076e-07	-2.7395959533660363e-05	-7.683823751488544e-07	-2.7418731072231806e-05
15.592845409537835	0.0009515762321463365	0.0009528144606814155	0.0011052423569359064	0.0011063541619178564	0.001199575210556676	0.0012005797849155106	0.0013051461757286962	0.0013060059929943795	0.0015437887348104893	0.0015442328441786757	0.16664550670401254	0.1662961792169217	-7.29735867900129e-07	-2.6196397154343298e-05	-7.303421312348027e-07	-2.621816104378394e-05
15.686800147106629	0.0009515250745626635	0.0009527632333801975	0.0011051815978598974	0.0011062933405782465	0.0011995084353961856	0.0012005129542929124	0.001305072565874295	0.001305932337222192	0.0015436993107515245	0.0015441434029715307	0.1666440702839872	0.16629474586680348	-6.918923301443836e-07	-2.4987337338300275e-05	-6.924668437642209e-07	-2.500808556823997e-05
15.781321009233178	0.0009514764618920928	0.0009527145542467038	0.0011051237704442034	0.0011062354538273484	0.0011994448271124272	0.0012004492932073982	0.0013050023842957129	0.0013058621120308651	0.0015436138992829744	0.0015440579756640289	0.16664260775770914	0.16629328646622626	-6.542119413760136e-07	-2.3768684364905424e-05	-6.547548411558329e-07	-2.3788408842734254e-05
15.87641140710273	0.0009514304146966432	0.0009526684438686516	0.0011050688981215683	0.001106180525121093	0.0011993844108596453	0.0012003888268344272	0.001304935658039705	0.001305795344485834	0.0015435325316078127	0.0015439765934709914	0.16664111865092907	0.1662918005419541	-6.166930288107123e-07	-2.2540341092613936e-05	-6.172044492366857e-07	-2.2559033644009574e-05
15.972074772454643	0.0009513869537522981	0.000952624923047982	0.0011050170045647863	0.0011061285781557007	0.0011993272120473881	0.0012003315806049864	0.0013048724144247665	0.0013057320619244694	0.001543455239235611	0.0015438992879139822	0.1666396024807978	0.1662902876121658	-5.793339169736164e-07	-2.1302208937201694e-05	-5.798139911250555e-07	-2.131986130446406e-05
16.06831455770623	0.0009513461000522361	0.0009525840128040926	0.0011049681136903037	0.0011060796368712726	0.0011992732563443108	0.0012002775802093808	0.0013048126810451391	0.0013056722919600893	0.0015433820539870022	0.0015438260908257697	0.16663805875569374	0.16628874718629588	-5.421329275917541e-07	-2.0054187846230143e-05	-5.425817871194255e-07	-2.007079168619974e-05
16.165134236077357	0.0009513078748101235	0.0009525457343771363	0.0011049222496618608	0.0011060337254554533	0.001199222569682033	0.0012002268516011147	0.0013047564857749073	0.0013056160624860542	0.0015433130079982272	0.00154375703435488	0.1666364869750837	0.16628717876487772	-5.050883794335825e-07	-1.8796176271929088e-05	-5.055061545588407e-07	-1.8811723154793514e-05
16.262537301715792	0.0009512722994634684	0.0009525101092313771	0.0011048794368942322	0.0011059908683471635	0.0011991751782590846	0.0012001794210008197	0.0013047038567721614	0.0013055634016799324	0.0015432481337257695	0.0015436921509702254	0.16663488662934672	0.1662855818393778	-4.681985881788836e-07	-1.7528071144384816e-05	-4.685854077465801e-07	-1.754255255448367e-05
16.36052726982327	0.0009512393956770212	0.000952477159058596	0.0011048397000569955	0.0011059510902403757	0.0011991311085449018	0.0012001353149002647	0.001304654822483219	0.0013055143380077325	0.0015431874639510452	0.0015436314734658077	0.16663325719961625	0.16628395589204137	-4.314618663519773e-07	-1.624976784680987e-05	-4.318178577428569e-07	-1.6263175178193867e-05
16.459107676782416	0.0009512091853462546	0.0009524469057815739	0.0011048030640784033	0.001105914416087987	0.0011990903872839027	0.0012000945600664414	0.001304609411646946	0.0013054689002282172	0.001543131031785207	0.0015435750349655174	0.1666315981576088	0.16628230039571404	-3.948765230910034e-07	-1.4961160183984967e-05	-3.9520181225119466e-07	-1.4973484740193888e-05
16.55828208028434	0.0009511816906008961	0.0009524193715576305	0.0011047695541493007	0.0011058808711057464	0.0011990530414996486	0.001200057183545715	0.0013045676532991452	0.0013054271173972998	0.0015430788706740192	0.0015435228689280138	0.16662990896546012	0.16628061481367895	-3.584408640264908e-07	-1.3662140354697705e-05	-3.5873557551174134e-07	-1.3673373349148976e-05
16.658054059457015	0.0009511569338085281	0.0009523945787822249	0.001104739195727127	0.0011058504807762578	0.001199019098499062	0.0012000232126680522	0.0013045295767770157	0.0013053890188725113	0.0015430310144028208	0.0015434750091516897	0.16662818907554294	0.1662788985994802	-3.2215319125620395e-07	-1.2352598926734792e-05	-3.2241744818157364e-07	-1.2362731479809153e-05
16.758427214994473	0.0009511349375782448	0.0009523725500926208	0.0011047120145399767	0.0011058232708530404	0.0011989885858767189	0.0011999926750513189	0.0013044952117237014	0.0013053546343175433	0.0015429874971015685	0.0015434314897797177	0.1666264379302995	0.16627715119675182	-2.860118031135575e-07	-1.1032424804546803e-05	-2.862457271369384e-07	-1.1041447941229077e-05
16.859405169286727	0.0009511157247643888	0.0009523533083716255	0.0011046880365907477	0.0011057992673646874	0.001198961531519237	0.001199965598605674	0.0013044645880929144	0.001305323993706881	0.001542948353249983	0.0015433923453051993	0.1666246549620523	0.16627537203902817	-2.5001499402103194e-07	-9.701505198439486e-06	-2.502187053604957e-07	-9.709409848041028e-06
16.960991566550526	0.0009510993184703452	0.0009523368767513885	0.0011046672881613534	0.0011057784966190798	0.0011989379636097265	0.0011999420115380171	0.0013044377361536503	0.0013052971273305222	0.0015429136176827838	0.001543357610576401	0.16662283959282928	0.16627356054957254	-2.141610543678757e-07	-8.359725595236123e-06	-2.1433467183203103e-07	-8.366502591089509e-06
17.063190072960847	0.0009510857420524106	0.0009523232786172748	0.0011046497958170217	0.0011057609852076853	0.0011989179106323324	0.0011999219423565357	0.001304414686494984	0.0013052740657987713	0.0015428833255950103	0.0015433273208020819	0.16662099123417246	0.16627171614118563	-1.7844827041122585e-07	-7.006969728440282e-06	-1.785919113280951e-07	-7.012609803791481e-06
17.166004376783235	0.0009510750191237269	0.0009523125376118055	0.0011046355864106556	0.0011057467600099331	0.0011989014013768415	0.0011999054198753277	0.0013043954700309422	0.0013052548400471235	0.0015428575125474465	0.0015433015115569164	0.16661910928695098	0.16626983821601507	-1.4287492405926777e-07	-5.643119543902175e-06	-1.4298870432659372e-07	-5.647613332576684e-06
17.26943818850684	0.0009510671735582932	0.0009523046776386713	0.0011046246870872942	0.0011057358481976667	0.0011988884649434027	0.0011998924732191034	0.0013043801180054819	0.001305239481341239	0.0015428362144721353	0.0015432802187870139	0.16661719314116324	0.16626792616536598	-1.0743929277062109e-07	-4.268055169870388e-06	-1.0752332683505034e-07	-4.271393203858498e-06
17.37349524097843	0.0009510622294950437	0.000952299722866817	0.0011046171252886317	0.0011057282772396787	0.001198879130747292	0.0011998831318279812	0.0013043686619975444	0.0013052280212820047	0.001542819467677998	0.0015432634788155417	0.16661524217575002	0.16626597936950313	-7.213964942510281e-08	-2.8816548835741695e-06	-7.219405024228714e-08	-2.8838275903109167e-06
17.478179289537028	0.0009510602113420092	0.0009522976977346083	0.0011046129287576424	0.0011057240749063329	0.0011988734285238046	0.0011998774254623635	0.0013043611339262089	0.0013052204918106904	0.0015428073088565551	0.001543251328348448	0.1666132557583832	0.1662639971974497	-3.6974262038365346e-08	-1.4837950731982907e-06	-3.699914114148328e-08	-1.4847927766181712e-06
17.583494112149474	0.0009510611437805505	0.0009522986269540685	0.001104612125543275	0.0011057232692742653	0.001198871388333221	0.001199875384207913	0.0013043575660559397	0.0013052169252142033	0.0015427997750877501	0.0015432438044802894	0.16661123324526805	0.16626197900678824	-1.941393788784662e-09	-7.43502106825833e-08	-1.9368612252240736e-09	-7.416312725050389e-08
17.689443509546752	0.0009510650517696614	0.000952302535515189	0.0011046147440052282	0.0011057258887311654	0.0011988730405658394	0.0011998770384805961	0.0013043579910019141	0.0013052173541304168	0.0015427969038458642	0.001543240944700147	0.16660917398093458	0.1662599241434501	3.29606971950433e-08	1.346807186136667e-06	3.2994532855878944e-08	1.3481889483968335e-06
17.79603130536116	0.0009510719605503651	0.0009523094486903274	0.0011046208128188287	0.001105731961980657	0.0011988784159471396	0.0011998824190318405	0.0013043624417354717	0.0013052218115536206	0.0015427987330055605	0.0015432427868976753	0.16660707729802843	0.16625783194150615	6.773375810318477e-08	2.7798065928286153e-06	6.77967897360493e-08	2.782393034778119e-06
17.90326134626431	0.0009510818956501832	0.0009523193920386868	0.0011046303609799923	0.001105741518047267	0.001198887545543021	0.0011998915569537817	0.0013043709515896448	0.0013052303308400605	0.0015428053008480248	0.001543249369369248	0.16660494251709193	0.16625570172294968	1.0237954145651124e-07	4.224779509648391e-06	1.0247166343756164e-07	4.228580744614074e-06
18.011137502105942	0.0009510948828876889	0.0009523323914108685	0.0011046434178102703	0.0011057545862814724	0.0011989004607651289	0.0011999044836846005	0.0013043835542647954	0.0013052429457135785	0.001542816646067221	0.001543260730824211	0.16660276894634982	0.1662535327974842	1.3689980535736695e-07	5.6818595013108375e-06	1.3702091355462243e-07	5.686885756445159e-06
18.119663666053608	0.0009511109483771454	0.0009523484729535198	0.0011046600129620003	0.0011057711963648592	0.0011989171933763012	0.0011999212310139643	0.001304400283834356	0.0013052596902713572	0.0015428328077762565	0.001543276910391257	0.16660055588148007	0.16625132446229415	1.7129631360319336e-07	7.151182233822162e-06	1.7144630537913735e-07	7.15744385176853e-06
18.228843754733095	0.0009511301185332216	0.0009523676631140555	0.0011046801764235316	0.0011057913783153548	0.0011989377754960853	0.0011999418310885586	0.001304421174750671	0.0013052805989897634	0.001542853825513863	0.0015432979476249083	0.16659830260539787	0.16624907600182315	2.055708359033695e-07	8.632885514003874e-06	2.0574961009239834e-07	8.640392953535025e-06
18.338681708369887	0.0009511524200758116	0.0009523899886454795	0.0011047039385245765	0.001105815162492576	0.001198962239606393	0.0011999663164177308	0.0013044462618509501	0.0013053057067303124	0.0015428797392510033	0.0015433238825121249	0.16659600838800978	0.16624678668754395	2.397251480656948e-07	1.0127109330376749e-05	2.3993260500621005e-07	1.0135873169392351e-05
18.44918149093129	0.0009511778800349337	0.0009524154766112947	0.0011047313299416388	0.0011058425796032752	0.0011989906185572287	0.001199994719879245	0.0013044755803633434	0.001305335048745736	0.0015429105893976028	0.0015433547554790403	0.1665936724859959	0.16624445577771854	2.737610320172057e-07	1.1633995886883852e-05	2.7399707356896147e-07	1.1644026824741971e-05
18.56034709026951	0.0009512065257557076	0.0009524441543904805	0.0011047623817035351	0.0011058736607068552	0.0011990229455725216	0.0012000270747250998	0.00130450916591308	0.001305368660686141	0.0015429464168093625	0.0015433906073977802	0.16659129414255525	0.16624208251716813	3.0768027619015176e-07	1.3153689652212197e-05	3.079448056952233e-07	1.3164998509868076e-05
18.672182518265565	0.0009512383849034591	0.0009524760496826077	0.001104797125197057	0.0011059084372210429	0.0011990592542561115	0.001200063414587529	0.0013045470545287976	0.0013054065786053278	0.0015429872627947749	0.0015434314795934813	0.1665888725871718	0.16623966613702157	3.4148467557837403e-07	1.4686337397262772e-05	3.4177759794095514e-07	1.4698935122320345e-05
18.784691810974078	0.0009512734854688797	0.0009525111905130025	0.0011048355921726876	0.0011059469409276147	0.0011990995785977749	0.0012001037734850394	0.001304589282648912	0.0013054488389671775	0.0015430331691221827	0.0015434774138513515	0.16658640703536567	0.16623720585447338	3.751760319151143e-07	1.623208823706146e-05	3.754972535286588e-07	1.6245985902496596e-05
18.897879028768923	0.0009513118557733116	0.0009525496052380382	0.0011048778147504663	0.0011059892039782552	0.0011991439529794306	0.0012001481858285982	0.0013046358871281539	0.0013054954786521848	0.0015430841780270323	0.0015435284524239286	0.16658389668843546	0.16623470087253248	4.087561539132742e-07	1.779109367691656e-05	4.091055827064663e-07	1.7806302484768555e-05
19.01174825648978	0.000951353524474119	0.0009525913225505122	0.0011049238254259397	0.0011060352589005278	0.0011991924121814075	0.0012001966864279379	0.0013046869052442092	0.0013055465349641067	0.001543140332219224	0.001543584638038438	0.16658134073320877	0.1662321503797603	4.422268574015911e-07	1.9363507654746037e-05	4.426044028461515e-07	1.9380038938199284e-05
19.126303603589555	0.0009513985205701611	0.0009526363714851249	0.0011049736570762293	0.0011060851386039377	0.0011992449913888691	0.001200249310497955	0.0013047423747044788	0.0013056020456367293	0.001543201674890616	0.0015436460139042916	0.16657873834177403	0.16622955355001767	4.7558996555188693e-07	2.0949486588262012e-05	4.7599553863308247e-07	2.0967351812256618e-05
19.241549204282624	0.0009514468734073685	0.0009526847814240657	0.001105027342966213	0.0011061388763861273	0.001199301726198329	0.0012003060936652534	0.0013048023336529712	0.0013056620488407621	0.0015432682497226525	0.0015437126237207322	0.16657608867121856	0.1662269095421911	5.08847309003968e-07	2.2549189417464532e-05	5.092808222882661e-07	2.2568400183581305e-05
19.357489217694134	0.0009514986126844272	0.0009527365821027005	0.0011050849167548258	0.001106196505939176	0.0011993626526242967	0.0012003670719747896	0.0013048668206773278	0.0013057265831908694	0.001543340100894149	0.001543784511684613	0.16657339086335893	0.16622421749993152	5.420007261483853e-07	2.416277765660002e-05	5.424620937522287e-07	2.4183345703449044e-05
19.474127828010037	0.0009515537684585635	0.000952791803615364	0.001105146412501469	0.0011062580613560198	0.0011994278071060637	0.0012004322818966599	0.00130493587481596	0.0013057956877528133	0.0015434172730892082	0.0015438617224983206	0.16657064404445976	0.16622147655137018	5.750520632929676e-07	2.579041544020777e-05	5.755412008784377e-07	2.5812352645260273e-05
19.59146924462811	0.0009516123711514456	0.0009528504764212682	0.0011052118646725515	0.0011063235771369964	0.0011994972265145906	0.0012005017603329963	0.0013050095355653444	0.0013058694020507528	0.0015434998115052903	0.0015439443013778526	0.16656784732495805	0.16621868580884563	6.080031748198142e-07	2.7432269570554224e-05	6.085199996319277e-07	2.7455587953861826e-05
19.709517702309874	0.0009516744515551915	0.0009529126313505195	0.0011052813081481472	0.0011063930881965124	0.0011995709481595399	0.0012005755446250104	0.0013050878428874373	0.0013059477660746666	0.0015435877618614345	0.0015440322940610382	0.16656499979917508	0.16621584436861359	6.408559234489727e-07	2.9088509570229792e-05	6.414003542922625e-07	2.911322129534044e-05
19.828277461333414	0.0009517400408384867	0.0009529782996102416	0.0011053547782287727	0.0011064666298698264	0.0011996490097964379	0.0012006536725601485	0.0013051708372172279	0.0013060308202879113	0.0015436811704066208	0.0015441257468159105	0.16656210054502602	0.1662129513105599	6.73612180393697e-07	3.0759307731248464e-05	6.741841376556312e-07	3.078542510798199e-05
19.94775280764713	0.000951809170552829	0.0009530475127908262	0.001105432310642305	0.0011065442379199688	0.0011997314496339632	0.0012007361823794017	0.0013052585594704475	0.0013061186056349317	0.0015437800839283036	0.0015442247064492392	0.1665591486237268	0.1662100056979066	7.062738256232576e-07	3.2444839169198936e-05	7.068732313011278e-07	3.247237465731079e-05
20.067948053024427	0.0009518818726388832	0.0009531203028722989	0.0011055139415510253	0.0011066259485447984	0.001199818306341392	0.0012008231127847485	0.0013053510510514074	0.0013062111635491116	0.0015438845497611012	0.001544329220315229	0.16655614307948485	0.1662070065769041	7.388427480372814e-07	3.4145281874786715e-05	7.394695257260595e-07	3.4174248085383496e-05
20.188867535219305	0.0009519581794329541	0.0009531967022307976	0.0011055997075587827	0.0011067117983841735	0.0011999096190561552	0.0012009145029467218	0.0013054483538609914	0.001306308535960768	0.0015439946157956338	0.0015444393363243587	0.16655308293920415	0.16620395297653381	7.71320845693868e-07	3.5860816768568116e-05	7.719749205688589e-07	3.5891226465412096e-05
20.31051561812294	0.0009520381236735956	0.0009532767436451886	0.001105689645718323	0.0011068018245272784	0.0012000054273915688	0.0012010103925121367	0.0013055505103048042	0.0013064107653053035	0.0015441103304875516	0.0015445551029524167	0.16654996721216117	0.16620084390819126	8.037100260377059e-07	3.7591627756877743e-05	8.043913249057219e-07	3.762349386093877e-05
20.432896691921076	0.0009521217385083286	0.000953360460303794	0.0011057837935387212	0.0011068960645200761	0.001200105771444683	0.001201110821611966	0.00130565756330146	0.001306517894531507	0.0015442317428667053	0.0015446765692496752	0.1665467948896966	0.16619767836536994	8.360122061229838e-07	3.933790178833885e-05	8.367206574171407e-07	3.9371237379931534e-05
20.55601517325261	0.0009522090575005034	0.0009534478858112618	0.0011058821889929863	0.0011069945563729107	0.0012002106918043089	0.0012012158308693506	0.001305769556291043	0.0013066299671100161	0.0015443589025465145	0.0015448037848502646	0.16654356494488537	0.16619445532334035	8.682293128310994e-07	4.1099828910845515e-05	8.689648466038771e-07	4.1134647231155785e-05
20.679875505368887	0.0009523001146362784	0.0009535390541955514	0.0011059848705257886	0.0011070973385682446	0.0012003202295591624	0.0012013254614077692	0.0013058865332437135	0.0013067470270419325	0.0015444918597334895	0.0015449367999817007	0.16654027633221027	0.166191173738821	9.003632830979075e-07	4.2877602330654296e-05	9.011258310471712e-07	4.291391678565293e-05
20.804482158294064	0.0009523949443317454	0.0009536339999150703	0.0011060918770613485	0.0011072044500685604	0.0012004344263062013	0.0012014397548593687	0.0013060085386684941	0.0013068691188676098	0.0015446306652369514	0.0015450756654746063	0.16653692798722838	0.16618783254964004	9.324160641817347e-07	4.467141847372402e-05	9.332055596446634e-07	4.4709242635998514e-05
20.92983962898646	0.0009524935814401851	0.0009537327578659337	0.0011062032480114695	0.0011073159303243909	0.0012005533241590883	0.0012015587533734443	0.0013061356176222048	0.0013069962876756012	0.001544775370478926	0.001545220432772615	0.1665335188262257	0.16618443067440222	9.643896138758837e-07	4.6481477046028674e-05	9.652059918610623e-07	4.652082465883556e-05
21.055952441500814	0.0009525960612594595	0.0009538353633893715	0.0011063190232837262	0.0011074318192825254	0.0012006769657568431	0.0012016824996250951	0.0013062678157185839	0.0013071285791117835	0.0015449260275042277	0.001545371153942459	0.16653004774587354	0.16618096701213528	9.96285900721136e-07	4.830798109495271e-05	9.9712909789728e-07	4.834886607371636e-05
21.18282514715158	0.0009527024195395517	0.0009539418522792698	0.0011064392432898027	0.0011075521573943514	0.0012008053942726257	0.0012018110368240123	0.001306405179137567	0.0013072660393886426	0.0015450826889907266	0.0015455278816842429	0.16652651362287682	0.1661774404419423	1.028106904326677e-06	5.015113707609875e-05	1.0289768590477852e-06	5.0193573512463674e-05
21.31046232467717	0.0009528126924902538	0.0009540522607898737	0.001106563948954014	0.0011076769856243837	0.0012009386534227375	0.001201944408723496	0.0013065477546347647	0.0013074087152947626	0.0015452454082598328	0.0015456906693419284	0.1665229153136062	0.16617384982263902	1.0598546155912714e-06	5.201115491812458e-05	1.0607512678827494e-06	5.2055157081731807e-05
21.438868580405217	0.0009529269167889903	0.0009541666256436171	0.0011066931817219584	0.001107806345458924	0.0012010767874757419	0.0012020826596295694	0.0013066955895510968	0.0013075566542044613	0.0015454142392871502	0.001545859570914002	0.1665192516537398	0.16617019399239297	1.091531036889748e-06	5.38882480851377e-05	1.0924543284666216e-06	5.393383042684441e-05
21.568048548418737	0.0009530451295888034	0.0009542849840391189	0.0011068269835693523	0.0011079402789149117	0.0012012198412617917	0.00120222583441033	0.0013068487318226253	0.0013077099040876337	0.0015455892367133497	0.001546034641064347	0.1665155214578916	0.1661664717683474	1.123138182434688e-06	5.578263365044189e-05	1.1240880567415026e-06	5.5829810806873326e-05
21.69800689072348	0.0009531673685264979	0.000954407373659335	0.0011069653970110554	0.0011080788285489477	0.0012013678601821348	0.0012023739785054547	0.0013070072299905832	0.0013078685135197912	0.0015457704558552634	0.0015462159351333478	0.16651172351922267	0.16616268194624528	1.1546780785114813e-06	5.7694532363899986e-05	1.1556544806971478e-06	5.774331915914255e-05
21.828748297416116	0.0009532936717309298	0.0009545338326798592	0.0011071084651102293	0.0011082220374664684	0.0012015208902187928	0.0012025271379358876	0.0013071711332115796	0.0013080325316922657	0.0015459579527171603	0.0015464035091491682	0.16650785660906783	0.16615882330004447	1.1861527636995023e-06	5.962416872121179e-05	1.1871556406485226e-06	5.9674580170726577e-05
21.960277486853503	0.0009534240778314647	0.0009546643997773897	0.0011072562314877075	0.001108369949331122	0.0012016789779444276	0.0012026853593137185	0.001307340491268007	0.001308202008422633	0.001546151784002258	0.0015465974198392756	0.1665039194765313	0.1661548945815222	1.2175642891886981e-06	6.157177103810474e-05	1.2185935895055525e-06	6.162382235064268e-05
22.092599205822967	0.0009535586259665973	0.0009547991141383592	0.0011074087403315275	0.001108522608374311	0.0012018421705324075	0.0012028486898522472	0.0013075153545786505	0.0013083769941653286	0.0015463520071244486	0.0015467977246421663	0.16649991084809182	0.16615089451988083	1.2489147190493377e-06	6.35375715239972e-05	1.249970393093179e-06	6.359127810631748e-05
22.225718229713628	0.0009536973557927466	0.0009549380154677428	0.0011075660364066597	0.0011086800594049331	0.0012020105157670592	0.0012030171773762608	0.001307695774209513	0.0013085575400224743	0.0015465586802202603	0.001547004481719336	0.16649582942720015	0.16614682182133686	1.2802061305147716e-06	6.552180635735483e-05	1.2812881304176404e-06	6.557718381797195e-05
22.359639362688714	0.0009538403074932143	0.0009550811439980217	0.0011077281650649225	0.0011088423478192964	0.0012021840620541255	0.0012031908703324867	0.0013078818018848303	0.001308743697754908	0.001546771862161034	0.0015472177499674653	0.166491673893857	0.16614267516871303	1.3114406142477122e-06	6.752471576215724e-05	1.3125488939023933e-06	6.758177991325609e-05
22.494367437858962	0.0009539875217873196	0.0009552285404983336	0.0011078951722550826	0.0011090095196112407	0.0012023628584314173	0.0012033698178002586	0.0013080734899983072	0.0013089355197934307	0.0015469916125653406	0.0015474375890308417	0.16648744290419443	0.1661384532210153	1.3426202746767701e-06	6.954654408836136e-05	1.3437547897567417e-06	6.960531095004385e-05
22.629907317457054	0.0009541390399397195	0.0009553802462838017	0.0011080671045331654	0.001109181621382453	0.0012025469545796908	0.0012035540695024024	0.0013082708916245824	0.0013091330592502712	0.0015472179918116476	0.0015476640593140316	0.16648313509004836	0.16613415461300066	1.3737472302557951e-06	7.15875398907273e-05	1.3749079382343113e-06	7.16480256949259e-05
22.766263893012997	0.0009542949037699019	0.0009555363032250386	0.0011082440090729548	0.0011093587003529754	0.0012027364008337102	0.001203743675816311	0.0013084740605308989	0.0013093363699307704	0.0015474510610512086	0.0015478972219947805	0.16647874905852106	0.1661297779547472	1.4048236137475037e-06	7.364795600986462e-05	1.406010473919278e-06	7.37101772043669e-05
22.903442085530802	0.0009544551556618765	0.0009556967537578506	0.00110842593367671	0.0011095408043719354	0.0012029312481935499	0.0012039386877852542	0.0013086830511890178	0.0013095455063453032	0.0015476908822212331	0.0015481371390371871	0.1664742833915365	0.16612532183120818	1.4358515725990464e-06	7.572804965957913e-05	1.4370645460733134e-06	7.579202291080334e-05
23.041446845665973	0.0009546198385740488	0.0009558616408931196	0.0011086129267860831	0.0011097279819284732	0.0012031315483361103	0.001204139157129902	0.0013088979187873503	0.001309760523721422	0.001547937518058282	0.0015483838732051054	0.16646973664538547	0.1661207848017597	1.4668332692117578e-06	7.782808251013962e-05	1.4680723189096703e-06	7.789382470613226e-05
23.180283153904217	0.0009547889960492911	0.0009560310082268897	0.0011088050374932568	0.0011099202821628893	0.0012033373536268566	0.0012043451362600715	0.0013091187192433424	0.0013099814780162436	0.0015481910321119422	0.001548637488075831	0.1664651073502709	0.16611616539974314	1.4977708812577428e-06	7.994832077609648e-05	1.4990359719566082e-06	8.001584903211123e-05
23.31995602074116	0.0009549626722252174	0.0009562048999506523	0.001109002315552303	0.0011101177548780126	0.0012035487171317915	0.0012045566782867205	0.0013093455092160885	0.001310208425929084	0.0015484514887587682	0.0015488980480540464	0.1664603940098317	0.16611146213199934	1.528666601992995e-06	8.20890353044057e-05	1.5299577003470913e-06	8.21583669671222e-05
23.460470486863187	0.0009551409118446466	0.0009563833608618208	0.0011092048113907516	0.001110320450550785	0.001203765692629654	0.0012047738370341476	0.0013095783461191985	0.0013104414249143187	0.0015487189532164746	0.001549165618386023	0.1664555951006763	0.16610667347838623	1.5595226406251578e-06	8.425050166838144e-05	1.56083971514058e-06	8.432165431790373e-05
23.60183162332936	0.0009553237602662984	0.0009565664363744413	0.001109412576121414	0.0011105284203440928	0.0012039883346243833	0.0012049966670524652	0.00130981728813392	0.0013106805331945322	0.0015489934915584426	0.0015494402651741329	0.16645070907188453	0.16610179789130058	1.5903412226188351e-06	8.643300025865108e-05	1.5916842437159462e-06	8.65059917153077e-05
23.744044531754422	0.0009555112634756766	0.0009567541725300866	0.001109625661554411	0.0011107417161188079	0.0012042166983577917	0.0012052252236302982	0.0013100623942225167	0.001310925809773893	0.0015492751707284712	0.0015497220553916124	0.16644573434452806	0.16609683379518406	1.621124590046874e-06	8.863681637930054e-05	1.6224935300264767e-06	8.871166470528213e-05
23.887114344492932	0.000955703468096186	0.0009569466160089868	0.0011098441202094628	0.0011109603904460865	0.001204450839822529	0.0012054595628077321	0.0013103137241419073	0.0013111773144518103	0.0015495640585558486	0.0015500110568976392	0.16644066931115498	0.16609177958602153	1.6518750019589926e-06	9.086224034643431e-05	1.6532698350422287e-06	9.093896385112266e-05
24.031046224824397	0.0009559004214004616	0.0009571438141413706	0.00111006800532841	0.0011111844966199057	0.0012046908157752714	0.0012056997413895454	0.0013105713384575794	0.0013114351078368546	0.0015498602237707004	0.0015503073384526879	0.16643551233528467	0.1660866336308275	1.6825947346896936e-06	9.310956758432076e-05	1.6840154370293195e-06	9.318818482878521e-05
24.175845367139747	0.0009561021713219283	0.0009573458149190417	0.0011102973708879869	0.0011114140886698467	0.001204936683750187	0.0012059458169586556	0.001310835298557776	0.0013116992513609552	0.001550163736019651	0.0015506109697342016	0.16643026175088674	0.16608139426713156	1.713286082257251e-06	9.537909872997519e-05	1.7147326319463113e-06	9.545962853085843e-05
24.32151699712871	0.000956308766466597	0.0009575526670071846	0.0011105322716128561	0.0011116492213741427	0.0012051885020726704	0.0012061978478898922	0.0013111056666679705	0.0013119698072938883	0.0015504746658817942	0.0015509220213525729	0.16642491586185099	0.16607605980244783	1.7439513566907053e-06	9.767113973396802e-05	1.7454237338119724e-06	9.775360117014742e-05
24.468066371968433	0.000956520256125078	0.0009577644197563958	0.0011107727629888814	0.001111889950272969	0.0012054463298733337	0.0012064558933639856	0.0013113825058656081	0.0013122468387580255	0.0015507930848849617	0.001551240564867417	0.16641947294145107	0.16607062851373475	1.7745928884739526e-06	9.99860019705312e-05	1.7760910750513545e-06	0.00010007041438397923
24.61549878051318	0.0009567366902848672	0.0009579811232149805	0.0011110189012767068	0.0011121363316820222	0.001205710227102316	0.0012067200133818827	0.0013116658800951732	0.001312530409743418	0.001551119065522349	0.001551566672804209	0.16641393123178647	0.1660650986468543	1.8052130268718727e-06	0.00010232400234325145	1.8067370069442187e-06	0.00010241038534689051
24.763819543485244	0.0009569581196428492	0.0009582028281414737	0.0011112707435255598	0.0011123884227063566	0.001205980254543826	0.0012069902687793248	0.00131195585418353	0.0013128205851231413	0.001551452681269432	0.0015519004186712129	0.16640828894323917	0.16605946841600414	1.8358141403041622e-06	0.00010468546339412188	1.8373638999138672e-06	0.00010477383687540476
24.91303401366693	0.0009571845956180682	0.0009584295860174235	0.001111528347587373	0.0011126462812544957	0.0012062564738310215	0.001207266721241709	0.001312252493855579	0.00131311743066897	0.0015517940066012447	0.0015522418769767627	0.16640254425388837	0.1660537360031625	1.866398616791158e-06	0.00010707071342047625	1.8679741440085287e-06	0.00010716109754627112
25.063147576093755	0.0009574161703647565	0.000958661449060438	0.0011117917721311574	0.0011129099660528452	0.00120653894746116	0.0012075494333192835	0.001312555865750232	0.0013134210130673638	0.0015521431170099974	0.0015525911232468941	0.16639669530894888	0.1660478995575018	1.8969688643163951e-06	0.00010948008658745456	1.8985701492682527e-06	0.00010957250181004019
25.214165648248784	0.0009576528967856195	0.000958898470237481	0.001112061076657691	0.0011131795366603715	0.0012068277388110659	0.0012078384684426023	0.001312866037436699	0.0013137313999357606	0.0015525000890230331	0.001552948234043311	0.1663907402201706	0.16604195719480805	1.9275273112594193e-06	0.00011191392304804593	1.9291543461186916e-06	0.00011200839010869212
25.366093680258146	0.0009578948285454026	0.0009591407032784588	0.0011123363215144904	0.0011134550534836027	0.0012071229121529093	0.0012081338909383332	0.0013131830774311141	0.0013140486598392214	0.0015528650002211697	0.0015533132869817341	0.16638467706524818	0.16603590699688237	1.9580764068069176e-06	0.0001143725690632702	1.9597291858308025e-06	0.00011446910899820528
25.518937155087716	0.0009581420200847158	0.0009593882026900604	0.0011126175679110834	0.0011137365777919139	0.0012074245326702978	0.0012084357660453525	0.0013135070552134749	0.0013143728623073805	0.0015532379292573706	0.0015536863607505888	0.1663785038872047	0.16602974701092785	1.9886186213603774e-06	0.00011685637712430252	1.9902971408964146e-06	0.0001169550112699036
25.672701588741027	0.0009583945266341563	0.0009596410237698936	0.001112904877934601	0.0011140241717331285	0.0012077326664746936	0.0012087441599311864	0.0013138380412449475	0.0013147040778517605	0.001553618955875828	0.0015540675351300905	0.1663722186937773	0.1660234752489366	2.019156446996656e-06	0.00011936570608067631	2.0208607055282636e-06	0.00011946645607985307
25.827392530458226	0.0009586524042287128	0.0009598992226209095	0.0011131983145656807	0.0011143178983494403	0.0012080473806221736	0.0012090591397087805	0.0013141761069855092	0.0013150423779834353	0.0015540081609314122	0.0015544568910117115	0.1663658194567833	0.16601708968706236	2.049692397897325e-06	0.0001219009212680422	2.0514223960320897e-06	0.00012200380907440023
25.983015562916506	0.0009589157097224587	0.0009601628561661124	0.001113497941694687	0.0011146178215936556	0.001208368743130515	0.0012093807734535969	0.0013145213249119462	0.0013153878352310318	0.0015544056264095037	0.0015548545104180202	0.16635930411148245	0.16601058826497017	2.0802290107858196e-06	0.0001244623946394796	2.0819847512901918e-06	0.00012456744252370422
26.139576302431465	0.0009591845008035585	0.00096043198216358	0.0011138038241382802	0.0011149240063457633	0.0012086968229966387	0.0012097091302210794	0.0013148737685362245	0.001315740523159122	0.001554811435446249	0.001555260476522949	0.16635267055591776	0.16600396888519697	2.1107688454261725e-06	0.0001270505049022208	2.1125503332311037e-06	0.00012715773545721176
26.297080399159835	0.0009594588360095672	0.0009607066592217862	0.001114116027656301	0.0011152365184298497	0.001209031690214409	0.0012100442800644583	0.0013152335124242238	0.0013161005163869676	0.0015552256723492012	0.0015556748736724473	0.1663459166502549	0.16599722941247902	2.14131448504672e-06	0.00012966563765332006	2.143121727281056e-06	0.0001297750738005199
26.455533537303385	0.0009597387747430592	0.0009609869468152439	0.0011144346189690226	0.0011155554246313603	0.0012093734157927844	0.0012103862940529302	0.0013156006322148676	0.0013164678906076638	0.001555648422618399	0.0015560977874055715	0.1663390402161056	0.16599036767308073	2.171868536820186e-06	0.0001323081855203745	2.1737015428327858e-06	0.00013241985051604122
26.614941435314055	0.0009600243772875658	0.0009612729053004622	0.001114759665774737	0.0011158807927147045	0.0012097220717743526	0.0012107352442901956	0.0013159752046396265	0.0013168427226076596	0.0015560797729678587	0.0015565293044759875	0.16633203903584043	0.16598338145411043	2.2024336323767275e-06	0.00013497854830687994	2.2042924137546764e-06	0.0001350924657482211
26.77530984610034	0.000960315704823849	0.0009615645959322414	0.0011150912367677169	0.0011162126914412368	0.0012100777312542394	0.0012110912039333967	0.0013163573075424305	0.0013172250902866857	0.00155651981134751	0.0015569695128739218	0.16632491085188583	0.16597626850281658	2.2330124283022335e-06	0.00013767713314016827	2.2348969988782164e-06	0.00013779332697044788
26.93664455723489	0.0009606128194465145	0.0009618620808803017	0.0011154294016565427	0.001116551190587597	0.0012104404683994144	0.0012114542472124225	0.0013167470198999951	0.00131761507267809	0.0015569686269655868	0.001557418501848561	0.16631765336601648	0.1659690265258836	2.263607606580245e-06	0.00014040435461765144	2.2655179824802515e-06	0.0001405228491343502
27.098951391163432	0.000960915784180952	0.0009621654232462454	0.001115774231182799	0.0011168963609644279	0.0012108103584683653	0.001211824449449625	0.0013171444218425378	0.0013180127499695742	0.0015574263103114428	0.0015578763619308819	0.1663102642386256	0.1659616531887003	2.294221875185666e-06	0.00014316063496591647	2.296158074845036e-06	0.00014328145482669918
27.26223620541477	0.0009612246630006573	0.000962474687080898	0.00111612579714018	0.0011172482744354988	0.0012111874778312313	0.0012122018870799423	0.0013175495946749637	0.0013184182035243992	0.0015578929531788884	0.0015583431849570044	0.16630274108799067	0.1659541461146345	2.3248579685969384e-06	0.0001459464041967118	2.3268200127477857e-06	0.00014606957442411805
27.426504892812353	0.0009615395208448813	0.0009627899374019813	0.0011164841723939627	0.0011176070039371963	0.0012115719039902937	0.0012125866376714242	0.0013179626208984455	0.0013188315159029696	0.0015583686486899519	0.0015588190640919602	0.16629508148952335	0.1659465028842741	2.3555186482453368e-06	0.00014876210026365522	2.357506559982469e-06	0.00014888764625428652
27.59176338168682	0.0009618604236366686	0.0009631112402121655	0.0011168494309009005	0.0011179726234984368	0.0012119637156009248	0.001212978779946193	0.0013183835842324693	0.001319252770884908	0.0015588534913191549	0.0015593040938539822	0.16628728297500442	0.1659387210346745	2.386206703182403e-06	0.00015160816923334708	2.3882205079771984e-06	0.00015173611676433385
27.758017636089992	0.0009621874383012706	0.0009634386625175123	0.0011172216477295348	0.0011183452082609998	0.001212362992492973	0.0012133783938018522	0.001318812569637343	0.001319682053491573	0.001559347576918295	0.001559798370139307	0.166279343031808	0.1659307980585749	2.4169249505669697e-06	0.00015448506544998852	2.418964676279521e-06	0.0001546154406853184
27.925273656010095	0.0009625206327849306	0.0009637722723462748	0.001117600899080912	0.0011187248345002605	0.00121276981569257	0.0012137855603333015	0.0013192496633371526	0.0013201194500090357	0.001559851002741714	0.001560301990247453	0.16627125910211255	0.16592273140362032	2.4476762362358843e-06	0.00015739325170754936	2.449741913142754e-06	0.00015752608120547795
28.09353747758831	0.0009628600760740796	0.0009641121387681215	0.0011179872623097485	0.0011191115796463863	0.0012131842674444138	0.001214200361855051	0.0013196949528432099	0.0013205650480115434	0.001560363867472112	0.0015608150529070456	0.1662630285820973	0.16591451847154548	2.4784634352942488e-06	0.00016033319942673763	2.480555096128368e-06	0.00016046851014797636
28.2628151733366	0.000963205838214923	0.0009644583319137405	0.0011183808159460336	0.0011195055223059398	0.0012136064312345007	0.0012146228819239656	0.0013201485269779783	0.0013210189363854648	0.0015608862712468792	0.0015613376583021711	0.1662546488211201	0.16590615661737512	2.50928945272344e-06	0.00016330538883629897	2.5114071326788785e-06	0.0001634432081503434
28.43311285235687	0.000963557990333451	0.0009648109229948762	0.0011187816397170863	0.0011199067422839784	0.001214036391813353	0.0012150532053625124	0.0013206104758995162	0.0013214812053537505	0.0015614183156849927	0.0015618699080992813	0.1662461171208938	0.1658976431485831	2.54015722396788e-06	0.00016631030915617573	2.5423009607319393e-06	0.00016645066484924365
28.604436660561465	0.0009639166046558567	0.0009651699843247713	0.0011191898145700685	0.0011203153206065758	0.0012144742352197069	0.001215491418282471	0.0013210808911263974	0.001321951946500874	0.0015619601039144463	0.001562411905474645	0.16623743073463004	0.16588897532424982	2.5710697155183378e-06	0.0001693484587841354	2.573239549310581e-06	0.00016949137906807632
28.77679278089485	0.0009642817545294003	0.0009655355893390533	0.0011196054226949837	0.0011207313395438488	0.0012149200488047148	0.0012159376081091588	0.00132155986556319	0.001322431252798325	0.0015625117406002766	0.001562963755142383	0.16622858686618674	0.16588015035420217	2.6020299256001786e-06	0.00017242034549266871	2.6042258991932493e-06	0.00017256585901206933
28.950187433556945	0.0009646535144437043	0.0009659078126170561	0.0011200285475481504	0.0011211548826334497	0.0012153739212566598	0.0012163918636061612	0.0013220474935264465	0.0013229192186306267	0.0015630733319731587	0.0015635255633830874	0.16621958266918765	0.16587116539814634	2.6330408847813867e-06	0.0001755264866243056	2.6352630435196554e-06	0.00017567462246451115
29.124626876227456	0.0009650319600525107	0.0009662867299036007	0.0011204592738761798	0.001121586034704569	0.001215835942626178	0.001216854274900579	0.0013225438707712498	0.001323415939821893	0.0015636449858586093	0.0015640974380730335	0.1662104152461325	0.16586201756476887	2.664105656625688e-06	0.00017866740929348146	2.6663540484651513e-06	0.00017881819698958856
29.30011740429177	0.0009654171681958932	0.0009666724181312361	0.0011208976877404564	0.0011220248819024399	0.0012163062043520254	0.0012173249335088166	0.0013230490945183183	0.0013239215136629586	0.0015642268117067972	0.0015646794887140111	0.1662010816474918	0.1658527039108383	2.6952273383886068e-06	0.00018184365059523144	2.6975020139055617e-06	0.00018199712013919345
29.476665351068124	0.0009658092169229496	0.000967064955442954	0.0011213438765421445	0.0011224715117133645	0.0012167847992873894	0.0012178039323629103	0.0013235632634816812	0.0013244360389390768	0.0015648189206229808	0.0015652718264637818	0.1661915788707802	0.16584322144028527	2.726409061645438e-06	0.00018505575781310735	2.7287100740924254e-06	0.00018521193966425376
29.654277088036206	0.0009662081855149698	0.0009674644212153887	0.0011217979290477106	0.00112292601299027	0.0012172718217267411	0.001218291365837419	0.0013240864778969357	0.0013249596159581962	0.0015654214253985844	0.0015658745641671645	0.166181903859626	0.16583356710326347	2.7576539930059506e-06	0.00018830428863719773	2.759981398349487e-06	0.00018846321373167108
29.832959025067048	0.0009666141545091098	0.000967870896082513	0.0011222599354150113	0.0011233884759788114	0.0012177673674332841	0.0012187873297768825	0.0013246188395501135	0.0013254923465798453	0.0015660344405429337	0.0015664878163877969	0.166172053502812	0.16582373779520015	2.7889653349006532e-06	0.0001915898113904746	2.7913191918060506e-06	0.00019175151114705913
30.0127176106544	0.0009670272057225751	0.0009682844619598528	0.0011227299872199321	0.001123858992344042	0.0012182715336669877	0.0012192919215238765	0.0013251604518071598	0.0013260343342446376	0.0015666580823156695	0.0015671116994405603	0.16616202463330446	0.16581373035582492	2.8203463262039923e-06	0.00019491290524900617	2.822726696081329e-06	0.0001950774115796472
30.193559332147448	0.0009674474222773117	0.0009687052020692073	0.0011232081774835859	0.001124337655197632	0.0012187844192131853	0.0012198052399476438	0.001325711419644026	0.0013265856840043871	0.0015672924687598253	0.001567746331424684	0.16615181402726723	0.16580354156818997	2.851800242987656e-06	0.00019827416047482616	2.854207190075477e-06	0.00019844150579750863
30.37549071598484	0.000967874888625242	0.0009691332009639134	0.001123694600700103	0.0011248245591257	0.0012193061244118216	0.001220327385473376	0.0013262718496774256	0.0013271465025528847	0.001567937719735637	0.001568391832257566	0.16614141840306387	0.1657931681576598	2.883330399336328e-06	0.000201674178657546	2.8857639906834306e-06	0.00020184439590234526
30.55851832793038	0.0009683096905740389	0.0009695685445546475	0.0011241893528650257	0.0011253198002172094	0.0012198367511873135	0.001220858460112072	0.0013268418501962277	0.0013277168982573175	0.0015685939569550435	0.0015690483237092976	0.16613083442022275	0.16578260679090398	2.9149401481044605e-06	0.00020511357295704968	2.91740045359418e-06	0.00020528669557567936
30.742648773309874	0.0009687519153134689	0.0009700113201358023	0.0011246925315043105	0.0011258234760930246	0.001220376403079062	0.001221398567491101	0.0013274215311935515	0.0013282969811903873	0.0015692613040169565	0.0015697159294379513	0.16612005867841026	0.1657718540748476	2.9466328816539662e-06	0.00020859296834843666	2.9491199740657587e-06	0.00020876903032610028
30.92788869724955	0.0009692016514422863	0.0009704616164124099	0.001125204235703939	0.001126335685935535	0.0012209251852725916	0.0012219478128853536	0.0013280110043995114	0.0013288868631630762	0.0015699398864432402	0.0015703947750255823	0.1661090877163717	0.1657609065556265	2.9784120327003283e-06	0.00021211300188017645	2.980925987733623e-06	0.00021229203774517091
31.114244784915854	0.000969658988995739	0.0009709195235276817	0.001125724566140209	0.0011268565305189778	0.0012214832046314105	0.0012225063032491397	0.0013286103833147103	0.0013294866577581723	0.001570629831715514	0.0015710849880150495	0.16609791801085244	0.16574976071751155	3.010281075153075e-06	0.0002156743229362601	3.012821971486255e-06	0.00021585636777213257
31.30172376175672	0.0009701240194736547	0.0009713851330911235	0.0011262536251106445	0.0011273861122403815	0.0012220505697295163	0.0012230741472487204	0.0013292197832444237	0.0013300964803644735	0.0015713312693127015	0.0015717866979475872	0.1660865459755098	0.16573841298181696	3.042243524916787e-06	0.00021927759350107157	3.0448114442037204e-06	0.00021946268295452986
31.4903323937443	0.000970596835869147	0.0009718585382072788	0.0011267915165656028	0.0011279245351511992	0.0012226273908846387	0.0012236514552955659	0.0013298393213335407	0.0013307164482117568	0.001572044330749409	0.001572500036401208	0.16607496795979806	0.16572685970579296	3.0743029407640995e-06	0.00022292348843355736	3.0768979677013586e-06	0.00022311165872793137
31.68007748761912	0.0009710775326979525	0.0009723398335050985	0.0011273383461405564	0.001128471904989625	0.0012232137801921764	0.0012242383395803468	0.0013304691166022562	0.0013313466804064982	0.0015727691496151333	0.0015732251370299238	0.16606318024784383	0.16571509718149832	3.106462925236888e-06	0.00022661269575000031	3.109085147578062e-06	0.00022680398369448462
31.870965891135747	0.0009715662060284137	0.0009728291151679552	0.0011278942211890989	0.0011290283292136206	0.0012238098515599146	0.0012248349141076463	0.0013311092899825426	0.0013319872979683707	0.0015735058616143081	0.0015739621356038258	0.16605117905728412	0.1657031216346538	3.1387271255318462e-06	0.00023034591690962447	3.1413766341365466e-06	0.0002305403599117406
32.063004493309954	0.0009720629535121169	0.0009733264809643225	0.0011284592508166464	0.0011295939170346727	0.001224415720743453	0.0012254412947314578	0.0013317599643554172	0.0013326384238675397	0.0015742546046072262	0.0015747111700500239	0.16603896053811582	0.16569092922346967	3.1710992343917006e-06	0.00023412386710749966	3.1737761232758684e-06	0.0002343215031855861
32.25620022466719	0.0009725678744152104	0.0009738320302791236	0.0011290335459149114	0.0011301687794522722	0.0012250315053824502	0.0012260575991914252	0.0013324212645890185	0.001333300183062768	0.0015750155186518458	0.0015754723804944754	0.1660265207714885	0.16567851603746778	3.2035829910827263e-06	0.00023794727557824302	3.2062873574420503e-06	0.0002381481433722521
32.45056005749291	0.0009730810696504126	0.0009743458641457815	0.0011296172191971085	0.0011307530292891735	0.0012256573250376392	0.0012266839471499185	0.0013330933175775207	0.0013339727025403591	0.0015757887460465104	0.0015762459093047344	0.16601385576850664	0.16566587809626668	3.236182182313717e-06	0.0002418168859022185	3.238914126578278e-06	0.0002420210246869281
32.64609100608406	0.0009736026418097348	0.0009748680852789744	0.0011302103852339532	0.0011313467812274168	0.0012262933012286658	0.0012273204602298816	0.0013337762522809035	0.0013346561113539595	0.0015765744313736012	0.001577031901133623	0.16600096146899812	0.16565301134836627	3.2689006432798547e-06	0.000245733456325975	3.27166026911933e-06	0.00024594090602089724
32.84280012700226	0.0009741326951979292	0.0009753987981081262	0.0011308131604904565	0.0011319501518451635	0.0012269395574727787	0.0012279672620535648	0.0013344701997655968	0.0013353505406652297	0.0015773727215441468	0.001577830502963869	0.16598783374026044	0.16563991166988767	3.301742258591655e-06	0.0002496977600810468	3.304529673015498e-06	0.0002499085612677199
33.040694519328454	0.0009746713358666773	0.0009759381088116344	0.0011314256633635225	0.0011325632596543306	0.0012275962193243316	0.0012286244782820734	0.0013351752932460124	0.001336056123785411	0.0015781837658434014	0.0015786418641537128	0.16597446837579352	0.1656265748633094	3.3347109633205703e-06	0.0002537105857174926	3.33752627669796e-06	0.0002539247796505828
33.239781324919136	0.0009752186716495524	0.0009764861253518692	0.001132048014220398	0.0011331862251390715	0.0012282634144152118	0.0012292922366558092	0.0013358916681270108	0.0013367729962178222	0.0015790077159774391	0.0015794661364835223	0.16596086109400632	0.16561299665618337	3.3678107441031425e-06	0.00025777273744834184	3.370654070173392e-06	0.00025799036606638515
33.44006772866406	0.0009757748121977595	0.0009770429575109592	0.0011326803354379767	0.00113381917079512	0.0012289412724961412	0.001229970667035814	0.0013366194620472978	0.001337501295701291	0.001579844726120771	0.0015803034742034416	0.16594700753689715	0.16559917269981553	3.4010456401449736e-06	0.00026188503549245956	3.4039170960947253e-06	0.0002621061414344039
33.64156095874556	0.0009763398690166738	0.0009776087169273689	0.001133322751442964	0.0011344622211699985	0.0012296299254788933	0.0012306599014460307	0.0013373588149237887	0.0013382411622545453	0.0015806949529650054	0.001581154034082076	0.1659329032687298	0.16558509856793555	3.4344197443136014e-06	0.000266048316432288	3.4373194508440473e-06	0.0002662729430525923
33.84426828689945	0.0009769139555032109	0.000978183517133314	0.0011339753887529668	0.0011351155029041416	0.001230329507479461	0.0012313600741165058	0.001338109868996954	0.0013389927382216039	0.001581558555768596	0.001582017975456271	0.1659185437746602	0.16557076975533988	3.467937204331556e-06	0.00027026343358479976	3.470865285650198e-06	0.00027049162496392554
34.04819702867729	0.000977497186984038	0.0009787674735930135	0.0011346383760184936	0.0011357791447729386	0.001231040154862209	0.001232071321527561	0.0013388727688771985	0.00133975616831818	0.0015824356964076983	0.0015828954602819952	0.16590392445936503	0.1655561816765155	3.5016022238661994e-06	0.00027453125737247897	3.504558807772718e-06	0.00027476305833409875
34.25335454371064	0.0009780896807546435	0.0009793607037418097	0.0011353118440658992	0.0011364532777297166	0.0012317620062849786	0.0012327937824549698	0.0013396476615922532	0.001340531599679115	0.001583326539428146	0.00158378665318635	0.165889040645632	0.1655413296642359	3.535419063691557e-06	0.0002788526757072918	3.5384042816307207e-06	0.00027908813183374903
34.45974823597649	0.0009786915561192974	0.0009799633270261693	0.001135995925941294	0.0011371380349496966	0.0012324952027452415	0.0012335275980161196	0.0013404346966356417	0.0013413191819068786	0.0015842312520985924	0.0015846917215207336	0.16587388757293642	0.16552620896813836	3.5693920429477263e-06	0.00028322859438903447	3.5724060300289066e-06	0.00028346775203427765
34.66738555406454	0.0009793029344319305	0.000980575464944612	0.001136690756955473	0.0011378335518749602	0.001233239887627285	0.001234272911717256	0.001341234026016251	0.0013421190671211792	0.0015851500044648521	0.0015856108354152243	0.16585846039598412	0.1655108147532741	3.6035255403191885e-06	0.0002876599375060407	3.6065684353905197e-06	0.0002879028438129705
34.87627399144595	0.000979923939137923	0.000981197241089548	0.0011373964747298242	0.0011385399662604057	0.001233996206750456	0.001235029869501758	0.0013420458043089927	0.0013429314100096596	0.0015860829694054387	0.0015865441678341416	0.16584275418324168	0.16549514209863644	3.637823995292482e-06	0.00029214764784943337	3.6408959409885665e-06	0.0002923943507654736
35.086421086743854	0.0009805546958168722	0.0009818287811900928	0.0011381132192433139	0.0011392574182207801	0.0012347643084185075	0.0012357986197995357	0.001342870188706631	0.0013437563678797707	0.0015870303226883738	0.0015874918946328905	0.16582676391543166	0.16547918599566266	3.672291909485436e-06	0.00029669268734117127	3.6753930522906604e-06	0.0002969432356355328
35.29783442400536	0.0009811953322263305	0.0009824702131558585	0.0011388411328805343	0.001139986050278767	0.0012355443434700767	0.0012365793135775461	0.0013437073390727865	0.0013445941007118063	0.0015879922430292706	0.0015884541946160789	0.16581048448401062	0.1654629413467123	3.706933847934333e-06	0.0003012960374675355	3.710064338211059e-06	0.00030155048074592683
35.51052163297529	0.0009818459783465469	0.0009831216671217433	0.001139580360480845	0.0011407260074141785	0.0012363364653302934	0.0012373721043914402	0.0013445574179961324	0.0013454447712131484	0.001588968912150722	0.0015894312495969383	0.1657939106896169	0.16544640296352395	3.7417544404270454e-06	0.000305958699725134	3.744914432488901e-06	0.0003062170884480797
35.72449038937153	0.0009825067664262425	0.0009837832754937621	0.001140331049388643	0.0011414774371142702	0.0012371408300635846	0.001238177148438426	0.0013454205908458303	0.0013463085448737401	0.0015899605148430409	0.0015904232444581003	0.16577703724049467	0.16542956556563848	3.776758382915968e-06	0.00031068169608089446	3.779948035091598e-06	0.00031094408158191533
35.93974841516195	0.0009831778310294493	0.0009844551729959372	0.001141093349504795	0.0011422404894252287	0.001237957596427683	0.001238994604611313	0.0013462970258282462	0.0013471855900228445	0.0015909672390263892	0.0015914303672137605	0.16575985875089577	0.165412423778802	3.8119504389313823e-06	0.0003154660694424938	3.815169913598711e-06	0.0003157325039441772
36.15630347884324	0.0009838593090834282	0.0009851374967182757	0.0011418674133392493	0.001143015317004831	0.001238786925928889	0.001239824634553821	0.001347186894044954	0.0013480760778870953	0.0015919892758143148	0.001592452809073251	0.16574236973945167	0.16539497213334534	3.8473354409891865e-06	0.0003203128841377523	3.850584904659549e-06	0.00032058342077193047
36.374163395721176	0.0009845513399277005	0.0009858303861658504	0.0011426533960648688	0.0011438020751763243	0.001239628982878577	0.0012406674027171456	0.001348090369552067	0.0013489801826498686	0.0015930268195787323	0.00159349076450606	0.16572456462751242	0.16537720506252546	3.88291829210791e-06	0.0003252232264109589	3.886197915465087e-06	0.00032549791923583427
36.59333602819267	0.000985254065364228	0.0009865339833090435	0.001143451455572504	0.0011446009219835583	0.0012404839344510486	0.0012415230764178421	0.0013490076294209502	0.0013498980815120456	0.0015940800680164066	0.0015945444313083517	0.1657064377374714	0.1653591169008552	3.918703967327897e-06	0.0003301982049310481	3.92201392530097e-06	0.00033047710895114935
36.813829286029524	0.0009859676297087618	0.0009872484326349518	0.0011442617525273574	0.0011454120182473996	0.0012413519507426915	0.0012423918258970574	0.0013499388538003349	0.0013508299547541703	0.0015951492222169637	0.0015956140106710179	0.1656879832910581	0.1653407018823957	3.954697515226157e-06	0.0003352389513087417	3.958037987072342e-06	0.0003355221224963789
37.03565112666392	0.0009866921798433934	0.0009879738811999989	0.001145084450426651	0.0011462355276234562	0.0012422332048325306	0.0012432738243811192	0.0013508842259798545	0.0013517759858000357	0.0015962344867324492	0.0015966997072492755	0.16566919540759498	0.1653219541390201	3.990904059585597e-06	0.0003403466206368111	3.994275228905424e-06	0.0003406341159477022
37.25880955547555	0.0009874278652703514	0.0009887104786837932	0.0011459197156586567	0.0011470716166611643	0.0012431278728442052	0.0012441692481435578	0.0013518439324550885	0.0013527363612817762	0.0015973360696485291	0.001597801729233911	0.16565006810223717	0.1653028676986568	4.027328800940665e-06	0.00034552239203108903	4.030730855784231e-06	0.00034581426942872917
37.483312626080554	0.0009881748381670504	0.000989458377444238	0.001146767717563092	0.001147920454864238	0.001244036134009344	0.0012450782765685633	0.0013528181629940878	0.0013537112711064427	0.0015984541826572986	0.0015989202884241227	0.16563059528417862	0.16528343648349908	4.0639770182808455e-06	0.00035076746919548984	4.067410151212432e-06	0.0003510637876715794
37.70916844062219	0.0009889332534424502	0.0009902177325739605	0.0011476286284929453	0.0011487822147525602	0.00124495817073249	0.001246001092215935	0.0013538071107054754	0.0013547009085241525	0.0015995890411318082	0.0016000556003021036	0.16561077075482936	0.16526365430818263	4.1008540708057685e-06	0.0003560830810030169	4.104318478948075e-06	0.00035638390059711256
37.93638515006311	0.0009897032687947592	0.0009909887019580769	0.001148502623877767	0.0011496570719255294	0.001245894168657507	0.0012469378808875658	0.001354810972108145	0.001355705470197848	0.0016007408642023306	0.0016012078841093386	0.16559058820596473	0.1652435148779456	4.137965399615695e-06	0.00036147048208232113	4.141461284733541e-06	0.00036177586390492844
38.164970954479706	0.0009904850447704909	0.0009917714463333167	0.0011493898822884428	0.0011505452051268946	0.0012468443167355668	0.0012478888316954718	0.001355829947202577	0.0013567251562746601	0.00160190987483438	0.0016023773629246765	0.16557004121783747	0.16522301178674267	4.1753165295381825e-06	0.00036693095342879567	4.178844098124378e-06	0.0003672409596852111
38.39493410335793	0.0009912787448249497	0.0009925661293485814	0.001150290585503512	0.0011514467963111396	0.0012478088072947423	0.0012488541371314674	0.0013568642395438686	0.0013577601704589932	0.0016030962999086002	0.0016035642637442637	0.16554912325727983	0.1652021385153444	4.2129130709781665e-06	0.00037246580302896515	4.216472534312923e-06	0.0003727804970410087
38.626282895891045	0.0009920845353841438	0.000993372917626923	0.0011512049185770552	0.001152362030711434	0.0012487878361112537	0.0012498339931384433	0.0013579140563164487	0.0013588107200873006	0.0016043003703024837	0.0016047688175633073	0.1655278276757477	0.16518088842939516	4.250760721804473e-06	0.00037807636650144527	4.254352296021325e-06	0.0003783958127303588
38.859025681279114	0.0009929025859082043	0.0009941919808290412	0.0011521330699082186	0.0011532910969092249	0.0012497816024824061	0.001250828599183392	0.001358979608410607	0.0013598770162046678	0.0016055223209740647	0.0016059912594598178	0.1655061477073554	0.16515925477744378	4.288865269270591e-06	0.00038376400775355646	4.292489175450505e-06	0.0003840882718258165
39.09317085903034	0.0009937330689563087	0.0009950234917182766	0.0011530752313123754	0.0011542341869054645	0.0012507903093012618	0.0012518381583321257	0.0013600611105008046	0.0013609592736431872	0.001606762391047543	0.0016072318286802867	0.1654840764668693	0.16513723068895014	4.327232592010472e-06	0.0003895301196580325	4.330889056246463e-06	0.00038985926838883134
39.328726879264174	0.000994576160253187	0.0009958676262271972	0.0011540315980940199	0.001155191496193575	0.0012518141631331088	0.0012528628773258229	0.001361158781125878	0.0013620577111022178	0.0016080208239009721	0.0016084907687274202	0.16546160694767104	0.16511480917224478	4.36586866209461e-06	0.00039537612474843664	4.369557915587588e-06	0.00039571022616832763
39.56570224301631	0.0009954320387572382	0.0009967245635257884	0.001155002369121405	0.0011561632238341587	0.0012528533742937622	0.0012539029666593907	0.0013622728427711535	0.0013631725512305644	0.0016092978672560224	0.0016097683274499542	0.1654387320196888	0.1650919831124681	4.404779547081787e-06	0.00040130347592884363	4.408501826212979e-06	0.0004016425993091377
39.80410550254544	0.0009963008867302837	0.000997594486091288	0.0011559877469029744	0.0011571495725314974	0.0012539081569297355	0.0012549586406617067	0.0013634035219525233	0.0013643040207106153	0.0016105937732698687	0.0016110647571345982	0.16541544442730008	0.16506874526947823	4.443971412184007e-06	0.00040731365720822477	4.447726958583045e-06	0.0004076578730859981
40.04394526164196	0.0009971828898090436	0.000998477579779746	0.0011569879376656632	0.0011581507487119364	0.0012549787291003742	0.0012560301175778134	0.0013645510493025584	0.0013654523503445217	0.0016119087986292977	0.0016123803146001977	0.16539173678719316	0.16504508827571376	4.483450522470896e-06	0.0004134081844524018	4.487239583123807e-06	0.000413757564659889
40.28523017593832	0.000998078237078341	0.0009993740338993112	0.001158003151435088	0.001159166962604143	0.0012560653128619497	0.001257117619653104	0.0013657156596586894	0.0013666177751424499	0.0016132432046470628	0.001613715261294142	0.16536760158620062	0.16502100463403896	4.523223245089282e-06	0.00041958860615448623	4.527046072430423e-06	0.0004199432238471412
40.52796895322162	0.0009989871211461081	0.0010002840412853206	0.001159033602117686	0.0011601984283213307	0.001257168134353815	0.0012582213732195344	0.0013668975921535223	0.0013678005344129563	0.0016145972573605454	0.0016150698633910858	0.16534303117910193	0.16499648671554015	4.563296051607237e-06	0.00042585650423035415	4.567152903591724e-06	0.00042621643391421715
40.77217035374772	0.000999909738220239	0.0010012077983772437	0.0011600795075848835	0.0011612453639455015	0.0012582874238866487	0.0012593416087839507	0.0013680970903073623	0.0013690008718555862	0.0016159712276328279	0.0016164443918940765	0.16531801778638597	0.1649715267573015	4.603675520372438e-06	0.00043221349483399396	4.607566660561144e-06	0.00043257881239408547
41.017843190557436	0.0010008462881873268	0.0010021455052975077	0.0011611410897592953	0.0011623079916137321	0.0012594234160328635	0.0012604785611185646	0.001369314402122957	0.0013702190356556924	0.0016173653912561674	0.0016178391227380947	0.16529255349197797	0.16494611686013713	4.644368338944244e-06	0.00043866122919494765	4.648294036613959e-06	0.00043903201192685426
41.26499632979458	0.001001796974693367	0.001003097365932292	0.0011622185747030818	0.0011633865376066133	0.0012605763497192217	0.0012616324693536668	0.0013705497801826006	0.0013714552785816054	0.001618780029058032	0.0016192543368961489	0.16526663024093866	0.16492024898628804	4.685381306591702e-06	0.00044520139447898344	4.689341836846585e-06	0.0004455777211213874
41.51363869102594	0.001002762005226445	0.001004063588014313	0.0011633121927084498	0.0011644812324388416	0.001261746468321735	0.001262803577072597	0.0013718034817475793	0.0013727098580841618	0.0016202154270096819	0.0016206903204879167	0.1652402398371255	0.16489391495709188	4.726721336867877e-06	0.0004518357146752472	4.7307169806936646e-06	0.0004522176654368215
41.763779247563185	0.0010037415912014954	0.001005044383207675	0.0011644221783904216	0.0011655923109520636	0.0012629340197629073	0.0012639921324090588	0.0013730757688600768	0.0013739830363986806	0.0016216718763374168	0.0016221473648910638	0.16521337394080657	0.16486710645060934	4.768395460222775e-06	0.0004585659515041196	4.772426504611252e-06	0.0004589536080982781
42.0154270267867	0.001004735948047175	0.0010060399671948492	0.0011655487707818884	0.0011667200124100385	0.0012641392566113735	0.0012651983881468666	0.0013743669084475992	0.001375275080649472	0.0016231496736365545	0.001623625766855284	0.16518602406626035	0.16483981499921416	4.8104108267012745e-06	0.0004653939053515799	4.814477564769968e-06	0.0004657873510313659
42.26859111047143	0.0010057452952949057	0.0010070505597658112	0.001166692213431037	0.001167864580596143	0.0012653624361840174	0.001266422601822137	0.0013756771724299647	0.0013765862629569075	0.0016246491209881966	0.001625125828619137	0.1651581815793177	0.16481203198715375	4.852774708749043e-06	0.0004723214162346556	4.856877439805406e-06	0.0004727207358226626
42.523280635114425	0.0010067698566701775	0.0010080763849094516	0.0011678527545012248	0.0011690262639133476	0.0012666038206506462	0.001267665035828047	0.0013770068378289797	0.0013779168605471766	0.0016261705260788976	0.0016266478580297824	0.16512983769487902	0.16478374864806478	4.895494504019316e-06	0.00047935036478624626	4.899633533704279e-06	0.000479755644712615
42.77950479226489	0.001007809860186127	0.0010091176709072604	0.0011690306468733341	0.0011702053154866673	0.0012678636771412503	0.0012689259575222082	0.0013783561868808097	0.0013792671558647443	0.0016277142023232698	0.001628192168665662	0.16510098347438895	0.16475495606245258	4.938577738311956e-06	0.00048648267327267014	4.942753378688828e-06	0.0004868940016088674
43.03727282885567	0.0010088655382395053	0.0010101746504294032	0.0011702261482507159	0.0011714019932682052	0.0012691422778559856	0.0012702056393367105	0.001379725507151182	0.001380637436687645	0.0016292804689896432	0.0016297590799622306	0.16507160982327532	0.16472564515514238	4.982032068574088e-06	0.0004937203066396334	4.986244638249988e-06	0.0004941377731359775
43.29659404753705	0.001009937127709074	0.0010112475606332313	0.0011714395212667839	0.0011726165601448517	0.0012704399001778914	0.0012715043588909746	0.0013811150916534694	0.0013820279962456486	0.0016308696513288564	0.001631348917340823	0.1650417074883479	0.16469580669267123	5.025865285992678e-06	0.0005010652735880083	5.030115110247341e-06	0.0005014889697121105
43.55747780701245	0.0010110248700565168	0.0010123366432643055	0.0011726710335953343	0.0011738492840487023	0.0012717568267884857	0.0012728223991074134	0.0013825252389697497	0.0013834391333414223	0.0016324820807062728	0.001632962012340748	0.1650112670551582	0.16466543128067052	5.0700853191473945e-06	0.0005085196276786996	5.0743727300094944e-06	0.0005089496466500476
43.81993352237618	0.0010121290114299124	0.001013442144759988	0.001173920958063641	0.0011751004380702696	0.0012730933457862491	0.0012741600483300302	0.0013839562533748944	0.0013848711524747015	0.0016341180947370706	0.001634598702754655	0.16498027894532577	0.16463450936117993	5.1147002372658144e-06	0.0005160854684703731	5.119025573665625e-06	0.0005165219053027137
44.08397066545326	0.0010132498027698902	0.0010145643163557171	0.0011751895727684846	0.0011763703005746127	0.0012744497508081565	0.001275517600446057	0.00138540844496384	0.001386324363969666	0.0016357780374249872	0.001636259332767366	0.16494873341381322	0.16460303120994257	5.159718253571876e-06	0.0005237649426906299	5.164081861460095e-06	0.0005242078942319928
44.349598765141174	0.001014387499918491	0.0010157034141939937	0.0011764771611950957	0.0011776591553204043	0.0012758263411542714	0.001276895355010651	0.0013868821297820498	0.0013877990841055024	0.0016374622593045192	0.0016379442530981543	0.16491662054617526	0.1645709869336515	5.20514772870545e-06	0.0005315602454391	5.2095499611872105e-06	0.0005320098104137083
44.6168274077539	0.0010155423637308596	0.0010168596994362007	0.0011777840123391916	0.0011789672915820761	0.0012772234219155564	0.0012782936173748227	0.0013883776299593363	0.0013892956352503205	0.0016391711175867544	0.0016396538211466637	0.16488393025575765	0.16453836646715542	5.250997174279393e-06	0.0005394736214291984	5.255438391729185e-06	0.0005399299004786584
44.88566623736761	0.0010167146601898214	0.0010180334383773065	0.0011791104208321312	0.0011802950042750938	0.0012786413041049457	0.0012797126988166043	0.001389895273847079	0.0013908143459984805	0.0016409049763088828	0.0016413884011425089	0.1648506522808585	0.16450515957062972	5.2972752564777945e-06	0.0005475073662606078	5.301755826666969e-06	0.0005479704619869019
45.15612495616904	0.0010179046605234435	0.0010192249025635608	0.0011804566870693115	0.0011816425940844762	0.0012800803047917973	0.0012811529166756308	0.0013914353961589712	0.0013923555513114497	0.001642664206487537	0.001643148364298706	0.16481677618184667	0.16447135582670103	5.343990799798644e-06	0.0005556638277336989	5.3485110980459015e-06	0.0005561338447454545
45.42821332480542	0.0010191126413256638	0.001020434368913264	0.0011818231173419001	0.0011830103675966588	0.0012815407472398228	0.0012826145944911825	0.001392998338115403	0.0013939195926622897	0.0016444491862760476	0.0016449340889690197	0.16478229133824357	0.16443694463752712	5.391152790882366e-06	0.0005639454072003669	5.395713200192533e-06	0.0005644224521583752
45.701941162736816	0.0010203388846800822	0.0010216621198406942	0.0011832100239719877	0.0011843986374347635	0.0012830229610485877	0.0012840980621438103	0.001394584447591562	0.0013955068181838723	0.0016462603011257364	0.001646745960809352	0.16474718694576013	0.1644019152218502	5.4387703824557154e-06	0.0005723545609550851	5.4433712936537496e-06	0.0005728387426185422
45.97731834859046	0.0010215836782869988	0.001022908443383289	0.0011846177254512687	0.001185807722397418	0.0012845272822987004	0.0012856036560006407	0.0013961940792693692	0.0013971175828209309	0.0016480979439513549	0.0016485843729432807	0.16471145201328707	0.16436625661198923	5.486852897377582e-06	0.0005808938016667042	5.491494709243018e-06	0.0005813852309406453
46.25435482051728	0.0010228473155938103	0.0010241736333321933	0.00118604654658336	0.0011872379476012117	0.0012860540537007845	0.0012871317190644794	0.0013978275947933785	0.0013987522484860831	0.0016499625153008058	0.0016504497261318801	0.164675075359851	0.16432995765080316	5.535409832801031e-06	0.0005895656998527732	5.540092952253592e-06	0.0005900644898408636
46.533060576550575	0.0010241300959288589	0.0010254579893662556	0.001187496818629868	0.0011886896446268943	0.0012876036247483594	0.0012886826011268362	0.0013994853629307482	0.0014004111842199152	0.0016518544235292728	0.0016523424289479535	0.164638045611521	0.16429300698860183	5.584450864475846e-06	0.0005983728853999892	5.589175706703382e-06	0.0005988791514527636
46.813445674966815	0.0010254323246388292	0.0010267618171895857	0.0011889688794602944	0.0011901631516694354	0.0012891763518747463	0.0012902566589249392	0.0014011677597353946	0.0014020947663552683	0.0016537740849778644	0.0016542628979547822	0.1646003511982797	0.16425539308002288	5.63398585112394e-06	0.0006073180491248664	5.6387528397281415e-06	0.0006078319088909656
47.09552023464871	0.0010267543132298181	0.001028085428672776	0.0011904630737059245	0.0011916588136920464	0.0012907725986140942	0.0012918542563029186	0.0014028751687164592	0.001403803378685832	0.001655721924156927	0.0016562115578895526	0.1645619803508396	0.16421710418086133	5.684024839001673e-06	0.0006164039443879998	5.6888344061845585e-06	0.0006169255178701816
47.37929443545016	0.00102809637951218	0.0010294291419979177	0.001191979752917816	0.0011931769825843242	0.0012923927357667054	0.0012934757643772677	0.0014046079810112432	0.0014055374126392096	0.0016576983739341826	0.0016581888418515992	0.16452292109742217	0.16417812834485102	5.73457806656583e-06	0.0006256333887535714	5.73943065327806e-06	0.0006261627983619455
47.66477851856398	0.0010294588477492543	0.0010307932818074928	0.0011935192757289751	0.0011947180173245838	0.0012940371415687253	0.0012951215617066744	0.001406366595562694	0.0014072972674545427	0.0016597038757277856	0.0016601951914955802	0.16448316126049523	0.16413845342040945	5.78565596922806e-06	0.0006350092656947082	5.790552025341546e-06	0.0006355466363035522
47.951982786891236	0.00103084204881011	0.0010321781793572913	0.0011950820080208978	0.0011962822841465577	0.0012957062018663635	0.0012967920344663974	0.001408151419301628	0.0014090833503648695	0.0016617388797044931	0.001662231057229765	0.16444268845346294	0.16409806704733107	5.837269184327462e-06	0.0006445345263586533	5.842209168819678e-06	0.0006450799853656153
48.24091760541319	0.0010322463203264198	0.0010335841726734627	0.0011966683230945768	0.0011978701567105612	0.0012974003102947946	0.0012984875766273206	0.0014099628673338036	0.0014108960767843452	0.0016638038449830778	0.001664296898419568	0.1644014900773086	0.1640569566534441	5.8894285562241695e-06	0.0006542121913838961	5.894412937339482e-06	0.0006547658687676428
48.53159340156531	0.0010336720068536015	0.0010350116067138406	0.00119827860184613	0.0011994820162792902	0.0012991198684618613	0.0013002085901398035	0.0014118013631320176	0.001412735870500477	0.0016658992398431583	0.0016663931835965047	0.16435955331719734	0.16401510945121275	5.94214514150395e-06	0.0006640453527679557	5.947174396932729e-06	0.0006646073811489017
48.82402066561362	0.0010351194600363442	0.0010364608335336526	0.0011999132329471758	0.0012011182518983665	0.0013008652861367217	0.0013019554851224986	0.0014136673387333421	0.0014146031638715248	0.001668025541939591	0.0016685203906727111	0.16431686513902458	0.16397251243430333	5.995430214357153e-06	0.0006740371757956165	6.0005048314326626e-06	0.0006746076904998177
49.11820995103327	0.0010365890387786679	0.0010379322124557712	0.0012015726130301077	0.0012027792605817872	0.001302636981443614	0.001303728680056278	0.001415561234941701	0.0014164983980292194	0.0016701832385226066	0.001670679007161211	0.16427341228593542	0.16392915237410174	6.049295272134159e-06	0.0006841909010281977	6.054415748029448e-06	0.0006847700401524381
49.41417187488941	0.001038081109418655	0.0010394261102456477	0.001203257146878432	0.001204465447502451	0.0013044353810608821	0.0013055286019834382	0.001417483501535918	0.0014184220230869784	0.001672372826663871	0.0016728695304021133	0.16422918127478126	0.1638850158161772	6.103752041051753e-06	0.0006945098463530808	6.108918882978282e-06	0.0006950977508313194
49.71191711822035	0.0010395960459080003	0.0010409429012910576	0.0012049672476223152	0.001206177226187877	0.0013062609204254367	0.0013073556867123281	0.0014194345974834295	0.0014203744983537752	0.0016745948134886419	0.0016750924677949072	0.1641841583925395	0.1638400890767154	6.158812482077742e-06	0.0007049974090981015	6.164026207451916e-06	0.0007055942227654488
50.01145642642306	0.0010411342299965266	0.0010424829677868263	0.0012067033369394956	0.0012079150187213159	0.0013081140439428136	0.0013092103790275738	0.0014214149911598091	0.0014223562925538404	0.0016768497164142055	0.001677348337037044	0.1641383296926824	0.16379435823889696	6.214488796955648e-06	0.0007156570682075869	6.219749933639076e-06	0.0007162629378740237
50.3128006096408	0.001042696051421832	0.001044046699924691	0.0012084658452617488	0.0012096792559484146	0.001309995205202986	0.0013110931329061105	0.0014234251605743252	0.001424367884052383	0.0016791380633948097	0.0016796376663690115	0.16409168099151028	0.1637478091492243	6.270793434453616e-06	0.0007264923864912509	6.276102520963445e-06	0.0007271074620135987
50.61596054315354	0.0010442819081042229	0.0010456344960884513	0.0012102552119870702	0.001211470377689586	0.0013119048672021638	0.0013130044117391354	0.001425465593601675	0.0014264097610875103	0.0016814603931732657	0.0016819609948260964	0.1640441978644181	0.16370042741381732	6.327739096794599e-06	0.0007375070129445049	6.333096682502575e-06	0.0007381314472976186
50.9209471677702	0.0010458922063471081	0.0010472467630545878	0.001212071885697748	0.0012132888329583087	0.0013138435025707076	0.001314944688560242	0.0014275367882201314	0.0014284824220085481	0.001683817255539452	0.0016843188724970342	0.16399586564213933	0.16365219839464043	6.385338746251346e-06	0.0007487046851373247	6.390745391627976e-06	0.0007493386344924469
51.22777149022361	0.0010475273610430255	0.001048883916198521	0.0012139163243845342	0.0012151350801854872	0.0013158115938073948	0.001316914446279873	0.001429639252756274	0.001430586375520965	0.0016862092115959286	0.0016867118607897882	0.16394666940692476	0.1636031072057127	6.4436056119768735e-06	0.0007600892316825814	6.449061888793087e-06	0.0007607328554824488
51.53644458356769	0.0010491877958854774	0.0010505463797066846	0.0012157889956770811	0.0012170095874501263	0.0013178096335202145	0.0013189141779263217	0.0014317735061365193	0.001432722140938096	0.001688636834030861	0.0016891405327046395	0.16389659398868334	0.1635531387092421	6.5025531970209875e-06	0.0007716645747824491	6.508059688608344e-06	0.0007723180358240045
51.84697758757708	0.001050873943586777	0.0010522345867946161	0.0012176903770808776	0.0012189128327164836	0.0013198381246739192	0.0013209443868935078	0.0014339400781456899	0.0014348902484399063	0.0016911007073985391	0.0016916054731148712	0.16384562396107416	0.16350227751172874	6.562195285571455e-06	0.0007834347328550817	6.567752587057201e-06	0.0007840981973714634
52.15938170914916	0.001052586246102083	0.001053948979931241	0.001219620956220862	0.0012208453040779067	0.0013218975808445264	0.0013230055871956824	0.0014361395096928057	0.0014370912393389887	0.001693601428407673	0.0016941072790552392	0.16379374363754826	0.16345050796002242	6.622545950400304e-06	0.0007954038232453331	6.628154668945896e-06	0.0007960774609891974
52.47366822270851	0.0010543251548598299	0.0010556900110695639	0.0012215812310919383	0.0012228075000076007	0.001323988526481015	0.001325098303729357	0.001438372353084366	0.0014393256663540535	0.0016961396062177413	0.0016966465600185044	0.16374093706735482	0.16339781413732404	6.683619560578138e-06	0.0008075760650262387	6.689280315642487e-06	0.0008082600493581338
52.789848470613855	0.0010560911309987768	0.0010574581418839805	0.0012235717103166422	0.0012247999296165293	0.0013261114971744442	0.001327223072542651	0.0014406391723053471	0.0014415940938911438	0.0016987158627436714	0.0016992239382602901	0.1636871880314832	0.1633441798591455	6.745430789405725e-06	0.0008199557818895364	6.75114421299066e-06	0.0008206502898656098
53.107933863567155	0.001057884645611868	0.0010592538440144118	0.001225592913410149	0.0012268231129186696	0.0013282670399347323	0.0013293804411122969	0.0014429405433081634	0.0014438970983328147	0.0017013308329690622	0.001701840049112499	0.16363248003857297	0.163289588669229	6.807994622554624e-06	0.0008325474051245063	6.813761359489821e-06	0.0008332526175906518
53.42793588102576	0.001059706179997141	0.0010610775993174929	0.0012276453710528918	0.0012288775811038976	0.0013304557134753206	0.0013315709686285726	0.0014452770543098472	0.0014462352683355486	0.0017039851652682755	0.0017044955413056014	0.1635767963207686	0.16323402383540594	6.8713263665144166e-06	0.0008453554767015037	6.877147074735822e-06	0.000846071578388452
53.74986607161648	0.0010615562259159229	0.0010629299001250574	0.0012297296253710303	0.001230963876818719	0.0013326780885060416	0.0013337952262883956	0.0014476493060977373	0.001448609205135667	0.0017066795217376594	0.0017071910773000544	0.16352011982953757	0.16317746834542068	6.935441657327044e-06	0.0008583846524584104	6.9413170081366465e-06	0.0008591118320766533
54.073736053552395	0.0010634352858585484	0.0010648112495101544	0.0012318462302250454	0.0012330825544551315	0.0013349347480344086	0.0013360537975968818	0.0014500579123439274	0.0014510195228640322	0.0017094145785362166	0.0017099273336271823	0.1634624332314238	0.16311990490270464	7.000356469502849e-06	0.0008716397053805114	7.006287147879198e-06	0.000872378155722886
54.399557515052166	0.0010653438733178417	0.001066722161560831	0.0012339957515066884	0.001235234180447859	0.0013372262876755994	0.0013383472786775961	0.0014525034999287696	0.0014534668488697916	0.0017121910262359887	0.0017127050012397717	0.16340371890377425	0.16306131592210177	7.0660871252991794e-06	0.0008851255289996085	7.072073830182747e-06	0.0008858754470429941
54.727342214761876	0.001067282513070643	0.0010686631616619786	0.001236178767444605	0.0012374193335802698	0.001339553315971482	0.0013406762785918406	0.0014549867092737466	0.0014559518240535097	0.0017150095701825281	0.0017155247858727622	0.16334395893041104	0.16300168352555047	7.132650304266571e-06	0.0008988471409011045	7.138693748871567e-06	0.00089960872791367
55.057101982179326	0.001069251741467631	0.0010706347867854762	0.0012383958689189062	0.0012396386052992347	0.001341916454718898	0.0013430414196672358	0.0014575081946840047	0.0014584751032099609	0.0017178709308657415	0.0017183874084143193	0.16328313509725742	0.16294098953772182	7.200063053095038e-06	0.000912809686348659	7.206163965233804e-06	0.0009135831479994416
55.38884871808102	0.0010712521067317363	0.0010726375857889334	0.0012406476597849863	0.0012418926000392534	0.0013443163393076012	0.0013454433378359343	0.0014600686247008704	0.001461037355380923	0.00172077584430148	0.001721293605287654	0.1632212288879106	0.1628792154816054	7.268342795805141e-06	0.0009270184420328009	7.274501918195196e-06	0.0009278039885033951
55.722594394951685	0.0010732841692654264	0.0010746721197233233	0.0012429347572068942	0.0012441819355561471	0.001346753619068104	0.0013478826829827727	0.001462668682464714	0.0014636392642183125	0.001723725062424221	0.0017242441288439477	0.16315822147919395	0.16281634257405936	7.337507344206198e-06	0.0009414788199386681	7.343725434802006e-06	0.0009422766660379667
56.058351057416104	0.00107534850196716	0.001076738962149785	0.0012452577920005815	0.0012465072432706235	0.0013492289576297926	0.001350360119303682	0.0014653090660884398	0.001466281528357967	0.0017267193534911847	0.001727239747766712	0.16309409373663689	0.16275235172131042	7.407574908749586e-06	0.0009561963713507482	7.413852741099038e-06	0.0009570067366367341
56.39613082267415	0.001077445690557347	0.0010788386994659476	0.0012476174089873903	0.0012488691686221008	0.0013517430332896756	0.0013528763256747752	0.0014679904890420449	0.0014689648618045024	0.0017297595024983348	0.0017302812474880476	0.16302882620992146	0.1626872235144069	7.4785641097328825e-06	0.000971176790993733	7.484902473325547e-06	0.0009719998998956592
56.7359458809379	0.0010795763339141178	0.0010809719312420737	0.0012500142673580823	0.0012512683714330831	0.0013542965393921029	0.0013554319960323654	0.0014707136805485624	0.001471689994327552	0.0017328463116085848	0.0017333694306171123	0.1629623991282917	0.16262093822463192	7.550493988814529e-06	0.0009864259213072102	7.556893689429894e-06	0.0009872620032502777
57.07780849587155	0.0010817410444192395	0.001083139270567359	0.001252449041047799	0.0012537055262844704	0.00135689018471982	0.0013580278397643713	0.0014734793859917847	0.0014744576718698152	0.001735980600592669	0.0017365051173812624	0.162894792395912	0.16255347579888135	7.62338402096694e-06	0.0010019497568735103	7.62984588105909e-06	0.0010027990464111514
57.42173100503407	0.001083940448314557	0.0010853413444067684	0.0012549224191223428	0.0012561813229022042	0.0013595246938967918	0.00136066458211348	0.0014762883673361963	0.0014772686569673045	0.0017391632072831082	0.0017396891460802954	0.16282598558717934	0.16248481585497865	7.697254126788275e-06	0.0010177544489943235	7.703778985863625e-06	0.0010186171859417614
57.7677258203244	0.0010861751860692852	0.001087578793968739	0.0012574351061761207	0.00125869646655559	0.0013622008078031376	0.0013633429645924392	0.0014791414035594962	0.0014801237291822084	0.0017423949880416754	0.0017429223735542095	0.162755957942007	0.16241493767697132	7.772124685217303e-06	0.0010338463104238582	7.778713400224263e-06	0.0010347227399958303
58.115805428429454	0.001088445912758568	0.0010898522750841537	0.0012599878227422057	0.001261251678467742	0.0013649192840026517	0.0013660637454119408	0.0014820392910981693	0.0014830236855488	0.0017456768182408714	0.0017462056756649648	0.16268468836105346	0.162343820210368	7.848016546716657e-06	0.001050231820271974	7.854669992448087e-06	0.001051122193225007
58.465982391274686	0.0010907532984536763	0.0010921624585969794	0.001262581305714921	0.0012638476962385668	0.001367680897183324	0.0013688276999215198	0.0014849828443065562	0.0014859693410328675	0.0017490095927598663	0.001749539947792743	0.16261215540091326	0.16227144205734276	7.924951046816685e-06	0.001066917629067854	7.931670116342708e-06	0.0010678222018494221
58.818269346477535	0.0010930980286242649	0.0010945100307669623	0.0012652163087853597	0.0012664852742806964	0.0013704864396112818	0.0013716356210638964	0.0014879728959298756	0.0014889615290050939	0.0017523942264953975	0.0017529261053471508	0.16253833726928194	0.16219778147190128	8.002950020168879e-06	0.0010839105640075286	8.009735625249528e-06	0.001084829598904935
59.172679007803275	0.001095480804553105	0.0010968956936848223	0.0012678936028903318	0.0012691651842688526	0.001373336721598691	0.0013744883198432544	0.0014910102975916857	0.0014920011017289033	0.0017558316548881587	0.00175636508429394	0.1624632118200593	0.16212281635500742	8.082035815090444e-06	0.0011012176343876967	8.088888886607394e-06	0.0011021513996836152
59.52922416562417	0.001097902343763755	0.0010993201657004002	0.0012706139766751998	0.0012718882156031205	0.0013762325719860551	0.0013773866258079723	0.001494095920296322	0.0014950889308632817	0.001759322834465216	0.0017598578416977572	0.16238675654843218	0.16204652424966892	8.162231308497673e-06	0.0011188460372182352	8.169152796929117e-06	0.0011197948073536357
59.887917687380885	0.0011003633804615982	0.0011017841818641773	0.001273378236971062	0.0012746551758865863	0.0013791748386393983	0.0013803313875482275	0.0014972306549467746	0.0014982259079810557	0.0017628687433989894	0.0017634053562814713	0.16230894858591702	0.16196888233598766	8.243559921458816e-06	0.001136803163047706	8.25055079733939e-06	0.0011377672187871113
60.24877251804685	0.0011028646659887707	0.001104288494382711	0.0012761872092868641	0.0012774668914179073	0.0013821643889629644	0.0013833234732091343	0.0015004154128786366	0.0015014129451032504	0.0017664703820834218	0.001767008629002698	0.16222976469536343	0.16188986742617528	8.326045635244188e-06	0.0011550966019912567	8.333106889635506e-06	0.0011560762305923844
60.6118016805955	0.0011054069692934367	0.001106833873088425	0.0012790417383168977	0.0012803242076992838	0.001385202110427852	0.0013863637710198255	0.0015036511264106024	0.0015046509752500176	0.0017701287737278912	0.001770668683648087	0.16214918126592287	0.16180945595953972	8.409713007845711e-06	0.0011737341499639675	8.416845652835106e-06	0.0011747296453542555
60.97701827647021	0.0011079910774139453	0.0011094211059243019	0.0012819426884642712	0.0012832279899604349	0.0013882889111172388	0.0013894531898391528	0.001506938749412159	0.0015079409530087658	0.0017738449649695204	0.0017743865674460031	0.1620671743079905	0.16172762399742618	8.494587191184514e-06	0.0011927238151522301	8.501792260405018e-06	0.001193735478112412
61.34443548605718	0.0011106177959784326	0.0011120509994440389	0.0012848909443809585	0.001286179123699145	0.0013914257202887856	0.0013925926597185712	0.0015102792578891	0.0015112838551201242	0.0017776200265045596	0.0017781633516983097	0.1619837194481089	0.1616443472181381	8.580693948833295e-06	0.001212073824709281	8.587972497970395e-06	0.001213101963058516
61.71406656916102	0.0011132879497203869	0.0011147243793281747	0.0012878874115249549	0.0012891785152389487	0.0013946134889547973	0.0013957831324827859	0.001513673650587433	0.0015146806810823206	0.0017814550537394577	0.0017820001324318406	0.16189879192384346	0.16155960091182214	8.668059674347582e-06	0.0012317926316906536	8.675412781694114e-06	0.0012328375604819253
62.085924865483435	0.0011160023830107948	0.0011174420909168285	0.0012909330167352304	0.0012922270923046168	0.0013978531904808163	0.0013990255823288793	0.001517122949616418	0.0015181324537746994	0.0017853511674623917	0.0017858980310703502	0.1618123665786287	0.161473359975327	8.7567114102809e-06	0.0012518889222484786	8.764140177294332e-06	0.0012529509639686576
62.46002379510434	0.0011187619604074671	0.0011202049997596287	0.0012940287088250763	0.0012953258046160766	0.0014011458212033197	0.0014023210064445183	0.0015206282010913855	0.0015216402201010412	0.001789309514535954	0.0017898581951276335	0.1617244178565961	0.16138559890703494	8.8466768678483e-06	0.0012723716230859106	8.854182419704539e-06	0.0012734511078585364
62.83637685896657	0.0011215675672221913	0.0011230139921834853	0.0012971754591945847	0.0012984756245014494	0.0014044924010672157	0.0014056704256460001	0.0015241904757970796	0.0015252050516534141	0.0017933312686117928	0.0017938817989226119	0.16163491979735567	0.1612962918016628	8.937984447238883e-06	0.00129324990917834	8.945567933442682e-06	0.0012943471749797264
63.21499763936286	0.0011244201101063326	0.0011258699758788413	0.001300374262462869	0.001301677547529879	0.001407893974283827	0.001409074885036812	0.0015278108698722381	0.001528828045397292	0.0017974176308679403	0.0017979700443171238	0.16154384603077984	0.16120541234504973	9.03066325868185e-06	0.0013145332117849295	9.038325853667675e-06	0.0013156486046621008
63.59589980042612	0.0011273205176556254	0.001128773880505123	0.0013036261371208618	0.0013049325931649334	0.001411351610010189	0.0014125354546874916	0.0015314905055162406	0.0015325103243787447	0.0018015698307697356	0.0018021241614773254	0.16145116977174367	0.16111293380891492	9.124743144262384e-06	0.0013362312267557463	9.132486048029536e-06	0.0013373651010544774
63.979097088622495	0.001130269741034839	0.0011317266583160948	0.0013069321262053817	0.0013082418054393093	0.0014148664030503835	0.0014160532303375878	0.0015352305317186084	0.0015362530384545035	0.0018057891268551615	0.0018063454096595166	0.1613568638148637	0.1610188290455975	9.22025470048108e-06	0.0013583539231437625	9.228079139235543e-06	0.0013595066417416701
64.36460333324754	0.0011332687546230593	0.0011347292848058476	0.0013102932979952794	0.0013116062536516321	0.001418439474579772	0.0014196293341204836	0.0015390321250121836	0.0015400573650457305	0.0018100768075454729	0.001810635078021283	0.16126090052920344	0.160923070482784	9.317229301640181e-06	0.0013809115521397075	9.325136528451003e-06	0.0013820834866866694
64.75243244692527	0.0011363185566803941	0.0011377827593762354	0.0013137107467305169	0.0013150270330862031	0.0014220719728929518	0.0014232649153120165	0.00154289649025092	0.001543924509916408	0.0018144341919821112	0.0018149944864589331	0.16116325185297445	0.16082563011821638	9.415699124051217e-06	0.0014039146563403215	9.423690419553933e-06	0.0014051061875102744
65.14259842611021	0.001139420170036892	0.001140888106026549	0.0013171855933550027	0.0013185052657565463	0.0014257650741763507	0.0014269611511037235	0.001546824861413165	0.0015478557079772442	0.0018188626308908258	0.0018194249864721668	0.16106388928822823	0.16072647951438643	9.515697171141e-06	0.001427374079368271	9.523773844240203e-06	0.001428585597116172
65.53511535159264	0.0011425746428045242	0.0011440463740662763	0.001320718986284125	0.0013220421011736455	0.0014295199833063799	0.0014307192474016842	0.0015508185024313934	0.001551852224116058	0.0018233635074740454	0.0018239279620570047	0.1609627838955174	0.1606255897932236	9.617257299428033e-06	0.0014513009758501672	9.62542068803549e-06	0.0014525328796795578
65.92999738900669	0.0011457830491131155	0.0011472586388518397	0.0013243121021978708	0.0013256387171398174	0.0014333379346740944	0.0014345404396518867	0.0015548787080494138	0.0015559153540556402	0.0018279382383325437	0.0018285048306280424	0.16085990628858093	0.16052293163077574	9.720414245453866e-06	0.001475706821775058	9.728665717239444e-06	0.0014769595210126774
66.32725878934137	0.0011490464898711397	0.001150526002548223	0.001327966146860552	0.0013292963205692025	0.0014372201930373937	0.0014384259936931565	0.0015590068047080467	0.0015600464252401311	0.0018325882744174994	0.0018331570439711054	0.16075522662899533	0.1604184752518815	9.825203653726676e-06	0.0015006034252522116	9.833544606888123e-06	0.0015018773393313256
66.72691388945532	0.0011523660935523566	0.0011538495949164674	0.0013316823559681415	0.0013330161483359002	0.001441168054401819	0.0014423772066387037	0.0015632041514604192	0.0015642467977510209	0.00183731510201413	0.0018378860892275094	0.16064871462084598	0.16031219042484554	9.931662105638027e-06	0.001526002937673021	9.940093969713036e-06	0.0015272984964289638
67.12897711259382	0.0011557430170092626	0.00115723057412801	0.001335461996024279	0.0013367994681507827	0.001445182846930997	0.0014463954077873584	0.0015674721409179339	0.001568517865253857	0.0018421202437580403	0.0018426934899110512	0.16054033950538074	0.16020404645611286	1.0039827149471194e-05	0.0015519178653064514	1.004835138616769e-05	0.0015532355092806593
67.53346296890952	0.001159178446314425	0.0011606701276069369	0.001339306365246046	0.0013406475794681366	0.0014492659318879387	0.0014504819595656648	0.001571812200228153	0.001572861055976892	0.0018470052596855884	0.0018475808069590418	0.16043007005569004	0.1600940121849498	1.0149737331511914e-05	0.0015783610813416282	1.0158355435563923e-05	0.001579701262096278
67.94038605598601	0.0011626735976307796	0.0011641694729012286	0.0013432167945006972	0.0013445618144232586	0.0014534187046083237	0.001454638258502012	0.001576225792085792	0.0015772778337228544	0.001851971748319537	0.0018525496398186436	0.16031787457138003	0.15998205597812817	1.0261432228318582e-05	0.0016053458383981645	1.0270145728368766e-05	0.0016067090188409683
68.3497610593647	0.0011662297181120344	0.001167729858584144	0.001347194648274529	0.001348543538802235	0.0014576425955070756	0.0014588657362340576	0.0015807144157781138	0.0015817696989151697	0.0018570213477913616	0.001857601627569899	0.16020372087325654	0.1598681457246291	1.0374952480188314e-05	0.0016328857815233189	1.0383762939699575e-05	0.001634272436243922
68.7616027530747	0.0011698480868343648	0.0011713525651869316	0.0013512413256751535	0.0013525941530451553	0.0014619390711194675	0.0014631658605507405	0.0015852796082660762	0.0015863381896799417	0.0018621557370016313	0.0018627384500868446	0.16008757629803944	0.1597522488303578	1.0490339825877442e-05	0.0016609949616980257	1.049924884407292e-05	0.0016624055773152846
69.17592600016614	0.001173530015760645	0.001175038906164109	0.0013553582614684995	0.0013567150932840824	0.001466309635178171	0.0014675401364702345	0.001589922945302606	0.0015909848829651014	0.0018673766368199401	0.0018679618292382096	0.15996940769307885	0.15963433221287612	1.060763713861654e-05	0.0016896878498727785	1.0616646351457783e-05	0.001691122925395916
69.59274575324658	0.0011772768507385032	0.0011787902288926016	0.001359546927151899	0.0013609078324171421	0.001470755829727601	0.0014719901073552723	0.0015946460425894692	0.0015957113956981842	0.0018726858113259173	0.0018732735301292174	0.1598491814111068	0.15951436229616658	1.072688846351171e-05	0.0017189793515626772	1.073599954470655e-05	0.0017204393987636513
70.01207705502031	0.0011810899725335758	0.0011826079157061195	0.001363808832064722	0.001365173881220197	0.0014752792362771163	0.0014765173560673114	0.00159945055697428	0.0016005193859842612	0.0018780850690929569	0.0018786753623861348	0.15972686330501232	0.15939230500541118	1.0848139056348401e-05	0.0017488848220171826	1.0857353718377039e-05	0.0017503703658144354
70.43393503883172	0.0011849707978993475	0.0011864933849661616	0.0013681455245380216	0.0013695147894975692	0.0014798814769945285	0.0014811235061610792	0.0016043381876891987	0.0016054105543456168	0.00188357626451632	0.0018841691814852261	0.15960241872265177	0.159268125761818	1.097143542385672e-05	0.0017794200819948869	1.0980755419052893e-05	0.0017809316608538017
70.85833492921113	0.0011889207806850778	0.0011904480921711375	0.0013725585930847864	0.0013739321472734003	0.0014845642159416106	0.0014858102231211348	0.0016093106776330132	0.001610386645004821	0.0018891612991873638	0.0018897568901278655	0.1594758125016927	0.15914178947747287	1.1096825365564241e-05	0.0018106014341754406	1.1106252487225231e-05	0.0018121396005212898
71.2852920424243	0.0011929414129833533	0.0011944735311051702	0.0013770496676324283	0.0013784275860252943	0.001489329160353242	0.0014905792156421152	0.0016143698146983253	0.0016154494472129589	0.0018948421233157702	0.0018954404396636702	0.1593470089644985	0.159013260550235	1.122435801721223e-05	0.001842445680225846	1.1233894100746815e-05	0.001844011000871837
71.71482178702524	0.0011970342263188773	0.0011985712350281682	0.0013816204207991937	0.0013830027799619238	0.0014941780619619693	0.0014954322369544304	0.0016195174331456606	0.0016206007966248115	0.0019006207372016318	0.001901221831563536	0.1592159719130731	0.15888250285868885	1.1354083895869296e-05	0.0018749701385589734	1.1363730819977796e-05	0.0018765631951483952
72.14693966441222	0.0012012007928801837	0.0012027427779088729	0.0013862725692163206	0.0013876594473464148	0.0014991127183698163	0.0015003710861972446	0.0016247554150263742	0.0016258425767228784	0.0019064991927594266	0.0019071031189445984	0.15908266462403683	0.15874947975713735	1.1486054946814248e-05	0.0019081926628177204	1.1495814634717577e-05	0.0019098140522834095
72.58166126938723	0.0012054427267960664	0.0012069897757026702	0.0013910078748978004	0.0013923993518673915	0.001504134974469294	0.0015053976098407123	0.0016300856916563891	0.0016311767202922605	0.0019124795950959967	0.0019130864081492159	0.15894704984367705	0.15861415407065405	1.1620324592213297e-05	0.001942131661107016	1.1630199012918228e-05	0.001943781996146643
73.01900229071879	0.0012097616854585271	0.001211313887675964	0.001395828146659657	0.0013972243040595834	0.001509246723915563	0.0015105137031593946	0.0016355102451427535	0.0016366052109484193	0.0019185641041446475	0.0019191738603801327	0.1588090897830604	0.1584764880902081	1.1756947781717394e-05	0.001976806116016805	1.1766938951326055e-05	0.001978486025584647
73.45897851170821	0.001214159370894228	0.0012157168177791143	0.0014007352415908747	0.0014021361627761166	0.0015144499106519232	0.0015157213117590628	0.0016410311099652702	0.0016421300847200393	0.0019247549363577276	0.0019253676933941484	0.15866874611320472	0.1583364435678475	1.1895981045082459e-05	0.002012235605476198	1.1906091028148023e-05	0.002013945735294065
73.90160581075892	0.0012186375311864315	0.0012202003160699025	0.001405731066578017	0.0014071368367145614	0.0015197465304907893	0.0015210224331590235	0.0016466503746153938	0.0016477534316892142	0.001931054366460024	0.0019316701832566476	0.1585259799603384	0.15819398171196877	1.2037482546807749e-05	0.002048440324459	1.204771345773804e-05	0.0020501813375449207
74.34690016194996	0.0012231979619495641	0.0012247661801896917	0.0014108175798858448	0.001412228285999027	0.0015251386327524456	0.0015264191184322848	0.0016523701832948053	0.001653477397691348	0.0019374647292654985	0.0019380836661595075	0.15838075190123937	0.1580490631826578	1.2181512143004652e-05	0.002085441107602448	1.2191866147516712e-05	0.0020872136848198997
74.79487763561212	0.0012278425078586154	0.0012294162568944728	0.0014159967927962404	0.0014174125238206078	0.0015306283219640438	0.0015319134739060073	0.0016581927376761228	0.0016593041860772442	0.0019439884215599623	0.0019446105403050015	0.15823302195865932	0.1579016480871282	1.2328131440506951e-05	0.0021232594527671456	1.2338610757130176e-05	0.0021250642933939856
75.24555439890803	0.0012325730642357084	0.0012341524436431353	0.0014212707713079143	0.0014226916181386683	0.0015362177596212887	0.0015375076629247052	0.0016641202987283503	0.0016652360595399898	0.0019506279040524348	0.0019512532678584217	0.1580827495968434	0.15775169597525404	1.2477403858361354e-05	0.0021619175455867	1.2488010759979231e-05	0.0021637553679022536
75.6989467164156	0.0012373915786962426	0.0012389766902453868	0.0014266416378994177	0.0014280676934455194	0.0015419091660155407	0.001543203907678897	0.0016701551886097819	0.0016712753420093465	0.0019573857033980463	0.0019580143769722933	0.15792989371716973	0.1575991658352077	1.262939469179672e-05	0.0022014382850542025	1.2640131507269227e-05	0.0022033098269533258
76.15507095071504	0.0012423000528571921	0.0012438910005718817	0.0014321115733582157	0.0014335429325971689	0.0015477048221290088	0.0015490044911019548	0.0016762997926311857	0.0016774244206164673	0.00196426441429546	0.001964896463885167	0.15777441265387213	0.15744401608919947	1.2784171178757209e-05	0.0022418453101878955	1.2795040294592656e-05	0.0022437513298163014
76.61394356297929	0.0012473005441101966	0.001248897434329219	0.001437682818678572	0.0014391195787129892	0.0015536070716009947	0.0015549117588380065	0.0016825565612922767	0.0016836857477319756	0.0019712667016619848	0.0019719021950981392	0.15761626416991134	0.15728620458935363	1.2941802569207744e-05	0.0022831630278449255	1.2952806431273207e-05	0.0022851043042546038
77.07558111356816	0.00125239516746227	0.001253998108902623	0.0014433576770312353	0.001444799937147241	0.001559618322768217	0.001560928121284023	0.0016889280123945638	0.0016900618430804616	0.001978395302889615	0.001979034309632385	0.15745540545295583	0.1571256886136869	1.3102360197205041e-05	0.0023254166417131517	1.311350131252549e-05	0.00232739397554782
77.54000026262605	0.0012575860974470253	0.0012591952012692173	0.0014491385158080124	0.0014505863775355287	0.0015657410507823354	0.0015670560557091554	0.001695416733233844	0.0016965552959347205	0.0019856530301854765	0.0019862956213711138	0.1572917931114961	0.15696242486225617	1.3265917555957797e-05	0.0023686321825552303	1.3277198494561623e-05	0.0023706463967579916
78.00721777068286	0.001262875570109526	0.0012644909499849994	0.0014550277687444492	0.0014564813359194723	0.001571977799808084	0.0015732981084547477	0.001702025382875789	0.0017031687673930954	0.001993042773000255	0.0019936890214895925	0.15712538317112032	0.15679636945341086	1.3432550375995283e-05	0.0024128365397614315	1.3443973772852202e-05	0.002414888480314459
78.47725049925933	0.0012682658850679549	0.0012698876572487167	0.0014610279381240335	0.001462487316952967	0.0015783311853054425	0.0015796568972184881	0.0017087566945181783	0.0017099049927436058	0.0020005675005483853	0.0020012174809769905	0.15695613107093473	0.15662747792023693	1.3602336706572274e-05	0.0024580574942716926	1.3613905263557035e-05	0.002460148030956011
78.95011541147531	0.0012737594076554972	0.0012753876910460398	0.0014671415970674985	0.0014686068961935843	0.0015848038963995554	0.0015861351134263135	0.0017156134779435569	0.001716766783918498	0.002008230264423958	0.0020088840532540013	0.15678399166013568	0.1564557052071355	1.3775357000454964e-05	0.002504323752932247	1.3787073488428581e-05	0.0025064537801253173
79.42582957266194	0.0012793585711459892	0.0012809934873775875	0.0014733713919109137	0.0014748427224829102	0.0015913986983421718	0.0015927355246960248	0.0017225986220662695	0.0017237570320433138	0.0020160342013165067	0.0020166918768904133	0.15660891919478537	0.15628100566659311	1.3951694202271733e-05	0.0025516649843619343	1.3963561463221051e-05	0.0025538354218624937
79.90441015097758	0.0012850658790670272	0.0012867075525745024	0.0014797200446765345	0.00148119752041966	0.0015981184350687169	0.001599460977396487	0.0017297150975779528	0.0017308787100844532	0.00202398253583096	0.0020246441784269194	0.15643086733472847	0.15610333305612142	1.4131433840600073e-05	0.0026001118564013548	1.4143454789832194e-05	0.0026023236502820124
80.38587441802741	0.0012908839076044688	0.0012925324657055198	0.0014861903556404766	0.0014876740929297538	0.0016049660318551398	0.0016063143993067987	0.001736965959695908	0.0017381348755997083	0.0020320785834163965	0.002032744275305796	0.15624978914074977	0.15592264053540222	1.4314664123893763e-05	0.0026496960752115384	1.4326841752367514e-05	0.0026519501987153915
80.87023974948666	0.0012968153081024268	0.0012984708810796198	0.0014927852060015775	0.001494275323937656	0.0016119444980790029	0.0016132988023797364	0.0017443543510188245	0.0017455286735962403	0.002040325753408334	0.0020409955789152086	0.15606563707190207	0.1557388806636234	1.4501476040552777e-05	0.0027004504261236573	1.4513813417247473e-05	0.0027027478805868865
81.35752362572781	0.0013028628096630253	0.0013045255308485545	0.0014995075606559316	0.0015010041811434683	0.0016190569300894814	0.0016204172856142134	0.0017518835044946618	0.0017530633395008103	0.0020487275521895573	0.002049401597752123	0.15587836298306204	0.1555520053970542	1.4691963463247387e-05	0.002752408816313945	1.4704463737637632e-05	0.002754750632127101
81.8477436324513	0.0013090292218504904	0.0013106992277138142	0.0015063604710818827	0.0015078637189106276	0.0016263065141911284	0.0016276730380416033	0.001759556746505711	0.0017607422022472676	0.0020572875864748037	0.0020579659407091657	0.15568791812271615	0.15536196608681335	1.4886223257705488e-05	0.0028056063193915848	1.489888966233117e-05	0.0028079935570010095
82.34091746132043	0.0013153174375042877	0.0013169948677427498	0.0015133470783404682	0.0015148570812691011	0.0016336965297465372	0.0016350693418310674	0.001767377500076088	0.0017685686874865702	0.0020660095667247662	0.0020666923204908853	0.15549425313098503	0.15516871347691263	1.5084355396194305e-05	0.002860079222003209	1.5097191249329898e-05	0.0028625129729518695
82.83706291059936	0.0013217304356662979	0.0013234154332988604	0.001520470616196529	0.0015219875050394144	0.0016412303524032798	0.0016426095755192602	0.0017753492882071568	0.001776546320924843	0.0020748973106952473	0.0020755845571652667	0.15529731803790056	0.1549721977025233	1.5286463075950187e-05	0.0029158650725565893	1.5299471784381612e-05	0.0029183464605680998
83.33619788579601	0.0013282712846273104	0.001329963996091519	0.001527734414366056	0.0015292583230829984	0.001648911457450818	0.0016502972173701284	0.0017834757373467506	0.00178467873179535	0.002083954747127551	0.0020846465818565776	0.1550970622619514	0.15477236828853355	1.549265284279261e-05	0.0029730027321738794	1.5505837904670854e-05	0.0029755329142743814
83.83834040030794	0.001334943145098309	0.001336643720350611	0.0015351419018955273	0.0015366729676846546	0.0016567434233133113	0.0016581358488706873	0.0017917605809982186	0.0017929696564703789	0.0020931859195865233	0.002093882440585949	0.15489343460889143	0.15456917414835533	1.57030347200588e-05	0.003031532427961947	1.5716399727896653e-05	0.0030341125956543924
84.34350857607244	0.0013417492735123566	0.001343457866131927	0.0015426966106793151	0.0015442349740732266	0.0016647299351844884	0.0016661291583690491	0.001800207663475754	0.0018014229422195474	0.002102594990452897	0.002103296298266401	0.1546863832708703	0.15436256358305292	1.5917722343303936e-05	0.0030914958087562283	1.5931270987085697e-05	0.003094127189241791
84.85172064422062	0.001348693025463203	0.0013504097927593967	0.0015504021791216086	0.00155194798408691	0.0016728747888113285	0.0016742809448613213	0.0018088209438127166	0.0018100425511212083	0.0021121862450771047	0.0021128924428594057	0.154475855825844	0.15415248428075254	1.6136833100959674e-05	0.0031529360034470155	1.615056917133738e-05	0.0031556198608896913
85.36299494573534	0.0013557778592869915	0.00135750296241059	0.0015582623559495666	0.0015598157499899302	0.001681181894433278	0.0016825951219342056	0.001817604499830046	0.001818832564134098	0.0021219640961018926	0.002122675289700408	0.1542617992373175	0.1539388833163966	1.6360488281193675e-05	0.0032158976820088614	1.637441567286786e-05	0.003218635318864238
85.87734993211305	0.0013630073397938487	0.0013647409438522378	0.001566281004184765	0.0015678421384476807	0.001689655280884382	0.0016910757218706796	0.0018265625323722098	0.0018277971853366104	0.0021319330879615815	0.0021326493860010865	0.15404415985443545	0.15372170715180372	1.6588813225410295e-05	0.003280427119404572	1.660293594058014e-05	0.0032832198777907884
86.39480416602983	0.001370385142156436	0.0013721274163328947	0.0015744621052804456	0.0015760311346677733	0.0016982990998659496	0.0016997268999262665	0.0018356993697184953	0.001836940746341619	0.002142097901566191	0.0021428194155366205	0.15382288341239167	0.153500901636118	1.682193748858262e-05	0.003346572262479086	1.6836259640570653e-05	0.00334942152561285
86.91537632201124	0.0013779150559629604	0.0013796661736402182	0.001582809763432352	0.001584386846714882	0.0017071176303977396	0.0017085529387841096	0.0018450194721779517	0.0018462677108950223	0.0021524633591790254	0.002153190203526545	0.15359791503325274	0.15327641200658826	1.705999500686362e-05	0.0034143828000253174	1.7074520823888092e-05	0.003417289993718764
87.43908518710603	0.0013856009894425017	0.0013873611283307433	0.0015913282100714506	0.0015929135100076091	0.0017161152834562212	0.0017175582531971535	0.0018545274368765626	0.001855782679666743	0.002163034429496814	0.0021637667217183154	0.1533691992271254	0.1530481828897596	1.7303124272817277e-05	0.003483910236181942	1.7317858101895513e-05	0.0034868768303985
87.9659496615646	0.0013934469738709828	0.001395216316140494	0.0016000218085472332	0.0016016154920061119	0.0017252966068087554	0.0017267473948265246	0.001864228002745897	0.001865490395243313	0.0021738162329420136	0.002174554093683154	0.15313667989376062	0.15281615830305678	1.755146851865224e-05	0.003555207967339047	1.756641482966899e-05	0.0035582354778166403
88.4959887595208	0.0014014571681664895	0.001403235900585125	0.0016088950590107598	0.0016104972970996626	0.0017346662900531481	0.0017361250572853547	0.0018741260557227437	0.0018753957473316449	0.002184814047177244	0.002185557600334226	0.15290030032454116	0.15258028165677398	1.7805175907820506e-05	0.003628331362727777	1.7820339297760883e-05	0.003631421352671804
89.0292216096782	0.0014096358636831621	0.0014114241777588553	0.001617952603507057	0.0016195635717037409	0.001744229169872339	0.001745696081398033	0.001884226634169922	0.0018855037781841425	0.002196033312852529	0.0021967826856777325	0.15266000320494222	0.15234049575652633	1.806439973551133e-05	0.003703337848913857	1.807978493287895e-05	0.003706491930764777
89.56566745600044	0.0014179874892133908	0.0014197855813419082	0.0016271992312871185	0.0016288191095769477	0.0017539902355148452	0.0017554654606853105	0.0018945349345289493	0.0018958196882558568	0.002207479639596472	0.00220823496280816	0.15241573061742855	0.15209674280613625	1.83292986384372e-05	0.003780286998388449	1.834491050780999e-05	0.0037835068356571466
90.1053456584057	0.001426516616208504	0.0014283246878266714	0.0016366398843501411	0.0016382688573683434	0.001763954634511717	0.0017654383470861715	0.0019050563172157246	0.0019063488421048565	0.0022191588122631024	0.002219920220159336	0.1521674240448277	0.15184896441100587	1.8600036814344018e-05	0.00385924062247206	1.8615880361178743e-05	0.003862527931667026
90.6482756934654	0.0014352279642288045	0.0014370462219734418	0.0016462796632273798	0.0016479179204066479	0.00177412767864175	0.0017756200569281854	0.0019157963127711972	0.001917096774547784	0.002231076797446829	0.0022318444280238136	0.1519150243742074	0.15159710158197603	1.88767842518975e-05	0.003940262868791844	1.8892864627494555e-05	0.003943619421422739
91.19447715510712	0.0014441264066342853	0.001445955062507095	0.001656123833019474	0.0016577715687431263	0.0017845148501570746	0.0017860160771584123	0.0019267606282794016	0.001928069197082993	0.0022432397502784814	0.0022440137453535176	0.15165847190125986	0.15134109473970456	1.9159716971349624e-05	0.004023420323554183	1.9176039478025972e-05	0.004026847948222889
91.74396975532183	0.0014532169765281023	0.0014550562480667704	0.001666177829699885	0.0016678352434608434	0.0017951218082820296	0.0017966320718478708	0.0019379551540661402	0.0019392720045945597	0.002255654021516303	0.002256434526855557	0.151397706335233	0.15108088371958	1.9449017276624084e-05	0.004108782118891485	1.9465587373109546e-05	0.004112282703477577
92.29677332487483	0.0014625048729654234	0.0014643549834211977	0.0016764472666976407	0.001678114563263468	0.0018059543959988743	0.0018074738889830595	0.001949385970692091	0.001950711282350966	0.0022683261649462955	0.002269113330397613	0.1511326668044061	0.15081640777719293	1.974487401941276e-05	0.004196420045557592	1.9761697326469005e-05	0.004199995539499235
92.85290781402206	0.0014719954674411216	0.0014738566459631703	0.0016869379417734807	0.0016886153313577569	0.0018170186471347179	0.0018185475675589783	0.0019610593562551393	0.001962393313313235	0.0022812629451073323	0.0022820569247383226	0.1508632918621526	0.15054760559437444	2.00474828759129e-05	0.0042864086712707805	2.0064565182197243e-05	0.004290061087948438
93.41239329322968	0.0014816943106703993	0.0014835667924972245	0.001697655844204114	0.0016993435426444201	0.0018283207937647371	0.0018298593449886946	0.0019729817940173284	0.0019743245857679606	0.002294471345357144	0.0022952722975987587	0.15058951949361388	0.15027441528585866	2.0357046636898263e-05	0.0043788254650171665	2.0374393905077046e-05	0.004382556884244826
93.97524995389855	0.0014916071396773086	0.001493491166335544	0.0017086071622902479	0.0017103053912330662	0.0018398672739477154	0.0018414156648455303	0.0019851599803727715	0.0019865118013015783	0.002307958576296221	0.0023087666640921062	0.15031128712297676	0.14999677440654446	2.0673775511846713e-05	0.0044737509276527865	2.069139388496564e-05	0.0044775634982799906
94.54149810909283	0.0015017398852069494	0.0015036357047178723	0.0017197982912048521	0.0017215072782976848	0.0018516647398107437	0.001853223184954693	0.001997600833173816	0.0019989618831331647	0.0023217320845676506	0.0023225474755295132	0.15002853162141958	0.14971461995942117	2.0997887447867826e-05	0.004571268729156253	2.1015783255980353e-05	0.004575164671784759
95.11115819427312	0.0015120986794780655	0.0015140065465721584	0.001731235841199147	0.0017329558202901826	0.0018637200660009394	0.0018652887858522408	0.0020103115004337043	0.0020116819848240374	0.0023357995620519384	0.002336622428621237	0.1497411893157224	0.14942788840415736	2.132960846424367e-05	0.004671465852906287	2.1347788231355306e-05	0.0046754474627364595
95.68425076803395	0.0015226898642936302	0.0015246100406335656	0.0017429266461846653	0.0017446578575303377	0.0018760403585229865	0.0018776195796302282	0.002023299369424935	0.0020246794993833877	0.0023501689554768315	0.002350999475093045	0.1494491959975788	0.1491365156663931	2.1669173003420385e-05	0.004774432747384871	2.1687643454721848e-05	0.0047785023971901874
96.26079651284576	0.0015335199995281093	0.0015354527539405383	0.0017548777727109212	0.001756620463191713	0.001888632963982436	0.0018902229191879217	0.002036572076193729	0.002037962068790329	0.002364848476463378	0.0023656868317392028	0.149152486933627	0.1488404371477444	2.2016824299414886e-05	0.004880263485740555	2.2035592368832048e-05	0.0048844236289783405
96.84081623580131	0.0015445958720111748	0.001546541480727713	0.0017670965293592638	0.0017688509527041482	0.0019015054792558487	0.00190310640791026	0.0020501375155121235	0.002051537593953962	0.002379846612030724	0.002380692990934493	0.1488509968762369	0.14853958773656953	2.2372814764539577e-05	0.004989055933652564	2.2391887602606292e-05	0.0049933091077178915
97.42433086936633	0.00155592450482868	0.0015578832517365304	0.0017795904765747124	0.0017813568935946223	0.0019146657616099984	0.0019162779097957171	0.0020640038512904344	0.002065414245134153	0.0023951721355832453	0.0023960267316289418	0.1485446600750647	0.1482339018194976	2.2737406395475102e-05	0.005100911925978502	2.2756791377567505e-05	0.005105260755611685
98.01136147213543	0.0015675131670630867	0.0015694853439657255	0.0017923674369588409	0.0017941461157895756	0.0019281219392937679	0.0019297455600573198	0.002078179527474197	0.002079600472847176	0.002410834118405183	0.0024116971308503835	0.14823341028941528	0.14792331329375955	2.3110871199793527e-05	0.0052159374527001034	2.3130575934740332e-05	0.005220384653556509
98.60192922959182	0.001579369383996706	0.0015813552908851114	0.001805435506048092	0.00180722672240314	0.0019418824226276157	0.0019435177762216207	0.002092673279451041	0.0020941050192817418	0.002426841941689278	0.0024277135757414226	0.14791718080144084	0.1476077555803579	2.3493491644092706e-05	0.005334242854712179	2.3513523983144163e-05	0.0053387912370941315
99.1960554548718	0.0015915009478025695	0.001593500893137483	0.0018188030636034213	0.0018206071010371128	0.001955955915617083	0.0019576032697521703	0.0021074941459945026	0.002108936930252334	0.0024432053091274675	0.002444085776158858	0.14759590443018877	0.14728716163807964	2.3885561124921883e-05	0.005455943030028276	2.390592917112899e-05	0.005460595502795651
99.79376158953411	0.0016039159287491844	0.0016059302297549212	0.0018324787854385684	0.0018342959356200908	0.0019703514281182474	0.0019720110582254107	0.0021226514817732755	0.0021241055677185183	0.0024599342600933652	0.00246082377786531	0.14726951354654125	0.14696146397841384	2.4287384463826016e-05	0.005581157651020741	2.4308096581868383e-05	0.005585917225692794
100.39506920433367	0.0016166226869470419	0.001618651669917401	0.0018464716558160372	0.0018483022188148005	0.00198507828858478	0.001986750478088698	0.0021381549704562325	0.0021396206229004327	0.0024770391834480093	0.0024779379763445633	0.14693794008907565	0.14663059468136508	2.4699278427896612e-05	0.005710011393355585	2.4720343254331853e-05	0.0057148811884037976
101.00000000000001	0.0016296298846663608	0.0016316738852832006	0.001860790980441443	0.0018626352650243756	0.002000146157427979	0.00200183119803177	0.0021540146384451835	0.0021554921300225684	0.002494530832002178	0.0024954391312739456	0.14660111558087416	0.14629448541222356	2.490841754320213e-05	0.0057753639493647885	2.4929661460630574e-05	0.005780289647861961
