# Supplementary material for: White matter micro- and macrostructure brain charts for the human lifespan
Source: Nature. 2026 May 13;655(8124):979–89. doi: 10.1038/s41586-026-10454-2 (PMC13391363; doi:10.1038/s41586-026-10454-2)
Supplement: Supplementary file 12 — Centiles trajectories of brain charts. SDT.T9.1–5 contain the brain charts for the global metrics; SDT.T9.6–509 contain the brain charts for the tract-specific metrics (unnormalized); and SDT.T9.510–1157 contain the brain charts for the tract-specific macrostructural metrics (normalized). Included in each table are the male and female centile trajectories for the 2.5th, 25th, 50th, 75th and 97.5th percentiles; the interquartile range normalized by the 50th centile; and the derivatives of the 50th centiles with respect to both age and log(age). Charts are sampled in logarithmically spaced intervals. Age is reported in years, while centile trajectory values are reported in metric-specific units: diffusivities in mm2 s−1, volume in mm3, surface area in mm2, average length in mm, and FA is dimensionless (unitless). [file 41586_2026_10454_MOESM12_ESM.zip › plotted_curves/SDT.T9.143-FX_left_rd-mean_curve_metrics.csv]

ages	male_0.025th_percentile	female_0.025th_percentile	male_0.25th_percentile	female_0.25th_percentile	male_0.5th_percentile	female_0.5th_percentile	male_0.75th_percentile	female_0.75th_percentile	male_0.975th_percentile	female_0.975th_percentile	male_normalized_quantile_range	fwmale_normalized_quantile_range	male_median_centile_d_age	male_median_centile_d_log_age	female_median_centile_d_age	female_median_centile_d_log_age
0.25	0.0008409305053167892	0.0008425375014573972	0.0010112939351941417	0.0010119485282928948	0.0011124856985092397	0.001112490317864295	0.0012226234988976141	0.001221858523947445	0.0014597970239049927	0.0014571834513073514	0.18996160039329915	0.18868478429324692	-0.0003286324793424476	-0.0001897454318259891	-0.0003286254682636426	-0.0001897413837776097
0.25150637576242696	0.0008405084727813308	0.0008421150033155135	0.001010824509870306	0.0010114789423426925	0.001111990654507612	0.0011119952844239865	0.0012221024398860274	0.0012213376520388206	0.0014592256989284006	0.0014566126562205236	0.18999973530287906	0.18872266153973385	-0.00032784440369332257	-0.00018985794864953554	-0.00032783740509428894	-0.00018985389567621747
0.2530218281966045	0.0008400859018476355	0.0008416919664054748	0.0010103545117890764	0.0010110087835523997	0.0011114950233953693	0.0011114996638987614	0.0012215807826845748	0.0012208161820308143	0.0014586537661162797	0.0014560412533421354	0.1900379816818696	0.1887606495016668	-0.0003262668115122658	-0.00019008283240909418	-0.000326259837907128	-0.00019007876957607972
0.25454641199404576	0.000839662793014001	0.0008412683912270808	0.0010098839416188743	0.0010105380525911821	0.0011109988059546218	0.0011110034570707807	0.0012210585282090235	0.001220294114838281	0.0014580812267045444	0.0014554692439044123	0.19007633982891478	0.1887987484756635	-0.0003246958426191826	-0.0001903074151191897	-0.0003246888939260617	-0.00019030334240677238
0.2560801821758082	0.0008392391467840022	0.0008408442782854156	0.0010094128000342427	0.0010100667501343318	0.00111050200297413	0.001110506664728857	0.001220535677382391	0.0012197714513833254	0.00145750808193772	0.0014548966291481793	0.1901148100433157	0.18883695875899617	-0.0003231314730120505	-0.00019053169422511562	-0.000323124549148901	-0.0001905276116133947
0.25762319409447826	0.0008388149636665131	0.0008404196280908706	0.001008941087715873	0.0010095948768632933	0.001110004615249334	0.001110009287668482	0.0012200122311349722	0.001219248192595325	0.0014569343330689862	0.0014543234103229	0.19015339262502753	0.18887528064958603	-0.0003215736787556822	-0.00019075566716272863	-0.0003215667796411803	-0.00019075157463208092
0.2591755034361701	0.0008383902441757241	0.0008399944411591623	0.001008468805350625	0.0010091224334656834	0.001109506643582374	0.001109511326691847	0.0012194881904043651	0.001218724339410955	0.0014563599813601955	0.0014537495886866947	0.19019208787466205	0.18891371444600497	-0.00032002243598400204	-0.0001909793313591701	-0.0003200155615369904	-0.00019097522888977814
0.2607371662225343	0.0008379649888311648	0.0008395687180113527	0.0010079959536315522	0.0010086494206353136	0.0011090080887821152	0.0011090127826078693	0.0012189635561354936	0.0012181998927742147	0.0014557850280819112	0.001453175165506377	0.19023089609348173	0.18895226044747498	-0.00031847772089960147	-0.00019120268423303277	-0.0003184708710390338	-0.0001911985718051068
0.2623082388127803	0.0008375391981577177	0.000839142459173865	0.0010075225332579168	0.0010081758390722095	0.0011085089516641674	0.0011085136562322103	0.0012184383292806323	0.0012176748536364458	0.0014552094745134215	0.0014526001420574744	0.19026981758340758	0.18899091895386683	-0.0003169395097752381	-0.0001914257231952765	-0.0003169326844201237	-0.000191421600788777
0.2638887779057103	0.0008371128726856378	0.0008387156651785039	0.0010070485449352117	0.0010077016894826304	0.0011080092330509061	0.0011080139483872977	0.0012179125107994273	0.0012171492229563618	0.0014546333219427787	0.001452024519624258	0.19030885264701372	0.18902969026570463	-0.0003154077789511156	-0.00019164844564711903	-0.0003154009780212963	-0.00019164431324247833
0.26547884054176485	0.0008366860129505765	0.0008382883365624753	0.001006573989375185	0.0010072269725790934	0.0011075089337715005	0.0011075136599023512	0.0012173861016589237	0.0012166230017000672	0.0014540565716668207	0.0014514482994997689	0.19034800158752763	0.18906857468415886	-0.00031388250483621594	-0.00019187084898178441	-0.000313875728250923	-0.00019186670655879645
0.2670784841050822	0.0008362586194935913	0.0008378604738684044	0.001006098867295857	0.0010067516890803938	0.001107008054661929	0.0011070127916134038	0.0012168591028335878	0.0012160961908410874	0.0014534792249911977	0.0014508714829858502	0.1903872647088328	0.1891075725110517	-0.00031236366390891	-0.0001920929305839758	-0.00031235691158820744	-0.0001920887781227676
0.26868776632556873	0.0008358306928611731	0.000837432077644352	0.0010056231794215431	0.0010062758397116217	0.001106506596565007	0.00110651134436332	0.0012163315153053305	0.0012155687913603828	0.001452901283230403	0.0014502940713931646	0.19042664231546522	0.18914668404885357	-0.00031085123271584747	-0.0001923146878300419	-0.0003108445045803543	-0.00019231052531090698
0.2703067452809827	0.0008354022336052587	0.0008370031484438356	0.001005146926482874	0.001005799425204189	0.001106004560330403	0.0011060093190018224	0.0012158033400635306	0.0012150408042463832	0.001452322747707797	0.0014497160660412321	0.1904661347126145	0.18918590960068513	-0.00030934518787106846	-0.00019253611808681126	-0.00030933848384007145	-0.00019253194548909947
0.2719354793990299	0.0008349732422832562	0.0008365736868258534	0.0010046701092168205	0.001005322446295851	0.0011055019468146723	0.0011055067163855197	0.0012152745781050652	0.0012145122304950114	0.0014517436197556447	0.0014491374682584588	0.1905057422061245	0.1892252494703164	-0.00030784550605766903	-0.00019275721871334084	-0.0003078388260521203	-0.0001927530360171792
0.27357402745947257	0.0008345437194580549	0.0008361436933548894	0.001004192728366706	0.0010048449037307165	0.0011049987568812639	0.001105003537377911	0.001214745230434322	0.0012139830711096911	0.0014511639007151228	0.0014485582793821463	0.190545465102492	0.18926470396216422	-0.00030635216402724597	-0.0001929779870597781	-0.0003063455079686528	-0.00019297379424557115
0.2752224485962505	0.0008341136656980548	0.000835713168600948	0.001003714784682239	0.001004366798259285	0.0011044949914005597	0.0011044997828494308	0.0012142152980632375	0.0012134533271013963	0.0014505835919363726	0.0014479785007585455	0.19058530370886734	0.18930427338129643	-0.0003048651385986756	-0.0001931984204675552	-0.000304858506407657	-0.00019319421751493038
0.27688080229961526	0.0008336830815771748	0.0008352821131395612	0.0010032362789195233	0.0010038881306384557	0.0011039906512498817	0.0011039954536774545	0.0012136847820113082	0.0012129229994886541	0.0014500026947785074	0.0014473981337428622	0.19062525833305363	0.1893439580334273	-0.0003033844066608893	-0.00019341851627041606	-0.00030337779825873046	-0.00019341430315919506
0.2785491484182772	0.0008332519676748783	0.0008348505275518122	0.0010027572118410854	0.0010034089016315508	0.0011034857373135236	0.0011034905507463278	0.0012131536833056191	0.0012123920892975779	0.0014494212106096471	0.0014468171796992954	0.1906653292835045	0.18938375822492065	-0.00030190994516704484	-0.00019363827179130766	-0.000301903360475253	-0.00019363404850136767
0.28022754716156506	0.0008328203245761941	0.0008344184124243583	0.001002277584215898	0.0010029291120083456	0.0011029802504827764	0.0011029850749473945	0.0012126220029808762	0.0012118605975618953	0.0014488391408069567	0.0014462356400010686	0.19070551686932743	0.18942367426278586	-0.00030044173114257555	-0.00019385768434723727	-0.00030043517008254694	-0.0001938534508580947
0.2819160591015993	0.0008323881528717243	0.0008339857683494382	0.0010017973968193892	0.0010024487625450726	0.0011024741916559337	0.0011024790271790027	0.0012120897420794122	0.0012113285253229575	0.0014482564867566493	0.001445653516030441	0.19074582140028198	0.189463706454681	-0.0002989797416774187	-0.0001940767512446373	-0.0002989732041714932	-0.00019407250753636363
0.28361474517547763	0.0008319554531576786	0.0008335525959249064	0.001001316650433481	0.0010019678540244628	0.0011019675617383415	0.0011019724083465477	0.0012115569016512332	0.0012107958736297837	0.0014476732498540403	0.0014450708091787562	0.19078624318677806	0.18950385510891016	-0.00029752395393023434	-0.00019429546978164125	-0.0002975174399005853	-0.0001942912158339749
0.2853236666874746	0.0008315222260358781	0.0008331188957542366	0.001000835345846595	0.001001486387235748	0.0011014603616423917	0.0011014652193624774	0.0012110234827540217	0.0012102626435390666	0.0014470894315035553	0.0014444875208464538	0.1908267825398769	0.18954412053442524	-0.0002960743451281278	-0.0001945138372486388	-0.0002960678544967621	-0.00019450957304098515
0.2870428853112538	0.0008310884721137872	0.0008326846684465545	0.0010003534838536842	0.0010010043629746978	0.0011009525922875687	0.0011009574611463282	0.0012104894864531767	0.0012097288361152124	0.0014465050331187736	0.0014439036524431076	0.19086743977128948	0.1895845030408246	-0.0002946308925645402	-0.0001947318509264162	-0.00029462442525440835	-0.00019472757643865246
0.28877246309209376	0.0008306541920045207	0.0008322499146166443	0.0009998710652562445	0.001000521782043627	0.0011004442546004535	0.001100449134624734	0.0012099549138218247	0.0012091944524303465	0.0014459200561224377	0.00144331920538744	0.19090821519337836	0.1896250029383496	-0.0002931935736009139	-0.00019494950808732203	-0.00029318712953479986	-0.00019494522329904784
0.2905124624491269	0.0008302193863268767	0.0008318146348849795	0.0009993880908623495	0.0010000386452514312	0.0010999353495147633	0.0010999402407314653	0.0012094197659408609	0.0012086594935643606	0.0014453345019465036	0.0014427341811073704	0.19094910911915586	0.18966562053788985	-0.00029176236566436087	-0.00019516680599432346	-0.0002917559447654372	-0.00019516251088519398
0.29226294617759224	0.000829784055705342	0.0008313788298777344	0.0009989045614866583	0.0009995549534135958	0.0010994258779713608	0.0010994307804074379	0.0012088840438989547	0.0012081239606049165	0.00144474837203215	0.0014421485810400226	0.19099012186228187	0.18970635615097764	-0.00029033724625310287	-0.00019538374190403163	-0.00029033084844443113	-0.00019537943645348
0.294023977451102	0.0008293482007701162	0.0008309425002268015	0.0009984204779504404	0.0009990707073522203	0.0010989158409182784	0.0010989207546007384	0.0012083477487925824	0.001207587854647479	0.0014441616678298075	0.0014415624066317616	0.19103125373706706	0.1897472100897917	-0.0002889181929286999	-0.00019560031306184444	-0.00028891181813378575	-0.0001955959972494148
0.29579561982392083	0.0008289118221571371	0.0008305056465698207	0.0009979358410816055	0.0009985859078960478	0.0010984052393107518	0.001098410164266655	0.001207810881726057	0.0012070511767953444	0.0014435743907992042	0.0014409756593382263	0.19107250505846818	0.18978818266715225	-0.00028750518332010255	-0.0001958165167048609	-0.0002874988314631177	-0.00019581219051026388
0.29757793723326015	0.0008284749205080892	0.000830068269550187	0.000997450651714713	0.0009981005558804747	0.0010978940741112305	0.0010978990103676905	0.001207273443811544	0.0012065139281596555	0.0014429865424093699	0.0014403883406243461	0.19111387614209244	0.18982927419652407	-0.00028609819512509516	-0.0001960323500625749	-0.0002860918661296008	-0.0001960280134651049
0.29937099400158496	0.0008280374964704311	0.0008296303698170767	0.0009969649106910026	0.0009976146521475807	0.0010973823462894065	0.0010973872938735917	0.00120673543616909	0.0012059761098594344	0.0014423981241386838	0.0014398004519643789	0.19115536730419194	0.18987048499201492	-0.0002846972061077979	-0.0001962478103556542	-0.00028469089989768825	-0.00019624346333457776
0.3011748548389356	0.0008275995506974069	0.0008291919480254622	0.0009964786188584051	0.0009971281975461415	0.001096870056822232	0.0010968750157613642	0.00120619685992664	0.0012054377230215972	0.0014418091374748833	0.001439211994841928	0.19119697886166614	0.18991181536837512	-0.00028330219409761215	-0.00019646289479494095	-0.00028329591059761405	-0.00019645853732977447
0.30298958484526295	0.0008271610838480762	0.0008287530048361362	0.0009959917770715788	0.0009966411929316623	0.0010963572066939526	0.001096362177015307	0.0012056577162200767	0.0012048987687809899	0.0014412195839151158	0.0014386229707499863	0.19123871113206076	0.1899532656409944	-0.0002819131369909966	-0.00019667760058286743	-0.0002819068761254484	-0.00019667323265290526
0.30481524951277783	0.0008267220965873206	0.0008283135409157265	0.0009955043861919156	0.0009961536391663883	0.001095843796896118	0.0010958487786270246	0.0012051180061932285	0.0012043592482804048	0.001440629464965941	0.0014380333811909462	0.19128056443356722	0.1899948361259067	-0.00028053001275157863	-0.00019689192491370577	-0.0002805237744459843	-0.00019688754649863083
0.3066519147283146	0.0008262825895858749	0.000827873556936717	0.0009950164470875751	0.000995665537119332	0.0010953298284276146	0.0010953348215954543	0.0012045777309979062	0.001203819162670605	0.0014400387821433805	0.0014374432276766406	0.19132253908502045	0.19003652713978203	-0.0002791527994095433	-0.00019710586497295735	-0.0002791465835887408	-0.0001971014760520362
0.3084996467757088	0.0008258425635203342	0.0008274330535774651	0.0009945279606334942	0.0009951768876662903	0.0010948153022946776	0.0010948203069268889	0.0012040368917939157	0.001203278513110353	0.001439447536972927	0.001436852511728361	0.19136463540590032	0.19007833899993556	-0.000277781475061023	-0.0001973194179370752	-0.0002777752816499057	-0.00019731501848926913
0.31035851233818973	0.0008254020190731849	0.0008269920315222249	0.0009940389277114188	0.000994687691689872	0.0010943002195109267	0.001094305235635	0.0012034954897490952	0.0012027373007664312	0.001438855730989591	0.0014362612348768993	0.1914068537163306	0.1901202720243158	-0.0002764160178673758	-0.00019753258097346404	-0.0002764098467916698	-0.00019752817097815067
0.3122285785007863	0.0008249609569328144	0.0008265504914611617	0.0009935493492099193	0.0009941979500795132	0.0010937845810973775	0.0010937896087408591	0.001202953526039329	0.0012021955268136698	0.0014382633657379117	0.0014356693986625577	0.19144919433707655	0.19016232653151444	-0.00027505640605740567	-0.0001977453512413685	-0.0002750502572425595	-0.00019774093067770337
0.3141099127527488	0.0008245193777935379	0.0008261084340903752	0.0009930592260244157	0.000993707663731503	0.0010932683880824727	0.001093273427272962	0.0012024110018485797	0.0012016531924349673	0.001437670442771998	0.0014350770046351914	0.19149165758954623	0.19020450284075696	-0.0002737026179248092	-0.00019795772589051297	-0.00027369649129704854	-0.0001979532947378182
0.31600258298998396	0.0008240772823556116	0.0008256658601119166	0.0009925685590571956	0.0009932168335490036	0.0010927516415021007	0.0010927566922672516	0.0012018679183689069	0.001201110298821318	0.0014370769636555516	0.0014344840543542305	0.19153424379578837	0.19024680127190713	-0.0002723546318300629	-0.00019816970206276707	-0.0002723485273154469	-0.00019816526030005943
0.3179066575175057	0.0008236346713252554	0.0008252227702338089	0.0009920773492174374	0.0009927254604420708	0.001092234342399618	0.0010922394047671396	0.0012013242768004937	0.0012005668471718365	0.0014364829299618918	0.0014338905493887068	0.19157695327849225	0.1902892221454659	-0.00027101242619920196	-0.00019838127689086882	-0.0002710063437241228	-0.00019837682449733163
0.3198222050518999	0.0008231915454146702	0.0008247791651700627	0.000991585597421231	0.0009922335453276753	0.001091716491825874	0.0010917215658235286	0.0012007800783516724	0.0012000228386937776	0.0014358883432739856	0.0014332964913172858	0.19161978636098803	0.1903317657825681	-0.00026967597952282096	-0.0001985924474979528	-0.00026966991901361537	-0.00019858798445251957
0.32174929472380437	0.0008227479053420618	0.0008243350456407048	0.0009910933045916058	0.0009917410891297311	0.001091198090839237	0.0010912031764948435	0.0012002353242389512	0.0011994782746025713	0.001435293205184483	0.001432701881728293	0.19166274336724232	0.19037443250498257	-0.00026834527035873856	-0.00019880321099965959	-0.0002683392317421318	-0.0001987987372812916
0.32368799608040405	0.000822303751831651	0.0008238904123717832	0.0009906004716585372	0.0009912480927791025	0.0010906791405056065	0.0010906842378470372	0.0011996900156870274	0.00119893315612183	0.0014346975172957312	0.001432106722219738	0.19170582462186128	0.19041722263511274	-0.0002670202773294439	-0.00019901356450244267	-0.00026701426053249433	-0.00019900908009026774
0.3256383790879404	0.0008218590856137032	0.0008234452660954008	0.0009901070995589857	0.0009907545572136417	0.0010901596418984494	0.0010901647509536322	0.001199144153928828	0.0011983874844833913	0.0014341012812198164	0.0014315110143993516	0.19174903045008765	0.19046013649599355	-0.0002657009791213749	-0.00019922350510265252	-0.0002656949840716405	-0.0001992190099758262
0.32760051413423674	0.0008214139074245422	0.0008229996075497266	0.0009896131892369086	0.0009902604833782016	0.0010896395960988165	0.0010896447168957323	0.0011985977402055236	0.0011978412609273336	0.0014335044985785857	0.0014309147598846061	0.19179236117779885	0.19050317441129333	-0.0002643873544881936	-0.00019943302988964517	-0.00026438138111306575	-0.00019942852402710098
0.3295744720312385	0.0008209682180065702	0.0008225534374790161	0.0009891187416432804	0.0009897658722246574	0.0010891190041953625	0.001089124136762049	0.0011980507757665558	0.0011972944867019986	0.0014329071710036702	0.0014303179603027446	0.19183581713151143	0.1905463367053097	-0.00026307938224817695	-0.00019964213594328428	-0.00026307343047510257	-0.00019963761932381696
0.33156032401756863	0.000820522018108287	0.0008221067566336331	0.0009886237577361214	0.0009892707247119322	0.0010885978672843751	0.0010886030116489243	0.0011975032618696607	0.0011967471630640223	0.0014323093001365242	0.0014297206172908135	0.1918793986383712	0.19058962370297164	-0.00026177704128321766	-0.0001998508203337468	-0.0002617711110402543	-0.00019984629293637313
0.33355814176109866	0.0008200753084843117	0.0008216595657700671	0.0009881282384805146	0.0009887750418060173	0.001088076186469797	0.001088081342660356	0.0011969551997808986	0.0011961992912783547	0.0014317108876284498	0.0014291227324956853	0.1919231060261612	0.19063303572983403	-0.0002604803105414333	-0.00020005908012352136	-0.0002604744017562499	-0.00020005454192675853
0.33556799736153503	0.000819628089895401	0.0008212118656509545	0.0009876321848486295	0.0009882788244799916	0.0010875539628632438	0.001087559130908016	0.001196406590774671	0.0011956508726182872	0.0014311119351406172	0.001428524307574094	0.19196693962329323	0.19067657311208283	-0.00025918916903572287	-0.00020026691236607608	-0.0002591832816367101	-0.00020026236334888536
0.3375899633530214	0.0008191803631084644	0.0008207636570450945	0.000987135597819738	0.0009877820737140442	0.0010870311975840327	0.0010870363775112757	0.0011958574361337502	0.0011951019083654747	0.0014305124443441007	0.0014279253441926505	0.19201089975881488	0.19072023617653036	-0.0002579035958429343	-0.00020047431410563643	-0.00025789772975876035	-0.00020046975424689584
0.3396241127067558	0.0008187321288965899	0.0008203149407274734	0.0009866384783802468	0.0009872847904954984	0.0010865078917592032	0.0010865130835972304	0.0011953077371493013	0.001194552399809962	0.001429912416919905	0.0014273258440278857	0.19205498676239774	0.19076402525061315	-0.0002566235701044195	-0.00020068128237760163	-0.0002566177252637525	-0.00020067671165602263
0.3416705188336247	0.0008182833880390617	0.0008198657174792791	0.0009861408275237083	0.0009867869758188302	0.0010859840465235412	0.0010859892503007212	0.0011947574951209094	0.0011940023482502073	0.0014293118545589975	0.0014267258087662677	0.19209920096434752	0.19080794066239343	-0.00025534907102631177	-0.0002008878142087389	-0.00025534324735776437	-0.00020088323260297747
0.343729255586852	0.0008178341413213776	0.0008194159880879262	0.0009856426462508511	0.0009862886306856939	0.0010854596630196006	0.0010854648787643583	0.0011942067113566042	0.0011934517549931107	0.0014287107589623267	0.001426125240104238	0.19214354269559528	0.19085198274055762	-0.00025408007787874887	-0.00020109390661676718	-0.0002540742753117664	-0.00020108931410559028
0.34580039726466444	0.0008173843895352705	0.000818965753347071	0.000985143935569595	0.0009857897561049407	0.0010849347423977289	0.0010849399701385438	0.0011936553871728815	0.001192900621354031	0.001428109131840862	0.0014255241397482293	0.19218801228769916	0.1908961518144112	-0.0002528165699959839	-0.00020129955661055132	-0.00025281078845984517	-0.00020129495317258717
0.3478840186129729	0.0008169341334787269	0.0008185150140566324	0.0009846446964950771	0.000985290353092641	0.0010844092858160875	0.0010844145255814958	0.001193103523894733	0.001192348948656821	0.0014275069749156118	0.0014249225094147117	0.19223261007284462	0.1909404482138866	-0.00025155852677649637	-0.00020150476119024097	-0.00025155276620042466	-0.00020150014680386796
0.34998019482807	0.0008164833739560074	0.0008180637710228125	0.0009841449300496726	0.0009847904226721075	0.0010838832944406772	0.0010838885462592712	0.0011925511228556653	0.0011917967382338416	0.0014269042899176631	0.001424320350830198	0.19227733638383807	0.1909848722695306	-0.0002503059276825481	-0.00020170951734674314	-0.00025030018799659937	-0.00020170489199081154
0.352089001559344	0.0008160321117776649	0.0008176120250581143	0.0009836446372630152	0.000984289965873915	0.0010833567694453609	0.0010833620333457871	0.001191998185397729	0.0011912439914259939	0.001426301078588194	0.0014237176657312905	0.19232219155411115	0.19102942431251257	-0.0002490587522402943	-0.00020191382206252717	-0.00024905303337446894	-0.00020190918571560967
0.3542105149120084	0.0008155803477605655	0.000817159776981364	0.0009831438191720194	0.0009837889837359258	0.0010828297120118843	0.001082834988022847	0.0011914447128715411	0.0011906907095827423	0.001425697342678521	0.0014231144558646996	0.19236717591771768	0.19107410467461824	-0.00024781698003878416	-0.0002021176723103757	-0.00024781128192313817	-0.00020211302495087846
0.35634481144984936	0.0008151280827279102	0.0008167070276177296	0.000982642476820907	0.0009832874773033093	0.0010823021233299069	0.0010823074114801653	0.0011908907066363148	0.0011901368940621382	0.001425093083950114	0.00142251072298728	0.19241228980933056	0.19111891368824807	-0.0002465805907321261	-0.00020232106505518876	-0.0002465749132970485	-0.00020231640666165673
0.35849196819798806	0.0008146753175092462	0.0008162537777987352	0.000982140611261218	0.0009827854476285596	0.0010817740045970111	0.0010817793049153815	0.0011903361680598713	0.001189582546230842	0.001424488304174624	0.0014219064688660464	0.1924575335642417	0.19116385168641997	-0.0002453495640373782	-0.00020252399725292913	-0.00024534390721320243	-0.00020251932780357418
0.36065206264566085	0.0008142220529404967	0.0008158000283622907	0.000981638223551844	0.0009822828957715263	0.0010812453570187403	0.0010812506695340952	0.001189781098518683	0.0011890276674641552	0.001423883005133923	0.0014213016952782168	0.1925029075183639	0.19120891900276374	-0.0002441238797332157	-0.00020272646584892917	-0.00024411824345105249	-0.00020272178532251828
0.3628251727490157	0.0008137682898639758	0.0008153457801527049	0.0009811353147590471	0.0009817798227994307	0.001080716181808616	0.001080721506549883	0.0011892254993978843	0.0011884722591460398	0.0014232771886201214	0.001420696404011229	0.1925484120082213	0.1912541159715218	-0.000242903517663845	-0.00020292846778177664	-0.00024289790185463844	-0.00020292377615660495
0.3650113769339257	0.000813314029128406	0.0008148910340207039	0.0009806318859564745	0.000981276229786886	0.0010801864801881559	0.0010801918171843205	0.001188669372091301	0.0011879163226691419	0.0014226708564356015	0.0014200905968627755	0.1925940473709584	0.19129944292754758	-0.0002416884577354783	-0.00020312999998017833	-0.00024168286233011704	-0.0002031252972343467
0.36721075409881926	0.0008128592715889433	0.0008144357908234563	0.0009801279382251906	0.0009807721178159265	0.0010796562533869076	0.0010796616026670118	0.001188112718001475	0.0011873598594348232	0.0014220640103930447	0.00141948427564083	0.19263981394432822	0.1913449002063032	-0.00024047867991630612	-0.00020333105936296003	-0.00024047310484653917	-0.00020332634547509665
0.3694233836175272	0.0008124040181071936	0.0008139800514245893	0.0009796234726536942	0.0009802674879760235	0.0010791255026424665	0.001079130864235607	0.0011875555385396934	0.0011868028708531804	0.0014214566523154633	0.001418877442163679	0.19268571206670002	0.1913904881438587	-0.0002392741642392171	-0.00020353164284170333	-0.0002392686094364882	-0.0002035269177899368
0.37164934534214805	0.0008119482695512303	0.0008135238166942095	0.00097911849033794	0.0009797623413641072	0.0010785942292004954	0.0010785996031358286	0.0011869978351260056	0.001186245358343072	0.0014208487840362209	0.0014182700982599415	0.1927317420770512	0.19143620707689274	-0.00023807489079935573	-0.00020373174731871946	-0.00023806935619541392	-0.00020372701108126168
0.3738887196059291	0.0008114920267956172	0.0008130670875089186	0.0009786129923813577	0.00097925667908459	0.0010780624343147529	0.0010780678206214892	0.00118643960918925	0.001185687323332137	0.0014202404073990662	0.0014176622457686028	0.19277790431496925	0.19148205734268467	-0.00023688083975254015	-0.0002039313696856615	-0.00023687532527968957	-0.00020392662224097413
0.3761415872261661	0.0008110352907214326	0.000812609864751844	0.000978106979894887	0.000978750502249395	0.0010775301192471217	0.0010775355179545297	0.0011858808621670882	0.0011851287672568368	0.0014196315242581679	0.0014170538865390543	0.19282419912064666	0.19152803927911963	-0.00023569199131923124	-0.00020413050682713263	-0.00023568649690916543	-0.0002041257481530112
0.3784080295071193	0.0008105780622162762	0.0008121521493126446	0.000977600453996981	0.0009782438119779646	0.001076997285267616	0.0010770026964050223	0.001185321595506016	0.0011845696915624582	0.0014190221364781274	0.0014164450224310988	0.19287062683488548	0.19157415322468405	-0.00023450832578220115	-0.00020432915561865994	-0.0002345028513676406	-0.00020432438569345512
0.3806881282429484	0.0008101203421743012	0.0008116939420875406	0.0009770934158136403	0.000977736609397293	0.0010764639336544224	0.001076469357251208	0.0011847618106613975	0.0011840100977031543	0.0014184122459340216	0.001415835655314993	0.19291718779908984	0.19162039951846466	-0.00023332982348417408	-0.00020452731292519566	-0.000233324368997756	-0.00020452253172703605
0.38298196572066395	0.00080966213149623	0.0008112352439793308	0.0009765858664784353	0.0009772288956419461	0.0010759300656939135	0.0010759355017795195	0.0011842015090974887	0.0011834499871419637	0.0014178018545114258	0.001415225787071483	0.19296388235526551	0.19166677850014502	-0.00023215646483215613	-0.00020472497560417025	-0.00023215103020651773	-0.00020472018311101792
0.3852896247230969	0.0008092034310893725	0.0008107760558974099	0.0009760778071325227	0.000976720671854081	0.0010753956826806738	0.0010754011312845962	0.0011836406922874601	0.0011828893613508354	0.0014171909641064434	0.001414615419591812	0.19301071084601965	0.19171329051000746	-0.0002309882302941324	-0.00020492214050352175	-0.00023098281546268806	-0.00020491733669378287
0.38761118853188686	0.0008087442418676472	0.0008103163787577923	0.0009755692389246703	0.0009762119391834714	0.0010748607859175233	0.0010748662470693158	0.0011830793617134247	0.0011823282218106543	0.0014165795766257305	0.0014140045547777701	0.19305767361455972	0.19175993588892642	-0.00022982510040017723	-0.00020511880446236197	-0.00022981970529581397	-0.00020511398931372105
0.3899467409304866	0.0008082845647516005	0.0008098562134831274	0.000975060163011279	0.0009757026987875262	0.0010743253767155397	0.0010743308504448147	0.0011825175188664595	0.0011817665700112662	0.0014159676939865318	0.0014133931945417095	0.19310477100468892	0.19180671497837146	-0.0002286670557421211	-0.00020531496431069884	-0.00022866168029819778	-0.00020531013780122898
0.39229636620718694	0.0008078244006684273	0.0008093955610027247	0.0009745505805564055	0.0009751929518313146	0.0010737894563940843	0.0010737949427305103	0.0011819551652466336	0.0011812044074515045	0.0014153553181167039	0.0014127813408065777	0.19315200336080587	0.19185362812040416	-0.00022751407697296777	-0.00020551061686954752	-0.00022750872112309306	-0.0002055057789770165
0.3946601491581577	0.0008073637505519914	0.0008089344222525693	0.0009740404927317833	0.0009746826994875873	0.0010732530262808227	0.0010732585252541276	0.001181392302363031	0.001180641735639211	0.0014147424509547428	0.0014121689955059443	0.19319937102790227	0.1919006756576721	-0.00022636614480706085	-0.00020570575895048626	-0.00022636080848525975	-0.00020570090965305043
0.3970381750905084	0.0008069026153428448	0.0008084727981753447	0.0009735299007168467	0.0009741719429367984	0.001072716087711753	0.0010727215993517195	0.0011808289317337798	0.0011800785560912683	0.00141412909444982	0.0014115561605840363	0.1932468743515628	0.19194785793341526	-0.00022522324002069438	-0.00020590038735676663	-0.00022521792316101963	-0.00020589552663236033
0.39943052982536675	0.0008064409959882442	0.0008080106897204499	0.0009730188056987488	0.0009736606833671273	0.0010721786420312216	0.0010721841663676927	0.001180265054886071	0.001179514870333614	0.0014135152505618	0.0014109428379957525	0.1932945136779615	0.19199517529145402	-0.0002240853434506973	-0.00020609449888214781	-0.0002240800459871184	-0.00020608962670834452
0.4018372997009759	0.0008059788934421802	0.0008075480978440249	0.0009725072088723914	0.0009731489219745041	0.0010716406905919569	0.0010716462276548322	0.001179700673356191	0.001178950679901279	0.001412900921261282	0.0014103290297067127	0.19334228935385914	0.19204262807619552	-0.00022295243599546044	-0.00020628809031167372	-0.0002229471578626685	-0.00020628320666665756
0.40425857157581063	0.0008055163086653841	0.0008070850235089606	0.000971995111440436	0.0009726366599626221	0.0010711022347550802	0.001071107784574317	0.0011791357886895362	0.0011783859863383971	0.0014122861085296154	0.00140971473769326	0.19339020172660296	0.1920902166326282	-0.00022182449861443687	-0.00020648115842161752	-0.00022181923974684548	-0.00020647626328285096
0.4066944328317112	0.0008050532426253599	0.0008066214676849314	0.0009714825146133375	0.0009721238985429751	0.001070563275890142	0.0010705688384957568	0.0011785704024406506	0.0011778207911982486	0.0014116708143589376	0.0014090999639425165	0.19343825114412372	0.19213794130632056	-0.0002207015123262268	-0.00020667369997762197	-0.00022069627265841607	-0.00020666879332278953
0.4091449713770379	0.0008045896962963994	0.0008061574313484058	0.0009709694196093611	0.0009716106389348685	0.0010700238153751398	0.001070029390797207	0.0011780045161732438	0.0011772550960432687	0.0014110550407522016	0.0014084847104523929	0.19348643795493303	0.19218580244341546	-0.00021958345821243563	-0.00020686571173847423	-0.0002195782376797628	-0.000206860793545538
0.411610275649843	0.0008041256706595977	0.0008056929154826678	0.0009704558276545998	0.0009710968823654402	0.0010694838545965374	0.0010694894428651882	0.0011774381314602145	0.0011766889024450804	0.001410438789723198	0.0014078689792316244	0.19353476250812482	0.19223380039063703	-0.00021847031741348277	-0.00020705719045233106	-0.00021846511595141616	-0.00020705226069916982
0.41409043462106226	0.0008036611667028835	0.0008052279210778421	0.0009699417399830087	0.0009705826300696938	0.0010689433949492998	0.0010689489960947238	0.0011768712498836811	0.0011761222119845219	0.0014098220632965937	0.0014072527722998013	0.19358322515336482	0.19228193549527822	-0.00021736207113079442	-0.00020724813285885602	-0.00021735688867441372	-0.00020724319152287674
0.41658553779772634	0.0008031961854210287	0.0008047624491309092	0.0009694271578364152	0.0009700678832905116	0.0010684024378369032	0.0010684080518893497	0.0011763038730350046	0.0011755550262516653	0.0014092048635079531	0.0014066360916873914	0.1936318262409002	0.19233020810520354	-0.00021625870062658148	-0.00020743853568913617	-0.00021625353711124395	-0.00020743358274777357
0.41909567522619073	0.0008027307278156754	0.0008042965006457252	0.0009689120824645476	0.0009695526432786783	0.00106786098467137	0.0010678666116611464	0.0011757360025148106	0.001174987346845846	0.001408587192403769	0.0014060189394357737	0.1936805661215464	0.19237861856884791	-0.00021516018722239627	-0.00020762839566434987	-0.00021515504258368123	-0.00020762343109498316
0.4216209374953856	0.0008022647948953514	0.0008038300766330468	0.000968396515125055	0.0009690369112929069	0.0010673190368732848	0.0010673246768307585	0.0011751676399330178	0.0011744191753756885	0.0014079690520414888	0.001405401317597268	0.1937294451466917	0.1924271672352126	-0.00021406651229913254	-0.0002078177094962108	-0.0002140613864734242	-0.0002078127332767743
0.42416141574008476	0.0008017983876754979	0.0008033631781105465	0.0009678804570835372	0.0009685206885998592	0.0010667765958718286	0.001066782248827422	0.0011745987869088703	0.0011738505134591302	0.0014073504444895575	0.0014047832282351599	0.19377846366829177	0.1924758544538625	-0.00021297765729821894	-0.00020800647388771742	-0.0002129725502220403	-0.00020800148599600665
0.4267172016441951	0.0008013315071784797	0.0008028958061028357	0.0009673639096135542	0.0009680039764741673	0.0010662336631047896	0.001066239329088986	0.0011740294450709482	0.0011732813627234472	0.0014067313718274263	0.0014041646734237337	0.19382762203886905	0.19252468057492547	-0.0002118936037227015	-0.0002081946855347072	-0.0002118885153319372	-0.00020818968594782383
0.42928838744406506	0.0008008641544336085	0.0008024279616414803	0.0009668468739966545	0.0009674867761984534	0.0010656902400185899	0.0010656959190619313	0.0011734596160571976	0.001172711724805274	0.001406111836145586	0.0014035456552482888	0.19387692061150807	0.19257364594908832	-0.00021081433313316356	-0.0002083823411219432	-0.00021080926336441985	-0.00020837732981732193
0.43187506593181346	0.0008003963304771675	0.000801959645765026	0.000966329351522401	0.0009669690890633576	0.0010651463280683163	0.0010651520202014037	0.0011728893015149648	0.0011721416013506366	0.0014054918395456073	0.0014029261758051867	0.19392635973985678	0.19262275092759443	-0.00020973982714850292	-0.00020856943732394662	-0.00020973477593860812	-0.00020856441427902217
0.4344773304586784	0.0007999280363524301	0.000801490859519021	0.0009658113434883932	0.0009664509163675635	0.0010646019287177434	0.0010646076339712366	0.001172318503101016	0.0011715709940149836	0.0014048713841401655	0.0014023062372018745	0.19397593977811944	0.1926719958622446	-0.0002086700674495401	-0.00020875597080854957	-0.00020866503473540576	-0.00020875093600072891
0.4370952749383861	0.000799459273109672	0.0008010216039560243	0.0009652928512002792	0.0009659322594178047	0.0010640570434393454	0.0010640627618439629	0.0011717472224815537	0.001170999904463188	0.0014042504720530537	0.0014016858415569016	0.1940256610810575	0.19272138110538914	-0.00020760503577518796	-0.00020894193823348117	-0.00020760002149430856	-0.00020893689164042106
0.4397289938505404	0.0007989900418062061	0.0008005518801356388	0.0009647738759717941	0.0009654131195289058	0.0010635116737143363	0.0010635174053008547	0.0011711754613322597	0.001170428334369599	0.0014036291054192384	0.0014010649909999614	0.19407552400398567	0.19277090700993002	-0.00020654471392334006	-0.00020912733624725566	-0.0002065397180125994	-0.0002091222778458912
0.4423785822440318	0.000798520343506387	0.000800081689124524	0.0009642544191247676	0.0009648934980237938	0.0010629658210326786	0.0010629715658319367	0.001170603221338304	0.0011698562854180496	0.0014030072863848628	0.0014004436876719178	0.19412552890277043	0.19282057392931412	-0.00020548908375123132	-0.00020931216148958876	-0.00020548410614798507	-0.00020930709125702163
0.4450441357404687	0.0007980501792816434	0.0007996110319964194	0.0009637344819891573	0.0009643733962335239	0.0010624194868931202	0.0010624252449360143	0.0011700305041943812	0.001169283759301891	0.0014023850171072949	0.001399821933724828	0.1941756761338258	0.19287038221753483	-0.00020443812717421683	-0.00020949641059039847	-0.00020443316781634802	-0.00020949132850400787
0.44772575053762753	0.0007975795502104911	0.0007991399098321631	0.0009632140659030656	0.0009638528154973021	0.0010618726728032085	0.0010618784441206951	0.0011694573116047297	0.0011687107577240162	0.001401762299755144	0.001399199731321982	0.19422596605411105	0.19292033222912805	-0.00020339182616663232	-0.0002096800801708043	-0.00020338688499235702	-0.00020967498620819147
0.4504235234129248	0.0007971084573785584	0.0007986683237197128	0.0009626931722127638	0.0009633317571625063	0.0010613253802793223	0.0010613311649024148	0.0011688836452831617	0.0011681372823968794	0.0014011391365082962	0.0013985770826379154	0.1942763990211297	0.1929704243191654	-0.0002023501627619051	-0.00020986316684332151	-0.00020234523970932838	-0.00020985806098167137
0.4531375517269096	0.0007966369018785993	0.0007981962747541657	0.0009621718022727125	0.00096281022258471	0.0010607776108466848	0.0010607834088064592	0.0011683095069530815	0.00116756333504253	0.001400515529557936	0.0013979539898584573	0.1943269753929245	0.19302065884325803	-0.00020131311905113858	-0.00021004566721058437	-0.00020130821405817123	-0.00021004054942663775
0.4558679334267773	0.0007961648848105244	0.0007977237640377816	0.0009616499574455916	0.0009622882131277073	0.0010602293660394026	0.0010602351773669931	0.001167734898347521	0.0011669889173926361	0.00139989148110659	0.0013973304551807458	0.19437769552807355	0.1930710361575497	-0.00020028067718355635	-0.00021022757786579027	-0.00020027579018874753	-0.00021022244813673208
0.45861476704990445	0.0007956924072814098	0.0007972507926799987	0.0009611276391023102	0.0009617657301635304	0.0010596806474004752	0.0010596864721270768	0.001167159821209156	0.0011664140311885053	0.0013992669933681392	0.001396706480813262	0.19442855978569368	0.19312155661871433	-0.00019925281936744588	-0.00021040889539405971	-0.00019924795030951126	-0.00021040375369707487
0.4613781517274047	0.000795219470405526	0.0007967773617974561	0.0009606048486220425	0.000961242775072475	0.0010591314564818276	0.001059137294638694	0.001166584277290338	0.0011658386781811133	0.0013986420685678552	0.001396082068975856	0.1944795685254295	0.19317222058395414	-0.00019822952786846537	-0.000210589616370771	-0.00019822467668606514	-0.00021058446268265585
0.4641581871877068	0.0007947460753043522	0.0007963034725140155	0.0009600815873922392	0.0009607193492431235	0.00105858179484433	0.0010585876464627767	0.0011660082683531137	0.0011652628601311313	0.0013980167089424308	0.0013954572218997795	0.1945307221074561	0.19322302841099717	-0.00019721078501014344	-0.00021076973736172677	-0.00019720595164257615	-0.00021076457165983276
0.4669549737601532	0.0007942722231066028	0.0007958291259607782	0.0009595578568086604	0.0009601954540723649	0.001058031664057826	0.001058037529169225	0.0011654317961692577	0.0011646865788089448	0.0013973909167400078	0.0013948319418277111	0.19458202089247248	0.1932739804580912	-0.0001961965731737958	-0.00021094925492409766	-0.00019619175756041551	-0.00021094407718552644
0.46976861237862133	0.0007937979149482398	0.0007953543232761085	0.0009590336582753871	0.000959671090965421	0.0010574810657011506	0.0010574869443369373	0.0011648548625202903	0.0011641098359946873	0.0013967646942202	0.001394206231013787	0.19463346524170233	0.19332507708400404	-0.00019518687479813668	-0.00021112816560536762	-0.00019518207687777012	-0.00021112297580641592
0.4725992045851658	0.0007933231519725048	0.0007948790656056569	0.0009585089932048569	0.0009591462613358696	0.0010569300013621627	0.0010569358935538327	0.001164277469197513	0.0011635326334782652	0.0013961380436541381	0.0013935800917236354	0.19468505551688695	0.19337631864801985	-0.00019418167237980621	-0.00021130646594419433	-0.0001941768920923903	-0.0002113012640622136
0.4754468525336833	0.0007928479353299245	0.0007944033541023701	0.0009579838630178727	0.0009586209666056589	0.0010563784726377585	0.001056384378416865	0.0011636996180020187	0.0011629549730593717	0.0013955109673244742	0.00139295352623439	0.19473679208028294	0.19342770550993474	-0.00019318094847253775	-0.00021148415247018715	-0.0001931761857580372	-0.00021147893848227906
0.47831165899359906	0.000792372266178345	0.0007939271899265233	0.0009574582691436359	0.0009580952082051416	0.0010558264811339054	0.0010558324005320637	0.0011631213107447347	0.001162376856547527	0.0013948834675254352	0.0013923265368347378	0.19478867529466284	0.19347923803005307	-0.00019218468568704683	-0.00021166122170312995	-0.00019217994048509324	-0.00021165599558575776
0.4811937273535759	0.0007918961456829438	0.0007934505742457336	0.0009569322130197657	0.0009575689875730897	0.0010552740284656592	0.0010552799615145454	0.0011625425492464367	0.0011617982857620962	0.0013942555465628354	0.001391699125824933	0.19484070552330654	0.1935309165691871	-0.00019119286669141977	-0.00021183767015409138	-0.00019118813894222764	-0.00021183243188410694
0.4840931616252451	0.000791419575016254	0.0007929735082349836	0.0009564056960923203	0.000957042306156721	0.0010547211162571925	0.0010547270629885426	0.0011619633353377775	0.0011612192625323184	0.0013936272067541164	0.0013910712955168378	0.19489288313000103	0.19358274148865307	-0.00019020547421014222	-0.0002120134943243146	-0.00019020076385403706	-0.00021200824387851425
0.4870100664469608	0.0007909425553581834	0.0007924959930766415	0.0009558787198158224	0.000956515165411722	0.0010541677461418176	0.0010541737065874286	0.0011613836708593154	0.001160639788697328	0.0013929984504283664	0.0013904430482339421	0.19494520847903682	0.1936347131502627	-0.00018922249102498734	-0.00021218869070641078	-0.0001892177980027665	-0.00021218342806178514
0.4899445470875755	0.0007904650878960349	0.0007920180299604779	0.0009553512856532788	0.0009559875668022654	0.0010536139197620084	0.0010536198939537368	0.001160803557661535	0.0011600598661061824	0.0013923692799263573	0.0013898143863113972	0.19499768193520445	0.1936868319163282	-0.00018824389997501578	-0.00021236325578433135	-0.0001882392242270048	-0.0002123579809172882
0.49289670945023945	0.0007899871738245258	0.0007915396200836911	0.0009548233950762045	0.0009554595118010389	0.0010530596387694241	0.0010530656267391896	0.0011602229976048711	0.001159479496617888	0.0013917396976005645	0.0013891853120960396	0.1950503038637876	0.19373909814965243	-0.00018726968395374466	-0.00021253718603067573	-0.00018726502542093515	-0.00021253189891801139
0.4958666600762229	0.0007895088143458157	0.0007910607646509285	0.0009542950495646513	0.0009549310018892692	0.0010525049048249445	0.0010525109066047247	0.0011596419925597506	0.0011588986821014294	0.0013911097058152124	0.001388555827946436	0.19510307463056736	0.19379151221352725	-0.0001862998259125892	-0.00021271047791032727	-0.00018629518453619487	-0.0002127051785287548
0.4988545061487607	0.0007890300106695153	0.0007905814648743023	0.0009537662506072182	0.0009544020385567376	0.001051949719598675	0.001051955735220511	0.0011590605444065933	0.0011583174244357885	0.0013904793069462846	0.001387925936232888	0.1951559946018105	0.19384407447173252	-0.00018533430885983582	-0.00021288312787953734	-0.00018532968458065402	-0.0002128778162052425
0.5018603554969207	0.0007885507640127159	0.0007901017219734134	0.0009532369997010847	0.000953872623301809	0.0010513940847699862	0.0010514001142659802	0.0011584786550358566	0.0011577357255099724	0.0013898485033815606	0.001387295639337482	0.19520906414427155	0.19389678528852694	-0.00018437311585783878	-0.00021305513238328855	-0.00018436850861744403	-0.0002130498083930954
0.5048843165994948	0.000788071075600008	0.0007896215371753712	0.0009527072983520336	0.0009533427576314514	0.0010508380020275339	0.001050844045429848	0.0011578963263480548	0.0011571535872230403	0.001389217297520655	0.0013866649396541062	0.19526228362518316	0.19394964502864936	-0.0001834162300266562	-0.00021322648785904175	-0.0001834116397670671	-0.00021322115152985766
0.5079264985889148	0.0007875909466634984	0.0007891409117148127	0.0009521771480744624	0.0009528124430612597	0.001050281473069278	0.0010502875304101347	0.001157313560253782	0.0011565710114841302	0.0013885856917750254	0.0013860338395884808	0.19531565341226254	0.19400265405731634	-0.00018246363454152426	-0.00021339719073423802	-0.00018245906120437083	-0.000213391842042443
0.5109870112551897	0.0007871103784428369	0.0007886598468339275	0.0009516465503914228	0.0009522816811154809	0.0010497244996025155	0.0010497305709142003	0.0011567303586737447	0.0011559880002124808	0.001387953688568021	0.0013854023415581966	0.19536917387369557	0.19405581274021014	-0.0001815153126330793	-0.00021356723742677053	-0.00018151075616013035	-0.00021356187634863355
0.5140659650498691	0.0007866293721852307	0.0007881783437824737	0.0009511155068346295	0.0009517504733270346	0.001049167083343898	0.0010491731686587571	0.0011561467235387784	0.0011554045553374618	0.001387321290334902	0.001384770447992734	0.19542284537814023	0.19410912144348366	-0.0001805712475880239	-0.00021373662434565066	-0.00018056670792146456	-0.0002137312508576905
0.5171634710900281	0.0007861479291454721	0.0007876964038178033	0.0009505840189444935	0.0009512188212375366	0.0010486092260194601	0.0010486153253699015	0.0011555626567898863	0.001154820678798598	0.0013866884995228743	0.0013841381613334952	0.19547666829472354	0.1941625805337533	-0.0001796314227482665	-0.00021390534789061943	-0.00017962689983044844	-0.0002138999619691606
0.5202796411622786	0.0007856660505859509	0.0007872140282048775	0.0009500520882701366	0.0009506867263973204	0.0010480509293646395	0.001048057042783133	0.0011549781603782479	0.0011542363725455908	0.0013860553185911077	0.0013835054840338336	0.1955306429930306	0.19421619037809332	-0.00017869582151097685	-0.00021407340445181444	-0.00017869131528439053	-0.0002140680060732647
0.5234145877268029	0.0007851837377766825	0.0007867312182162923	0.000949519716369421	0.000950154190365464	0.001047492195124307	0.0010474983226433836	0.001154393236265263	0.0011536516385383527	0.0013854217500107809	0.0013828724185590841	0.19558476984311035	0.19426995134403532	-0.00017776442732836406	-0.00021424079040996413	-0.00017775993773577747	-0.0002142353795508145
0.5265684239214125	0.0007847009919953244	0.0007862479751322961	0.0009489869048089677	0.0009496212147098085	0.0010469330250527855	0.0010469391667050376	0.0011538078864225642	0.0011530664787470241	0.0013847877962650966	0.0013822389673865897	0.195639049215464	0.19432386379956101	-0.00017683722370792632	-0.00021440750213694293	-0.00017683275069210747	-0.00021440207877332362
0.5297412635656308	0.0007842178145271993	0.0007857643002408146	0.0009484536551641835	0.0009490878010069856	0.0010463734209138775	0.0010463795767319606	0.0011532221128320484	0.0011524808951520063	0.0013841534598493205	0.0013816051330057355	0.19569348148104243	0.1943779281130997	-0.00017591419421153498	-0.00021457353599449447	-0.00017590973771555718	-0.00021456810010278549
0.5329332211648017	0.0007837342066653151	0.0007852801948374655	0.0009479199690192808	0.0009485539508424358	0.0010458133844808899	0.0010458195544975199	0.0011526359174859025	0.0011518948897439839	0.0013835187432708063	0.0013809709179179697	0.19574806701124456	0.19443214465352618	-0.00017499532245651706	-0.00021473888833600796	-0.00017499088242367566	-0.0002147334398925338
0.5361444119142209	0.0007832501697103834	0.000784795660225583	0.0009473858479673017	0.0009480196658104346	0.0010452529175366532	0.0010452591017846094	0.001152049302386626	0.0011513084645239475	0.0013828836490490206	0.0013803363246368378	0.19580280617791007	0.19448651379015064	-0.00017408059211440619	-0.00021490355550499163	-0.00017407616848788554	-0.00021489809448571595
0.5393749517032939	0.0007827657049708459	0.0007843106977162414	0.0009468512936101423	0.0009474849475141173	0.001044692021873554	0.0010446982203856773	0.0011514622695470635	0.0011507216215032288	0.001382248179715584	0.0013797013556880182	0.19585769935331868	0.1945410358927208	-0.0001731699869107206	-0.0002150675338350172	-0.0001731655796342324	-0.00021506206021629226
0.5426249571197181	0.0007822808137628889	0.0007838253086282705	0.0009463163075585752	0.0009469497975654963	0.0010441306992935544	0.0010441369121027475	0.0011508748209904237	0.0011501343627035167	0.0013816123378142876	0.001379066013609337	0.19591274691018112	0.19459571133141415	-0.0001722634906261844	-0.0002152308196514685	-0.00017225909964346808	-0.00021522533340948002
0.5458945454536906	0.0007817954974104682	0.0007833394942882784	0.0009457808914322688	0.0009464142175854896	0.0010435689516082145	0.0010435751787474428	0.001150286958750307	0.0011495466901568882	0.0013809761259011293	0.0013784303009508076	0.19596794922163946	0.19465054047683425	-0.0001713610870950899	-0.00021539340926937656	-0.00017135671235019023	-0.00021538791038031024
0.5491838347021408	0.0007813097572453308	0.0007828532560306758	0.0009452450468598201	0.0009458782092039433	0.0010430067806387249	0.001043013022141015	0.0011496986848707376	0.001148958605905836	0.001380339546544344	0.001377794220274659	0.19602330666125922	0.19470552370000643	-0.00017046276020629691	-0.00021555529899508485	-0.00017045840164314763	-0.00021554978743490438
0.5524929435729888	0.0007808235946070303	0.0007823665951976912	0.000944708775478764	0.0009453417740596504	0.0010424441882159188	0.001042450444114362	0.0011491100014061758	0.0011483701120032885	0.0013797026023244236	0.0013771577741553613	0.19607881960302576	0.19476066137237397	-0.00016956849390176165	-0.00021571648512477837	-0.0001695641514644075	-0.0002157109608691976
0.55582199148943	0.0007803370108429574	0.0007818795131393988	0.0009441720789356145	0.0009448049138003834	0.0010418811761803138	0.0010418874465080627	0.0011485209104215666	0.001147781210512645	0.0013790652958341658	0.0013765209651796612	0.19613448842134212	0.19481595386579098	-0.000168678272177758	-0.00021587696394545497	-0.0001686739458109099	-0.00021587142697085393
0.5591710985942444	0.000779850007308349	0.0007813920112137305	0.0009436349588858667	0.0009442676300829031	0.0010413177463821169	0.0010413240311723867	0.0011479314139923357	0.001147191903507788	0.0013784276296786764	0.0013758837959465982	0.19619031349101904	0.1948714015525218	-0.0001677920790844334	-0.00021603673173539728	-0.0001677877687325524	-0.0002160311820175731
0.5625403857541326	0.00077936258536632	0.0007809040907865081	0.0009430974169940406	0.0009437299245729991	0.0010407539006812656	0.0010407601999673352	0.001147341514204445	0.0011466021930731263	0.0013777896064754243	0.001375246269067556	0.19624629518727577	0.1949270048052322	-0.00016690989872475415	-0.0002161957847623408	-0.00016690560433282875	-0.00021619022227745144
0.565929974564078	0.0007788747463878781	0.0007804157532314519	0.0009425594549336887	0.000943191798945496	0.001040189640947442	0.0010401959547626507	0.0011467512131543972	0.0011460120813036041	0.0013771512288542527	0.001374608387166264	0.19630243388573196	0.19498276399698852	-0.00016603171525550464	-0.0002163541192853613	-0.00016602743676866205	-0.00021634854400959247
0.569339987351735	0.0007783864917519469	0.0007799269999302155	0.0009420210743874286	0.000942653254884292	0.0010396249690601037	0.0010396312974378548	0.0011461605129492757	0.0011454215703047405	0.00137651249945742	0.0013739701528788545	0.19635872996240553	0.19503867950124815	-0.00016515751288681546	-0.0002165117315541254	-0.0001651532502499331	-0.00021650614346296893
0.5727705471818436	0.0007778978228453854	0.0007794378322723928	0.0009414822770469623	0.000942114294082371	0.001039059886908502	0.0010390662298822627	0.0011455694157067597	0.0011448306621926491	0.0013758734209396205	0.0013733315688538694	0.19641518379370276	0.195094751691861	-0.00016428727588174707	-0.00021666861780858526	-0.0001642830290400632	-0.00021666301687778278
0.5762217778606706	0.0007774087410630122	0.0007789482516555506	0.0009409430646130997	0.000941574918241831	0.0010384943963917142	0.0010385007539950141	0.00114497792355516	0.0011442393590940624	0.0013752339959680203	0.001372692637752303	0.19647179575642076	0.19515098094305708	-0.00016342098855604004	-0.00021682477427900637	-0.0001634167574548484	-0.00021681916048418848
0.5796938039404782	0.0007769192478076232	0.0007784582594852446	0.0009404034387957848	0.0009410351290739092	0.001037928499418662	0.0010379348716850958	0.0011443860386334385	0.0011436476631463664	0.0013745942272222831	0.001372053362247628	0.19652856622773462	0.19520736762944874	-0.00016255863527830927	-0.0002169801971862173	-0.00016255441986379182	-0.00021697457050379176
0.5831867507240184	0.0007764293444900168	0.0007779678571750387	0.0009398634013141173	0.0009404949282989986	0.0010373621979081424	0.0010373685848713626	0.00114379376309124	0.0011430555764976144	0.0013739541173946026	0.0013714137450258224	0.19658549558519833	0.19526391212602034	-0.00016170020047029388	-0.00021713488274202608	-0.00016169600068832723	-0.0002171292431479288
0.5867007442690553	0.0007759390325290096	0.000777477046146531	0.0009393229538963725	0.0009399543176466785	0.0010367954937888437	0.0010368018954825704	0.001143201099088909	0.001142463101306563	0.0013733136691897261	0.0013707737887853988	0.19664258420673528	0.1953206148081245	-0.00016084566860596894	-0.00021728882714866504	-0.0001608414844020134	-0.00021728317461788826
0.5902359113929144	0.0007754483133514632	0.0007769858278293738	0.000938782098280033	0.0009394132988557374	0.0010362283889993795	0.0010362348054573963	0.001142608048797529	0.0011418702397426985	0.0013726728853249923	0.0013701334962374428	0.196699832470637	0.19537747605147862	-0.0001599950242115733	-0.00021744202659829126	-0.0001599908555320051	-0.0002174363611067709
0.5937923796770596	0.0007749571883923021	0.0007764942036612909	0.0009382408362118033	0.0009388718736741896	0.0010356608854883078	0.00103566731674446	0.0011420146143989362	0.0011412769939862547	0.0013720317685303538	0.001369492870105626	0.19675724075555379	0.19543449623215875	-0.00015914825186580384	-0.00021759447727409675	-0.00015914409865683266	-0.00021758879879732462
0.597370277471697	0.0007744656590945357	0.0007760021750881055	0.0009376991694476407	0.0009383300438593081	0.001035092985214158	0.001035099431302357	0.0011414207980857565	0.0011406833662282482	0.0013713903215484108	0.0013688519131262544	0.19681480944049334	0.19549167572659193	-0.00015830533619937137	-0.0002177461753494203	-0.00015830119840762324	-0.0002177404838632213
0.6009697339004076	0.0007739737269092806	0.0007755097435637538	0.0009371570997527729	0.0009377878111776399	0.001034524690145455	0.0010345311510996725	0.0011408266020614228	0.0011400893586704967	0.0013707485471344365	0.0013682106280482782	0.19687253890481224	0.19554901491155385	-0.00015746626189516721	-0.0002178971169885524	-0.00015746213946746246	-0.0002178914124686404
0.6045908788648067	0.0007734813932957796	0.0007750169105503137	0.0009366146289017268	0.0009372451774050356	0.001033956002260744	0.0010339624781150179	0.0011402320285402061	0.0011394949735256535	0.0013701064480564102	0.0013675690176333394	0.19693042952821013	0.19560651416416264	-0.00015663101368770804	-0.00021804729834540293	-0.00015662690657070044	-0.0002180415807671865
0.6082338430492322	0.0007729886597214278	0.0007745236775180223	0.0009360717586783481	0.0009367021443266707	0.0010333869235486179	0.001033393414337048	0.0011396370797472437	0.0011389002130172286	0.0013694640270950475	0.0013669270846557876	0.1969884816907289	0.1956641738618722	-0.00015579957636360775	-0.00021819671556547182	-0.00015579548450422864	-0.0002181909849043595
0.611898757925461	0.000772495527661786	0.0007740300459452965	0.0009355284908758253	0.0009361587137370676	0.0010328174560077345	0.0010328239617644875	0.0011390417579185575	0.0011383050793796138	0.0013688212870438228	0.001366284831902718	0.19704669577274087	0.1957219943824669	-0.00015497193476046722	-0.00021834536478362865	-0.00015496785810609204	-0.0002183396210154176
0.6155857557574533	0.0007720019986006113	0.0007735360173187573	0.0009349848272967172	0.0009356148874401223	0.0010322476016468554	0.0010322541224061573	0.0011384460653010911	0.0011377095748581144	0.0013681782307090105	0.001365642262173998	0.19710507215494655	0.19577997610405729	-0.00015414807376779027	-0.00021849324212563914	-0.00015414401226584995	-0.00021848748522584893
0.6192949696061266	0.0007715080740298717	0.0007730415931332499	0.0009344407697529712	0.0009350706672491264	0.001031677362484854	0.0010316838982809989	0.0011378500041527252	0.0011371137017089706	0.001367534860909701	0.0013649993782822926	0.19716361121836692	0.19583811940507181	-0.00015332797832645628	-0.00021864034370808194	-0.00015332393192413196	-0.00021863457365173256
0.6230265333341571	0.0007710137554497702	0.0007725467748918643	0.0009338963200659515	0.000934526054986791	0.001031106740550755	0.0010311132914180997	0.0011372535767423147	0.0011365174621993871	0.001366891180477843	0.0013643561830531021	0.197222313344341	0.1958964246642534	-0.00015251163342769325	-0.0002187866656364057	-0.0001525076020727767	-0.00021878088239907223
0.6267805816108112	0.0007705190443687689	0.0007720515641059609	0.0009333514800664637	0.0009339810524852736	0.0010305357378837538	0.0010305423038567197	0.0011366567853497113	0.001135920858607562	0.0013662471922582674	0.001363712679324791	0.19728117891451594	0.1959548922606527	-0.00015169902411499292	-0.00021893220400875935	-0.00015169500775541467	-0.00021892640756585036
0.6305572499168048	0.0007700239423036035	0.0007715559622951829	0.0009328062515947676	0.0009334356615861912	0.0010299643565332356	0.0010299709376463074	0.0011360596322657793	0.0011353238932226995	0.0013656028991087092	0.0013630688699486017	0.1973402083108426	0.19601352257362117	-0.00015089013548214014	-0.0002190769549119953	-0.000150886134065914	-0.00021907114523900262
0.634356674549194	0.0007695284507793123	0.0007710599709874897	0.0009322606365006189	0.0009328898841406615	0.0010293925985588133	0.0010293991948465409	0.0011354621197924425	0.0011347265683450572	0.001364958303899854	0.0013624247577887084	0.19739940191556946	0.19607231598280467	-0.00015008495267335165	-0.00021922091442361236	-0.00015008096614854693	-0.00021921509149563922
0.6381789926262927	0.0007690325713292536	0.0007705635917191694	0.0009317146366432767	0.00093234372200931	0.0010288204660303404	0.001028827077527338	0.0011348642502426935	0.0011341288862859564	0.0013643134095153524	0.0013617803457222281	0.19745876011123778	0.19613127286814105	-0.0001492834608840532	-0.0002193640786119777	-0.00014927948919910006	-0.00021935824240434942
0.642024342092622	0.0007685363054951287	0.0007700668260348659	0.0009311682538915381	0.0009317971770623045	0.0010282479610279447	0.001028254587768891	0.0011342660259406282	0.0011335308493678165	0.0013636682188518585	0.0013611356366392614	0.19751828328067117	0.19619039360984925	-0.00014848564535971387	-0.00021950644353510573	-0.00014848168846304244	-0.00021950059402303657
0.6458928617238878	0.0007680396548270033	0.000769569675487597	0.0009306214901237572	0.0009312502511793752	0.0010276750856420488	0.0010276817276616875	0.0011336674492214713	0.001132932459924179	0.0013630227348190556	0.0013604906334429131	0.1975779718069738	0.1962496785884253	-0.00014769149139651216	-0.00021964800524193473	-0.00014768754923677463	-0.00021964214240069446
0.6497846911319898	0.0007675426208833296	0.0007690721416387781	0.0009300743472278704	0.0009307029462498375	0.0010271018419733976	0.0010271084993065365	0.0011330685224316026	0.0011323337202997336	0.0013623769603396888	0.0013598453390493296	0.19763782607352182	0.19630912818463608	-0.00014690098434080867	-0.00021978875977185508	-0.00014689705686696253	-0.00021978288357668574
0.6536999707700591	0.0007670452052309654	0.0007685742260582418	0.0009295268271014163	0.0009301552641726172	0.0010265282321330798	0.0010265349048145915	0.0011324692479285805	0.0011317346328503447	0.0013617308983495872	0.0013591997563877206	0.1976978464639584	0.19636874277951222	-0.00014611410958909055	-0.00021992870315415414	-0.000146110196749899	-0.00021992281357999244
0.6576388419375281	0.0007665474094452005	0.0007680759303242648	0.0009289789316515687	0.0009296072068562781	0.001025954258242559	0.0010259609463073823	0.0011318696280811745	0.001131135199943082	0.0013610845517977046	0.0013585538884003999	0.1977580333621831	0.19642852275433997	-0.00014533085258697231	-0.00022006783140773867	-0.0001453269543318092	-0.00022006192842999317
0.661601446785229	0.0007660492351097768	0.0007675772560235835	0.0009284306627951541	0.0009290587762190393	0.0010253799224336974	0.0010253866259168332	0.0011312696652693906	0.0011305354239562423	0.0013604379236461437	0.001357907738042803	0.19781838715235076	0.19648846849065915	-0.0001445511988308612	-0.00022020614054299448	-0.00014454731510901708	-0.0002202002241366574
0.6655879283205246	0.0007655506838169067	0.0007670782047514213	0.000927882022458676	0.0009285099741888056	0.001024805226848777	0.0010248119457852943	0.0011306693618844924	0.001129935307279381	0.0013597910168701853	0.001357261308283528	0.19787890821885928	0.19654858037025225	-0.00014377513386695795	-0.00022034362656064843	-0.00014377126462775114	-0.000220337696700601
0.6695984304124688	0.0007650517571672984	0.0007665787781115028	0.0009273330125783381	0.0009279608027031847	0.0010242301736405272	0.0010242369080655583	0.0011300687203290324	0.0011293348523133298	0.0013591438344583142	0.001356614602104352	0.19793959694634833	0.19660885877513778	-0.00014300264329034085	-0.0002204802854509913	-0.0001429987884835615	-0.00022047434211244776
0.6736330977969988	0.0007645524567701785	0.0007660789777160859	0.0009267836351000751	0.0009274112637095196	0.0010236547649721528	0.001023661514920896	0.0011294677430168814	0.0011287340614702362	0.001358496379412261	0.001355967622500276	0.19800045371968747	0.19666930408756644	-0.00014223371274552088	-0.0002206161131943496	-0.00014222987232073714	-0.00022061015635199688
0.6776920760821589	0.0007640527842433115	0.0007655788051859774	0.0009262338919795685	0.000926861359164907	0.0010230790030173582	0.0010230857685250777	0.0011288664323732503	0.001128132937173581	0.0013578486547470192	0.0013553203724795437	0.19806147892397305	0.19672991669001055	-0.00014146832792649722	-0.0002207511057616407	-0.00014146450183404047	-0.0002207451353910539
0.6817755117533548	0.0007635527412130243	0.000765078262150553	0.0009256837851822777	0.000926311091036221	0.0010225028899603717	0.0010225096710623934	0.0011282647908347186	0.0011275314818582067	0.0013572006634908849	0.0013546728550636734	0.1981226729445158	0.19679069696516088	-0.00014070647457697927	-0.0002208852591149557	-0.00014070266276695886	-0.00022087927519098827
0.6858835521786408	0.0007630523293142214	0.0007645773502477843	0.000925133316683455	0.0009257604613001419	0.001021926427995967	0.0010219332247276866	0.0011276628208492596	0.0011269296979703474	0.0013565524086854718	0.0013540250732874896	0.19818403616684221	0.19685164529591526	-0.0001399481384886797	-0.00022101856920508922	-0.00013994434091099683	-0.00022101257170203947
0.6900163456140378	0.0007625515501904204	0.0007640760711242635	0.0009245824884681847	0.0009252094719431801	0.0010213496193295017	0.0010213564317263786	0.0011270605248762746	0.0011263275879676556	0.0013559038933857656	0.0013533770301991587	0.19824556897667742	0.19691276206537364	-0.0001391933055024802	-0.00022115103197342667	-0.00013918952210779933	-0.00022114502086659216
0.6941740412088835	0.0007620504054937597	0.0007635744264352139	0.0009240313025313914	0.0009246581249616929	0.001020772466176927	0.0010207792942744862	0.0011264579053866096	0.001125725154319224	0.0013552551206601291	0.0013527287288602045	0.19830727175994609	0.19697404765683316	-0.0001384419615086535	-0.00022128264335252723	-0.00013843819224759746	-0.00022127661861678916
0.6983567890112157	0.0007615488968850284	0.0007630724178445221	0.0009234797608778748	0.0009241064223619176	0.001020194970764824	0.001020201814598656	0.0011258549648625877	0.0011251223995056158	0.0013546060935903442	0.001352080172345549	0.19836914490275862	0.19703550245377396	-0.00013769409244511477	-0.0002214133992636813	-0.00013769033726840352	-0.00022140736087369883
0.702564739973187	0.0007610470260336881	0.0007625700470247596	0.0009229278655223308	0.0009235543661599947	0.0010196171353304272	0.0010196239949361887	0.0011252517057980397	0.0011245193260188955	0.0013539568152716435	0.0013514313637435402	0.1984311887914102	0.19709712683985808	-0.00013694968429869836	-0.00022154329561901998	-0.00013694594315717679	-0.00022153724354959103
0.7067980459565127	0.000760544794617894	0.0007620673156572011	0.0009223756184893772	0.0009230019583819871	0.0010190389621216476	0.0010190458375350612	0.001124648130698322	0.001123915936362652	0.0013533072888127359	0.0013507823061559828	0.19849340381236422	0.1971589211989223	-0.00013620872310486642	-0.00022167232832137618	-0.0001362049959496292	-0.00022166626254721544
0.7110568597379514	0.0007600422043245143	0.0007615642254318453	0.000921823021813574	0.000922449201063908	0.0010184604533970988	0.0010184673446539528	0.0011240442420803508	0.0011233122330520197	0.001352657517335834	0.0013501330026981608	0.19855579035225493	0.1972208859149622	-0.0001354711949467513	-0.00022180049326267492	-0.0001354674817291429	-0.0002217944137587191
0.7153413350148182	0.0007595392568491585	0.000761060778047445	0.0009212700775394536	0.0009218960962517469	0.0010178816114261278	0.0010178885185622758	0.0011234400424726275	0.0011227082186137196	0.0013520075039766919	0.0013494834564988783	0.19861834879787127	0.19728302137213544	-0.0001347370859556829	-0.0002219277863252933	-0.0001347333866271866	-0.00022192169306642362
0.7196516264105322	0.0007590359538961942	0.0007605569752115219	0.0009207167877215424	0.0009213426460014916	0.0010173024384888337	0.001017309361540195	0.0011228355344152648	0.001122103895586074	0.0013513572518846276	0.0013488336707004822	0.19868107953615305	0.19734532795474538	-0.00013400638231127193	-0.0002220542033822548	-0.00013400269682320443	-0.0002220480963427418
0.7239878894801961	0.0007585322971787738	0.0007600528186403939	0.0009201631544243854	0.0009207888523791552	0.0010167229368760978	0.0010167298758786603	0.0011222307204600153	0.0011214992665190416	0.0013507067642225584	0.001348183648458896	0.19874398295418289	0.1974078060472375	-0.00013327907024045238	-0.00022217974029589693	-0.00013327539854465775	-0.0002221736194505941
0.7283502807162107	0.0007580282884188523	0.0007595483100591923	0.0009196091797225718	0.0009202347174607969	0.0010161431088896097	0.0010161500638794238	0.001121625603170298	0.0011208943339742357	0.001350056044167028	0.0013475333929436454	0.19880705943917643	0.19747045603418778	-0.00013255513601850843	-0.00022230439291970328	-0.00013255147806669199	-0.0002222982582429367
0.7327389575539218	0.000757523929347212	0.0007590434512018899	0.0009190548657007559	0.0009196802433325499	0.0010155629568418874	0.0010155699278550747	0.0011210201851212201	0.0011202891005249647	0.0013494050949082333	0.001346882907337892	0.19887030937847427	0.19753327830030262	-0.000131834565967201	-0.00022242815709555552	-0.00013183092171138722	-0.0002224220085620121
0.7371540783773028	0.00075701922170349	0.0007585382438113203	0.0009185002144536918	0.000919125432090648	0.001014982483056317	0.0010149894701290605	0.0011204144688996209	0.0011196835687562474	0.001348753919650069	0.0013462321948384656	0.1989337331595364	0.19759627323039866	-0.0001311173464562665	-0.0002225510286562593	-0.00013111371584886844	-0.00022254486624090353
0.74159580252467	0.0007565141672361904	0.0007580326896392013	0.0009179452280862458	0.0009185702858414434	0.0010144016898671609	0.0010144086930357126	0.0011198084571040778	0.0011190777412648438	0.0013481025216101371	0.001345581258655885	0.19899733116992993	0.19765944120940365	-0.00013040346390326418	-0.00022267300342565521	-0.0001303998468962786	-0.00022266682710245234
0.746064290294433	0.0007560087677027142	0.0007575267904461558	0.0009173899087134278	0.0009180148067014394	0.0010138205796195966	0.0010138275989202755	0.0011192021523449473	0.001118471620659287	0.001347450904019789	0.0013449301020143987	0.1990611037973239	0.19772278262234502	-0.00012969290477173046	-0.00022279407721542688	-0.00012968930131797285	-0.00022278788695939689
0.7505597029508803	0.0007555030248693823	0.0007570205480017382	0.0009168342584604188	0.0009174589967973101	0.0010132391546697408	0.001013246190138929	0.0011185955572443923	0.0011178652095599048	0.0013467990701241603	0.0013442787281520083	0.1991250514294786	0.19778629785434126	-0.00012898565557321884	-0.00022291424582923658	-0.00012898206562525494	-0.00022290804161476108
0.7550822027299987	0.0007549969405114521	0.0007565139640844531	0.0009162782794625865	0.0009169028582659277	0.0010126574173846678	0.001012664469058818	0.0011179886744363988	0.00111725851059885	0.0013461470231821845	0.0013436271403205015	0.19918917445423756	0.19784998729059308	-0.00012828170286573182	-0.00022303350505983865	-0.00012827812637607183	-0.00022302728686091067
0.7596319528453285	0.0007544905164131478	0.0007560070404817818	0.0009157219738655213	0.0009163463932543865	0.001012075370142447	0.0010120824380580773	0.0011173815065668167	0.001116651526420127	0.0013454947664666417	0.0013429753417854822	0.19925347325951853	0.19791385131637498	-0.0001275810332536098	-0.00022315185068921828	-0.00012757747017538845	-0.00022314561848063574
0.7642091174938536	0.0007539837543676774	0.0007554997789902012	0.0009151653438250538	0.0009157896039200284	0.0010114930153321627	0.001011500099525857	0.0011167740562933806	0.001116044259679621	0.001344842303264176	0.0013423233358264	0.1993179482333062	0.19797789031702753	-0.000126883633388572	-0.0002232692784908119	-0.00012688008367496562	-0.00022326303224706745
0.7688138618619275	0.0007534766561772566	0.0007549921814152078	0.0009146083915072814	0.000915232492430467	0.0010109103553539382	0.001010917455862348	0.0011161663262857346	0.0011154367130451204	0.0013441896368753298	0.001341671125736578	0.19938259976363987	0.19804210467794536	-0.0001261894899684396	-0.0002233857842273146	-0.0001261859535725135	-0.000223379523922429
0.7734463521312342	0.0007529692236531354	0.000754484249571344	0.0009140511190885956	0.0009146750609636148	0.001010327392618968	0.0010103345094788125	0.0011155583192254664	0.001114828889196353	0.0013435367706145758	0.0013410187148232492	0.19944742823860726	0.19810649478457276	-0.00012549858973703865	-0.00022350136365056894	-0.00012549506661228838	-0.00022349508925906258
0.7781067554847866	0.0007524614586156168	0.000753975985282216	0.0009134935287557048	0.0009141173117077062	0.0010097441295495425	0.001009751262797606	0.001114950037806133	0.001114220790825005	0.0013428837078103464	0.001340366106407579	0.1995124340463361	0.19817106102238913	-0.000124810919485005	-0.00022361601250336927	-0.00012480740958500935	-0.0002236097239996515
0.7827952401129585	0.00075195336289408	0.0007534673903805196	0.0009129356227056612	0.0009135592468613231	0.00100916056857907	0.0010091677182522056	0.0011143414847332844	0.0011136124206347544	0.0013422304518050606	0.001339713303824703	0.19957761757498022	0.19823580377690508	-0.00012412646604860467	-0.0002237297265177962	-0.00012412296932710898	-0.00022372342387619315
0.7875119752195561	0.0007514449383270073	0.0007529584667080633	0.0009123774031458855	0.0009130008686334216	0.0010085767121521105	0.0010085838782872365	0.0011137326627244967	0.0011130037813412955	0.001341577005955161	0.0013390603104237518	0.19964297921271396	0.19830072343364852	-0.00012344521631048322	-0.00022384250141629924	-0.0001234417327211912	-0.0002238361846108039
0.792257131027923	0.0007509361867620005	0.0007524492161157896	0.0009118188722941882	0.0009124421792433557	0.0010079925627243928	0.0010079997453584977	0.0011131235745093938	0.0011123948756723693	0.0013409233736311344	0.0013384071295678831	0.19970851934772332	0.19836582037815886	-0.0001227671571987221	-0.00022395433291069744	-0.00012276368669550397	-0.00022394800191524733
0.7970308787870847	0.0007504271100558118	0.0007519396404638007	0.0009112600323788048	0.0009118831809209043	0.0010074081227628528	0.001007415321932991	0.0011125142228296835	0.001111785706367791	0.0013402695582175547	0.0013377537646343174	0.1997742383681917	0.19843109499597564	-0.00012209227568678316	-0.0002240652167019297	-0.000122088818224092	-0.00022405887149137826
0.8018333907779276	0.000749917710074361	0.0007514297416213786	0.0009107008856384116	0.0009113238759062946	0.0010068233947456513	0.0010068306104889426	0.0011119046104391796	0.0011111762761794725	0.0013396155631131045	0.0013371002190143547	0.19984013666229622	0.1984965476726264	-0.0001214205587946049	-0.00022417514848235842	-0.0001214171143267967	-0.00022416878903092075
0.8066648403194178	0.0007494079886927606	0.00075091952146701	0.0009101414343221538	0.0009107642664502273	0.0010062383811622014	0.0010062456135158345	0.0011112947401038284	0.0011105665878714582	0.0013389613917306044	0.0013364464961134197	0.1999062146181934	0.1985621787936239	-0.00012075199358686783	-0.00022428412393302177	-0.00012074856206815976	-0.00022427775021441332
0.8115254017748545	0.0007488979477953409	0.0007504089818884122	0.0009095816806896754	0.0009102043548139078	0.0010056530845132005	0.0010056603335144325	0.0011106846146017432	0.00110995664421995	0.0013383070474970531	0.001335792599351085	0.19997247262401058	0.19862798874444768	-0.0001200865671735496	-0.00022439213872468833	-0.00012008314855857516	-0.00022438575071306865
0.8164152505581643	0.0007483875892756692	0.0007498981247825504	0.0009090216270111383	0.000909644143269064	0.0010050675073106513	0.0010050747729968056	0.0011100742367232254	0.0011093464480133317	0.0013376525338536466	0.0013351385321611038	0.2000389110678361	0.19869397791053947	-0.00011942426671018858	-0.00022449918851838446	-0.00011942086095373394	-0.00022449278618796864
0.8213345631402307	0.0007478769150365776	0.0007493869520556669	0.0009084612755672516	0.000909083634097975	0.0010044816520778917	0.0010044889344863603	0.0011094636092707966	0.0011087360020522034	0.0013369978542558155	0.0013344842979914366	0.20010553033770936	0.1987601466772947	-0.00011876507939706515	-0.0002246052689646172	-0.00011876168645408303	-0.00022459885228956478
0.8262835170552626	0.0007473659269901816	0.0007488754656232992	0.0009079006286492959	0.0009085228295934976	0.0010038955213496203	0.001003902820517861	0.0011088527350592227	0.0011081253091494022	0.0013363430121732522	0.0013338299003042842	0.20017233082160796	0.19882649543004588	-0.0001181089924792017	-0.00022471037570298558	-0.00011810561230474192	-0.00022470394465740062
0.8312622909072027	0.0007468546270579122	0.0007483636674103102	0.0009073396885591545	0.0009079617320590954	0.001003309117671927	0.0010033164336374675	0.0011082416169155532	0.0011075143721300394	0.0013356880110899493	0.0013331753425761246	0.20023931290744212	0.1988930245540553	-0.00011745599324673728	-0.00022481450436362405	-0.00011745262579596072	-0.00022480805892144406
0.8362710643761712	0.0007463430171705265	0.0007478515593509044	0.0009067784576093272	0.000907400343808854	0.001002722443602313	0.0010027297764027467	0.0011076302576791318	0.001106903193831519	0.001335032854504216	0.0013325206282977283	0.20030647698304027	0.19895973443450887	-0.00011680606903462232	-0.000224917650566564	-0.0001168027142628425	-0.00022491119070175425
0.8413100182249524	0.0007458310992681415	0.0007473391433886563	0.000906216938122967	0.0009068386671675186	0.0010021355017097225	0.001002142851382713	0.0011070186602016366	0.0011062917771035717	0.0013343775459287205	0.0013318657609742047	0.20037382343613816	0.199026625456497	-0.0001161592072214529	-0.00022501980991976311	-0.000116155865084136	-0.00022501333560620562
0.8463793343055166	0.0007453188753002572	0.0007468264214765357	0.000905655132433906	0.0009062767044705162	0.001001548294574574	0.001001555661157851	0.001106406827347113	0.0011056801248082871	0.0013337220888905202	0.0013312107441250283	0.200441352654372	0.1990936980050116	-0.00011551539523069199	-0.00022512097802174225	-0.00011551206568358174	-0.00022511448923362432
0.8514791955655843	0.0007448063472257755	0.0007463133955769246	0.0009050930428866729	0.0009057144580639765	0.001000960824788779	0.0010009682083201405	0.0011057947619919867	0.0011050682398201324	0.0013330664869310874	0.0013305555812840614	0.2005090650252626	0.19916095246493223	-0.00011487462053079434	-0.00022522115046189062	-0.00011487130352952346	-0.0002252146471728722
0.8566097860552276	0.0007442935170130234	0.0007458000676616457	0.0009045306718365239	0.0009051519303047622	0.00100037309495577	0.0010003804954730835	0.001105182467025102	0.0011044561250259837	0.0013324107436063367	0.0013299002759995916	0.20057696093620925	0.19922838922101313	-0.00011423687063320809	-0.00022532032281719072	-0.00011423356613379787	-0.00022531380500137588
0.861771290933513	0.000743780386639786	0.0007452864397119878	0.0009039680216494736	0.0009045891235604984	0.0009997851076905377	0.0009997925252317366	0.001104569945347752	0.0011038437833251623	0.0013317548624866707	0.001329244831834367	0.20064504077447265	0.19929600865787597	-0.00011360213309387357	-0.00022541849065488284	-0.00011359884105242857	-0.00022541195828620908
0.8669638964751838	0.0007432669580933178	0.000744772513718725	0.0009034050947023113	0.0009040260402095918	0.0009991968656196453	0.0009992043002227326	0.0011039571998737003	0.001103231217629452	0.0013310988471569925	0.0013285892523656176	0.20071330492717057	0.1993638111599955	-0.00011297039551269594	-0.00022551564953210423	-0.0001129671158853901	-0.00022550910258431478
0.8721877900773816	0.000742753233370378	0.0007442582916821445	0.0009028418933826367	0.0009034626826412625	0.0009986083713812658	0.000998615823084312	0.0011033442335292149	0.001102618430863136	0.0013304427012167505	0.0013279335411850906	0.20078175378125984	0.19943179711168973	-0.0001123416455330456	-0.0002256117949947789	-0.00011233837827624715	-0.00022560523344170025
0.877443160266411	0.0007422392144772464	0.0007437437756120689	0.0009022784200888799	0.0009028990532555667	0.000998019627625204	0.0009980270964663484	0.001102731049253095	0.0011020054259630219	0.0013297864282799633	0.001327277701899082	0.20085038772352978	0.19949996689710986	-0.00011171587084206347	-0.00022570692257850578	-0.00011171261591222392	-0.00022570034639399217
0.8827301967045416	0.0007417249034297522	0.0007432289675278821	0.0009017146772303299	0.0009023351544634273	0.000997430637012927	0.0009974381230303776	0.001102117649996699	0.0011013922058784715	0.0013291300319752514	0.0013266217381284688	0.20091920714058806	0.1995683209002247	-0.00011109305917048062	-0.00022580102780897504	-0.00011108981652435679	-0.00022579443696688073
0.8880490901968541	0.0007412103022532939	0.0007427138694585487	0.0009011506672271602	0.0009017709886866523	0.000996841402217588	0.0009968489054496194	0.0011015040387239738	0.0011007787735714248	0.0013284735159458656	0.0013259656535087308	0.2009882124188507	0.1996368595048132	-0.00011047319829224356	-0.00022589410620035832	-0.00011046996788657837	-0.00022588750067439878
0.8934000326981257	0.000740695412982871	0.0007421984834426456	0.0009005863925104595	0.0009012065583579728	0.0009962519259240604	0.0009962594464090178	0.0011008902184114861	0.0011001651320164398	0.0013278168838497253	0.0013253094516899981	0.2010574039445269	0.19970558309445016	-0.00010985627602434767	-0.0002259861532563634	-0.00010985305781602284	-0.00022597953302017082
0.8987832173197573	0.0007401802376630992	0.0007416828115283811	0.0009000218555222518	0.00090064186592106	0.0009956622108289587	0.0009956697486052548	0.0011002761920484469	0.0010995512842007103	0.0013271601393594417	0.001324653136337065	0.20112678210361054	0.19977449205249515	-0.00010924228022740623	-0.00022607716447070603	-0.00010923907417358103	-0.00022607052949819018
0.904198838336744	0.0007396647783482409	0.0007411668557736177	0.0008994570587155264	0.0009000769138305548	0.00099507225964067	0.000995079814746786	0.0010996619626367427	0.0010989372331240992	0.0013265032861623526	0.0013239967111294312	0.201196347281867	0.19984358676208053	-0.00010863119880448469	-0.00022616713532580546	-0.0001086280048624294	-0.00022616048559076507
0.9096470911946843	0.0007391490371022274	0.0007406506182459039	0.0008988920045542661	0.000899511704552098	0.000994482075079382	0.0009944896475538674	0.0010990475331909648	0.0010983229817991696	0.0013258463279605549	0.0013233401797613318	0.20126609986481836	0.19991286760609833	-0.00010802301970175288	-0.00022625606129339504	-0.00010801983782872393	-0.00022624939676929579
0.915128172516836	0.0007386330159986839	0.0007401341010224921	0.0008983266955134705	0.000898946240562352	0.0009938916598771096	0.0009938992497585837	0.0010984329067384386	0.0010977085332512107	0.0013251892684709313	0.0013226835459417658	0.20133604023773616	0.19998233496718879	-0.00010741773090791606	-0.0002263439378344112	-0.00010741456106140579	-0.0002263372584949408
0.9206422801112097	0.0007381167171209554	0.000739617306190367	0.0008977611340791892	0.0008983805243490321	0.0009933010167777257	0.0009933086241048757	0.0010978180863192544	0.00109709389051827	0.0013245321114251887	0.0013220268133945303	0.20140616878562265	0.2000519892277279	-0.0001068153204546729	-0.00022643076039985388	-0.00010681216259243731	-0.00022642406621875555
0.9261896129777101	0.0007376001425621269	0.0007391002358462647	0.0008971953227485362	0.0008978145584109269	0.0009927101485369815	0.0009927177733485635	0.001097203074986287	0.0010964790566511747	0.001323874860569877	0.0013213699858582444	0.2014764858932033	0.20012183076981396	-0.00010621577641604929	-0.00022651652442945425	-0.00010621263049580276	-0.00022650981538030468
0.931770371315315	0.0007370832944250529	0.0007385828920967055	0.0008966292640297318	0.0008972483452579334	0.0009921190579225455	0.0009921267002573845	0.0010965878758052389	0.0010958640347135716	0.0013232175196664366	0.0013207130670863918	0.2015469919449101	0.20019185997525518	-0.0001056190869078294	-0.00022660122535106408	-0.00010561595288750836	-0.00022659450140749549
0.9373847565293029	0.0007365661748223819	0.0007380652770580141	0.0008960629604421217	0.0008966818874110807	0.0009915277477140262	0.000991535407611016	0.0010959724918546624	0.0010952488277819526	0.0013225600924912167	0.0013200560608473456	0.20161768732487167	0.2002620772255575	-0.0001050252400889573	-0.00022668485858357013	-0.00010502211792666472	-0.00022667811971918694
0.9430329712385201	0.0007360487858765767	0.0007375473928563416	0.0008954964145162013	0.000896115187402553	0.000990936220702996	0.0009909438982010994	0.0010953569262259855	0.0010946334389456782	0.0013219025828355114	0.0013193989709243954	0.20168857241689878	0.2003324829019115	-0.00010443422415978842	-0.0002267674195336744	-0.00010443111381368275	-0.0002267606657219423
0.9487152192826929	0.0007355311297199457	0.0007370292416276999	0.0008949296287936535	0.0008955482477757264	0.0009903444796930314	0.0009903521748312806	0.0010947411820235507	0.001094017871307017	0.001321244994505597	0.0013187418011157929	0.20175964760446904	0.20040307738517618	-0.00010384602736274173	-0.0002268489035973098	-0.00010384292879117574	-0.00022684213481183324
0.9544317057297852	0.0007350132084946632	0.0007365108255179758	0.0008943626058273652	0.0008949810710851861	0.000989752527499729	0.0009897602403172246	0.0010941252623646374	0.0010934021279811676	0.0013205873313227492	0.0013180845552347668	0.20183091327071856	0.2004738610558717	-0.0001032606379824802	-0.00022692930616019513	-0.00010325755114404256	-0.00022692252237466182
0.9601826368833979	0.000734495024352796	0.0007359921466829632	0.0008937953481814604	0.0008944136598967607	0.0009891603669507424	0.0009891680974866536	0.001093509170379493	0.00109278621209629	0.001319929597123289	0.0013174272371095635	0.20190236979842296	0.20054483429415895	-0.00010267804434509198	-0.00022700862259669718	-0.00010267496919817709	-0.0002270018237841287
0.9659682202902156	0.0007339765794563283	0.000735473207288386	0.0008932278584313254	0.0008938460167875456	0.0009885680008858042	0.0009885757491793726	0.0010928929092113608	0.0010921701267935383	0.0013192717957586034	0.0013167698505834767	0.201974017569986	0.2006159974798326	-0.00010209823481820146	-0.000227086848269914	-0.00010209517132174495	-0.00022708003440419233
0.9717886647474951	0.0007334578759771895	0.0007349540095099229	0.0008926601391636399	0.0008932781443459335	0.0009879754321567638	0.0009879831982472949	0.0010922764820165182	0.0010915538752270843	0.0013186139310951885	0.0013161123995148784	0.20204585696742788	0.2006873509923008	-0.00010152119781085822	-0.00022716397853170256	-0.00010151814592392061	-0.00022715714958668198
0.9776441803106027	0.000732938916097275	0.0007344345555332356	0.0008920921929764005	0.0008927100451716415	0.0009873826636276073	0.000987390447554479	0.001091659891964296	0.0010909374605641568	0.001317956007014671	0.001315454887777255	0.20211788837236744	0.20075889521057796	-0.00010094692177377296	-0.00022724000872390016	-0.00010094388145520661	-0.00022723316467257448
0.9835349783005937	0.0007324197020084761	0.0007339148475539906	0.0008915240224789501	0.0008921417218757377	0.0009867896981744905	0.0009867974999771493	0.0010910431422371122	0.001090320885985061	0.0013172980274138415	0.0013147973192592318	0.20219011216600863	0.20083063051326377	-0.00010037539519869298	-0.0002273149341765479	-0.00010037236640768332	-0.00022730807499241057
0.9894612713118381	0.0007319002359127017	0.0007333948877778877	0.0008909556302920068	0.0008915731770806695	0.0009861965386857672	0.0009862043584037295	0.0010904262360305061	0.0010897041546832171	0.0013166399962046926	0.0013141396978646087	0.20226252872913084	0.20090255727853656	-9.980660661824958e-05	-0.00022738875020819616	-9.980358931410693e-05	-0.00022738187586462955
0.9954232732196957	0.0007313805200219088	0.000732874678420684	0.0008903870190476923	0.0008910044134202947	0.0009856031880620213	0.000985611025734872	0.0010898091765531633	0.0010890872698651858	0.0013159819173144455	0.0013134820275123955	0.20233513844206633	0.20097467588413034	-9.924054460656861e-05	-0.00022746145212737545	-9.923753874882535e-05	-0.00022745456259801178
1.0014211991882311	0.000730860556558119	0.0007323542217082176	0.0008898181913895532	0.0008904354335398994	0.0009850096492160859	0.0009850175048834796	0.001089191967026943	0.0010884702347506946	0.0013153237946855758	0.0013128243121368296	0.2024079416846935	0.20104698670732893	-9.867719777814643e-05	-0.0002275330352303484	-9.867420332637655e-05	-0.00022752613048851456
1.0074552656779823	0.0007303403477534605	0.0007318335198764408	0.0008892491499726032	0.0008898662400962432	0.0009844159250730895	0.00098442379877475	0.0010885746106869241	0.001087853052572682	0.0013146656322758675	0.0013121665556874323	0.20248093883641888	0.20111949012494462	-9.811655478837722e-05	-0.00022760349480246966	-9.811357170221024e-05	-0.00022759657482135376
1.013525690453769	0.0007298198958501727	0.0007313125751714362	0.0008886798974633327	0.000889296835757569	0.0009838220185704658	0.0009838299103461874	0.0010879571107814095	0.0010872357265773094	0.0013140074340584112	0.0013115087621290125	0.20255413027616	0.20119218651330714	-9.755860433359465e-05	-0.0002276728261187133	-9.755563257290989e-05	-0.00022766589087169775
1.0196326925925556	0.0007292992031006518	0.0007307913898494504	0.0008881104365397549	0.000888727223203645	0.0009832279326579987	0.0009832358425476443	0.001087339470571982	0.0010866182600240077	0.001313349204021669	0.0013108509354417227	0.2026275163823342	0.2012650762482487	-9.700333514986448e-05	-0.00022774102444098054	-9.700037467479106e-05	-0.0002277340739017808
1.0257764924913542	0.000728778271767465	0.0007302699661769163	0.0008875407698914229	0.000888157405125786	0.000982633670297845	0.000982641598341346	0.0010867216933335192	0.0010860006561854954	0.0013126909461694872	0.0013101930796210757	0.20270109753284032	0.20133815970508454	-9.645073601433074e-05	-0.0002278080850214026	-9.64477867849145e-05	-0.00022780111916315127
1.0319573118751795	0.0007282571041233812	0.0007297483064304813	0.0008869709002194628	0.0008875873842268859	0.0009820392344645627	0.0009820471807019224	0.0010861037823542286	0.0010853829183478181	0.001312032664521133	0.0013095351986779846	0.20277487410504436	0.201411437258602	-9.590079574375854e-05	-0.00022787400309945416	-9.589785772032289e-05	-0.0002278670218955614
1.0381753738050519	0.0007277357024513979	0.0007292264128970327	0.0008864008302366033	0.0008870171632214438	0.0009814446281451491	0.0009814525926164373	0.0010854857409356847	0.001084765049810378	0.0013113743631113324	0.0013088772966387946	0.20284884647576687	0.20148490928304702	-9.535350319579694e-05	-0.00022793877390492323	-9.53505763387208e-05	-0.00022793177732863268
1.0444309026860459	0.0007272140690447607	0.0007287042878737215	0.0008858305626671954	0.00088644674483559	0.0009808498543390533	0.000980857837084413	0.0010848675723928425	0.001084147053885954	0.0013107160459902862	0.0013082193775453064	0.2029230150212628	0.20155857615210132	-9.480884726777161e-05	-0.00022800239265521882	-9.480593153744776e-05	-0.0002279953806795798
1.05072412427539	0.0007266922062070012	0.0007281819336679944	0.0008852601002472563	0.0008858761318071241	0.0009802549160582276	0.0009802629171178695	0.001084249280054088	0.001083528933900748	0.0013100577172237254	0.0013075614454548204	0.20299738011720586	0.2016324382388706	-9.42668168962546e-05	-0.00022806485455517667	-9.426391225351993e-05	-0.0002280578271538214
1.057055265690613	0.0007261701162519541	0.000727659352597616	0.000884689445724485	0.0008853053268855337	0.0009796598163271427	0.000979667835741347	0.001083630867261257	0.0010829106931944071	0.0013093993808929241	0.0013069035044401634	0.2030719421386766	0.20170649591587225	-9.372740105841049e-05	-0.00022812615479983478	-9.372450746404637e-05	-0.00022811911194600687
1.0634245554177415	0.000725647801503789	0.0007271365469906978	0.0008841186018583002	0.0008847343328320303	0.0009790645581828229	0.0009790725959919401	0.001083012337369672	0.0010822923351200555	0.0013087410410947435	0.0013062455585897202	0.20314670146014213	0.20178074955501213	-9.319058877076125e-05	-0.00022818628857193546	-9.318770618559069e-05	-0.00022817923023868425
1.0698322233195456	0.0007251252642970333	0.0007266135191857235	0.0008835475714198633	0.0008841631524195743	0.0009784691446748752	0.0009784772009193263	0.001082393693748168	0.001081673863044327	0.0013080827019416588	0.0013055876120074696	0.20322165845544066	0.20185519952757391	-9.265636908932506e-05	-0.00022824525104275795	-9.265349747449025e-05	-0.0002282381772034936
1.0762785006438331	0.0007246025069766035	0.0007260902715315751	0.0008829763571921108	0.0008835917884329051	0.00097787357886552	0.000977881653585794	0.0010817749397791286	0.0010810552803473933	0.0013074243675617928	0.0013049296688130083	0.20329681349776726	0.20192984620420007	-9.212473110942199e-05	-0.00022830303737167434	-9.212187042627329e-05	-0.00022829594799997355
1.0827636200317978	0.0007240795318978277	0.0007255668063875638	0.0008824049619697827	0.0008830202436685736	0.0009772778638296226	0.0009772859570662785	0.0010811560788585154	0.0010804365904230004	0.0013067660420989495	0.001304271733141598	0.20337216695965468	0.20200468995487492	-9.159566396582663e-05	-0.00022835964270687126	-9.159281417554788e-05	-0.00022835253777564457
1.089287815526412	0.000723556341426476	0.0007250431261234539	0.000881833388559453	0.0008824485209349685	0.0009766820026547204	0.0009766901144483886	0.0010805371143958976	0.0010798177966784954	0.0013061077297126446	0.001303613809144186	0.20344771921295549	0.2020797311489083	-9.106915683233796e-05	-0.00022841506218421181	-9.106631789637665e-05	-0.0002284079416666196
1.0958513225808764	0.0007230329379387881	0.0007245192331194905	0.000881261639779559	0.000881876623052347	0.0009760859984410588	0.0009760941288324383	0.0010799180498144876	0.0010791989025348613	0.0013054494345781447	0.0013029559009874417	0.2035234706288275	0.2021549701549201	-9.054519892176538e-05	-0.0002284692909280961	-9.054237080181882e-05	-0.00022846215479763177
1.1024543780671139	0.0007225093238214967	0.0007239951297664277	0.0008806897184604291	0.0008813045528528631	0.0009754898543016173	0.0009754980033314766	0.0010792988885511695	0.0010785799114267467	0.0013047911608864908	0.00130229801285379	0.2035994215777167	0.20223040734082257	-9.002377948615081e-05	-0.00022852232405173867	-9.00209621438608e-05	-0.00022851517228142382
1.1090972202843215	0.0007219855014718574	0.0007234708184655532	0.000880117627444314	0.0008807323131805983	0.0009748935733621395	0.0009749017410713186	0.0010786796340565307	0.0010779608268024947	0.0013041329128445345	0.0013016401489414425	0.20367557242933818	0.20230604307379965	-8.950488781585275e-05	-0.0002285741566552535	-8.950208121305536e-05	-0.00022856698921819296
1.115780088967567	0.0007214614732976783	0.0007229463016287234	0.0008795453695854196	0.0008801599068915954	0.0009742971587611726	0.0009743053451905802	0.0010780602897948969	0.0010773416521241846	0.0013034746946749775	0.0013009823134644378	0.20375192355265695	0.2023818777202944	-8.898851324014301e-05	-0.00022862478382762452	-8.898571733891025e-05	-0.00022861760069717296
1.1225032252964444	0.0007209372417173437	0.0007224215816783795	0.0008789729477499303	0.0008795873368538798	0.000973700613650086	0.0009737088188407011	0.0010774408592443586	0.00107672239086765	0.0013028165106163962	0.0013003245106526587	0.20382847531587445	0.20245791164598834	-8.847464512699854e-05	-0.00022867420064606736	-8.847185988943018e-05	-0.0002286670017954684
1.1292668719037753	0.000720412809159845	0.0007218966610475869	0.0008784003648160459	0.0008790146059474984	0.0009731039411931137	0.0009731121651859847	0.0010768213458968116	0.001076103046522523	0.001302158364923277	0.0012996667447518827	0.20390522808640935	0.2025341452157844	-8.796327288258798e-05	-0.00022872240217516882	-8.79604982709642e-05	-0.00022871518757772158
1.1360712728843656	0.0007198881780648056	0.000721371542180054	0.000877827623674008	0.000878441717064544	0.0009725071445673779	0.0009725153874036233	0.0010762017532579776	0.0010754836225922587	0.0013015002618660518	0.0012990090200238015	0.2039821822308738	0.20261057879378966	-8.745438595171573e-05	-0.00022876938346858	-8.745162192826117e-05	-0.00022876215309702852
1.1429166738038161	0.0007193633508825124	0.000720846227530167	0.0008772547272261301	0.0008778686731091909	0.0009719102269629229	0.000971918488683733	0.001075582084847446	0.0010748641225941716	0.001300842205731127	0.0012983513407460669	0.20405933811506421	0.20268721274329418	-8.694797381686437e-05	-0.00022881513956624078	-8.694522034420615e-05	-0.00022880789339405072
1.1498033217073829	0.0007188383300739422	0.0007203207195630145	0.0008766816783868323	0.0008772954769977201	0.0009713131915827521	0.0009713214722293841	0.001074962344198705	0.0010742445500594663	0.001300184200820925	0.0012976937112123114	0.20413669610393623	0.2027640474267569	-8.644402599911061e-05	-0.00022885966549729408	-8.644128303987586e-05	-0.00022885240349768132
1.1567314651288954	0.0007183131181107881	0.0007197950207544152	0.0008761084800826669	0.0008767221316585531	0.0009707160416428477	0.0009707243412566317	0.0010743425348591683	0.0010736249085332682	0.0012995262514539062	0.0012970361357321906	0.20421425656158776	0.2028410832057827	-8.594253205736202e-05	-0.00022890295627850388	-8.593979957435827e-05	-0.00022889567842468428
1.1637013540997225	0.000717787717475493	0.0007192691335909489	0.0008755351352523528	0.0008761486400322832	0.0009701187803722154	0.0009701270989945483	0.0010737226603902148	0.00107300520157466	0.0012988683619646131	0.001296378618631412	0.20429201985124062	0.20291832044110655	-8.544348158828763e-05	-0.00022894500691403308	-8.544075954441954e-05	-0.00022893771317925027
1.1707132401577995	0.0007172621306612705	0.0007187430605699838	0.0008749616468468037	0.0008755750050717029	0.0009695214110129063	0.0009695297486852577	0.0010731027243672145	0.0010723854327567125	0.001298210536703695	0.0012957211642517703	0.20436998633521988	0.20299575949257542	-8.494686422644282e-05	-0.00022898581239616522	-8.494415258457344e-05	-0.00022897850275319098
1.177767376356704	0.0007167363601721417	0.0007182168041997045	0.000874388017829162	0.00087500122974184	0.000968923936820055	0.000968932293583964	0.001072482730379569	0.0010717656056665158	0.0012975527800379476	0.001295063776951182	0.20444815637493777	0.20307340071912358	-8.445266964364484e-05	-0.00022902536770411097	-8.44499683670813e-05	-0.00022901804212641097
1.1848640172747877	0.0007162104085229599	0.0007176903669991429	0.0008738142511748296	0.000874427317019986	0.0009683263610619122	0.0009683347369589865	0.0010718626820307386	0.001071145723905217	0.0012968950963503471	0.001294406461103719	0.20452653033086873	0.20315124447876012	-8.39608875495973e-05	-0.00022906366780547915	-8.395819660157733e-05	-0.0002290563262662415
1.1920034190243662	0.0007156842782394382	0.0007171637514982041	0.0008732403498714957	0.000873853269895727	0.0009677286870198706	0.0009677370820917897	0.0010712425829382765	0.0010705257910880476	0.001296237490040078	0.0012937492210996376	0.20460510856253572	0.2032292911285446	-8.347150769162648e-05	-0.000229100707656138	-8.346882703548497e-05	-0.000229093350128301
1.1991858392609598	0.0007151579718581792	0.0007166369602376967	0.0008726663169191694	0.000873279091370973	0.0009671309179885016	0.0009671393322770142	0.001070622436733862	0.0010699058108443568	0.0012955799655225704	0.001293092061345415	0.20468389142848817	0.20330754102456955	-8.298451985370991e-05	-0.00022913648219799465	-8.298184945303155e-05	-0.00022912910865485747
1.2064115371925936	0.0007146314919267079	0.000716109995769364	0.0008720921553302177	0.000872704784459997	0.0009665330572755906	0.0009665414908225156	0.0010700022470633366	0.0010692857868176526	0.0012949225272295363	0.0012924349862637895	0.20476287928627787	0.20338599452193967	-8.249991385707311e-05	-0.00022917098636038302	-8.249725367552585e-05	-0.00022916359677521703
1.2136807735891502	0.0007141048410034983	0.0007155828606559124	0.0008715178681293907	0.0008721303521894614	0.0009659351082021678	0.0009659435610493933	0.0010693820175867363	0.0010686657226656282	0.0012942651796090034	0.0012917780002937882	0.20484207249244446	0.2034646519747513	-8.201767956041162e-05	-0.00022920421506153477	-8.201502956171891e-05	-0.00022919680940736153
1.2209938107917835	0.0007135780216579997	0.0007150555574710372	0.0008709434583538511	0.0008715557975984481	0.0009653370741025352	0.0009653455462920209	0.0010687617519783191	0.0010680456220601945	0.0012936079271253411	0.0012911211078907583	0.2049214714024921	0.20354351373607252	-8.153780685901668e-05	-0.00022923616320594253	-8.153516700716568e-05	-0.0002292287414560612
1.2283509127223842	0.0007130510364706743	0.0007145280887994582	0.000870368929053217	0.0008709811237384952	0.000964738958324311	0.0009647474498980842	0.0010681414539266112	0.00106742548868752	0.001292950774259308	0.001290464313526408	0.20500107637086853	0.20362258015792337	-8.106028568513612e-05	-0.0002292668256857755	-8.105765594412784e-05	-0.00022925938781329092
1.2357523448931043	0.0007125238880330168	0.000714000457236945	0.0008697942832895806	0.0008704063336736262	0.0009641407642284503	0.000964149275228611	0.0010675211271344255	0.0010668053262480586	0.0012922937255080735	0.0012898076216888378	0.2050808877509447	0.20370185159125279	-8.058510600771063e-05	-0.00022929619738062956	-8.058248634158771e-05	-0.0002292887433585078
1.2431983744159416	0.0007119965789475932	0.0007134726653903491	0.0008692195241375527	0.0008698314304803847	0.0009635424951892889	0.0009635510256580058	0.0010669007753189102	0.0010661851384565898	0.0012916367853852604	0.0012891510368825752	0.2051609058949941	0.20378132838592108	-8.011225783211007e-05	-0.00022932427315672244	-8.010964820524824e-05	-0.00022931680295829038
1.2506892700123766	0.0007114691118280665	0.0007129447158776332	0.0008686446546842868	0.0008692564172478635	0.0009629441545945701	0.0009629527045740821	0.0010662804022115737	0.0010655649290422452	0.0012909799584209759	0.001288494563628608	0.2052411311541714	0.20386101089067477	-7.964173120031393e-05	-0.00022935104786778182	-7.963913157714442e-05	-0.00022934356146636636
1.2582253020230734	0.0007109414892992275	0.0007124166113279017	0.0008680696780295164	0.0008686812970777417	0.0009623457458454827	0.0009623543153780978	0.0010656600115583222	0.0010649447017485494	0.001290323249161848	0.0012878382064644197	0.2053215638784894	0.20394089945312724	-7.917351619060597e-05	-0.00022937651635476786	-7.917092653568492e-05	-0.00022936901372355711
1.2658067424176331	0.0007104137139970245	0.0007118883543814303	0.000867494597285585	0.000868106073084312	0.0009617472723566901	0.0009617558614847872	0.0010650396071194912	0.0010643244603334501	0.0012896666621710579	0.0012871819699440243	0.20540220441679738	0.20402099441973803	-7.870760291751877e-05	-0.00022940067344517923	-7.870502319541617e-05	-0.00022939315455719478
1.2734338648044117	0.0007098857885685975	0.0007113599476896999	0.0008669194155774837	0.0008675307483945228	0.0009611487375563709	0.0009611573463223985	0.0010644191926698877	0.0010637042085693594	0.0012890102020283799	0.0012865258586380064	0.20548305311676143	0.20410129613578862	-7.824398153172263e-05	-0.00022942351395391358	-7.824141170723747e-05	-0.0002294159787823713
1.2811069444403917	0.0007093577156723023	0.000710831393915421	0.0008663441360428755	0.0008669553261479983	0.0009605501448862443	0.000960558773332721	0.0010637987719988137	0.001063083950243176	0.0012883538733302051	0.001285869877133542	0.2055641103248413	0.2041818049453619	-7.778264222012277e-05	-0.00022944503268332306	-7.778008225813038e-05	-0.00022943748120141105
1.2888262582411194	0.0007088294979777465	0.0007103026957325689	0.0008657687618321375	0.0008663798094970825	0.0009599514978016102	0.0009599601459711248	0.0010631783489101077	0.0010624636891563312	0.0012876976806895876	0.0012852140300344467	0.2056453763862643	0.2042625211913192	-7.732357520512378e-05	-0.00022946522442121586	-7.732102507069377e-05	-0.00022945765660226103
1.296592084790695	0.0007083011381658203	0.0007097738558264166	0.0008651932961083917	0.0008658042016068696	0.0009593527997713845	0.0009593614677065945	0.0010625579272221825	0.001061843429124821	0.001287041628736278	0.0012845583219612063	0.2057268516450081	0.2043434452152782	-7.686677074503906e-05	-0.0002294840839428547	-7.686423040334511e-05	-0.00022947649976018392
1.3044047043518285	0.0007077726389287244	0.0007092448768935603	0.0008646177420475365	0.0008652285056552363	0.0009587540542781305	0.000958762742021764	0.0010619375107680541	0.00106122317397924	0.0012863857221167524	0.0012839027575510132	0.20580853644377498	0.2044245773575904	-7.641221913404217e-05	-0.00022950160601056813	-7.640968855025104e-05	-0.00022949400543714749
1.312264398875954	0.0007072440029700049	0.0007087157616419562	0.0008640421028382826	0.0008646527248328772	0.0009581552648180935	0.0009581639724129489	0.0010613171033953804	0.0010606029275648172	0.0012857299654942536	0.001283247341457797	0.20589043112396882	0.20450591795731746	-7.595991070177832e-05	-0.00022951778537297352	-7.59573898413482e-05	-0.00022951016838224092
1.320171452013404	0.0007067152330045818	0.0007081865127909474	0.0008634663816821861	0.0008640768623433365	0.0009575564349012385	0.0009575651623901826	0.0010606967089664947	0.0010599826937414496	0.0012850743635488236	0.0012825920783522658	0.20597253602567123	0.2045874673522079	-7.550983581331577e-05	-0.00022953261676536552	-7.550732464172566e-05	-0.00022952498333050908
1.3281261491236485	0.0007061863317587826	0.0007076571330712994	0.0008628905817936831	0.0008635009214030465	0.000956957568051282	0.0009569663154772533	0.0010600763313584436	0.0010593624763837427	0.0012844189209773374	0.0012819369729219377	0.20605485148761957	0.20466922587867376	-7.506198486904175e-05	-0.0002295460949094108	-7.505948335193025e-05	-0.0002295384450037019
1.3361287772855897	0.0007056573019703741	0.00070712762522523	0.0008623147064001249	0.0008629249052413567	0.0009563586678057315	0.000956367435211736	0.0010594559744630215	0.0010587422793810412	0.0012837636424935467	0.00128128202987118	0.20613737784718086	0.2047511938717688	-7.461634830473185e-05	-0.00022955821451367542	-7.461385640782775e-05	-0.00022955054811032993
1.3441796253079266	0.0007051281463885922	0.0007065979920064406	0.0008617387587418092	0.0008623488171005722	0.0009557597377159139	0.0009557685251450296	0.0010588356421868052	0.0010581221066374659	0.0012831085328281024	0.0012806272539212394	0.20622011544033073	0.20483337166516002	-7.417291659112674e-05	-0.00022956897027259782	-7.417043428024905e-05	-0.0002295612873447761
1.352278983739575	0.0007045988677741779	0.0007060682361801516	0.0008611627420720197	0.0008617726602359878	0.0009551607813470206	0.0009551695888423942	0.0010582153384511954	0.0010575019620719553	0.0012824535967286043	0.0012799726498102862	0.20630306460162784	0.2049157595911101	-7.373168023387666e-05	-0.00022957835686668315	-7.372920747513584e-05	-0.00022957065738812843
1.3604271448801535	0.0007040694688994067	0.0007055383605231302	0.0008605866596570582	0.0008611964379159204	0.000954561802278136	0.0009545706298829823	0.001057595067192446	0.0010568818496182915	0.0012817988389596286	0.0012793182222934382	0.20638622566418627	0.20499835798044566	-7.32926297737288e-05	-0.00022958636896339146	-7.329016653326997e-05	-0.00022957865290748614
1.3686244027905345	0.0007035399525481214	0.0007050083678237282	0.0008600105147762803	0.0008606201534217492	0.0009539628041022769	0.0009539716518598812	0.0010569748323617039	0.0010562617732251497	0.0012811442643027645	0.0012786639761428117	0.20646959895965344	0.20508116716253968	-7.285575578638848e-05	-0.00022959300121674908	-7.285330203031515e-05	-0.0002295852685564037
1.3768710533034536	0.000703010321515764	0.0007044782608819086	0.0008594343107221266	0.0008600438100479432	0.000953363790426422	0.0009533726583801408	0.0010563546379250444	0.0010556417368561184	0.00128048987755665	0.0012780099161475431	0.20655318481818888	0.2051641874652796	-7.242104888198486e-05	-0.0002295982482660719	-7.241860457662258e-05	-0.00022959049897461337
1.3851673940341884	0.0007024805786094125	0.000703948042509285	0.0008588580508001662	0.0008594674111021048	0.0009527647648715608	0.0009527736530648184	0.001055734487863511	0.0010550217444897545	0.0012798356835370148	0.001277356047113834	0.20663698356843124	0.20524741921505038	-7.198849970500854e-05	-0.00022960210473613185	-7.198606481691183e-05	-0.00022959433878716462
1.3935137243912972	0.0007019507266478103	0.0007034177155291501	0.0008582817383291272	0.0008588909599050011	0.0009521657310727194	0.0009521746395490103	0.0010551143861731499	0.001054401800119605	0.0012791816870767097	0.001276702373864988	0.20672099553747753	0.20533086273669926	-7.15580989348874e-05	-0.00022960456523918316	-7.155567343065244e-05	-0.00022959678260620064
1.4019103455874267	0.0007014207684614002	0.0007028872827765099	0.0008577053766409318	0.0008583144597905984	0.0009515666926790007	0.0009515756214818872	0.0010544943368650454	0.0010537819077542528	0.001278527893025741	0.001276048901241438	0.20680522105085694	0.20541451835352115	-7.112983728500832e-05	-0.0002296056243720479	-7.112742113132148e-05	-0.00022959782502840476
1.410357560650181	0.0007008907068923603	0.0007023567470981204	0.0008571289690807379	0.0008577379141061059	0.0009509676533536247	0.0009509766025267404	0.001053874343965364	0.0010531620714173536	0.0012778743062513208	0.0012753956341007993	0.20688966043250345	0.20549838638722198	-7.07037055033069e-05	-0.00022960527671830877	-7.070129866694475e-05	-0.00022959746063724862
1.4188556744330574	0.0007003605447946314	0.0007018261113525158	0.0008565525190069661	0.0008571613262119993	0.0009503686167739564	0.0009503775863610031	0.0010532544115153804	0.0010525422951476657	0.0012772209316378824	0.0012747425773178864	0.20697431400473051	0.20558246715790127	-7.027969437172626e-05	-0.00022960351684692126	-7.027729681965966e-05	-0.00022959568400204855
1.4274049936264492	0.0006998302850339608	0.0007012953784100482	0.0008559760297913473	0.000856584699482072	0.0009497695866315553	0.0009497785766763044	0.0010526345435715296	0.0010519225829991007	0.001276567774087141	0.0012740897357847686	0.2070591820882049	0.2056667609840205	-6.985779470601583e-05	-0.00022960033931193613	-6.985540640531279e-05	-0.00022959248967671653
1.4360058267687137	0.0006992999304879266	0.0007007645511529166	0.0008553995048189507	0.0008560080373034583	0.0009491705666322033	0.0009491795771784953	0.001052014744205432	0.001051302939040748	0.0012759148385181102	0.0012734371144107904	0.20714426500191754	0.20575126818237902	-6.943799735624478e-05	-0.00022959573865394267	-6.943561827411904e-05	-0.00022958787220203614
1.4446584842573071	0.0006987694840459779	0.0007002336324752052	0.0008548229474882233	0.0008554313430766795	0.0009485715604959469	0.0009485805915876903	0.0010513950175039383	0.0010506833673569213	0.0012752621298671508	0.0012727847181226242	0.2072295630631601	0.20583598906808542	-6.902029320605269e-05	-0.00022958970939854217	-6.901792330971795e-05	-0.00022958182610324784
1.453363278359986	0.0006982389486094664	0.000699702625282916	0.000854246361211029	0.0008548546202156787	0.0009479725719571332	0.000947981623638308	0.001050775367569166	0.0010500638720471955	0.0012746096530880057	0.0012721325518642971	0.20731507658749426	0.20592092395453096	-6.860467317276048e-05	-0.00022958224605662547	-6.860231242963866e-05	-0.00022957434589157555
1.4621205232260774	0.0006977083270916849	0.0006991715324940024	0.0008536697494126859	0.0008542778721478544	0.0009473736047644509	0.0009473826770791033	0.0010501557985185409	0.0010494444572264423	0.0012739574131518366	0.001271480620597228	0.20740080588872647	0.20600607315336433	-6.819112820744683e-05	-0.00022957334312481703	-6.81887765851541e-05	-0.0002295654260637825
1.470930534897817	0.000697177622417896	0.0006986403570384076	0.0008530931155319979	0.0008537011023141034	0.0009467746626809635	0.0009467837556732101	0.001049536314484827	0.0010488251270248715	0.0012733054150472593	0.001270828929300275	0.2074867512788785	0.20609143697446022	-6.777964929470526e-05	-0.00022956299508522515	-6.777730676079535e-05	-0.0002295550611015884
1.4797936313217521	0.0006966468375253718	0.000698109101858095	0.0008525164630212991	0.0008531243141688537	0.0009461757494841524	0.0009461848631981782	0.001048916919616174	0.0010482058855880668	0.001272653663780384	0.0012701774829697592	0.20757291306815975	0.20617701572589342	-6.737022745215149e-05	-0.00022955119640394317	-6.736789397443488e-05	-0.00022954324547158622
1.48871013236022	0.0006961159753634306	0.0006975777699070894	0.0008519397953464921	0.0008525475111801082	0.0009455768689659563	0.0009455860034460145	0.0010482976180761568	0.001047586737077031	0.0012720021643748557	0.0012695262866195167	0.20765929156494006	0.20626280971391095	-6.696285373092303e-05	-0.00022953794153288132	-6.696052927721713e-05	-0.00022952997362521432
1.4976803598028874	0.0006955850388934675	0.0006970463641515093	0.0008513631159870814	0.0008519706968294796	0.0009449780249328069	0.000944987180223221	0.0010476784140438082	0.001046967685668222	0.001271350921871888	0.0012688753452809289	0.20774588707571884	0.20634881924290346	-6.65575192153392e-05	-0.00022952322490893406	-6.655520375367652e-05	-0.00022951523999983903
1.5067046373783677	0.0006950540310889956	0.0006965148875696004	0.0008507864284362165	0.0008513938746122265	0.0009443792212056707	0.0009443883973508303	0.0010470593117136641	0.0010463487355535876	0.0012706999413303033	0.001268224664002959	0.20783269990509728	0.20643504461537493	-6.615421502291496e-05	-0.00022950704095453522	-6.61519085213419e-05	-0.0002294990390176166
1.5157832907659001	0.0006945229549356751	0.0006959833431517762	0.0008502097362007235	0.0008508170480372963	0.0009437804616200829	0.0009437896586644495	0.0010464403152957962	0.0010457298909406108	0.0012700492278265648	0.0012675742478521924	0.2079197303557498	0.2065214861319146	-6.575293230378504e-05	-0.0002294893840756873	-6.575063473047288e-05	-0.00022948136508457728
1.5249166476071065	0.0006939918134313595	0.0006954517339006537	0.0008496330428011573	0.0008502402206273653	0.0009431817500261999	0.0009431909680143006	0.0010458214290158653	0.0010451111560523516	0.001269398786454832	0.0012669241019128826	0.20800697872839277	0.2066081440911675	-6.535366224112021e-05	-0.0002294702486638489	-6.535137356451781e-05	-0.0002294622125926793
1.5341050375178134	0.0006934606095861207	0.0006949200628310848	0.0008490563517718241	0.0008496633959188679	0.0009425830902888222	0.000942592329265253	0.0010452026571151434	0.0010444925351274776	0.001268748622326975	0.0012662742312869728	0.20809444532175622	0.2066950187898074	-6.49563960510649e-05	-0.0002294496290956849	-6.495411623960723e-05	-0.0002294415759183377
1.5433487920999491	0.0006929293464222945	0.0006943883329701983	0.0008484796666608337	0.0008490865774620493	0.000941984486287448	0.0009419937462968728	0.0010445840038505686	0.0010438740324203136	0.001268098740572633	0.0012656246410941495	0.20818213043255296	0.20678211052250053	-6.456112498175182e-05	-0.00022942751973037412	-6.455885400395017e-05	-0.00022941944942048154
1.5526482449535108	0.0006923980269745159	0.0006938565473574405	0.0008479029910301379	0.0008485097688210024	0.000941385941916312	0.0009413952230034641	0.0010439654734947853	0.0010432556522008856	0.001267449146339249	0.001264975336471886	0.20827003435544933	0.2068694195818822	-6.416784031455791e-05	-0.0002294039149139948	-6.416557813909707e-05	-0.00022939582744560538
1.5620037316886017	0.0006918666542897498	0.000693324709044598	0.0008473263284555582	0.0008479329735736938	0.0009407874610844146	0.0009407967632940935	0.0010433470703361662	0.0010426373987549428	0.001266799844792095	0.0012643263225754528	0.2083581573830303	0.20695694625852395	-6.377653336310518e-05	-0.00022937880897611063	-6.37742799588295e-05	-0.00022937070432335616
1.5714155899375468	0.0006913352314273386	0.000692792821095852	0.0008467496825268436	0.000847356195312024	0.000940189047715578	0.000940198371092652	0.001042728798678881	0.0010420192763840191	0.0012661508411143337	0.0012636776045779911	0.20844649980577543	0.20704469084089916	-6.338719547290678e-05	-0.0002293521962292988	-6.33849508086537e-05	-0.0002293440743660058
1.580884159367074	0.0006908037614590331	0.0006922608865878063	0.0008461730568476999	0.0008467794376418563	0.0009395907057484801	0.0009396000503378853	0.0010421106628429203	0.0010414012894054668	0.0012655021405070415	0.0012630291876705342	0.20853506191202265	0.20713265361535835	-6.299981802219273e-05	-0.00022932407097187024	-6.299758206695233e-05	-0.00022931593187189292
1.5904097816905756	0.0006902722474690317	0.0006917289086095284	0.0008455964550358326	0.0008462027041830597	0.0009389924391366944	0.000939001804983435	0.0010414926671641386	0.0010407834421524943	0.001264853748189251	0.0012623810770620485	0.20862384398793685	0.20722083486609183	-6.261439242124384e-05	-0.00022929442748609308	-6.261216514412415e-05	-0.00022928627112348
1.5999928006804371	0.0006897406925540193	0.0006911968902625853	0.0008450198807229872	0.0008456259985695485	0.0009383942518487335	0.0009384036389978814	0.001040874815994298	0.0010401657389742108	0.0012642056693979943	0.001261733277979474	0.2087128463174794	0.20730923487510214	-6.223091011211407e-05	-0.00022926326003705477	-6.222869148237581e-05	-0.00022925508638621528
1.6096335621804478	0.0006892090998232072	0.0006906648346610858	0.0008444433375549957	0.0008450493244493281	0.0009377961478680956	0.0009378055563647887	0.0010402571137011166	0.0010395481842356733	0.0012635579093883448	0.0012610857956677694	0.20880206918237715	0.20739785392217147	-6.184936256883877e-05	-0.00022923056287435517	-6.184715255586754e-05	-0.00022922237190944883
1.6193324141182788	0.000688677472398369	0.0006901327449317167	0.0008438668291918116	0.0008444726854845329	0.000937198131193299	0.0009372075610827438	0.0010396395646682989	0.0010389307823179211	0.0012629104734334488	0.0012604386353899442	0.20889151286208515	0.20748669228482672	-6.146974129755262e-05	-0.00022919633023213426	-6.14675398707687e-05	-0.00022918812192729288
1.6290897065180392	0.0006881458134138813	0.0006896006242137809	0.0008432903593075536	0.0008438960853514659	0.0009366002058379279	0.0009366096571653972	0.0010390221732955863	0.0010383135376180197	0.0012622633668245731	0.0012597918024271025	0.20898117763376065	0.2075757502383101	-6.109203783577488e-05	-0.00022916055632710153	-6.108984496474429e-05	-0.00022915233065654017
1.6389057915129117	0.0006876141260167623	0.0006890684756592407	0.0008427139315905499	0.0008433195277406483	0.0009360023758306779	0.0009360118486415129	0.0010384049439987988	0.0010376964545491096	0.0012616165948711412	0.0012591453020784876	0.2090710637722241	0.20766502805554388	-6.0716243752700905e-05	-0.00022912323535961843	-6.071405940710761e-05	-0.0002291149922977742
1.6487810233578566	0.0006870824133667121	0.0006885363024327527	0.0008421375497433785	0.0008427430163568546	0.0009354046452153949	0.0009354141395550021	0.0010377878812098751	0.001037079537540443	0.0012609701629007761	0.0012584991396615132	0.20916117154992786	0.2077545260070995	-6.034235064913268e-05	-0.0002290843615142535	-6.034017479878556e-05	-0.00022907610103550802
1.6587157584424002	0.0006865506786361517	0.0006880041077117114	0.0008415612174829103	0.0008421665549191585	0.0009348070180511203	0.0009348165339649741	0.0010371709893769183	0.001036462791037429	0.0012603240762593408	0.0012578533205118137	0.2092515012369227	0.20784424436116203	-5.9970350157187435e-05	-0.000229043928958228	-5.996818277195087e-05	-0.00022903565103685186
1.6687103553034934	0.0006860189250102643	0.0006874718946862877	0.0008409849385403526	0.000841590147160976	0.0009342094984121348	0.0009342190359457759	0.001036554272964241	0.0010358462195016779	0.0012596783403109797	0.0012572078499832806	0.20934205310082515	0.20793418338349606	-5.960023394023517e-05	-0.00022900193184202666	-5.9598074990112326e-05	-0.00022899363645251247
1.6787651746384535	0.000685487155687035	0.0006869396665594684	0.0008404087166612923	0.0008410137968301074	0.0009336120903880024	0.0009336216495870387	0.001035937736452406	0.0010352298274110435	0.0012590329604381582	0.001256562733448102	0.2094328274067801	0.20802434333741307	-5.92319936929403e-05	-0.0002289583642995363	-5.9229843148059236e-05	-0.00022895005141645997
1.6888805793179813	0.0006849553738772902	0.0006864074265470994	0.000839832555605737	0.0008404375076887817	0.0009330147980836132	0.000933024378993718	0.0010353213843382687	0.0010346136192596694	0.0012583879420417026	0.0012559179762968093	0.20952382441742667	0.20811472448373722	-5.886562114092858e-05	-0.00022891322044715778	-5.8863478971570016e-05	-0.0002289048900452617
1.6990569343992543	0.0006844235828047429	0.0006858751778779259	0.0008392564591481658	0.000839861283513702	0.0009324176256192318	0.0009324272282861444	0.0010347052211350316	0.0010339975995580335	0.0012577432905408505	0.0012552735839383134	0.20961504439286582	0.2082053270807689	-5.850110804104386e-05	-0.0002288664943849994	-5.8498974217502386e-05	-0.00022885814643880398
1.7092946071391046	0.0006838917857060259	0.0006853429237936299	0.0008386804310775625	0.0008392851280960844	0.0009318205771305336	0.0009318302016000606	0.001034089251372273	0.001033381772832986	0.0012570990113732778	0.001254629561799949	0.20970648759062205	0.20829615138424926	-5.813844618091091e-05	-0.00022881818019562794	-5.8136320673606023e-05	-0.00022880981467970907
1.7195939670072704	0.0006833599858307431	0.0006848106675488789	0.0008381044751974698	0.0008387090452417096	0.0009312236567686605	0.0009312333030866739	0.0010334734795960049	0.0010327661436278063	0.001256455109995152	0.0012539859153275171	0.20979815426560802	0.20838719764732797	-5.777762737872727e-05	-0.00022876827194320826	-5.777551015826582e-05	-0.0002287598888325304
1.7299553856997325	0.0006828281864415057	0.0006842784124113627	0.0008375285953260326	0.0008381330387709624	0.0009306268687002606	0.0009306365369126973	0.0010328579103687158	0.001032150716502238	0.001255811591881175	0.001253342649985327	0.20989004467008945	0.20847846612052418	-5.741864348372816e-05	-0.00022871676367605676	-5.7416534520744744e-05	-0.0002287083629453901
1.7403792371521247	0.0006822963908139736	0.000683746161661836	0.000836952795296036	0.000837557112518879	0.0009300302171075321	0.0009300399072603961	0.0010322425482694104	0.0010315354960325376	0.0012551684625246148	0.0012526997712562352	0.20998215905364992	0.20856995705169	-5.706148637565911e-05	-0.00022866364942430994	-5.705938564090629e-05	-0.00022865523104845242
1.7508658975532332	0.0006817646022369005	0.0006832139185941627	0.0008363770789549577	0.0008369812703351917	0.000929433706188273	0.0009294434183276327	0.0010316273978936597	0.0010309204868115215	0.0012545257274373576	0.001252057284641693	0.2100744976631508	0.20866167068597755	-5.670614796455392e-05	-0.00022860892319986892	-5.670405542890916e-05	-0.0002286004871537295
1.76141574535857	0.0006812328240121774	0.0006826816865153583	0.0008358014501650151	0.0008364055160843758	0.0009288373401559281	0.0009288470743279181	0.0010310124638536517	0.0010303056934486117	0.0012538833921499487	0.0012514151956617887	0.2101670607426975	0.20875360726579825	-5.635262019099835e-05	-0.00022855257899720427	-5.635053582547789e-05	-0.0002285441252559417
1.7720291613040315	0.0006807010594548725	0.000682149468745632	0.0008352259128032043	0.0008358298536456933	0.0009282411232396318	0.0009282508794904503	0.001030397750778226	0.0010296911205698808	0.0012532414622116335	0.001250773509855285	0.2102598485335978	0.20884576703078894	-5.6000895025928865e-05	-0.0002284946107931618	-5.599881880163915e-05	-0.00022848613933193485
1.7827065284196406	0.0006801693118932775	0.0006816172686184311	0.0008346504707613505	0.0008352542869132427	0.0009276450596842576	0.0009276548380601688	0.0010297832633129312	0.0010290767728181	0.0012525999431903993	0.0012501322327796677	0.2103528612743305	0.20893815021777062	-5.56509644702996e-05	-0.00022843501254574128	-5.5648896358416466e-05	-0.00022842652333959768
1.7934482320433673	0.0006796375846689499	0.000681085089480486	0.0008340751279461584	0.0008346788197960042	0.0009270491537504667	0.000927058954297799	0.0010291690061200677	0.0010284626548527878	0.001251958840673025	0.0012494913700111907	0.2104460992004989	0.20903075706071486	-5.530282055537378e-05	-0.0002283737781956785	-5.530076052717714e-05	-0.00022836527121983252
1.8042546598350382	0.0006791058811367567	0.00068055293469185	0.0008334998882792497	0.0008341034562178837	0.0009264534097147498	0.000926463232479897	0.0010285549838787338	0.0010278487713502504	0.0012513181602651154	0.001248850927144911	0.21053956254480252	0.20912358779070142	-5.495645534221716e-05	-0.00022831090166447465	-5.495440336914653e-05	-0.0002283023768942516
1.8151262017903238	0.0006785742046649227	0.0006800208076259513	0.0008329247556972235	0.0008335282001177678	0.0009258578318694858	0.0009258676768989047	0.00102794120128488	0.0010272351270036407	0.0012506779075911573	0.0012482109097947448	0.2106332515369887	0.20921664263588258	-5.4611860921809086e-05	-0.0002282463768553955	-5.460981697537337e-05	-0.0002282378342661484
1.8260632502548164	0.0006780425586350694	0.0006794887116696295	0.0008323497341516917	0.0008329530554495643	0.0009252624245229783	0.0009252722918631914	0.0010273276630513445	0.0010266217265229966	0.0012500380882945515	0.0012475713235935004	0.21072716640381695	0.20930992182144337	-5.426902941527145e-05	-0.00022818019765422082	-5.426699346710445e-05	-0.00022817163722149703
1.8370661999381863	0.0006775109464422616	0.0006789566502231846	0.0008317748276093325	0.0008323780261822501	0.0009246671919995094	0.0009246770816971012	0.001026714373907912	0.0010260085746352885	0.0012493987080376588	0.0012469321741929254	0.21082130736902246	0.20940342556956162	-5.3927952972890325e-05	-0.00022811235792605244	-5.392592499476462e-05	-0.00022810377962551032
1.848135447928429	0.0006769793714950603	0.0006784246267004263	0.0008312000400519449	0.0008318031162999301	0.0009240721386393951	0.0009240820507410148	0.0010261013386013635	0.001025395676084481	0.0012487597725018573	0.0012462934672637601	0.2109156746532706	0.20949715409936867	-5.3588623774893096e-05	-0.00022804285151831194	-5.358660373857432e-05	-0.00022803425532533228
1.8592713937061955	0.0006764478372155567	0.0006778926445287121	0.0008306253754764839	0.0008312283298018722	0.0009234772687990209	0.0009234872033513818	0.001025488561895514	0.0010247830356315644	0.0012481212873875689	0.0012456552084957684	0.2110102684741218	0.2095911076269085	-5.325103403102521e-05	-0.00022797167225954706	-5.324902190844555e-05	-0.00022796305814978823
1.8704744391592067	0.0006759163470394278	0.000677360707149001	0.0008300508378951237	0.0008306536707025675	0.000922882586850906	0.0009228925439007841	0.0010248760485712738	0.0010241706580546197	0.0012474832584143199	0.0012450174035977953	0.21110508904598574	0.20968528636510075	-5.291517598017548e-05	-0.0002278988139579885	-5.2913171743468324e-05	-0.0002278901819075252
1.8817449885967616	0.0006753849044159788	0.0006768288180158941	0.0008294764313352992	0.0008300791430317729	0.000922288097183744	0.0009222980767779775	0.0010242638034266935	0.0010235585481488552	0.0012468456913207763	0.0012443800582978026	0.211200136580086	0.20977969052369405	-5.2581041891007485e-05	-0.00022782427040443642	-5.2579045512229916e-05	-0.000227815620388927
1.8930834487643238	0.0006748535128081877	0.0006762969805976859	0.0008289021598397559	0.0008295047508345658	0.0009216938042024533	0.0009217038063879457	0.0010236518312770075	0.0010229467107266655	0.0012462085918647878	0.001243743178342921	0.21129541128441195	0.20987432030922948	-5.2248624060967364e-05	-0.0002277480353686523	-5.2246635512419315e-05	-0.00022773936736408817
1.9044902288582053	0.0006743221756927609	0.0006757651983764087	0.000828328027466607	0.000828930498171391	0.0009210997123282377	0.0009211097371519518	0.0010230401369546985	0.0010223351506176786	0.0012455719658234488	0.0012431067694994912	0.21139091336368257	0.20996917592499875	-5.191791481675562e-05	-0.00022767010260102416	-5.191593407077172e-05	-0.0002276614165834523
1.9159657405403292	0.0006737908965601722	0.0006752334748478836	0.0008277540382893768	0.000828356389118115	0.0009205058259986252	0.0009205158735075898	0.0010224287253095365	0.0010217238726688063	0.001244935818993125	0.0012424708375531168	0.21148664301930287	0.2100642575709988	-5.158890651429243e-05	-0.0002275904658333161	-5.158693354330446e-05	-0.0002275817617786724
1.9275103979530908	0.0006732596789147142	0.0006747018135217627	0.0008271801963970542	0.0008277824277660727	0.0009199121496675274	0.0009199222199088307	0.001021817601208632	0.0010211128817442928	0.0012443001571895104	0.0012418353883086985	0.21158260044931826	0.21015956544389183	-5.1261591538169504e-05	-0.00022750911877605917	-5.12596263148174e-05	-0.0002275003966610012
1.9391246177343011	0.0006727285262745482	0.0006741702179215854	0.000826606505894148	0.0008272086182221244	0.0009193186878052905	0.0009193287808260832	0.0010212067695364929	0.0010205021827257746	0.0012436649862476758	0.001241200427590497	0.21167878584837466	0.21025509973696457	-5.093596230184433e-05	-0.00022742605512016123	-5.093400479875415e-05	-0.00022741731492076367
1.9508088190322228	0.0006721974421717516	0.0006736386915848241	0.0008260329709007357	0.0008266349646087061	0.0009187254448987471	0.0009187355607462421	0.001020596235195071	0.0010198917805123251	0.0012430303120221087	0.0012405659612421667	0.21177519940767311	0.21035086064008052	-5.0612011247654076e-05	-0.00022734126853671266	-5.061006143760455e-05	-0.00022733251022941103
1.9625634235206988	0.0006716664301523672	0.0006731072380629277	0.0008254595955525132	0.0008260614710638765	0.0009181324254512671	0.0009181425641727383	0.001019986003103816	0.001019281680020506	0.0012423961403867632	0.0012399319951268072	0.21187184131493028	0.2104468483396411	-5.0289730846621306e-05	-0.0002272547526767088	-5.028778870248135e-05	-0.00022724597623816067
1.9743888554143678	0.0006711354937764507	0.0006725758609213808	0.0008248863840008517	0.0008254881417413772	0.0009175396339828123	0.0009175497956255946	0.0010193760781997245	0.0010186718861844234	0.001241762477235106	0.0012392985351270091	0.21196871175432633	0.21054306301853803	-4.996911359807926e-05	-0.00022716650116968995	-4.996717909281495e-05	-0.00022715770657630308
1.9862855414839768	0.0006706046366181266	0.0006720445637397476	0.0008243133404128528	0.0008249149808106843	0.0009169470750299937	0.0009169572596414836	0.0010187664654374017	0.0010180624039557817	0.0012411293284801711	0.00123866558714491	0.21206581090646728	0.21063950485610974	-4.965015202997719e-05	-0.00022707650762501808	-4.9648225136658675e-05	-0.00022706769485353329
1.9982539110717792	0.0006700738622656316	0.0006715133501117245	0.0008237404689713962	0.0008243419924570579	0.000916354753146119	0.0009163649607737731	0.0010181571697891055	0.0010174532383039323	0.0012404967000545961	0.0012380331571022279	0.21216313894833722	0.21073617402809958	-4.933283869856114e-05	-0.00022698476563121073	-4.933091939040429e-05	-0.0002269759346586464
2.010294396107033	0.0006695431743213718	0.000670982223645192	0.0008231677738751991	0.0008237691808816027	0.0009157626729012547	0.0009157729035925891	0.0010175481962448071	0.0010168443942159332	0.0012398645979106813	0.0012374012509403255	0.21226069605325326	0.21083307070660626	-4.901716618840868e-05	-0.0002268912687558855	-4.901525443869181e-05	-0.000226882419559149
2.0224074311215867	0.000669012576401968	0.0006704511879622612	0.0008225952593388666	0.0008231965503013162	0.0009151708388822719	0.0009151810926848637	0.0010169395498122388	0.0010162358766965976	0.0012392330280204284	0.0012367698746202432	0.21235848239081923	0.21093019506004274	-4.870312711235253e-05	-0.00022679601054595433	-4.8701222894430296e-05	-0.0002267871431020363
2.0345934532655616	0.0006684820721383131	0.0006699202466993321	0.0008220229295929505	0.000822624104949148	0.0009145792556929096	0.0009145895326543954	0.0010163312355169528	0.0010156276907685503	0.0012386019963755985	0.0012361390341227593	0.2124564981268782	0.21102754725308495	-4.839071411100876e-05	-0.0002266989845256251	-4.838881739834683e-05	-0.0002266900988115994
2.0468529023231294	0.0006679516651756215	0.0006693894035071433	0.0008214507888840043	0.0008220518490740553	0.0009139879279538292	0.0009139982281219055	0.0010157232584023796	0.0010150198414722873	0.0012379715089877565	0.0012355087354484376	0.21255474342347022	0.21112512744663076	-4.807991985317228e-05	-0.00022660018419867756	-4.80780306193751e-05	-0.00022659128019186792
2.059186220728381	0.0006674213591734804	0.0006688586620508228	0.0008208788414746352	0.0008214797869410562	0.0009133968603026672	0.0009134071837250888	0.0010151156235298742	0.0010144123338662239	0.001237341571888319	0.0012348789846176708	0.2126532184387801	0.2112229357977495	-4.777073703568502e-05	-0.00022649960304768624	-4.776885525446806e-05	-0.00022649068072558287
2.0715938535812968	0.0006668911578059043	0.0006683280260099403	0.0008203070916435638	0.0008209079228312857	0.0009128060573940928	0.0009128164041186736	0.001014508335978776	0.001013805173026752	0.0012367121911286034	0.001234249787670734	0.21275192332709092	0.21132097245963608	-4.7463158382894666e-05	-0.00022639723453210525	-4.7461284028021966e-05	-0.00022638829387222614
2.084076248663807	0.0006663610647613909	0.0006677974990785682	0.0008197355436856823	0.0008203362610420589	0.0009122155238998703	0.0009122258939744826	0.0010139014008464715	0.0010131983640483044	0.0012360833727798875	0.0012336211506678379	0.21285085823873987	0.21141923758156372	-4.71571766470294e-05	-0.00022629307209032223	-4.7155309692369085e-05	-0.0002262841130701576
2.0966338564559543	0.0006658310837429697	0.0006672670849653256	0.0008191642019121086	0.0008197648058869194	0.0009116252645089079	0.0009116356579814833	0.0010132948232484398	0.0010125919120433995	0.0012354551229334448	0.0012329930796891732	0.21295002332006369	0.2115177313088347	-4.6852784607920306e-05	-0.00022618710913821505	-4.6850925027472345e-05	-0.0002261781317355882
2.109267130152151	0.0006653012184682606	0.0006667367873934392	0.0008185930706502458	0.0008191935616957037	0.0009110352839273256	0.0009110457008458516	0.0010126886083183183	0.0010119858221427065	0.0012348274477006096	0.0012323655808349654	0.21304941871335442	0.211616453782732	-4.6549975072807115e-05	-0.00022607933906898525	-4.654812284065474e-05	-0.0002260703432618305
2.1219765256775314	0.000664771472669529	0.000666206610100797	0.0008180221542438402	0.0008186225328145971	0.0009104455868785057	0.0009104560272910293	0.0010120827612079572	0.0010113800994951015	0.0012342003532128162	0.0012317386602255266	0.2131490445568093	0.21171540514047144	-4.624874087656716e-05	-0.00022596975525407403	-4.624689596685605e-05	-0.00022596074102015917
2.1347625017044103	0.000664241850093737	0.0006656765568400023	0.0008174514570530398	0.0008180517236061924	0.0009098561781031556	0.0009098666420577805	0.001011477287087476	0.0010107747492677237	0.0012335738456216562	0.001231112324001301	0.21324890098447882	0.21181458551515128	-4.5949074881264373e-05	-0.00022585835104169116	-4.594723726835531e-05	-0.0002258493183595056
2.147625519668832	0.0006637123545026027	0.0006651466313784296	0.0008168809834544537	0.0008174811384495475	0.0009092670623593672	0.0009092775499042522	0.0010108721911453236	0.0010101697766460322	0.0012329479310989292	0.0012304865783229208	0.21334898812621822	0.21191399503570169	-4.565096997618395e-05	-0.00022574511975673173	-4.564913963441691e-05	-0.0002257360686044041
2.160566043787228	0.0006631829896726584	0.0006646168374982844	0.0008163107378412133	0.0008169107817402519	0.000908678244422678	0.000908688755606041	0.00101026747858834	0.0010095651868338737	0.0012323226158366968	0.0012298614293712623	0.21344930610763738	0.21201363382683533	-4.5354419077839325e-05	-0.000225630054701359	-4.535259598165836e-05	-0.00022562098505715666
2.1735845410731627	0.0006626537593953	0.0006640871789966556	0.0008157407246230309	0.0008163406578904786	0.0009080897290861289	0.0009081002639562425	0.0010096631546418107	0.0010089609850535322	0.001231697906047332	0.00122923688334749	0.21354985505004762	0.2121135020089975	-4.505941512994438e-05	-0.00022551314915528198	-4.505759925397396e-05	-0.00022550406099791642
2.1866814813541975	0.0006621246674768509	0.0006635576596855728	0.0008151709482262588	0.000815770771329048	0.0009075015211603241	0.0009075120797655172	0.0010090592245495253	0.0010083571765457887	0.001231073807963566	0.0012286129464731121	0.21365063507041013	0.21221359969831052	-4.4765951102886115e-05	-0.00022539439637303538	-4.476414242178539e-05	-0.0002253852896810793
2.199857337288837	0.0006615957177386238	0.0006630282833920712	0.0008146014130939579	0.0008152011265014936	0.0009069136254735023	0.0009069242078621589	0.001008455693573851	0.0010077537665699945	0.0012304503278385579	0.0012279896249900387	0.21375164628128865	0.21231392700652932	-4.44740199940577e-05	-0.000225273789585978	-4.4472218482617676e-05	-0.00022526466433833714
2.213112584383593	0.0006610669140169641	0.0006624990539582411	0.0008140321236859503	0.0008146317278701179	0.0009063260468715858	0.0009063366530921451	0.0010078525669957746	0.001007150760404117	0.0012298274719459306	0.0012273669251606303	0.21385288879078865	0.21241448404098254	-4.4183614827914e-05	-0.00022515132200306986	-4.41818204609673e-05	-0.00022514217817856674
2.2264477010101436	0.00066053826016332	0.00066196997524129	0.0008134630844788863	0.0008140625799140562	0.0009057387902182494	0.0009057494203192059	0.001007249850114976	0.001006548163344806	0.001229205246579832	0.0012267448532677471	0.21395436270251197	0.2125152709045219	-4.389472865521521e-05	-0.00022502698680715305	-4.389294140776795e-05	-0.00022501782438499873
2.2398631684225956	0.0006600097600443046	0.0006614410511136044	0.0008128942999663085	0.0008134936871293416	0.0009051518603949869	0.0009051625144248883	0.0010066475482498885	0.0010059459807074602	0.0012285836580549928	0.001226123415614816	0.21405606811549902	0.2126162876954717	-4.3607354553498734e-05	-0.00022490077715733858	-4.360557440064028e-05	-0.0002248915961170217
2.2533594707748548	0.0006594814175417469	0.0006609122854628073	0.0008123257746587146	0.0008129250540289676	0.0009045652623011686	0.0009045759403086165	0.0010060456667377589	0.0010053442178262842	0.001227962712706772	0.0012255026185258725	0.2141580051241749	0.2127175345075709	-4.332148562693344e-05	-0.00022477268618914525	-4.331971254376704e-05	-0.00022476348650968259
2.2669370951380965	0.0006589532365527526	0.0006603836821918187	0.0008117575130836176	0.0008123566851429515	0.0009039790008541077	0.0009039897028877589	0.0010054442109347108	0.0010047428800543537	0.0012273424168912181	0.0012248824683456228	0.21426017381829882	0.21281901142992254	-4.303711500600049e-05	-0.00022464270701233469	-4.303534896778205e-05	-0.00022463348867340915
2.2805965315183476	0.0006584252209897796	0.0006598552452189162	0.0008111895197856164	0.000811788585018399	0.0009033930809891267	0.0009034038070976894	0.0010048431862158089	0.001004141972763677	0.0012267227769851231	0.0012242629714394931	0.21436257428290326	0.21292071854693645	-4.2754235847514144e-05	-0.000224510832711855	-4.2752476829673036e-05	-0.00022450159569345485
2.294338272874165	0.0006578973747806748	0.0006593269784777996	0.0008106217993264575	0.0008112207582195703	0.0009028075076596217	0.0009028182578918567	0.001004242597975122	0.0010035415013452617	0.0012261037993860772	0.001223644134193696	0.21446520659824161	0.21302265593827668	-4.2472841334642575e-05	-0.00022437705634800742	-4.2471089312580423e-05	-0.00022436780062981554
2.308162815134429	0.0006573697018687582	0.0006587988859176497	0.0008100543562851004	0.000810653209327946	0.0009022222858371272	0.0009022330602418488	0.0010036424516257888	0.0010029414712091783	0.0012254854905125229	0.0012230259630152743	0.21456807083973498	0.21312482367880456	-4.2192924676651145e-05	-0.00022424137095519714	-4.219117962590141e-05	-0.00022423209651722953
2.3220706572162446	0.0006568422062128771	0.0006582709715031914	0.0008094871952577855	0.0008100859429422913	0.0009016374205113847	0.0009016482191374582	0.0010030427526000803	0.0010023418877846213	0.0012248678568038168	0.001222408464332163	0.2146711670779095	0.21322722183852083	-4.1914479108944025e-05	-0.00022410376954268285	-4.191274100514425e-05	-0.00022409447636512203
2.336062301042938	0.0006563148917874652	0.0006577432392147579	0.0008089203208581004	0.0008095189636787259	0.0009010529166904065	0.0009010637395867494	0.0010024435063494671	0.0010017427565199807	0.0012242509047202782	0.0012217916445932476	0.21477449537834364	0.2133298504825125	-4.1637497892786646e-05	-0.00022396424509316115	-4.163576671172009e-05	-0.00022395493315657822
2.3501382515621807	0.0006557877625826158	0.0006572156930483562	0.0008083537377170498	0.0008089522761707905	0.0009004687794005501	0.000900479626616129	0.0010018447183446904	0.001001144082882907	0.001223634640743258	0.0012211755102684203	0.21487805580161165	0.21343270967089528	-4.136197431550692e-05	-0.00022382279056396004	-4.136025003299848e-05	-0.0002238134598489261
2.3642990167642037	0.0006552608226041341	0.0006566883370157258	0.0008077874504831183	0.0008083858850695137	0.0008998850136865767	0.0008998958852704106	0.0010012463940758157	0.0010005458723603726	0.0012230190713751813	0.0012205600678486348	0.21498184840322027	0.21353579945875242	-4.1087901690245454e-05	-0.00022367939888637278	-4.1086184282217164e-05	-0.00022367004937362545
2.378545107700138	0.0006547340758736126	0.000656161175144411	0.0008072214638223435	0.0008078197950434805	0.0008993016246117281	0.0008993125206128844	0.0010006485390523137	0.000999948130458744	0.001222404203139617	0.001219945323845966	0.21508587323355718	0.2136391198960817	-4.081527335576124e-05	-0.00022353406296432565	-4.081356279821147e-05	-0.00022352469463460256
2.392877038500453	0.0006542075264284968	0.0006556342114778204	0.0008066557824183847	0.0008072540107789073	0.0008987186172577925	0.0008987295377253903	0.001000051158803119	0.0009993508627038502	0.001221790042581334	0.0012193312847936727	0.215190130337825	0.21374267102773106	-4.054408267649412e-05	-0.00022338677567537712	-4.054237894554613e-05	-0.0002233773885098045
2.4072953263935135	0.0006536811783221382	0.0006551074500752991	0.0008060904109725934	0.0008066885369797025	0.0008981359967251768	0.0008981469417083818	0.000999454258876706	0.0009987540746410456	0.0012211765962663542	0.0012187179572462487	0.2152946197559884	0.21384645289334475	-4.0274323042509275e-05	-0.0002232375298703293	-4.027262611437307e-05	-0.00022322812385019986
2.4218004917242455	0.0006531550356238789	0.0006545808950121852	0.00080552535420408	0.0008061233783675455	0.0008975537681329731	0.0008975647376810024	0.0009988578448411473	0.000998157771835287	0.0012205638707820181	0.0012181053477794896	0.21539934152270748	0.21395046552730243	-4.00059878692266e-05	-0.00022308631837225645	-4.000429772026137e-05	-0.0002230768934793348
2.436393057972914	0.0006526291024191039	0.000654054550379892	0.0008049606168497919	0.0008055585396819537	0.0008969719366190374	0.000896982930781152	0.0009982619222841972	0.000997561959871194	0.001219951872737044	0.0012174934629905466	0.21550429566728393	0.21405470895865428	-3.973907059754561e-05	-0.00022293313397714343	-3.973738720413483e-05	-0.00022292369019299985
2.4510735517740176	0.0006521033828093221	0.000653528420285964	0.0008043962036645803	0.0008049940256803562	0.0008963905073400526	0.0008964015261655653	0.0009976664968133488	0.0009969666443531283	0.0012193406087615839	0.0012168823094979935	0.21560948221359286	0.21415918321106778	-3.947356469377605e-05	-0.00022277796945413542	-3.9471888032330954e-05	-0.00022276850676017368
2.46584250293529	0.0006515778809122204	0.0006530025088541476	0.00080383211942127	0.0008044298411381627	0.0008958094854716052	0.0008958205290098743	0.000997071574055909	0.0009963718309052541	0.0012187300855072824	0.001216271893941876	0.2157149011800279	0.21426388830276044	-3.920946364906544e-05	-0.00022262081754204077	-3.920779369624705e-05	-0.0002226113359207471
2.4807004444568266	0.0006510526008617502	0.0006524768202244687	0.000803268368910746	0.0008038659908488459	0.0008952288762082665	0.0008952399445086961	0.0009964771596590789	0.0009957775251716256	0.0012181203096473527	0.0012156622229837902	0.21582055257943294	0.21436882424644263	-3.8946760979985395e-05	-0.00022246167095318903	-3.8945097712454746e-05	-0.0002224521703867166
2.4956479125503126	0.0006505275468081767	0.00065195135855329	0.0008027049569420108	0.0008033024796240039	0.0008946486847636497	0.0008946597778756914	0.0009958832592900102	0.0009951837328162373	0.001217511287876617	0.001215053303306927	0.21592643641904385	0.21447399104924822	-3.868545022812919e-05	-0.00022230052237162679	-3.8683793622654866e-05	-0.00022229100284237857
2.510685446658382	0.0006500027229181745	0.000651426128013391	0.0008021418883422707	0.0008027393122934435	0.0008940689163705013	0.0008940800343436508	0.000995289878635891	0.0009945904595231175	0.0012169030269115857	0.001214445141616145	0.21603255270042285	0.21457938871268167	-3.842552495994522e-05	-0.00022213736445159116	-3.842387499339642e-05	-0.00022212782594230318
2.5258135894740787	0.0006494781333748714	0.0006509011327940393	0.0008015791679570055	0.0008021764937052512	0.000893489576280764	0.0008935007191645631	0.0009946970234040104	0.000993997710996386	0.0012162955334905066	0.0012138377446380265	0.21613890141939485	0.21468501723254418	-3.81669787668272e-05	-0.00022197218981925837	-3.816533541617373e-05	-0.0002219626323128887
2.54103288696045	0.0006489537823779453	0.0006503763771010538	0.0008010168006500471	0.0008016140287258702	0.0008929106697656611	0.0008929218376096945	0.0009941046993218374	0.0009934054929603387	0.001215688814373438	0.0012132311191209468	0.2162454825659828	0.21479087659887944	-3.7909805264843555e-05	-0.00022180499107055107	-3.790816850713155e-05	-0.00022179541455016882
2.556343888370238	0.0006484296741436789	0.0006498518651568891	0.000800454791303656	0.0008010519222401812	0.0008923322021157695	0.0008923433949696672	0.000993512912137096	0.0009928138111595178	0.0012150828763423103	0.0012126252718351353	0.2163522961243453	0.21489696679589917	-3.7653998094938634e-05	-0.0002216357607729147	-3.76523679072871e-05	-0.00022162616522169998
2.571747146265715	0.0006479058129050437	0.0006493276012007003	0.0007998931448185965	0.0008004901791515705	0.0008917541786410952	0.0008917653965545298	0.0009929216676178348	0.0009922226713587829	0.0012144777262009816	0.0012120202095727342	0.21645934207270653	0.21500328780192618	-3.7399550922554564e-05	-0.00022146449146356884	-3.739792728221086e-05	-0.00022145487686514587
2.5872432165386163	0.0006473822029117656	0.0006488035894884169	0.0007993318661142181	0.0007999288043820177	0.0008911766046711562	0.0008911878476938431	0.000992330971552508	0.0009916320793433968	0.0012138733707753103	0.0012114159391478708	0.21656662038329252	0.21510983958932578	-3.714645743768327e-05	-0.00022129117564945178	-3.714484032196763e-05	-0.00022128154198755579
2.602832658430207	0.0006468588484304062	0.0006482798342928252	0.0007987709601285318	0.000799367802872169	0.0008905994855550569	0.0008906107537367535	0.0009917408297500504	0.0009910420409190925	0.0012132698169132195	0.0012108124673967193	0.2166741310222655	0.21521662212443768	-3.689471135463057e-05	-0.0002211158058064988	-3.689310074094995e-05	-0.0002211061530650038
2.6185160345514573	0.0006463357537444428	0.0006477563399036408	0.0007982104318182956	0.0007988071795814242	0.0008900228266615756	0.0008900341200520814	0.0009911512480399608	0.000990452561912161	0.0012126670714847651	0.0012102098011775712	0.21678187394965484	0.2153236353675099	-3.6644306412286776e-05	-0.0002209383743813631	-3.6642702278141814e-05	-0.00022092870254447616
2.6342939109033563	0.000645812923154327	0.0006472331106275751	0.0007976502861590841	0.0007982469394880044	0.0008894466333792304	0.0008894579520283851	0.0009905622322723645	0.0009898636481695154	0.0012120651413821872	0.0012096079473708867	0.21688984911928855	0.2154308792726336	-3.6395236373776285e-05	-0.000220758873789223	-3.639363869677517e-05	-0.00022074918284151201
2.6501668568973313	0.0006452903609775777	0.000646710150788431	0.0007970905281453818	0.0007976870875890465	0.0008888709111163764	0.0008888822550740603	0.00098997378831811	0.0009892753055587838	0.0012114640335199956	0.0012090069128793826	0.21699805647872603	0.2155383537876728	-3.6147495026232074e-05	-0.00022057729641319912	-3.614590378406626e-05	-0.0002205675863394263
2.666135445375801	0.0006447680715488559	0.0006461874647271601	0.0007965311627906562	0.0007971276289006761	0.0008882956653012766	0.0008883070346174092	0.0009893859220688383	0.0009886875399683793	0.0012108637548350256	0.0012084067046280807	0.21710649596919174	0.21564605885419716	-3.590107618121202e-05	-0.00022039363460663042	-3.5899491351666646e-05	-0.00022038390539166897
2.6822002526328483	0.0006442460592200348	0.0006456650568019574	0.0007959721951274443	0.0007965685684580948	0.0008877209013821868	0.0008877322961067267	0.0009887986394370607	0.0009881003573075824	0.001210264312286504	0.0012078073295643842	0.21721516752549647	0.21575399440740956	-3.565597367398421e-05	-0.00022020788068921604	-3.565439523488603e-05	-0.0002201981323180502
2.6983618584350144	0.0006437243283602918	0.0006451429313883307	0.0007954136302074381	0.0007960099113156646	0.0008871466248274451	0.0008871580450103905	0.0009882119463562526	0.000987513763506628	0.0012096657128561298	0.0012072087946581498	0.2173240710759789	0.21586216037608089	-3.541218136387733e-05	-0.0002200200269490138	-3.5410609293212714e-05	-0.00022001025940721064
2.71462084604223	0.0006432028833561759	0.0006446210928791864	0.0007948554731015655	0.0007954516625469889	0.0008865728411255483	0.0008865842868169329	0.0009876258487809208	0.000986927764516778	0.0012090679635481274	0.0012066111069017496	0.21743320654242426	0.21597055668247622	-3.5169693134249475e-05	-0.00021983006564274543	-3.516812741009151e-05	-0.00021982027891614964
2.730977802228858	0.0006426817286116942	0.000644099545684907	0.0007942977289000752	0.0007948938272449971	0.0008859995557852383	0.0008860110270351341	0.0009870403526866928	0.0009863423663104061	0.0012084710713893244	0.001206014273310138	0.21754257384000023	0.21607918324228406	-3.492850289198504e-05	-0.00021963798899304887	-3.492694349245193e-05	-0.00021962818306753285
2.747433317304874	0.0006421608685484011	0.000643578294233435	0.0007937404027126279	0.0007943364105220368	0.0008854267743355947	0.0008854382711941094	0.0009864554640704021	0.0009857575748810892	0.001207875043429224	0.0012054183009209346	0.21765217287717945	0.216188039964548	-3.4688604567758435e-05	-0.00021944378918967167	-3.46870514710447e-05	-0.0002194339640512466
2.763987985137163	0.0006416403076054649	0.0006430573429703514	0.0007931834996683783	0.0007937794175099572	0.0008848545023261128	0.0008848660248433914	0.0009858711889501695	0.0009851733962436822	0.0012072798867400667	0.0012048231967944827	0.21776200355567174	0.2162971267515882	-3.444999211595773e-05	-0.00021924745838988735	-3.4448445300386266e-05	-0.00021923761402506403
2.780642403170963	0.0006411200502397613	0.0006425366963589632	0.0007926270249160634	0.0007932228533601919	0.0008842827453267954	0.0008842942935530159	0.0009852875333654838	0.0009845898364344034	0.001206685608416907	0.0012042289680139243	0.2178720657703445	0.2164064434989352	-3.421265951443833e-05	-0.00021904898871666356	-3.421111895844653e-05	-0.00021903912511242463
2.797397172451417	0.0006406001009259536	0.0006420163588803852	0.0007920709836240921	0.0007926667232438558	0.0008837115089282401	0.0008837230829136154	0.0009847045033772941	0.0009840069015109242	0.0012060922155776844	0.0012036356216852705	0.21798235940915472	0.21651599009525033	-3.397660076447789e-05	-0.00021884837225891185	-3.397506644651008e-05	-0.00021883848940196238
2.8142528976452668	0.0006400804641565813	0.0006414963350336271	0.000791515380980636	0.0007921110323518293	0.0008831407987417296	0.0008831523985365069	0.0009841221050680947	0.0009834245975524547	0.0012054997153632945	0.0012030431649374797	0.2180928843530708	0.216625766422257	-3.374180989064793e-05	-0.0002186456010705995	-3.374028178931843e-05	-0.00021863569894847723
2.831210187062679	0.0006395611444421443	0.000640976629335673	0.0007909602221937192	0.0007915557858948522	0.0008825706203993234	0.0008825822460537811	0.0009835403445420117	0.0009828429306598303	0.001204908114937667	0.001202451604922525	0.21820364047599797	0.2167357723546614	-3.350828094099076e-05	-0.0002184406671721928	-3.3506759034962474e-05	-0.00021843074577237998
2.848269652679189	0.0006390421463111829	0.000640457246321579	0.0007904055124913065	0.0007910009891036108	0.0008820009795539422	0.0008820126311183921	0.0009829592279248882	0.0009822619069555986	0.0012043174214878283	0.001201860948815467	0.2183146276447024	0.21684600776008045	-3.32760079867489e-05	-0.0002182335625488807	-3.3274492254747184e-05	-0.00021822362185916488
2.865431910157798	0.0006385234743103722	0.0006399381905445461	0.000789851257121398	0.0007904466472288324	0.0008814318818794654	0.0008814435594042503	0.0009823787613643757	0.0009816815325841078	0.0012037276422239831	0.0012012712038145343	0.21842584571873427	0.216956472498962	-3.304498512208057e-05	-0.00021802427914940914	-3.3043475542979955e-05	-0.00021801431915807745
2.882697578871184	0.0006380051330046191	0.0006394194665760248	0.0007892974613521252	0.0007898927655413813	0.0008808633330708257	0.0008808750366063183	0.0009817989510300276	0.0009811018137116027	0.0012031387843795943	0.0012006823771411922	0.21853729455035031	0.21706716642451157	-3.2815206464364977e-05	-0.00021781280888769072	-3.2813703017126744e-05	-0.0002178028295834189
2.900067281924058	0.0006374871269771255	0.0006389010790057902	0.0007887441304718389	0.0007893393493323467	0.0008802953388440955	0.0008803070684406976	0.0009812198031133824	0.000980522756526306	0.0012025508552114456	0.0012000944760402223	0.21864897398443667	0.21717808938261232	-3.258666615402542e-05	-0.00021759914364219424	-3.258516881759349e-05	-0.00021758914501321391
2.9175416461756507	0.0006369694608294997	0.0006383830324420397	0.000788191269789206	0.0007887864039131415	0.0008797279049365854	0.000879739660644731	0.000980641323828059	0.0009799443672385173	0.0012019638619997243	0.0011995075077797953	0.21876088385843076	0.21728924121174972	-3.2359358354203116e-05	-0.00021738327525377965	-3.235786710767061e-05	-0.00021737325728915513
2.9351213022623317	0.0006364521391818477	0.0006378653315114809	0.00078763888463331	0.0007882339346155961	0.0008791610371069419	0.0008791728189770903	0.000980063519409851	0.0009793666520806995	0.0012013778120481002	0.0011989214796515495	0.21887302400223904	0.21740062174292946	-3.213327725080928e-05	-0.00021716519552636426	-3.213179207344624e-05	-0.00021715515821596476
2.952806884620376	0.0006359351666728509	0.0006373479808594274	0.0007870869803537439	0.0007876819467920607	0.000878594741135243	0.0008786065492178808	0.000979486396116819	0.0009787896173075806	0.0012007927126838033	0.001198336398970673	0.21898539423815963	0.21751223079960008	-3.190841705269162e-05	-0.0002169448962278664	-3.19069379237473e-05	-0.00021693483956122805
2.970599031508854	0.0006354185479598724	0.0006368309851498855	0.0007865355623207049	0.0007871304458154936	0.0008780290228230897	0.0008780408571687307	0.0009789099602293793	0.0009782132691962377	0.0012002085712576915	0.0011977522730759723	0.2190979943808021	0.2176240681975739	-3.168477199121805e-05	-0.0002167223690881237	-3.1683298890059636e-05	-0.000216712293055199
2.9884983850326714	0.0006349022877190394	0.0006363143490656564	0.0007859846359251017	0.0007865794370795692	0.0008774638879937137	0.0008774757486528969	0.0009783342180504076	0.000977637614046199	0.0011996253951443458	0.0011971691093299616	0.21921082423700136	0.21773613374494152	-3.146233632036685e-05	-0.0002164976057990875	-3.146086922642746e-05	-0.00021648751039013425
3.006505591165733	0.0006343863906453478	0.0006357980773084186	0.0007854342065786433	0.0007860289259987716	0.0008768993424920668	0.0008769112295153571	0.000977759175905328	0.000977062658179538	0.001199043191742132	0.0011965869151189326	0.21932388360574534	0.21784842724199685	-3.124110431657057e-05	-0.00021627059801448967	-3.123964320938047e-05	-0.00021626048322012648
3.0246212997742656	0.0006338708614527495	0.0006352821745988361	0.0007848842797139526	0.0007854789180085002	0.0008763353921849323	0.0008763473056229175	0.0009771848401422172	0.0009764884079409704	0.0011984619684732984	0.0011960056978530464	0.21943717227808082	0.21796094848114866	-3.102107027865009e-05	-0.00021604133734892672	-3.1019615137843626e-05	-0.0002160312031602163
3.0428461646402667	0.0006333557048742622	0.0006347666456766496	0.0007843348607846566	0.0007849294185651661	0.0008757720429610161	0.0008757839828643075	0.000976611217131892	0.0009759148696979515	0.0011978817327840438	0.001195425464966402	0.2195506900370355	0.21807369724684306	-3.080222852788403e-05	-0.00021580981537910882	-3.080077933316147e-05	-0.0002157996617873359
3.0611808434850984	0.0006328409256620422	0.0006342514953007758	0.000783785955265495	0.000784380433146299	0.0008752093007310545	0.0008752212671502855	0.0009760383132680193	0.0009753420498407753	0.0011973024921446017	0.0011948462239171275	0.21966443665753738	0.21818667331547603	-3.058457340763751e-05	-0.00021557602364080664	-3.0583130138803205e-05	-0.00021556585063778333
3.079625997993227	0.0006323265285875159	0.000633736728249399	0.0007832375686524256	0.0007838319672506518	0.0008746471714279186	0.0008746591644137436	0.0009754661349672101	0.0009747699547826774	0.0011967242540493318	0.001194267982187462	0.21977841190632194	0.21829987645531082	-3.0368099283521743e-05	-0.0002153399536309053	-3.036666192044249e-05	-0.00021532976120849923
3.0981822938360946	0.0006318125184414491	0.0006332223493200823	0.0007826897064627252	0.0007832840263983021	0.0008740856610067155	0.0008740976806098099	0.0009748946886691201	0.000974198590959931	0.0011961470260167908	0.0011936907472838345	0.21989261554185163	0.21841330642639187	-3.015280054333505e-05	-0.00021510159680615537	-3.0151369065974792e-05	-0.00021509138495684477
3.116850400696155	0.0006312989000340693	0.000632708363329858	0.0007821423742350964	0.0007827366161307586	0.0008735247754448934	0.0008735368217159511	0.0009743239808365543	0.0009736279648319506	0.0011955708155898226	0.0011931145267369484	0.22000704731423126	0.21852696298046184	-2.9938671596785316e-05	-0.00021486094458236793	-2.9937245985236366e-05	-0.0002148507132991584
3.135630992291033	0.0006307856781951514	0.0006321947751153395	0.000781595577529777	0.0007821897420110714	0.0008729645207423521	0.0008729765937320849	0.0009737540179555665	0.000973058082881396	0.0011949956303356412	0.001192539328101871	0.22012170696511432	0.21864084586087063	-2.9725706875583652e-05	-0.00021461798833435908	-2.972428710989669e-05	-0.00021460773760983987
3.1545247463978408	0.0006302728577741337	0.0006316815895328154	0.0007810493219286459	0.0007816434096239391	0.0008724049029215456	0.0008724170026806862	0.0009731848065355662	0.000972488951614279	0.0011944214778459184	0.0011919651589581187	0.2202365942276219	0.218754954802493	-2.95139008332293e-05	-0.00021437271939522828	-2.951248689364236e-05	-0.00021436244922298786
3.1735323448776414	0.0006297604436402101	0.0006311688114583538	0.0007805036130353356	0.0007810976245758139	0.0008718459280275978	0.0008718580546068913	0.0009726163531094242	0.0009719205775600587	0.0011938483657368715	0.001191392026909737	0.22035170882624963	0.21886928953163623	-2.9303247945051264e-05	-0.00021412512905627512	-2.9301839811892577e-05	-0.00021411483943034604
3.192654473700048	0.0006292484406824472	0.0006306564457879149	0.0007799584564753372	0.0007805523924950199	0.0008712876021284041	0.0008712997555786143	0.0009720486642335749	0.0009713529672717603	0.0011932763016493416	0.0011908199395853983	0.22046705047678256	0.21898384976595478	-2.90937427081632e-05	-0.00021387520856702702	-2.9092340361764474e-05	-0.00021386489948130305
3.211891822967991	0.0006287368538098792	0.0006301444974374479	0.0007794138578961177	0.0007800077190318562	0.0008707299313147485	0.0008707421116866523	0.0009714817464881257	0.0009707861273260724	0.001192705293248893	0.0011902489046384794	0.22058261888619968	0.219098635214361	-2.88853796411824e-05	-0.0002136229491334074	-2.888398306206269e-05	-0.0002136126205828648
3.2312450869426166	0.0006282256879516185	0.0006296329713430036	0.00077886982296723	0.0007794636098587156	0.0008701729217004137	0.0008701851290448012	0.0009709156064769651	0.0009702200643234588	0.001192135348225895	0.0011896789297471569	0.2206984137525867	0.21921364557693124	-2.867815328436163e-05	-0.0002133683419185961	-2.8676762453060806e-05	-0.00021335799389823884
3.2507149640683446	0.0006277149480569676	0.0006291218724608431	0.0007783263573804262	0.0007789200706701976	0.0008696165794222937	0.0008696288137899681	0.0009703502508278741	0.0009696547848882686	0.0011915664742956128	0.001189110022614498	0.22081443476504758	0.2193288805448172	-2.8472058199464217e-05	-0.00021311137804250202	-2.847067309660542e-05	-0.00021310101054761166
3.2703021569980693	0.0006272046390955224	0.0006286112057675399	0.0007777834668497726	0.000778377107183219	0.0008690609106405076	0.0008690731720822836	0.0009697856861926287	0.0009690902956688444	0.0011909986791982976	0.0011885421909685443	0.22093068160360393	0.21944433980015746	-2.8267088969538556e-05	-0.00021285204857995899	-2.82657095758386e-05	-0.00021284166160631668
3.2900073726185273	0.0006266947660572913	0.000628100976260103	0.000777241157111771	0.0007778347251371393	0.000868505921538521	0.0008685182101052237	0.000969221919247125	0.0009685266033376389	0.0011904319706992834	0.0011879754425624166	0.2210471539391099	0.2195600230159788	-2.8063240199042994e-05	-0.00021259034456191928	-2.8061866495312365e-05	-0.00021257993810583353
3.3098313220758016	0.0006261853339527936	0.0006275911889560788	0.0007766994339254686	0.0007772929302938665	0.000867951618323253	0.0008679639340657163	0.000968658956691478	0.0009679637145913186	0.001189866356589069	0.0011874097851743905	0.2211638514331539	0.21967592985610826	-2.786050651375216e-05	-0.0002123262569747597	-2.7859138480870738e-05	-0.00021231583103284435
3.329774720800988	0.0006256763478131829	0.0006270818488936654	0.0007761583030725813	0.0007767517284379861	0.0008673980072252023	0.0008674103501942688	0.0009680968052501426	0.0009674016361508861	0.0011893018446834196	0.001186845226608001	0.22128077373796445	0.21979205997507548	-2.765888256047594e-05	-0.00021205977675839427	-2.7657520179375644e-05	-0.0002120493313274574
3.349838288536016	0.0006251678126903616	0.0006265729611318255	0.0007756177703576126	0.0007762111253768755	0.0008668450944985633	0.0008668574647450835	0.0009675354716720291	0.0009668403747617925	0.0011887384428234582	0.0011862817746921377	0.22139792049631835	0.2199084130180217	-2.74583630071705e-05	-0.00021179089480694024	-2.7457006258894273e-05	-0.00021178042988448387
3.370022749359618	0.0006246597336570892	0.0006260645307504092	0.000775077841607977	0.0007756711269408284	0.0008662928864213487	0.0008663052839961786	0.0009669749627306177	0.0009662799371940528	0.001188176158875762	0.0011857194372811354	0.2215152913414384	0.2200249886205995	-2.7258942542896653e-05	-0.00021151960196894026	-2.725759140859152e-05	-0.00021150911755299373
3.390328831713469	0.0006241521158071001	0.0006255565628502636	0.0007745385226741167	0.0007751317389831704	0.0008657413892955053	0.0008657538142495057	0.0009664152852240713	0.0009657203302423591	0.0011876150007324514	0.001185158222254865	0.22163288589690022	0.22014178640888088	-2.706061587754577e-05	-0.00021124588904497532	-2.705927033845243e-05	-0.0002112353851340676
3.4107572684284713	0.0006236449642552303	0.0006250490625533503	0.000773999819429634	0.0007745929673803954	0.0008651906094470483	0.0008652030618310827	0.0009658564459753678	0.000965161560726212	0.0011870549763113006	0.0011845981375188483	0.22175070377653688	0.22025880599925815	-2.6863377741926514e-05	-0.00021096974678863623	-2.6862037779313425e-05	-0.00021095922338140727
3.431308796751202	0.0006231382841375188	0.0006245420350028686	0.0007734617377714077	0.0007740548180322769	0.000864640553226172	0.0008646530330911083	0.0009652984518324015	0.0009646036354900245	0.0011864960935558209	0.0011840391910043365	0.2218687445843329	0.22037604699834493	-2.6667222887764852e-05	-0.0002106911659063293	-2.666588848295598e-05	-0.00021068062300169665
3.4519841583705158	0.0006226320806113448	0.0006240354853633703	0.0007729242836197245	0.0007735172968620052	0.0008640912270073852	0.0008641037344040926	0.000964741309668118	0.0009640465614032561	0.001185938360435366	0.0011834813906684213	0.2219870079143323	0.2204935090028799	-2.6472146087305054e-05	-0.00021041013705469513	-2.6470817221815185e-05	-0.00021039957465276982
3.47278409944432	0.0006221263588555398	0.0006235294188208896	0.0007723874629184074	0.0007729804098163071	0.000863542637189636	0.0008635551721689818	0.000964185026380633	0.0009634903453605259	0.0011853817849452348	0.0011829247444941303	0.22210549335053437	0.22061119159962542	-2.6278142133583787e-05	-0.00021012665084235715	-2.6276818788951994e-05	-0.00021011606894333346
3.4937093706264992	0.000621621124070516	0.0006230238405830543	0.0007718512816349411	0.0007724441628655819	0.000862994790196437	0.0008630073528092894	0.000963629608893352	0.0009629349942817431	0.0011848263751067661	0.00118236926049053	0.2222242004667929	0.2207290943652674	-2.6085205840173376e-05	-0.00020984069782833958	-2.6083887997963018e-05	-0.0002098300964324673
3.514760727094002	0.0006211163814783821	0.0006225187558792192	0.000771315745760606	0.000771908562004027	0.0008624476924759992	0.0008624602827732241	0.0009630750641551005	0.0009623805151122276	0.0011842721389674449	0.00118181494669283	0.22234312882671536	0.22084721686631378	-2.589333204112282e-05	-0.00020955226852137354	-2.589201968305338e-05	-0.00020954164762990168
3.535938928574102	0.0006206121363230797	0.0006220141699605894	0.0007707808613106078	0.0007713736132497719	0.0008619013505013603	0.0008619139685338195	0.0009625213991402468	0.0009618269148228388	0.001183719084601002	0.001181261811162478	0.22246227798355958	0.22096555865899506	-2.5702515590936975e-05	-0.00020926135338003582	-2.570120869879039e-05	-0.0002092507129945742
3.557244739371806	0.0006201083938704937	0.0006215100881003441	0.0007702466343242135	0.0007708393226450121	0.0008613557707705187	0.0008613684165890695	0.0009619686208488327	0.0009612742004101024	0.001183167220107523	0.0011807098619872752	0.22258164748012996	0.2210841192891572	-2.5512751364493297e-05	-0.00020896794281183295	-2.551144992011395e-05	-0.00020895728293454652
3.578678928397448	0.000619605159408602	0.000621006515593769	0.0007697130708648814	0.0007703056962561403	0.000860810959806565	0.0008608236334620583	0.0009614167363066981	0.0009607223788963372	0.001182616553613545	0.001180159107281471	0.2227012368486745	0.2212028982921618	-2.532403425690305e-05	-0.00020867202717261835	-2.532273824222206e-05	-0.00020866134780586632
3.600242269194432	0.0006191024382475882	0.0006205034577583814	0.0007691801770204035	0.0007697727401738885	0.0008602669241578208	0.0008602796257011014	0.0009608657525656158	0.0009601714573297899	0.0011820670932721701	0.0011796095551858785	0.22282104561077665	0.22132189519277798	-2.5136359183487028e-05	-0.0002083735967659539	-2.513506858052919e-05	-0.00020836289791287266
3.6219355399671502	0.0006186002357199768	0.0006200009199340643	0.0007686479589030377	0.000769240460513459	0.0008597236703979728	0.000859736399879875	0.0009603156767034206	0.0009596214427847619	0.0011815188472631718	0.0011790612138679749	0.22294107327725246	0.22144110950508028	-2.4949721079772086e-05	-0.0002080726418432488	-2.4948435870645463e-05	-0.00020806192350758534
3.643759523609069	0.0006180985571807642	0.0006194989074831965	0.000768116422649649	0.0007687088634146688	0.0008591812051262102	0.0008591939625975596	0.0009597665158241392	0.0009590723423617471	0.001180971823793094	0.0011785140915220127	0.22306131934803855	0.2215605407323413	-2.4764114901262152e-05	-0.00020776915260212192	-2.47628350681095e-05	-0.00020775841478767876
3.6657150077309777	0.0006175974080075611	0.000618997425790788	0.0007675855744218512	0.0007681779550420872	0.0008586395349673682	0.0008586523204789791	0.0009592182770581349	0.0009585241631875627	0.0011804260310953757	0.001177968196369133	0.2231817833120932	0.22168018836692294	-2.4579535623427823e-05	-0.00020746311918617977	-2.457826114852374e-05	-0.00020745236189781413
3.6878027846894206	0.0006170967936007148	0.0006184964802646181	0.0007670554204061487	0.0007676477415851788	0.0008580986665720669	0.0008581114801747395	0.0009586709675622348	0.0009579769124154862	0.0011798814774304502	0.0011774235366574684	0.22330246464727882	0.22180005189016952	-2.439597824177922e-05	-0.00020715453168559939	-2.439470910744687e-05	-0.00020714375492833503
3.710023651615288	0.0006165967193834522	0.0006179960763353639	0.0007665259668140761	0.0007671182292584481	0.0008575586066168505	0.000857571448361373	0.0009581245945198637	0.0009574305972253948	0.0011793381710858554	0.0011768801206622635	0.22342336282025346	0.22192013077230013	-2.4213437771553742e-05	-0.00020684338013465808	-2.4212173960199562e-05	-0.0002068325839141294
3.732378410442586	0.0006160971908020224	0.0006174962194567455	0.0007659972198823519	0.0007665894243015833	0.0008570193618043402	0.0008570322317414833	0.0009575791651411982	0.0009568852248239026	0.00117879612037636	0.0011763379566859804	0.22354447728636606	0.2220404244722975	-2.4031909247768102e-05	-0.00020652965451220529	-2.403065074188873e-05	-0.00020651883883474054
3.7548678679373717	0.0006155982133258243	0.0006169969151056646	0.0007654691858730157	0.0007660613329796029	0.0008564809388633703	0.0008564938370438892	0.000957034686663291	0.0009563408024445	0.001178255333644061	0.00117579705305842	0.2236658074895402	0.2221609324377971	-2.385138772516629e-05	-0.00020621334474096864	-2.3850134507345105e-05	-0.00020620250961350672
3.777492835726878	0.0006150997924475603	0.0006164981687823401	0.0007649418710735851	0.0007655339615830067	0.0008559433445491449	0.0008559562710237743	0.0009564911663502234	0.000955797337347698	0.0011777158192585128	0.0011752574181368338	0.22378735286216161	0.2222816541049756	-2.3671868278129365e-05	-0.00020589444068724871	-2.3670620331012193e-05	-0.00020588358611703383
3.8002541303288	0.0006146019336833714	0.0006159999860104597	0.0007644152817971977	0.0007650073164279221	0.000855406585643376	0.0008554195404628331	0.0009559486114932413	0.0009552548368211704	0.0011771775856168304	0.0011747190603060402	0.22390911282496834	0.22240258889844042	-2.3493346000626886e-05	-0.0002055729321599753	-2.3492103306911594e-05	-0.00020556205815475126
3.823152573180761	0.0006141046425729782	0.0006155023723373175	0.0007638894243827681	0.0007644814038562567	0.0008548706689544444	0.0008548836521694234	0.0009554070294109044	0.0009547133081798957	0.001176640641143818	0.001174181987978541	0.22403108678693265	0.22252373623111263	-2.3315816005956697e-05	-0.00020524880890893105	-2.3314578548448706e-05	-0.00020523791547719106
3.8461889906699622	0.0006136079246798379	0.0006150053333339624	0.0007633643051951418	0.0007639562302358561	0.0008543356013175473	0.0008543486129787211	0.0009548664274492348	0.0009541727587663134	0.0011761049942920856	0.0011736462095946509	0.2241532741451491	0.22264509550411712	-2.313927342695657e-05	-0.00020492206062627805	-2.313804118853069e-05	-0.00020491114777707042
3.8693642141629967	0.0006131117855912872	0.0006145088745953434	0.0007628399306252462	0.000763431801960651	0.000853801389594852	0.0008538144297528676	0.000954326812981859	0.0009536331959504607	0.0011755706535421637	0.001173111733622604	0.2242756742847159	0.22276666610666512	-2.2963713415771747e-05	-0.00020459267694458716	-2.296248637941034e-05	-0.00020458174468782064
3.892679080035866	0.0006126162309186787	0.0006140130017404653	0.0007623163070902504	0.0007629081254508211	0.0008532680406756525	0.0008532811093811312	0.0009537881934101633	0.0009530946271301289	0.0011750376274026317	0.0011725785685586833	0.22439828657862027	0.22288844741593594	-2.2789131143799435e-05	-0.00020426064743633843	-2.278790929250915e-05	-0.00020424969578200503
3.9161344297041563	0.0006121212662975526	0.0006135177204125282	0.0007617934410337218	0.0007623852071529503	0.0008527355614765267	0.0008527486587800633	0.0009532505761634432	0.0009525570597310135	0.0011745059244102367	0.0011720467229273466	0.22452111038762126	0.22301043879696253	-2.2615521801664512e-05	-0.0002039259616138378	-2.2614305118556083e-05	-0.00020391499057278994
3.9397311096534064	0.0006116268973877707	0.0006130230362790896	0.0007612713389257857	0.0007618630535401828	0.0008522039589414933	0.0008522170848936525	0.0009527139686990532	0.0009520205012068654	0.0011739755531300173	0.0011715162052813415	0.2246441450601272	0.22313263960251656	-2.244288059906341e-05	-0.00020358860892727426	-2.244166906733777e-05	-0.00020357761851119704
3.963469971469652	0.0006111331298736851	0.0006125289550322156	0.000760750007263292	0.0007613416711123946	0.0008516732400421786	0.0008516863946934944	0.0009521783785025697	0.000951484959039651	0.0011734465221554331	0.0011709870242018422	0.2247673899320793	0.22325504917298264	-2.2271202764750225e-05	-0.0002032485787654137	-2.226999636766383e-05	-0.00020323756898621426
3.987351871870168	0.0006106399694642822	0.0006120354823886309	0.0007602294525699725	0.0007608210663963492	0.000851143411777971	0.0008511565951789457	0.0009516438130879383	0.0009509504407397016	0.0011729188401084847	0.0011704591882985705	0.22489084432682904	0.2233776668362417	-2.2100483546529798e-05	-0.00020290586045451642	-2.2099282267436238e-05	-0.00020289483132507335
4.01137767273438	0.0006101474218933454	0.0006115426240898882	0.0007597096813966096	0.000760301245945865	0.0008506144811761919	0.0008506276933772924	0.0009511102799976374	0.0009504169538458773	0.0011723925156398559	0.0011699327062099244	0.2250145075550178	0.22350049190755333	-2.1930718211080752e-05	-0.00020256044325744904	-2.192952203338913e-05	-0.00020254939479105727
4.035548241134971	0.0006096554929196111	0.000611050385902516	0.0007591907003212023	0.0007597822163419827	0.0008500864552922559	0.000850099696343915	0.0009505777868028369	0.0009498845059257221	0.0011718675574290166	0.0011694075866031082	0.225138378914456	0.22362352368942845	-2.1761902043886117e-05	-0.0002022123163725742	-2.17607109510784e-05	-0.00020220124858325028
4.059864449369175	0.0006091641883269352	0.0006105587736181837	0.0007586725159491387	0.0007592639841931383	0.0008495593412098468	0.0008495726111624587	0.0009500463411035605	0.0009493531045756331	0.0011713439741843962	0.0011688838381742701	0.22526245768999342	0.22374676147151032	-2.159403034919516e-05	-0.00020186146893363954	-2.1592844324850452e-05	-0.00020185038183598292
4.08432717499025	0.0006086735139244488	0.0006100677930538692	0.0007581551349133632	0.0007587465561353277	0.0008490331460410796	0.0008490464449450004	0.0009495159505288485	0.0009488227574210162	0.0011708217746434618	0.0011683614696486287	0.2253867431534016	0.22387020453044976	-2.1427098450044202e-05	-0.0002015078900094447	-2.1425917477797124e-05	-0.00020149678361874868
4.108937300839158	0.0006081834755467312	0.0006095774500520133	0.0007576385638745506	0.0007582299388322826	0.000848507876926677	0.0008485212048322211	0.0009489866227369231	0.0009482934721164543	0.0011703009675729063	0.001167840489780606	0.22551123456324454	0.22399385212978057	-2.1261101688006823e-05	-0.0002011515686018428	-2.1259925751606484e-05	-0.00020114044293445543
4.133695715076422	0.000607694079053967	0.000609087750480694	0.0007571228095212825	0.0007577141389756481	0.0008479835410361414	0.00084799689799358	0.0009484583654153564	0.0009477652563458768	0.0011697815617687463	0.0011673209073539705	0.2256359311647525	0.2241177035197922	-2.1096035423263243e-05	-0.0002007924936462402	-2.109486450647957e-05	-0.00020078134871859277
4.15860331121418	0.0006072053303321183	0.0006085987002337946	0.0007566078785702215	0.0007571991632851548	0.0008474601455679309	0.0008474735316274926	0.0009479311862812389	0.0009472381178227278	0.0011692635660564726	0.001166802731181973	0.2257608321896964	0.22424175793740864	-2.0931895034510123e-05	-0.0002004306540104861	-2.0930729121189373e-05	-0.0002004194898397038
4.183660988148428	0.0006067172352930926	0.000608110305231167	0.000756093777766291	0.0007566850185087997	0.0008469376977496353	0.0008469511129615017	0.0009474050930813488	0.0009467120642901322	0.0011687469892911924	0.0011662859701074774	0.22588593685625702	0.2243660146060522	-2.076867591878362e-05	-0.00020006603849329063	-2.0767514992896946e-05	-0.00020005485509774767
4.208869650191461	0.0006062297998749243	0.000607622571418814	0.0007555805138828598	0.0007561717114230285	0.0008464162048381602	0.0008464296492524642	0.0009468800935923294	0.0009461871035210761	0.0011682318403577671	0.0011657706330031141	0.22601124436889436	0.22449047273552178	-2.060637349153918e-05	-0.00019969863582472436	-2.0605217537113252e-05	-0.000199687433223239
4.2342302071045115	0.0006057430300419317	0.0006071355047690541	0.0007550680937219167	0.0007556592488329147	0.0008458956741199024	0.0008459091477867273	0.0009463561956208587	0.0009456632433185759	0.0011677181281709477	0.0011652567287714095	0.22613675391822324	0.22461513152186116	-2.0444983186519716e-05	-0.0001993284346649693	-2.0443832187643646e-05	-0.00019931721287697046
4.259743574130585	0.0006052569317849077	0.0006066491112806972	0.0007545565241142627	0.0007551476375723478	0.0008453761129109381	0.0008453896158803154	0.0009458334070038285	0.0009451404915158581	0.0011672058616755219	0.0011647442663449414	0.22626246468087416	0.22473999014722718	-2.028450045559252e-05	-0.00019895542360240381	-2.028335439644216e-05	-0.00019894418264823632
4.285410672027485	0.0006047715111212894	0.0006061633969792368	0.0007540458119196985	0.0007546368845042209	0.0008448575285572098	0.0008448710608791167	0.0009453117356085282	0.0009446188559765408	0.0011666950498464702	0.0011642332546864767	0.2263883758193652	0.22486504777976093	-2.0124920768888055e-05	-0.00019857959115518464	-2.012377963369477e-05	-0.00019856833105569294
4.311232427101037	0.0006042867740953427	0.0006056783679170082	0.0007535359640272041	0.0007541269965206145	0.0008443399284347055	0.0008443534901590648	0.0009447911893328139	0.0009440983445948059	0.001166185701689088	0.0011637237027891214	0.226514486481969	0.22499030357345162	-1.996623961460567e-05	-0.0001982009257688877	-1.9965103387670213e-05	-0.00019818964654563787
4.337209771238533	0.0006038027267783338	0.0006051940301733896	0.0007530269873551394	0.0007536179805429929	0.0008438233199496588	0.0008438369111263351	0.0009442717761053005	0.0009435789652955885	0.0011656778262391612	0.0011632156196764738	0.2266407958025744	0.22511575666800335	-1.980845249878807e-05	-0.00019781941581428764	-1.9807321164522218e-05	-0.00019780811749001148
4.363343641942354	0.0006033193752687328	0.0006047103898549697	0.000752518888851438	0.0007531098435223972	0.0008433077105387386	0.0008433213312175361	0.0009437535038855481	0.0009430607260347647	0.0011651714325630943	0.0011627090144027596	0.2267673029005531	0.2252414061887038	-1.9651554945574606e-05	-0.00019743504958977254	-1.9650428488442173e-05	-0.00019742373218759046
4.389634982363801	0.0006028367256923781	0.000604227453095753	0.0007520116754937943	0.0007526025924396386	0.0008427931076692375	0.0008428067578999	0.0009432363806642411	0.0009425436347993321	0.0011646665297580816	0.0011622038960530105	0.22689400688062444	0.22536725124628487	-1.949554249700003e-05	-0.00019704781531884596	-1.9494420901520343e-05	-0.00019703647886265552
4.416084741337141	0.0006023547842026772	0.0006037452260573236	0.0007515053542898679	0.0007520962343054937	0.0008422795188392736	0.0008422931986714808	0.0009427204144633817	0.0009420276996076003	0.001164163126952245	0.0011617002737431892	0.2270209068327138	0.22549329093678872	-1.9340410712765516e-05	-0.00019665770114823955	-1.9339293963572396e-05	-0.0001966463456630485
4.442693873413836	0.000601873556980794	0.0006032637149290601	0.0007509999322774832	0.0007515907761609127	0.0008417669515779897	0.0008417806610613548	0.0009422056133364837	0.0009415129285093854	0.0011636612333047916	0.0011611981566203662	0.22714800183181733	0.2256195243414245	-1.9186155170387853e-05	-0.00019626469514874567	-1.918504325216369e-05	-0.00019625332066014467
4.469463338897009	0.0006013930502358359	0.0006027829259283095	0.0007504954165248293	0.0007510862250772137	0.0008412554134457505	0.0008412691526298198	0.0009416919853687626	0.0009409993295862021	0.0011631608580061794	0.0011606975538628731	0.22727529093786086	0.22574595052643642	-1.90327714650277e-05	-0.00019586878531352436	-1.903166436251387e-05	-0.00019585739184771467
4.49639410387609	0.0006009132702050605	0.0006023028653005944	0.0007499918141306667	0.0007505825881562925	0.0008407449120343501	0.0008407586809685999	0.0009411795386773326	0.0009404869109514608	0.0011626620102782792	0.0011601984746804476	0.227402773195557	0.22587256854295945	-1.8880255209461835e-05	-0.0001954699595573539	-1.8879152907491648e-05	-0.00019545854714167477
4.523487140261684	0.000600434223154056	0.0006018235393197991	0.0007494891322245318	0.0007500798725308251	0.0008402354549672136	0.0008402492537010477	0.0009406682814114019	0.0009399756807506618	0.001162164699374513	0.0011597009283144202	0.2275304476342646	0.22599937742687923	-1.8728602034029374e-05	-0.00019506820571640882	-1.872750451750553e-05	-0.00019505677437889335
4.550743425820648	0.0005999559153769534	0.0006013449542883743	0.0007489873779669479	0.0007495780853644785	0.0008397270498996056	0.0008397408784823542	0.0009401582217524785	0.0009394656471615969	0.0011616689345800408	0.0011592049240378578	0.2276583132678485	0.22612637619868897	-1.857780758643575e-05	-0.000194663511545623	-1.8576714840339015e-05	-0.00019465206131510926
4.578163944211368	0.0005994783531966231	0.0006008671165375412	0.0007484865585496379	0.0007490772338521266	0.0008392197045188462	0.0008392335629997623	0.0009396493679145701	0.0009389568183945591	0.0011611747252119175	0.0011587104711557367	0.22778636909452987	0.2262535638633488	-1.842786753179608e-05	-0.00019425586471885636	-1.842677954117314e-05	-0.00019424439562512608
4.605749685019276	0.0005990015429648801	0.0006003900324274914	0.0007479866811957375	0.000748577325220059	0.0008387134265445171	0.0008387273149727756	0.0009391417281443886	0.0009384492026925391	0.001160682080619253	0.0011582175790051154	0.22791461409674366	0.22638093941013854	-1.8278777552669864e-05	-0.00019384525282928333	-1.827769430262985e-05	-0.00019383376490283988
4.633501643792551	0.0005985254910626799	0.0005999137083475893	0.000747487753160008	0.0007480783667261965	0.0008382082237286773	0.0008382221421533719	0.0009386353107215561	0.000937942808331432	0.0011601910101833941	0.0011577262569552836	0.22804304724099356	0.22650850181251297	-1.8130533348792097e-05	-0.000193431663386201	-1.8129454824517e-05	-0.00019342015665838042
4.6614208220780515	0.0005980502039003392	0.0005994381507165907	0.0007469897817290609	0.0007475803656603171	0.0008377041038560844	0.0008377180523262267	0.0009381301239588172	0.0009374376436202563	0.0011597015233180798	0.001157236514407954	0.22817166747770132	0.22663625002795623	-1.7983130637061126e-05	-0.00019301508381475152	-1.798205682382835e-05	-0.00019300355831808336
4.689508227457455	0.0005975756879177445	0.0005989633659828393	0.0007464927742215766	0.0007470833293442684	0.000837201074744413	0.0008372150533089268	0.0009376261762022507	0.0009369337169013561	0.0011592136294696213	0.0011567483607974269	0.22830047374106008	0.2267641829978351	-1.7836565151557737e-05	-0.00019259550145561688	-1.7835496034705398e-05	-0.00019258395722332455
4.717764873583629	0.0005971019495845572	0.0005984893606244962	0.0007459967379885295	0.000746587265132201	0.0008366991442444767	0.0008367131529522004	0.0009371234758314854	0.0009364310365506246	0.0011587273381170884	0.0011562618055907796	0.22842946494888516	0.22689229964724714	-1.7690832643366475e-05	-0.0001921729035632147	-1.768976820828473e-05	-0.0001921613406292988
4.746191780217212	0.0005966289954004375	0.0005980161411497397	0.0007455016804134145	0.0007460921804107891	0.0008361983202404564	0.0008362123591401364	0.0009366220312599161	0.0009359296109777146	0.0011582426587724666	0.001155776858288013	0.22855864000246168	0.227020598884872	-1.754592888061207e-05	-0.00019174727730536523	-1.7544869112786493e-05	-0.00019173569570493654
4.774789973263409	0.0005961568318952555	0.0005975437140969936	0.0007450076089124759	0.0007455980825994607	0.0008356986106501236	0.0008357126797904149	0.0009361218509349217	0.0009354294486262626	0.0011577596009808505	0.001155293528422264	0.22868799778639143	0.2271490796028236	-1.7401849648355366e-05	-0.0001913186097624031	-1.7400794533323563e-05	-0.00019130700953132185
4.803560484809025	0.0005956854656293204	0.0005970720860351449	0.0007445145309349373	0.0007451049791506297	0.0008352000234250738	0.0008352141228545358	0.0009356229433380884	0.0009349305579741071	0.0011572781743206162	0.0011548118255599697	0.22881753716844275	0.2272777406764925	-1.7258590748464933e-05	-0.00019088688792498476	-1.7257540271842578e-05	-0.00019087526910011032
4.832504353159697	0.0005952149031935892	0.0005966012635637663	0.0007440224539632421	0.0007446128775499336	0.0008347025665509612	0.0008347166963180565	0.0009351253169854394	0.000934432947533519	0.0011567983884036078	0.00115433175930105	0.22894725699939472	0.22740658096439614	-1.7116147999639633e-05	-0.0001904520986942826	-1.711510214713087e-05	-0.00019044046131364012
4.861622622877388	0.0005947451512099074	0.0005961312533133416	0.0007435313855132829	0.0007441217853164635	0.0008342062480477305	0.0008342204082008201	0.0009346289804276542	0.0009339366258514229	0.0011563202528753287	0.0011538533392790996	0.22907715611288165	0.22753559930802564	-1.6974517237306266e-05	-0.00019001422888054176	-1.6973475994649934e-05	-0.00019000257298273926
4.890916344818065	0.0005942762163312287	0.000595662061945494	0.000743041333134649	0.0007436317100030143	0.00083371107596986	0.000833725266557205	0.000934133942250307	0.0009334416015096359	0.0011558437774151222	0.0011533765751615915	0.2292072333252369	0.2276647945316864	-1.68336943134912e-05	-0.00018957326520127604	-1.6832657666516343e-05	-0.00018956159082608726
4.9203865761696335	0.0005938081052418481	0.0005951936961532206	0.0007425523044108661	0.0007431426591963184	0.0008332170584066018	0.000833231279476356	0.0009336402110740941	0.0009329478831250905	0.0011553689717363677	0.0011529014766500398	0.22933748743533153	0.22779416544234282	-1.6693675096893235e-05	-0.00018912919428162867	-1.6692643031510426e-05	-0.0001891175014699653
4.950034380490085	0.0005933408246576301	0.0005947261626611171	0.0007420643069596397	0.0007426546405172971	0.0008327242034822242	0.000832738455082435	0.0009331477955550728	0.0009324554793500786	0.001154895845586662	0.001152428053480203	0.22946791722442358	0.22792371082946158	-1.6554455472720525e-05	-0.00018868200265254043	-1.6553427974878507e-05	-0.0001886702914458971
4.979860827745887	0.0005928743813262564	0.0005942594682256253	0.0007415773484331077	0.0007421676616213058	0.0008322325193562609	0.0008322468015348655	0.0009326567043848973	0.0009319643988724877	0.0011544244087480359	0.0011519563154222985	0.2295985214559883	0.2280534294648542	-1.641603134257784e-05	-0.00018823167674864028	-1.6415008398348516e-05	-0.0001882199471900936
5.009866994350591	0.000592408782027454	0.0005937936196352659	0.0007410914365180916	0.0007416817301983886	0.0008317420142237634	0.0008317563270285845	0.0009321669462910657	0.0009314746504160413	0.001153954671037128	0.0011514862722811663	0.22972929887556348	0.22818332010251144	-1.6278398624568896e-05	-0.00018777820290927227	-1.6277380220034582e-05	-0.00018776645504242628
5.040053963203681	0.0005919440335732371	0.0005933286237108764	0.0007406065789363457	0.00074119685397353	0.0008312526963155469	0.000831267039794294	0.0009316785300371544	0.0009309862427405425	0.0011534866423054018	0.0011510179338965008	0.22986024821058387	0.22831338147844518	-1.614155325305351e-05	-0.00018732156737547023	-1.6140539374383256e-05	-0.0001873098012450114
5.070422823729659	0.0005914801428081627	0.0005928644873058686	0.0007401227834448232	0.0007407130407069146	0.0008307645738984566	0.0008307789480987194	0.0009311914644230787	0.0009304991846421261	0.00115302033243934	0.0011505513101430428	0.22999136817021956	0.22844361231052734	-1.6005491178659736e-05	-0.00018686175628948587	-1.6004481812112795e-05	-0.00018684997194143294
5.100974671917351	0.0005910171166095624	0.0005924012173064572	0.0007396400578359278	0.0007402302981941845	0.0008302776552756172	0.0008302920602448652	0.0009307057582853302	0.0009300134849535029	0.0011525557513606484	0.0011500864109307734	0.23012265744520924	0.22857401129832372	-1.5870208368278654e-05	-0.00018639875569440023	-1.586920350016112e-05	-0.00018638695317552134
5.131710610359471	0.0005905549618878077	0.0005919388206319322	0.0007391584099377837	0.0007397486342667065	0.0008297919487867015	0.0008298063845722802	0.0009302214204972375	0.0009295291525442164	0.0011520929090264747	0.0011496232462051507	0.23025411470769364	0.22870457712292902	-1.573570080484407e-05	-0.0001859325515311261	-1.57347004215401e-05	-0.00018592073088938288
5.1626317482924104	0.000590093685586546	0.0005914773042348929	0.0007386778476144997	0.0007392680567918363	0.0008293074628081935	0.000829321929457322	0.0009297384599692222	0.0009290461963208995	0.0011516318154296068	0.0011491618259472835	0.23038573861105108	0.228835308446802	-1.560196448744354e-05	-0.0001854631296391296	-1.5600968575403204e-05	-0.00018545129092359391
5.193739201636265	0.0005896332946829768	0.0005910166751015155	0.0007381983787664374	0.0007387885736731875	0.0008288242057536556	0.0008288387033134234	0.000929256885649053	0.000928564625227531	0.0011511724805986815	0.0011487021601741761	0.23051752778972562	0.22896620391359804	-1.5468995431080698e-05	-0.00018499047575348815	-1.5468003976849484e-05	-0.0001849786190146474
5.225034093035115	0.0005891737961880947	0.0005905569402518089	0.0007377200113304885	0.0007383101928509077	0.0008283421860740056	0.0008283567145913686	0.0009287767065221173	0.0009280844482457022	0.0011507149145984258	0.0011482442589389283	0.2306494808590606	0.2290972621479996	-1.5336789666749867e-05	-0.000184514575505057	-1.5335802656901015e-05	-0.00018450270079398146
5.256517551897525	0.0005887151971469564	0.0005900981067398781	0.0007372427532803473	0.000737832922301954	0.0008278614122577844	0.0008278759717795655	0.0009282979316116786	0.0009276056743948798	0.0011502591275298455	0.001147788132330977	0.23078159641512477	0.22922848175554444	-1.5205343241357985e-05	-0.0001840354144191647	-1.5204360662544533e-05	-0.00018402352178825687
5.288190714437326	0.000588257504638951	0.0005896401816541847	0.0007367666126267891	0.0007373567700403664	0.000827381892831438	0.0008273964834043197	0.0009278205699791456	0.0009271283127326724	0.0011498051295304608	0.0011473337904762666	0.23091387303454056	0.22935986132246014	-1.5074652217561546e-05	-0.0001835529779132261	-1.5073674056485104e-05	-0.00018354106741563792
5.320054723714605	0.0005878007257780572	0.0005891831721178265	0.000736291597417957	0.0007368817441175622	0.0008269036363595991	0.0008269182580301268	0.0009273446307243513	0.0009266523723551143	0.0011493529307745306	0.0011468812435375393	0.23104630927431336	0.22949139941548893	-1.4944712673761393e-05	-0.00018306725129596524	-1.4943738917210306e-05	-0.00018305532298640292
5.352110729676963	0.0005873448677131293	0.000588727085288793	0.0007358177157396461	0.0007364078526226072	0.0008264266514453723	0.0008264413042599432	0.0009268701229858223	0.0009261778623969206	0.00114890254147328	0.0011464305017145065	0.23117890367165264	0.22962309458171087	-1.4815520704031596e-05	-0.0001825782197662218	-1.4814551338906967e-05	-0.00018256627370100142
5.384359889201005	0.0005868899376281575	0.0005882719283602569	0.0007353449757155925	0.0007359351036825207	0.0008259509467306225	0.0008259656307354882	0.00092639705594106	0.0009257047920317878	0.0011484539718751184	0.0011459815752441287	0.23131165474379878	0.22975494534837362	-1.4687072418091696e-05	-0.00018208586841214625	-1.4686107431305037e-05	-0.000182073904648139
5.41680336613411	0.0005864359427425578	0.0005878177085608427	0.0007348733855077665	0.0007354635054625567	0.0008254765308962644	0.0008254912461375252	0.0009259254388068227	0.0009252331704726615	0.001148007232265889	0.0011455344744007979	0.23144456098784622	0.2298869502227157	-1.4559363941185274e-05	-0.0001815901822088961	-1.4558403319727894e-05	-0.00018157820080427767
5.44944233133642	0.0005859828903114461	0.0005873644331549096	0.0007344029533166709	0.0007349930661665067	0.0008250034126625618	0.0008250181591861657	0.0009254552808394118	0.0009247630069720299	0.0011475623329691013	0.0011450892094966212	0.23157762088056233	0.23001910769178785	-1.4432391414092097e-05	-0.00018109114601838616	-1.4431435145014285e-05	-0.00018107914703238692
5.482277962723094	0.0005855307876259228	0.0005869121094428345	0.0007339336873816346	0.0007345237940369954	0.0008245316007894198	0.0008245463786411581	0.0009249865913349563	0.0009242943108222058	0.0011471192843461558	0.0011446457908816283	0.23171083287821184	0.23015141622227464	-1.4306150992937292e-05	-0.00018058874458651286	-1.4305199063377808e-05	-0.00018057672807997305
5.515311445306831	0.0005850796420133628	0.0005864607447613072	0.0007334655959811275	0.0007340556973557894	0.000824061104076698	0.0008240759133022013	0.0009245193796297149	0.000923827091355629	0.0011466780967966004	0.001144204228944036	0.23184419541636975	0.23028387426031652	-1.418063884920523e-05	-0.0001800829625423772	-1.4179691246363549e-05	-0.00018007092857724727
5.548543971240616	0.0005846294608377108	0.0005860103464836181	0.0007329986874330572	0.0007335887844441004	0.0008235919313645062	0.0008236067720092425	0.0009240536551003633	0.0009233613579451543	0.0011462387807583752	0.0011437645341104655	0.23197770690974479	0.2304164802313262	-1.4055851169770747e-05	-0.0001795737843983125	-1.405490788088451e-05	-0.00017956173303737555
5.581976739860765	0.0005841802514997645	0.0005855609220199473	0.0007325329700950833	0.000733123063662896	0.0008231240915335186	0.0008231389636427907	0.0009235894271642977	0.0009228971200043544	0.0011458013467080426	0.001143326716846229	0.2321113657519941	0.23054923253980808	-1.3931784156644145e-05	-0.00017906119454602631	-1.3930845169062012e-05	-0.00017904912585398058
5.615610957730194	0.0005837320214374882	0.0005851124788176699	0.0007320684523649344	0.0007326585434132159	0.0008226575935052886	0.0008226724971242272	0.000923126705279942	0.0009224343869878241	0.001145365805161078	0.0011428907876555522	0.23224517031553954	0.23068212956917566	-1.3808434026986796e-05	-0.0001785451772560731	-1.3807499328099063e-05	-0.0001785330912985883
5.649447838681973	0.0005832847781263008	0.0005846650243616606	0.0007316051426807255	0.0007321952321364929	0.0008221924462425664	0.0008222073814161317	0.0009226654989470478	0.000921973168391491	0.0011449321666720748	0.0011424567570818443	0.23237911895137373	0.23081516968156315	-1.36857970130886e-05	-0.00017802571667699385	-1.368486659035495e-05	-0.0001780136135210164
5.6834886038631165	0.0005828385290793932	0.0005842185661745944	0.0007311430495212782	0.0007317331383148689	0.0008217286587496181	0.0008217436255225912	0.0009222058177070124	0.0009215134737529187	0.0011445004418350498	0.0011420246357079502	0.23251320998888428	0.2309483512176419	-1.3563869362341954e-05	-0.00017750279683428904	-1.3562943203275848e-05	-0.0001774906765479034
5.717734481778674	0.0005823932818480238	0.0005837731118172516	0.000730682181406446	0.0007312722704715262	0.0008212662400725486	0.0008212812384895344	0.0009217476711431896	0.0009210553126516308	0.001144070641283666	0.0011415944341564225	0.23264744173566096	0.23108167249643435	-1.3442647337042271e-05	-0.0001769764016270603	-1.3441725429230028e-05	-0.0001769642642799052
5.75218670833605	0.0005819490440218472	0.0005833286688888403	0.0007302225468974503	0.0007308126371710125	0.000820805199299638	0.0008208202294050544	0.0009212910688812105	0.0009205986947094192	0.0011436427756915245	0.0011411661630897766	0.23278181247729884	0.23121513181512002	-1.3322127214341131e-05	-0.00017644651482687235	-1.3321209545450602e-05	-0.00017643436049005756
5.786846526889619	0.000581505823229216	0.0005828852450273163	0.0007297641545972096	0.0007303542470195844	0.0008203455455616707	0.0008203606073997516	0.0009208360205893088	0.0009201436295906857	0.001143216855772428	0.0011407398332107666	0.23291632047721653	0.23134872744885382	-1.3202305286305269e-05	-0.00017591312007775306	-1.3201391844044202e-05	-0.00017590094882341534
5.821715188285586	0.0005810636271375137	0.0005824428479096854	0.0007293070131506781	0.0007298971086655338	0.0008198872880322723	0.0008199023816470593	0.0009203825359786434	0.0009196901270027463	0.001142792892280641	0.001140315455262656	0.23305096397645836	0.23148245765056472	-1.3083177859796874e-05	-0.00017537620089363992	-1.30822686319719e-05	-0.0001753640127956646
5.856793950907131	0.0005806224634534697	0.0005820014852523414	0.0007288511312451891	0.000729441230799538	0.0008194304359282511	0.0008194455613635921	0.0009199306248036313	0.0009192381966961783	0.001142370896011176	0.001139893040029502	0.2331857411935002	0.23161632065077042	-1.2964741256348694e-05	-0.00017483574065632612	-1.296383623079593e-05	-0.00017482353578968102
5.892084080719833	0.0005801823399234926	0.0005815611648114033	0.0007283965176108007	0.0007289866221550039	0.0008189749985099461	0.0008189901558094917	0.0009194802968622855	0.0009187878484651511	0.0011419508778000842	0.001139472598336421	0.23332065032405772	0.23175031465738105	-1.28469918121224e-05	-0.00017429172261404502	-1.2846090976769906e-05	-0.00017427950105530776
5.927586851317345	0.0005797432643339998	0.0005811218943830249	0.0007279431810206481	0.0007285332915084194	0.0008185209850815759	0.0008185361742887746	0.0009190315619965525	0.0009183390921477665	0.0011415328485247038	0.0011390541410498858	0.23345568954088583	0.23188443785550378	-1.2729925877974502e-05	-0.00017374412988122034	-1.2729029220800644e-05	-0.00017373189170835635
5.963303543967366	0.0005793052445117535	0.000580683681803747	0.0007274911302912934	0.0007280812476797029	0.0008180684049915883	0.0008180836261496839	0.0009185844300926519	0.000917891937626396	0.0011411168191039873	0.0011386376790780135	0.2335908569935828	0.23201868840724557	-1.2613539819170128e-05	-0.00017319294543433061	-1.261264732820705e-05	-0.0001731806907264155
5.999235447657878	0.0005788682883242058	0.0005802465349508373	0.0007270403742830947	0.0007276304995325754	0.0008176172676330302	0.0008176325207850583	0.0009181389110814353	0.0009174463948280449	0.0011407028004987762	0.0011382232233708553	0.23372615080838904	0.2321530644515164	-1.2497830015473221e-05	-0.0001726381521119369	-1.2496941678825924e-05	-0.00017262588094979492
6.035383859143656	0.0005784324036798379	0.0005798104617426277	0.0007265909219005572	0.0007271810559749072	0.0008171675824438972	0.0008171828676326802	0.0009176950149387253	0.0009170024737246844	0.0011402908037120908	0.0011378107849206788	0.2338615690879886	0.23228756410382914	-1.2382792861108383e-05	-0.00017207973261332277	-1.2381908666966868e-05	-0.0001720674450794435
6.071750082993084	0.0005779975985285056	0.0005793754701388692	0.0007261427820927114	0.0007267329259590996	0.0008167193589075115	0.0008167346761756544	0.0009172527516856849	0.0009165601843336257	0.0011398808397894385	0.0011374003747622963	0.23399710991130737	0.23242218545610052	-1.2268424764550964e-05	-0.0001715176694950804	-1.2267544701139929e-05	-0.00017150536567303587
6.108335431635222	0.0005775638808618031	0.0005789415681410823	0.0007256959638534795	0.0007262861184824506	0.0008162726065528879	0.0008162879559427769	0.000916812131389169	0.0009161195367178714	0.0011394729198191	0.0011369920039733443	0.23413277133330665	0.2325569265764451	-1.2154722148563502e-05	-0.00017095194517022239	-1.2153846204182236e-05	-0.00017093962514538874
6.145141225407182	0.0005771312587134078	0.0005785087637929163	0.0007252504762220594	0.0007258406425875347	0.000815827334955117	0.0008158427165089119	0.0009163731641621006	0.0009156805409864871	0.00113906705493248	0.001136585683674605	0.23426855138478037	0.23269178550897654	-1.2041681450143671e-05	-0.0001703825419069327	-1.2040809613164324e-05	-0.00017037020576610162
6.182168792601758	0.0005766997401594521	0.0005780770651805067	0.0007248063282832962	0.0007253965073625835	0.000815383553735738	0.0008153989674953717	0.0009159358601638312	0.00091524320729497	0.0011386632563043597	0.0011361814250303193	0.23440444807215133	0.23282676027360075	-1.192929912042194e-05	-0.00016980944182606872	-1.1928431379266968e-05	-0.00016979708965761398
6.2194194695153895	0.0005762693333188771	0.0005776464804328507	0.0007243635291680808	0.000724953721941874	0.0008149412725631344	0.000814956718570306	0.0009155002296005251	0.0009148075458456247	0.0011382615351532613	0.0011357792392484905	0.23454045937725745	0.23296184886580829	-1.1817571624618203e-05	-0.0001692326268996902	-1.1816707967777715e-05	-0.0001692202587934566
6.256894600496366	0.0005758400463538181	0.0005772170177221635	0.0007239220880537289	0.0007245122955061149	0.0008145005011529151	0.0008145159794490885	0.0009150662827255313	0.0009143735668879418	0.0011378619027417442	0.00113537913758122	0.23467658325714993	0.23309704925647098	-1.1706495441946366e-05	-0.000168652078948478	-1.1705635857967717e-05	-0.00016863969499589238
6.294595537993358	0.0005754118874699674	0.0005767886852642651	0.0007234820141643898	0.0007240722372828526	0.0008140612492683226	0.00081407675989472	0.0009146340298397804	0.0009139412807189915	0.0011374643703767333	0.0011349811313250354	0.23481281764387849	0.2332323593916298	-1.159606706560741e-05	-0.00016806777964101238	-1.159521154310908e-05	-0.0001680553799351947
6.332523642604218	0.0005749848649169547	0.0005763614913189522	0.0007230433167714342	0.0007236335565468578	0.0008136235267206191	0.0008136390697182183	0.0009142034812921581	0.0009135106976837973	0.001137068949409859	0.0011345852318211996	0.23494916044428024	0.23336777719228544	-1.1486283002662759e-05	-0.0001674797104906367	-1.1485431530325677e-05	-0.0001674672951263445
6.370680283125076	0.0005745589869887383	0.0005759354441903936	0.000722606005193874	0.0007231962626205485	0.0008131873433695098	0.0008132029187790388	0.0009137746474799203	0.0009130818281757529	0.0011366756512377783	0.0011341914504560781	0.2350856095397686	0.2335033005541874	-1.1377139773992642e-05	-0.00016688785285409735	-1.1376292340556718e-05	-0.0001668754219276425
6.40906683659976	0.0005741342620239887	0.0005755105522275042	0.000722170088798761	0.0007227603648743852	0.0008127527091235376	0.0008127683169854712	0.0009133475388490756	0.0009126546826370007	0.0011362844873025145	0.0011337997986614408	0.23522216278611727	0.2336389273476195	-1.1268633914329057e-05	-0.00016629218793068334	-1.1267790508605324e-05	-0.0001662797415400985
6.447684688369473	0.0005737106984064792	0.0005750868238243503	0.000721735577001609	0.0007223258727272967	0.000812319633940509	0.0008123352742950637	0.000912922165894799	0.0009122292715588523	0.001135895469091823	0.0011334102879148392	0.235358818013245	0.23377465541718825	-1.116076197201464e-05	-0.00016569269675770215	-1.1159922582855766e-05	-0.00016568023500251883
6.486535232122802	0.0005732883045654903	0.0005746642674205446	0.0007213024792668163	0.0007218927956471001	0.0008118881278279136	0.0008119038007150454	0.0009124985391618451	0.000911805605482195	0.0011355086081395026	0.001133022929739938	0.23549557302499988	0.23391048258160424	-1.1053520509025222e-05	-0.0001650893602099246	-1.1052685125356732e-05	-0.00016507688319150615
6.525619869945995	0.0005728670889762131	0.0005742428915016474	0.0007208708051080915	0.0007214611431509256	0.0008114582008433533	0.0008114739063027496	0.0009120766692449588	0.0009113836949979078	0.0011351239160257726	0.001132637735706883	0.2356324255989352	0.2340464066334682	-1.0946906100997578e-05	-0.0001644821589986134	-1.0946074711807446e-05	-0.00016446966681998854
6.564940012373588	0.0005724470601601464	0.0005738227045995765	0.0007204405640888803	0.0007210309248056461	0.0008110298630949664	0.0008110456011660454	0.0009116565667892969	0.0009109635507472773	0.0011347414043776335	0.0011322547174326288	0.23576937348609855	0.23418242533904857	-1.0840915337021265e-05	-0.00016387107366738762	-1.0840087931368592e-05	-0.0001638585664334169
6.604497078439295	0.0005720282266855286	0.0005734037152930244	0.0007200117658228111	0.0007206021502283211	0.0008106031247418771	0.000810618895463779	0.0009112382424908594	0.0009105451834224351	0.0011343610848692164	0.0011318738865813507	0.235906414410802	0.23431853643806566	-1.0735544819617804e-05	-0.00016325608459064056	-1.0734721386618934e-05	-0.0001632435624079609
6.644292495727218	0.0005716105971677363	0.0005729859322078745	0.000719584419974132	0.0007201748290866335	0.0008101779959946301	0.0008101937994062167	0.000910821707096917	0.0009101286037667825	0.0011339829692221671	0.0011314952548647813	0.23604354607040268	0.2344547376434679	-1.0630791164742415e-05	-0.00016263717197251282	-1.0629971693546653e-05	-0.00016262463494906565
6.684327700423376	0.0005711941802697271	0.0005725693640176233	0.0007191585362581612	0.0007197489710993431	0.0008097544871156439	0.0008097703232554924	0.0009104069714064531	0.0009097138225754323	0.0011336070692059995	0.0011311188340425867	0.2361807661350805	0.23459102664120848	-1.052665100166432e-05	-0.00016201431584378367	-1.0525835481521584e-05	-0.00016200176408992517
6.724604137367524	0.0005707789847024476	0.000572154019443809	0.0007187341244417392	0.000719324586036733	0.0008093326084196624	0.0008093484773260586	0.0009099940462706028	0.0009093008506956483	0.001133233396638502	0.0011307446359227497	0.236318072247609	0.23472740109002574	-1.0423120972902558e-05	-0.00016138749605953961	-1.0422309393109605e-05	-0.00016137492968718026
6.76512326010531	0.0005703650192252882	0.0005717399072564495	0.0007183111943436927	0.0007189016837210782	0.0008089123702742197	0.0008089282719851566	0.0009095829425931093	0.0009088896990273005	0.001132861963386089	0.0011303726723619748	0.2364554620231309	0.23486385862121095	-1.0320197734163539e-05	-0.00016075669229712042	-1.0319390084067431e-05	-0.00016074411141986378
6.805886530940724	0.0005699522926465092	0.0005713270362744833	0.0007178897558352956	0.0007184802740271065	0.0008084937831001029	0.0008085097176532737	0.000909173671330772	0.0009084803785233174	0.0011324927813642213	0.0011300029552660516	0.23659293304892706	0.2350003968383862	-1.021787795432369e-05	-0.00016012188405431504	-1.0217074223351288e-05	-0.00016010928878795738
6.846895420988873	0.0005695408138236837	0.0005709154153662068	0.0007174698188407427	0.0007180603668824674	0.0008080768573718261	0.0008080928248046201	0.0009087662434939134	0.0009080729001901464	0.001132125862537782	0.0011296354965902563	0.23673048288418944	0.23513701331727582	-1.0116158315283744e-05	-0.00015948305064611423	-1.0115358492900073e-05	-0.00015947044110786734
6.888151410229076	0.0005691305916641664	0.0005705050534497335	0.0007170513933376269	0.0007176419722682171	0.0008076616036181108	0.0008076776039676089	0.0009083606701468453	0.000907667275088229	0.0011317612189214947	0.0011292703083397764	0.2368681090597886	0.23527370560547659	-1.0015035511987819e-05	-0.0001588401712032672	-1.0014239587732496e-05	-0.00015882754751250783
6.92965598755826	0.0005687216351255265	0.0005700959594934497	0.0007166344893574225	0.0007172251002192945	0.0008072480324223662	0.0008072640657253349	0.0009079569624083414	0.0009072635143324619	0.0011313988625803108	0.0011289074025700942	0.2370058090780402	0.23541047122222136	-9.914506252336683e-06	-0.00015819322466981145	-9.913714215804836e-06	-0.0001581805869479147
6.971410650844719	0.0005683139532160274	0.0005696881425164705	0.0007162191169859731	0.0007168097608250129	0.0008068361544231836	0.0008068522207160709	0.0009075551314521171	0.000906861629092687	0.0011310388056298341	0.001128546791387402	0.23714358041247205	0.23554730765815524	-9.8145672570802e-06	-0.000157542189799742	-9.81377909792941e-06	-0.0001575295381697761
7.01341690698215	0.0005679075549950807	0.0005692816115891171	0.0007158052863639909	0.000716395964229558	0.0008064259803148333	0.000806442079633763	0.0009071551885073174	0.0009064616305941751	0.0011306810602367422	0.0011281884869490419	0.2372814205075863	0.23568421237509507	-9.715215259786109e-06	-0.00015688704515520735	-9.714430967725993e-06	-0.00015687437974234997
7.055676271944047	0.0005675024495737361	0.000568876375833383	0.0007153930076875565	0.0007159837206324893	0.0008060175208477686	0.0008060336532285359	0.0009067571448590106	0.0009060635301181202	0.00113032563861921	0.0011278325014639117	0.23741932677862576	0.23582118280579692	-9.616447006807055e-06	-0.00015622776910453884	-9.615666571613155e-06	-0.000156215090035855
7.098190270838397	0.0005670986461151412	0.0005684724444234154	0.0007149822912086259	0.0007155730402892451	0.0008056107868291336	0.0008056269523071993	0.0009063610118486844	0.0009056673390021337	0.001129972553047338	0.001127478847192916	0.23755729661133387	0.23595821635371808	-9.518259257183456e-06	-0.0001555643398190587	-9.517482668690291e-06	-0.00015555164722369508
7.1409604379627405	0.0005666961538350457	0.0005680698265860054	0.0007145731472355492	0.0007151639335116622	0.0008052057891232839	0.0008052219877337689	0.0009059668008747547	0.0009052730686407562	0.0011296218158435786	0.001127127536449376	0.23769532736171306	0.23609531039277826	-9.420648782567168e-06	-0.00015489673527036008	-9.419876030676913e-06	-0.00015488402927960054
7.183988316859528	0.0005662949820022791	0.0005676685316010752	0.0007141655861335885	0.000714756410668494	0.0008048025386523065	0.000804818770429987	0.0009055745233930762	0.0009048807304859677	0.0011292734393832115	0.0011267785815995074	0.23783341635578614	0.23623246226712233	-9.323612367188525e-06	-0.00015422493322819752	-9.322843441844988e-06	-0.00015421221397507456
7.227275460371831	0.0005658951399392576	0.0005672685688021806	0.0007137596183254509	0.0007143504821859423	0.0008044010463965543	0.0008044173113758568	0.0009051841909174661	0.0009044903360477099	0.0011289274360947684	0.0011264319950628522	0.237971560889351	0.23636966929087688	-9.227146807804301e-06	-0.00015354891125807235	-9.226381699005068e-06	-0.0001535361788777001
7.270823430699384	0.0005654966370224838	0.0005668699475770104	0.0007133552542918151	0.0007139461585481866	0.0008040013233951774	0.000804017621610173	0.000904795815020224	0.0009041018968944073	0.001128583818460493	0.0011260877893127475	0.23810975822774022	0.23650692874790924	-9.131248913534645e-06	-0.0001528686467168472	-9.130487611376178e-06	-0.00015285590134694882
7.31463379945495	0.0005650994826830566	0.000566472677367905	0.0007129525045718868	0.0007135434502979345	0.0008036033807466794	0.0008036197122310763	0.0009044094073326756	0.0009037154246535088	0.0011282425990168212	0.0011257459768767755	0.23824800560556875	0.23664423789158046	-9.03591550595502e-06	-0.00015218411675277377	-9.035158000545926e-06	-0.00015217135853246022
7.358708147721062	0.0005647036864071919	0.0005660767676723654	0.0007125513797639313	0.0007131423680369626	0.0008032072296094513	0.0008032235943965944	0.0009040249795457012	0.000903330931012022	0.0011279037903548239	0.0011254065703372564	0.2383863002264949	0.23678159394450396	-8.941143418979974e-06	-0.0001514952983014406	-8.94038970049131e-06	-0.00015148252737207102
7.403048066107065	0.0005643092577367442	0.0005656822280435813	0.0007121518905258417	0.0007127429224266748	0.0008028128812023455	0.0008028292793252056	0.0009036425434102936	0.0009029484277170621	0.0011275674051207183	0.0011250695823317002	0.23852463926296608	0.23691899409829556	-8.846929498663655e-06	-0.0001508021680813043	-8.846179557368827e-06	-0.0001507893845871522
7.447655154806527	0.0005639162062697371	0.0005652890680909625	0.0007117540475756986	0.0007123451241886673	0.0008024203468052363	0.0008024367782964052	0.0009032621107381106	0.000902567926576413	0.0011272334560163224	0.0011247350255533277	0.23866301985596944	0.23705643551332947	-8.753270603317764e-06	-0.00015010470259332886	-8.752524429512729e-06	-0.00015009190668024974
7.49253102365499	0.0005635245416608985	0.0005648972974806806	0.0007113578616923389	0.0007119489841053002	0.0008020296377595934	0.0008020461026512811	0.000902883693402038	0.0009021894394590858	0.001126901955799574	0.0011244029127515352	0.23880143911478305	0.23719391531848097	-8.66016360337278e-06	-0.00014940287811732178	-8.659421187391658e-06	-0.00014939006993300308
7.537677292188054	0.0005631342736222094	0.0005645069259361972	0.000710963343715935	0.0007115545130202709	0.0008016407654690624	0.00080165726379309	0.0009025073033367591	0.00090181297829589	0.0011265729172850137	0.0011240732567324105	0.23893989411672004	0.23733143061088185	-8.567605381317248e-06	-0.00014869667070854797	-8.566866713601712e-06	-0.00014868385040375798
7.583095589699846	0.0005627454119234468	0.0005641179632388353	0.0007105705045485799	0.0007111617218392011	0.0008012537414000564	0.0008012702731878471	0.0009021329525393368	0.0009014385550800132	0.0011262463533442903	0.0011237460703592266	0.23907838190687725	0.23746897845566795	-8.475592831623177e-06	-0.00014798605619512073	-8.474857902644392e-06	-0.00014797322392257062
7.628787555301809	0.0005623579663927542	0.000563730419228328	0.0007101793551548802	0.0007107706215302327	0.0008008685770823495	0.0008008851423649277	0.0009017606530697961	0.0009010661818676068	0.0011259222769066876	0.001123421366552978	0.2392168994978766	0.23760655588571886	-8.384122860732174e-06	-0.00014727101017542044	-8.383391661001202e-06	-0.00014725816608956999
7.674754837981857	0.0005619719469171872	0.0005633443038033806	0.0007097899065625551	0.000710381223124624	0.0008004852841096816	0.0008005018829176646	0.0009013904170517169	0.0009006958707783808	0.0011256007009596346	0.00112309915829288	0.2393554438696076	0.23774415990140974	-8.293192386899309e-06	-0.00014655150801362593	-8.292464907017419e-06	-0.00014653865227193252
7.720999096663877	0.0005615873634433105	0.0005629596269222499	0.0007094021698630499	0.0007099935377173622	0.0008001038741403763	0.0008001205065039667	0.0009010222566728478	0.0009003276339962057	0.0011252816385492535	0.0011227794586169217	0.23949401196897424	0.23788178747034766	-8.202798340212203e-06	-0.00014582752483802142	-8.202074570818826e-06	-0.00014581465759994083
7.767522000267617	0.0005612042259777525	0.0005625763986033238	0.0007090161562121459	0.0007096075764677771	0.0007997243588979538	0.0007997410248469369	0.000900656184185701	0.0008999614837697263	0.0011249651027808731	0.001122462280622402	0.2396326007096261	0.23801943552712113	-8.112937662512962e-06	-0.0001450990355376658	-8.112217594309981e-06	-0.0001450861569650963
7.814325227768903	0.0005608225445878149	0.000562194628925702	0.0007086318768305896	0.0007092233506001658	0.0007993467501717659	0.0007993634497354996	0.0009002922119081834	0.0008995974324129747	0.0011246511068196035	0.001122147637466463	0.23977120697170443	0.23815710097303242	-8.023607307283687e-06	-0.0001443660147582293	-8.02289093103023e-06	-0.00014435312501548392
7.861410468260233	0.0005604423294020527	0.0005618143280298031	0.0007082493430047249	0.0007088408714044294	0.0007989710598176313	0.0007989877930250433	0.0008999303522242202	0.0008992354923060068	0.0011243396638908672	0.0011218355423666625	0.2399098276015747	0.2382947806758416	-7.934804239674229e-06	-0.00014362843690018945	-7.934091546164118e-06	-0.00014361553615360734
7.908779421011744	0.0005600635906108727	0.0005614355061179535	0.0007078685660871306	0.0007084601502367075	0.0007985972997584794	0.0007986140666380599	0.0008995706175843884	0.0008988756758955294	0.001124030787280966	0.001121526008601519	0.24004845941156383	0.23843247146950164	-7.846525436330451e-06	-0.00014288627611416804	-7.845816416456389e-06	-0.0001428733645332525
7.956433795532517	0.0005596863384671662	0.0005610581734550104	0.0007074895574972753	0.0007080811985200323	0.0007982254819850107	0.0007982422825648028	0.0008992130205065689	0.0008985179956955507	0.0011237244903376784	0.0011212190495111162	0.24018709917969505	0.2385701701538948	-7.75876788539423e-06	-0.00014213950629815564	-7.758062530073204e-06	-0.00014212658405429734
8.004375311632296	0.0005593105832869045	0.0005606823403689737	0.0007071123287221703	0.0007077040277449879	0.0007978556185563542	0.0007978724528639539	0.0008988575735765917	0.0008981624642880366	0.001123420786470805	0.0011209146784976517	0.24032574364941692	0.23870787349456712	-7.671528586486107e-06	-0.00014138810109501354	-7.670826886676738e-06	-0.0001413751683619624
8.052605699483543	0.0005589363354497729	0.0005603080172516133	0.000706736891317039	0.0007073286494703698	0.0007974877216007414	0.0007975045896632854	0.000898504289448906	0.0008978090943235652	0.001123119689152778	0.0011206129090260391	0.2404643895293406	0.23884557822246294	-7.584804550483243e-06	-0.00014063203388695045	-7.58410649725344e-06	-0.00014061909084170376
8.101126699683881	0.0005585636053998066	0.0005599352145591065	0.0007063632569059941	0.0007069550753238691	0.000797121803316193	0.0007971387051603533	0.0008981531808472526	0.0008974578985220085	0.0011228212119192605	0.00112031375462453	0.24060303349296483	0.23898328103365352	-7.4985927996183005e-06	-0.00013987127779366282	-7.4978983840429114e-06	-0.00013985832461504977
8.149940063318896	0.0005581924036460306	0.0005595639428126769	0.0007059914371827178	0.0007065833170027528	0.0007967578759712006	0.0007967748116231808	0.0008978042605653385	0.0008971088896732091	0.0011225253683697423	0.0011200172288852858	0.24074167217840461	0.23912097858906925	-7.412890367349337e-06	-0.00013910580566878217	-7.4121995805708635e-06	-0.00013909284253840748
8.199047552025359	0.0005578227407631174	0.0005591942125992527	0.0007056214439111584	0.0007062133862745569	0.0007963959519054347	0.0007964129213909591	0.0008974575414675357	0.0008967620806376729	0.0011222321721681824	0.0011197233454650155	0.24088030218812087	0.23925866751423	-7.327694298283477e-06	-0.00013833559009546192	-7.3270071315120755e-06	-0.0001383226171977614
8.248450938054788	0.0005574546273920333	0.000558826034572117	0.0007052532889262321	0.0007058452949777886	0.0007960360435304471	0.0007960530468747571	0.0008971130364895766	0.0008964174843472666	0.0011219416370435965	0.0011194321180856156	0.24101892008864317	0.23939634439896898	-7.243001648117933e-06	-0.00013756060338299125	-7.2423180925845765e-06	-0.00013754762090434358
8.298152004337403	0.0005570880742407194	0.0005584594194515848	0.0007048869841345361	0.0007054790550226461	0.000795678163330398	0.0007956952005582457	0.0008967707586392696	0.0008960751138059371	0.0011216537767907333	0.0011191435605347802	0.24115752241029595	0.2395340057971597	-7.158809483586229e-06	-0.00013678081756299254	-7.158129530605156e-06	-0.00013676782569305157
8.348152544546481	0.0005567230920847597	0.0005580943780256755	0.0007045225415150691	0.000705114678391727	0.000795322323862778	0.0007953393949984148	0.0008964307209972163	0.0008957349820904206	0.0011213686052706933	0.0011188576866666745	0.24129610564692053	0.239671648226445	-7.075114882409625e-06	-0.00013599620438653481	-7.074438523369669e-06	-0.00013598320331784097
8.398454363163072	0.0005563596917680725	0.0005577309211508043	0.0007041599731199617	0.0007047521771407698	0.000794968537759149	0.0007949856428263226	0.000896092936717542	0.00089539710235098	0.0011210861364115956	0.0011185745104025687	0.24143466625559729	0.23980926816795317	-6.9919149331861e-06	-0.00013520673531880467	-6.991242159483033e-06	-0.00013519372524584128
8.449059275541144	0.0005559978842036006	0.0005573690597524691	0.0007037992910752216	0.0007043915633993934	0.0007946168177258964	0.0007946339567478428	0.0008957574190286383	0.0008950614878121472	0.0011208063842092593	0.0011182940457315313	0.24157320065636068	0.23994686206602434	-6.90920673535305e-06	-0.0001344123815362197	-6.908537538458104e-06	-0.00013439936265660646
8.49996910797308	0.0005556376803740154	0.0005570088048259652	0.000703440507581479	0.0007040328493718452	0.0007942671765449826	0.0007942843495444188	0.0008954241812339134	0.0008947281517734698	0.0011205293627278524	0.0011180163067110894	0.24171170523192537	0.24008442632792976	-6.8269873991404564e-06	-0.00013361311392254271	-6.826321770563894e-06	-0.00013360008643631405
8.551185697755594	0.0005552790913324372	0.0005566501674370885	0.0007030836349147528	0.0007036760473377653	0.0007939196270747211	0.0007939368340738394	0.0008950932367125564	0.0008943971076102791	0.0011202550861005873	0.0011177413074679194	0.24185017632739828	0.24022195732359225	-6.745254045431234e-06	-0.00013280890306341386	-6.744591976775259e-06	-0.0001327958671742402
8.602710893256043	0.000554922128203152	0.0005562931587228708	0.00070272868542722	0.0007033211696529545	0.0007935741822505577	0.0007935914232710122	0.0008947645989203069	0.0008940683687744548	0.0011199835685304568	0.0011174690621985615	0.24198861024999282	0.24035945138530057	-6.664003805798534e-06	-0.0001319997192446576	-6.663345288693105e-06	-0.00013198667515842977
8.654546553979111	0.0005545668021823375	0.0005559377898922952	0.0007023756715479945	0.0007029682287501619	0.0007932308550858539	0.0007932481301487626	0.0008944382813902414	0.0008937419487952189	0.0011197148242908846	0.0011171995851701057	0.24212700326875125	0.2404969048074277	-6.583233822424206e-06	-0.0001311855324472866	-6.582578848537447e-06	-0.000131172480372449
8.706694550633951	0.0005542131245388148	0.0005555840722270591	0.0007020246057839223	0.0007026172371398666	0.0007928896586726943	0.0007929069677986237	0.0008941142977335637	0.0008934178612799176	0.0011194488677264802	0.0011169328907209366	0.24226535161424814	0.2406343138461473	-6.502941247888902e-06	-0.00013036631234092377	-6.5022898089661316e-06	-0.00013035325248930696
8.759156765201672	0.000553861106614802	0.0005552320170823146	0.0007016755007203889	0.0007022682074110961	0.0007925506061827037	0.0007925679493916662	0.000893792661640421	0.000893096119914844	0.0011191857132537748	0.0011166689932614626	0.24240365147830578	0.2407716747191423	-6.4231232452787584e-06	-0.000129542028282581	-6.42247533309305e-06	-0.00012952896086843024
8.811935091003267	0.0005535107598266611	0.0005548816358874279	0.0007013283690221237	0.0007019211522322275	0.0007922137108678608	0.0007922310881793052	0.0008934733868807103	0.000892776738466043	0.0011189253753619503	0.001116407907274845	0.24254189901370676	0.24090898360532303	-6.343776988065701e-06	-0.0001287126493114965	-6.343132594481202e-06	-0.00012869957455277636
8.865031432767935	0.0005531620956656895	0.0005545329401467582	0.000700983223434033	0.0007015760843518157	0.0007918789860613432	0.0007918963974941446	0.000893156487304915	0.0008924597307801436	0.0011186678686136064	0.0011161496473177657	0.2426800903338977	0.2410462366445345	-6.264899659999025e-06	-0.0001278781441438892	-6.264258776897229e-06	-0.0001278650622608124
8.918447706701835	0.0005528151256988827	0.0005541859414404445	0.0007006400767820315	0.0007012330165994344	0.0007915464451783682	0.0007915638907508262	0.0008928419768449446	0.0008921451107852059	0.0011184132076455216	0.0011158942280212237	0.24281822151270235	0.2411834299372659	-6.186488455094119e-06	-0.00012703848116948913	-6.185851074416368e-06	-0.00012702539238537702
8.972185840557227	0.0005524698615697402	0.0005538406514251863	0.0007002989419738924	0.0007008919618865177	0.0007912161017170547	0.000791233581446879	0.0008925298695149866	0.000891832892491566	0.0011181614071694283	0.0011156416640912452	0.24295628858402274	0.24132055954435927	-6.108540577524912e-06	-0.00012619362844606963	-6.107906691277601e-06	-0.00012618053298757426
9.02624777370205	0.0005521263149990667	0.0005534970818350576	0.0006999598320001061	0.000700552933207224	0.0007908879692592941	0.0007909054831636019	0.0008922201794123747	0.0008915230899927103	0.0011179124819728245	0.0011153919703097701	0.2430942875415465	0.24145762148671743	-6.031053241575303e-06	-0.00012534355369539507	-6.030422841802989e-06	-0.00012533045179197178
9.080635457189915	0.0005517844977857813	0.0005531552444823208	0.0006996227599347499	0.0007002159436393022	0.0007905620614716324	0.0007905796095669361	0.0008919129207184645	0.0008912157174661445	0.001117666446919754	0.0011151451615353705	0.2432322143384495	0.24159461174500593	-5.954023671573237e-06	-0.00012448822429853013	-5.953396750377725e-06	-0.00012447511618282614
9.135350853830497	0.0005514444218077454	0.0005528151512582438	0.0006992877389363724	0.0006998810063449795	0.0007902383921061662	0.0007902559744083687	0.000891608107699526	0.000890910789174294	0.0011174233169516437	0.0011149012527041323	0.24337006488709784	0.24173152625936228	-5.877449101810914e-06	-0.00012362760729078826	-5.876825651325232e-06	-0.00012361449319817086
9.190395938260405	0.0005511060990226003	0.0005524768141339505	0.0006989547822488882	0.000699548134571855	0.0007899169750014504	0.0007899345915258364	0.0008913057547076482	0.000890608319465402	0.00111718310708813	0.0011146602588304566	0.24350783505875007	0.2418683609290935	-5.801326776482332e-06	-0.00012276166935670796	-5.800706788934053e-06	-0.00012274854952659675
9.245772697014415	0.0005507695414686115	0.000552140245161259	0.0006986239032024852	0.0006992173416538033	0.000789597824083421	0.0007896154748446441	0.000891005876181655	0.0008903083227744463	0.0011169458324279025	0.001114422195007911	0.24364552068325426	0.2420051116123832	-5.725653949628651e-06	-0.00012189037682605597	-5.725037417270498e-06	-0.00012187725150047957
9.301483128597186	0.000550434761265529	0.0005518054564735395	0.0006982951152145424	0.0006988886410119013	0.0007892809533663238	0.0007892986383784054	0.0008907084866480331	0.0008900108136240721	0.0011167115081495587	0.001114187076410099	0.24378311754874843	0.2421417741259843	-5.650427885081806e-06	-0.0001210136956683594	-5.649814800196863e-06	-0.00012100056509209423
9.357529243555355	0.0005501017706154575	0.000551472460286592	0.0006979684317905653	0.0006985620461553531	0.000788966376953665	0.0007889840962299816	0.0008904136007218781	0.0008897158066255336	0.0011164801495124766	0.0011139549182915271	0.24392062140135393	0.24227834424492756	-5.575645856298848e-06	-0.00012013159148616115	-5.5750362112604035e-06	-0.00012011845590823023
9.413913064550128	0.0005497705818037404	0.0005511412688995339	0.0006976438665251322	0.0006982375706824435	0.0007886541090391754	0.0007886718625924494	0.0008901212331078567	0.0008894233164796538	0.0011162517718577144	0.0011137257359884797	0.24405802794487616	0.24241481770220907	-5.501305146445208e-06	-0.00011924402951296598	-5.5006989336412945e-06	-0.00011923088918480707
9.47063662643026	0.000549441207199849	0.0005508118946956775	0.000697321433102846	0.0006979152282814898	0.0007883441639077725	0.0007883619517500681	0.0008898313986011649	0.0008891333579777933	0.0011160263906088888	0.0011134995449199473	0.24419533284049325	0.24255119018849458	-5.427403048222958e-06	-0.00011835097460596855	-5.426800260107528e-06	-0.00011833782978265539
9.527701976305488	0.0005491136592582961	0.0005504843501434525	0.0006970011452993149	0.000697595032731816	0.0007880365559365615	0.00078805437807927	0.0008895441120885309	0.0008888459460028369	0.0011158040212731115	0.001113276360588517	0.24433253170645552	0.24268745735181113	-5.353936863797953e-06	-0.00011745239124030804	-5.353337492879605e-06	-0.00011743924218046708
9.585111173620431	0.0005487879505195467	0.0005501586477973221	0.0006966830169821311	0.0006972769979047411	0.0007877312995958277	0.000787749156049664	0.0008892593885491995	0.0008885610955301956	0.001115584679441901	0.0011130561985813264	0.24446962011776893	0.24282361479724	-5.280903904798101e-06	-0.00011654824350532111	-5.280307943634002e-06	-0.00011653509047082622
9.642866290228868	0.0005484640936109572	0.000549834800298712	0.0006963670621118742	0.0006969611377645725	0.0007874284094500577	0.0007874463002250465	0.0008889772430559601	0.0008882788216288178	0.0011153683807921537	0.0011128390745709866	0.24460659360589423	0.24295965808661246	-5.208301492197129e-06	-0.00011563849509810264	-5.2077089333895515e-06	-0.00011562533835418609
9.700969410468568	0.0005481421012477128	0.0005495128203769555	0.0006960532947431195	0.000696647466369625	0.0007871279001589646	0.0007871458252644369	0.0008886976907761661	0.0008879991394622232	0.0011151551410870661	0.0011126250043165635	0.24474344765843142	0.2430955827381982	-5.136126956248668e-06	-0.00011472310931773255	-5.135537792432844e-06	-0.000114709949132763
9.75942263123647	0.0005478219862337885	0.0005491927208502565	0.0006957417290254701	0.0006963359978732437	0.0007868297864785397	0.0007868477459231197	0.0008884207469727843	0.0008877220642895467	0.0011149449761771533	0.0011124140036645502	0.24488017771880496	0.24323138422639987	-5.064377636389977e-06	-0.00011380204905911406	-5.0637918602792e-06	-0.000113788885705568
9.818228062064373	0.0005475037614629185	0.000548874514626654	0.0006954323792045973	0.0006960267465248498	0.0007865340832621095	0.0007865520770537068	0.0008881464270054622	0.0008874476114665961	0.0011147379020012224	0.00111220608854986	0.24501677918596146	0.2433670579814333	-4.993050881250613e-06	-0.00011287527680925447	-4.9924684855954735e-06	-0.00011286211056280027
9.877387825195074	0.00054718743991958	0.0005485582147050103	0.0006951252596232925	0.0006957197266709914	0.000786240805461408	0.0007862588336072081	0.0008878747463315893	0.0008871757964469311	0.0011145339345873654	0.0011120012749968279	0.24515324741404274	0.2435025993890271	-4.9221440485179915e-06	-0.0001119427546392715	-4.921565026107244e-06	-0.00011192958577901924
9.936904055658934	0.0005468730346799875	0.0005482438341760095	0.0006948203847225448	0.0006954149527564198	0.0007859499681276731	0.0007859680306341292	0.0008876057205074026	0.0008869066347829555	0.0011143330900540162	0.0011117995791202675	0.24528957771207766	0.24363800379010042	-4.851654504862794e-06	-0.00011100444419920308	-4.8510788485424394e-06	-0.00011099127300798206
9.996778901350961	0.0005465605589131024	0.0005479313862231627	0.0006945177690426213	0.0006951124393251726	0.0007856615864127488	0.0007856796832855706	0.0008873393651890869	0.0008866401421270223	0.001114135384610971	0.001111601017126465	0.24542576534366334	0.243773266480451	-4.781579625894733e-06	-0.00011006030671170675	-4.781007328561945e-06	-0.00011004713347603778
10.05701452310831	0.0005462500258816725	0.0005476208841238463	0.0006942174272241745	0.0006948122010216786	0.0007853756755702121	0.000785393806814358	0.0008870756961339075	0.000886376334232567	0.0011139408345604677	0.001111405605314292	0.2455618055266491	0.24390838271044327	-4.711916796079282e-06	-0.0001091103029663143	-4.711347850662462e-06	-0.00010909712797602111
10.117613094788254	0.000545941448943245	0.0005473123412503267	0.0006939193740093532	0.0006945142525918713	0.0007850922509565066	0.0007851104165761736	0.0008868147292013432	0.0008861152269552377	0.0011137494562982438	0.001111213360076249	0.24569769343281445	0.2440433476846843	-4.6426634086839044e-06	-0.00010815439331304799	-4.642097808179105e-06	-0.00010814121686203437
10.178576803346665	0.0005456348415512457	0.0005470057710708273	0.0006936236242429404	0.000694218608884324	0.0007848113280321021	0.0007848295280307151	0.0008865564803542526	0.0008858568362540634	0.0011135612663146406	0.001111024297899579	0.24583342418755255	0.24417815656171318	-4.573816865679169e-06	-0.0001071925376557592	-4.573254603120608e-06	-0.00010717936004159268
10.239907848916916	0.0005453302172560269	0.0005467011871505908	0.0006933301928734993	0.0006939252848513973	0.000784532922362663	0.0007845511567428666	0.0008863009656600451	0.0008856011781926234	0.0011133762811957122	0.0011108384353673703	0.2459689928695458	0.244312804453677	-4.505374577671098e-06	-0.00010622469544580015	-4.5048156461424335e-06	-0.00010621151696973974
10.301608444889292	0.0005450275897059673	0.0005463986031529628	0.0006930390949545398	0.0006936342955504079	0.0007842570496202413	0.0007842753183838882	0.0008860482012918784	0.000885348268940247	0.0011131945176243707	0.001110655789159709	0.24610439451044644	0.24444728642601335	-4.43733396383178e-06	-0.00010525082567502952	-4.4367783564626395e-06	-0.00010523764664219226
10.363680817990868	0.0005447269726485597	0.0005460980328404966	0.0006927503456457018	0.0006933456561448087	0.0007839837255844811	0.0007840020287326237	0.0008857982035298697	0.0008850981247732239	0.0011130159923815304	0.0011104763760548103	0.24623962409455055	0.24458159749712916	-4.369692451837784e-06	-0.00010427088687015029	-4.369140161803765e-06	-0.00010425770758940023
10.426127208365882	0.0005444283799315223	0.0005457994900760654	0.0006924639602139513	0.0006930593819053865	0.0007837129661438411	0.0007837313036767207	0.000885550988762325	0.0008848507620760307	0.0011128407223472687	0.0011103002129302026	0.24637467655847728	0.24471573263807733	-4.302447477807711e-06	-0.00010328483708532676	-4.301898498324311e-06	-0.0001032716578693027
10.488949869656532	0.0005441318255039355	0.0005455029888239815	0.0006921799540347977	0.00069277548821148	0.000783444787296838	0.0007834631592138755	0.0008853065734869873	0.000884606197342582	0.0011126687245020248	0.001110127316763912	0.24650954679084003	0.24484968677223357	-4.235596486175559e-06	-0.00010229263389477383	-4.235050810506846e-06	-0.00010227945506008362
10.552151069084381	0.0005438373234173851	0.0005452085431511612	0.0006918983425935281	0.0006924939905522123	0.0007831792051533077	0.0007831976114530925	0.0008850649743123047	0.000884364447177501	0.0011125000159278179	0.0011099577046356805	0.2466442296319195	0.24498345477497702	-4.169136929637815e-06	-0.00010129423438573482	-4.168594551105971e-06	-0.00010128105625326067
10.615733087532126	0.0005435448878271206	0.0005449161672282755	0.0006916191414864596	0.0006922149045277457	0.0007829162359356845	0.0007829346766159631	0.0008848262079587228	0.0008841255282974015	0.0011123346138094657	0.0011097913937281928	0.24677871987334155	0.2451170314733547	-4.103066269114421e-06	-0.00010028959515237523	-4.102527181082394e-06	-0.00010027641804677412
10.679698219625935	0.0005432545329932338	0.0005446258753309289	0.0006913423664222047	0.0006919382458505464	0.0007826558959802954	0.0007826743710379632	0.0008845902912599825	0.0008838894575321987	0.0011121725354358376	0.001109628401328323	0.24691301225774334	0.245250411645767	-4.037381973667244e-06	-9.927867228817777e-05	-4.036846169531809e-06	-9.926549653788141e-05
10.744048773818252	0.0005429662732818499	0.0005443376818408575	0.0006910680332229609	0.000691664030346673	0.0007823982017386779	0.0007824167111697674	0.00088435724116445	0.0008836562518264294	0.0011120137982011313	0.0011094687448284248	0.24704710147844627	0.2453835900216327	-3.9720815203639e-06	-9.82614213775046e-05	-3.9715489935790785e-06	-9.82482473153301e-05
10.808787072471103	0.0005426801231663508	0.000544051601247138	0.0006907961578258184	0.000691392273957087	0.0007821431697789189	0.0007821617135785889	0.0008841270747364675	0.0008834259282406067	0.0011118584196061585	0.001109312441727614	0.24718098217912732	0.24551656128106408	-3.9071623942595404e-06	-9.723779748876948e-05	-3.9066331383097105e-06	-9.722462545130872e-05
10.87391545193992	0.000542396097228581	0.0005437676481474214	0.0006905267562840839	0.0006911229927389753	0.000781890816787008	0.0007819093949495349	0.0008838998091577141	0.0008831985039525844	0.0011117064172596815	0.001109159509633079	0.24731464895348204	0.24564932005453882	-3.842622088312715e-06	-9.620775516738789e-05	-3.842096096735165e-06	-9.619458549550708e-05
10.93943626265785	0.0005421142101601193	0.0005434858372491764	0.0006902598447686239	0.0006908562028670916	0.0007816411595682134	0.0007816597720869772	0.0008836754617285993	0.0008829739962589387	0.0011115578088797167	0.0011090099662614417	0.24744809634490095	0.24578186092256735	-3.7784581032838938e-06	-9.517124842683966e-05	-3.7779353696835646e-06	-9.515808146620675e-05
11.00535186922059	0.000541834476763519	0.0005432061833709534	0.0006899954395692317	0.0006905919206351252	0.0007813942150484816	0.000781412861915955	0.0008834540498696714	0.000882752422576385	0.001111412612294934	0.0011088638294400948	0.24758131884613016	0.24591417841536334	-3.7146679476946984e-06	-9.412823074167465e-05	-3.7141484656834714e-06	-9.411506684123272e-05
11.071664650471687	0.0005415569119536038	0.0005429287014436698	0.0006897335570960066	0.0006903301624570855	0.0007811500002758491	0.0007811686814835915	0.0008832355911230439	0.0008825338004432115	0.0011112708454460137	0.0011087211171086004	0.2477143108989381	0.24604626701251497	-3.651249137722086e-06	-9.307865503935253e-05	-3.650732900964751e-06	-9.306549455251334e-05
11.138376999588447	0.0005412815307587631	0.0005426534065119078	0.0006894742138807617	0.0006900709448687011	0.0007809085324218867	0.0007809272479605266	0.0008830201031538566	0.0008823181475207221	0.0011111325263870586	0.001108581847320107	0.2478470668937852	0.24617812114264773	-3.5881991971029384e-06	-9.202247369080596e-05	-3.5876861993267353e-06	-9.200931697581072e-05
11.205491324168262	0.0005410083483222724	0.0005423803137352361	0.0006892174265784493	0.00068981428452885	0.0007806698287831582	0.0007806885786423857	0.0008828076037517488	0.000882105481594724	0.0011109976732870549	0.0011084460382427565	0.24797958116948285	0.2463097351830964	-3.5255156571245214e-06	-9.09596385043343e-05	-3.5250058920844457e-06	-9.094648592328225e-05
11.273010046315514	0.0005407373799036214	0.0005421094383895502	0.0006889632119686002	0.000689560198221	0.0007804339067826977	0.0007804526909512519	0.0008825981108323543	0.0008818958205770143	0.0011108663044312663	0.0011083137081611674	0.24811184801286362	0.2464411034595661	-3.463196056477033e-06	-8.989010071552839e-05	-3.462689517973183e-06	-8.987695263495965e-05
11.340935602728974	0.0005404686408798817	0.0005418407958684256	0.0006887115869567983	0.0006893087028546826	0.0007802007839715209	0.0007802196024371792	0.0008823916424388286	0.000881689182506913	0.0011107384382227855	0.0011081848754779162	0.24824386165843698	0.24657222024579964	-3.4012379411937563e-06	-8.88138109786385e-05	-3.400734623071333e-06	-8.880066776958961e-05
11.409270444789758	0.0005402021467470821	0.0005415744016844937	0.000688462568576163	0.0006890598154669736	0.0007799704780301469	0.0007799893307797122	0.0008821882167433907	0.0008814855855528023	0.001110614093183997	0.0011080595587150048	0.24837561628805646	0.24670307976324668	-3.3396388645877406e-06	-8.773071935877508e-05	-3.339138760734446e-06	-8.77175813968345e-05
11.478017038649782	0.0005399379131215957	0.0005413102714708532	0.000688216173988863	0.0006888135532240093	0.0007797430067701506	0.0007797618937894409	0.0008819878520488972	0.0008812850480136967	0.0011104932879581245	0.0011079377765154546	0.24850710603058151	0.24683367618071952	-3.2783963871494542e-06	-8.664077532227754e-05	-3.277899491493756e-06	-8.662764298739134e-05
11.547177865320764	0.0005396759557415634	0.0005410484209824646	0.0006879724204876471	0.0006885699334225181	0.000779518388135735	0.0007795373094095706	0.0008817905667904323	0.0008810875883208394	0.0011103760413107887	0.0011078195476448304	0.24863832496153546	0.24696400361406198	-3.2175080764964767e-06	-8.554392772833208e-05	-3.217014383012813e-06	-8.553080140499825e-05
11.616755420763786	0.000539416290468327	0.0005407888660976064	0.0006877313254973977	0.0006883289734913727	0.0007792966402053269	0.0007793155957175192	0.0008815963795369262	0.0008808932250393169	0.0011102623721315871	0.0011077048909928216	0.24876926710276778	0.24709405612581065	-3.1569715072355883e-06	-8.444012481828578e-05	-3.156481009935694e-06	-8.442700489560973e-05
11.686752215979308	0.0005391589332878924	0.0005405316228193297	0.0006874929065767162	0.0006880906909931759	0.0007790777811932045	0.0007790967709265436	0.0008814053089928086	0.0008807019768697109	0.0011101522994357174	0.001107593825574887	0.24889992642211395	0.24722382772485546	-3.0967842609454233e-06	-8.33293142082081e-05	-3.0962969538791962e-06	-8.331620107979165e-05
11.75717077709787	0.0005389039003123947	0.0005402767072769301	0.0006872571814195151	0.0006878551036258533	0.0007788618294511333	0.0007788808533873766	0.000881217373999666	0.00088051386264976	0.0011100458423656222	0.001107486370533867	0.2490302968330536	0.24735331236610567	-3.0369439260602427e-06	-8.221144287820503e-05	-3.036459803324419e-06	-8.219833694245171e-05
11.82801364547121	0.0005386512077816199	0.0005400241357274658	0.0006870241678566521	0.0006876222292242884	0.000778648803470048	0.0007786678615899071	0.0008810325935379504	0.000880328901356062	0.0011099430201926392	0.0011073825451416715	0.24916037219437026	0.24748250395014315	-2.9774480977684536e-06	-8.108645716242702e-05	-2.9769671535066072e-06	-8.107335882270861e-05
11.899283377763982	0.0005384008720645053	0.0005397739245572603	0.0006867938838575757	0.0006873920857619664	0.0007784387218817418	0.0007784578141648693	0.0008808509867286936	0.0008801471121057949	0.0011098438523187235	0.0011072823688009778	0.24929014630980623	0.24761139632289045	-2.9182943779805168e-06	-7.995430274054804e-05	-2.9178166063691807e-06	-7.994121240453844e-05
11.970982546046038	0.0005381529096606969	0.0005395260902834689	0.0006865663475320006	0.0006871646913526534	0.0007782316034605918	0.0007782507298855717	0.0008806725728352643	0.0008799685141584685	0.001109748358278164	0.001107185861046949	0.24941961292772524	0.247739983275266	-2.859480375198842e-06	-7.881492462627482e-05	-2.8590057704466418e-06	-7.880184270639412e-05
12.043113737885237	0.0005379073372021155	0.0005392806495556296	0.0006863415771316086	0.0006869400642520936	0.0007780274671253083	0.0007780466276696414	0.0008804973712651449	0.0008797931269177007	0.0011096565577393344	0.0011070930415490075	0.24954876574076754	0.24786825854284464	-2.8010037044475314e-06	-7.766826715793762e-05	-2.8005322608142674e-06	-7.765519407174071e-05
12.115679556440844	0.0005376641714545443	0.000539037619157268	0.0006861195910517735	0.0006867182228597373	0.0007778263319407103	0.0007778455265808016	0.000880325401571734	0.0008796209699330264	0.0011095684705065216	0.0011070039301126202	0.2496775983855016	0.24799621580551776	-2.742861987178706e-06	-7.651427398744359e-05	-2.742393698978822e-06	-7.650121015770339e-05
12.188682620557461	0.0005374234293192409	0.0005387970160075093	0.0006859004078333141	0.0006864991857204917	0.000777628217119531	0.0007776474458306757	0.0008801566834561901	0.0008794520629017308	0.0011094841165216831	0.0011069185466811289	0.24980610444208762	0.2481238486871497	-2.6850528512274013e-06	-7.535288807103413e-05	-2.6845877127935555e-06	-7.533983392490895e-05
12.26212556485955	0.0005371851278345756	0.0005385588571627143	0.0006856840461642674	0.0006862829715264981	0.0007774331420242425	0.0007774524047806167	0.000879991236769286	0.0008792864256707132	0.0011094035158663545	0.0011068369113375687	0.24993427743392962	0.24825115075523782	-2.6275739306693205e-06	-7.418405165726671e-05	-2.627111936368866e-06	-7.417100762671658e-05
12.336011039846525	0.0005369492841777025	0.0005383231598181387	0.0006854705248816998	0.0006860695991189405	0.0007772411261689246	0.0007772604229435693	0.0008798290815133131	0.0008791240782383852	0.001109326688763519	0.0011067590443066095	0.2500621108273311	0.24837811552056963	-2.570422865749711e-06	-7.300770627588493e-05	-2.5699640100107154e-06	-7.299467279850425e-05
12.41034171198835	0.0005367159156662325	0.0005380899413096349	0.0006852598629735335	0.000685859087489872	0.0007770521892211455	0.0007770715199859531	0.0008796702378439993	0.0008789650407565877	0.0011092536555795103	0.0011066849659564265	0.25018959803115304	0.24850473643688079	-2.513597302826985e-06	-7.182379272835382e-05	-2.5131415801044055e-06	-7.181077024639992e-05
12.485120263821853	0.0005364850397599485	0.0005378592191153535	0.0006850520795804097	0.0006856514557840813	0.0007768663510038822	0.0007768857157295864	0.000879514726072466	0.0008788093335325546	0.0011091844368259845	0.0011066146968006791	0.2503167323964641	0.24863100690051368	-2.45709489422527e-06	-7.063225107398208e-05	-2.456642299003553e-06	-7.061924003468056e-05
12.560349394047481	0.0005362566740625487	0.0005376310108574852	0.0006848471939975788	0.0006854467233009809	0.0007766836314974717	0.0007767030301536316	0.0008793625666672194	0.000878656977030895	0.0011091190531619132	0.0011065482575004998	0.2504435072161989	0.24875692025006932	-2.4009132982023146e-06	-6.9433020620846e-05	-2.4004638250231525e-06	-6.942002147697357e-05
12.63603181762671	0.0005360308363234028	0.0005374053343040257	0.000684645225676811	0.0006852449094965176	0.0007765040508415809	0.0007765234833965671	0.0008792137802561614	0.0008785079918756085	0.0011090575253955614	0.0011064856688664884	0.2505699157248125	0.24888246976607184	-2.345050178837599e-06	-6.822603991285536e-05	-2.3446038222721746e-06	-6.821305312218473e-05
12.712170265880024	0.0005358075444393457	0.0005371822073705668	0.0006844461942283499	0.0006850460339851279	0.0007763276293372231	0.0007763470957582061	0.000879068387628648	0.0008783623988521429	0.0011089998744866054	0.0011064269518608091	0.25069595109793225	0.24900764867061925	-2.2895032059230477e-06	-6.701124671756875e-05	-2.2890599605711673e-06	-6.69982727430074e-05
12.78876748658549	0.0005355868164564924	0.0005369616481221169	0.0006842501194228834	0.0006848501165417102	0.000776154387448793	0.0007761738877017283	0.0008789264097375713	0.0008782202189094758	0.0011089461215481853	0.0011063721275992554	0.25082160645201745	0.2491324501270452	-2.234270054898846e-06	-6.57885780148415e-05	-2.23382991540802e-06	-6.577561732454273e-05
12.865826244077915	0.0005353686705720751	0.0005367436747749372	0.0006840570211935537	0.0006846571771036336	0.0007759843458061421	0.0007760038798557571	0.0008787878677014763	0.0008780814731622303	0.0011088962878490528	0.001106321217353401	0.250946874844007	0.24925686723956872	-2.179348406732007e-06	-6.455796998316998e-05	-2.178911367785308e-06	-6.454502305089371e-05
12.943349319348618	0.0005351531251363279	0.0005365283056984325	0.000683866919637995	0.0006844672357727727	0.0007758175252066839	0.0007758370930164621	0.0008786527828067188	0.0008779461828928305	0.0011088503948157378	0.0011062742425527465	0.25107174927097886	0.24938089305296013	-2.1247359478461167e-06	-6.331935798856159e-05	-2.12430200417172e-06	-6.330642529345232e-05
13.0213395101458	0.0005349401986543732	0.0005363155594170257	0.0006836798350203994	0.0006842803128175821	0.0007756539466175293	0.0007756735481496977	0.0008785211765096453	0.0008778143695536865	0.0011088084640347533	0.001106231224786967	0.2511962226697998	0.24950452055218744	-2.070430370048476e-06	-6.207267657148963e-05	-2.069999516396241e-06	-6.205975859779889e-05
13.099799631075467	0.0005347299097881581	0.0005361054546121185	0.0006834957877736185	0.0006840964286751921	0.0007754936311776578	0.0007755132663931735	0.0008783930704388221	0.0008776860547694188	0.001108770517254838	0.0011061921858081076	0.251320287916787	0.24962774266208332	-2.0164293703731073e-06	-6.081785943251594e-05	-2.016001601534527e-06	-6.080495667012964e-05
13.178732513703073	0.0005345222773584064	0.0005358980101240255	0.0006833147985013013	0.000683915603953547	0.0007753366002001303	0.0007753562690586639	0.0008782684863972949	0.0008775612603391174	0.0011087365763892752	0.001106157147532919	0.251443937827354	0.24975055224699425	-1.962730651017437e-06	-5.955483941982864e-05	-1.9623059618239028e-06	-5.9541952364239314e-05
13.258141006655675	0.0005343173203466101	0.0005356932449539763	0.0006831368879800551	0.0006837378594335721	0.0007751828751743225	0.0007752025776342457	0.0008781474463648817	0.000877440008238638	0.001108706663518179	0.001106126132045157	0.25156716515567085	0.24987294211044028	-1.9093319192711733e-06	-5.828354851647455e-05	-1.9089103045818318e-06	-5.8270677668420534e-05
13.338027975724735	0.0005341150578970453	0.0005354911782661359	0.0006829620771616502	0.0006835632160713702	0.0007750324777682067	0.000775052213786577	0.0008780299725005111	0.0008773223206229341	0.0011086808008908752	0.0011060991615979598	0.25168996259431725	0.24999490499477306	-1.8562308873783934e-06	-5.7003917825315664e-05	-1.8558123420983619e-06	-5.6991063691558264e-05
13.418396303969553	0.000533915509318817	0.0005352918293896435	0.0006827903871752505	0.0006833916950004613	0.0007748854298306625	0.0007749051993632077	0.0008779160871445909	0.0008772082198284303	0.0011086590109283484	0.001106076258616269	0.2518123227739379	0.2501164335808319	-1.8034252724698913e-06	-5.571587755592855e-05	-1.803009791538114e-06	-5.570304064880793e-05
13.49924889182131	0.0005337186940879474	0.0005350952178207097	0.0006826218393296852	0.0006832233175340492	0.0007747417533938272	0.0007747615563949313	0.0008778058128214218	0.0008770977283754329	0.001108641316225648	0.0011060574456992758	0.251934238262899	0.2502375204876027	-1.7509127964322052e-06	-5.4419357009449776e-05	-1.7505003748023718e-06	-5.440653784635763e-05
13.580588657187745	0.000533524631849475	0.0005349013632247153	0.0006824564551157567	0.0006830581051673338	0.0007746014706754859	0.0007746213070981767	0.0008776991722416512	0.0008769908689705855	0.0011086277395544217	0.0011060427456229226	0.2520557015669418	0.25035815827187463	-1.6986911858347595e-06	-5.3114284564809155e-05	-1.6982818185117335e-06	-5.3101483669576455e-05
13.662418535558457	0.000533333342419612	0.0005347102854383667	0.0006822942562085756	0.0006828960795798395	0.000774464604081493	0.0007744844738774215	0.0008775961883047564	0.0008768876645093479	0.0011086183038654565	0.0011060321813424452	0.2521767051288378	0.2504783394279013	-1.6467581718179747e-06	-5.180058766365847e-05	-1.64635185385259e-06	-5.1787805566083644e-05
13.744741480110864	0.0005331448457879101	0.0005345220044718727	0.0006821352644699453	0.0006827372626378099	0.0007743311762082421	0.0007743510793276714	0.0008774968841015906	0.0008767881380785422	0.0011086130322912502	0.0011060257759949884	0.2522972413280521	0.2505980563870544	-1.595111489995256e-06	-5.0478192795216925e-05	-1.5947082164530918e-06	-5.0465430030399716e-05
13.827560461816718	0.0005329591621194735	0.0005343365405111569	0.0006819795019507715	0.0006825816763966108	0.0007742012098451649	0.0007742211462369539	0.0008774012829169445	0.0008766923129589199	0.001108611948148679	0.0011060235529022006	0.25241730248039274	0.2507173015174926	-1.5437488803445726e-06	-4.914702548106109e-05	-1.5433486463311066e-06	-4.913428259023522e-05
13.910878469549415	0.0005327763117572126	0.0005341539139201015	0.0006818269908935212	0.0006824293431031946	0.0007740747279772821	0.00077409469758887	0.0008773094082321733	0.0008766002126277794	0.0011086150749416612	0.0011060255355729623	0.2525368808376718	0.2508360671238068	-1.4926680870939665e-06	-4.780701025883238e-05	-1.4922708877363605e-06	-4.779428778881045e-05
13.9946985101918	0.0005325963152241063	0.0005339741452428341	0.0006816777537347137	0.0006822802851985878	0.000773951753787787	0.0007739717565651792	0.0008772212837278553	0.0008765118607616338	0.0011086224363639	0.0011060317477060903	0.25265596858736294	0.2509543454466985	-1.4418668586521632e-06	-4.645807066774865e-05	-1.441472689123549e-06	-4.6445369171727036e-05
14.079023608744702	0.0005324191932255365	0.0005337972552060428	0.0006815318131074507	0.0006821345253204215	0.0007738323106606708	0.0007738523465484198	0.0008771369332864966	0.0008764272812389021	0.0011086340563016745	0.0011060422131931352	0.25277455785226277	0.25107212866262685	-1.3913429474663244e-06	-4.51001292310349e-05	-1.3909518029918758e-06	-4.508744926889907e-05
14.163856808436103	0.000532244966651619	0.0005336232647213248	0.0006813891918439913	0.000681992086305511	0.0007737164221833988	0.0007737364911245889	0.0008770563809952828	0.0008763464981426712	0.00110864995883666	0.0011060569561212096	0.25289264069014583	0.25118940888347574	-1.341094109928373e-06	-4.3733107439963836e-05	-1.3407059857245898e-06	-4.372044957637322e-05
14.24920117083096	0.0005320736565796125	0.0005334521948875882	0.0006812499129783642	0.0006818529911924692	0.0007736041121496199	0.0007736242140858571	0.000876979651148877	0.0008762695357634942	0.0011086701682488213	0.001106076000775891	0.2530102090934302	0.2513061781562186	-1.2911181062735116e-06	-4.235692573720251e-05	-1.2907329976028642e-06	-4.23442905433391e-05
14.335059775941703	0.0005319052842763197	0.0005332840669934679	0.000681113999749024	0.000681717263224354	0.0007734954045619277	0.0007735155394333156	0.0008769067682522622	0.0008761964186022222	0.0011086947090193572	0.0011060993716441377	0.25312725498883365	0.2514224284625819	-1.2414127004613945e-06	-4.097150349935408e-05	-1.241030602629721e-06	-4.0958891553116716e-05
14.421435722339384	0.0005317398712005733	0.0005331189025197904	0.0006809814756015473	0.0006815849258513783	0.0007733903236346624	0.0007734104913797918	0.0008768377570236347	0.0008761271713729033	0.0011087236058336938	0.0011061270934172914	0.2532437702370413	0.2515381517187008	-1.1919756600520942e-06	-3.957675901911095e-05	-1.191596568384315e-06	-3.9564170904116125e-05
14.50833212726552	0.0005315774390057239	0.0005329567231420934	0.0006808523641913777	0.0006814560027336447	0.0007732888937967648	0.000773309094352694	0.0008767726423973459	0.0008760618190057245	0.0011087568835845114	0.0011061591909941242	0.25335974663236244	0.251653339774798	-1.1428047561306415e-06	-3.8172609488767995e-05	-1.1424286659898406e-06	-3.816004579515475e-05
14.595752126744532	0.000531418009542181	0.0005327975507331497	0.0006807266893866039	0.0006813305177439318	0.000773191139694664	0.0007732113729969043	0.0008767114495268864	0.0008760003866499954	0.0011087945673748842	0.0011061956894839453	0.2534751759024005	0.25176798441484255	-1.0938977631812577e-06	-3.675897098137648e-05	-1.0935246699652137e-06	-3.67464323058897e-05
14.683698875697011	0.000531261604860005	0.0005326414073655603	0.0006806044752707976	0.0006812084949705267	0.0007730970861952302	0.0007731173521777262	0.0008766542037879359	0.0008759428996771886	0.0011088366825214046	0.001106236614209742	0.25359004970771537	0.25188207735621476	-1.0452524589346993e-06	-3.533575843145398e-05	-1.0448823580620076e-06	-3.532324537680598e-05
14.772175548053516	0.0005311082472115137	0.0005324883153143879	0.0006804857461458852	0.0006810899587201034	0.0007730067583887626	0.0007730270569838805	0.00087660093078145	0.0008758893836840405	0.001108883254557434	0.0011062819907114293	0.2537043596414898	0.2519956102493825	-9.968666243170832e-07	-3.390288561810895e-05	-9.964995112314926e-07	-3.3890398793340326e-05
14.861185336869132	0.0005309579590539573	0.0005323382970598019	0.0006803705265350678	0.00068097493352064	0.0007729201815920301	0.0007729405127305369	0.0008765516563368026	0.0008758398644956824	0.001108934309236346	0.0011063318447491006	0.2538180972291973	0.2521085746775656	-9.487380432894252e-07	-3.246026514430733e-05	-9.483739134737157e-07	-3.244780516523105e-05
14.95073145443871	0.0005308107630522238	0.0005321913752898113	0.0006802588411857985	0.0006808634441243958	0.0007728373813513679	0.0007728577449624162	0.0008765064065149929	0.0008757943681688471	0.0011089898725348943	0.0011063862023063785	0.2539312539282712	0.25222096215640666	-9.008645027374848e-07	-3.100780841788775e-05	-9.005033517021921e-07	-3.099537590681156e-05
15.040817132412794	0.0005306666820815835	0.0005320475729029933	0.0006801507150727921	0.0006807555155109249	0.0007727583834458173	0.0007727787794569271	0.0008764652076118895	0.0008757529209951179	0.0011090499706565957	0.0011064450895937842	0.25404382112777446	0.2523327641336478	-8.532437923720188e-07	-2.954542563232687e-05	-8.528856156536993e-07	-2.9533021218108857e-05
15.131445621914246	0.0005305257392304823	0.0005319069130113092	0.0006800461734010968	0.0006806511728901469	0.000772683213890322	0.0007727036422273646	0.000876428086161544	0.0008757155495042353	0.0011091146300352026	0.0011065085330522512	0.25415579014807294	0.2524439719887998	-8.058737045639822e-07	-2.8073025744757008e-05	-8.055184977286828e-07	-2.806065006286107e-05
15.222620193655578	0.0005303879578033863	0.000531769418942934	0.0006799452416092162	0.0006805504417054685	0.0007726118989389836	0.0007726323595261627	0.0008763950689395592	0.0008756822804674695	0.00110918387733823	0.0011065765593566152	0.2542671522405035	0.25255457703282164	-7.587520342794765e-07	-2.6590516457730695e-05	-7.583997929227343e-07	-2.65781701503931e-05
15.31434413805701	0.0005302533613236512	0.0005316351142451459	0.0006798479453722655	0.0006804533476369448	0.000772544465088352	0.000772564957848188	0.000876366182966501	0.0008756531409010276	0.001109257739470523	0.0011066491954191857	0.25437789858705495	0.252664570507792	-7.118765789279613e-07	-2.5097804196544393e-05	-7.115272986722015e-07	-2.5085487912718252e-05
15.406620765365147	0.0005301219735364721	0.0005315040226872556	0.0006797543106052063	0.0006803599166045087	0.0007724809390807991	0.0007725014639341098	0.0008763414555113961	0.0008756281580695495	0.00110933624357795	0.0011067264683934635	0.25448802030004175	0.25277394358659244	-6.652451382338845e-07	-2.35947940884218e-05	-6.648988147258186e-07	-2.3582508483721565e-05
15.499453405772549	0.0005299938184118399	0.0005313761682635895	0.0006796643634661078	0.0006802701747712397	0.0007724213479079202	0.0007724419047738045	0.0008763209140952569	0.0008756073594896383	0.00110941941705111	0.001106808405677805	0.25459750842177975	0.25288268737258573	-6.188555141291296e-07	-2.2081389941031038e-05	-6.185121430432247e-07	-2.20691356779823e-05
15.592845409537835	0.0005298689201475767	0.0005312515751965221	0.0006795781303594829	0.0006801841485466954	0.0007723657188140163	0.0007723863076098351	0.000876304586494698	0.0008755907729334688	0.0011095072875291346	0.0011068950349192481	0.2547063539242688	0.25299079289929827	-5.727055105734721e-07	-2.0557494218309547e-05	-5.723650876240938e-07	-2.0545271966848633e-05
15.686800147106629	0.0005297473031724184	0.0005311302679395421	0.00067949563793967	0.000680101864590295	0.0007723140792996239	0.0007723346999409807	0.0008762925007455979	0.0008755784264324492	0.0011095998829035434	0.0011069863840173747	0.2548145477088724	0.2530982511301018	-5.267929335146804e-07	-1.9023008021118448e-05	-5.264554544257352e-07	-1.9010818457398937e-05
15.781321009233178	0.0005296289921491176	0.000531012271180391	0.0006794169131142645	0.0006800233498147587	0.0007722664571250982	0.0007722871095258253	0.0008762846851468216	0.00087557034828095	0.0011096972313222055	0.0011070824811282287	0.25492208060600363	0.25320505295790147	-4.811155906985637e-07	-1.747783106212375e-05	-4.807810512199792e-07	-1.74656748694324e-05
15.87641140710273	0.0005295140119776318	0.0005308976098442336	0.0006793419830476233	0.0006799486313896013	0.0007722228803142728	0.0007722435643864086	0.0008762811682640236	0.0008755665670400944	0.0011097993611933136	0.0011071833546683649	0.25502894337480864	0.2533111892048238	-4.3567129152499023e-07	-1.592186164167675e-05	-4.3533968744052104e-07	-1.590973951054453e-05
15.972074772454643	0.0005294023877983552	0.0005307863090968911	0.0006792708751644142	0.0006798777367446929	0.0007721833771581698	0.0007722040928119434	0.0008762819789334999	0.0008755671115416214	0.001109906301189519	0.0011072890333188843	0.25513512670285193	0.2534166506219039	-3.9045784696288555e-07	-1.4354996625637328e-05	-3.901291740753682e-07	-1.4342909253561853e-05
16.06831455770623	0.0005292941449953828	0.0005306783943481246	0.0006792036171532281	0.0006798106935738668	0.0007721479762187747	0.0007721687233625848	0.0008762871462661196	0.000875572010891803	0.0011100180802520604	0.0011073995460296215	0.2552406212058131	0.2535214278887765	-3.4547306937329075e-07	-1.2777131419422494e-05	-3.4514732351505206e-07	-1.276507951122885e-05
16.165134236077357	0.0005291893091998577	0.0005305738912549703	0.0006791402369702588	0.0006797475298386019	0.0007721167063328823	0.0007721374848732803	0.0008762966996513224	0.0008755812944754518	0.0011101347275950136	0.0011075149220234086	0.25534541742717276	0.25362551161337443	-3.007147723914014e-07	-1.1188159943942289e-05	-3.003919494155849e-07	-1.1176144211477723e-05
16.262537301715792	0.0005290879062933525	0.0005304728257251305	0.0006790807628430303	0.0006796882737717501	0.0007720895966159965	0.0007721104064576669	0.0008763106687611753	0.0008755949919599734	0.0011102562727096144	0.0011076351908003426	0.25544950583790665	0.2537288923316234	-2.5618077080860613e-07	-9.587974610619776e-06	-2.558608665969783e-07	-9.575995773225543e-06
16.36052726982327	0.0005289899624113105	0.0005303752239204255	0.0006790252232741991	0.0006796329538813406	0.0007720666764663071	0.0007720875175120476	0.0008763290835545174	0.0008756131332995058	0.0011103827453686802	0.001107760382142223	0.25555287683618677	0.2538315605071379	-2.118688803803663e-07	-7.976466294079554e-06	-2.1155189083204087e-07	-7.964525078063556e-06
16.459107676782416	0.0005288955039465549	0.0005302811122602915	0.0006789736470454183	0.0006795815989544461	0.0007720479755687327	0.0007720688477194378	0.00087635197428117	0.0008756357487391331	0.0011105141756310591	0.001107890526117022	0.25565552074707804	0.2539335065309242	-1.6777691772386708e-07	-6.353524306751401e-06	-1.6746283876181017e-07	-6.341621445971057e-06
16.55828208028434	0.000528804557552838	0.0005301905174253491	0.0006789260632212593	0.000679534238061103	0.000772033523899028	0.0007720544270536665	0.0008763793714862134	0.0008756628688191597	0.001110650593846226	0.0011080256530834492	0.2557574278222384	0.2540347207210865	-1.2390270016969865e-07	-4.719036372224927e-06	-1.235915277468004e-07	-4.707172608114929e-06
16.658054059457015	0.0005287171501484687	0.0005301034663610202	0.0006788825011532104	0.0006794909005583133	0.0007720233517279682	0.0007720442857835657	0.0008764113060143532	0.0008756945243794743	0.001110792030658931	0.001108165793695629	0.25585858823962676	0.25413519332252993	-8.024404560486378e-08	-3.0728885971054165e-06	-7.993577569396365e-08	-3.061064678511194e-06
16.758427214994473	0.000528633308919984	0.00053001998628121	0.0006788429904837361	0.0006794516160941025	0.0007720174896256015	0.0007720384544772192	0.0008764478090143541	0.0008757307465639805	0.001110938517013955	0.0011083109789077979	0.2559589921032083	0.25423491450667074	-3.6798772353081877e-08	-1.4149654443129656e-06	-3.649340093569292e-08	-1.4031821270743539e-06
16.859405169286727	0.0005285530613258864	0.0005299401046720594	0.0006788075611504038	0.0006794164146116556	0.0007720159684655732	0.0007720369640062927	0.0008764889119435511	0.0008757715668251168	0.0011110900841609184	0.0011084612399791815	0.25605862944266616	0.2543338743711509	6.435301034678903e-09	2.5485029792049474e-07	6.737777939747058e-09	2.6659224974801e-07
16.960991566550526	0.000528476435100454	0.0005298638492957337	0.0006787762433900959	0.0006793853263535145	0.0007720188194295401	0.000772039845550436	0.0008765346465724564	0.000875817016928443	0.0011112467636592478	0.001108616608478884	0.2561574902131117	0.25443206293954934	4.946035586953987e-08	1.9366775422247073e-06	4.975994221875779e-08	1.948377356897346e-06
17.063190072960847	0.0005284034582575983	0.0005297912481943138	0.0006787490677432679	0.0006793583818658555	0.0007720260740116318	0.0007720471306017586	0.0008765850449894196	0.0008758671289573202	0.0011114085873831468	0.0011087771162909268	0.2562555642948025	0.254529470161102	9.227857348734214e-08	3.6306369328720223e-06	9.257527322980783e-08	3.642293831374044e-06
17.166004376783235	0.0005283341590948021	0.0005297223296937081	0.0006787260650583056	0.0006793356120028353	0.0007720377640230241	0.0007720588509693916	0.0008766401396054032	0.0008759219353176707	0.0011115755875267498	0.001108942795619343	0.2563528414928617	0.25462608591042385	1.3489213544293568e-07	5.336850876780375e-06	1.351859525012926e-07	5.348464072268966e-06
17.26943818850684	0.0005282685661971063	0.0005296571224076758	0.0006787072664959389	0.0006793170479310117	0.0007720539215965639	0.0007720750387841207	0.0008766999631588199	0.0008759814687428187	0.001111747796609313	0.001109113678993401	0.2564493115370016	0.25472189998723194	1.7730322362857417e-07	7.055443573045217e-06	1.7759416191679214e-07	7.06701227123907e-06
17.37349524097843	0.0005282067084411863	0.0005295956552418792	0.0006786927035337411	0.0006793027211338449	0.0007720745791914954	0.0007720957265031068	0.0008767645487204675	0.0008760457622984257	0.0011119252474805536	0.0011092897992729088	0.2565449640812475	0.2548169021160734	2.1951402044998944e-07	8.786541045108232e-06	2.1980208384474176e-07	8.798064443205078e-06
17.478179289537028	0.000528148614999475	0.0005295379573980291	0.000678682407970702	0.0006792926634162636	0.0007720997695982531	0.0007721209469146788	0.0008768339296985488	0.0008761148493874971	0.001112107973326021	0.0011094711896536085	0.2566397887036684	0.2549110819460553	2.61526708975144e-07	1.0530271172259908e-05	2.6181190133488935e-07	1.0541748459574896e-05
17.583494112149474	0.0005280943153443728	0.0005294840583780858	0.0006786764119318808	0.0006792869069093324	0.0007721295259433532	0.0007721507331432283	0.0008769081398437825	0.0008761887637555115	0.0011122960076726445	0.0011096578836727103	0.2567337749061093	0.25500442905058435	3.0334347312895374e-07	1.2286763723168281e-05	3.036257983056456e-07	1.2298194081633573e-05
17.689443509546752	0.0005280438392525207	0.0005294339879885514	0.0006786747478731402	0.0006792854840749785	0.0007721638816943604	0.0007721851186541761	0.0008769872132546063	0.0008762675394956053	0.0011124893843943516	0.001109849915214507	0.25682691211392683	0.255096932927097	3.4496649780994815e-07	1.4056150387797839e-05	3.4524595963255494e-07	1.4067532991102194e-05
17.79603130536116	0.000527997216809143	0.0005293877763448112	0.0006786774485859615	0.0006792884277108085	0.0007722028706649465	0.0007722241372590263	0.0008770711843824748	0.0008763512110538745	0.0011126881377177913	0.0011100473185160747	0.25691918967573346	0.25518858299681124	3.863979691131822e-07	1.583856481301993e-05	3.8667457138942193e-07	1.584989882671972e-05
17.90326134626431	0.0005279544784124794	0.000529345453875564	0.0006786845472023463	0.0006792957709550166	0.0007722465270200436	0.0007722678231205242	0.0008771600880372524	0.000876439813234768	0.0011128923022281803	0.0011102501281731539	0.25701059686313704	0.25527936860446404	4.276400744538354e-07	1.7634142635808425e-05	4.279138209736452e-07	1.764542721738316e-05
18.011137502105942	0.000527915654778275	0.0005293070513273245	0.000678696077199797	0.0006793075472913629	0.0007722948852810741	0.0007723162107578827	0.0008772539593926985	0.0008765333812065676	0.0011131019128752442	0.0011104583791460457	0.2571011228704913	0.2553692790180653	4.6869500275109263e-07	1.9443021518711356e-05	4.689658972905318e-07	1.9454255817452637e-05
18.119663666053608	0.0005278807769443595	0.0005292725997690012	0.0006787120724063926	0.0006793237905542508	0.0007723479803312906	0.0007723693350521253	0.0008773528339920635	0.0008766319505069837	0.001113317004979288	0.001110672106765717	0.2571907568146499	0.25545830342865317	5.095649446423822e-07	2.1265341187792774e-05	5.098329909636323e-07	2.1276524344998604e-05
18.228843754733095	0.0005278498762752956	0.0005292421305965637	0.0006787325670059519	0.000679344534933894	0.0007724058474212033	0.0007724272312515107	0.0008774567477537801	0.0008767355570488452	0.0011135376142374104	0.0011108913467399461	0.25727948773471837	0.2555464309500484	5.50252092620853e-07	2.3101243467271715e-05	5.505172944657126e-07	2.3112374615885667e-05
18.338681708369887	0.0005278229844671273	0.0005292156755377767	0.0006787575955432821	0.0006793698149815645	0.0007724685221741013	0.0007724899349770549	0.0008775657369772566	0.0008768442371258891	0.001113763776729754	0.0011111161351596481	0.2573673045918194	0.2556336506186196	5.907586412153519e-07	2.4950872317436312e-05	5.910210023069712e-07	2.4961950581881e-05
18.44918149093129	0.000527800133552179	0.0005291932666570216	0.0006787871929295242	0.0006793996656149406	0.0007725360405916765	0.0007725574822281541	0.0008776798383487783	0.0008769580274186607	0.0011139955289259614	0.0011113465085052752	0.25745419626885574	0.2557199513930493	6.310867871942537e-07	2.6814373873806918e-05	6.313463112414715e-07	2.6825398370178277e-05
18.56034709026951	0.0005277813559039693	0.0005291749363601998	0.000678821394447593	0.00067943412212355	0.0007726084390597506	0.0007726299093883135	0.0008777990889475202	0.0008770769650005247	0.0011142329076917303	0.0011115825036533689	0.2575401515702821	0.2558053221541052	6.712387297419693e-07	2.869189648546655e-05	6.714954204445171e-07	2.8702866321672627e-05
18.672182518265565	0.0005277666842421886	0.0005291607173997334	0.0006788602357577104	0.0006794732201743047	0.0007726857543540977	0.000772707253230969	0.0008779235262516605	0.0008772010873437775	0.0011144759502954727	0.0011118241578832332	0.25762515922187634	0.2558897517044145	7.112166706376225e-07	3.05835907546681e-05	7.114705316791856e-07	3.059450503012373e-05
18.784691810974078	0.000527756151637779	0.0005291506428796308	0.0006789037529030418	0.0006795169958171354	0.0007727680236463795	0.0007727895509254212	0.0008780531881446196	0.0008773304323258815	0.0011147246944151264	0.001112071508883718	0.2577092078705227	0.2559732287682502	7.510228144697213e-07	3.248960957846769e-05	7.512738495105663e-07	3.250046738370593e-05
18.897879028768923	0.0005277497915180864	0.0005291447462606652	0.0006789519823154276	0.0006795654854907297	0.000772855284510184	0.0007728768400428735	0.0008781881129214025	0.0008774650382358053	0.0011149791781450878	0.0011123245947601652	0.2577922860839927	0.2560557419913082	7.906593688070292e-07	3.44101081893311e-05	7.909075815035194e-07	3.442090860661384e-05
19.01174825648978	0.0005277476376721226	0.0005291430613656281	0.0006790049608212199	0.0006796187260283695	0.0007729475749271726	0.0007729691585625832	0.0008783283392950652	0.0008776049437804943	0.0011152394400033036	0.0011125834540414731	0.2578743823507379	0.25613727994051005	8.301285444036952e-07	3.634524419746099e-05	8.303739384009183e-07	3.635598630055692e-05
19.126303603589555	0.0005277497242559025	0.0005291456223846746	0.0006790627256472221	0.0006796767546638712	0.0007730449332933406	0.0007730665448781168	0.0008784739064032956	0.0008777501880914389	0.0011155055189384538	0.0011128481256873035	0.2579554850796812	0.25621783110378465	8.694325554104571e-07	3.8295177634956046e-05	8.696751343331179e-07	3.8305860488613286e-05
19.241549204282624	0.0005277560857978862	0.0005291524638807743	0.0006791253144267399	0.0006797396090376392	0.0007731473984253933	0.0007731690378037284	0.0008786248538151247	0.0008779008107313899	0.0011157774543373226	0.0011131186490954187	0.2580355826000182	0.25629738388987927	9.085736195576545e-07	4.026007099849904e-05	9.088133870222177e-07	4.027069365900027e-05
19.357489217694134	0.0005277667572045134	0.0005291636207952527	0.0006791927652057292	0.0006798073272028169	0.0007732550095672315	0.0007732766765808452	0.0008787812215377493	0.0008780568517011778	0.0011160552860322876	0.0011133950641091632	0.2581146631610237	0.25637592662816355	9.475539583707684e-07	4.2240089295181305e-05	9.477909179806884e-07	4.225065080984414e-05
19.474127828010037	0.0005277817737658347	0.0005291791284534266	0.0006792651164490699	0.0006798799476315623	0.0007733678063965636	0.0007733895008846785	0.0008789430500234936	0.0008782183514466727	0.0011163390543089612	0.001113677411025107	0.25819271493185725	0.2564534475684394	9.863757973955015e-07	4.4235400088854515e-05	9.866099527420895e-07	4.424589949611479e-05
19.59146924462811	0.0005278011711612457	0.0005291990225703429	0.0006793424070469412	0.0006799575092214248	0.0007734858290316355	0.0007735075508309539	0.0008791103801768986	0.0008783853508658687	0.0011166287999139753	0.001113965730600841	0.2582697260013887	0.25652993488076403	1.02504136637949e-06	4.624617354564986e-05	1.0252727210375776e-06	4.6256609874950616e-05
19.709517702309874	0.0005278249854653299	0.0005292233392566309	0.0006794246763213183	0.000680040051301843	0.0007736091180380792	0.0007736308669827591	0.0008792832533619366	0.0008785578913160937	0.0011169245640629316	0.0011142600640628912	0.25834568437801264	0.2566053766552658	1.0635528994982525e-06	4.8272582482356e-05	1.0637814570426708e-06	4.828295475450828e-05
19.828277461333414	0.0005278532531537826	0.0005292521150244303	0.000679511964032583	0.0006801276136407626	0.0007737377144358952	0.0007737594903575297	0.0008794617114093653	0.0008787360146213716	0.0011172263884485082	0.0011145604531148073	0.2584205779894788	0.2566797609019804	1.10191263558981e-06	5.031480241579622e-05	1.1021383995871506e-06	5.0325109642840316e-05
19.94775280764713	0.000527886011109466	0.000529285386793465	0.0006796043103862588	0.0006802202364513686	0.0007738716597065591	0.0007738934624341511	0.0008796457966242264	0.000878919763079904	0.0011175343152486918	0.0011148669399454448	0.2584943946827313	0.25675307555068316	1.1401228183693587e-06	5.2373011612455445e-05	1.140345792368866e-06	5.2383252796966984e-05
20.067948053024427	0.000527923296628571	0.0005293231918971842	0.0006797017560398682	0.0006803179603989464	0.0007740109958002625	0.0007740328251602001	0.0008798355517934725	0.0008791091794717054	0.001117848387135246	0.0011151795672373498	0.2585671222237389	0.2568253084507308	1.1781856966439422e-06	5.444739113860675e-05	1.1784058841822834e-06	5.4457565273891007e-05
20.188867535219305	0.0005279651474268721	0.0005293655680890531	0.0006798043421099088	0.0006804208266078603	0.000774155765143281	0.0007741776209593145	0.0008800310201937478	0.0008793043070663725	0.001118168647282241	0.0011154983781753378	0.2586387482973546	0.25689644737091166	1.2161035245583478e-06	5.6538124913158017e-05	1.2163209291669863e-06	5.65482309834997e-05
20.31051561812294	0.0005280116016461055	0.0005294125535489269	0.000679912110178969	0.0006805288766686745	0.0007743060106454916	0.0007743278927387095	0.0008802322455993128	0.0008795051896310136	0.00111849513937486	0.0011158234164552606	0.25870926050715937	0.25696647999929667	1.2538785618145497e-06	5.864539975991567e-05	1.2540931870236478e-06	5.865543674085649e-05
20.432896691921076	0.0005280626978604739	0.0005294641868895579	0.0006800251023029609	0.0006806421526453839	0.0007744617757080131	0.0007744836838968195	0.0008804392722901152	0.00087971187143831	0.001118827907618289	0.001116154726292912	0.2587786463753302	0.2570353939431048	1.2915130739080648e-06	6.0769405461791326e-05	1.291724923231305e-06	6.077937231901975e-05
20.55601517325261	0.0005281184750832476	0.0005295205071632067	0.0006801433610184997	0.0006807606970827985	0.000774623104231006	0.0007746450383310927	0.0008806521450600178	0.0008799243972747452	0.0011191669967468728	0.0011164923524331297	0.2588468933424982	0.25710317672856736	1.329009332389896e-06	6.291033481675701e-05	1.329218409333588e-06	6.292023050682993e-05
20.679875505368887	0.0005281789727735047	0.0005295815538683999	0.0006802669293504059	0.0006808845530140508	0.0007747900406216052	0.0007748120004459315	0.0008808709092251828	0.0008801428124489837	0.0011195124520333465	0.0011168363401590764	0.258913988767634	0.2571698158008044	1.3663696150911786e-06	6.506838369368939e-05	1.3665759231651017e-06	6.507820716428192e-05
20.804482158294064	0.0005282442308429823	0.0005296473669567742	0.0006803958508193618	0.000681013763968251	0.0007749626298020112	0.0007749846151607779	0.0008810956106326162	0.0008803671628004151	0.0011198643192983524	0.001117186735301702	0.2589799199279191	0.2572352985237086	1.403596206374716e-06	6.72437510899071e-05	1.403799749071736e-06	6.725350127870233e-05
20.92983962898646	0.0005283142896630579	0.0005297179868400765	0.0006805301694496935	0.0006811483739782721	0.0007751409172177231	0.0007751629279183464	0.0008813262956688686	0.0008805974947078449	0.0011202226449200674	0.0011175435842493689	0.25904467401864056	0.257299612179831	1.440691397383044e-06	6.943663918962395e-05	1.440892178191256e-06	6.944631502486809e-05
21.055952441500814	0.0005283891900718592	0.0005297934543972767	0.0006806699297773099	0.0006812884275886942	0.0007753249488459346	0.0007753469846930231	0.0008815630112689093	0.0008808338550983747	0.00112058747584409	0.0011179069339577398	0.25910823815308315	0.2573627439702818	1.4776574863203246e-06	7.164725342548306e-05	1.477855508727824e-06	7.165685382634623e-05
21.18282514715158	0.0005284689733815077	0.0005298738109818194	0.0006808151768577864	0.0006814339698638912	0.0007755147712040886	0.0007755368319994184	0.0008818058049251757	0.0008810762914564383	0.0011209588595934555	0.0011182768319597804	0.25917059936244013	0.2574246810146301	1.5144967786904356e-06	7.387580253848114e-05	1.5146920461731744e-06	7.388532641416923e-05
21.31046232467717	0.0005285536813854845	0.000529959098428998	0.0006809659562745957	0.0006815850463962611	0.0007757104313585851	0.0007757325169010731	0.0008820547246967749	0.0008813248518330084	0.0011213368442789052	0.0011186533263760072	0.2592317445957131	0.25748541035082007	1.5512115875537108e-06	7.612249864064058e-05	1.551404103589376e-06	7.613194489095032e-05
21.438868580405217	0.0005286433563661453	0.0005300493590634851	0.0006811223141474984	0.0006817417033146238	0.0007759119769336635	0.0007759340870193452	0.0008823098192188897	0.0008815795848549931	0.0011217214786093288	0.0011190364659249327	0.2592916607196435	0.25754491893508863	1.5878042338283473e-06	7.838755727990199e-05	1.587994001885952e-06	7.839692479491567e-05
21.568048548418737	0.0005287380411023683	0.0005301446357069782	0.0006812842971410878	0.0006819039872927661	0.0007761194561204488	0.0007761415905424493	0.0008825711377123447	0.0008818405397347991	0.0011221128119024558	0.0011194262999337141	0.2593503345186318	0.25760319364189255	1.6242770465354356e-06	8.067119750457263e-05	1.6244640700831259e-06	8.068048516465809e-05
21.69800689072348	0.0005288377788773467	0.0005302449716860094	0.0006814519524734969	0.000682071945558154	0.0007763329176861701	0.0007763550762346831	0.0008828387299933693	0.0008821077662800946	0.0011225108940956783	0.001119822878349027	0.2594077526946787	0.25766022126384874	1.6606323631012353e-06	8.297364193080026e-05	1.6608166456049886e-06	8.298284860669414e-05
21.828748297416116	0.0005289426134865259	0.0005303504108398824	0.0006816253279252716	0.0006822456259008067	0.0007765524109835595	0.0007765745934458173	0.0008831126464835429	0.000882381314903747	0.0011229157757572162	0.0011202262517481332	0.25946390186732293	0.25771598851167415	1.6968725296212864e-06	8.529511680999136e-05	1.6970540745397077e-06	8.53042413624383e-05
21.960277486853503	0.000529052589245684	0.000530460997528776	0.0006818044718484041	0.0006824250766823375	0.0007767779859604214	0.000776800192120673	0.0008833929382199364	0.000882661236633959	0.0011233275080973749	0.0011206364713502051	0.2595187685736033	0.2577704820141388	1.7329999011674556e-06	8.763585209931035e-05	1.7331787119591498e-06	8.764489337922954e-05
22.092599205822967	0.0005291677509991729	0.000530576776641988	0.0006819894331755531	0.0006826103468451715	0.0007770096931693999	0.0007770319228088818	0.0008836796568654541	0.0008829475831246117	0.001123746142980136	0.0011210535890278355	0.2595723392680116	0.25782368831803454	1.7690168420676604e-06	8.9996081532151e-05	1.7691929221912324e-06	9.000503838069163e-05
22.225718229713628	0.0005292881441283114	0.0005306977936063264	0.0006821802614294188	0.0006828014859219317	0.0007772475837779156	0.0007772698366748301	0.0008839728547193652	0.000883240406665787	0.0011241717329349096	0.001121477657318829	0.25962460032246937	0.25787559388813464	1.8049257261999047e-06	9.237604269041189e-05	1.805099079111791e-06	9.238491393873116e-05
22.359639362688714	0.0005294138145599318	0.000530824094394686	0.000682377006732317	0.0006829985440450082	0.0007774917095783106	0.0007775139855077952	0.0008842725847280544	0.0008835397601945157	0.0011246043311685667	0.0011219087294382026	0.2596755380263022	0.2579261851071833	1.8407289373348866e-06	9.477597708085206e-05	1.840899566484585e-06	9.478476154983762e-05
22.494367437858962	0.0005295448087750946	0.0005309557255347579	0.0006825797198159237	0.0006832015719563138	0.0007777421229981832	0.0007777644217322875	0.0008845789004959797	0.0008838456973057321	0.0011250439915776974	0.0011223468592904062	0.2597251385862353	0.2579754482758811	1.8764288693827631e-06	9.719613020783835e-05	1.8765967782301794e-06	9.720482670874664e-05
22.629907317457054	0.0005296811738179568	0.00053109273411792	0.000682788452031206	0.000683410621017215	0.0007779988771109125	0.000778021198418571	0.0008848918562968319	0.000884158272263427	0.001125490768761098	0.0011227921014818432	0.25977338812638645	0.25802336961288147	1.912027926754406e-06	9.963675165303165e-05	1.912193118758145e-06	9.964535898704385e-05
22.766263893012997	0.0005298229573048341	0.0005312351678082948	0.0006830032553585557	0.0006836257432186703	0.0007782620256464088	0.0007782843692934158	0.0008852115070849357	0.0008844775400120463	0.0011259447180325792	0.0011232445113336154	0.25982027268827607	0.2580699352548017	1.9475285246979383e-06	0.00010209809515551727	1.947691003307498e-06	0.00010210661211321193
22.903442085530802	0.0005299702074334042	0.0005313830748519783	0.0006832241824181073	0.0006838469911915497	0.0007785316230020569	0.0007785539887510364	0.0008855379085068614	0.0008848035561880917	0.0011264058954339536	0.0011237041448945136	0.2598657782308472	0.25811513125623864	1.982933089550269e-06	0.00010458041868893764	1.9830928582242544e-06	0.00010458884405101232
23.041446845665973	0.0005301229729921018	0.0005315365040864353	0.0006834512864802512	0.0006840744182171589	0.0007788077242538689	0.0007788301118642527	0.0008858711169132554	0.0008851363771319606	0.0011268743577483172	0.0011241710589543024	0.2599098906304905	0.2581589435898005	2.0182440591360803e-06	0.00010708398454759016	2.0184011213322285e-06	0.00010709231708452838
23.180283153904217	0.0005302813033697052	0.0005316955049501013	0.0006836846214763703	0.0006843080782379706	0.000779090385167876	0.0007791127943958725	0.0008862111893709361	0.0008854760599000183	0.0011273501625136367	0.001124645311057262	0.25995259568108514	0.2582013581461388	2.053463883096556e-06	0.00010960905943063759	2.0536182422700028e-06	0.00010961729790232022
23.31995602074116	0.0005304452485650802	0.0005318601274921377	0.0006839242420097638	0.00068454802586856	0.0007793796622117214	0.0007794020928102914	0.000886558183675199	0.0008858226622769111	0.0011278333680365567	0.001125126959515986	0.2599938790940492	0.2582423607340017	2.0885950232103073e-06	0.00011215591452706786	2.088746682824428e-06	0.00011216405768338378
23.460470486863187	0.0005306148591971373	0.0005320304223824058	0.0006841702033667968	0.0006847943164067546	0.0007796756125664952	0.0007796980642853242	0.0008869121583623774	0.0008861762427881205	0.0011283240334065353	0.0011256160634255119	0.2600337264983898	0.2582819370802898	2.1236399537463875e-06	0.00011472482560448416	2.123788917269328e-06	0.0001147328721849139
23.60183162332936	0.000530790186514964	0.0005322064409215897	0.0006844225615282572	0.0006850470058449995	0.0007799782941387905	0.0007800007667242621	0.0008872731727226562	0.0008865368607127663	0.0011288222185102273	0.0011261126826776788	0.2600721234407883	0.2583200728301276	2.158601161847667e-06	0.00011731607310030978	2.1587474327484403e-06	0.0001173240218339533
23.744044531754422	0.0005309712824081628	0.000532388235051583	0.0006846813731809526	0.000685306150881953	0.0007802877655730149	0.0007803102587681828	0.0008876412868131435	0.0008869045760966768	0.0011293279840462172	0.0011266168779758353	0.2601090553856686	0.2583567535469444	2.193481147863465e-06	0.00011992994221282638	2.193624729612386e-06	0.00011993779181815323
23.887114344492932	0.0005311581994173866	0.0005325758573659967	0.0006849466957295079	0.0006855718089342935	0.0007806040862639204	0.0007806265998084811	0.0008880165614711842	0.0008872794497656972	0.0011298413915399705	0.0011271287108497985	0.26014450771529624	0.2583919647125663	2.22828242573336e-06	0.00012256672299618132	2.2284233218037783e-06	0.00012257447218103068
24.031046224824397	0.0005313509907450805	0.0005327693611209431	0.0006852185873084254	0.0006858440381487827	0.0007809273163694111	0.0007809498499996761	0.0008883990583279721	0.0008876615433392923	0.001130362503359226	0.0011276482436711694	0.2601784657298809	0.25842569172731555	2.2630075233731617e-06	0.00012522671045689382	2.2631457372505707e-06	0.00012523435791897408
24.175845367139747	0.000531549710266438	0.0005329688002459871	0.0006854971067943547	0.0006861228974145421	0.000781257516823578	0.0007812800702724482	0.0008887888398224025	0.0008880509192443988	0.0011308913827295147	0.0011281755396689232	0.26021091464769197	0.2584579199101294	2.2976589830300993e-06	0.00012791020465149905	2.2977945181995585e-06	0.0001279177490775829
24.32151699712871	0.0005317544125405569	0.0005331742293553251	0.0006857823138186285	0.0006864084463755893	0.000781594749350014	0.0007816173223469488	0.0008891859692152301	0.0008884476407295707	0.001131428093750213	0.0011287106629453384	0.2602418396051856	0.2584886344986852	2.332239361704791e-06	0.00013061751078857764	2.3323722216556965e-06	0.00013062495085472414
24.468066371968433	0.0005319651528218366	0.0005333857037591878	0.0006860742687800289	0.0006867007454436142	0.0007819390764753827	0.0007819616687463746	0.0008895905106034918	0.000888851771879403	0.0011319727014107472	0.0011292536784922608	0.2602712256571437	0.2585178206495381	2.3667512315259445e-06	0.00013334893933056313	2.366881419755499e-06	0.0001333562737022842
24.61549878051318	0.0005321819870715762	0.0005336032794754678	0.0006863730328578201	0.0006869998558110132	0.0007822905615432641	0.000782313172810809	0.0008900025289352371	0.0008892633776292492	0.0011325252716072312	0.0011298046522076944	0.26029905777682755	0.25854546343827256	2.4011971801762323e-06	0.00013610480610032338	2.4013247001881434e-06	0.00013611203343236178
24.763819543485244	0.0005324049719698288	0.0005338270132415604	0.0006866786680250351	0.0006873058394641845	0.0007826492687282794	0.0007826718987113504	0.000890422090024549	0.0008896825237802414	0.0011330858711594445	0.001130363650912742	0.26032532085614163	0.25857154785966513	2.43557981129041e-06	0.00013888543238813056	2.435704666597059e-06	0.0001388925513245154
24.91303401366693	0.0005326341649274673	0.0005340569625264683	0.0006869912370620274	0.0006876187591970835	0.0007830152630504948	0.0007830379114645126	0.0008908492605668658	0.0008901092770146036	0.0011336545678281124	0.0011309307423688821	0.2603499997058066	0.25859605882785786	2.4699017448829262e-06	0.000141691145061823	2.470023939002766e-06	0.00014169815423578647
25.063147576093755	0.0005328696240984969	0.0005342931855431168	0.0006873108035702999	0.000687938678625055	0.0007833886103901219	0.0007834112769469274	0.0008912841081546286	0.0008905437049112881	0.0011342314303325822	0.0011315059952956253	0.26037307905555507	0.2586189811765483	2.5041656177646893e-06	0.0001445222766792431	2.5042851542248466e-06	0.00014452917471302618
25.214165648248784	0.0005331114083926186	0.0005345357412609376	0.0006876374319865998	0.000688265662198938	0.000783769377502507	0.0007837920619103321	0.0008917267012932249	0.0008909858759619236	0.0011348165283688763	0.0011320894793885234	0.26039454355432806	0.2586402996591937	2.5383740840001674e-06	0.00014737916560408904	2.5384909663321055e-06	0.00014738595110896924
25.366093680258146	0.0005333595774880414	0.000534784689418691	0.0006879711875973128	0.0006885997752194635	0.0007841576320334373	0.0007841803339968764	0.0008921771094172887	0.0008914358595870934	0.0011354099326281021	0.0011326812653375666	0.2604143777704995	0.2586599989492186	2.572529815343238e-06	0.0001502621561235984	2.572644047091864e-06	0.0001502688277000841
25.518937155087716	0.0005336141918445516	0.0005350400905375517	0.000688312136553137	0.0006889410838519331	0.0007845534425347431	0.0007845761617547254	0.0008926354029073039	0.0008918937261529449	0.0011360117148152334	0.001133281424845947	0.26043256619209676	0.2586780636402498	2.6066355017007915e-06	0.000153171598569396	2.60674708641535e-06	0.00015317815480669905
25.672701588741027	0.0005338753127168448	0.0005353020059344554	0.0006886603458840614	0.0006892896551412061	0.0007849568784802351	0.000784979614653994	0.0008931016531065739	0.0008923595469881435	0.001136621947668312	0.001133890030649246	0.26044909322704946	0.25869447824635194	2.6406938515750877e-06	0.00015610784943953515	2.6408027928173997e-06	0.00015611428891609824
25.827392530458226	0.000534143002168113	0.0005355704977357106	0.0006890158835146358	0.000689645557026974	0.0007853680102819437	0.0007853907631029904	0.0008935759323385151	0.0008928333944011643	0.0011372407049780498	0.0011345071565349635	0.2604639432034456	0.25870922720228845	2.6747075925468745e-06	0.00015907127152539613	2.6748138938926386e-06	0.00015907759280861522
25.983015562916506	0.0005344173230839403	0.0005358456288908979	0.0006893788182795709	0.0006900088583593665	0.0007857869093067182	0.000785809678464811	0.0008940583139243371	0.0008933153416979575	0.0011378680616078243	0.0011351328773625512	0.26047710036980676	0.25872229486378756	2.708679471774122e-06	0.0001620622340416933	2.7087831367994704e-06	0.00016206843568752904
26.139576302431465	0.0005346983391864422	0.0005361274631870306	0.0006897492199396389	0.0006903796289148595	0.0007862136478931438	0.0007862364330742588	0.0008945488722010563	0.000893805463199964	0.001138504093514103	0.0011357672690837524	0.26048854889536616	0.2587336655078298	2.7426122564547586e-06	0.00016508111275662096	2.7427132887527378e-06	0.00016508719330998733
26.297080399159835	0.0005349861150487176	0.000536416065263036	0.000690127159197912	0.0006907579394125211	0.0007866482993688213	0.0007866711002551244	0.0008950476825399104	0.0008943038342625144	0.001139148877767305	0.0011364104087634751	0.2604982728703784	0.2587433233329424	2.7765087343362485e-06	0.00016812829012757824	2.7766071375142157e-06	0.00016813424812248123
26.455533537303385	0.0005352807161095917	0.0005367115006244884	0.0006905127077163236	0.0006911438615305763	0.0007870909380679915	0.000787113754337809	0.0008955548213651315	0.0008948105312935948	0.0011398024925730905	0.001137062374601037	0.26050625630642915	0.25875125245951425	2.810371714247282e-06	0.00017120415544072398	2.810467491916064e-06	0.00017120998939945675
26.614941435314055	0.0005355822086886455	0.0005370138356586853	0.0006909059381325849	0.000691537467923333	0.0007875416393495425	0.0007875644706773295	0.0008960703661731367	0.0008953256317730319	0.001140465017294117	0.0011377232459518956	0.26051248313677	0.2587574369301282	2.844204026599545e-06	0.00017430910495086493	2.844297182384714e-06	0.00017431481338450738
26.77530984610034	0.0005358906600015732	0.0005373231376500112	0.0006913069240774322	0.0006919388322384377	0.000788000479615365	0.0007880233256716791	0.0008965943955520889	0.0008958492142720443	0.001141136532472219	0.001138393103349803	0.2605169372166634	0.2587618607098993	2.8780085238990297e-06	0.00017744354202528512	2.8780990614430714e-06	0.00017744912343384267
26.93664455723489	0.0005362061381758529	0.0005376394747956093	0.0006917157401922467	0.0006923480291344978	0.0007884675363291099	0.0007884903967805792	0.0008971269892018885	0.0008963813584732236	0.0011418171198511132	0.0011390720285294705	0.260519602323744	0.2587645076868375	2.9117880813302015e-06	0.00018060787729404226	2.911876004282974e-06	0.00018061333016591852
27.098951391163432	0.0005365287122667158	0.0005379629162214059	0.0006921324621470303	0.0006927651342990705	0.0007889428880353278	0.0007889657625446223	0.000897668227954576	0.0008969221451909316	0.001142506862399547	0.001139760104449693	0.2605204621583991	0.25876536167222397	2.945545597296366e-06	0.00018380252880106918	2.94563090932334e-06	0.00018380785161334345
27.26223620541477	0.0005368584522734886	0.0005382935319984441	0.0006925571666587667	0.0006931902244670258	0.0007894266143790143	0.0007894495026048156	0.0008982181937951677	0.0008974716563921226	0.0011432058443349386	0.0011404574153169686	0.260519500344158	0.2587644064009961	2.979283993961336e-06	0.00018702792215746777	2.979366698740993e-06	0.00018703311337575634
27.426504892812353	0.0005371954291562361	0.0005386313931595552	0.0006929899315101441	0.0006936233774392806	0.0007899187961255512	0.0007899416977225224	0.0008987769698829157	0.0008980299752175978	0.0011439141511475472	0.0011411640466096095	0.26051670042810765	0.25876162553216403	3.013006217839672e-06	0.00019028449070160325	3.013086319060901e-06	0.0001902895487796985
27.59176338168682	0.000537539714852778	0.0005389765717163882	0.0006934308355686969	0.000694064672101947	0.0007904195151810849	0.0007904424297998401	0.0008993446405730405	0.0008985971860037269	0.00114463186962513	0.0011418800851023894	0.26051204588131766	0.2587570026492285	3.046715240397329e-06	0.00019357267566194603	3.046792741767234e-06	0.00019357759904248262
27.758017636089992	0.0005378913822960324	0.0005393291406767943	0.0006938799588063254	0.0006945141884458621	0.0007909288546133188	0.0007909517819003947	0.0008999212914388987	0.0008991733743046047	0.001145359087878139	0.0011426056188917043	0.2605055200992836	0.25875052126061904	3.0804140586314886e-06	0.0001968929263224395	3.080488963870618e-06	0.00019689771343633922
27.925273656010095	0.0005382505054317641	0.0005396891740625688	0.0006943373823192429	0.0006949720075865379	0.0007914468986727543	0.0007914698382705775	0.0009005070092946413	0.000899758626914703	0.001146095895365478	0.0011433407374212728	0.2604971064023904	0.25874216480016426	3.114105695694192e-06	0.0002002457001933633	3.1141780085365382e-06	0.00020025034945986286
28.09353747758831	0.0005386171592366549	0.0005400567469275688	0.0006948031883483322	0.0006954382117845322	0.0007919737328143749	0.0007919966843612336	0.0009011018822183365	0.0009003530318919795	0.00114684238292077	0.0011440855315084106	0.26048678803638714	0.2587319166275507	3.147793201508601e-06	0.00020363146318530534	3.1478629257059368e-06	0.0002036359730119841
28.2628151733366	0.0005389914197368008	0.0005404319353762126	0.0006952774602999375	0.0006959128844662468	0.000792509443719794	0.0007925324068498059	0.0009017059995755971	0.0009009566785814965	0.0011475986427792275	0.0011448400933708111	0.26047454817288734	0.258719760028826	3.18147965341865e-06	0.00020705068978810193	3.1815467927327236e-06	0.00020705505857068762
28.43311285235687	0.0005393733640265714	0.0005408148165823683	0.0006957602827670996	0.00069639611024517	0.0007930541193198744	0.0007930770936629564	0.0009023194520437081	0.0009015696576395392	0.0011483647686050843	0.0011456045166539815	0.2604603699098799	0.25870567821690776	3.2151681568291617e-06	0.00021050386325305315	3.215232715044706e-06	0.00021050808937581045
28.604436660561465	0.0005397630702878833	0.0005412054688086527	0.0006962517415512367	0.0006968879749435679	0.0007936078488178253	0.0007936308339996642	0.0009029423316362677	0.0009021920610582428	0.0011491408555196116	0.0011463788964592096	0.26044423627226165	0.25868965433210694	3.2488618458724125e-06	0.00021399147578024524	3.248923826784135e-06	0.0002139955576153374
28.77679278089485	0.0005401606178098656	0.0005416039714261216	0.0006967519236842916	0.0006973885656146409	0.0007941707227127995	0.0007941937183548183	0.0009035747317283661	0.0009028239821907606	0.0011499270001297636	0.0011471633293721594	0.26042613021239397	0.25867167144268216	3.2825638840907473e-06	0.0002175140287100641	3.2826232915141723e-06	0.00021751796461802475
28.950187433556945	0.0005405660870089726	0.0005420104049344002	0.0006972609174513518	0.0006978979705651529	0.0007947428328239915	0.0007947658385433222	0.0009042167470822917	0.0009034655157769629	0.0011507233005574186	0.0011479579134920927	0.260406034610662	0.2586517125453985	3.316277465125264e-06	0.00022107203271964915	3.316334302891095e-06	0.00022107582104910484
29.124626876227456	0.0005409795594495	0.0005424248509822204	0.0006977788124137539	0.0006984162793785449	0.0007953242723152572	0.0007953472877247061	0.0009048684738738044	0.0009041167579696941	0.0011515298564692804	0.001148762748461712	0.26038393227606993	0.25862976056611436	3.3500058134387604e-06	0.0002246660080243157	3.350060085388542e-06	0.00022466964711156945
29.30011740429177	0.000541401117864555	0.0005428473923884364	0.0006983056994326885	0.0006989435829385491	0.0007959151357202645	0.0007959381604282823	0.0009055300097189745	0.0009047778063616012	0.0011523467691074046	0.0011495779354976452	0.2603598059468465	0.25860579836038494	3.3837521850126583e-06	0.00022829648458214113	3.3838038950126555e-06	0.0002282999727519497
29.476665351068124	0.0005418308461774754	0.0005432781131634434	0.0006988416706933055	0.0006994799734533069	0.0007965155189681804	0.000796538552578832	0.000906201453701594	0.0009054487600125345	0.0011531741413204053	0.0011504035774216298	0.26033363829107287	0.25857980871408376	3.41751986810291e-06	0.00023196400230562908	3.4175690200345665e-06	0.0002319673378705367
29.654277088036206	0.0005422688295237085	0.0005437170985310949	0.0006993868197293522	0.0007000255444800132	0.0007971255194099258	0.000797148561522857	0.0009068829064011964	0.0009061297194775509	0.001154012077595341	0.0011512397786923336	0.2603054119073289	0.2585517743440448	3.4513121839941686e-06	0.00023566911127784196	3.4513587817584443e-06	0.00023567229253859678
29.832959025067048	0.0005427151542731674	0.0005441644349510915	0.0006999412414483349	0.0007005803909500937	0.0007977452358449908	0.0007977682860553996	0.0009075744699216752	0.0009068207868355248	0.0011548606840903056	0.0011520866454379094	0.2602751093253603	0.258521677898724	3.4851324877678384e-06	0.00023941237197333542	3.4851765352795702e-06	0.00023941539721822336
30.0127176106544	0.0005431699080530692	0.0005446202101418289	0.0007005050321572364	0.0007011446091949263	0.0007983747685488411	0.0007983978264474418	0.0009082762479205342	0.0009075220657183816	0.0011557200686676948	0.0011529442854892199	0.2602427130067641	0.2584895019588847	3.518984169082265e-06	0.00024319435548453283	3.5190256702706015e-06	0.00024319722298946078
30.193559332147448	0.000543633179771262	0.0005450845131037777	0.0007010782895887875	0.0007017182969721291	0.0007990142193009166	0.000799037284473911	0.0009089883456387729	0.0009082336613409712	0.0011565903409282625	0.0011538128084138516	0.26020820534569794	0.25845522903829515	3.5528706529923924e-06	0.0002470156437548443	3.5529096118138044e-06	0.0002470183517840896
30.37549071598484	0.0005441050596400891	0.0005455574341433509	0.0007016611129283195	0.0007023015534924237	0.0007996636914132523	0.0007996867634422974	0.0009097108699314357	0.000908955680531605	0.0011574716122459015	0.0011546923255508236	0.2601715686696093	0.2584188415844558	3.5867954007637835e-06	0.00025087682981583814	3.586831821190354e-06	0.00025087937662132687
30.55851832793038	0.0005445856392007447	0.0005460390648973013	0.0007022536028411994	0.0007028944794470784	0.0008003232897597155	0.0008003463682218917	0.0009104439292988192	0.0009096882317632472	0.0011583639958031523	0.00115558295004608	0.2601327852399819	0.2583803219793413	3.620761910713092e-06	0.00025477851803176743	3.6207957967325163e-06	0.0002547809018528524
30.742648773309874	0.0005450750113481805	0.0005465294983576545	0.0007028558615008764	0.0007034971770359682	0.000800993120805902	0.0008010162052736794	0.0009111876339183864	0.0009104314251854136	0.0011592676066275722	0.001156484796888786	0.2600918372531107	0.258339652540167	3.654773719062414e-06	0.0002587213243483433	3.654805074680169e-06	0.0002587235434119428
30.92788869724955	0.0005455732703565542	0.0005470288288971975	0.000703467992617533	0.0007041097499962399	0.000801673292639672	0.0008016963826808792	0.000911942095677362	0.0009111853726567556	0.0011601825616288368	0.0011573979829483882	0.2600487068408948	0.2582968155201763	3.6888344008200943e-06	0.00026270587654947386	3.688863230065509e-06	0.00026270792907046037
31.114244784915854	0.0005460805119052523	0.0005475371522955161	0.0007040901014673898	0.0007047323036316258	0.0008023639150023857	0.0008023870101801781	0.0009127074282060736	0.000911950187778387	0.0011611089796367171	0.0011583226270125409	0.26000337607164636	0.2582517931094496	3.7229475706927577e-06	0.00026673281452038733	3.722973877610773e-06	0.0002667346987010599
31.30172376175672	0.000546596833105483	0.0005480545657656256	0.0007047222949226431	0.0007053649448423956	0.0008030650993208119	0.0008030881991936376	0.0009134837469120176	0.0009127259859279322	0.001162046981439872	0.0011592588498258415	0.25995582695093256	0.25820456743573494	3.7571168839825933e-06	0.00027080279051572287	3.7571406726381006e-06	0.00027080450454583516
31.4903323937443	0.0005471223325274492	0.000548581167981187	0.0007053646814820793	0.0007060077821559835	0.0008037769587397633	0.0008038000628613317	0.0009142711690146965	0.0009135128842943465	0.0011629966898255182	0.0011602067741294526	0.25990604142243673	0.2581551205653003	3.7913460375375505e-06	0.0002749164694355877	3.7913673120114864e-06	0.0002749180114921812
31.68007748761912	0.0005476571102281457	0.000549117059104322	0.0007060173713023653	0.0007066609257582906	0.0008044996081554444	0.0008045227160746916	0.0009150698135812183	0.0009143110019135025	0.0011639582296199798	0.0011611665247015831	0.2598540013688361	0.25810343450381046	3.825638770698064e-06	0.00027907452910763686	3.825657535092182e-06	0.00027907589735520766
31.870965891135747	0.0005482012677797783	0.0005496623408140719	0.0007066804762300451	0.000707324487525697	0.0008052331642495593	0.0008052562755106172	0.0009158798015627063	0.0009151204597045858	0.0011649317277301397	0.0011621382283989001	0.25979968861270814	0.258049491197227	3.8599988662988555e-06	0.0002832776605781462	3.860015124737895e-06	0.00028327885316889456
32.063004493309954	0.0005487549082987952	0.0005502171163354699	0.000707354109834251	0.0007079985810577841	0.0008059777455241793	0.000806000859666342	0.0009167012558315225	0.0009159413805072965	0.0011659173131858536	0.001163122014198864	0.2597430849174621	0.2579932725327291	3.894430151652525e-06	0.0002875265684079975	3.894443908276837e-06	0.0002875275834810509
32.25620022466719	0.0005493181364756108	0.0005507814904692894	0.0007080383874401519	0.0007086833217107984	0.0008067334723373928	0.0008067565888950824	0.0009175343012193243	0.0009167738891198932	0.0011669151171832587	0.0011641180132430065	0.25968417198828814	0.2579347603396602	3.9289364995847426e-06	0.00029182197097771256	3.9289477585546274e-06	0.0002918228066594586
32.45056005749291	0.0005498910586049647	0.0005513555696224473	0.0007087334261631581	0.0007093788266318705	0.0008075004669397672	0.0008075235854425011	0.0009183790645559883	0.0009176181123380956	0.0011679252731291124	0.0011651263588811844	0.2596229314731381	0.2578739363904964	3.963521829486363e-06	0.00029616460079998075	3.963530594979035e-06	0.0002961652552039007
32.64609100608406	0.0005504737826170038	0.000551939461839112	0.000709439344943898	0.0007100852147940047	0.0008082788535116281	0.0008083019734839847	0.0009192356747094021	0.000918474178994863	0.0011689479166861092	0.0011661471867168347	0.2595593449637192	0.257810782401841	3.998190108378541e-06	0.00030055520483940334	3.998196384590296e-06	0.0003005556760660444
32.84280012700226	0.0005510664181090245	0.0005525332768325067	0.0007101562645839899	0.0007108026070318705	0.0008090687582011894	0.0008090918791627749	0.0009201042626261735	0.0009193422200010805	0.0011699831858192245	0.0011671806346532799	0.2594933939965288	0.2577452800354402	4.0329453520168874e-06	0.0003049945448415359	4.032949143167007e-06	0.00030499483097873314
33.040694519328454	0.000551669076377993	0.0005531371260174392	0.0007108843077826326	0.0007115311260784008	0.0008098703091635507	0.0008098934306289657	0.000920984961373253	0.0009202223683871698	0.001171031220843096	0.0011682268429410246	0.2594250600538948	0.2576774108992324	4.067791626018603e-06	0.0003094833976698963	4.06779293634545e-06	0.0003094834967924398
33.239781324919136	0.0005522818704537673	0.000553751122543583	0.0007116235991740243	0.0007122708966022349	0.0008106836366005846	0.0008107067580793896	0.0009218779061805142	0.0009211147593456423	0.0011720921644705264	0.0011692859542261735	0.2593543245650584	0.2576071565484051	4.102733047008263e-06	0.00031402255565118886	4.102731880767981e-06	0.0003140224658207402
33.44006772866406	0.0005529049151331025	0.0005543753813295186	0.0007123742653656475	0.0007130220452460118	0.0008115088728017362	0.0008115319937984176	0.0009227832344843019	0.0009220195302746348	0.0011731661618620266	0.0011703581135999602	0.25928116890726893	0.2575344984864977	4.137773783798298e-06	0.0003186128269301036	4.137770145257874e-06	0.0003186125461946132
33.64156095874556	0.0005535383270144234	0.0005550100190975471	0.0007131364349774255	0.000713784700665547	0.0008123461521857614	0.0008123692721996941	0.0009237010859719827	0.0009229368208224344	0.0011742533606765402	0.0011714434686493607	0.25920557440691466	0.25745941816651363	4.172918058579448e-06	0.00032325503583210957	4.172911952034057e-06	0.00032325456222689897
33.84426828689945	0.0005541822245334248	0.000555655154409327	0.0007139102386817841	0.000714558993569913	0.0008131956113434201	0.0008132187298688384	0.0009246316026275134	0.0009238667729330346	0.0011753539111233168	0.0011725421695088973	0.259127522340673	0.2573818969920678	4.208170148180604e-06	0.00032795002323807165	4.2081615779453706e-06	0.00032794935478533405
34.04819702867729	0.0005548367279994697	0.0005563109077023239	0.0007146958092446474	0.000715345056762446	0.0008140573890811675	0.0008140805056071268	0.0009255749287780748	0.0009248095308927383	0.0011764679660149714	0.001173654368913651	0.2590469939366906	0.2573019163185554	4.243534385308702e-06	0.0003326986469658344	4.24352335571046e-06	0.00033269778167391295
34.25335454371064	0.0005555019596328454	0.000556977401327107	0.000715493281567368	0.0007161430251826987	0.000814931626465841	0.0008149547404761829	0.0009265312111417589	0.0009257652413778316	0.001177595680821757	0.0011747802222534301	0.2589639703757856	0.2572194574543482	4.279015159845429e-06	0.00033750178216312987	4.279001675227927e-06	0.000337500718026823
34.45974823597649	0.0005561780436028895	0.0005576547595855246	0.0007163027927296488	0.0007169530359493776	0.0008158184668703999	0.0008158415778437164	0.0009275005988763864	0.000926734053503377	0.001178737213727094	0.0011759198876282542	0.25887843279268186	0.2571345016620191	4.314616920177757e-06	0.0003423603217110327	4.314600984905992e-06	0.0003423590567118162
34.66738555406454	0.0005568651060670021	0.0005583431087697557	0.0007171244820334548	0.0007177752284042737	0.0008167180560207177	0.000816741163430318	0.0009284832436294437	0.0009277161188731274	0.0011798927256843896	0.0011770735259050771	0.2587903622772696	0.25704703015959257	4.350344174545821e-06	0.0003472751766374904	4.350325793005608e-06	0.0003472737087434341
34.87627399144595	0.0005575632752105813	0.0005590425772023001	0.0007179584910479588	0.0007186097441572283	0.0008176305420434799	0.0008176536453573536	0.0009294792995891882	0.0009287115916306129	0.0011810623804751857	0.001178241300775853	0.2586997398758878	0.2569570241218213	4.386201492435253e-06	0.00035224727654178944	4.386180669024549e-06	0.0003522456037070021
35.086421086743854	0.0005582726812878893	0.0005597532952768775	0.0007188049636555376	0.0007194567271321452	0.0008185560755151911	0.0008185791741959717	0.0009304889235369499	0.0009297206285114099	0.0011822463447686018	0.0011794233788169233	0.2586065465926454	0.25686446468149027	4.422193505985994e-06	0.00035727757002959604	4.422170245120538e-06	0.0003572756901943086
35.29783442400536	0.0005589934566638819	0.0005604753955003369	0.000719664046098854	0.0007203163236140942	0.0008194948095123429	0.0008195179030172725	0.0009315122749006532	0.0009307433888966514	0.0011834447881822348	0.0011806199295498053	0.2585107633907576	0.25676933293075616	4.458324911455315e-06	0.0003623670251606259	4.4582992175679764e-06	0.00036236493625135813
35.51052163297529	0.0005597257358570425	0.000561209012535508	0.0007205358870290471	0.0007211886822975211	0.000820446899662757	0.0008204699874436494	0.0009325495158095989	0.0009317800348677752	0.0011846578833444184	0.001181831125503388	0.25841237119391824	0.2566716099224991	4.494600470722259e-06	0.00036751662990935907	4.494572348261519e-06	0.00036751432983853083
35.72449038937153	0.0005604696555832241	0.0005619542832451144	0.0007214206375550748	0.0007220739543356104	0.0008214125041981568	0.0008214355857013612	0.0009336008111505516	0.0009328307312625886	0.001185885805958001	0.001183057142277608	0.2583113508877029	0.2565712766717175	4.531025012790993e-06	0.00037272739263385923	4.530994466220512e-06	0.00037272487929981835
35.93974841516195	0.000561225354800525	0.0005627113467367027	0.0007223184512942065	0.0007229722933908005	0.0008223917840079567	0.0008224148586743205	0.0009346663286251194	0.0009338956457326308	0.0011871287348655367	0.001184298158608577	0.2582076833209929	0.25646831415695126	4.567603435355963e-06	0.00037800034256038617	4.567570469154146e-06	0.0003779976138471586
36.15630347884324	0.0005619929747552721	0.0005634803444086678	0.0007232294844237453	0.0007238838556865234	0.0008233849026943626	0.0008234079699591941	0.0009357462388085325	0.0009349749488019109	0.001188386852116106	0.0011855543564352883	0.2581013493074364	0.2563627033217187	4.6043407064238605e-06	0.0003833365302816083	4.604305325083859e-06	0.00038333358405903684
36.374163395721176	0.0005627726590290634	0.00056426141999736	0.000724153895733967	0.0007248088000601694	0.0008243920266287618	0.000824415085921793	0.000936840715209789	0.0009360688139270411	0.0011896603430336292	0.0011868259209678418	0.2579923296269321	0.2562544250760017	4.641241865941011e-06	0.0003887370282657787	4.641204073972021e-06	0.00038873386238932883
36.59333602819267	0.0005635645535869751	0.0005650547196253595	0.0007250918466823398	0.0007257472880173286	0.0008254133250094784	0.0008254363757548278	0.0009379499343332568	0.0009371774175588027	0.001190949396286842	0.0011881130407573432	0.2578806050271514	0.2561434602977484	4.678312027484293e-06	0.00039420293138120455	4.678271829407438e-06	0.00039419954369179777
36.813829286029524	0.0005643688068269301	0.0005658603918508696	0.0007260435014490429	0.000726699483787329	0.0008264489699209017	0.0008264720115370351	0.0009390740757417319	0.0009383009392051793	0.0011922542039609174	0.001189415907767428	0.25776615622508176	0.2560297898344114	4.715556379967243e-06	0.0003997353574335394	4.715513780314921e-06	0.0003997317457573035
37.03565112666392	0.0005651855696302359	0.0005666785877183538	0.000727009026993823	0.0007276655543801215	0.0008274991363940442	0.0008275221682937365	0.000940213322121013	0.0009394395614959059	0.001193574961630793	0.0011907347174474562	0.2576489639086039	0.2559133945045123	4.752980189432019e-06	0.0004053354477200066	4.752935192750291e-06	0.00040533160986827577
37.25880955547555	0.0005660149954133833	0.0005675094608103728	0.0007279885931142365	0.0007286456696445417	0.0008285640024685617	0.0008285870240588587	0.000941367859346042	0.000940593470248575	0.0011949118684362282	0.0011920696688075194	0.25752900873810514	0.2557942550992417	4.790588800847664e-06	0.0004110043675965014	4.7905414116977685e-06	0.00041100030136609345
37.483312626080554	0.0005668572401810904	0.0005683531673006942	0.0007289823725052945	0.0007296400023279839	0.0008296437492562715	0.0008296667599384521	0.0009425378765486175	0.0009417628545363279	0.001196265127158681	0.0011934209644951905	0.2574062713481098	0.2556723523840827	4.8283876399738464e-06	0.00041674330706123475	4.828337862918539e-06	0.0004167390102331192
37.70916844062219	0.0005677124625806537	0.0005692098660087097	0.0007299905408205705	0.0007306487281375254	0.0008307385610062175	0.0008307615601757484	0.0009437235661867713	0.0009429479067571869	0.0011976349443000036	0.0011947888108741079	0.25728073234896	0.2555476671004727	4.866382215259297e-06	0.0004225534813541154	4.866330054876513e-06	0.00042254895169446804
37.93638515006311	0.0005685808239576281	0.0005700797184551771	0.0007310132767347921	0.0007316720258025563	0.0008318486251713146	0.0008318716122178185	0.0009449251241158049	0.0009441488227050814	0.0011990215301630484	0.0011961734181044955	0.2571523723285097	0.25542017996749455	4.904578119796846e-06	0.0004284361315719798	4.904523580678399e-06	0.00042843136683209937
38.164970954479706	0.0005694624884128645	0.0005709628889193376	0.000732050762007975	0.0007327100771389292	0.0008329741324766265	0.0008329971067838365	0.0009461427496610734	0.0009453658016425799	0.0012004250989342056	0.0011975750002255728	0.2570211718538642	0.25528987168359407	4.942981033327458e-06	0.00043439252530241834	4.942924120067763e-06	0.00043438752321753316
38.39493410335793	0.0005703576228609938	0.0005718595444974457	0.0007331031815511318	0.0007337630671146998	0.0008341152769893157	0.0008341382379350371	0.0009473766456925347	0.0009465990463754222	0.0012018458687679339	0.0011989937752399794	0.2568871114731394	0.2551567229283381	4.9815967242969675e-06	0.0004404239572737001	4.981537441497378e-06	0.00044041871556335654
38.626282895891045	0.0005712663970903164	0.0005727698551627587	0.000734170723493598	0.0007348311839174778	0.0008352722561903131	0.0008352952031463796	0.0009486270187011312	0.0009478487633288548	0.0012032840618733177	0.001200429965200244	0.2567501717172686	0.2550207143641972	5.020431051958561e-06	0.0004465317500232935	5.020369404224552e-06	0.000446526266391023
38.859025681279114	0.0005721889838242277	0.0005736939938269954	0.0007352535792520313	0.0007359146190234574	0.0008364452710477561	0.00083646820337999	0.0009498940788770452	0.0009491151626258613	0.0012047399046028091	0.001201883796297348	0.25661033310182846	0.2548818266383657	5.0594899685355455e-06	0.0004527172545847613	5.059425960486034e-06	0.00045271152671869097
39.09317085903034	0.000573125558784126	0.0005746321364033623	0.0007363519436011206	0.0007370135672681526	0.0008376345260922424	0.0008376574431604143	0.0009511780401898793	0.0009503984581673082	0.0012062136275430113	0.0012033554989514701	0.2564675761289017	0.254740040384613	5.0987795214287816e-06	0.0004589818511933075	5.098713157681602e-06	0.00045897587676496654
39.328726879264174	0.0005740763007539413	0.0005755844618711159	0.0007374660147460504	0.0007381282269188915	0.0008388402294939506	0.0008388631306517327	0.0009524791204708182	0.0009516988677140642	0.00120770546560776	0.001204845307904888	0.2563218812889784	0.2545953362251654	5.138305855513893e-06	0.000465326950013667	5.138237140690349e-06	0.0004653207266782089
39.56570224301631	0.0005750413916462576	0.0005765511523417952	0.0007385959943967941	0.0007392587997491414	0.0008400625931416906	0.0008400854777366181	0.0009537975414968405	0.0009530166129711823	0.0012092156581334996	0.0012063534623172425	0.2561732290628837	0.25444769477262386	5.178075215457774e-06	0.0004717539918851765	5.1780041541793845e-06	0.0004717475172809349
39.80410550254544	0.0005760210165701131	0.0005775323931270855	0.0007397420878442467	0.000740405491114668	0.0008413018327239126	0.0008413247000973348	0.0009551335290770023	0.0009543519196741388	0.0012107444489769252	0.0012078802058630787	0.25602159992374574	0.25429709663191735	5.218093948106432e-06	0.00047826444908849464	5.218020544997537e-06	0.0004782577208373162
40.04394526164196	0.0005770153639005226	0.0005785283728084132	0.0007409045040382919	0.000741568510031641	0.0008425581678117592	0.0008425810172988017	0.0009564873131408889	0.0009557050176772584	0.0012122920866151044	0.0012094257868317999	0.255866974338989	0.2541435224022841	5.258368504968899e-06	0.00048485982613716283	5.258292764653621e-06	0.0004848528418437137
40.28523017593832	0.0005780246253497362	0.0005795392833083114	0.0007420834556678301	0.0007427480692566865	0.0008438318219442026	0.000843854652873716	0.0009578591278292753	0.0009570761410443228	0.0012138588242480554	0.0012109904582301406	0.2557093327723698	0.2539869526792912	5.298905444709812e-06	0.0004915416605868472	5.2988273718137906e-06	0.0004915344178388625
40.52796895322162	0.0005790489960403507	0.0005805653199635945	0.000743279159242833	0.0007439443853689828	0.0008451230227153209	0.0008451458344098442	0.0009592492115870616	0.0009584655281414774	0.0012154449199038321	0.0012125744778871102	0.25554865568604673	0.25382736805688966	5.339711435772311e-06	0.0004983115238725022	5.339631034910995e-06	0.0004983040202396483
40.77217035374772	0.0005800886745802687	0.0005816066816004114	0.0007444918351784926	0.0007451576788544326	0.0008464320018638044	0.0008464547936395065	0.0009606578072585554	0.0009598734217324586	0.0012170506365462783	0.0012141781085616096	0.25538492354267717	0.2536647491294975	5.38079325900615e-06	0.0005051710221647132	5.380710534787182e-06	0.0005051632551986984
41.017843190557436	0.0005811438631395655	0.000582663570611216	0.0007457217078814937	0.0007463881741919838	0.0008477589953646982	0.0008477817665313427	0.0009620851621851402	0.0009613000690762391	0.0012186762421854296	0.0012158016180526812	0.25521811680755907	0.2534990764941274	5.422157810401618e-06	0.000512121797253462	5.422072767439796e-06	0.0005121137644890916
41.26499632979458	0.0005822147675293776	0.0005837361930337194	0.0007469690058385214	0.0007476360999421597	0.0008491042435235208	0.0008491269933844133	0.0009635315283054474	0.0009627457220271427	0.0012203220099907058	0.0012174452793125546	0.255048215950798	0.25333033075253975	5.4638121039308e-06	0.0005191655274600082	5.463724746823141e-06	0.000519157226412853
41.51363869102594	0.0005833015972827874	0.0005848247586318884	0.0007482339617070187	0.0007489016888378613	0.0008504679910727653	0.0008504907189247059	0.0009649971622580611	0.0009642106371375098	0.0012219882184069128	0.0012191093705625404	0.25487520144952336	0.25315849251343786	5.505763274370624e-06	0.0005263039285668403	5.50567360770699e-06	0.0005262953567343187
41.763779247563185	0.000584404565737814	0.0005859294809790238	0.0007495168124082833	0.0007501851778774973	0.0008518504872708704	0.0008518731924041061	0.0009664823254868301	0.0009656950757629642	0.0012236751512731906	0.0012207941754117776	0.2546990537901241	0.25298354239469323	5.548018580286583e-06	0.0005335387547827919	5.547926608644909e-06	0.0005335299096432267
42.0154270267867	0.0005855238901225756	0.0005870505775430337	0.0007508177992229814	0.0007514868084205365	0.0008532519860037566	0.0008532746677019296	0.0009679872843489022	0.0009671993041704014	0.0012253830979449733	0.001222499982979059	0.25451975347053535	0.25280546102561524	5.590585407081947e-06	0.0005408717997335277	5.590491135025856e-06	0.0005408626787460069
42.26859111047143	0.0005866597916426628	0.0005881882697738833	0.0007521371678891253	0.0007528068262855248	0.0008546727458889672	0.000854695403429066	0.0009695123102255069	0.0009687235936487266	0.0012271123534190146	0.0012242270880176967	0.2543372810025481	0.25262422904924575	5.633471270088822e-06	0.0005483048974784244	5.633374702171965e-06	0.0005482954980830512
42.523280635114425	0.0005878124955707924	0.0005893427831933818	0.0007534751687026018	0.0007541454818506555	0.0008561130303825087	0.0008561356630348179	0.0009710576796356055	0.0009702682206224533	0.0012288632184615786	0.0012259757910435736	0.25415161691416904	0.2524398271246976	5.676683817790185e-06	0.0005558399235608968	5.6765849585453925e-06	0.0005558302431775963
42.77950479226489	0.0005889822313388366	0.0005905143474872852	0.0007548320566203306	0.0007555030301569633	0.000857573107888474	0.0008575957149165193	0.0009726236743524745	0.0009718334667682369	0.00123063599973996	0.001227746398466466	0.2539627417520039	0.2522522359295274	5.720230835117154e-06	0.0005634787960883958	5.7201296890583946e-06	0.0005634688321167758
43.03727282885567	0.0005901692326322634	0.0005917031965998751	0.0007562080913661169	0.0007568797310142258	0.0008590532518715173	0.0008590758325320146	0.0009742105815233127	0.0009734196191344368	0.0012324310099573162	0.0012295392227247087	0.2537706360836882	0.2520614361621461	5.7641202468126235e-06	0.000571223476842242	5.764016818432397e-06	0.0005712132266614545
43.29659404753705	0.0005913737374870715	0.0005929095688309894	0.0007576035375392875	0.0007582758491096338	0.0008605537409722684	0.000860576294515068	0.0009758186937919542	0.000975026970263772	0.001234248567990968	0.0012313545824233529	0.25357528050034783	0.25186740854426715	5.808360120926727e-06	0.000579075972423293	5.8082544146971504e-06	0.0005790654333918954
43.55747780701245	0.0005925959883893149	0.0005941337069356628	0.0007590186647261943	0.0007596916541193489	0.0008620748591257862	0.000862097384793821	0.0009774483094247958	0.0009766558183191977	0.0012360889990342802	0.00123319280247584	0.2533766556191035	0.2516701338233822	5.852958672382131e-06	0.0005870383354300845	5.8528506927464814e-06	0.0005870275048848461
43.81993352237618	0.0005938362323772799	0.0005953758582264114	0.0007604537476146638	0.0007611274208229864	0.0008636168956831201	0.0008636393927123437	0.0009790997324400092	0.0009783064672130616	0.0012379526347421842	0.0012350542142493626	0.2531747420856058	0.25146959277529396	5.897924266645791e-06	0.0005951126656716377	5.897814018022193e-06	0.0005951015409280114
44.08397066545326	0.0005950947211463635	0.0005966362746782554	0.0007619090661114878	0.0007625834292211654	0.0008651801455360922	0.0008652026131554292	0.000980773272740159	0.0009799792267396726	0.0012398398133804964	0.0012369391557139945	0.25296952057661487	0.2512657662066644	5.943265423520843e-06	0.0006033011114191245	5.943152910299664e-06	0.0006032896897705531
44.349598765141174	0.0005963717111568073	0.0005979152130365509	0.0007633849054630477	0.0007640599646561673	0.000866764909245389	0.0008667873466766706	0.000982469246248315	0.0009816744127113487	0.0012417508799791057	0.0012388479715956715	0.25276097180261203	0.251058634957619	5.9889908210102646e-06	0.0006116058706911454	5.9888760475391555e-06	0.0006115941494074795
44.6168274077539	0.0005976674637443059	0.0005992129349277392	0.0007648815563791547	0.0007655573179358305	0.0008683714931720518	0.0008683938996299566	0.0009841879750477629	0.0009833923470980684	0.0012436861864891546	0.001240781013533208	0.2525490765104569	0.2508481799043759	6.035109299314112e-06	0.0006200291925802237	6.03499226991492e-06	0.0006200171689092482
44.88566623736761	0.0005989822452336181	0.000600529706973072	0.0007663993151602215	0.000767075785460775	0.0008700002096124874	0.0008700225843044859	0.0009859297875254235	0.000985133358170843	0.001245646091944349	0.0012427386402393994	0.2523338154860728	0.25063438196192095	6.081629864943634e-06	0.0006285733786199066	6.081510583899174e-06	0.0006285610497857308
45.15612495616904	0.0006003163270552408	0.0006018658009054427	0.0007679384838278559	0.0007686156693550389	0.0008716513769370958	0.0008716737190633819	0.0009876950185191034	0.0009868977806488908	0.001247630962626496	0.0012447212176663453	0.25211516955718244	0.25041722208671985	6.128561694937083e-06	0.0006372407841917505	6.128440166486802e-06	0.0006372281473941976
45.42821332480542	0.000601669985865294	0.0006032214936893789	0.0007694993702589787	0.0007701772776002551	0.0008733253197326192	0.0008733476284860518	0.000989484009468664	0.0009886859558507553	0.0012496411722354127	0.0012467291191751628	0.25189311959607064	0.2501966812794637	6.1759141412071495e-06	0.0006460338199762161	6.175790369547778e-06	0.0006460208723906846
45.701941162736816	0.000603043503668643	0.0006045970676443264	0.0007710822883235886	0.0007717609241734633	0.0008750223689483415	0.0008750446435143759	0.0009912971085712697	0.0009904982318494787	0.0012516771020633375	0.0012487627257101801	0.25166764652239637	0.2499727405878599	6.2236967350070074e-06	0.0006549549534472787	6.223570724287787e-06	0.0006549416922236873
45.97731834859046	0.0006044371679454145	0.0006059928105712916	0.0007726875580262615	0.0007733669291886698	0.0008767428620462364	0.0008767651016028603	0.0009931346709407937	0.0009923349636319508	0.0012537391411739313	0.0012508224259777409	0.2514387313060401	0.24974538110946023	6.271919191516706e-06	0.0006640067104118075	6.271790945837439e-06	0.0006639931326747894
46.25435482051728	0.0006058512717809977	0.0006074090158830004	0.0007743155056515248	0.0007749956190422741	0.0008784871431551998	0.0008785093468728643	0.0009949970587715363	0.0009941965132625556	0.0012558276865861004	0.0012529086166297822	0.25120635496998317	0.24951458399452148	6.3205914145950115e-06	0.0006731916766003765	6.3204609380025905e-06	0.0006731777794480587
46.533060576550575	0.0006072861139996334	0.0006088459827376309	0.0007759664639132184	0.0007766473265624874	0.0008802555632294973	0.0008802777302710483	0.0009968846415063966	0.000996083250051278	0.0012579431434627097	0.0012550217024523234	0.25097049859323767	0.24928033044891804	6.369723501639668e-06	0.0006825124993035114	6.369590798125041e-06	0.0006824982798071533
46.813445674966815	0.0006087419993016931	0.0006103040161762531	0.0007776407721079556	0.0007783223911628543	0.0008820484802115355	0.0008820706097321423	0.000998797796009605	0.000997995550726358	0.0012600859253043535	0.001257162096559036	0.250731143313813	0.24904260173707823	6.419325748584486e-06	0.0006919718890582016	6.419190822078971e-06	0.0006919573442615012
47.09552023464871	0.0006102192384048042	0.0006117834272641029	0.0007793387762728246	0.0007800211590000126	0.0008838662591991106	0.0008838883503461931	0.0010007369067441747	0.0009999337996116767	0.0012622564541483635	0.0012593302205899483	0.2504882703317167	0.24880137918497378	6.469408655059277e-06	0.0007015726213890627	6.4692715094287045e-06	0.0007015577483073521
47.37929443545016	0.0006117181481888787	0.0006132845332357852	0.0007810608293474568	0.0007817439831358222	0.000885709272617262	0.0008857313245304152	0.0010027023659542136	0.0010018983888089924	0.0012644551607731418	0.00126152650491563	0.2502418609119991	0.24855664418314274	6.5199829297113345e-06	0.0007113175386044279	6.519843568755616e-06	0.0007113023342241176
47.66477851856398	0.0006132390518452474	0.0006148076576445638	0.0007828072913406131	0.0007834912237040183	0.0008875779003948961	0.0008875999122058155	0.0010046945738522689	0.0010038897183852072	0.0012666824849081337	0.0012637513888468254	0.24999189638783806	0.24830837818974819	6.571059495661356e-06	0.0007212095516467287	6.570917923113401e-06	0.0007211940129250027
47.951982786891236	0.0006147822790299669	0.0006163531305158409	0.0007845785295014024	0.0007852632480814933	0.0008894725301462947	0.0008894945009786974	0.001006713938811819	0.0010059081965647833	0.0012689388754494094	0.0012660053208498408	0.249738358163665	0.24805656273368495	6.622649496121347e-06	0.0007312516420009407	6.622505715635132e-06	0.0007312357658640911
48.24091760541319	0.0006163481660214421	0.0006179212885049662	0.0007863749184953085	0.0007870604310643881	0.0008913935573576944	0.0008914154863272379	0.0010087608775651111	0.0010079542399274986	0.0012712247906812072	0.0012682887587677945	0.24948122771832484	0.24780117941772054	6.674764300209843e-06	0.0007414468636666727	6.674618315361284e-06	0.0007414306470098497
48.53159340156531	0.0006179370558825517	0.0006195124750595313	0.0007881968405851684	0.000788883155049141	0.0008933413855790885	0.0008933632717932888	0.0010108358154065076	0.0010100282736117121	0.0012735406985035131	0.0012706021700479634	0.24922048660828405	0.24754220992167766	6.727415508904619e-06	0.0007517983451885701	6.727267323187666e-06	0.000751781784875033
48.82402066561362	0.0006195492986273641	0.000621127040586267	0.0007900446858172453	0.0007907318102186296	0.0008953164266213991	0.0008953382691795459	0.0010129391864014908	0.0010121307315232822	0.0012758870766659478	0.0012729460319753484	0.24895611647087604	0.2472796360056565	6.780614961179269e-06	0.0007623092917525831	6.780464578000052e-06	0.0007622923846125063
49.11820995103327	0.0006211852513926027	0.0006227653426227132	0.0007919188522125812	0.0007926067947335958	0.0008973191007592176	0.0008973408987522873	0.0010150714336015297	0.0010142620565503537	0.0012782644130080359	0.0012753208319127157	0.24868809902758127	0.2470134395132995	6.834374740359887e-06	0.0007729829873519278	6.834222163031077e-06	0.000772965730181624
49.41417187488941	0.0006228452786140467	0.0006244277460138097	0.0007938197459637913	0.0007945085149295123	0.00089934983693928	0.0008993715894498452	0.0010172330092649978	0.0010164227007841782	0.0012806732057062216	0.0012777270675472917	0.24841641608735893	0.24674360237509066	6.888707180635048e-06	0.000783822797019551	6.8885524123756415e-06	0.0007838051865809159
49.71191711822035	0.000624529752208011	0.0006261146230935545	0.0007957477816374697	0.0007964373855190671	0.0009014090729948545	0.0009014307790969949	0.0010194243750843135	0.0010186131257461696	0.001283113963527733	0.0012801652471443542	0.248141049550009	0.24647010661169821	6.9436248737791625e-06	0.0007948321691332028	6.943467917705807e-06	0.0007948142021521887
50.01145642642306	0.000626239051758033	0.0006278263538719383	0.0007977033823823964	0.0007983938298004432	0.0009034972558662456	0.0009035189146254505	0.0010216460024195222	0.0010208338026213943	0.0012855872060915003	0.001282635889807833	0.24786198140957988	0.24619293433736533	6.999140676080314e-06	0.0008060146377952826	6.998981535204273e-06	0.000805996310961371
50.3128006096408	0.0006279735647070146	0.0006295633262272542	0.0007996869801437292	0.000800378279871595	0.0009056148418275994	0.000905636452300674	0.0010238983725385205	0.001023085212498694	0.0012880934641364603	0.0012851395257483169	0.24757919375781845	0.24591206776332317	7.055267715476909e-06	0.000817373825289569	7.055106392699507e-06	0.0008173551352545771
50.61596054315354	0.0006297336865549171	0.0006313259361040414	0.0008016990158833773	0.0008023911768506986	0.0009077622967202274	0.0009077838579551902	0.0010261819768641297	0.0010253678466176674	0.0012906332797973335	0.0012876766965585257	0.24729266878765077	0.24562748920126232	7.11201939891529e-06	0.0008289134446180513	7.11185589701924e-06	0.0008288943879946331
50.9209471677702	0.0006315198210622632	0.0006331145877167923	0.0008037399398067596	0.0008044329711029979	0.0009099400961926486	0.0009099616072286298	0.0010284973172282586	0.0010276822066227294	0.0012932072068882789	0.0012902479554966213	0.2470023887967174	0.24533918106683328	7.169409419947176e-06	0.0008406373021219438	7.169243741591809e-06	0.0008406178754827298
51.22777149022361	0.0006333323804595842	0.0006349296937596333	0.000805810211596166	0.0008065041224742485	0.0009121487259475896	0.0009121701858147238	0.0010308449061333825	0.0010300288048244845	0.001295815811194538	0.0012928538677775385	0.2467083361909411	0.24504712588319283	7.227451766541118e-06	0.0008525493001866613	7.2272839142615165e-06	0.0008525295000634536
51.53644458356769	0.0006351717856630423	0.0006367716756221791	0.0008079103006509168	0.0008086051005309665	0.0009143886819961413	0.0009144100897154616	0.0010332252670215475	0.0010324081644686328	0.0012984596707724116	0.0012954950108726225	0.24641049348813077	0.24475130628458777	7.286160729142463e-06	0.0008646534400362227	7.285990705342953e-06	0.0008646332629186626
51.84697758757708	0.0006370384664964164	0.0006386409636117757	0.0008100406863345713	0.0008107363848077291	0.0009166604709193396	0.0009166818255026635	0.0010356389345512014	0.0010348208200126859	0.001301139376257818	0.0012981719748178203	0.2461088433216418	0.24445170501998312	7.3455509090112996e-06	0.0008769538246226338	7.345378715952443e-06	0.0008769332669563978
52.15938170914916	0.0006389328619196928	0.0006405379971823114	0.0008122018582294115	0.0008128984650617477	0.0009189646101374003	0.0009189859105872147	0.0010380864548820612	0.0010372673174107252	0.0013038555311836813	0.0013008853625307354	0.24580336844405382	0.2441483049567213	7.4056372267791975e-06	0.0008894546616076415	7.405462866578007e-06	0.0008894337197934421
52.47366822270851	0.0006408554202644388	0.0006424632251698651	0.0008143943163984285	0.0008150918415349527	0.0009213016281868568	0.0009213228734961983	0.0010405683859683094	0.001039748214406483	0.001306608752306519	0.0013036357901368362	0.24549405173091549	0.24384108908423555	7.466434931310828e-06	0.0009021602664461836	7.466258405934914e-06	0.000902138936838659
52.789848470613855	0.0006428065994762268	0.0006444171060353913	0.0008166185716550955	0.0008173170252238634	0.0009236720650058864	0.00092369325415822	0.0010430852978603902	0.0010422640808350225	0.0013093996699424112	0.0013064238873050716	0.2451808761845055	0.24353004051778834	7.527959608831861e-06	0.0009150750655726736	7.527780920089672e-06	0.0009150533444786668
53.107933863567155	0.0006447868673643374	0.0006464001081146851	0.0008188751458411519	0.0008195745381574719	0.0009260764722280702	0.0009260976041971621	0.0010456377730156828	0.00104481549893329	0.0013122289283128037	0.0013092502975932691	0.24486382493765022	0.24321514250226403	7.590227192349379e-06	0.0009282035996938942	7.590046341883266e-06	0.000928181483370788
53.42793588102576	0.0006467967018589781	0.0006484127098758794	0.0008211645721127093	0.0008218649136834507	0.0009285154134849068	0.0009285364872346931	0.0010482264066183754	0.0010474030636598638	0.0013150971859003512	0.0013121156788035977	0.2445428812575733	0.24289637841599107	7.653253971373489e-06	0.000941550527193552	7.653070960656665e-06	0.0009415280118482416
53.74986607161648	0.000648836591276285	0.0006504554001847388	0.00082348739523492	0.0008241886967629325	0.000930989464717334	0.0009310104792017885	0.0010508518069088117	0.0010500273830241751	0.0013180051158152037	0.0013150207033484362	0.2442180285497901	0.24257373177460662	7.7170566019412e-06	0.0009551206276506019	7.716871432266468e-06	0.0009550977094373303
54.073736053552395	0.0006509070345913831	0.000652528678578001	0.0008258441718855348	0.0008265464442741699	0.0009334992144966009	0.0009335201686595926	0.0010535145955226613	0.001052689078425549	0.00132095340617206	0.0013179660586270386	0.24388925036203712	0.24224718623496796	7.781652116990723e-06	0.0009689188054804454	7.78146478946245e-06	0.0009688954804992211
54.399557515052166	0.0006530085417197574	0.0006546330555450567	0.0008282354709676386	0.0008289387253253882	0.0009360452643547903	0.0009360661571299426	0.0010562154078402432	0.00105538878500239	0.0013239427604783596	0.0013209524474132612	0.24355653038824968	0.24191672559909294	7.847057937033922e-06	0.0009829500936964775	7.846868452570863e-06	0.000982926357992353
54.727342214761876	0.0006551416338072542	0.0006567690528182553	0.0008306618739318736	0.0008313661215771224	0.000938628229125318	0.0009386490594358633	0.00105895489334632	0.0010581271519918437	0.001326973898033962	0.0013239805882548808	0.2432198524725668	0.24158233381814356	7.913291881205204e-06	0.0009972196578037495	7.913100240517943e-06	0.0009971955073634076
55.057101982179326	0.0006573068435289783	0.000658937203672123	0.0008331239751084948	0.000833829227574387	0.0009412487372937725	0.000941269504052393	0.0010617337160007691	0.0010609048431003197	0.0013300475543427833	0.0013270512158846844	0.24287920061339016	0.24124399499645663	7.980372178663852e-06	0.0010117327998258319	7.980178382253076e-06	0.0010117082305765301
55.38884871808102	0.0006595047153974314	0.0006611380532318315	0.0008356223820495818	0.0008363286510890131	0.0009439074313594265	0.0009439281334681028	0.0010645525546204597	0.001063722536885231	0.0013331644815366786	0.001330165081643988	0.242534558967472	0.2409016933956042	8.04831748034765e-06	0.0010264949624683717	8.048121528500887e-06	0.0010264699702763336
55.722594394951685	0.0006617358060801914	0.0006633721587912014	0.0008381577158817637	0.0008388650134724967	0.0009466049682078018	0.0009466256045576465	0.0010674121032727417	0.0010665809271483253	0.0013363254488120856	0.0013333229539187494	0.24218591185404742	0.24055541343849351	8.117146871153887e-06	0.0010415117334317825	8.116948763927734e-06	0.001041486314099449
56.058351057416104	0.0006640006847274696	0.0006656400901406219	0.0008407306116698372	0.000841438950019744	0.0009493420194946834	0.0009493625889657739	0.0010703130716809546	0.0010694807233410492	0.0013395312428798375	0.001336525618588917	0.24183324375899823	0.24020513971351204	8.186879882488354e-06	0.0010567888498704547	8.18667961970652e-06	0.0010567629991347915
56.39613082267415	0.0006662999333099096	0.0006679424299051923	0.000843341718791637	0.0008440511103440744	0.0009521192720419538	0.0009521397735031586	0.0010732561856423657	0.001072422650982318	0.0013427826684285593	0.001339773879491347	0.24147653933907326	0.23985085697870584	8.257536505241504e-06	0.0010723322030085358	8.257334086482233e-06	0.0010723059165387572
56.7359458809379	0.000668634146966979	0.0006702797738934877	0.0008459917013245756	0.0008467021587638954	0.0009549374282456931	0.0009549578605544915	0.0010762421874589638	0.0010754074520891584	0.00134608054860221	0.0013430685588968064	0.24111578342612378	0.23949255016600043	8.329137203206757e-06	0.0010881478429201064	8.328932627795459e-06	0.0010881211163155657
57.07780849587155	0.0006710039343663191	0.0006726527314572885	0.0008486812384442523	0.0008493927747014503	0.0009577972064969534	0.0009578175684992511	0.0010792718363815798	0.0010784358856206551	0.001349425725492147	0.0013464104980015436	0.2407509610313955	0.2391302043854544	8.401702926932484e-06	0.0011042419834750294	8.401496193931974e-06	0.0011042148122627493
57.42173100503407	0.0006734099180744833	0.0006750619258626948	0.0008514110248355615	0.0008521236530940697	0.0009606993416156673	0.0009607196321456038	0.0010823459090677846	0.0010815087279356778	0.0013528190606443339	0.0013498005574339486	0.24038205734985268	0.23876380492955634	8.4752551280441e-06	0.0011206210074611866	8.475046236241157e-06	0.0011205933870928886
57.7677258203244	0.0006758527349394291	0.0006775079946730284	0.0008541817711167499	0.000854895504818375	0.000963644585298151	0.0009636648031778999	0.001085465200054055	0.0010846267732648714	0.001356261435582125	0.001353239617776788	0.24000905776453485	0.23839333727755363	8.549815774067495e-06	0.001137291471891011	8.549604721966135e-06	0.0011372633977413948
58.115805428429454	0.0006783330364852105	0.0006799915901439297	0.0008569942042768888	0.0008577090571279047	0.000966633706578702	0.0009666538506182675	0.0010886305222427403	0.0010877908341974437	0.0013597537523452688	0.0013567285801056404	0.23963194785096392	0.23801878709982863	8.625407363720616e-06	0.0011542601134930108	8.625194149531256e-06	0.0011542315808568127
58.465982391274686	0.0006808514893193011	0.0006825133796311203	0.0008598490681272208	0.000860565054104613	0.0009696674923057559	0.0009696875613027593	0.0010918427074042933	0.0010910017421832054	0.0013632969340456008	0.0013602683665439948	0.23925071338157253	0.2376401402622969	8.702052942753018e-06	0.0011715338544043552	8.70183756438033e-06	0.0011715048584932941
58.818269346477535	0.0006834087755530319	0.0006850740460112501	0.000862747123766924	0.0008634642571247953	0.0009727467476331883	0.0009727667403726494	0.0010951026066954033	0.0010942603480505147	0.0013668919254401126	0.0013638599208357803	0.23886534033018209	0.23725738283085793	8.779776120320347e-06	0.0011891198080665466	8.779558575351546e-06	0.0011890903440068268
59.172679007803275	0.0006860055932355781	0.0006876742881163503	0.000865689150063757	0.0008664074453399009	0.0009758722965272349	0.0009758922117813429	0.0010984110911935023	0.0010975675225405837	0.0013705396935219784	0.0013675042089356857	0.2384758148765118	0.236870501075867	8.858601085911773e-06	0.0012070252853341734	8.858381371604912e-06	0.0012069953481630702
59.52922416562417	0.0006886426568020399	0.0006903148211823744	0.0008686759441501988	0.0008693954161728367	0.0009790449822896694	0.0009790648188175491	0.0011017690524483404	0.0011009241568588515	0.0013742412281301647	0.001371202219618236	0.23808212341072646	0.23647948147666079	8.938552626888913e-06	0.0012252578008085102	8.938330740164207e-06	0.001225227385472094
59.887917687380885	0.0006913206975360837	0.0006929963773123224	0.0008717083219355797	0.0008724289858302773	0.0009822656680977726	0.000982285424645242	0.0011051774030511497	0.0011043311632439397	0.0013779975425783268	0.0013749549651059655	0.23768425253801198	0.23608431072609593	9.01965614658073e-06	0.0012438250793956607	9.01943208400451e-06	0.001243794180744856
60.24877251804685	0.0006940404640477373	0.0006957197059545027	0.0008747871186348256	0.0008755089898315869	0.0009855352375617295	0.0009855549128610452	0.0011086370772221063	0.0011077894755548972	0.0013818096743036642	0.0013787634817176507	0.23728218908320198	0.2356849757351469	9.101937683060179e-06	0.0012627350631116696	9.10171144083297e-06	0.0012627036758989518
60.6118016805955	0.0006968027227668517	0.0006984855743965313	0.0008779131893144355	0.000878636283554982	0.000988854595300107	0.0009888741880697057	0.001112149031416734	0.0011113000498773847	0.0013856786855364772	0.0013826288305371776	0.23687592009542155	0.23528146363751812	9.1854239285562e-06	0.001281995918135187	9.185195502501003e-06	0.001281964037011668
60.97701827647021	0.0006996082584528551	0.0007012947682755762	0.0008810874094563023	0.0008818117428015407	0.0009922246675340524	0.0009922441764782808	0.0011157142449519468	0.0011148638651494866	0.0013896056639912037	0.001386552098103839	0.23646543285277905	0.23487376179430483	9.270142249540947e-06	0.001301616042119702	9.269911635086765e-06	0.001301583661630884
61.34443548605718	0.0007024578747213573	0.000704148092105525	0.0008843106755400591	0.0008850362643777476	0.0009956464027009273	0.00099566582650976	0.0011193337206524539	0.0011184819238078837	0.001393591723579609	0.001390534397124854	0.23605071486708426	0.2344618577986795	9.356120707536709e-06	0.001321604071779281	9.355887899707054e-06	0.001321571186361642
61.71406656916102	0.0007053523945882988	0.0007070463698216676	0.0008875839056446397	0.0008883107666972541	0.000999120772088086	0.0009991401094368393	0.001123008485518293	0.0011221552524551392	0.0013976380051471473	0.0013945768672109428	0.23563175388860547	0.2340457394806124	9.443388080644481e-06	0.001341968890753914	9.443153074042412e-06	0.0013419354947311335
62.085924865483435	0.000708292661032249	0.0007099904453435717	0.0008909080400697612	0.0008916361904025676	0.0010026487704875527	0.0010026680200365826	0.0011267395914142525	0.001125884902548878	0.0014017456772331372	0.0013986806756357338	0.23520853791085256	0.23362539491163165	9.5319738858601e-06	0.001362719637773152	9.531736674652175e-06	0.0013626857253515867
62.46002379510434	0.0007112795375755844	0.0007129811831568541	0.0008942840419780984	0.0008950134990074424	0.0010062314168723951	0.0010062505772667869	0.0011305281157820346	0.0011296719511136929	0.001405915936855754	0.0014028470181200194	0.2347810551753975	0.23320081240960672	9.62190840216948e-06	0.0013838657151231115	9.621668980070797e-06	0.0013838312803882702
62.83637685896657	0.000714313908885234	0.0007160194689145232	0.0008977128980589089	0.0008984436795607268	0.0010098697550955853	0.001009888824964833	0.0011343751623759878	0.0011335175014766075	0.0014101500103228086	0.0014070771196416434	0.23434929417673137	0.2327719805435679	9.713222694474142e-06	0.0014054167974343612	9.712981054735108e-06	0.0014053818343461588
63.21499763936286	0.0007173966813937653	0.000719106210058689	0.0009011956192139484	0.0009019277433324977	0.0010135648546122276	0.0010135838325698995	0.0011382818620233072	0.0011374226840270042	0.001414449154069117	0.001411372235272106	0.23391324366713953	0.23233888813855574	9.805948638394934e-06	0.0014273828408041256	9.805704773782837e-06	0.001427347343192692
63.59589980042612	0.0007205287839415527	0.0007222423364633899	0.0009047332412664991	0.0009054667265233332	0.0010173178112260167	0.0010173366958694126	0.0011422493734096258	0.0011413886570019443	0.0014188146555216392	0.0014157336510407978	0.23347289266162075	0.23190152428050673	9.9001189459531e-06	0.001449774092263878	9.899872848732156e-06	0.0014497380538239235
63.979097088622495	0.0007237111684409007	0.0007254288010993609	0.0009083268256944179	0.0009090616909975923	0.0010211297478608695	0.001021148537770657	0.0011462788838909684	0.001145416607297816	0.0014232478339933003	0.0014201626848279422	0.23302823044282892	0.23145987832115703	9.99576719219416e-06	0.0014726010996093941	9.995518854112291e-06	0.0014725645138963517
64.36460333324754	0.0007269448105629049	0.0007286665807215961	0.0009119774603881136	0.0009127137250416489	0.0010250018153586758	0.0010250205090985268	0.001150371610333062	0.0011495077513093655	0.0014277500416066836	0.001424660687287405	0.23257924656604417	0.23101393988298785	1.0092927842790837e-05	0.0014958747216100854	1.0092677255063402e-05	0.0014958375820350311
64.75243244692527	0.0007302307104479714	0.0007319566765805751	0.0009156862604344274	0.0009164239441480236	0.0010289351933042018	0.001028953789420403	0.0011545287999790803	0.001153663335797118	0.001432322664248663	0.001429229042800352	0.23212593086418012	0.23056369886419142	1.0191636282650155e-05	0.0015196061386104354	1.0191383435930465e-05	0.0015195684384332053
65.14259842611021	0.0007335698934409419	0.0007353001151580954	0.0009194543689274078	0.0009201934918264212	0.001032931090878159	0.0010329495878992124	0.0011587517313468789	0.001157884638784298	0.0014369671225572297	0.0014338691704610994	0.23166827345281035	0.2301091454436679	1.0291928845574836e-05	0.0015438068635426627	1.0291673729949597e-05	0.0015437685958686609
65.53511535159264	0.0007369634108517067	0.0007386979489286756	0.000923282957807046	0.0009240235404427468	0.0010369907477395719	0.0010370091441757883	0.0011630417151569006	0.0011621729704844215	0.0014416848729416583	0.0014385825250963276	0.23120626473522518	0.2296502700860513	1.039384284502818e-05	0.00156848875336843	1.0393585449991471e-05	0.001568449911141967
65.92999738900669	0.0007404123407424041	0.0007421512571475009	0.0009271732287270387	0.0009279152920871421	0.00104111543493855	0.001041133729281615	0.0011674000952919122	0.0011665296742606767	0.0014464774086374022	0.0014433705983189038	0.23073989540751788	0.22918706354675417	1.0497416606036064e-05	0.0015936640209672503	1.0497156920465274e-05	0.0015936245969647989
66.32725878934137	0.0007439177887421964	0.0007456611466660212	0.0009311264139527534	0.0009318699794722402	0.001045306455860686	0.001045324646583218	0.0011718282497898494	0.0011709561276184285	0.001451346260797011	0.0014482349196177666	0.23026915646369617	0.22871951687705164	1.0602689498299131e-05	0.001619345247493853	1.0602427510437605e-05	0.0016193052343188574
66.72691388945532	0.0007474808888907411	0.000749228752776234	0.0009351437772905616	0.0009358888668628046	0.0010495651472043125	0.001049583232759402	0.0011763275918710361	0.0011754537432320828	0.0014562929996184836	0.0014531770574851771	0.2297940392008127	0.2282476214291755	1.0709701970515809e-05	0.0016455453952192722	1.0709437667950948e-05	0.0016455047852955706
67.12897711259382	0.0007511028045114893	0.0007528552400848568	0.0009392266150497917	0.0009399732510379829	0.0010538928799919032	0.0010539108588126366	0.001180899571001152	0.0011800239700076758	0.0014613192355125337	0.0014581986205828342	0.22931453522412729	0.22777136886144272	1.0818495586032827e-05	0.0016722778208848044	1.081822895567311e-05	0.0016722366064497174
67.53346296890952	0.0007547847291160236	0.0007565418034185344	0.0009433762570386095	0.000944124462287513	0.0010582910606170089	0.0010583089311159712	0.00118554567399137	0.0011846682941826332	0.0014664266203103001	0.0014633012589484907	0.22883063645229126	0.22729075114340214	1.092911305982107e-05	0.0016995562895842642	1.0928844087873058e-05	0.0016995144626821557
67.94038605598601	0.0007585278873406697	0.0007602896687613723	0.0009475940675951646	0.000948343865443192	0.001062761131928097	0.0010627788924968621	0.0011902674261371098	0.001189388240464129	0.0014716168485131012	0.0014684866652443995	0.2283423351225492	0.22680576056100848	1.1041598296877148e-05	0.0017273949892039342	1.1041326968820988e-05	0.0017273525416784397
68.3497610593647	0.0007623335359166928	0.0007641000942260681	0.0009518814466554519	0.0009526328609470793	0.0010673045743508356	0.0010673222233594287	0.001195066392397007	0.0011941853732076397	0.0014768916585858871	0.0014737565760496421	0.22784962379596943	0.22631638972180923	1.1155996432082784e-05	0.001755808545441273	1.1155722732645972e-05	0.0017557654689278057
68.7616027530747	0.0007662029646754467	0.0007679743710600459	0.0009562398308593246	0.0009569928859578627	0.0010719229070502993	0.001071940442846648	0.0011999441786136372	0.0011990612976372592	0.001482252834296178	0.001479112773197717	0.22735249536268837	0.225822631560163	1.1272353871589471e-05	0.001784812037428446	1.1272077784727115e-05	0.0017847683233474798
69.17592600016614	0.0007701374975898834	0.0007719138246879585	0.0009606706946962622	0.000961425415496984	0.0010766176891347766	0.0010766351100441383	0.0012049024327777636	0.0012040176611095002	0.0014877022061002643	0.0014845570851614468	0.22685094304718156	0.22532447934246802	1.1390718335822043e-05	0.0018144210139927897	1.1390439844683907e-05	0.0018143766535405337
69.59274575324658	0.00077413849385395	0.0007759198157921334	0.0009651755516924555	0.0009659319636360995	0.0010813905209028243	0.0010814078252271888	0.0012099428463377916	0.0012090561544223037	0.001493241652578607	0.0014900913884870208	0.2263449604135483	0.22482192667241635	1.1511138904123086e-05	0.0018446515105752515	1.1510857991026482e-05	0.0018446064947155727
70.01207705502031	0.0007782073490013779	0.0007799937414324402	0.0009697559556409491	0.0009705140847276083	0.0010862430451353507	0.0010862602311528249	0.0012150671555563272	0.0012141785131711367	0.0014988731019224245	0.0014957176092791683	0.22583454137081377	0.22431496749626237	1.1633666061152239e-05	0.0018755200668433003	1.1633382707557744e-05	0.0018754743862991752
70.43393503883172	0.0007823454960655573	0.0007841370362072722	0.0009744135018765781	0.0009751733746799868	0.0010911769484345786	0.001091194014398745	0.0012202771429157407	0.001219386519154069	0.001504598533473538	0.001501437724739571	0.2253196801782542	0.22380359610810843	1.1758351745099578e-05	0.0019070437450280364	1.1758065931582193e-05	0.0019069973902729187
70.85833492921113	0.0007865544067821469	0.0007883511734573	0.0009791498285975696	0.000979911472279807	0.0010961939626118107	0.0010962109067510668	0.0012255746385747555	0.0012246820018278707	0.0015104199793196762	0.0015072537647606472	0.22480037145073292	0.22328780715520413	1.1885249397793106e-05	0.0019392401490175848	1.1884961104006476e-05	0.0019391931102649973
71.2852920424243	0.0007908355928362354	0.0007926376665138361	0.0009839666182357334	0.0009847300605623432	0.0011012958661260174	0.00110131268664288	0.0012309615218781549	0.001230066839817203	0.0015163395259474655	0.0015131678135770134	0.22427661016404715	0.22276759564326573	1.2014414016774501e-05	0.0019721274442410786	1.201412322142121e-05	0.0019720797114349264
71.71482178702524	0.0007951906071559234	0.0007969980699936317	0.000988865598877271	0.0009896308682328322	0.0011064844855753603	0.0011065011806457546	0.001236439722921831	0.001235542962479142	0.0015223593159555662	0.0015191820114770166	0.223748391660299	0.22224295694180407	1.214590220946477e-05	0.002005724378384699	1.2145608890270533e-05	0.0020056759411899716
72.14693966441222	0.0007996210452542532	0.0008014339811420861	0.0009938485457363325	0.0009946156711404777	0.001111761697243875	0.0011117782650163898	0.0012420112241754695	0.001241112351525313	0.0015284815498303804	0.001525298556576791	0.22321571165326834	0.22171388678946816	1.2279772249467955e-05	0.0020400503029721906	1.227947638314064e-05	0.0020400011507634153
72.58166126938723	0.0008041285466215506	0.0008059470412269141	0.0009989172826835198	0.000999686293807429	0.0011171294287056002	0.0011171458673007173	0.0012476780621652704	0.0012467770427040407	0.0015347084877869578	0.0015315197066594541	0.2226785662338031	0.22118038129939122	1.2416084135142983e-05	0.0020751251958543437	1.2415785697339867e-05	0.00207507531770465
73.01900229071879	0.000808714796170353	0.0008105389369844089	0.0010040736838316901	0.0010048446110150638	0.001122589660488612	0.0011226059679979039	0.0012534423292192667	0.001252539127545086	0.0015410424516778558	0.0015378477810822062	0.22213695187521837	0.2206424369645652	1.2554899650529978e-05	0.0021109696846488835	1.2554598615824135e-05	0.002110919069318845
73.45897851170821	0.0008133815257351025	0.0008152114021205704	0.0010093196751814557	0.0010100925494500007	0.0011281444278014613	0.0011281606022867626	0.0012593061752778308	0.001258400755169546	0.0015474858269727628	0.0015442851627541303	0.22159086543870204	0.2201000506632024	1.2696282428737707e-05	0.0021476050711755623	1.269597877057941e-05	0.0021475537071009576
73.90160581075892	0.0008181305156289961	0.0008199662188694057	0.0010146572363289624	0.0010154320894123915	0.0011337958223247068	0.0011338118618172482	0.001265271809772191	0.001264364134167741	0.001554041064811918	0.0015508343001877185	0.22104030417873183	0.21955321966412206	1.2840298017919444e-05	0.0021850533569349184	1.2839991708596486e-05	0.0021850012322140455
74.34690016194996	0.0008229635962604814	0.0008248052196109331	0.0010200884022386041	0.0010208652665891777	0.001139545994070305	0.0011395618965698183	0.0012713415035738264	0.0012704315345479571	0.0015607106841364477	0.0015574977096272646	0.22048526574849334	0.2190019416321271	1.2987013949920974e-05	0.00222333726967594	1.2986704960520935e-05	0.002223284372056905
74.79487763561212	0.0008278826498119122	0.0008297302885514007	0.0010256152650834553	0.0010263941738950784	0.0011453971533117722	0.0011454129167855578	0.0012775175910177776	0.00127660528975909	0.001567497273898875	0.0015642779772573477	0.21992574820530883	0.21844621463340438	1.3136499811774614e-05	0.0022624802911130337	1.3136188112143014e-05	0.0022624266079801503
75.24555439890803	0.0008328896119831318	0.0008347433634685005	0.001031239976156387	0.001032020963384285	0.0011513515725881968	0.001151367194970158	0.001283802472003083	0.00128288779879038	0.0015744034953572945	0.0015711777614949188	0.21936175001606553	0.21788603714091154	1.3288827320113213e-05	0.002302506685837563	1.3288512878811441e-05	0.0023024522041973916
75.6989467164156	0.0008379864738027964	0.000839846437524352	0.0010369647478548985	0.001037747848235892	0.0011574115887852646	0.0011574270679749028	0.0012901986141736317	0.0012892815283515476	0.001581432084456736	0.0015781997953685078	0.21879327006264826	0.21732140803977618	1.344407039868714e-05	0.0023434415314904644	1.3443753182946919e-05	0.002343386237956907
76.15507095071504	0.0008431752835104183	0.0008450415611493013	0.0010427918557429387	0.0010435771048163314	0.001163579605296711	0.0011635949391580807	0.0012967085551829913	0.0012957890151368712	0.0015885858543015952	0.0015853468889884064	0.2182203076473691	0.21675232663269217	1.36023052591085e-05	0.0023853107502520565	1.3601985234787438e-05	0.0023852546310312583
76.61394356297929	0.0008484581485122484	0.0008503308439995962	0.001048723640693039	0.001049511074822152	0.0011698580942696587	0.0011698732806302852	0.001303334905046815	0.0013024128681768232	0.001595867697722981	0.0015926219321117058	0.2176428624984037	0.21617879264531692	1.3763610484956177e-05	0.0024281411417129972	1.376328761649049e-05	0.00242808418258747
77.07558111356816	0.0008538372374142863	0.000855716456992257	0.001054762511112353	0.001055552167506721	0.00117624959893759	0.0011762646355873414	0.001310080348586719	0.0013091557712811433	0.0016032805899452232	0.0016000278968063965	0.21706093477521587	0.21560080623166158	1.3928067119447444e-05	0.0024719604171991316	1.3927741369800569e-05	0.0024719026035109337
77.54000026262605	0.0008593147821358397	0.0008612006344205929	0.0010609109452562968	0.0010617028619945516	0.0011827567360447925	0.001182771620734709	0.0013169476479696568	0.0013160204855773823	0.001610827591355832	0.001607567840218844	0.21647452507399084	0.21501836797948773	1.40957587567742e-05	0.0025167972356125723	1.4095430087389524e-05	0.0025167385522464614
78.00721777068286	0.0008648930801072478	0.0008667856761539024	0.001067171493633686	0.0010679657096871501	0.0011893821983663443	0.0011893969288074235	0.0013239396453469789	0.0013230098521491045	0.0016185118503834902	0.001615244907449209	0.2158836344330463	0.21443147891568912	1.426677163735967e-05	0.0025626812408754973	1.4266440008104363e-05	0.0025626216722404727
78.47725049925933	0.0008705744965555652	0.000872473949925264	0.0010735467815075023	0.0010743433367645266	0.0011961287573279483	0.0011961433311898763	0.001331059265597712	0.0013301267947782656	0.0016263366064889105	0.0016230623345396275	0.21528826433825654	0.21384014051166902	1.4441194747162643e-05	0.0026096431010487475	1.4440860116272372e-05	0.0026095826310592596
78.95011541147531	0.0008763614668821718	0.000878267893711288	0.0010800395114955554	0.0010808384467866161	0.0012029992657300334	0.001203013680639874	0.0013383095191806236	0.0013373743227963622	0.0016343051932735258	0.0016310234515801395	0.21468841672844952	0.21324435468871522	1.4619119921225948e-05	0.0026577145492061582	1.4618782245254128e-05	0.0026576531612636234
79.42582957266194	0.0008822564991364959	0.0008841700182080808	0.0010866524662755668	0.0010874538233991609	0.0012099966605808694	0.0012100109141216975	0.001345693505100027	0.001344755534049268	0.0016424210417113245	0.0016391316859376524	0.21408409400080927	0.2126441238233565	1.4800641951717404e-05	0.002706928426163352	1.4800301185469069e-05	0.002706866103134503
79.90441015097758	0.0008882621765902328	0.0008901829094077922	0.001093388511399437	0.0010941923331487977	0.0012171239660436275	0.0012171380557531057	0.0013532144139904532	0.0013522736179809142	0.0016506876835093792	0.0016473905656134997	0.21347529901625717	0.21203945075271546	1.4985858700630478e-05	0.002757318725143537	1.4985514797102861e-05	0.002757255449339413
80.38587441802741	0.0008943811604166807	0.0008963092312803555	0.0011002505982216615	0.0011010569284123281	0.0012243842965025602	0.0012243982198714629	0.001360875531325582	0.0013599318588411846	0.001659108754602872	0.0016558037227353789	0.2128620351048217	0.21143033877984002	1.5174871217402651e-05	0.002808920638485257	1.5174524127726423e-05	0.002808856391640191
80.87023974948666	0.000900616192480046	0.0009025517285652918	0.00110724176694715	0.001108050650445425	0.0012317808597537825	0.0012317946142244623	0.0013686802407571286	0.0013677336390237333	0.0016676879987907523	0.0016643748971898102	0.21224430607099776	0.21081679167902903	1.5367783861677245e-05	0.0028617706064921755	1.5367433535043874e-05	0.0028617053697392036
81.35752362572781	0.0009069700982397834	0.0009089132296786534	0.0011143651498039327	0.0011151766325562533	0.0012393169603263487	0.0012393305432911326	0.0013766320275896055	0.0013756824425396306	0.0016764292715184136	0.001673107940401491	0.21162211619907975	0.21019881370113347	1.5564704431459808e-05	0.0029159063685363917	1.5564350815055637e-05	0.002915840122383745
81.8477436324513	0.0009134457897753878	0.000915396649740506	0.0011216239743465795	0.0011224381034098494	0.0012469960029396893	0.0012470094117392225	0.0013847344823972971	0.0013837818586331806	0.0016853365438142067	0.0016820068192663692	0.2109954702584904	0.20957640957884285	1.576574429695875e-05	0.0029713670165322503	1.5765387335896263e-05	0.002971299740838762
82.34091746132043	0.0009200462689372213	0.0009220049937285605	0.0011290215668963881	0.0011298383904692912	0.0012548214961037151	0.0012548347280252282	0.0013929913047899612	0.001392035585546428	0.0016944139063868214	0.0016910756202454431	0.21036437350907086	0.20894958453195228	1.5971018540341178e-05	0.003028193050896605	1.597065817758375e-05	0.003028124724845177
82.83706291059936	0.0009267746306293355	0.0009287413597638971	0.0011365613561247435	0.0011373809235800923	0.0012627970558682475	0.0012628101081437622	0.00140140630733423	0.0014004474344393068	0.0017036655738910229	0.0017003185536267928	0.2097288317063662	0.20831834427260235	1.6180646101766243e-05	0.003086426439135287	1.6180282278048996e-05	0.0030863570412051067
83.33619788579601	0.0009336340662305385	0.0009356089425350601	0.0011442468767864297	0.0011450692387045779	0.0012709264097288337	0.0012709392795332859	0.0014099834196380178	0.00140902133347276	0.001713095889369635	0.001709739957963702	0.20908885110687558	0.20768269501050474	1.6394749931953863e-05	0.0031461106771835945	1.6394382585702572e-05	0.0031460401851213238
83.83834040030794	0.000940627867160252	0.0009426110368670484	0.0011520817736099286	0.0011529069818132889	0.001279213400696249	0.0012792260851455424	0.0014187266926055527	0.0014177613320624151	0.0017227093288799528	0.0017193443046970658	0.20844443847327965	0.20704264345812867	1.6613457151636382e-05	0.0032072908536466826	1.661308621889331e-05	0.0032072192444383696
84.34350857607244	0.0009477594285960956	0.000949751041442172	0.0011600698053522095	0.0011608979129409311	0.0012876619915375108	0.0012876744876864953	0.0014276403028711505	0.0014266716053109776	0.001732510506313329	0.0017291362029708242	0.2077956010796381	0.20639819683587088	1.6836899218248364e-05	0.00327001371709576	1.6836524632577506e-05	0.0032699409669339763
84.85172064422062	0.0009550322533504752	0.0009570324626800194	0.0011682148490258341	0.0011690459104146665	0.0012962762691965377	0.0012962885740368903	0.0014367285574201957	0.00143575645862774	0.0017425041784170409	0.0017391204046495001	0.20714234671656268	0.2057493628771917	1.706521210022142e-05	0.003334327746581933	1.7064833792618294e-05	0.003334253830833328
85.36299494573534	0.0009624499559138668	0.0009644589187842796	0.0011765209043067065	0.0011773549752631155	0.001305060449403101	0.0013050725598611349	0.0014459958984063272	0.0014450203325442684	0.0017526952500281246	0.0017493018095475442	0.20648468369635392	0.2050961498337177	1.729853645926309e-05	0.0034002832255334015	1.729815435806974e-05	0.0034002081187064215
85.87734993211305	0.0009700162666728442	0.0009720341439644328	0.001184992098131114	0.001185829235814686	0.001314018881479077	0.001314030794413455	0.0014554469081741676	0.0014544678077355595	0.001763088779529209	0.0017596854708805019	0.20582262085810063	0.20443856648031297	1.753701784102486e-05	0.0034679323192221556	1.7536631871824465e-05	0.003467855994929825
86.39480416602983	0.0009777350363114265	0.000979761992840913	0.0011936326894913198	0.0011944729524945102	0.00132315605335162	0.0013231677655509686	0.001465086314497624	0.0014641036102567013	0.0017736899845371542	0.0017702766009487884	0.2051561675727505	0.20377662212011086	1.7780806874620296e-05	0.003537329155990976	1.778041696013765e-05	0.0035372515869141474
86.91537632201124	0.0009856102404046775	0.0009876464450426765	0.001202447074439329	0.0012032905228296078	0.0013324765967832571	0.0013324881049636885	0.0014749189960441336	0.0014739326170054284	0.0017845042478356215	0.0017810805770652187	0.20448533374813593	0.20311032658951636	1.8030059481409424e-05	0.0036085299124398174	1.8029665541408795e-05	0.003608451070289176
87.43908518710603	0.0009936459842140616	0.0009956916100066914	0.0012114397913090692	0.0012122864866725234	0.0013419852928295538	0.001341996593632081	0.0014849499880759335	0.0014839598614216133	0.0017955371235635145	0.001792102947738187	0.20381012983396607	0.20243969026315672	1.8284937093577787e-05	0.003681592902793185	1.8284539044751032e-05	0.003681512758268224
87.9659496615646	0.0010018465076945449	0.001003901731989333	0.0012206155261677502	0.0012214655316541937	0.0013516870775355362	0.0013516981675233822	0.001495184488399963	0.0014941905394353307	0.0018067943436717465	0.0018033494391229729	0.2031305668267693	0.20176472405879714	1.854560688299093e-05	0.003756578672671651	1.8545204638842783e-05	0.0037564971954183735
88.4959887595208	0.0010102161907239785	0.001012281195300246	0.001229979118507738	0.0012308324988774021	0.001361587047882653	0.0013615979235384443	0.0015056278635786498	0.0015046300156757325	0.001818281824661512	0.001814825961754329	0.2024466562747946	0.20108543944221122	1.881224200087528e-05	0.0038335500975090753	1.881183547160388e-05	0.0038334672560754735
89.0292216096782	0.0010187595585658764	0.0010208345297697849	0.001239535567190934	0.001240392388862788	0.0013716904679987301	0.0013717011257215737	0.0015162856554145209	0.0015152838299536508	0.001830005674617956	0.0018265386175742194	0.20175841028286795	0.2004018484320031	1.908502182888924e-05	0.003912572485871568	1.9084610921265557e-05	0.00391248824766216
89.56566745600044	0.0010274812875773586	0.0010295664164618045	0.0012492900366582941	0.0012501503677600804	0.0013820027756440544	0.001382013211746494	0.001527163587722263	0.0015261577040315958	0.001841972200553895	0.0018384937072693842	0.20106584151719342	0.19971396360438276	1.936413224222326e-05	0.0039937136879547586	1.9363716859461004e-05	0.003993628019181739
90.1053456584057	0.00103638621117464	0.0010384816936442115	0.0012592478634178576	0.0012601117738378935	0.0013925295889874634	0.0013925397996923017	0.0015382675734026724	0.0015372575486955237	0.001854187916079067	0.0018506977379341685	0.20036896321010722	0.1990217980978848	1.9649765885333507e-05	0.004077044209540581	1.964934592694795e-05	0.004076957075172194
90.6482756934654	0.0010454793260691597	0.0010475853630303603	0.0012694145628253319	0.0012702821242661672	0.0014032767136870543	0.0014032866951240403	0.001549603721833643	0.0015485894711435785	0.001866659549411214	0.0018631574310749134	0.19966778916477937	0.19832536561804356	1.994212246099426e-05	0.0041626373317207865	1.9941697822667805e-05	0.004162548695429091
91.19447715510712	0.0010547657987881984	0.0010568825963051594	0.0012797958361721626	0.0012806671222061609	0.0014142501502909881	0.001414259898493366	0.0015611783465942792	0.0015601597827078488	0.0018793940517462318	0.0018758797309731407	0.19896233375985214	0.1976246804420008	2.024140903341613e-05	0.004250569236714963	2.0240979606853246e-05	0.004250479060820989
91.74396975532183	0.0010642509724945906	0.0010663787419505132	0.001290397578096786	0.0012912726642237188	0.0014254561019747163	0.0014254656128756267	0.001572997973539082	0.0015719750069261075	0.001892398606005599	0.0018888718134257262	0.19825261195402893	0.19691975742306472	2.0547840346171005e-05	0.004340919140126298	2.054740601894079e-05	0.0043408273855405355
92.29677332487483	0.0010739403741209903	0.001076079332385553	0.0013012258843356917	0.0013021048480424192	0.0014369009826318846	0.001436910252060604	0.0015850693492401096	0.0015840418879814093	0.0019056806359802954	0.0019021410948812402	0.1975386392905926	0.19621061199520137	2.08616391557284e-05	0.004433769429995682	2.0861199811107387e-05	0.004433676056158353
92.85290781402206	0.001083839721835039	0.00108599009143803	0.0013122870598318633	0.0013131699806542038	0.0014485914253371541	0.0014486004490151822	0.001597399449816067	0.0015963673995285238	0.0019192478158915282	0.0019156952419927909	0.19682043190186968	0.19549726017746935	2.1183036581483424e-05	0.0045292058130533275	2.1182592098283395e-05	0.004529110777868717
93.41239329322968	0.0010939549328527094	0.0010961169421641467	0.001323587627219179	0.0013244745868060395	0.0014605342912002383	0.0014605430647371973	0.0016099954901683282	0.0016089587539271568	0.0019331080803897383	0.0019295421816087855	0.1960980065136197	0.19477971857838092	2.151227247316188e-05	0.004627317468569425	2.151182272556204e-05	0.0046272207283405975
93.97524995389855	0.0011042921316180945	0.0011064660150351367	0.0013351343357023908	0.001336025417882291	0.001472736678631508	0.0014727451975208884	0.0016228649336450364	0.001621823411903181	0.0019472696350145628	0.0019436901112243352	0.19537138044936164	0.19405800440020535	2.184959579657679e-05	0.0047281972102490855	2.1849140653945305e-05	0.004728098719608831
94.54149810909283	0.001114857658369025	0.0011170436565099385	0.0013469341703535125	0.001347829461203564	0.0014852059330408005	0.0014852141926554987	0.0016360155021557193	0.0016349690926601877	0.0019617409671397945	0.001958147509917227	0.19464057163463097	0.19333213544319178	2.2195265038781314e-05	0.0048319416566428575	2.219480436547105e-05	0.0048318413684768635
95.11115819427312	0.0011256580781089684	0.001127856438014477	0.0013589943618465801	0.0013598939497640606	0.0014979496569922197	0.0014979576525798843	0.001649455186760054	0.0016484037844651106	0.0019765308574286986	0.0019729231497939118	0.1939055986011568	0.19260213010972557	2.254954863365236e-05	0.004938651410556161	2.254908228881353e-05	0.0049385492759280725
95.68425076803395	0.0011367001900068946	0.0011389111653492482	0.0013713223966540932	0.001372226372430713	0.0015109757208391	0.001510983447517279	0.0016631922587558832	0.001662135755732936	0.0019916483918265633	0.0019880261079722955	0.19316648049096652	0.19186800740840523	2.29127254091294e-05	0.005048431248001695	2.291225324650226e-05	0.005048327216073123
96.26079651284576	0.0011479910372481222	0.0011502148885482026	0.0013839260277298034	0.0013848344846287854	0.0015242922738647592	0.0015242997266158272	0.001677235281293036	0.0016761735666370762	0.002007102974118962	0.0020034657791298035	0.1924232370604117	0.19112978695804603	2.3285085057271398e-05	0.005161390317245551	2.328460692496378e-05	0.005161284335189531
96.84081623580131	0.0011595379173604144	0.0011617749122132548	0.001396813285703949	0.0013977263195400474	0.0015379077559560814	0.001537914929621936	0.0016915931215410198	0.0016905260812734545	0.0020229043390857637	0.0020192518886467535	0.19167588868411228	0.19038748899159574	2.3666928628465886e-05	0.005277642348550604	2.3666444368728758e-05	0.005277534361463387
97.42433086936633	0.0011713483930411764	0.0011735988063502735	0.0014099924906186404	0.0014109101998412339	0.0015518309098386965	0.0015518377991152262	0.001706274963440405	0.0017052024804081276	0.0020390625662828556	0.0020353945063769667	0.19092445635881897	0.18964113435997193	2.4058569051189395e-05	0.005397305875258551	2.405807850017422e-05	0.0053971958260651265
98.01136147213543	0.0011834303035131001	0.0011856944177338943	0.0014234722642327523	0.0014243947500121297	0.0015660707939041806	0.001566077393335467	0.0017212903210694537	0.0017202122748399718	0.002055588094485361	0.0020519040610793545	0.19016896170718275	0.18889074453581328	2.4460331678734844e-05	0.00552050446687935	2.445983466624964e-05	0.005520392296236631
98.60192922959182	0.0011957917764371948	0.0011980698818301698	0.001437261542927359	0.0014381889092443762	0.0015806367956614873	0.0015806430996337668	0.0017366490526593823	0.001735565319411845	0.0020724917368280856	0.0020687913555462413	0.18940942698144106	0.18813634161713708	2.4872554864549274e-05	0.005647366974926682	2.487205121380078e-05	0.005647252621120535
99.1960554548718	0.001208441240414053	0.0012107336353078641	0.0014513695912447997	0.001452301944984025	0.0015955386458469027	0.0015955446485822343	0.001752361375293819	0.0017512718277057342	0.0020897846966812642	0.002086067582466409	0.18864587506700886	0.18737794833091456	2.5295590567778756e-05	0.0057780277922591106	2.5295080095094017e-05	0.005777911191095497
99.79376158953411	0.0012213874381059291	0.0012236944291710366	0.001465806016096293	0.001466743467142819	0.0016107864332287245	0.0016107921287783814	0.0017684378803299768	0.0017673423874594262	0.0021074785843017496	0.002103744341063012	0.18787832948597438	0.1866155880365397	2.57298049908337e-05	0.00591262712675783	2.572928750537557e-05	0.0059125082114490635
100.39506920433367	0.001234639440014328	0.0012369613425476176	0.0014805807816752929	0.0014815234430153787	0.0016263906201452586	0.001626396002382803	0.00178488954958153	0.0017837879767446713	0.0021255854343024496	0.0021218336545491255	0.18710681440050256	0.18584928472921128	2.617557925085651e-05	0.006051311290218353	2.6175054554323975e-05	0.006051189991263695
101.00000000000001	0.0012482066589498749	0.0012505437971707754	0.0014957042251160003	0.0014966522129417235	0.0016423620588169293	0.0016423671214309806	0.0018017277723054895	0.0018006199809491418	0.002144117723985218	0.0021403479884461213	0.18633135461612668	0.18507906304320912	2.640209224937483e-05	0.006121693258930347	2.6401563885642437e-05	0.006121570750431085
