# Supplementary material for: White matter micro- and macrostructure brain charts for the human lifespan
Source: Nature. 2026 May 13;655(8124):979–89. doi: 10.1038/s41586-026-10454-2 (PMC13391363; doi:10.1038/s41586-026-10454-2)
Supplement: Supplementary file 12 — Centiles trajectories of brain charts. SDT.T9.1–5 contain the brain charts for the global metrics; SDT.T9.6–509 contain the brain charts for the tract-specific metrics (unnormalized); and SDT.T9.510–1157 contain the brain charts for the tract-specific macrostructural metrics (normalized). Included in each table are the male and female centile trajectories for the 2.5th, 25th, 50th, 75th and 97.5th percentiles; the interquartile range normalized by the 50th centile; and the derivatives of the 50th centiles with respect to both age and log(age). Charts are sampled in logarithmically spaced intervals. Age is reported in years, while centile trajectory values are reported in metric-specific units: diffusivities in mm2 s−1, volume in mm3, surface area in mm2, average length in mm, and FA is dimensionless (unitless). [file 41586_2026_10454_MOESM12_ESM.zip › plotted_curves/SDT.T9.144-FX_left_surface_area_curve_metrics.csv]

ages	male_0.025th_percentile	female_0.025th_percentile	male_0.25th_percentile	female_0.25th_percentile	male_0.5th_percentile	female_0.5th_percentile	male_0.75th_percentile	female_0.75th_percentile	male_0.975th_percentile	female_0.975th_percentile	male_normalized_quantile_range	fwmale_normalized_quantile_range	male_median_centile_d_age	male_median_centile_d_log_age	female_median_centile_d_age	female_median_centile_d_log_age
0.25	892.2294066016345	900.5017236538757	1154.4406341065455	1149.2380562959968	1294.0060422652434	1281.4073790330124	1433.4850291537648	1413.4789462649246	1696.628515629014	1662.7929195761412	0.21564381149158587	0.2062114627186959	363.68874587814025	209.98617749218533	360.1478965392549	207.94176609322113
0.25150637576242696	892.607145995932	900.8829659600614	1154.9293938330802	1149.7246136866095	1294.5538941771017	1281.9498970952482	1434.091936670403	1414.077383616824	1697.346838391225	1663.4969167411384	0.215643816833733	0.20621146780323285	362.69035761477426	210.03714488481637	359.1592290466069	207.9922375791357
0.2530218281966045	892.9850686384663	901.2643932224335	1155.41839077824	1150.2114072306447	1295.1020120358319	1282.492678516724	1434.6991388445035	1414.676111513761	1698.0655099756762	1664.201255769304	0.21564382224010975	0.20621147294890205	360.692997608101	210.139065904601	357.1813162661274	208.09316692355787
0.25454641199404576	893.3631744781532	901.6460053895453	1155.9076248773883	1150.698436863804	1295.6503957696052	1283.035723226332	1435.3066355970534	1415.2751298778235	1698.7845302897847	1664.90593656987	0.21564382771149038	0.20621147815644034	358.7065060941968	210.24095954280347	355.21416616480565	208.19406916116714
0.2560801821758082	893.7414634644264	902.0278024104757	1156.397096066576	1151.1857025224765	1296.199045307374	1283.5790311537376	1435.91442684991	1415.8744386319586	1699.5038992420111	1665.61095905309	0.21564383324865857	0.20621148342659365	356.73082531552063	210.34282609610818	353.2577215465717	208.29494458559202
0.25762319409447826	894.1199355472291	902.4097842348184	1156.8868042825336	1151.6732041437258	1296.7479605788576	1284.1226022293642	1436.5225125257882	1416.474037699958	1700.223616741841	1666.3163231302212	0.215643838852407	0.20621148876011658	354.76589780615177	210.44466585948248	351.31192550604464	208.39579348929692
0.2591755034361701	894.4985906770177	902.791950812687	1157.3767494626725	1152.1609416652957	1297.2971415145473	1284.666436384404	1437.1308925482667	1417.0739270064666	1700.9436826997946	1667.0220287135362	0.2156438445235387	0.20621149415777407	352.8116663903347	210.54647912632208	349.3767214237596	208.49661616288358
0.2607371662225343	894.8774288047498	903.1743020947019	1157.866931545073	1152.6489150255961	1297.8465880456934	1285.2105335507968	1437.7395668417705	1417.6741064769606	1701.6640970274063	1667.728075716299	0.21564385026286642	0.20621149962033794	350.86807417788077	210.6482661862683	347.4520529631409	208.59741289293743
0.2623082388127803	895.2564498818834	903.5568380319902	1158.3573504684805	1153.1371241636991	1298.3963001042985	1285.7548936612297	1438.3485353315657	1418.274576037749	1702.384859637219	1668.4344640527622	0.21564385607121175	0.2062115051485919	348.93506456684554	210.75002732762368	345.53786407393636	208.6981839655782
0.2638887779057103	895.6356538603733	903.939558576182	1158.848006172304	1153.6255690193389	1298.9462776231173	1286.2995166491357	1438.9577979437593	1418.8753356159689	1703.1059704427819	1669.1411936381658	0.21564386194940677	0.20621151074332733	347.01258124102606	210.85176283697365	343.6340989880264	208.79892966439365
0.26547884054176485	896.0150406926647	904.3224636794039	1159.3388985966062	1154.1142495329007	1299.4965205356477	1286.8444024486819	1439.5673546052883	1419.4763851395744	1703.8274293586403	1669.8482643887232	0.21564386789829412	0.20621151640534577	345.10056816699216	210.95347299729474	341.7407022169791	208.89965026962454
0.2670784841050822	896.3946103316895	904.7055532942749	1159.8300276820992	1154.6031656454163	1300.0470287761214	1287.389550994763	1440.177205243911	1420.0777245373313	1704.5492363003234	1670.5556762216133	0.21564387391872564	0.20621152213545882	343.1989695939701	211.05515808978816	339.8576185537968	209.00034606008558
0.26868776632556873	896.7743627308625	905.0888273739037	1160.3213933701402	1155.0923172985624	1300.597802279503	1287.9349622230015	1440.7873497882056	1420.679353738813	1705.2713911843446	1671.2634290549786	0.21564388001156432	0.20621152793448672	341.307730054541	211.15681839402532	337.9847930709366	209.1010173128161
0.2703067452809827	897.1542978440772	905.4722858718824	1160.8129956027265	1155.5817044346502	1301.148840981483	1288.4806360697378	1441.3977881675614	1421.2812726743928	1705.9938939281892	1671.9715228079135	0.2156438861776829	0.20621153380326146	339.42679436015896	211.2584541865799	336.12217111676	209.20166430156678
0.2719354793990299	897.5344156256999	905.8559287422833	1161.3048343224875	1156.071326996624	1301.7001448184699	1289.026572472022	1442.0085203121712	1421.8834812752352	1706.716744450308	1672.679957400459	0.21564389241796506	0.20621153974262274	337.556107602024	211.36006574207568	334.2696983170463	209.30228729825467
0.27357402745947257	897.9147160305677	906.2397559396538	1161.796909472683	1156.5611849280535	1302.2517137275865	1289.5727713676142	1442.619546153027	1422.485979473295	1707.439942670111	1673.3887327535933	0.21564389873330456	0.2062115457534231	335.6956151489867	211.46165333295357	332.4273205732461	209.40288657334168
0.2752224485962505	898.2951990139823	906.6237674190141	1162.2892209971947	1157.051278173132	1302.803547646663	1290.1192326949752	1443.2308656219138	1423.0887672013066	1708.163488507958	1674.0978487892294	0.2156439051246076	0.20621155183652257	333.8452626458602	211.56321722877328	330.5949840591056	209.5034623934771
0.27688080229961526	898.6758645317046	907.007963135848	1162.7817688405205	1157.5416066766627	1303.355646514229	1290.665956393257	1443.8424786513972	1423.6918443927752	1708.8873818851503	1674.807305430198	0.21564391159278895	0.20621155799279361	332.00499601330375	211.66475769714452	328.7726352214813	209.60401502382592
0.2785491484182772	899.0567125399539	907.3923430461032	1163.2745529477725	1158.0321703840639	1303.908010269511	1291.2129424023035	1444.4543851748251	1424.2952109819785	1709.6116227239265	1675.5171026002508	0.21564391813877595	0.20621156422311865	330.1747614471824	211.76627500416362	326.96022078034	209.70454472792335
0.28022754716156506	899.4377429954012	907.7769071061862	1163.7675732646696	1158.5229692413575	1304.4606388524267	1291.7601906626421	1445.0665851263186	1424.8988669039536	1710.3362109474544	1676.2272402240483	0.215643924763507	0.20621157052839015	328.3545054141432	211.867769412318	325.157687723462	209.80505176595761
0.2819160591015993	899.818955855163	908.1616552729539	1164.2608297375293	1159.0140031951626	1305.0135322035726	1292.3077011154744	1445.6790784407594	1425.5028120944905	1711.0611464798183	1676.9377182271485	0.21564393146793126	0.20621157690951175	326.54417465423467	211.96924118272727	323.3649833097588	209.90553639666177
0.28361474517547763	900.2003510768023	908.5465875037161	1164.7543223132693	1159.5052721926952	1305.566690264229	1292.8554737026777	1446.2918650537958	1426.1070464901331	1711.7864292460208	1677.6485365360106	0.21564393825301037	0.20621158336739906	324.74371617723955	212.07069057394983	321.58205506479135	210.00599887614953
0.2853236666874746	900.5819286183169	908.931703756223	1165.2480509393931	1159.9967761817568	1306.1201129763415	1293.4035083667902	1446.904944901821	1426.7115700281608	1712.5120591719638	1678.3596950779734	0.2156439451197163	0.20621158990297686	322.95307726215106	212.1721178421285	319.80885078106076	210.1064394583227
0.2870428853112538	900.9636884381426	909.3170039886688	1165.7420155639936	1160.4885151107362	1306.6738002825268	1293.951805051014	1447.5183179219807	1427.316382646596	1713.2380361844541	1679.0711937812625	0.21564395206903353	0.20621159651718252	321.17220545583405	212.2735232411651	318.0453185158549	210.20685839446378
0.28877246309209376	901.3456304951413	909.7024881596792	1166.2362161357387	1160.980488928594	1307.2277521260555	1294.5003636991983	1448.1319840521546	1427.9214842841811	1713.9643602111807	1679.783032574967	0.21564395910195824	0.20621160321096357	319.4010485719773	212.3749070225167	316.291406590899	210.30725593381794
0.2905124624491269	901.727754748603	910.0881562283141	1166.7306526038738	1161.4726975848682	1307.7819684508563	1295.0491842558458	1448.7459432309593	1428.52687488039	1714.6910311807221	1680.4952113890474	0.21564396621949833	0.2062116099852803	317.6395546908607	212.47626943612704	314.5470635925303	210.40763232423342
0.29226294617759224	902.1100611582378	910.4740081540591	1167.2253249182113	1161.9651410296615	1308.3364492015041	1295.5982666660989	1449.360195397738	1429.1325543754087	1715.4180490225299	1681.2077301543197	0.21564397342267538	0.20621161684110337	315.88767215644475	212.5776107290294	312.8122383673326	210.5079878102697
0.294023977451102	902.4925496841728	910.860043896823	1167.720233029129	1162.4578192136394	1308.8911943232165	1296.147610875737	1449.9747404925538	1429.7385227101363	1716.1454136669245	1681.9205888024517	0.21564398071252133	0.20621162377941643	314.1453495749738	212.67893114543403	311.0868800217286	210.6083226338087
0.29579561982392083	902.875220286945	911.2462634169287	1168.215376887558	1162.9507320880195	1309.4462037618428	1296.6972168311638	1450.5895784561785	1430.3447798261689	1716.8731250450824	1682.633787265947	0.21564398809008092	0.2062116308012137	312.4125358153833	212.78023092777585	309.37093792279484	210.7086370351317
0.29757793723326015	903.258072927501	911.6326666751163	1168.710756444985	1163.4438796045742	1310.0014774638653	1297.2470844794132	1451.204709230097	1430.9513256658056	1717.601183089036	1683.3473254781507	0.21564399555641284	0.20621163790750197	310.68918000819394	212.8815103165398	307.6643616966903	210.80893125291914
0.29937099400158496	903.6411075671889	912.0192536325325	1169.2063716534421	1163.9372617156187	1310.5570153763886	1297.7972137681338	1451.820132756491	1431.558160172034	1718.3295877316632	1684.0612033732332	0.21564400311258708	0.20621164509930037	308.9752315424266	212.98276954935864	305.9671012245817	210.90920552206808
0.3011748548389356	904.0243241677565	912.4060242507279	1169.7022224655027	1164.4308783740075	1311.1128174471346	1298.3476046455853	1452.4358489782364	1432.165283288525	1719.0583389066765	1684.7754208861847	0.21564401075968723	0.20621165237764033	307.27064006600995	213.08400886162417	304.2791066446225	211.0094600758457
0.30298958484526295	904.4077226913444	912.7929784916535	1170.1983088342747	1164.9247295331293	1311.6688836244366	1298.8982570606338	1453.0518578388965	1432.772694959627	1719.7874365486196	1685.4899779528077	0.2156440184988102	0.2062116597435655	305.5753554844996	213.18522848680732	302.6003283507889	211.10969514606404
0.30481524951277783	904.7913031004839	913.1801163176563	1170.694630713399	1165.4188151469036	1312.2252138572344	1299.4491709627482	1453.6681592827167	1433.3803951303626	1720.516880592861	1686.2048745097136	0.2156440263310657	0.20621166719813214	303.8893279583426	213.2864286553522	300.9307169886306	211.209910960868
0.3066519147283146	905.175065358089	913.5674376914701	1171.1911880570362	1165.9131351697683	1312.781808095064	1300.0003463019852	1454.2847532546123	1433.9883837464122	1721.2466709755784	1686.9201104943047	0.21564403425757714	0.20621167474240884	302.212507904158	213.38760959598585	299.27022345684236	211.31010774648166
0.3084996467757088	905.559009427457	913.9549425762192	1171.687980819871	1166.4076895566836	1313.3386662880582	1300.5517830289944	1454.90163970017	1434.5966607541218	1721.976807633761	1687.6356858447805	0.21564404227948095	0.20621168237747836	300.54484599095304	213.48877153452486	297.6187989055761	211.41028572723735
0.31035851233818973	905.9431352722572	914.3426309354046	1172.1850089570964	1166.9024782631166	1313.8957883869318	1301.1034810950025	1455.5188185656332	1435.2052261004815	1722.7072905051928	1688.351600500116	0.2156440503979279	0.2062116901044355	298.88629314111313	213.58991469471948	295.97639473481104	211.510445124557
0.3122285785007863	906.3274428565322	914.7305027329069	1172.682272424416	1167.3975012450437	1314.4531743429848	1301.655440451815	1456.136289797901	1435.8140797331303	1723.4381195284527	1689.0678544000673	0.2156440586140823	0.2062116979243885	297.2368005295866	213.69103929871926	294.34296259464463	211.6105861586111
0.3141099127527488	906.7119321446926	915.1185579329789	1173.1797711780366	1167.8927584589437	1315.0108241080916	1302.2076610518072	1456.7540533445224	1436.4232216003463	1724.1692946429048	1689.7844474851574	0.21564406692912244	0.2062117058384587	295.5963195792283	213.79214556521038	292.7184543813346	211.7107090462814
0.31600258298998396	907.0966031015079	915.50679650024	1173.6775051746583	1168.3882498617872	1315.5687376346928	1302.760142847916	1457.3721091536827	1437.0326516510368	1724.9008157886853	1690.5013796966675	0.2156440753442415	0.20621171384778156	293.96480196283665	213.8932337105216	291.1028222378809	211.81081400168478
0.3179066575175057	907.481455692106	915.8952183996711	1174.1754743714737	1168.8839754110352	1316.126914875792	1303.312885793635	1457.9904571742031	1437.6423698347337	1725.6326829067013	1691.2186509766311	0.21564408386064665	0.20621172195350596	292.3421996018733	213.9943039494974	289.4960185539676	211.91090123786125
0.3198222050518999	907.8664898819684	916.2838235966133	1174.6736787261611	1169.3799350646332	1316.6853557849506	1303.8658898430115	1458.6090973555317	1438.2523761015896	1726.3648959386207	1691.9362612678278	0.21564409247955874	0.20621173015679492	290.7284646636108	214.09535649392637	287.89799596281955	212.01097096482408
0.32174929472380437	908.2517056369227	916.6726120567596	1175.1721181968765	1169.8761287810048	1317.2440603162775	1304.4191549506354	1459.2280296477365	1438.8626704023668	1727.097454826863	1692.6542105137744	0.2156441012022151	0.20621173845882504	289.1235495613073	214.1963915535016	286.3087073410279	212.1110233902582
0.32368799608040405	908.6371029231417	917.0615837461535	1175.6707927422524	1170.3725565190473	1317.803028424428	1304.972681071638	1459.847254001501	1439.4732526884347	1727.830359514596	1693.3724986587192	0.21564411002986641	0.20621174686078725	287.5274069531006	214.29740933538415	284.72810580715304	212.2110587193747
0.3256383790879404	909.022681707135	917.4507386311803	1176.1697023213858	1170.8692182381226	1318.3622600645922	1305.5264681616795	1460.4667703681125	1440.0841229117582	1728.5636099457206	1694.091125647628	0.21564411896377997	0.20621175536388694	285.93998973967973	214.39841004449409	283.15614472079324	212.31107715523103
0.32760051413423674	909.408441955748	917.8400766785667	1176.66884689384	1171.3661138980563	1318.9217551924946	1306.080516176951	1461.0865786994618	1440.6952810248968	1729.2972060648722	1694.8100914261863	0.2156441280052367	0.20621176396934407	284.36125106475083	214.49939388327766	281.5927776824683	212.41107889884734
0.3295744720312385	909.7943836361541	918.229597855373	1177.1682264196331	1171.8632434591289	1319.4815137643818	1306.634825074162	1461.7066789480316	1441.3067269809949	1730.0311478174058	1695.529395940785	0.21564413715553438	0.20621177267839386	282.79114431218477	214.60036105150357	280.03795852925396	212.51106414798414
0.33156032401756863	910.1805067158507	918.6193021289888	1177.6678408592334	1172.36060688207	1320.0415357370205	1307.1893948105348	1462.3270710668896	1441.918460733772	1730.7654351493898	1696.2490391385115	0.2156441464159854	0.2062117814922848	281.2296231066575	214.70131174701964	278.4916413371684	212.61103309845203
0.33355814176109866	910.5668111626559	919.0091894671293	1178.1676901735548	1172.8582041280533	1320.6018210676896	1307.7442253438012	1462.9477550096854	1442.5304822375222	1731.5000680075996	1696.9690209671478	0.21564415578791915	0.20621179041228263	279.6766413116129	214.80224616528722	276.9537804198335	212.71098594460636
0.33556799736153503	910.9532969447031	919.399259837832	1178.6677743239534	1173.3560351586948	1321.1623697141758	1308.2993166321971	1463.568730730643	1443.142791447107	1732.2350463395126	1697.6893413751613	0.21564416527268024	0.20621179943966705	278.13215302833123	214.90316449926468	275.42433032480767	212.81092287733918
0.3375899633530214	911.3399640304358	919.7895132094478	1179.1680932722165	1173.8540999360396	1321.723181634765	1308.8546686344507	1464.1899981845506	1443.755388317942	1732.970370093294	1698.4100003116935	0.21564417487162973	0.20621180857573357	276.5961125936592	215.00406693888362	273.9032458331203	212.9108440845739
0.3396241127067558	911.7268123886007	920.1799495506372	1179.6686469805577	1174.3523984225592	1322.2842567882349	1309.4102813097786	1464.8115573267535	1444.3682728059935	1733.7060392177902	1699.1309977265526	0.21564418458614507	0.2062118178217926	275.06847458000993	215.10495367163094	272.39048196049407	213.0107497527788
0.3416705188336247	912.1138419882467	920.5705688303683	1180.1694354116153	1174.8509305811474	1322.8455951338497	1309.966154617882	1465.4334081131512	1444.981444867774	1734.442053662523	1699.8523335702082	0.2156441944176199	0.2062118271791715	273.54919379623607	215.20582488391665	270.885993955133	213.110640066443
0.343729255586852	912.5010527987197	920.9613710179108	1180.6704585284433	1175.3496963751156	1323.4071966313595	1310.5222885189398	1466.0555505001912	1445.5949044603365	1735.1784133776855	1700.574007793788	0.2156442043674658	0.20621183664921333	272.0382252820418	215.30668075825088	269.3897372945212	213.21051520633046
0.34580039726466444	912.8884447896523	921.3523560828273	1181.171716294503	1175.8486957681794	1323.969061240981	1311.0786829735964	1466.6779844448536	1446.208651541258	1735.915118314123	1701.2960203490552	0.21564421443711085	0.20621184623327699	270.53552431071876	215.40752147548483	267.9016676878673	213.31037535189535
0.3478840186129729	913.2760179309688	921.7435239949766	1181.673208673666	1176.3479287244647	1324.5311889234083	1311.635337942968	1467.300709904657	1446.8226860686486	1736.65216842334	1702.0183711884217	0.21564422462799965	0.20621185593273836	269.04104638664285	215.50834721373394	266.42174107255414	213.41022067994345
0.34998019482807	913.6637721928685	922.134874724499	1182.174935630196	1176.8473952084898	1325.0935796397873	1312.1922533886202	1467.923726837638	1447.4370080011274	1737.3895636574766	1702.7410602649204	0.2156442349415955	0.20621186574898906	267.5547472430626	215.6091581483197	264.9499136128579	213.5100513638754
0.352089001559344	914.0517075458315	922.5264082418194	1182.6768971287534	1177.347095185168	1325.6562333517265	1312.7494292725748	1468.5470352023556	1448.0516172978287	1738.1273039693128	1703.4640875322089	0.2156442453793784	0.20621187568343824	266.07658284378704	215.70995445302106	263.48614170134533	213.60986757613136
0.3542105149120084	914.4398239606066	922.9181245176371	1183.1790931343842	1177.8470286197974	1326.2191500212791	1313.3068655572972	1469.1706349578772	1448.6665139183888	1738.8653893122546	1704.1874529445597	0.21564425594284645	0.206211885737512	264.6065093789366	215.8107362978626	262.03038195474073	213.70966948536807
0.35634481144984936	914.8281214082097	923.3100235229242	1183.6815236125135	1178.3471954780562	1326.782329610941	1313.8645622056893	1469.7945260637737	1449.2816978229398	1739.6038196403256	1704.9111564568493	0.21564426663351668	0.2062118959126535	263.14448326604906	215.9115038511809	260.58259121497395	213.80945725843776
0.35849196819798806	915.2165998599163	923.702105228918	1184.184188528942	1178.847595725996	1327.345772083643	1314.4225191810865	1470.4187084801113	1449.8971689721034	1740.342594908161	1705.6351980245524	0.21564427745292286	0.2062119062103236	261.69046114903176	216.01225727901328	259.14272654789966	213.90923105974798
0.36065206264566085	915.6052592872613	924.0943696071186	1184.687087849841	1179.3482293300387	1327.9094774027476	1314.9807364472495	1471.0431821674497	1450.512927326985	1741.0817150710018	1706.3595776037362	0.21564428840261865	0.206211916632	260.2443998953677	216.11299674437032	257.71074524120195	214.00899105111603
0.3628251727490157	915.9940996620279	924.4868166292813	1185.1902215417406	1179.849096256967	1328.4734455320367	1315.5392139683572	1471.6679470868262	1451.1289728491645	1741.8211800846796	1707.0842951510467	0.21564429948417593	0.2062119271791792	258.8062565961736	216.21372240738128	256.28660480392864	214.10873739150702
0.3650113769339257	916.3831209562462	924.8794462674131	1185.6935895715296	1180.3501964739185	1329.0376764357081	1316.0979517090004	1472.2930031997546	1451.7453055006897	1742.560989905614	1707.8093506237053	0.21564431069918516	0.20621193785337555	257.3759885656182	216.31443442648742	254.87026296555996	214.2084702377324
0.36721075409881926	916.7723231421874	925.2722584937668	1186.197191906446	1180.8515299483822	1329.6021700783704	1316.656949634176	1472.9183504682173	1452.3619252440699	1743.3011444908036	1708.5347439794991	0.21564432204925715	0.20621194865612105	255.953553339059	216.41513295727782	253.46167767501902	214.30818974410067
0.3694233836175272	917.161706192358	925.665253280837	1186.701028514073	1181.3530966481906	1330.166926425033	1317.2162077092798	1473.5439888546568	1452.978832042269	1744.0416437978165	1709.260475176774	0.21564433353602114	0.20621195958896704	254.53890867187874	216.51581815243117	252.0608070991584	214.40789606212638
0.37164934534214805	917.5512700794962	926.0584306013529	1187.2050993623309	1181.854896541514	1330.7319454411015	1317.7757259000998	1474.1699183219687	1453.5960258586979	1744.7824877847834	1709.986544174425	0.21564434516112616	0.2062119706534831	253.13201253965963	216.6164901627344	250.6676096227602	214.5075893413741
0.3738887196059291	917.9410147765657	926.4517904282767	1187.7094044194728	1182.356929596855	1331.297227092372	1318.3355041728116	1474.7961388334961	1454.213506657208	1745.5236764103888	1710.71295093189	0.21564435692624173	0.20621198185125802	251.73282313579693	216.71714913612232	249.28204384614946	214.60726972858538
0.3761415872261661	918.3309402567511	926.8453327347954	1188.2139436540783	1182.8591957830424	1331.862771345022	1318.8955424939693	1475.4226503530217	1454.8312744020843	1746.2652096338643	1711.4396954091408	0.215644368833057	0.20621199318389954	250.3412988697528	216.8177952170663	247.9040685837972	214.7069373667182
0.3784080295071193	918.7210464934491	927.239057494313	1188.718717035042	1183.3616950692199	1332.4285781656015	1319.4558408304945	1476.0494528447541	1455.4493290580317	1747.007087414971	1712.166777566669	0.21564438088328153	0.20621200465303477	248.9573983688024	216.91842854849529	246.53364286583383	214.80659239794477
0.3806881282429484	919.1113334602709	927.632964680454	1189.2237245315775	1183.8644274248506	1332.9946475210338	1320.016399149683	1476.6765462733342	1456.0676705901822	1747.7493097140093	1712.8941973654928	0.21564439307864577	0.20621201626031094	247.58108047524001	217.01904927077703	245.17072593531338	214.9062349613232
0.38298196572066395	919.5018011310281	928.0270542670482	1189.7289661132	1184.3673928196988	1333.5609793786014	1320.5772174191818	1477.3039306038138	1456.6862989640704	1748.4918764917916	1713.6219547671317	0.2156444054209017	0.2062120280073946	246.21230424474925	217.11965752128162	243.8152772464673	215.00586519297212
0.3852896247230969	919.8924494797362	928.4213262281338	1190.2344417497306	1184.8705912238343	1334.127573705944	1321.138295606997	1477.931605801658	1457.305214145642	1749.2347877096483	1714.3500497336113	0.21564441791182018	0.20621203989597287	244.85102894640295	217.22025343446876	242.4672564653447	215.10548322665272
0.38761118853188686	920.283278480601	928.8157805379448	1190.74015141128	1185.3740226076175	1334.6944304710464	1321.6996336814743	1478.5595718327318	1457.9244161012336	1749.9780433294084	1715.0784822274456	0.2156444305531965	0.2062120519277529	243.49721406097524	217.32083714214968	241.12662346701836	215.20508919286658
0.3899467409304866	920.6742881080175	929.21041717091	1191.2460950682478	1185.8776869416974	1335.2615496422354	1322.2612316112998	1479.1878286632939	1458.5439047975726	1750.7216433133976	1715.8072522116338	0.21564444334684546	0.20621206410446272	242.15081928123254	217.421408774273	239.79333833651617	215.30468322054367
0.39229636620718694	921.0654783365666	929.6052361016482	1191.7522726913169	1186.3815841970065	1335.8289311881745	1322.8230893654925	1479.816376259993	1459.1636802017697	1751.465587624429	1716.5363596496527	0.21564445629460413	0.2062120764278512	240.81180450960528	217.52196845793515	238.46736136701657	215.40426543567446
0.3946601491581577	921.4568491410054	930.0002373049598	1192.2586842514436	1186.8857143447512	1336.396575077853	1323.3852069133957	1480.445214589857	1459.7837422813086	1752.209876225794	1717.2658045054457	0.2156444693983332	0.20621208889968815	239.48012985649984	217.6225163161871	237.14865305728745	215.50383596072788
0.3970381750905084	921.8484004962617	930.3954207558221	1192.765329719851	1187.3900773564046	1336.9644812805768	1323.9475842246675	1481.0743436202806	1460.404091004037	1752.954509081248	1717.9955867434114	0.21564448265991348	0.20621210152176472	238.15575564152095	217.7230524708575	235.837174113316	215.60339491636842
0.39943052982536675	922.240132377434	930.7907864293863	1193.2722090680281	1187.8946732037061	1337.5326497659712	1324.510221269281	1481.703763319031	1461.0247263381675	1753.699486155014	1718.7257063284053	0.21564449608125066	0.20621211429589442	236.83864239184186	217.82357704133028	234.5328854463878	215.70294242093223
0.4018372997009759	922.6320447597807	931.1863343009699	1193.7793222677171	1188.3995018586484	1338.1010805039648	1325.0731180175112	1482.3334736542276	1461.6456482522608	1754.4448074117654	1719.4561632257205	0.21564450966427234	0.20621212722391175	235.52875083871186	217.92409014265286	233.23574817035114	215.80247858876828
0.40425857157581063	923.0241376187147	931.5820643460493	1194.2866692909076	1188.9045632934726	1338.669773464783	1325.6362744399285	1482.9634745943374	1462.266856715221	1755.190472816614	1720.1869574010834	0.21564452341092927	0.20621214030767365	234.2260419196682	218.02459188827197	231.9457236030139	215.90200353245018
0.4066944328317112	923.416410929802	931.9779765402594	1194.7942501098344	1189.4098574806653	1339.2387286189467	1326.1996905073952	1483.5937661081728	1462.888351696291	1755.9364823351116	1720.9180888206472	0.2156445373231963	0.20621215354905914	232.9304767763242	218.12508238866576	230.66277326457202	216.001517361874
0.4091449713770379	923.8088646687513	932.3740708593826	1195.302064696965	1189.9153843929466	1339.8079459372577	1326.7633661910547	1484.2243481648757	1463.5101331650417	1756.6828359332324	1721.64955745098	0.21564455140307148	0.20621216694997083	231.64201675262302	218.2255617515766	229.38685887510655	216.10102018358884
0.411610275649843	924.2014988114114	932.7703472793469	1195.810113024998	1190.4211440032673	1340.3774253907986	1327.327301462326	1484.8552207339183	1464.1322010913655	1757.4295335773695	1722.3813632590575	0.21564456565257858	0.2062121805123339	230.36062339518685	218.32603008166188	228.1179423556896	216.20051210164092
0.41409043462106226	924.5943133337638	933.1668057762171	1196.318395066851	1190.9271362847994	1340.9471669509182	1327.8914962928948	1485.4863837850849	1464.754555445466	1758.1765752343204	1723.1135062122523	0.21564458007376364	0.20621219423809614	229.08625845151255	218.42648748130887	226.85598582646344	216.29999321783544
0.41658553779772634	924.9873082119201	933.5634463261938	1196.8269107956628	1191.4333612109344	1341.5171705892328	1328.4559506547114	1486.117837288477	1465.3771961978575	1758.9239608712878	1723.845986278332	0.21564459466869834	0.20621220812922975	227.81888386962237	218.52693405002356	225.60095160570927	216.39946363086347
0.41909567522619073	925.3804834221113	933.9602689056023	1197.335660184774	1191.9398187552692	1342.0874362776103	1329.0206645199767	1486.749581214493	1466.0001233193482	1759.671690455859	1724.5788034254406	0.2156446094394805	0.2062122221877307	226.55846179503715	218.62736988344113	224.35280220786808	216.49892343583633
0.4216209374953856	925.7738389406857	934.3572734908894	1197.844643207731	1192.4465088916043	1342.6579639881666	1329.5856378611372	1487.381615533826	1466.6233367810357	1760.419763956004	1725.3119576220956	0.21564462438823095	0.20621223641561828	225.30495457322104	218.7277950757707	223.11150034505408	216.59837272623554
0.42416141574008476	926.1673747441024	934.7544600586178	1198.3538598382738	1192.9534315939372	1343.2287536932604	1330.1508706508814	1488.0139402174582	1467.2468365543039	1761.1681813400655	1726.045448837179	0.2156446395170983	0.2062122508149372	224.05832474626368	218.8282097176707	221.87700892359135	216.69781159199192
0.4267172016441951	926.561090808924	935.1518285854601	1198.8633100503298	1193.4605868364529	1343.7998053654812	1330.7163628621254	1488.6465552366467	1467.8706226108063	1761.9169425767473	1726.7792770399255	0.21564465482825607	0.20621226538775558	222.81853505212348	218.92861389691825	220.649291044625	216.79724012041697
0.42928838744406506	926.9549871118135	935.5493790481918	1199.3729938180086	1193.9679745935182	1344.3711189776457	1331.282114468013	1489.279460562921	1468.4946949224661	1762.6660476351094	1727.513442199917	0.2156446703239041	0.20621228013616796	221.58554842456942	219.02900769896223	219.4283100028988	216.89665839643567
0.43187506593181346	927.349063629526	935.947111423688	1199.8829111155935	1194.475594839677	1344.942694502789	1331.8481254419037	1489.912656168073	1469.1190534614643	1763.4154964845561	1728.247944287073	0.21564468600626913	0.20621229506229283	220.359327991202	219.1293912054971	218.21402928497992	216.996066501335
0.4344773304586784	927.7433203389033	936.3450256889139	1200.3930619175344	1194.983447549638	1345.5145319141543	1332.4143957573651	1490.5461420241465	1469.7436982002316	1764.1652890948258	1728.9827832716383	0.21564470187760434	0.20621231016827588	219.1398370724055	219.22976449510315	217.00641256856034	217.09546451322967
0.4370952749383861	928.1377572168666	936.7431218209196	1200.9034461984388	1195.491532698271	1346.0866311851867	1332.9809253881647	1491.1799181034294	1470.368629111438	1764.9154254359803	1729.7179591241734	0.2156447179401903	0.20621232545628712	217.92703918245388	219.33012764476007	215.80542372295167	217.19485250854632
0.4397289938505404	928.5323742404152	937.141399796838	1201.4140639330715	1195.999850260603	1346.658992289531	1333.5477143082685	1491.8139843784518	1470.9938461679926	1765.6659054784038	1730.453471815554	0.21564473419633504	0.20621234092852334	216.72089802625123	219.43048072760575	214.61102680655313	217.29423056001542
0.4423785822440318	928.9271713866134	937.5398595938727	1201.924915096338	1196.5084002118037	1347.231615201014	1334.1147624918235	1492.4483408219685	1471.619349343026	1766.4167291927831	1731.189321316951	0.2156447506483752	0.20621235658720802	215.52137749889516	219.53082381360582	213.42318606603658	217.39359873725334
0.4450441357404687	929.3221486325906	937.9385011892967	1202.4359996632854	1197.017182527185	1347.8044998936452	1334.6820699131595	1493.0829874069573	1472.2451386098892	1767.1678965501058	1731.9255075998283	0.21564476729867477	0.20621237243459167	214.3284416856768	219.63115697022295	212.2418659364921	217.49295710743172
0.44772575053762753	929.717305955532	938.3373245604436	1202.9473176090903	1197.5261971821892	1348.3776463416043	1335.2496365467737	1493.7179241066067	1472.87121394214	1767.9194075216456	1732.66203063593	0.2156447841496263	0.20621238847295165	213.1420548602182	219.73148026160197	211.0670310393034	217.59230573437526
0.4504235234129248	930.112643332672	938.7363296847022	1203.458868909053	1198.035444152385	1348.951054519235	1335.8174623673287	1494.3531508943097	1473.4975753135386	1768.671262078956	1733.3988903972718	0.2156448012036516	0.20621240470459268	211.96218148394837	219.83179374903557	209.89864618208958	217.69164467908558
0.4531375517269096	930.5081607412895	939.1355165395099	1203.9706535385897	1198.544923413458	1349.5247244010363	1336.3855473496403	1494.9886677436539	1474.124222698037	1769.4234601938592	1734.1360868561333	0.21564481846320202	0.20621242113184787	210.78878620511387	219.93209749058587	208.73667635704624	217.7909739992756
0.4558679334267773	930.9038581587017	939.5348851023471	1204.4826714732264	1199.0546349412039	1350.0986559616556	1336.953891468672	1495.6244746284146	1474.7511560697706	1770.1760018384373	1734.8736199850448	0.21564483593075806	0.20621243775707795	209.62183385764365	220.03239154120092	207.58108674088726	217.89029374998063
0.45861476704990445	931.2997355622555	939.9344353507298	1204.9949226885901	1199.5645787115225	1350.6728491758786	1337.522494699527	1496.2605715225434	1475.3783754030512	1770.928886985021	1735.6114897567816	0.2156448536088297	0.2062124545826723	208.461289460829	220.1326759531221	206.43184269333142	217.9896039830346
0.4613781517274047	931.6957929293239	940.3341672622046	1205.5074071604013	1200.0747547004078	1351.2473040186248	1338.0913570174393	1496.8969584001632	1476.0058806723573	1771.6821156061828	1736.3496961443532	0.21564487149995862	0.2062124716110496	207.30711821786826	220.2329507752147	205.28890975634567	218.08890474709915
0.4641581871877068	932.0920302372974	940.7340808143402	1206.0201248644669	1200.5851628839423	1351.8220204649353	1338.6604783977657	1497.5336352355553	1476.6336718523248	1772.435687674723	1737.0882391209907	0.2156448896067157	0.20621248884465704	206.15928551429533	220.3332160526188	204.15225365263177	218.1881960874598
0.4669549737601532	932.4884474635787	941.1341759847231	1206.5330757766721	1201.095803238288	1352.3969984899652	1339.2298588159767	1498.170602003153	1477.261748917739	1773.1896031636625	1737.8271186601407	0.21564490793170354	0.20621250628597196	205.01775691940566	220.43347182867	203.0218402868777	218.28747804730665
0.46976861237862133	932.8850445855768	941.5344527509513	1207.046259872975	1201.6066757396832	1352.9722380689811	1339.7994982476546	1498.8078586775362	1477.8901118435297	1773.9438620462356	1738.5663347354587	0.21564492647755695	0.20621252393750114	203.8824981827347	220.53371814233833	201.89763574197423	218.38675066555152
0.4725992045851658	933.2818215806964	941.9349110906222	1207.559677129393	1202.1177803644248	1353.547739177342	1340.3693966684727	1499.4454052334122	1478.5187606047523	1774.6984642958703	1739.3058873207858	0.2156449452469413	0.20621254180178256	202.7534752342617	220.63395502965432	200.77960627962602	218.48601397822495
0.4754468525336833	933.6787784263385	942.3355509813354	1208.073327522004	1202.6291170888735	1354.1235017905026	1340.9395540542014	1500.0832416456199	1479.1476951765908	1775.4534098861914	1740.0457763901563	0.2156449642425546	0.2062125598813832	201.6306541841186	220.73418252388365	199.66771834000247	218.5852680185344
0.47831165899359906	934.0759150998849	942.7363724006767	1208.5872110269283	1203.140685889435	1354.699525883995	1341.5099703806875	1500.721367889108	1479.7769155343399	1776.2086987909975	1740.7860019177735	0.2156449834671276	0.20621257817890265	200.51400132043636	220.8344006545085	198.56193853964214	218.68451281628222
0.4811937273535759	934.4732315787005	943.1373753262187	1209.1013276203305	1203.65248674256	1355.275811433428	1342.0806456238563	1501.359783938938	1480.4064216534034	1776.9643309842627	1741.5265638780108	0.21564500292342415	0.20621259669697145	199.40348310989793	220.9346094483044	197.46223367156927	218.78374839824392
0.4840931616252451	934.8707278401191	943.5385597355089	1209.6156772784045	1204.1645196247316	1355.8523584144737	1342.6515797596949	1501.9984897702652	1481.0362135092785	1777.720306440116	1742.2674622453922	0.21564502261424065	0.20621261543825153	198.2990661947406	221.0348089277686	196.36857070287806	218.88297478685854
0.4870100664469608	935.2684038614392	943.939925606064	1210.1302599773662	1204.6767845124566	1356.4291668028577	1343.2227727642455	1502.6374853583325	1481.6662910775474	1778.4766251328342	1743.008696994584	0.2156450425424087	0.20621263440543702	197.20071739476407	221.13499911336112	195.2809167766245	218.98219200305175
0.4899445470875755	935.6662596199201	944.3414729153669	1210.6450756934526	1205.189281382265	1357.006236574359	1343.7942246136045	1503.276770678467	1482.2966543338775	1779.2332870368402	1743.7502681003948	0.21564506271079276	0.20621265360125512	196.10840370398364	221.23518002132187	194.19923920798465	219.081400063209
0.49289670945023945	936.0642950927688	944.7432016408521	1211.1601244029016	1205.702010210691	1357.5835677047885	1344.3659352838993	1503.9163457060597	1482.9273032539963	1779.9902921266744	1744.4921755377484	0.2156450831222929	0.20621267302846505	195.0220922906883	221.33535166460206	193.12350548515678	219.18059898048523
0.4958666600762229	936.4625102571397	945.1451117599081	1211.6754060819565	1206.2149709742748	1358.1611601699922	1344.9379047512953	1504.5562104165665	1483.5582378136985	1780.7476403770038	1745.2344192816884	0.21564510377984308	0.20621269268986048	193.94175049674232	221.4355140530679	192.0536832678772	219.27978876518318
0.4988545061487607	936.8609050901201	945.54720324986	1212.1909207068456	1206.7281636495456	1358.7390139458328	1345.5101329919733	1505.1963647854902	1484.189457988822	1781.5053317625946	1745.976999307355	0.2156451246864142	0.20621271258826818	192.86734583650832	221.5356671930931	190.9897403869545	219.37896942385123
0.5018603554969207	937.2594795687319	945.9494760879734	1212.706668253786	1207.241588213023	1359.317129008189	1346.082619982133	1505.83680878838	1484.8209637552518	1782.2633662583157	1746.719915589989	0.21564514584501215	0.2062127327265492	191.79884599611978	221.63581108752987	189.93164484316367	219.47814095992362
0.5048843165994948	937.6582336699161	946.3519302514367	1213.2226486989648	1207.7552446411999	1359.8955053329394	1346.6553656979734	1506.4775424008114	1485.452755088899	1783.0217438391155	1747.4631681049054	0.21564516725867836	0.20621275310759868	190.73621883188025	221.73594573533046	188.8793648056744	219.57730337249814
0.5079264985889148	938.0571673705293	946.7545657173606	1213.7388620185354	1208.2691329105373	1360.4741428959564	1347.2283701156894	1507.118565598384	1486.0848319656977	1783.7804644800187	1748.2067568274929	0.2156451889304927	0.2062127737343475	189.67943237148575	221.83607113349717	187.83286861368106	219.67645665915916
0.5109870112551897	938.4562806473402	947.1573824627715	1214.2553081886133	1208.7832529974612	1361.0530416731028	1347.8016332114669	1507.7598783567146	1486.7171943615992	1784.5395281561186	1748.9506817332058	0.21564521086357125	0.20621279460976202	188.62845481015393	221.9361872735608	186.79212477212423	219.77560081213596
0.5140659650498691	938.8555734770122	947.560380464596	1214.771987185255	1209.2976048783423	1361.6322016402078	1348.3751549614608	1508.4014806514122	1487.3498422525474	1785.2989348425494	1749.694942797539	0.21564523306106753	0.2062128157368432	187.58325451173005	222.03629414434545	185.757101952855	219.87473582054372
0.5171634710900281	939.255045836107	947.963559699664	1215.2888989844644	1209.8121885294995	1362.2116227730749	1348.9489353417998	1509.0433724580876	1487.982775614487	1786.0586845144985	1750.4395399960326	0.2156452555261735	0.20621283711862975	186.5438000082504	222.13639173150295	184.7277689941402	219.9738616704708
0.5202796411622786	939.6546977010681	948.3669201446929	1215.8060435621703	1210.327003927183	1362.7913050474588	1349.5229743285665	1509.685553752328	1488.6159944233402	1786.818777147173	1751.1844733042497	0.21564527826212052	0.20621285875819606	185.51005999726476	222.23648001611582	183.70409489871236	220.07297834404744
0.5234145877268029	940.0545290482204	948.7704617762847	1216.3234208942297	1210.8420510475694	1363.3712484390644	1350.0972718977964	1510.328024509696	1489.2494986550043	1787.5792127158052	1751.9297426977737	0.21564530127217713	0.20621288065865423	184.48200334317517	222.33655897699646	182.68604883388616	220.1720858203771
0.5265684239214125	940.4545398537581	949.1741845709179	1216.8410309564103	1211.3573298667536	1363.9514529235357	1350.671828025463	1510.9707847057161	1489.8832882853396	1788.3399911956342	1752.675348152192	0.21564532455965274	0.2062129028231536	183.45959907426732	222.43662858806783	181.67360012972495	220.27118407431408
0.5297412635656308	940.8547300937375	949.578088504937	1217.3588737243851	1211.8728403607365	1364.5319184764417	1351.2466426874703	1511.6138343158643	1490.5173632901574	1789.1011125618911	1753.4212896430856	0.21564534812789682	0.2062129252548815	182.44281638335087	222.53668881993508	180.66671827898244	220.37027307713288
0.5329332211648017	941.2550997440713	949.9821735545479	1217.8769491737228	1212.3885825054183	1365.112645073273	1351.8217158596422	1512.2571733155576	1491.1517236452119	1789.8625767897945	1754.167567146018	0.21564537198029823	0.20621294795706416	181.43162462644977	222.63673963976908	179.66537293599686	220.46935279658646
0.5361444119142209	941.655648780519	950.386439695808	1218.3952572798794	1212.9045562765896	1365.6936326894267	1352.3970475177146	1512.900801680145	1491.7863693261902	1790.6243838545342	1754.914180636525	0.21564539612028727	0.2062129709329668	180.42599332233658	222.7367810110445	178.66953391645802	220.56842319722637
0.5393749517032939	942.0563771786805	950.7908869046212	1218.9137980181895	1213.4207616499232	1366.2748813002036	1352.972637637326	1513.544719384899	1492.421300308702	1791.3865337312645	1755.6611300901036	0.21564542055133637	0.20621299418589348	179.4258921504952	222.83681289252127	177.6791711950209	220.66748423851095
0.5426249571197181	942.4572849139834	951.1955151567239	1219.4325713638507	1213.9371986009594	1366.8563908807855	1353.548486194001	1514.1889264049948	1493.0565165682642	1792.1490263950798	1756.4084154821928	0.21564544527695903	0.20621301771918887	178.43129095199401	222.93683524004882	176.69425490667345	220.76653587742476
0.5458945454536906	942.8583719616844	951.600324427686	1219.9515772919272	1214.4538671051064	1367.4381614062424	1354.1245931631538	1514.8334227155167	1493.6920180803004	1792.9118618210232	1757.1560367881766	0.2156454703007116	0.2062130415362374	177.44215972800157	223.0368480059842	175.71475534449564	220.86557806719793
0.5491838347021408	943.259638296851	952.005314692894	1220.4708157773268	1214.9707671376218	1368.0201928515078	1354.7009585200644	1515.4782082914307	1494.3278048201205	1793.675039984054	1757.903993983358	0.21564549562619328	0.20621306564046485	176.45846863792394	223.13685113747488	174.740642958408	220.9646107556473
0.5524929435729888	943.6610838943592	952.4104859275469	1220.9902867947999	1215.4878986736069	1368.6024851913758	1355.2775822398755	1516.1232831075836	1494.9638767629144	1794.4385608590485	1758.6522870429535	0.21564552125704664	0.20621309003533866	175.4801880006271	223.2368445788743	173.7718883564521	221.06363388861064
0.55582199148943	944.0627087288847	952.8158381066505	1221.5099903189275	1216.0052616880012	1369.18503840049	1355.8544642975837	1516.7686471386899	1495.600233883744	1795.2024244207837	1759.400915942083	0.21564554719695853	0.2062131147243671	174.5072882916429	223.33682827017037	172.80846230167663	221.16264740683255
0.5591710985942444	944.4645127748913	953.2213712050018	1222.0299263241095	1216.5228561555627	1369.76785245333	1356.431604668023	1517.4143003593176	1496.2368761575235	1795.966630643923	1760.1498806557506	0.21564557344966034	0.20621313971110158	173.5397401440132	223.43680214736378	171.8503357130976	221.2616512477689
0.5625403857541326	944.8664960066292	953.6270851971894	1222.550094784561	1217.0406820508704	1370.3509273242073	1357.0090033258637	1518.0602427438832	1496.8738035590209	1796.73117950301	1760.899181158843	0.21564560001892738	0.2062131649991368	172.57751434622332	223.5367661427008	170.89747966369032	221.3606453446846
0.565929974564078	945.2686583981165	954.0329800575778	1223.0704956742925	1217.5587393483047	1370.9342629872467	1357.586660245591	1518.7064742666337	1497.5110160628342	1797.4960709724464	1761.6488174261053	0.21564562690858313	0.20621319059210952	171.62058184220223	223.63672018406214	169.94986538027297	221.459629626479
0.569339987351735	945.6709999231414	954.4390557603026	1223.5911289671117	1218.0770280220434	1371.5178594163835	1358.1645754015049	1519.352994901641	1498.1485136433914	1798.2613050264902	1762.3987894321388	0.21564565412249445	0.2062132164937025	170.6689137305366	223.73666419560323	169.00746424277895	221.55860401890823
0.5727705471818436	946.0735205552464	954.8453122792616	1224.1119946366048	1218.59554804605	1372.101716585348	1358.7427487677028	1519.9998046227884	1498.7862962749307	1799.0268816392363	1763.1490971513824	0.21564568166457698	0.20621324270764035	169.72248126295744	223.83659809728852	168.07024778309278	221.6575684430136
0.5762217778606706	946.4762202677217	955.2517495881049	1224.6330926561304	1219.1142993940628	1372.6858344676557	1359.3211803180725	1520.646903403757	1499.4243639314955	1799.792800784604	1763.899740558104	0.21564570953879217	0.2062132692376955	168.78125584387453	223.93652180407662	167.13818768400233	221.7565228152671
0.5796938039404782	946.8790990335954	955.6583676602247	1225.1544229988062	1219.6332820395842	1373.270213036595	1359.8998700262762	1521.2942912180158	1500.0627165869153	1800.5590624363235	1764.6507196263797	0.2156457377491505	0.2062132960876837	167.84520903017255	224.0364352276083	166.21125577934436	221.85546704861918
0.5831867507240184	947.2821568256268	956.0651664687513	1225.6759856375024	1220.1524959558742	1373.8548522652195	1360.478817865747	1521.9419680388105	1500.7013542148036	1801.3256665679269	1765.402034330092	0.21564576629970994	0.20621332326146818	166.91431253039627	224.13633827568265	165.28942405321868	221.95440105244052
0.5867007442690553	947.6853936162966	956.4721459865399	1226.1977805448303	1220.6719411159374	1374.4397521263365	1361.058023809674	1522.5899338391532	1501.3402767885402	1802.092613152733	1766.1536846429121	0.2156457951945783	0.20621335076295802	165.98853820329532	224.2362308515585	164.3726646384166	222.05332473121234
0.5902359113929144	948.0888093777976	956.8793061861645	1226.7198076931318	1221.1916174925145	1375.024912592495	1361.637487830993	1523.2381885918098	1501.9794842812626	1802.8599021638358	1766.9056705382866	0.21564582443791316	0.20621337859610953	165.06785805698019	224.33611285343068	163.4609498155769	222.152237984963
0.5937923796770596	948.4924040820238	957.2866470399042	1227.2420670544664	1221.711525058067	1375.610333635971	1362.21720990237	1523.886732269282	1502.6189766658495	1803.627533574084	1767.6579919894216	0.21564585403392075	0.20621340676492772	164.15224424860207	224.43598417530302	162.55425201301114	222.25114070920972
0.597370277471697	948.8961777005634	957.6941685197386	1227.7645586006024	1222.2316637847723	1376.1960152287609	1362.7971899961963	1524.5355648438028	1503.2587539149135	1804.3955073560746	1768.410648969273	0.21564588398686002	0.20621343527346547	163.2416690842656	224.53584470774513	161.65254380664555	222.35003279629746
0.6009697339004076	949.3001302046903	958.1018705973378	1228.28728230301	1222.752033644512	1376.781957342569	1363.3774280845762	1525.1846862873233	1503.8988160007887	1805.16382348214	1769.1636414505356	0.2156459143010397	0.20621346412582375	162.33610501687508	224.63569433626253	160.75579791763448	222.44891413324513
0.6045908788648067	949.7042615653512	958.5097532440495	1228.8102381328417	1223.2726346088566	1377.368159948794	1363.9579241393114	1525.8340965714958	1504.539162895514	1805.9324819243272	1769.9169694056216	0.2156459449808223	0.20621349332615446	161.4355246462801	224.73553294164594	159.863987212535	222.5477846028225
0.6082338430492322	950.1085717531596	958.9178164308939	1229.33342606093	1223.793466649061	1377.9546230185197	1364.5386781318944	1526.483795667666	1505.1797945708277	1806.7014826543918	1770.6706328066555	0.21564597603062177	0.20621352287865913	160.53990071860608	224.8353604010772	158.97708470284124	222.64664408372482
0.611898757925461	950.5130607383841	959.3260601285532	1229.8568460577717	1224.3145297360509	1378.5413465225022	1365.119690033494	1527.1337835468591	1505.8207109981506	1807.47082564378	1771.4246316254566	0.21564600745490586	0.20621355278758952	159.64920612456626	224.93517658597557	158.09506354335463	222.74549244932132
0.6155857557574533	950.9177284909387	959.734484307357	1230.3804980935165	1224.8358238404073	1379.1283304311553	1365.700959814942	1527.7840601797639	1506.4619121485714	1808.2405108636112	1772.1789658335206	0.2156460392581961	0.20621358305724963	158.7634138998401	225.03498136403505	157.21789703230024	222.84432956922683
0.6192949696061266	951.3225749803752	960.1430889372807	1230.9043821379591	1225.3573489323649	1379.7155747145448	1366.2824874467267	1528.4346255367263	1507.1033979928418	1809.0105382846734	1772.9336354020159	0.21564607144506903	0.20621361369199473	157.88249722411274	225.13477459846763	156.34555861065746	222.94315530880704
0.6230265333341571	951.7276001758712	960.55187398793	1231.4284981605256	1225.8791049817924	1380.3030793423702	1366.8642728989778	1529.085479587731	1507.7451685013573	1809.7809078773996	1773.6886403017616	0.2156461040201553	0.20621364469623318	157.00642941964907	225.23455614753766	155.47802186055924	223.04196952827624
0.6267805816108112	952.1328040462216	960.9608394285331	1231.952846130262	1226.4010919581863	1380.8908442839577	1367.4463161414535	1529.7366223023942	1508.3872236441482	1810.5516196118608	1774.4439805032177	0.21564613698814394	0.2062136760744268	156.13518395082792	225.33432586392155	154.6152605045063	223.1407720821444
0.6305572499168048	952.5381865598241	961.369985227927	1232.4774260158204	1226.9233098306527	1381.4788695082393	1368.028617143525	1530.3880536499387	1509.0295633908584	1811.322673457738	1775.1996559764618	0.21564617035377792	0.20621370783109053	155.2687344236765	225.434083596454	153.7572484057746	223.2395628214872
0.634356674549194	952.9437476846763	961.779311354553	1233.0022377854523	1227.445758567904	1382.0671549837505	1368.6111758741731	1531.0397735991953	1509.6721877107439	1812.0940693843254	1775.9556666911874	0.21564620412185917	0.20621373997079434	154.40705458604498	225.5338291899534	152.90395956789143	223.33834159356775
0.6381789926262927	953.3494873883617	962.1888177764447	1233.5272814069958	1227.9684381382458	1382.655700678615	1369.1939923019715	1531.6917821185834	1510.315096572656	1812.8658073605077	1776.7120126166856	0.215646238297247	0.206213772498163	153.55011832516175	225.63356248347554	152.05536813216168	223.43710823910078
0.642024342092622	953.7554056380384	962.5985044612153	1234.0525568478606	1228.4913485095594	1383.244506560528	1369.7770663950712	1532.344079176095	1510.958289945025	1813.637887354741	1777.468693721824	0.21564627288485944	0.2062138054178784	152.69789966673125	225.73328330996446	151.21144837752217	223.5358625939698
0.6458928617238878	954.1615024004274	963.0083713760464	1234.5780640750143	1229.0144896492911	1383.8335725967418	1370.3603981211884	1532.9966647392794	1511.6017677958423	1814.4103093350377	1778.2257099750323	0.21564630788967443	0.20621383873467747	151.8503727763018	225.83299149922095	150.37217472106568	223.63460448995465
0.6497846911319898	954.5677776418073	963.4184184876832	1235.1038030549785	1229.5378615244476	1384.422898754063	1370.943987447597	1533.6495387752386	1512.2455300926606	1815.1830732689612	1778.9830613442987	0.21564634331672924	0.2062138724533552	151.00751195769408	225.93268687592354	149.53752171661472	223.7333337541204
0.6536999707700591	954.9742313279992	963.8286457624175	1235.629773753808	1230.0614641015748	1385.0124849988297	1371.52783434111	1534.3027012506052	1512.8895768025673	1815.9561791235992	1779.7407477971412	0.21564637917112323	0.20621390657876423	150.16929165064357	226.03236925858073	148.70746405309183	223.83205020747846
0.6576388419375281	955.3808634243561	964.2390531660802	1236.1559761370827	1230.5852973467495	1385.6023312969007	1372.1119387680683	1534.9561521315293	1513.5339078921759	1816.7296268655527	1780.4987693005983	0.21564641545801572	0.20621394111581587	149.33568643275066	226.13203846180113	147.88197655568365	223.9307536673732
0.661601446785229	955.7876738957557	964.6496406640317	1236.6824101698967	1231.10936122557	1386.1924376136471	1372.6963006943308	1535.6098913836713	1514.1785233276157	1817.5034164609256	1781.257125821218	0.21564645218262996	0.20621397606948094	148.50667101683212	226.23169429443078	147.06103418330895	224.029443944979
0.6655879283205246	956.1946627065836	965.0604082211457	1237.2090758168395	1231.6336557031357	1386.7828039139306	1373.280920085254	1536.2639189721763	1514.8234230745088	1818.2775478752953	1782.0158173250313	0.2156464893502511	0.20621401144479062	147.682220250892	226.33133656019345	146.24461202893872	224.1281208465807
0.6695984304124688	956.6018298207282	965.4713558018051	1237.7359730419898	1232.1581807440436	1387.3734301620977	1373.865796905686	1536.9182348616703	1515.4686070979642	1819.052021073712	1782.7748437775479	0.215646526966229	0.2062140472468356	146.86230911759776	226.43096505780704	145.43268531898502	224.22678417392308
0.6736330977969988	957.0091752015643	965.8824833698837	1238.2631018088985	1232.6829363123682	1387.9643163219598	1374.4509311199477	1537.5728390162385	1516.1140753625582	1819.8268360206712	1783.5342051437303	0.21564656503597784	0.20621408348076933	146.04691273288336	226.53057957970304	144.62522941172938	224.32543372211512
0.6776920760821589	957.416698811944	966.2937908887384	1238.790462080576	1233.20792237165	1388.555462356781	1375.0363226918194	1538.2277313994111	1516.7598278323198	1820.6019926801005	1784.2939013879832	0.21564660356497636	0.20621412015180707	145.23600634618197	226.6301799142384	143.8222197976138	224.42406928213313
0.6817755117533548	957.8244006141854	966.7052783211991	1239.3180538194806	1233.7331388848863	1389.1468682292675	1375.6219715845307	1538.8829119741542	1517.4058644707206	1821.3774910153463	1785.0539324741367	0.21564664255877145	0.2062141572652272	144.42956533958204	226.72976584435673	143.02363209836767	224.52269063983113
0.6858835521786408	958.232280570062	967.1169456295556	1239.8458769875067	1234.2585858145158	1389.738533901551	1376.2078777607444	1539.53838070285	1518.0521852406578	1822.1533309891558	1785.8142983654327	0.21564668202297504	0.20621419482637193	143.62756522657583	226.82933714683168	142.22944206604734	224.6212975749513
0.6900163456140378	958.6403386407884	967.5287927755452	1240.3739315459666	1234.7842631224044	1390.3304593351731	1376.7940411825416	1540.1941375472818	1518.698790104437	1822.9295125636572	1786.574999024503	0.21564672196326834	0.20621423284064747	142.82998165138997	226.92889359290712	141.4396255822212	224.71988986211363
0.6941740412088835	959.04857478701	967.9408197203403	1240.9022174555812	1235.3101707698313	1390.9226444910717	1377.3804618114075	1540.8501824686193	1519.3456790237592	1823.7060357003456	1787.3360344133534	0.21564676238539987	0.20621427131352643	142.0367903886945	227.02843494835543	140.65415865727118	224.8184672696516
0.6983567890112157	959.4569889687897	968.3530264245385	1241.4307346764622	1235.8363087174766	1391.5150893295665	1377.9671396082158	1541.5065154274018	1519.9928519597029	1824.4829003600619	1788.0974044933478	0.21564680329518848	0.20621431025054612	141.24796734325355	227.12796097359387	139.87301743065473	224.9170295614167
0.702564739973187	959.8655811455976	968.7654128481489	1241.9594831681022	1236.3626769254076	1392.1077938103454	1378.554074533219	1542.1631363835268	1520.6403088727136	1825.2601065029821	1788.8591092251943	0.21564684469852408	0.20621434965731245	140.46348854879034	227.22747142397566	139.0961781697115	225.0155764959054
0.7067980459565127	960.2743512762999	969.1779789505844	1242.4884628893622	1236.8892753530681	1392.7007578924508	1379.1412665460305	1542.8200452962312	1521.288049722587	1826.0376540885975	1789.621148568927	0.21564688660136547	0.20621438953949733	139.68333016723045	227.3269660481601	138.32361726817908	225.11410782468738
0.7110568597379514	960.6832993191414	969.5907246906401	1243.01767379845	1237.4161039592564	1393.293981534259	1379.7287156056068	1543.4772421240737	1521.9360744684475	1826.8155430756913	1790.3835224838829	0.21564692900974525	0.20621442990284236	138.9074684875086	227.42644458834548	137.55531124625122	225.21262329397723
0.7153413350148182	961.0924252317377	970.0036500264888	1243.5471158529117	1237.9431627021174	1393.887464693469	1380.3164216702369	1544.1347268249206	1522.5843830687384	1827.5937734223266	1791.1462309286883	0.21564697192976864	0.2062144707531581	138.13587992664543	227.5259067826555	136.7912367504614	225.31112264486728
0.7196516264105322	961.501728971061	970.4167549156668	1244.0767890096176	1238.4704515391284	1394.4812073270887	1380.9043846975264	1544.7924993559316	1523.2329754812051	1828.3723450858295	1791.9092738612455	0.21564701536761421	0.20621451209632535	137.36854102741927	227.62535236228723	136.03137055211118	225.40960561210522
0.7239878894801961	961.9112104934271	970.8300393150583	1244.6066932247434	1238.99797042708	1395.0752093914143	1381.4926046443793	1545.450559673538	1523.881851662875	1829.1512580227627	1792.6726512387054	0.21564705932953562	0.2062145539382958	136.60542845822056	227.7247810520348	135.27568954680464	225.5080719240359
0.7283502807162107	962.3208697544825	971.243503180885	1245.136828453759	1239.5257193220662	1395.6694708420196	1382.0810814669856	1546.1089077334311	1524.5310115700458	1829.9305121889165	1793.436363017457	0.21564710382186186	0.2062145962850934	135.84651901308098	227.82419257197762	134.52417075444828	225.60652130423114
0.7327389575539218	962.7307067091928	971.6571464686941	1245.667194651415	1240.0536981794685	1396.2639916337387	1382.6698151208054	1546.7675434905448	1525.180455158268	1830.7101075392875	1794.2004091531091	0.2156471488509982	0.20621463914281488	135.09178960989811	227.92358663509367	133.7767913180287	225.70495346962707
0.7371540783773028	963.1407213118275	972.0709691333417	1246.1977917717222	1240.581906953939	1396.8587717206478	1383.2588055605518	1547.426466899035	1525.8301823823253	1831.490044028056	1794.9647896004658	0.21564719442342753	0.2062146825176307	134.34121729020262	228.02296294784173	133.03352850247757	225.80336813023314
0.74159580252467	963.5509135159465	972.4849711289812	1246.728619767939	1241.1103455993864	1397.4538110560502	1383.8480527401728	1548.0856779122637	1526.480193196218	1832.2703216085672	1795.7295043135102	0.21564724054571097	0.20621472641578498	133.59477921942016	228.12232121196575	132.2943596955447	225.90176499157678
0.746064290294433	963.9612832743909	972.8991524090532	1247.259678592562	1241.6390140689643	1398.049109592465	1384.437556612843	1548.74517648279	1527.130487553153	1833.0509402333232	1796.4945532453946	0.21564728722448934	0.20621477084359835	132.8524526845722	228.22166112140985	131.5592624056153	226.00014375161845
0.7505597029508803	964.3718305392619	973.3135129262641	1247.7909681972974	1242.167912315048	1398.6446672815987	1385.0273171309364	1549.4049625623354	1527.7810654055147	1833.8318998539446	1797.2599363484044	0.2156473344664832	0.2062148158074674	132.1142150949163	228.3209823645302	130.8282142620301	226.09850410267245
0.7550822027299987	964.7825552619157	973.7280526325825	1248.3224885330608	1242.697040289229	1399.240484074344	1385.6173342460213	1550.0650361017858	1528.431926704861	1834.6132004211704	1798.0256535739572	0.215647382278494	0.206214861313866	131.38004398075282	228.42028462258168	130.10119301374652	226.19684573000995
0.7596319528453285	965.1934573929394	974.1427714792128	1248.854239549944	1243.2263979422855	1399.836559920745	1386.2076079088292	1550.7253970511533	1529.0830714018882	1835.394841884818	1798.7917048725626	0.2156474306674063	0.20621490736934656	130.64991699290113	228.5195675708237	129.37817652933882	226.29516831302317
0.7642091174938536	965.6045368821488	974.5576694165949	1249.3862211972173	1243.7559852241836	1400.4328947699994	1386.7981380692556	1551.3860453595794	1529.734499446433	1836.1768241937853	1799.5580901938254	0.21564747964018735	0.20621495398053938	129.92381190301967	228.61883087910246	128.6591427969979	226.39347152563278
0.7688138618619275	966.0157936785649	974.9727463943811	1249.9184334233007	1244.285802084049	1401.029488570428	1387.3889246763308	1552.0469809753013	1530.3862107874434	1836.9591472960144	1800.324809486412	0.21564752920388866	0.2062150011541571	129.2017066006665	228.71807420818368	127.94406992162112	226.49175503308652
0.7734463521312342	966.4272277304026	975.3880023614222	1250.4508761757506	1244.8158484701526	1401.626341269459	1387.9799676782031	1552.7082038456374	1531.0382053729581	1837.7418111384764	1801.0918626980292	0.21564757936564677	0.2062150488969917	128.48357909463812	228.81729721307056	127.23293612612179	226.59001849463675
0.7781067554847866	966.8388389850555	975.8034372657559	1250.9835494012436	1245.3461243298962	1402.2234528136137	1388.5712670221258	1553.3697139169694	1531.690483150094	1838.5248156671482	1801.8592497754096	0.2156476301326844	0.20621509721591783	127.76940751215443	228.91649954323657	126.5257197508763	226.6882615640643
0.7827952401129585	967.2506273890853	976.2190510545926	1251.5164530455627	1245.8766296097983	1402.8208231484898	1389.1628226544394	1554.0315111347275	1532.3430440650284	1839.3081608270002	1802.6269706642918	0.21564768151231192	0.2062151461178931	127.05917009792756	229.01568084023893	125.82239925223985	226.78648388758302
0.7875119752195561	967.6625928882004	976.634843674297	1252.049587053575	1246.4073642554717	1403.418452218739	1389.7546345205512	1554.6935954433643	1532.9958880629742	1840.0918465619636	1803.395025309395	0.21564773351192823	0.20621519560995896	126.3528452126775	229.11484073818428	125.12295320205158	226.88468510389794
0.792257131027923	968.0747354272446	977.0508150703755	1252.582951369218	1246.9383282116094	1404.0163399680498	1390.3467025649177	1555.3559667863376	1533.6490150881657	1840.8758728149162	1804.163413654399	0.21564778613901991	0.20621524569924266	125.65041133406339	229.21397886489285	124.42736028737272	226.98286484566052
0.7970308787870847	968.4870549501816	977.466965187461	1253.1165459354813	1247.469521421968	1404.614486339132	1390.9390267310278	1556.0186251060957	1534.302425083838	1841.6602395276602	1804.932135641926	0.21564783940116736	0.20621529639295696	124.95184705554857	229.3130948416656	123.73559931019554	227.08102273847908
0.8018333907779276	968.899551400081	977.8832939692988	1253.6503706943922	1248.0009438293514	1405.2128912736978	1391.5316069613857	1556.6815703440532	1534.9561179922093	1842.4449466409005	1805.7011912135206	0.21564789330603898	0.20621534769840177	124.2571310850326	229.41218828142155	123.04764918572619	227.17915840033675
0.8066648403194178	969.312224719098	978.2998013587257	1254.1844255869908	1248.5325953755873	1405.8115547124376	1392.1244431974865	1557.3448024405689	1535.6100937544554	1843.2299940942178	1806.4705803096185	0.21564794786139765	0.20621539962296556	123.5662422448222	229.5112587903277	122.36348894279217	227.27727144234814
0.8115254017748545	969.7250748484636	978.7164872976622	1254.7187105533192	1249.0644760015184	1406.4104765950076	1392.7175353798054	1558.0083213349326	1536.2643523106992	1844.0153818260546	1807.2403028695378	0.21564800307510026	0.20621545217412593	122.87915947157308	229.61030596744968	121.68309772294015	227.37536146858474
0.8164152505581643	970.1381017284635	979.1333517270889	1255.2532255323995	1249.5965856469757	1407.0096568600068	1393.3108834477707	1558.6721269653378	1536.918893599981	1844.8011097736846	1808.0103588314446	0.2156480589550976	0.2062155053594511	122.19586181486375	229.70932940434432	121.00645477994112	227.4734280757839
0.8213345631402307	970.5513052984271	979.5503945870385	1255.787970462219	1250.1289242507694	1407.609095444961	1393.9044873397545	1559.3362192688687	1537.5737175602476	1845.5871778731992	1808.780748132344	0.2156481155094375	0.2062155591865998	121.51632843710831	229.80832868552534	120.33353947917931	227.57147085346514
0.8262835170552626	970.9646854967074	979.9676158165723	1256.3229452797082	1250.6614917506627	1408.2087922862995	1394.4983469930426	1560.0005981814727	1538.2288241283238	1846.3735860594759	1809.5514707080447	0.21564817274626458	0.20621561366332397	120.84053861215943	229.90730338683352	119.66433129631332	227.66948938259156
0.8312622909072027	971.3782422606657	980.3850153537675	1256.8581499207226	1251.1942880833556	1408.8087473193357	1395.0924623438207	1560.6652636379404	1538.8842132398952	1847.1603342661579	1810.3225264931427	0.21564823067382166	0.20621566879746958	120.16847172591952	230.00625307724113	118.9988098180911	227.7674832380144
0.8362710643761712	971.7919755266554	980.8025931357005	1257.3935843200268	1251.72731318447	1409.4089604782503	1395.6868333271557	1561.3302155718898	1539.53988482949	1847.9474224256342	1811.0939154209996	0.21564828930045196	0.20621572459697718	119.50010727488552	230.1051773178042	118.3369547407492	227.86545198579552
0.8413100182249524	972.2058852300029	981.220349098428	1257.9292484112693	1252.2605669885238	1410.0094316960656	1396.28145987697	1561.9954539157347	1540.195838830449	1848.734850469008	1811.865637423712	0.2156483486345986	0.20621578106988253	118.83542486597435	230.20407566206995	117.67874586972175	227.9633951849537
0.8463793343055166	972.6199713049967	981.6382831769744	1258.465142126973	1252.79404942892	1410.610160904633	1396.8763419260295	1562.660978600677	1540.852075174917	1849.522618326085	1812.6376924321005	0.21564840868480728	0.20621583822431924	118.17440421599895	230.30294765578583	117.0241631193785	228.0613123869989
0.8514791955655843	973.0342336848636	982.0563953053102	1259.001265398506	1253.3277604379211	1411.211148034604	1397.4714794059153	1563.326789556672	1541.5085937938113	1850.310725925336	1813.410080375673	0.21564846945972674	0.20621589606851934	117.51702515006764	230.401792835386	116.37318651154055	228.15920313430252
0.8566097860552276	973.4486723017528	982.4746854163355	1259.5376181560657	1253.8616999466299	1411.8123930154125	1398.066872247006	1563.9928867124117	1542.165394616801	1851.09917319388	1814.1828011826058	0.21564853096811026	0.2062159546108139	116.86326760289376	230.50061073107645	115.72579617620795	228.25706696260022
0.861771290933513	973.8632870867223	982.8931534418663	1260.0742003286612	1254.395867884975	1412.4138957752568	1398.66252037846	1564.659269995304	1542.8224775722908	1851.8879600574608	1814.9558547797244	0.21564859321881688	0.2062160138596346	116.21311161655467	230.59940086386632	115.08197234992986	228.35490339895478
0.8669638964751838	974.2780779697156	983.3117993126115	1260.6110118440886	1254.930264181684	1413.0156562410725	1399.2584237281883	1565.325939331446	1543.4798425873914	1852.6770864404143	1815.7292410924695	0.21564865622081297	0.20621607382351514	115.56653734084102	230.69816274690675	114.44169537577545	228.45271196239628
0.8721877900773816	974.6930448795488	983.7306229581594	1261.1480526289156	1255.4648887642697	1413.6176743385174	1399.8545822228396	1565.9928946456066	1544.1374895879046	1853.4665522656544	1816.502960044881	0.2156487199831729	0.2062161345110929	114.923525032209	230.7968958846177	113.80494570260635	228.55049216351472
0.877443160266411	975.1081877438891	984.1496243069557	1261.685322608456	1255.9997415590035	1414.2199499919416	1400.4509957877717	1566.6601358611963	1544.7954184982914	1854.2563574546357	1817.277011559566	0.21564878451508054	0.20621619593110904	114.2840550528781	230.89559977245517	113.1717038838251	228.6482435038779
0.8827301967045416	975.5235064892337	984.5688032862857	1262.222821706748	1256.5348224908964	1414.822483124369	1401.047664347031	1567.327662900245	1545.4536292416517	1855.0465019273302	1818.0513955576723	0.21564884982583155	0.2062162580924098	113.64810787199531	230.99427389877383	112.54195057883044	228.7459654781269
0.8880490901968541	975.9390010409005	984.9881598222614	1262.7605498465425	1257.0701314836845	1415.4252736574808	1401.64458782334	1567.9954756833881	1546.112121739711	1855.8369856022134	1818.8261119588756	0.21564891592483285	0.20621632100394963	113.01566406321945	231.09291774290614	111.91566655065981	228.84365757228807
0.8934000326981257	976.3546713230012	985.4076938397958	1263.2985069492718	1257.6056684597995	1416.0283215115844	1402.2417661380625	1568.6635741298307	1546.7708959127829	1856.6278083962225	1819.6011606813383	0.21564898282160583	0.2062163846747898	112.38670430440106	231.19153077411465	111.2928326652036	228.94131926179398
0.8987832173197573	976.7705172584222	985.827405262585	1263.8366929350293	1258.1414333403482	1416.631626605591	1402.8391992111835	1569.3319581573257	1547.4299516797498	1857.4189702247331	1820.3765416416884	0.21564905052578667	0.20621644911410272	111.76120937817905	231.29011245456059	110.67342989241297	229.03895001555793
0.904198838336744	977.1865387688129	986.2472940130948	1264.375107722556	1258.677426045099	1417.2351888570015	1403.4368869612956	1570.0006276821582	1548.089288958046	1858.2104710015433	1821.1522547550005	0.21564911904712777	0.20621651433117016	111.13916017046722	231.38866223656805	110.05743930432072	229.1365492924815
0.9096470911946843	977.6027357745555	986.6673600125323	1264.9137512292048	1259.213646492448	1417.83900818187	1404.0348293055615	1570.6695826191053	1548.748907663619	1859.0023106388278	1821.928299934755	0.2156491883954997	0.20621658033538648	110.52053766991594	231.4871795634972	109.4448420748231	229.23411654285155
0.915128172516836	978.019108194756	987.0876031808347	1265.452623370932	1259.750094599408	1418.443084494792	1404.633026159704	1571.3388228814285	1549.4088077109209	1859.7944890471285	1822.7046770928232	0.21564925858089273	0.20621664713626014	109.90532296785386	231.58566386974417	108.83561947937415	229.33165120799094
0.9206422801112097	978.435655947215	987.5080234366429	1265.9917240622635	1260.2867702815768	1419.0474177088706	1405.231477437971	1572.0083483808314	1550.068989012869	1860.5870061353116	1823.4813861394327	0.2156493296134166	0.20621671474341396	109.2934972573421	231.6841145802755	108.22975289427268	229.4291527197347
0.9261896129777101	978.8523789484149	987.9286206972869	1266.5310532162807	1260.8236734531233	1419.6520077357013	1405.8301830531213	1572.678159027449	1550.7294514808314	1861.3798618105525	1824.2584269831434	0.2156494015033043	0.20621678316658643	108.68504183278128	231.78253111074446	107.62722379618208	229.5266205011285
0.931770371315315	979.2692771134926	988.3493948787592	1267.070610744589	1261.3608040267547	1420.2568544853377	1406.4291429163916	1573.3482547298086	1551.3901950245927	1862.1730559782932	1825.0357995308157	0.21564947426091194	0.20621685241563528	108.07993808975152	231.88091286813142	107.02801376186835	229.62405396613758
0.9373847565293029	979.686350356229	988.7703458957037	1267.6103965573056	1261.8981619137064	1420.8619578662804	1407.0283569374828	1574.018635394819	1552.0512195523404	1862.9665885422314	1825.8135036875901	0.21564954789672114	0.20621692250053641	107.47816752360086	231.9792592485319	106.4321044668468	229.72145251830807
0.9430329712385201	980.1035985890136	989.1914736613812	1268.1504105630208	1262.4357470237026	1421.467317785433	1407.6278250245193	1574.6893009277244	1552.7125249706196	1863.7604594042687	1826.5915393568432	0.21564962242134003	0.2062169934313857	106.87971172954713	232.07756963913562	105.83947768580401	229.8188155523967
0.9487152192826929	980.5210217228398	989.612778087665	1268.6906526687912	1262.9735592649488	1422.0729341480974	1408.227547084044	1575.3602512320988	1553.3741111843299	1864.5546684645058	1827.3699064401806	0.21564969784550472	0.20621706521840236	106.28455240240146	232.17584341776092	105.25011529171024	229.91614245343953
0.9544317057297852	980.9386196672683	990.0342590850024	1269.231122780099	1263.5115985440934	1422.678806857931	1408.8275230209733	1576.0314862097998	1554.0359780966771	1865.3492156211885	1828.1486048373833	0.21564977418008166	0.20621713787192858	105.69267133492394	232.27407995099202	104.66399925478618	230.01343259611167
0.9601826368833979	981.3563923304172	990.4559165624078	1269.7718208008403	1264.0498647662155	1423.284935816931	1409.427752738586	1576.7030057609547	1554.6981256091615	1866.144100770698	1828.9276344463985	0.2156498514360678	0.20621721140243085	105.10405041872582	232.372278596682	104.08111164309958	230.11068534618244
0.9659682202902156	981.7743396189326	990.877750427431	1270.3127466332924	1264.5883578347903	1423.891320925404	1410.0282361384889	1577.3748097839255	1555.3605536215412	1866.939323807505	1829.706995163296	0.21564992962459367	0.2062172858205033	104.51867164271243	232.47043870197376	103.50143462090637	230.2079000583035
0.9717886647474951	982.1924614379708	991.2997605861406	1270.8539001780932	1265.1270776516724	1424.4979620819402	1410.6289731205945	1578.0468981752836	1556.023262031809	1867.7348846241487	1830.4866868822442	0.21565000875692367	0.20621736113686642	103.93651709314145	232.5685596044059	102.92495044892712	230.30507607810432
0.9776441803106027	982.6107576911744	991.7219469431	1271.3952813342146	1265.6660241170669	1425.104859183389	1411.229963583094	1578.7192708297832	1556.6862507361661	1868.530783111202	1831.2667094954802	0.2156500888444594	0.20621743736237202	103.35756895254599	232.66664062993368	102.35164148341573	230.4022127399803
0.9835349783005937	983.0292282806483	992.144309401343	1271.9368899989338	1266.2051971295004	1425.7120121248247	1411.831207422428	1579.391927640325	1557.349519628986	1869.327019157236	1832.0470628932717	0.21565016989873886	0.2062175145080027	102.78180950011301	232.76468109578127	101.78149017610122	230.4993093693629
0.9894612713118381	983.447873106943	992.5668478623568	1272.4787260678174	1266.7445965858076	1426.319420799533	1412.4327045332664	1580.0648684979428	1558.013068602799	1870.123592648802	1832.8277469638995	0.21565025193144036	0.20621759258487296	102.2092211098352	232.86268030659994	101.2144790727034	230.59636527916882
0.9954232732196957	983.8666920690175	992.9895622260481	1273.020789434676	1267.2842223810856	1426.9270850989606	1413.0344548084656	1580.738093291749	1558.6768975482426	1870.9205034703723	1833.6087615936017	0.2156503349543835	0.20621767160423188	101.63978625135496	232.96063755761134	100.65059081368963	230.69337977323448
1.0014211991882311	984.2856850642357	993.4124523907342	1273.563079991563	1267.82407440869	1427.5350049127148	1413.636458139063	1581.411601908935	1559.3410063540593	1871.7177515043425	1834.390106666573	0.21565041897952972	0.2062177515774654	101.07348748894583	233.05855213332688	100.08980813311064	230.79035214486066
1.0074552656779823	984.7048519883234	993.8355182531054	1274.1055976287232	1268.3641525601893	1428.14318012851	1414.238714414227	1582.0853942347142	1560.0053949070407	1872.5153366309648	1835.1717820649023	0.21565050401898617	0.2062178325160956	100.51030748059566	233.1564233066747	99.53211385800387	230.88728167570662
1.013525690453769	985.1241927353598	994.2587597082131	1274.6483422345857	1268.9044567253532	1428.7516106321589	1414.8412235212465	1582.7594701523133	1560.6700630920197	1873.313258728343	1835.953787668565	0.21565059008500584	0.2062179144317851	99.95022897794843	233.254250339407	98.97749090795696	230.98416763637215
1.0196326925925556	985.5437071977395	994.6821766494328	1275.1913136957194	1269.4449867921091	1429.3602963075239	1415.4439853454842	1583.4338295429206	1561.3350107918177	1874.1115176723724	1836.736123355364	0.2156506771899893	0.20621799733633647	99.39323482572217	233.35203248210019	98.42592229486036	231.08100928657223
1.0257764924913542	985.9633952661605	995.1057689684535	1275.7345118968199	1269.9857426465326	1429.9692370365074	1416.0469997703665	1584.108472285676	1562.000237887237	1874.910113336729	1837.5187890009222	0.2156507653464879	0.2062180812416954	98.8393079614616	233.4497689748532	97.87739112247073	231.1778058753698
1.0319573118751795	986.3832568295899	995.5295365552412	1276.2779367206706	1270.5267241728038	1430.5784326990065	1416.6502666773379	1584.7833982576226	1562.665744257012	1875.7090455928176	1838.3017844786277	0.21565085456720393	0.2062181661599524	98.2884314145922	233.54745904559968	97.33188058561063	231.27455664030276
1.0381753738050519	986.8032917752465	995.9534792980228	1276.821588048123	1271.067931253193	1431.1878831728943	1417.2537859458453	1585.4586073336877	1563.3315297777904	1876.5083143097509	1839.0851096596164	0.21565094486499362	0.20621825210334288	97.74058830610011	233.64510191022418	96.78937396965921	231.37126080685994
1.0444309026860459	987.2234999885661	996.3775970832525	1277.365465758057	1271.6093637680167	1431.797588333978	1417.857557453292	1586.1340993866372	1563.997594324088	1877.307919354297	1839.8687644127178	0.21565103625286833	0.20621833908425125	97.19576184803736	233.74269677361008	96.24985465015925	231.46791758888867
1.05072412427539	987.6438813531857	996.8018897955938	1277.9095697273651	1272.1510215956253	1432.4075480559798	1418.4615810750236	1586.8098742870584	1564.6639377682727	1878.1078605908629	1840.6527486044408	0.21565112874399708	0.20621842711521154	96.65393534343457	233.84024282864993	95.71330609293364	231.5645261897589
1.057055265690613	988.0644357509112	997.2263573178891	1278.4538998309124	1272.6929046123619	1433.0177622104975	1419.0658566842858	1587.485931903314	1565.330559980518	1878.9081378814433	1841.4370620989216	0.21565122235170697	0.2062185162089079	96.11509218470019	233.9377392551978	95.17971185213537	231.66108579857973
1.0634245554177415	988.4851630616896	997.6509995311312	1278.998455941507	1273.235012692534	1433.6282306669723	1419.670384152194	1588.1622721015126	1565.9974608287744	1879.7087510855863	1842.221704757892	0.21565131708948848	0.20621860637817968	95.57921585471195	234.03518522228114	94.64905557158636	231.75759559473954
1.0698322233195456	988.9060631635908	998.0758163144457	1279.5432379298823	1273.7773457083936	1434.238953292667	1420.2751633477114	1588.838894745482	1566.664640178744	1880.509700060368	1843.0066764406522	0.21565141297099172	0.20621869763601994	95.04628992514336	234.1325798862963	94.12132098300208	231.85405474482104
1.0762785006438331	989.32713593277	998.5008075450521	1280.0882456646477	1274.3199035300916	1434.8499299526197	1420.8801941376037	1589.515799696723	1567.3320978938325	1881.3109846603356	1843.7919770040178	0.2156515100100349	0.20621878999557966	94.51629805624543	234.2299223902519	93.59649190584605	231.95046240190277
1.0827636200317978	989.7483812434491	998.9259730982476	1280.6334790122744	1274.8626860256618	1435.4611605096225	1421.4854763864166	1590.192986814385	1567.9998338351284	1882.1126047374871	1844.577606302296	0.21565160822060117	0.20621888347016792	93.98922399696312	234.32721186609706	93.0745522473444	232.04681770846946
1.089287815526412	990.1697989678844	999.3513128473732	1281.1789378370552	1275.4056930609809	1436.0726448241837	1422.09100995644	1590.8704559552275	1568.6678478613621	1882.9145601412251	1845.3635641872443	0.2156517076168437	0.20621897807325576	93.46505158333457	234.42444743134547	92.55548600104521	232.14311979274498
1.0958513225808764	990.5913889763376	999.7768266637845	1281.724622001071	1275.948924499737	1436.6843827544901	1422.6967947076707	1591.5482069735795	1569.3361398288673	1883.7168507183112	1846.1498505080233	0.21565180821308683	0.20621907381847604	92.94376473907323	234.5216281915782	92.0392772473715	232.23936777113704
1.1024543780671139	991.0131511370533	1000.2025144168313	1282.27053136417	1276.4923802034057	1437.296374156384	1423.3028304977888	1592.2262397213156	1570.004709591557	1884.5194763128438	1846.9364651111734	0.2156519100238272	0.20621917071962664	92.42534747484024	234.61875323945424	91.52591015276266	232.33556074707303
1.1090972202843215	991.4350853162233	1000.6283759738199	1282.8166657839208	1277.036060031209	1437.9086188833166	1423.9091171821124	1592.9045540478064	1570.6735570008766	1885.3224367661994	1847.7234078405625	0.21565201306373738	0.2062192687906728	91.90978388726944	234.71582165372092	91.01536896864127	232.43169781012693
1.115780088967567	991.8571913779629	1001.0544111999899	1283.3630251155917	1277.5799638400886	1438.5211167863235	1424.515654613571	1593.5831497998925	1571.342681905773	1886.1257319170063	1848.5106785373523	0.2156521173476667	0.2062193680457471	91.39705815915659	234.81283250031993	90.50763803211157	232.52777803776553
1.1225032252964444	992.2794691842788	1001.4806199584833	1283.9096092121101	1278.12409148467	1439.1338677139825	1425.1224426426695	1594.2620268218413	1572.0120841526584	1886.9293616010964	1849.2982770399597	0.21565222289064462	0.20621946849915465	90.88715455877536	234.90978483174695	90.00270176464983	232.62380049395142
1.1292668719037753	992.7019185950428	1001.9070021103176	1284.4564179240353	1278.6684428172346	1439.7468715123848	1425.7294811174525	1594.9411849553148	1572.6817635853752	1887.7333256514698	1850.086203184015	0.21565232970788134	0.20621957016537248	90.38005743907706	235.006677686295	89.50054467163864	232.71976422821172
1.1360712728843656	993.1245394679544	1002.3335575143483	1285.003451099515	1279.2130176876751	1440.3601280250896	1426.336769883465	1595.6206240393228	1573.3517200451486	1888.5376238982428	1850.874456802314	0.21565243781477217	0.2062196730590527	89.87575123763236	235.1035100882873	89.00115134232328	232.81566827680217
1.1429166738038161	993.5473316585197	1002.7602860272477	1285.5507085842623	1279.7578159434747	1440.973637093098	1426.9443087837237	1596.3003439101951	1574.0219533705624	1889.3422561686186	1851.6630377247893	0.21565254722689695	0.20621977719502446	89.3742204761802	235.20028104860103	88.50450644927332	232.91151166241616
1.1498033217073829	993.9702950200128	1003.1871875034674	1286.098190221511	1280.302837429661	1441.5873985548071	1427.5520976586733	1596.9803444015338	1574.6924633975095	1890.1472222868324	1852.4519457784545	0.2156526579600255	0.2062198825882969	88.87544975988567	235.2969895634451	88.01059474768408	233.00729339319514
1.1567314651288954	994.3934294034503	1003.614261795212	1286.6458958519881	1280.8480819887811	1442.2014122459807	1428.1601363461564	1597.6606253441796	1575.3632499591606	1890.9525220741184	1853.241180787374	0.21565277003011632	0.20621998925405877	88.37942377750005	235.39363461569883	87.51940107542032	233.10301246430026
1.1637013540997225	994.8167346575574	1004.0415087524055	1287.1938253138744	1281.39354946086	1442.815677999708	1428.7684246813722	1598.3411865661717	1576.0343128859226	1891.7581553486611	1854.0307425726144	0.21565288345332234	0.20622009720768442	87.88612729990564	235.49021517211804	87.03091035173566	233.19866785471095
1.1707132401577995	995.2402106287343	1004.4689282226583	1287.741978442767	1281.9392396833648	1443.4301956463619	1429.3769624968372	1599.0220278927027	1576.7056520053948	1892.5641219255485	1854.8206309521963	0.2156529982459912	0.2062202064647325	87.39554518053774	235.5867301855469	86.54510757778189	233.29425853007706
1.177767376356704	995.6638571610274	1004.896520051238	1288.2903550716467	1282.485152491173	1444.0449650135677	1429.9857496223533	1599.7031491460834	1577.377267142337	1893.3704216167332	1855.6108457410605	0.2156531144246681	0.20622031704095115	86.90766235491901	235.68317859480157	86.06197783576499	233.38978344161296
1.1848640172747877	996.0876740960962	1005.3242840810357	1288.838955030841	1283.0312877165338	1444.6599859261605	1430.5947858849643	1600.384550145702	1578.049158118622	1894.1770542309853	1856.401386751017	0.21565323200609834	0.206220428952277	86.42246383958263	235.7795593223418	85.58150628826115	233.48524152493337
1.1920034190243662	996.5116612731762	1005.7522201525317	1289.387778147982	1283.5776451890283	1445.2752582061435	1431.2040711089176	1601.066230707975	1578.7213247531977	1894.9840195738423	1857.1922537907005	0.21565335100722888	0.20622054221484137	85.9399347317958	235.87587127520237	85.1036781778239	233.58063170011155
1.1991858392609598	996.935818529049	1006.1803281037614	1289.9368242479718	1284.124224735535	1445.8907816726487	1431.813605115623	1601.7481906463106	1579.3937668620413	1895.7913174475655	1857.9834466655223	0.21565347144521269	0.20622065684496854	85.46006021003996	235.972113346681	84.62847882723145	233.67595287348377
1.2064115371925936	997.3601456980111	1006.6086077702886	1290.4860931529488	1284.6710261801954	1446.5065561419042	1432.42338772362	1602.4304297710717	1580.0664842581273	1896.5989476510995	1858.7749651776348	0.21565359333740947	0.20622077285918144	84.98282553239551	236.06828441296238	84.15589363824984	233.77120393473888
1.2136807735891502	997.7846426118307	1007.0370589851597	1291.0355846822372	1285.2180493443645	1447.1225814271786	1433.0334187485257	1603.112947889516	1580.7394767513695	1897.4069099800085	1859.566809125867	0.21565371670138844	0.20622089027420243	84.50821603657096	236.1643833348062	83.68590809161833	233.86638375854818
1.2209938107917835	998.2093090997241	1007.4656815788811	1291.5852986523225	1285.7652940465866	1447.7388573387545	1433.6436980030076	1603.7957448057718	1581.4127441485946	1898.2152042264481	1860.3589783056987	0.21565384155493147	0.20622100910695576	84.03621713975735	236.26040895754704	83.21850774654013	233.9614912038087
1.2283509127223842	998.6341449883108	1007.8944753793744	1292.1352348767982	1286.312760102543	1448.3553836838755	1434.2542252967278	1604.4788203207788	1582.0862862534839	1899.0238301790998	1861.1514725091906	0.21565396791603608	0.20622112937457046	83.56681433771155	236.35636010952294	82.75367823998386	234.0565251125954
1.2357523448931043	999.0591501015859	1008.323440211949	1292.6853931663375	1286.8604473250234	1448.972160266712	1434.865000436313	1605.1621742322523	1582.7601028665413	1899.8327876231347	1861.9442915249567	0.2156540958029154	0.20622125109438227	83.09999320471252	236.4522356032976	82.29140528690186	234.15148431190755
1.2431983744159416	999.4843242608774	1008.7525758992584	1293.2357733286422	1287.408355523874	1449.5891868883102	1435.4760232253036	1605.8458063346318	1583.434193785036	1900.6420763401502	1862.7374351380965	0.21565422523400488	0.20622137428393653	82.63573939279013	236.5480342344381	81.83167467926978	234.24636761198053
1.2506892700123766	999.9096672848164	1009.1818822612723	1293.786375168411	1287.9564845059688	1450.2064633465566	1436.0872934641186	1606.5297164190408	1584.1085588029723	1901.4516961081354	1863.530903130162	0.215654356227961	0.2062214989609913	82.17403863169602	236.64375478232978	81.37447228576639	234.34117380634416
1.2582253020230734	1000.3351789892928	1009.6113591152325	1294.3371984872892	1288.5048340751591	1450.823989436127	1436.6988109500026	1607.2139042732344	1584.783197711029	1902.2616467014032	1864.3246952790926	0.2156544888036673	0.20622162514351833	81.71487672830699	236.73939600912854	80.91978405162808	234.43590167205548
1.2658067424176331	1000.7608591874274	1010.0410062756217	1294.8882430838373	1289.0534040322389	1451.4417649484499	1437.3105754769936	1607.8983696815612	1585.4581102965255	1903.0719278905574	1865.1188113591797	0.21565462298023438	0.20622175284970698	81.2582395660429	236.83495665964438	80.4675959978631	234.5305499691749
1.2734338648044117	1001.186707689524	1010.4708235541214	1295.4395087534765	1289.6021941748963	1452.0597896716517	1437.9225868358662	1608.5831124249034	1586.1332963433656	1903.8825394424218	1865.9132511410012	0.2156547587770038	0.20622188209796669	80.80411310445925	236.93043546110857	80.01789422082948	234.62511743960204
1.2811069444403917	1001.6127243030382	1010.9008107595747	1295.990995288452	1290.1512042976733	1452.6780633905184	1438.5348448140935	1609.2681322806388	1586.8087556319927	1904.6934811199978	1866.7080143913763	0.21565489621355258	0.20622201290692918	80.35248337930534	237.02583112369757	79.57066489232238	234.71960280911298
1.2888262582411194	1002.0389088325371	1011.3309676979511	1296.5427024777914	1290.7004341919267	1453.296585886448	1439.1473491958018	1609.9534290225884	1587.4844879393465	1905.5047526824105	1867.5031008733142	0.21565503530969213	0.20622214529545105	79.90333650165121	237.12114233977627	79.12589425889018	234.8140047857305
1.296592084790695	1002.4652610796591	1011.7612941723038	1297.094630107256	1291.2498836457771	1453.9153569374014	1439.7600997617224	1610.639002420967	1588.1604930388087	1906.3163538848519	1868.2985103459582	0.2156551760854746	0.2062222792826178	79.45665865742194	237.2163677829085	78.68356864104862	234.90832205896731
1.3044047043518285	1002.891780843074	1012.1917899827307	1297.6467779592974	1291.79955244407	1454.5343763178566	1440.3730962891434	1611.3248522423326	1588.8367707001553	1907.1282844785258	1869.0942425645312	0.21565531856119408	0.20622241488774473	79.01243610764504	237.31150610977784	78.24367443365918	235.0025533012813
1.312264398875954	1003.3184679184469	1012.6224549263384	1298.1991458130155	1292.3494403683308	1455.1536437987643	1440.9863385518684	1612.0109782495413	1589.5133206895098	1907.9405442105965	1869.890297280285	0.21565546275739067	0.20622255213038065	78.57065518722811	237.4065559579758	77.80619810489588	235.09669716656208
1.320171452013404	1003.7453220983933	1013.0532887971966	1298.751733444109	1292.8995471967169	1455.7731591474942	1441.5998263201625	1612.6973802016885	1590.1901427692897	1908.75313282413	1870.6866742404425	0.21565560869485126	0.20622269103031093	78.13130230481329	237.5015159456525	77.37112619577965	235.19075228943257
1.3281261491236485	1004.1723431724376	1013.4842913862988	1299.3045406248282	1293.4498727039713	1456.3929221277858	1442.213559360704	1613.3840578540605	1590.8672366981536	1909.5660500580316	1871.4833731881379	0.21565575639461573	0.20622283160756008	77.69436394271906	237.5963846729719	76.93844532041112	235.2847172865877
1.3361287772855897	1004.5995309269755	1013.9154624815226	1299.8575671239325	1294.0004166613803	1457.012932499705	1442.827537436541	1614.0710109580841	1591.544602230956	1910.379295646999	1872.280393862369	0.21565590587797698	0.20622297388239463	77.25982665613992	237.69116072059842	76.50814216514118	235.37859075592132
1.3441796253079266	1005.0268851452284	1014.3468018675856	1300.4108127066388	1294.5511788367214	1457.633190019585	1443.4417603070349	1614.75823926127	1592.2222391186876	1911.1928693214552	1873.0777359979315	0.2156560571664862	0.20622311787532635	76.8276770729426	237.7858426499879	76.08020348803257	235.47237127571134
1.352278983739575	1005.4544056072035	1014.7783093260048	1300.9642771345764	1295.1021589942206	1458.2536944399853	1444.0562277278152	1615.4457425071625	1592.9001471084287	1912.0067708074946	1873.875399325367	0.21565621028195428	0.2062232636071141	76.39790189349151	237.8804290035041	75.65461611907813	235.5660574057838
1.3604271448801535	1005.8820920896495	1015.2099846350535	1301.5179601657387	1295.6533568945024	1458.8744455096335	1444.6709394507286	1616.1335204352854	1593.5783259432947	1912.8209998268246	1874.6733835709038	0.21565636524645612	0.20622341109876888	75.97048788971733	237.9749183029635	75.2313669592404	235.65964768570848
1.3686244027905345	1006.3099443660132	1015.6418275697172	1302.0718615544315	1296.2047722945408	1459.495442973376	1445.2858952237843	1616.8215727810848	1594.2567753623787	1913.6355560967006	1875.471688456395	0.2156565220823337	0.2062235603715542	75.54542190494249	238.06930904998444	74.81044297994231	235.75314063444966
1.3768710533034536	1006.7379622063926	1016.0738379016473	1302.6259810512222	1296.7564049476057	1460.1166865721211	1445.9010947911008	1617.5098992758708	1594.9354951006953	1914.4504393298637	1876.2703136992554	0.21565668081219835	0.2062237114469919	75.12269085373555	238.16359972622013	74.39183122341637	235.84653475228697
1.3851673940341884	1007.1661453774985	1016.506015399122	1303.180318402895	1297.3082546032235	1460.7381760427936	1446.5165378928618	1618.1984996467709	1595.6144848891352	1915.2656492344875	1877.0692590124122	0.21565684145893588	0.20622386434686313	74.7022817213001	238.25778879295103	73.97551880170067	235.93982851837063
1.3935137243912972	1007.5944936426016	1016.9383598269947	1303.7348733523922	1297.860321007114	1461.359911118272	1447.1322242652504	1618.8873736166602	1596.2937444543943	1916.0811855141044	1877.868524104228	0.21565700404570748	0.2062240190932127	74.28418156338739	238.3518746907357	73.56149289668247	236.0330203921185
1.4019103455874267	1008.023006761496	1017.3708709466573	1304.2896456387743	1298.4126039011528	1461.9818915273445	1447.7481536404111	1619.5765209041197	1596.9732735189357	1916.897047867558	1878.668108678459	0.2156571685959547	0.2062241757083524	73.86837750519044	238.44585583847947	73.14974075915234	236.1261088111787
1.410357560650181	1008.4516844904418	1017.8035485159822	1304.8446349971516	1298.9651030233047	1462.604116994639	1448.364325746375	1620.2659412233597	1597.653071800909	1917.713235988917	1879.4680124341658	0.21565733513340318	0.20622433421486241	73.45485674160591	238.5397306336672	72.74024970865867	236.21909219183726
1.4188556744330574	1008.8805265821265	1018.2363922892855	1305.3998411586444	1299.517818107583	1463.2265872405817	1448.9807403070217	1620.9556342841745	1598.3331390141113	1918.5297495674292	1880.2682350656721	0.21565750368206424	0.2062244946355967	73.0436065372196	238.63349745381856	72.3330071340315	236.31196893099695
1.4274049936264492	1009.3095327856181	1018.6694020172783	1305.955263850328	1300.0707488839946	1463.8493019813354	1449.5973970420193	1621.6455997918827	1599.013474867925	1919.346588287453	1881.0687762624952	0.2156576742662407	0.20622465699368592	72.63461422463297	238.72715465247165	71.92800049140351	236.4047374020447
1.4360058267687137	1009.7387028463078	1019.1025774470114	1306.510902795169	1300.6238950784787	1464.4722609287342	1450.2142956667587	1622.335837447252	1599.6940790672456	1920.1637518283774	1881.8696357092683	0.21565784691052756	0.20622482131253905	72.22786720495787	238.82070056139491	71.52521730460285	236.4973959561903
1.4446584842573071	1010.16803650587	1019.5359183218332	1307.0667577119793	1301.177256412858	1465.095463790236	1450.8314358923046	1623.0263469464537	1600.3749513124337	1920.9812398645677	1882.6708130856853	0.21565802163981834	0.20622498761584954	71.82335294810764	238.91413349215873	71.12464516572072	236.5899429252022
1.453363278359986	1010.5975335022141	1019.9694243813445	1307.6228283153632	1301.7308326047912	1465.7189102688653	1451.4488174253431	1623.717127981	1601.056091299257	1921.7990520653032	1883.4723080664412	0.21565819847930714	0.2062251559275958	71.42105899081798	239.00745173112955	70.72627173305955	236.68237661599414
1.4621205232260774	1011.0271935694248	1020.4030953613373	1308.1791143156483	1302.2846233676996	1466.3426000631382	1452.0664399681048	1624.4081802376675	1601.7374987188123	1922.6171880946847	1884.2741203211438	0.21565837745449312	0.20622532627204734	71.0209729373455	239.10065354261314	70.33008473161317	236.7746953132446
1.470930534897817	1011.4570164377232	1020.8369309937552	1308.7356154188435	1302.838628410728	1466.966532867022	1452.6843032183244	1625.0995033984495	1602.419173257479	1923.4356476115906	1885.0762495142635	0.2156585585911822	0.20622549867376588	70.62308245933673	239.19373716885457	69.93607195324148	236.86689728003694
1.4797936313217521	1011.8870018334084	1021.270931006638	1309.2923313265715	1303.3928474386785	1467.5907083698612	1453.3024068691705	1625.7910971404842	1603.1011145968496	1924.2544302695928	1885.878695305058	0.2156587419154939	0.20622567315761112	70.2273752942856	239.2867008264293	69.54422125502606	236.95898075436708
1.48871013236022	1012.3171494788064	1021.7050951240675	1309.8492617360127	1303.9472801519516	1468.2151262563168	1453.9207506091827	1626.4829611359871	1603.7833224136605	1925.073535716882	1886.6814573474946	0.21565892745386234	0.20622584974874292	69.8338392462756	239.37954270961927	69.15452055993956	237.05094395170454
1.4976803598028874	1012.7474590922219	1022.1394230661223	1310.4064063398491	1304.5019262464962	1468.8397862063118	1454.5393341222186	1627.1750950521928	1604.465796379737	1925.892963596208	1887.4845352901932	0.2156591152330419	0.2062260284726244	69.44246218529588	239.47226098849205	68.7669578561763	237.14278506388655
1.5067046373783677	1013.1779303878806	1022.5739145488179	1310.9637648262012	1305.0567854137398	1469.4646878949582	1455.158157087383	1627.8674985512816	1605.1485361619198	1926.7127135447945	1888.2879287763415	0.21565930528011007	0.20622620935502842	69.05323204684828	239.56485380907543	68.3815211969195	237.23450225911802
1.5157832907659001	1013.6085630758814	1023.0085692840617	1311.521336878573	1305.6118573405417	1470.089830992505	1455.7772191789743	1628.560171290321	1605.8315414220071	1927.532785194278	1889.0916374436363	0.21565949762247172	0.20622639242203733	68.66613683121977	239.6573192916694	67.99819869938074	237.32609367970144
1.5249166476071065	1014.0393568621315	1023.4433869795851	1312.0791221757781	1306.167141709114	1470.7152151642558	1456.3965200664043	1629.25311292118	1606.5148118166705	1928.353178170612	1889.8956609241873	0.21565969228786314	0.20622657770004982	68.28116460359888	239.74965553183574	67.61697854519298	237.41755744389957
1.5341050375178134	1014.4703114483052	1023.8783673389056	1312.6371203918952	1306.7226381969806	1471.3408400705225	1457.0160594141532	1629.9463230904819	1607.1983469974095	1929.1738920940156	1890.6999988444704	0.21565988930435573	0.2062267652157837	67.89830349381373	239.84186060074717	67.23784897988662	237.50889164611
1.5433487920999491	1014.9014265317772	1024.3135100612583	1313.1953311961913	1307.278346476899	1471.9667053665446	1457.6358368816886	1630.6398014395168	1607.8821466104635	1929.9949265788791	1891.5046508252285	0.21566008870035983	0.20622695499627963	67.5175416955899	239.9339325436158	66.86079831227835	237.60009435442043
1.5526482449535108	1015.3327018055737	1024.7488148415478	1313.7537542530683	1307.834266216809	1472.592810702433	1458.2558521234098	1631.3335476041848	1608.5662102967544	1930.816281233696	1892.3096164814133	0.21566029050463006	0.20622714706890471	67.13886746643402	240.02586937963497	66.48581491431105	237.69116361124907
1.5620037316886017	1015.7641369583085	1025.1842813702847	1314.3123892219885	1308.3903970797592	1473.2191557230924	1458.8761047885712	1632.0275612149105	1609.2505376918077	1931.6379556609766	1893.1148954220916	0.21566049474626847	0.206227341461358	66.76226912694983	240.11766910145525	66.11288722061727	237.7820974336355
1.5714155899375468	1016.195731674133	1025.6199093335351	1314.8712357574195	1308.9467387238508	1473.8457400681584	1459.4965945212232	1632.721841896582	1609.9351284256875	1932.4599494571753	1893.9204872503813	0.21566070145472846	0.20622753820167264	66.38773506117286	240.20932967599947	65.74200372835912	237.87289381213486
1.580884159367074	1016.6274856326701	1026.0556984128568	1315.4302935087621	1309.5032908021674	1474.4725633719277	1460.1173209601366	1633.4163892684705	1610.6199821229177	1933.2822622126064	1894.7263915633623	0.21566091065981954	0.20622773731822008	66.01525371543539	240.3008490424836	65.37315299651527	237.96355071046855
1.5904097816905756	1017.0593985089613	1026.4916482852432	1315.9895621202854	1310.0600529627095	1475.0996252632829	1460.7382837387354	1634.1112029441588	1611.3050984024137	1934.1048935113602	1895.5326079519998	0.215661122391712	0.20622793883971638	65.64481359862839	240.39222511363914	65.00632364614285	238.05406606633915
1.5999928006804371	1017.4914699734045	1026.9277586230635	1316.5490412310614	1310.617024848332	1475.7269253656289	1461.35948248503	1634.8062825314678	1611.990476877408	1934.9278429312292	1896.339136001066	0.2156613366809407	0.20622814279522297	65.2764032814739	240.4834557742579	64.6415043593297	238.14443778939312
1.6096335621804478	1017.9236996916902	1027.3640290939993	1317.1087304748912	1311.1742060966685	1476.354463296811	1461.980916821536	1635.5016276323736	1612.6761171553687	1935.7511100436097	1897.14597528905	0.21566155355840966	0.20622834921415362	64.91001139651053	240.57453888171585	64.27868387945637	238.23466376244323
1.6193324141182788	1018.3560873247476	1027.8004593609912	1317.6686294802448	1311.731596340074	1476.9822386690548	1462.6025863652176	1636.197237842942	1613.3620188379373	1936.5746944134373	1897.9531253880884	0.21566177305539655	0.20622855812627763	64.54562663758406	240.6654722649837	63.917851010672166	238.32474184047896
1.6290897065180392	1018.7886325286755	1028.2370490821665	1318.2287378701822	1312.289195205543	1477.6102510888772	1463.2244907273976	1636.8931127532378	1614.0481815208345	1937.3985955990804	1898.760585863863	0.2156619952035567	0.20622876956172415	64.1832377591345	240.75625372398645	63.55899461702211	238.41466984897852
1.6389057915129117	1019.2213349546822	1028.6737979107847	1318.7890552622866	1312.8470023146488	1478.238500157023	1463.8466295136927	1637.5892519472532	1614.7346047937945	1938.222813152267	1899.5683562755305	0.21566222003492846	0.20622898355098604	63.822833576617995	240.84688103041844	63.20210362307262	238.50444558623713
1.6487810233578566	1019.6541942490223	1029.11070549517	1319.349581268593	1313.4050172834682	1478.8669854683822	1464.4690023239382	1638.2856550028268	1615.4212882404822	1939.0473466179903	1900.3764361756284	0.21566244758193812	0.20622920012492593	63.46440296583751	240.9373519269284	62.84716701306752	238.59406682179542
1.6587157584424002	1020.0872100529332	1029.5477714786505	1319.9103154955171	1313.963239722513	1479.495706611921	1465.091608752112	1638.9823214915646	1616.1082314384153	1939.8721955344288	1901.1848251099927	0.215662677877403	0.2062294193147782	63.107934862258844	241.02766412583878	62.494173830375075	238.68353129486786
1.6687103553034934	1020.5203820025646	1029.984995499487	1320.4712575437745	1314.5216692366503	1480.1246631705917	1465.714448386252	1639.679250978748	1616.795433958877	1940.6973594328397	1901.9935226176617	0.21566291095453713	0.20622964115215586	62.75341826099611	241.11781530932058	62.14311317750253	238.77283671521582
1.6787651746384535	1020.9537097289192	1030.4223771908146	1321.0324070083157	1315.0803054250368	1480.7538547212669	1466.3375208083864	1640.3764430232668	1617.4828953668432	1941.522837837485	1902.8025282307956	0.21566314684695764	0.2062298656690534	62.40084221705911	241.20780313113937	61.793974216110655	238.86198076431174
1.6888805793179813	1021.387192857786	1030.8599161805746	1321.5937634782495	1315.6391478810428	1481.3832808346565	1466.9608255944552	1641.073897177527	1618.170615220899	1942.3486302655356	1903.6118414745847	0.2156633855886862	0.20623009289785335	62.050195843708934	241.29762521223165	61.446746165674995	238.95096109126462
1.6990569343992543	1021.8208310096632	1031.2976120914398	1322.1553265367565	1316.1981961921695	1482.0129410752181	1467.5843623142196	1641.7716129873581	1618.8585930731426	1943.1747362269655	1904.4214618671467	0.21566362721415655	0.20623032287132775	61.70146831301099	241.387279142451	61.10141830384964	239.039775314508
1.7092946071391046	1022.2546237997001	1031.7354645407556	1322.7170957610244	1316.7574499399807	1482.6428350010863	1468.2081305311917	1642.469589991941	1619.5468284691153	1944.001155224471	1905.2313889194465	0.21566387175821897	0.20623055562264642	61.35464885576221	241.47676248208154	60.75797996649635	239.1284210230806
1.7195939670072704	1022.6885708376249	1032.1734731404679	1323.2790707221654	1317.3169087000238	1483.2729621639878	1468.8321298025537	1643.1678277237152	1620.2353209477112	1944.827886753374	1906.0416221352014	0.215664119256145	0.20623079118538	61.00972676057427	241.5660727583454	60.41642054665135	239.2168957736576
1.7299553856997325	1023.1226717276719	1032.6116374970509	1323.8412509851355	1317.8765720417493	1483.9033221091552	1469.4563596790679	1643.8663257082887	1620.9240700410862	1945.6549303015179	1906.852161010777	0.21566436974363237	0.20623102959350426	60.66669137337885	241.65520746534457	60.076729494248866	239.3051970899105
1.7403792371521247	1023.5569260685106	1033.0499572114359	1324.4036361086532	1318.4364395284297	1484.5339143752385	1470.0808197049946	1644.565083464347	1621.6130752745703	1946.4822853491712	1907.6630050350955	0.21566462325681035	0.20623127088140633	60.32553209803882	241.74416406621458	59.73889631635393	239.39332246483536
1.7508658975532332	1023.9913334531793	1033.4884318789461	1324.9662256451268	1318.996510717087	1485.1647384942328	1470.705509418015	1645.2641005035732	1622.3023361665876	1947.3099513689383	1908.4741536895447	0.2156648798322451	0.2062315150838894	59.98623839524225	241.8329399903305	59.40291057660943	239.48126935854089
1.76141574535857	1024.425893469005	1033.927061089216	1325.5290191405606	1319.5567851584024	1485.7957939913758	1471.3304283491368	1645.963376330544	1622.9918522285532	1948.1379278256438	1909.2856064478683	0.21566513950694574	0.20623176223617642	59.648799782356946	241.92153263330692	59.0687618945376	239.56903519725893
1.7720291613040315	1024.8606056975345	1034.3658444261234	1326.0920161344823	1320.1172623966406	1486.4270803850725	1471.955576022611	1646.6629104426445	1623.6816229647923	1948.966214176244	1910.0973627760745	0.21566540231836695	0.20623201237391728	59.31320583327033	242.00993935746374	58.73643994572922	239.65661737450864
1.7827065284196406	1025.2954697144587	1034.8047814677122	1326.655216159852	1320.6779419695636	1487.0585971867974	1472.5809519558443	1647.362702329973	1624.3716478724416	1949.794809869715	1910.9094221323303	0.215665668304418	0.2062322655331918	58.97944617802568	242.09815749077825	58.405934461407014	239.74401324993232
1.7934482320433673	1025.730485089536	1035.2438717861194	1327.218618742982	1321.238823408347	1487.6903439010116	1473.2065556593107	1648.062751475247	1625.0619264413606	1950.6237143469552	1911.7217839668617	0.21566593750346577	0.20623252175051746	58.647510502356454	242.18618432607036	58.07723522793094	239.8312201484223
1.8042546598350382	1026.1656513865166	1035.6831149474963	1327.7822234034456	1321.7999062374938	1488.3223200250652	1473.8323866364578	1648.7630573537035	1625.7524581540304	1951.4529270406747	1912.5344477218478	0.2156662099543412	0.20623278106285153	58.31738854742434	242.27401712088613	57.75033208646346	239.91823535965523
1.8151262017903238	1026.6009681630644	1036.1225105119318	1328.346029653993	1322.3611899747482	1488.9545250491085	1474.4584443836184	1649.4636194330037	1626.4432424854626	1952.2824473752883	1913.347412831315	0.2156664856963444	0.20623304350759963	57.989070109964814	242.3616530986037	57.42521493334789	240.00505614018766
1.8260632502548164	1027.036434970682	1036.5620580333791	1328.910037000466	1322.9226741310129	1489.5869584560032	1475.0847283899236	1650.1644371731409	1627.1342789031055	1953.1122747668169	1914.1606787210403	0.21566676476925098	0.20623330912261834	57.66254504128301	242.44908944534836	57.101873718886054	240.09167970949784
1.8370661999381863	1027.4720513546254	1037.0017570595696	1329.474244941702	1323.4843582102521	1490.2196197212172	1475.7112381371978	1650.86551002633	1627.8255668667375	1953.9424086227655	1914.9742448084282	0.21566704721331764	0.20623357794622324	57.337803247210104	242.53632331074914	56.78029844733828	240.1781032505678
1.848135447928429	1027.907816853829	1037.4416071319372	1330.0386529694483	1324.0462417094088	1490.852508312739	1476.3379730998734	1651.5668374369136	1628.517105828374	1954.7728483420192	1915.7881105024153	0.2156673330692869	0.20623385001719247	57.01483468800143	242.62335180782247	56.460479176967056	240.2643239108147
1.8592713937061955	1028.3437310008205	1037.8816077855345	1330.6032605682667	1324.608324118309	1491.485623690972	1476.9649327448894	1652.268418841256	1629.2088952321612	1955.6035933147275	1916.60227520335	0.21566762237839493	0.20623412537477273	56.69362937795813	242.71017201279756	56.14240601946949	240.3503388009849
1.8704744391592067	1028.7797933216436	1038.321758548956	1331.1680672154482	1325.170604919576	1492.1189653086487	1477.5921165316029	1652.970253667649	1629.900934514284	1956.4346429222007	1917.4167383028935	0.2156679151823764	0.20623440405868632	56.37417738503427	242.79678096377756	55.82606913966447	240.43614499410614
1.8817449885967616	1029.2160033357677	1038.7620589442488	1331.733072380909	1325.7330835885323	1492.7525326107177	1478.2195239116797	1653.672341336193	1630.5932231028514	1957.2659965367798	1918.2314991838925	0.2156682115234701	0.20623468610913426	56.05646883035661	242.88317565992475	55.511458755121566	240.52173952496378
1.8930834487643238	1029.6523605560103	1039.202508486832	1332.2982755271048	1326.2957595931064	1493.3863250342522	1478.8471543290038	1654.3746812587035	1631.2857604177993	1958.0976535217324	1919.0465572202759	0.21566851144442586	0.20623497156680526	55.740493888399214	242.96935306250816	55.19856513609557	240.60711939044995
1.9044902288582053	1030.0888644884462	1039.6431066854109	1332.8636761089267	1326.8586323937386	1494.0203420083458	1479.4750072195723	1655.0772728385948	1631.978545870782	1958.9296132311283	1919.8619117769322	0.21566881498850982	0.20623526047287924	55.42624278624862	243.05531009315746	54.88737860508991	240.69228154880693
1.9159657405403292	1030.525514632325	1040.083853041891	1333.4292735736105	1327.421701443285	1494.654582954008	1480.1030820113958	1655.7801154707793	1632.6715788650656	1959.7618750097247	1920.6775622095977	0.2156691221995121	0.2062355528690335	55.11370580356743	243.14104363386286	54.577889536638395	240.7772229189868
1.9275103979530908	1030.9623104799816	1040.5247470512904	1333.995067360634	1327.9849661869177	1495.289047284063	1480.7313781243952	1656.4832085415526	1633.3648587954212	1960.5944381928416	1921.4935078647331	0.21566943312175205	0.20623584879745066	54.802873272150464	243.22655052610207	54.270088356795895	240.86194037954556
1.9391246177343011	1031.3992515167472	1040.9657882016513	1334.5610569016171	1328.5484260620276	1495.9237344030398	1481.3598949702941	1657.1865514284816	1634.0583850480111	1961.4273021062413	1922.3097480794067	0.2156697478000847	0.2062361483008219	54.49373557593208	243.31182757177157	53.96396554340026	240.94643077044748
1.9508088190322228	1031.8363372208632	1041.4069759739543	1335.1272416202269	1329.1120804981267	1496.558643707074	1481.988631952523	1657.8901435003002	1634.7521570002864	1962.2604660660102	1923.1262821811765	0.21567006627990762	0.20623645142235555	54.18628315026581	243.3968715305673	53.659511625133746	241.03069088951452
1.9625634235206988	1032.273567063384	1041.8483098420206	1335.6936209320652	1329.67592891674	1497.1937745837877	1482.6175884660984	1658.5939841167824	1635.4461740208633	1963.093929378422	1923.9431094879558	0.21567038860716736	0.20623675820578258	53.880506481837074	243.48167912045028	53.35671718141384	241.1147174933576
1.9743888554143678	1032.7109405080912	1042.2897892724266	1336.2601942445733	1330.23997073131	1497.8291264121901	1483.2467638975252	1659.298072628637	1636.1404354694168	1963.927691339821	1924.7602293078999	0.21567071482836583	0.2062370686953617	53.57639610848855	243.5662470177631	53.05557284248789	241.19850729755126
1.9862855414839768	1033.1484570113973	1042.7314137244086	1336.8269609569243	1330.8042053470879	1498.4646985625607	1483.8761576246827	1660.0024083773872	1636.834940696563	1964.7617512364895	1925.5776409392736	0.2156710449905673	0.20623738293588761	53.27394261867448	243.65057185542537	52.75606928873458	241.28205697529484
1.9982539110717792	1033.586116022252	1043.17318264977	1337.3939204599162	1331.3686321610326	1499.1004903963392	1484.5057690167164	1660.706990695252	1637.5296890437453	1965.5961083445195	1926.395343670329	0.2156713791414055	0.20623770097269672	52.97313665159891	243.73465022380697	52.45819725059846	241.36536315694684
2.010294396107033	1034.0239169820475	1043.6150954927857	1337.9610721358656	1331.933250561701	1499.7365012660143	1485.1355974339226	1661.4118189050275	1638.2246798431113	1966.4307619296806	1927.2133367791714	0.21567171732908977	0.20623802285167295	52.67396889646625	243.81847866915632	52.16194750813884	241.44842242903542
2.0224074311215867	1034.4618593245211	1044.0571516901045	1338.528415358499	1332.4980599291407	1500.3727305150035	1485.7656422276361	1662.1168923199648	1638.919912417397	1967.2657112472853	1928.0316195336288	0.21567205960241226	0.20623834861925616	52.376430092444934	243.902053693193	51.867310891007946	241.5312313354807
2.0345934532655616	1034.8999424756585	1044.4993506706562	1339.0959494928422	1333.063059634785	1501.0091774775422	1486.3959027401188	1662.8222102436496	1639.615386079807	1968.10095554206	1928.8501911911258	0.21567240601075596	0.20623867832244655	52.080511028383626	243.98537175322417	51.57427827790525	241.61378637503367
2.0468529023231294	1035.3381658535939	1044.9416918555469	1339.6636738951104	1333.6282490413362	1501.6458414785611	1487.026378304436	1663.5277719698743	1640.3111001338873	1968.936494048001	1929.6690509985394	0.21567275660409949	0.20623901200881356	51.786202542396495	244.06842926010722	51.28284059634461	241.69608400086872
2.059186220728381	1035.7765288685086	1045.384174657962	1340.2315879125902	1334.193627502657	1502.282721833569	1487.6570682443432	1664.2335767825143	1641.0070538734037	1969.7723259882393	1930.488198192072	0.21567311143302814	0.20623934972650138	51.49349552181957	244.1512225798797	50.99298882263247	241.77812062203884
2.0715938535812968	1036.2150309225337	1045.8267984830677	1340.7996908835337	1334.7591943636587	1502.9198178485337	1488.2879718741674	1664.939623955402	1641.7032465822188	1970.6084505749054	1931.3076319971099	0.21567347054873667	0.20623969152423663	51.202380902883306	244.23374803201295	50.70471398142399	241.85989260132192
2.084076248663807	1036.6536714096437	1046.2695627279058	1341.3679821370365	1335.324948960186	1503.5571288197586	1488.919088498685	1665.6459127521966	1642.3996775341627	1971.4448670089837	1932.1273516280878	0.21567383400304005	0.20624003745133523	50.91284966998501	244.31600188708398	50.418007145184674	241.94139625359094
2.0966338564559543	1037.0924497155509	1046.7124667812868	1341.93646099292	1335.8908906188951	1504.1946540337526	1489.5504174129946	1666.3524424262487	1643.096345992898	1972.281574480162	1932.9473562883375	0.2156742018483793	0.20624038755770877	50.62489285621996	244.39798037020955	50.13285943450319	242.02262784843333
2.109267130152151	1037.5313652176083	1047.1555100236958	1342.505126761621	1336.4570186571505	1504.832392767121	1490.1819579024072	1667.0592122204826	1643.7932512118082	1973.1185721667066	1933.7676451699665	0.2156745741378306	0.2062407418938737	50.33850154255924	244.47967965702992	49.84926201740018	242.1035836066003
2.1219765256775314	1037.9704172846928	1047.5986918271728	1343.0739787440612	1337.0233323828877	1505.470344286418	1490.8137092423012	1667.766221367244	1644.4903924338403	1973.9558592352932	1934.5882174536875	0.21567495092511083	0.20624110051095598	50.0536668574714	244.56109587370884	49.56720610897173	242.1842597000068
2.1347625017044103	1038.4096052771044	1048.042011555215	1343.6430162315323	1337.5898310945083	1506.1085078480346	1491.4456706980134	1668.4734690881785	1645.1877688913935	1974.7934348408714	1935.4090723086938	0.21567533226458696	0.2062414634607011	49.77037997721345	244.6422250982141	49.286682971600385	242.26465225289576
2.147625519668832	1038.8489285464536	1048.485468562663	1344.212238505571	1338.1565140807486	1506.7468826980598	1492.0778415246975	1669.1809545940876	1645.885379806169	1975.6312981265105	1936.230208892499	0.21567571821128353	0.20624183079547923	49.488632125096046	244.72306335734902	49.00768391427846	242.344757339044
2.160566043787228	1039.2883864355533	1048.929062195595	1344.781644837836	1338.7233806205631	1507.3854680721536	1492.7102209672041	1669.888677084795	1646.5832243890447	1976.4694482232492	1937.051626350793	0.21567610882089072	0.2062422025682944	49.20841457141796	244.80360662809107	48.730200292564405	242.42457098298473
2.1735845410731627	1039.7279782783048	1049.372791791211	1345.3512344899807	1339.290429982995	1508.0242631954118	1493.3428082599428	1670.596635749002	1647.2813018399288	1977.307884249939	1937.8733238172915	0.21567650414977146	0.20624257883279173	48.929718633044104	244.88385083479807	48.45422350806621	242.50408915721346
2.1866814813541975	1040.167703399585	1049.816656677721	1345.9210067135248	1339.8576614270496	1508.6632672822286	1493.9756026267485	1671.304829764145	1647.979611347621	1978.146605313087	1938.6953004135746	0.21567690425497058	0.2062429596432652	48.652535673340026	244.96379185077967	48.17974500845594	242.583307783294
2.199857337288837	1040.6075611151325	1050.2606561742325	1346.490960749726	1340.4250742015709	1509.3024795361662	1494.6086032807505	1672.0132582962563	1648.678152089673	1978.985610506703	1939.5175552489413	0.2156773091942238	0.20624334505466457	48.37685710184451	245.043425496493	47.90675628717145	242.66222273156745
2.213112584383593	1041.0475507314304	1050.7047895906335	1347.0610958294499	1340.9926675451065	1509.94189914981	1495.2418094242335	1672.7219204998125	1649.3769232322436	1979.8248989121346	1940.3400874202457	0.21567771902596364	0.20624373512260555	48.10267437382572	245.12274753843667	47.63524888293614	242.74082981824176
2.2264477010101436	1041.487671545589	1051.1490562274737	1347.6314111730367	1341.56044068578	1510.5815253046321	1495.8752202484977	1673.4308155175906	1650.0759239299502	1980.664469597905	1941.1628960117396	0.21567813380932982	0.20624412990337468	47.82997899047041	245.20175369031494	47.3652143798754	242.81912480772007
2.2398631684225956	1041.927922845229	1051.5934553758511	1348.2019059901704	1342.12839284116	1511.2213571708528	1496.5088349337257	1674.1399424805222	1650.7751533257315	1981.5043216195586	1941.9859800949173	0.2156785536041776	0.20624452945394092	47.55876249799621	245.28043960983632	47.096644406767155	242.8971034088172
2.2533594707748548	1042.3683039083542	1052.0379863172825	1348.7725794797325	1342.6965232181155	1511.8613939072852	1497.1426526488262	1674.849300507528	1651.4746105506797	1982.3444540194746	1942.8093387283354	0.215678978471086	0.20624493383196127	47.28901648803003	245.35880090051796	46.82953063736204	242.97476127702976
2.2669370951380965	1042.8088140032412	1052.4826483235963	1349.343430829683	1343.2648310126986	1512.5016346612092	1497.776672551313	1675.5588887053873	1652.1742947239145	1983.1848658267268	1943.6329709574748	0.21567940847136635	0.2062453430957898	47.02073259695317	245.43683310953202	46.56386478972854	243.0520940121496
2.2805965315183476	1043.2494523883017	1052.9274406567924	1349.9144592169007	1343.8333154099844	1513.1420785682028	1498.4108937871333	1676.2687061685594	1652.874204952405	1984.025556056885	1944.4568758145435	0.21567984366707227	0.2062457573044871	46.753902505624865	245.51453172654146	46.29963862593286	243.12909715692513
2.294338272874165	1043.6902183119712	1053.3723625689324	1350.48566380706	1344.40197558395	1513.7827247520117	1499.045315490544	1676.9787519790452	1653.574340330836	1984.8665237118676	1945.2810523183325	0.21568028412100643	0.20624617651782817	46.48851793958602	245.59189218544634	46.03684395233722	243.20576619915664
2.308162815134429	1044.1311110125716	1053.8174133020045	1351.0570437544768	1344.9708106973226	1514.4235723243878	1499.6799367839483	1677.689025206219	1654.2746999414371	1985.7077677797486	1946.105499474028	0.21568072989673323	0.2062466007963101	46.22457066812058	245.6689098601928	45.77547261863219	243.2820965675055
2.3220706572162446	1044.5721297181879	1054.2625920877986	1351.6285982019672	1345.5398199014398	1515.064620384938	1500.3147567777485	1678.399524906666	1654.97528285383	1986.549287234589	1946.9302162730442	0.21568118105858416	0.20624703020116264	45.962052504575695	245.74558006686857	45.515516518113145	243.35808363329852
2.336062301042938	1045.0132736465396	1054.7078981477775	1352.2003262807057	1346.109002336107	1515.7058680209739	1500.9497745701963	1679.110250124028	1655.6760881248683	1987.3910810362595	1947.7552016928485	0.21568163767166904	0.20624746479435474	45.70095530594699	245.821898062306	45.25696758728736	243.43372270907275
2.3501382515621807	1045.4545420048457	1055.1533306929455	1352.7722271100715	1346.6783571294468	1516.3473143073518	1501.584989247235	1679.8211998888312	1656.3771147984723	1988.233148130257	1948.580454696782	0.21568209980188574	0.20624790463860576	45.441270972500206	245.89785904245218	44.999817805532075	243.509009047586
2.3642990167642037	1045.895933989696	1055.5988889237162	1353.3442997975023	1347.2478833977534	1516.9889583063168	1502.2203998823447	1680.5323732183238	1657.078361905469	1989.075487447523	1949.4059742338798	0.2156825675159293	0.20624834979739437	45.18299144767661	245.97345814231085	44.74405919502897	243.58393784135114
2.378545107700138	1046.3374487869114	1056.0445720297773	1353.9165434383413	1347.8175802453422	1517.6307990673392	1502.8560055363841	1681.243769116302	1657.7798284634196	1989.9180979042537	1950.2317592386894	0.21568304088129991	0.20624880033496537	44.9261087177656	246.04869043506915	44.48968382032763	243.6585042218794
2.392877038500453	1046.7790855714131	1056.4903791899571	1354.4889571156848	1348.3874467643975	1518.2728356269572	1503.491805257429	1681.9553865729476	1658.481513476457	1990.7609784017216	1951.0578086310863	0.21568351996631654	0.20624925631634214	44.6706148117446	246.1235509319813	44.23668378824368	243.7327032586909
2.4072953263935135	1047.2208435070809	1056.9363095720844	1355.0615399002265	1348.9574820348187	1518.9150670086085	1504.1277980806112	1682.6672245646462	1659.1834159351108	1991.6041278260757	1951.884121316086	0.21568400484012246	0.20624971780733362	44.41650180087163	246.19803457974922	43.98505124753137	243.806529958616
2.4218004917242455	1047.6627217466128	1057.3823623328492	1355.6342908500972	1349.527685124062	1519.5574922224637	1504.7639830279522	1683.3792820538142	1659.8855348161342	1992.4475450481525	1952.7106961836544	0.21568449557269867	0.20625018487454527	44.16376179857616	246.27213626127923	43.73477838862891	243.8799792645732
2.436393057972914	1048.1047194313858	1057.8285366176635	1356.2072090107088	1350.0980550869858	1520.20011026526	1505.4003591081964	1684.091557988723	1660.5878690823295	1993.2912289232806	1953.5375321085164	0.21568499223487206	0.20625065758538727	43.9123869603427	246.34585079568205	43.485857443702116	243.95304605702404
2.4510735517740176	1048.5468356913143	1058.2748315605213	1356.7802934145961	1350.6685909656935	1520.8429201201334	1506.0369253166505	1684.8040513033222	1661.2904176823781	1994.1351782910913	1954.3646279499696	0.2156854948983259	0.2062511360080863	43.66236948331789	246.41917293547885	43.238280686113285	244.02572515036445
2.46584250293529	1048.989069644702	1058.7212462838477	1357.3535430812478	1351.239291789365	1521.4859207564414	1506.6736806350023	1685.5167609170526	1661.9931795506504	1994.9793919753072	1955.1919825516775	0.215686003635611	0.20625162021169383	43.413701605881215	246.4920973663102	42.992040430057386	244.0980112926918
2.4807004444568266	1049.4314203980946	1059.167779898356	1357.9269570169415	1351.8101565740972	1522.1291111295882	1507.3106240311527	1686.2296857346623	1662.6961536070291	1995.8238687835455	1956.0195947414736	0.2156865185201562	0.20625211026609647	43.16637560775416	246.5646187068196	42.747129030722135	244.16989916632883
2.4956479125503126	1049.8738870461343	1059.6144315029005	1358.500534214581	1352.3811843227372	1522.7724901808517	1507.9477544590425	1686.9428246460232	1663.3993387567257	1996.668607507114	1956.8474633311648	0.21568703962627722	0.20625260624202618	42.92038380965823	246.63673150748946	42.503538883851434	244.24138338596094
2.510685446658382	1050.3164686714065	1060.0612001843251	1359.074273653522	1352.952374024715	1523.4160568372013	1508.585070858472	1687.6561765259403	1664.102733890094	1997.5136069208015	1957.675587116323	0.21568756702919012	0.20625310821107123	42.675718572951155	246.708430249535	42.26126242543978	244.31245849787956
2.5258135894740787	1050.7591643442895	1060.5080850173126	1359.648174299405	1353.523724655874	1524.059810011118	1509.2225721549248	1688.3697402339624	1664.8063378824406	1998.3588657826717	1958.503964876081	0.21568810080501988	0.2062536162456844	42.432372299685085	246.77970934507903	42.02029213181231	244.38311898021493
2.54103288696045	1051.2019731228017	1060.9550850642327	1360.2222351039804	1354.0952351783012	1524.7037486004135	1509.8602572593882	1689.0835146141906	1665.5101495938404	1999.2043828338506	1959.3325953729288	0.2156886410308134	0.20625413041919635	42.190337431988155	246.8505631344742	41.7806205189554	244.45335924002575
2.556343888370238	1051.6448940524408	1061.40219937498	1360.79645500493	1354.6669045401454	1525.3478714880368	1510.4981250681622	1689.7974984950736	1666.2141678689318	2000.050156798306	1960.1614773524914	0.21568918778454782	0.20625465080582447	41.94960645206447	246.9209858867107	41.5422401425094	244.5231736137066
2.571747146265715	1052.0879261660289	1061.849426986825	1361.3708329256915	1355.2387316754505	1525.9921775418948	1511.1361744626804	1690.5116906892201	1666.9183915367305	2000.8961863826357	1960.9906095433234	0.21568974114514577	0.20625517748068267	41.71017188200494	246.99097179825185	41.305143597652204	244.59255636617308
2.5872432165386163	1052.5310684835522	1062.296766924248	1361.9453677752783	1355.8107155039688	1526.6366656146547	1511.7744043093185	1691.2260899931907	1667.622819410428	2001.7424702758437	1961.8199906566879	0.21569030119248273	0.2062557105197956	41.4720262834453	247.06051499245223	41.06932351881551	244.66150169045432
2.602832658430207	1052.9743200120006	1062.7442181987835	1362.5200584480986	1356.3828549309894	1527.2813345435584	1512.412813459209	1691.9406951873007	1668.3274502871964	2002.589007149122	1962.6496193863454	0.21569086800740114	0.20625625000010642	41.2351622574206	247.12960951792775	40.83477257924824	244.7300037050736
2.6185160345514573	1053.4176797451998	1063.1917798088505	1363.0949038237654	1356.9551488471457	1527.9261831502197	1513.0514007480378	1692.6555050354089	1669.032282947974	2003.4357956556182	1963.4794944083183	0.21569144167172263	0.20625679599948846	40.99957244406687	247.19824934826465	40.601483491067484	244.79805645445595
2.6342939109033563	1053.8611466636494	1063.639450739593	1363.6699027669176	1357.5275961282377	1528.5712102404339	1513.6901649958622	1693.370518284713	1669.737316157274	2004.2828344302125	1964.3096143806806	0.2156920222682564	0.20625734859675846	40.76524952244654	247.26642838079715	40.36944900490198	244.86565390822943
2.6501668568973313	1054.304719734352	1064.0872299627079	1364.2450541270236	1358.1001956350392	1529.2164146039715	1514.3291050069006	1694.0857336655374	1670.4425486629652	2005.1301220892826	1965.139977943319	0.21569260988081546	0.20625790787168602	40.532186210373766	247.3341404358507	40.13866190971021	244.9327899593045
2.666135445375801	1054.7483979106455	1064.5351164362808	1364.8203567381959	1358.6729462131154	1529.861795014383	1514.9682195693447	1694.8011498911217	1671.147979196072	2005.977657230475	1965.9705837177141	0.2156932045942251	0.2062584739050056	40.30037526396336	247.40137925505405	39.90911503249663	244.99945842346642
2.6822002526328483	1055.1921801320268	1064.983109104606	1365.3958094189884	1359.245846692619	1530.5073502287826	1515.6075074551431	1695.5167656573985	1671.8536064705474	2006.8254384324553	1966.801430306691	0.21569380649433872	0.206259046778429	40.06980947773991	247.46813850163016	39.680801238209824	245.06565303832758
2.6983618584350144	1055.6360653239838	1065.431206898024	1365.9714109722127	1359.8188958881092	1531.153078987655	1516.246967419811	1696.232579642785	1672.5594291830741	2007.6734642546858	1967.6325162942037	0.21569441566804637	0.2062596265746561	39.84048168425943	247.53441175888292	39.453713429466006	245.13136746303644
2.71462084604223	1056.080052397812	1065.8794087327344	1366.5471601847269	1360.3920925983446	1531.7989800146324	1516.8865982022096	1696.9485905079507	1673.2654460128306	2008.5217332371676	1968.4638402450776	0.21569503220329062	0.2062602133773867	39.6123847537674	247.60019252821803	39.227844546185224	245.19659527525073
2.730977802228858	1056.524140250441	1066.3277135106262	1367.1230558272418	1360.9654356060894	1532.4450520162904	1517.5263985243437	1697.6647968956017	1673.9716556212816	2009.3702439002018	1969.2954007047804	0.21569565618907824	0.2062608072713346	39.38551159418421	247.66547422966687	39.00318756572233	245.2613299730001
2.747433317304874	1056.9683277642491	1066.7761201190913	1367.6990966541148	1361.5389236779074	1533.0912936819268	1518.1663670911464	1698.381197430247	1674.6780566519462	2010.2189947441364	1970.1271961991686	0.21569628771549174	0.2062614083422379	39.15985515086504	247.73025020043133	38.77973550239403	245.32556497200858
2.763987985137163	1057.4126138068877	1067.22462743085	1368.2752814031471	1362.1125555639658	1533.737703683351	1518.8065025902665	1699.0977907179781	1675.3846477301804	2011.0679842491231	1970.9592252342509	0.21569692687370437	0.20626201667687163	38.935408406250644	247.79451369307935	38.55748140723881	245.38929360429756
2.780642403170963	1057.8569972310843	1067.673234303755	1368.8516087953665	1362.6863299978154	1534.3842806746522	1519.446803691843	1699.8145753462227	1676.0914274629345	2011.9172108748455	1971.7914862959208	0.21569757375599244	0.20626263236306125	38.71216437962721	247.85825787473004	38.33641836779134	245.4525091171963
2.797397172451417	1058.3014768744642	1068.1219395806136	1369.428077534824	1363.2602456961927	1535.0310232919862	1520.0872690482897	1700.5315498835196	1676.7983944385317	2012.766673060275	1972.623977849715	0.21569822845574801	0.20626325548969426	38.49011612730828	247.92147582751932	38.1165395082935	245.5152046745643
2.8142528976452668	1058.746051559359	1068.5707420889964	1370.0046863083792	1363.8343013588044	1535.677930153346	1520.7278972940753	1701.248712879281	1677.505547226432	2013.6163692234068	1973.4566983405566	0.2156988910674943	0.20626388614673424	38.26925674191443	247.9841605454567	37.89783798898134	245.57737335347338
2.831210187062679	1059.1907200926103	1069.0196406410425	1370.5814337854792	1364.4084956681108	1536.3249998583294	1521.3686870454897	1701.9660628635427	1678.2128843769904	2014.4662977609878	1974.2896461924877	0.2156995616868968	0.2062645244252333	38.04957935243874	248.0463049344835	37.68030700600502	245.6390081429854
2.848269652679189	1059.6354812653783	1069.4686340332687	1371.1583186179432	1364.9828272891111	1536.9722309879123	1522.0096369004182	1702.6835983467292	1678.9204044212158	2015.3164570482575	1975.1228198084093	0.2157002404107803	0.20626517041734405	37.831077123919385	248.107901810552	37.463939791232406	245.70010194380302
2.865431910157798	1060.0803338529406	1069.9177210463677	1371.7353394397348	1365.5572948691179	1537.6196221042067	1522.6507454381065	1703.4013178193943	1679.6281058705272	2016.166845438663	1975.9562175698109	0.21570092733713955	0.2062658242163359	37.613743257352326	248.16894389980007	37.24872961224173	245.7606475679204
2.882697578871184	1060.5252766145	1070.366900445019	1372.312494866749	1366.1318970375455	1538.2671717502337	1523.2920112189338	1704.1192197519867	1680.3359872165136	2017.017461263604	1976.7898378365105	0.2157016225651553	0.20626648591660562	37.39757098953851	248.22942383692134	37.03466977190692	245.82063773670234
2.900067281924058	1060.9703082929746	1070.816170977677	1372.8897834965703	1366.7066324056732	1538.9148784496733	1523.9334327841655	1704.837302594583	1681.0440469306734	2017.8683028321354	1977.6236789463676	0.21570232619520954	0.2062671556136926	37.182553592545446	248.2893341629533	36.82175360819383	245.88006507913815
2.9175416461756507	1061.4154276147972	1071.2655313763742	1373.4672039082527	1367.2814995664241	1539.5627407066263	1524.5750086557196	1705.5555647766373	1681.7522834641688	2018.7193684306983	1978.4577392150168	0.21570303832889795	0.2062678334042918	36.96868437388184	248.34866732556839	36.6099744940293	245.93892213189974
2.9351213022623317	1061.8606332897066	1071.7149803565096	1374.0447546620803	1367.8564970941295	1540.2107570053638	1525.216737335917	1706.2740047067177	1682.4606952475654	2019.5706563228257	1979.292016935581	0.21570375906904565	0.2062685193862692	36.75595667603193	248.40741567709483	36.39932583709742	245.99720133765368
2.952806884620376	1062.3059240105401	1072.1645166166459	1374.622434299337	1368.4316235443002	1540.858925810082	1525.8586173072424	1706.9926207722492	1683.1692806905767	2020.4221647488616	1980.1265103783928	0.21570448851972207	0.20626921365867398	36.544363876419084	248.46557147376006	36.189801079592144	246.05489504360594
2.970599031508854	1062.7512984530172	1072.6141388382905	1375.20024134206	1369.0068774533834	1541.5072455646448	1526.5006470320852	1707.7114113392392	1683.8780381817953	2021.2738919256612	1980.9612177907	0.21570522678625645	0.20626991632175426	36.333899387063866	248.52312687406084	35.981393698006286	246.11199550086167
2.9884983850326714	1063.196755275528	1073.0638456856875	1375.7781742928048	1369.5822573385274	1542.1557146923315	1527.142824952495	1708.4303747520146	1684.586966088434	2022.1258360463007	1981.7961373963826	0.21570597397525174	0.206270627476972	36.124556654613116	248.58007393870503	35.77409720308788	246.16849486337742
3.006505591165733	1063.6422931189168	1073.513635805599	1376.3562316343973	1370.1577616973402	1542.8043315955788	1527.7851494899217	1709.1495093329477	1685.2960627560542	2022.9779952797776	1982.631267395655	0.2157067301946017	0.20627134722701587	35.91632915980881	248.63640462700278	35.56790513941087	246.22438518557465
3.0246212997742656	1064.087910606255	1073.963507827083	1376.9344118296824	1370.7333890076368	1543.4530946557109	1528.4276190449546	1709.868813382174	1686.0053265082877	2023.8303677706986	1983.4666059647632	0.21570749555350588	0.20627207567581782	35.70921041744441	248.6921107977978	35.36281108527328	246.2796584222815
3.0428461646402667	1064.5336063426257	1074.4134603612738	1377.5127133212789	1371.3091377271976	1544.1020022326825	1529.070231997064	1710.5882851773201	1686.7147556465688	2024.6829516389837	1984.3021512556911	0.21570827016248487	0.20627281292856722	35.50319397641579	248.74718420841964	35.15880865264626	246.33430642762687
3.0611808434850984	1064.9793789148946	1074.8634920011584	1378.0911345313232	1371.8850062935142	1544.7510526648089	1529.7129867043348	1711.3079229732177	1687.4243484498527	2025.5357449795517	1985.1379013958506	0.21570905413339655	0.20627355909172684	35.29827341908822	248.80161651136586	34.955891486759356	246.3883209527703
3.079625997993227	1065.4252268914802	1075.3136013213445	1378.6696738612086	1372.4609931235325	1545.4002442684875	1530.3558815031943	1712.0277250016138	1688.1341031743284	2026.3887458619997	1985.9738544877714	0.21570984757945322	0.2062743142730471	35.094442361318215	248.85539925424382	34.75405326593318	246.44169364467962
3.0981822938360946	1065.8711488221236	1075.7637868778318	1379.2483296913283	1373.0370966133958	1546.0495753379291	1530.9989147081424	1712.7476894708836	1688.8440180531375	2027.2419523302908	1986.8100086087884	0.21571065061523684	0.20627507858158387	34.891694452358934	248.90852387953782	34.55328770162305	246.49441604677122
3.116850400696155	1066.3171432376569	1076.214047207782	1379.8271003808125	1373.6133151381875	1546.6990441448775	1531.6420846114788	1713.4678145657383	1689.5540912960846	2028.0953624024326	1987.6463618107296	0.2157114633567163	0.2062758521277114	34.6900233744891	248.9609817210585	34.353588537938776	246.54647959506838
3.135630992291033	1066.763208649761	1076.6643808292768	1380.4059842672566	1374.1896470516588	1547.3486489383245	1532.2853894830175	1714.188098446922	1690.264321089337	2028.948974070142	1988.4829121195858	0.21571228592126396	0.20627663502313998	34.489422842802014	249.0127640038263	34.15494955151371	246.59787561785197
3.1545247463978408	1067.209343550727	1077.1147862410805	1380.9849796664544	1374.7660906859658	1547.9983879442254	1532.9288275698095	1714.9085392509135	1690.9747055951361	2029.8027852985226	1989.3196575351922	0.21571311842767268	0.20627742738093313	34.289886605249194	249.06386184325675	33.95736455152655	246.64859533525305
3.1735323448776414	1067.6555464132166	1077.5652619224009	1381.5640848721248	1375.3426443513997	1548.6482593652129	1533.5723970958554	1715.6291350896245	1691.6852429514922	2030.6567940257285	1990.1565960308988	0.2157139609961736	0.20627822931552128	34.09140844221838	249.11426624259911	33.76082737924298	246.69862985657528
3.192654473700048	1068.101815690011	1078.0158063326394	1382.1432981556325	1375.9193063361072	1549.2982613802974	1534.2160962618145	1716.3498840500843	1692.3959312718787	2031.5109981626206	1990.9937255532343	0.21571481374845228	0.2062790409427204	33.893982166329806	249.16396809188882	33.56533190791379	246.7479701793054
3.211891822967991	1068.548149813765	1078.466417911146	1382.7226177657076	1376.4960749058168	1549.9483921445758	1534.8599232447127	1717.070784194131	1693.1067686449276	2032.3653955924287	1991.8310440215714	0.21571567680766762	0.20627986237974852	33.69760162255989	249.212958168122	33.37087204274576	246.79660718882224
3.2312450869426166	1068.9945471967546	1078.9170950769678	1383.3020419281656	1377.0729483035584	1550.5986497889332	1535.5038761976493	1717.7918335580985	1693.8177531341175	2033.2199841704053	1992.6685493277882	0.21571655029846917	0.2062806937452419	33.502260687622766	249.26122713112272	33.177441720494244	246.84453165531158
3.2507149640683446	1069.4410062306195	1079.367836228592	1383.881568845614	1377.6499247493723	1551.2490324197292	1536.147953249489	1718.513030152487	1694.5288827774527	2034.0747617234654	1993.5062393359146	0.21571743434701468	0.20628153515927344	33.30795327005035	249.3087655234849	32.985034909288515	246.89173423242755
3.2703021569980693	1069.8875252861058	1079.8186397436898	1384.4611966971636	1378.2270024400264	1551.8995381185011	1536.7921525045629	1719.2343719616472	1695.2401555871465	2034.929726049839	1994.3441118817875	0.21571832908099026	0.20628238674336863	33.114673309988575	249.35556377004832	32.79364560863905	246.93820545793278
3.2900073726185273	1070.3341027128047	1080.2695039788573	1385.0409236381354	1378.8041795487231	1552.5501649416449	1537.4364720423607	1719.955856943447	1695.9515695492998	2035.7848749187065	1995.182164772698	0.2157192346296263	0.20628324862052472	32.922414779015526	249.4016121752793	32.603267849233816	246.9839357510209
3.3098313220758016	1070.7807368388897	1080.720427269351	1385.6207477997636	1379.3814542248062	1553.2009109201072	1538.0809099172218	1720.6774830289455	1696.6631226235727	2036.6402060698406	1996.020395787034	0.21572015112371792	0.20628412091522694	32.73117167982127	249.44690092181554	32.41389569245803	247.02891540934797
3.329774720800988	1071.2274259708418	1081.1714079288156	1386.2006672888863	1379.9588245934538	1553.8517740590567	1538.7254641580091	1721.3992481220462	1697.3748127428462	2037.4957172132224	1996.8588026739071	0.21572107869564405	0.20628500375346848	32.540938045989606	249.4914200679632	32.225523230394174	247.07313460862497
3.349838288536016	1071.6741683931834	1081.6224442490202	1386.7806801876457	1380.5362887553824	1554.502752337565	1539.370132767799	1722.1211500991626	1698.0866378128921	2038.3514060286802	1997.6973831527955	0.21572201747938544	0.2062858972627667	32.351707942150824	249.535159549152	32.03814458580746	247.11658340273425
3.370022749359618	1072.120962368203	1082.0735344995805	1387.360784553179	1381.1138447865387	1555.1538437082834	1540.0149137235562	1722.8431868088744	1698.7985957120325	2039.2072701655059	1998.5361349131672	0.21572296761054427	0.206286801572183	32.16347546365432	249.57810917461757	31.85175391188386	247.159251721052
3.390328831713469	1072.5678061356762	1082.5246769276848	1387.9409784173035	1381.6914907377914	1555.805046097109	1540.6598049758081	1723.5653560715796	1699.5106842907976	2040.0633072420778	1999.3750556141092	0.21572392922636613	0.20628771681234115	31.97623473607382	249.62025862472365	31.666345391822688	247.2011293656542
3.4107572684284713	1073.0146979125823	1082.975869757808	1388.521259786198	1382.269224634611	1556.456357402845	1541.3048044483066	1724.2876556791325	1700.22290137157	2040.919514845461	2000.2141428839363	0.21572490246575593	0.20628864311544606	31.789979915301956	249.66159744985634	31.481913238749257	247.24220600986155
3.431308796751202	1073.4616358928188	1083.42711119143	1389.1016266400798	1382.847044476754	1557.107775496863	1541.9499100376959	1725.010083394491	1700.9352447482347	2041.775890531019	2001.0533943198075	0.21572588746930185	0.20628958061530314	31.604705187593936	249.70211507205386	31.29845169591863	247.28247120039305
3.4519841583705158	1073.90861824692	1083.8783994067535	1389.6820769328913	1383.424948237949	1557.75929822277	1542.5951196131819	1725.7326369513635	1701.6477121858318	2042.63243182203	2001.8928074873497	0.21572688437929305	0.20629052944733792	31.420404768978187	249.74180077912752	31.115955036031664	247.3219143509632
3.47278409944432	1074.3556431217535	1084.3297325584017	1390.2626085919535	1384.0029338655559	1558.4109233960419	1543.2404310161699	1726.4553140538237	1702.3603014201765	2043.4891362092594	2002.7323799202375	0.21572789333974204	0.20629148974861514	31.237072905045352	249.78064372338122	30.934417561104055	247.36052474204917
3.4937093706264992	1074.8027086402299	1084.7811087771315	1390.8432195176438	1384.5809992802458	1559.0626488036826	1543.8858420599317	1727.1781123759517	1703.0730101575061	2044.3460011505697	2003.5721091198109	0.21572891449640477	0.20629246165785933	31.054703871363017	249.81863292393973	30.753833602830127	247.39829152211314
3.514760727094002	1075.2498129010078	1085.232526169535	1391.4239075830603	1385.159142375668	1559.7144722038704	1544.5313505292497	1727.901029561459	1703.7858360741088	2045.203024070506	2004.4119925546656	0.2157299479968008	0.20629344531547397	30.873291972668085	249.85575726104435	30.5741975217461	247.4352037020726
3.535938928574102	1075.6969539781803	1085.683982817732	1392.004670633671	1385.7373610181035	1560.3663913255862	1545.1769541800545	1728.6240632233	1704.4987768159415	2046.0602023598703	2005.252027660237	0.21573099399023782	0.20629444086356324	30.692831542917702	249.8920054754708	30.395503707419266	247.4712501555914
3.557244739371806	1076.1441299209773	1086.1354767790694	1392.585506486977	1386.315653046131	1561.0184038682573	1545.8226507390718	1729.3472109432944	1705.211829998257	2046.9175333753078	2006.092211838394	0.21573205262782955	0.20629544844595124	30.513316945245606	249.92736616759794	30.21774657820788	247.50641961733345
3.578678928397448	1076.5913387534486	1086.5870060858083	1393.166412932157	1386.8940162702743	1561.6705075013826	1546.4684379034495	1730.0704702717314	1705.924993205213	2047.7750144388729	2006.9325424570072	0.21573312406252002	0.20629646820820327	30.33474257151829	249.96182779438095	30.040920581006503	247.5407006800524
3.600242269194432	1077.0385784741513	1087.0385687448115	1393.7473877297152	1387.4724484726544	1562.3226998641578	1547.1143133403912	1730.7938387269787	1706.6382639894894	2048.632642837596	2007.7730168495318	0.21573420844910549	0.2062975002976481	30.157102842429595	249.99537866888568	29.86502019119507	247.57408179464983
3.6219355399671502	1077.485847055832	1087.490162737225	1394.3284286111216	1388.0509474066316	1562.974978565099	1547.7602746867806	1731.5173137950799	1707.3516398718866	2049.490415823047	2008.6136323145702	0.2157353059442558	0.20629854486339735	29.98039220720966	250.02800695813494	29.6900399124861	247.6065512673813
3.643759523609069	1077.933142445105	1087.9417860181613	1394.9095332784518	1388.6295107964515	1563.6273411816583	1548.406319548805	1732.2408929293558	1708.0651183409364	2050.3483306108933	2009.4543861154448	0.2157364167065391	0.20629960205636863	29.804605143450317	250.05970068072202	29.515974276626366	247.63809725816827
3.6657150077309777	1078.3804625621224	1088.3934365163675	1395.4906994040152	1389.2081363368727	1564.2797852598324	1549.0524455015657	1732.9645735499855	1708.778696852488	2051.206384380443	2010.295275479742	0.21573754089644182	0.2063006720293076	29.62973615683586	250.09044770459877	29.34281784319319	247.66870777774602
3.6878027846894206	1078.827805300245	1088.8451121338985	1396.0719246299827	1389.7868216928032	1564.9323083137692	1549.6986500886908	1733.6883530435973	1709.4923728293022	2052.0645742741917	2011.1362975988752	0.2157386786763958	0.20630175493680786	29.45577978129586	250.12023574771592	29.170565199718112	247.69837068853667
3.710023651615288	1079.2751685257124	1089.2968107457878	1396.6532065680178	1390.3655644989287	1565.5849078253775	1550.3449308219479	1734.4122287628538	1710.2061436606448	2052.9228973973723	2011.9774496276339	0.2157398302107988	0.20630285093533726	29.28273057849583	250.14905237336643	28.999210961272183	247.7270737006911
3.732378410442586	1079.7225500772968	1089.7485301997037	1397.2345427988844	1390.9443623593304	1566.2375812439116	1550.9912851808367	1735.1361980260147	1710.9200067018553	2053.781350817471	2012.8187286837133	0.2157409956660391	0.20630396018325634	29.11058313774265	250.17688498878852	28.828749770218565	247.75480436964426
3.7548678679373717	1080.1699477659647	1090.2002683156106	1397.8159308720665	1391.5232128471037	1566.8903259855701	1551.6377106121893	1735.8602581165162	1711.6339592739305	2054.6399315637664	2013.6601318472601	0.2157421752105213	0.20630508284084503	28.939332075970015	250.2037208445836	28.659176296336227	247.78155009599868
3.777492835726878	1080.6173593745289	1090.652022885423	1398.397368305378	1392.1021135039728	1567.543139433082	1552.2842045297625	1736.5844062825317	1712.3479986630928	2055.498636626848	2014.5016561603989	0.21574336901468788	0.20630621907032348	28.768972037520143	250.2295470322715	28.490485236507084	247.80729812337086
3.8002541303288	1081.0647826572974	1091.1037916726573	1398.9788525845647	1392.6810618398993	1568.1960189352899	1552.9307643138252	1737.3086397365335	1713.0621221203571	2056.3574629581353	2015.34329862676	0.21574457725104682	0.20630736903587635	28.5994976938091	250.25435048120562	28.322671314454055	247.83203553507337
3.823152573180761	1081.5122153397162	1091.5555724120727	1399.560381162904	1393.260055332681	1568.8489618067197	1553.5773873107357	1738.0329556548418	1713.776326861086	2057.2164074693796	2016.1850562109912	0.21574580009419497	0.2063085329036767	28.43090374339954	250.27811795764137	28.155729280799278	247.85574925353285
3.8461889906699622	1081.9596551180118	1092.0073628093164	1400.1419514608008	1393.8390914275546	1569.5019653271613	1554.2240708325237	1738.7573511771775	1714.4906100645514	2058.0754670321794	2017.0269258382764	0.21574703772084328	0.20630971084191166	28.263184911673306	250.30083606299013	27.98965391269303	247.87842603755416
3.8693642141629967	1082.4070996588234	1092.4591605405597	1400.7235608653755	1394.418167536788	1570.1550267412265	1554.870812156456	1739.481823406202	1715.2049688734749	2058.9346384774663	2017.8689043938375	0.21574829030984372	0.20631090302080246	28.096335950758657	250.32249123044312	27.82444001375552	247.9000524802832
3.892679080035866	1082.8545465988366	1092.9109632521279	1401.3052067300487	1394.9972810392665	1570.8081432579143	1555.5176085246048	1740.2063694070548	1715.9194003935777	2059.7939185950054	2018.710988722439	0.21574955804221424	0.2063121096126344	27.93035163924651	250.3430697239237	27.66008241388772	247.92061500734417
3.9161344297041563	1083.301993544407	1093.36276856013	1401.8868863741188	1395.576429280076	1571.4613120501615	1556.164457143407	1740.9309862068815	1716.6339016931124	2060.6533041328717	2019.553175627875	0.215750841101165	0.20631333079177874	27.765226782321406	250.36255763686495	27.496575969264086	247.94009987614118
3.9397311096534064	1083.7494380711885	1093.814574050085	1402.4685970823443	1396.1556095700894	1572.114530254403	1556.811355183225	1741.655670794372	1717.3484698024067	2061.512791796947	2020.3954618724713	0.21575213967212667	0.2063145667347187	27.600956211252196	250.38094088807702	27.333915561895992	247.95849317102693
3.963469971469652	1084.1968777237403	1094.2663772765325	1403.0503361044994	1396.7348191855256	1572.7677949701003	1557.458299777885	1742.3804201192593	1718.0631017133726	2062.372378250366	2021.2378441765488	0.2157534539427741	0.2063158176200755	27.43753478339204	250.39820522035006	27.172096099682676	247.97578080306994
3.987351871870168	1084.6443100151496	1094.7181757626554	1403.6321006549495	1397.3140553675296	1573.4211032592948	1558.1052880242337	1743.105231091853	1718.7777943790427	2063.2320601130073	2022.080319217914	0.21575478410305746	0.20631708362863427	27.274957382021967	250.4143361991737	27.01111251614202	247.99194850743515
4.01137767273438	1085.09173242663	1095.1699669998818	1404.2138879122008	1397.8933153217256	1574.0744521461284	1558.7523169816634	1743.8301005825317	1719.49254471307	2064.0918339609334	2022.9228836313157	0.21575613034522642	0.2063183649433687	27.113218916136248	250.4293192087207	26.85095977027231	248.00698184059002
4.035548241134971	1085.5391424071315	1095.6217484474914	1404.7956950184573	1398.4725962177788	1574.727838616378	1559.3993836716545	1744.555025421252	1720.2073495892478	2064.9516963258534	2023.765534007915	0.21575749286385984	0.20631966174947078	26.95231432052242	250.4431394530111	26.69163284663955	248.0208661807701
4.059864449369175	1085.9865373729365	1096.073517532221	1405.3775190791703	1399.0518951889499	1575.3812596169794	1560.0464850773035	1745.2800023970487	1720.9222058410116	2065.8116436945743	2024.6082668947433	0.2157588718558951	0.20632097423437512	26.79223855520104	250.45578194916015	26.533126754784462	248.0335867216345
4.08432717499025	1086.4339147072487	1096.525271647847	1405.9593571625717	1399.6312093316305	1576.03471205553	1560.6936181428314	1746.0050282575096	1721.637110260923	2066.6716725084207	2025.4510787941365	0.21576026752065391	0.20632230258778644	26.6329866055421	250.46723152813502	26.375436529331637	248.04512847273145
4.108937300839158	1086.8812717597884	1096.9770081547865	1406.5412062992202	1400.2105357048963	1576.6881927998138	1561.3407797731147	1746.7300997082734	1722.3520596001767	2067.531779162691	2026.293966163197	0.21576168005987326	0.20632364700170852	26.474553482174088	250.47747283260105	26.218557229938597	248.0554762572865
4.133695715076422	1087.3286058463696	1097.4287243796743	1407.1230634815238	1400.789871330031	1577.3416986772936	1561.987966833183	1747.4552134124974	1723.0670505680712	2068.391960006065	2027.1369254132117	0.21576310967773493	0.20632500767047118	26.31693422056196	250.48649031243986	26.062483940884704	248.06461470859358
4.15860331121418	1087.77591424848	1097.8804176149465	1407.7049256632686	1401.3692131900636	1577.9952264746132	1562.6351761477292	1748.18036599033	1723.7820798314942	2069.252211340029	2027.9799529090924	0.21576455658089347	0.20632638479075818	26.160123881061736	250.49426822410896	25.907211771103903	248.07252826890908
4.183660988148428	1088.2231942128533	1098.3320851184117	1408.2867897591352	1401.9485582292853	1578.648772937086	1563.2824045006023	1748.9055540183745	1724.4971440143884	2070.112529418287	2028.823044968789	0.215766020978508	0.20632777856163662	26.004117548709473	250.50079062755685	25.752735853893682	248.0792011852609
4.208869650191461	1088.6704429510357	1098.78372411282	1408.8686526442104	1402.5279033527686	1579.3023347681813	1563.9296486342973	1749.6307740291434	1725.2122396972175	2070.97291044616	2029.6661978627048	0.215767503082272	0.2063291891845859	25.848910333090316	250.50604138470953	25.59905134692599	248.08461750962306
4.2342302071045115	1089.117657638951	1099.2353317854302	1409.4505111534995	1403.107245425882	1579.9559086290033	1564.5769052494466	1750.3560225105143	1725.927363416427	2071.833350579989	2030.5094078131085	0.21576900310644326	0.20633061686352613	25.694497368134762	250.51000415539602	25.446153432025312	248.08876109484117
4.259743574130585	1089.564835416452	1099.6869052875625	1410.0323620814186	1403.686581273789	1580.6094911377595	1565.224171004289	1751.0812959051661	1726.6425116638889	2072.6938459265175	2031.3526709935256	0.21577052126787663	0.2063320618048486	25.540873812016798	250.5126623964752	25.29403731493585	248.0916155920131
4.285410672027485	1090.0119733868773	1100.1384417341571	1410.6142021812964	1404.265907680955	1581.2630788692322	1565.8714425141497	1751.8065906100235	1727.3576808863534	2073.5543925422776	2032.1959835281393	0.21577205778605493	0.20633352421744466	25.38803484707023	250.5139993589255	25.142698225372442	248.09316444955766
4.311232427101037	1090.4590686165948	1100.5899382033178	1411.19602816486	1404.8452213906346	1581.9166683542328	1566.518716350901	1752.5319029756804	1728.072867484883	2074.414986432962	2033.0393414911682	0.21577361288311947	0.20633500431273832	25.235975679403055	250.5139980839449	24.992131416605844	248.0933909084415
4.337209771238533	1090.9061181345382	1101.0413917358533	1411.7778367017138	1405.4245191043585	1582.5702560790528	1567.1659890424196	1753.2572293058233	1728.7880678142806	2075.2756235527877	2033.8827409062444	0.21577518678390473	0.20633650230471492	25.084691538999323	250.51264140213607	24.842332165542757	248.0922780013061
4.363343641942354	1091.3531189317464	1101.4927993348156	1412.3596244188186	1406.0037974814175	1583.2238384849138	1567.8132570720431	1753.9825658566497	1729.503278182517	2076.1362998038567	2034.7261777457845	0.2157767797159696	0.206338018409953	24.934177679551794	250.50991193094524	24.693295772580313	248.08980855060508
4.389634982363801	1091.8000679608924	1101.9441579650309	1412.9413878999628	1406.5830531383358	1583.8774119674058	1568.4605168780154	1754.7079088362766	1730.218494850149	2076.9970110355102	2035.569647930355	0.21577839190963025	0.20633955284765607	24.78442937816726	250.50579207070405	24.545017561282293	248.0859651635983
4.416084741337141	1092.2469621358025	1102.395464552621	1413.523123685219	1407.1622826483372	1584.5309728759155	1569.1077648529197	1755.4332544041386	1730.9337140297225	2077.8577530436637	2036.4131473280163	0.21578002359799536	0.2063411058396834	24.635441935253766	250.50026400195202	24.397492878295452	248.0807302306639
4.442693873413836	1092.6937983309742	1102.8467159845243	1414.1048282704028	1407.7414825408043	1585.1845175130513	1569.7549973431128	1756.1585986703806	1731.6489318851782	2078.718521570142	2037.2566717536752	0.21578167501699785	0.2063426776105845	24.48721067455699	250.49330968473805	24.25071709340409	248.07408592454158
4.469463338897009	1093.1405733810923	1103.29790910801	1414.6864981065273	1408.320649300741	1585.8380421340682	1570.402210648156	1756.883937695253	1732.3641445312503	2079.579312302014	2038.1002169684261	0.21578334640543076	0.2063442683876292	24.339730942770984	250.48491085361456	24.10468559907531	248.0660141945118
4.49639410387609	1093.5872840805246	1103.7490407301796	1415.2681295992327	1408.8997793682083	1586.491542946265	1571.0494010202174	1757.6092674884746	1733.0793480328425	2080.440120870895	2038.9437786788656	0.21578503800498175	0.20634587840084248	24.192998109523614	250.4750490160077	23.959393810549955	248.0564967659884
4.523487140261684	1094.0339271828323	1104.2001076174768	1415.8497191082392	1409.4788691377778	1587.1450161084035	1571.6965646635024	1758.3345840086224	1733.7945384044237	2081.300942852275	2039.7873525364353	0.21578675006026743	0.2063475078830381	24.047007567296532	250.46370544971433	23.81483716566072	248.04551513731712
4.550743425820648	1094.480499400253	1104.6511064951724	1416.4312629467602	1410.0579149579564	1587.7984577300906	1572.3436977336373	1759.0598831624782	1734.509711609384	2082.1617737648025	2040.6309341367141	0.21578848281887003	0.20634915706985038	23.90175473115596	250.45086119952612	23.67101112459568	248.03305057616672
4.578163944211368	1094.9269974031954	1105.1020340468629	1417.0127573809368	1410.636913130622	1588.4518638711788	1572.9907963370824	1759.785160804398	1735.2248635594146	2083.022609069591	2041.4745190187432	0.21579023653137247	0.20635082619977105	23.757235038632643	250.43649707367877	23.52791116984008	248.01908411708428
4.605749685019276	1095.3734178197121	1105.5528869139414	1417.594198629239	1411.2158599104316	1589.1052305411342	1573.6378565305033	1760.510412735646	1735.9399901138465	2083.8834441694853	2042.3181026642956	0.21579201145139687	0.20635251551418207	23.61344394963453	250.42059364233864	23.385532806005358	248.00359655887587
4.633501643792551	1095.819757234982	1106.0036616950847	1418.1755828618884	1411.7947515042488	1589.7585536984247	1574.2848743201685	1761.2356347037485	1736.6550870790193	2084.7442744083587	2043.1616804971939	0.21579380783563826	0.2063542252573929	23.470376946323086	250.40313123445958	23.24387155976001	247.9865684621618
4.6614208220780515	1096.2660121907697	1106.4543549457153	1418.7569062002458	1412.3735840705394	1590.4118292498727	1574.9318456613094	1761.9608224018118	1737.3701502076058	2085.6050950703566	2044.0052478825644	0.21579562594390425	0.20635595567667325	23.328029532847722	250.38408993330086	23.10292297953856	247.96798014472006
4.689508227457455	1096.712179184893	1106.9049631774674	1419.3381647162103	1412.9523537187729	1591.0650530500209	1575.5787664574925	1762.6859714678558	1738.0851751979517	2086.4659013791693	2044.8488001261176	0.21579746603915329	0.2063577070222916	23.186397235418553	250.36344957607798	22.96268263561069	247.94781168113695
4.717764873583629	1097.1582546706757	1107.3554828576446	1419.9193544316065	1413.5310565088175	1591.7182209004832	1576.2256325599792	1763.4110774841265	1738.800157693404	2087.326688497275	2045.6923324734134	0.21579932838753102	0.2063594795475508	23.045475601964426	250.34118974843295	22.823146119797457	247.92604289733572
4.746191780217212	1097.6042350563932	1107.8059104086665	1420.5004713175565	1414.109688450318	1592.3713285492802	1576.8724397670685	1764.1361359763976	1739.5150932816161	2088.187451525174	2046.5358401091005	0.21580121325841012	0.20636127350882377	22.905260202020145	250.3172897818149	22.684309045311238	247.90265336842276
4.774789973263409	1098.050116704715	1108.2562422075137	1421.0815112938533	1414.6882455020743	1593.0243716901773	1577.5191838234446	1764.8611424132728	1740.229977493866	2089.048185500621	2047.3793181561673	0.21580312092443002	0.20636308916559346	22.765746626751934	250.29172875155928	22.546167046737537	247.87762241595192
4.803560484809025	1098.4958959321395	1108.7064745851633	1421.6624702283234	1415.2667235714116	1593.677345962012	1578.165860419507	1765.586092205475	1740.9448058043479	2089.9088853978465	2048.2227616751716	0.21580505166153607	0.2063649267804873	22.626930488717335	250.264485473861	22.40871577989674	247.85092910542153
4.832504353159697	1098.9415690084222	1109.1566038260207	1422.2433439361841	1415.84511851354	1594.330246948011	1578.812465190703	1766.3109807051296	1741.6595736294717	2090.7695461267667	2049.06616566347	0.21580700574901973	0.20636678661931954	22.48880742167239	250.23553850041935	22.27195092159309	247.82255224121036
4.861622622877388	1099.3871321559936	1109.6066261673382	1422.8241281793848	1416.423426130907	1594.9830701750968	1579.4589937168357	1767.0358032050285	1742.3742763271348	2091.6301625321794	2049.9095250544233	0.21580898346955885	0.20636866895112566	22.35137308051344	250.2048661171575	22.135868169545574	247.7924703648314
4.890916344818065	1099.8325815493733	1110.056537798633	1423.4048186659504	1417.0016421725438	1595.6358111131917	1580.1054415213807	1767.760554937902	1743.0889091960037	2092.4907293929596	2050.752834716609	0.2158109851092604	0.20637057404820505	22.21462314114615	250.17244634049712	22.000463242347905	247.76066175173037
4.9203865761696335	1100.2779133145782	1110.5063348610945	1423.9854110493106	1417.579762333401	1596.2884651745085	1580.7518040707841	1768.4852310756673	1743.8034674747744	2093.3512414212387	2051.596089453011	0.21581301095770025	0.2063725021861594	22.078553300369094	250.13825691438979	21.865731879217492	247.7271044079098
4.950034380490085	1100.72312352852	1110.9560134469878	1424.5659009276255	1418.1577822536829	1596.9410277128372	1581.3980767737562	1769.209826728679	1744.5179463414304	2094.211693261579	2052.439284000212	0.2158150613079668	0.20637445364393123	21.94315927558273	250.10227530507836	21.731669839784445	247.6917760645738
4.979860827745887	1101.1682082183918	1111.4055695990387	1425.1462838430891	1418.7356975181535	1597.5934940228105	1582.0442549805457	1769.9343369449516	1745.2323409124788	2095.0720794901176	2053.2824130275512	0.21581713645670342	0.2063764287038482	21.808436804891244	250.06447870039847	21.598272904218902	247.65465417859377
5.009866994350591	1101.613163361063	1111.854999309834	1425.7265552812523	1419.3135036554718	1598.2458593391852	1582.6903339822327	1770.658756709406	1745.946646242207	2095.932394613744	2054.1254711363154	0.21581923670415146	0.20637842765166087	21.674381646898837	250.02484400576213	21.465536872972734	247.61571592715336
5.040053963203681	1102.0579848824464	1112.3042985211887	1426.3067106703068	1419.8911961374758	1598.8981188360865	1583.3363090099772	1771.3830809430685	1746.6608573218923	2096.792633069217	2054.968452858872	0.21582136235419375	0.20638045077658695	21.540989580371388	249.98334783804603	21.33345756644485	247.5749382019858
5.070422823729659	1102.502668656868	1112.7534631235185	1426.8867453803769	1420.468770378486	1599.5502676262583	1583.982175234281	1772.107304502285	1747.3749690790244	2097.6527892223007	2055.8113526578177	0.2158235137144001	0.20638249837135128	21.408256404451095	249.93996652576607	21.20203082527587	247.53229761100374
5.100974671917351	1102.9472105064356	1113.2024889552115	1427.466654722806	1421.0462217345955	1600.2023007603088	1584.627927764244	1772.8314221779217	1748.0889763765224	2098.5128573668912	2056.6541649251235	0.2158256910960705	0.20638457073223013	21.27617793827085	249.89467610319844	21.071252509857004	247.48777047044132
5.131710610359471	1103.3916062003825	1113.6513718019726	1428.0464339494183	1421.623545502941	1600.8542132259295	1585.2735616467874	1773.5554286945444	1748.8028740119205	2099.3728317241084	2057.4968839812414	0.215827894814282	0.20638666815909337	21.144750020946958	249.84745230781846	20.941118500388257	247.44133280345704
5.1626317482924104	1103.8358514544213	1114.1001073961825	1428.6260782517907	1422.2007369209805	1601.5059999471266	1585.9190718658997	1774.2793187096079	1749.5166567165718	2100.2327064414126	2058.339504074234	0.2158301251879349	0.20638879095544926	21.013968511393614	249.79827057628427	20.81162469667106	247.3929603357101
5.193739201636265	1104.2799419300752	1114.5486914162263	1429.2055827604981	1422.777791165744	1602.1576557834205	1586.5644533418395	1775.0030868126096	1750.2303191548133	2101.0924755916703	2059.18201937886	0.2158323825397969	0.20639093942848896	20.88382928818828	249.74710603995482	20.682767017959122	247.34262849134393
5.225034093035115	1104.723873234011	1114.9971194858351	1429.7849425443635	1423.354703353094	1602.8091755290543	1587.2097009303588	1775.7267275242589	1750.9438559231432	2101.9521331722426	2060.0244239956746	0.21583466719655328	0.20639311388912857	20.75432824954987	249.6939335234929	20.55454140303482	247.2903123917058
5.256517551897525	1105.1676409173608	1115.4453871734056	1430.3641526096908	1423.9314685369643	1603.4605539121826	1587.8548094219	1776.4502352956188	1751.6572615493806	2102.8116731040445	2060.866711950109	0.21583697948885258	0.20639531465205777	20.625461313138658	249.63872753892792	20.426943809867225	247.23598684906028
5.288190714437326	1105.6112404750343	1115.893489991316	1430.9432078994937	1424.5080817085925	1604.1117855940543	1588.4997735407856	1777.1736045072466	1752.3705304918128	2103.6710892305987	2061.7088771915373	0.21583931975135554	0.20639754203578567	20.497224415816163	249.58146228204714	20.299970215441135	247.17962636239827
5.320054723714605	1106.054667345019	1116.3414233952292	1431.5221032927025	1425.0845377957419	1604.7628651681766	1589.1445879443943	1777.896829468311	1753.083657138327	2104.5303753170665	2062.550913592325	0.21584168832278464	0.2063997963626845	20.369613513736113	249.52211162936874	20.173616615898936	247.1212051162729
5.352110729676963	1106.497916907685	1116.7891827834012	1432.1008336033847	1425.660831661922	1605.4137871594876	1589.7892472223446	1778.6199044157197	1753.7966358055498	2105.389525049291	2063.39281494689	0.21584408554597181	0.20640207795903873	20.242624582158896	249.4606491351733	20.04787902627504	247.06069697608473
5.384359889201005	1106.9409844850682	1117.2367634959624	1432.6793935799335	1426.236958105588	1606.0645460235005	1590.433745895645	1779.3428235132192	1754.5094607379585	2106.2485320328046	2064.234574970727	0.2158465117679107	0.20640438715509365	20.116253615207825	249.39704802451888	19.922753480281244	246.9980754823191
5.41680336613411	1107.3838653401474	1117.684160814203	1433.2577779042572	1426.812911859338	1606.715136145443	1591.0780784158485	1780.0655808504855	1755.222126106987	2107.1073897918354	2065.076187299429	0.21584896733980516	0.20640672428510132	19.990496625832748	249.3312811916694	19.798236030292173	246.93331384827616
5.44944233133642	1107.8265546761181	1118.1313699598454	1433.8359811909554	1427.3886875890967	1607.3655518393905	1591.7222391641917	1780.7881704422107	1755.9346260101206	2107.966091768298	2065.9176454876992	0.21585145261712257	0.20640908968737057	19.865349645719107	249.26332119572908	19.674322747236147	246.8663849561126
5.482277962723094	1108.2690476356515	1118.5783860943075	1434.4139979864885	1427.9642798932919	1608.015787347385	1592.366222450727	1781.5105862271737	1756.646954469985	2108.8246313207783	2066.7589430083503	0.21585396795964462	0.20641148370431708	19.740808725156967	249.19314025627682	19.551009720464208	246.7972613525926
5.515311445306831	1108.7113393001505	1119.0252043179598	1434.9918227683359	1428.5396833020216	1608.6658368385447	1593.0100225134408	1782.232822067303	1757.3591054334165	2109.6830017234997	2067.600073251289	0.21585651373152046	0.20641390668251153	19.616869932822738	249.12071024870966	19.428293057539122	246.725915244082
5.548543971240616	1109.153424688986	1119.471819669367	1435.5694499441381	1429.114892276202	1609.3156944081566	1593.6536335173578	1782.9548717467187	1758.0710727705216	2110.541196165273	2068.4410295224834	0.21585909030131928	0.20641635897273325	19.49352935575007	249.046002700401	19.306168884198996	246.65231849328848
5.581976739860765	1109.5952987587384	1119.91822712453	1436.1468738508383	1429.689901206722	1609.9653540767702	1594.2970495536456	1783.6767289707768	1758.7828502737327	2111.3992077484454	2069.2818050429355	0.21586169804208516	0.20641884093001783	19.3707830992862	248.96898878813954	19.18463334433909	246.5764426162932
5.615610957730194	1110.036956402421	1120.3644215961122	1436.7240887538103	1430.2647044135733	1610.6148097892733	1594.9402646386998	1784.3983873650943	1759.4944316568476	2112.257029487831	2070.122392947623	0.21586433733138988	0.20642135291371203	19.24862728680091	248.88963933096966	19.063682599688036	246.49825877562398
5.649447838681973	1110.4783924486928	1120.8103979326556	1437.3010888459676	1430.8392961449726	1611.26405541395	1595.5832727132154	1785.1198404745599	1760.2058105540516	2113.114654309622	2070.962786284434	0.21586700855139113	0.20642389528752483	19.127058059613773	248.80792478710646	18.94331282978237	246.41773777769413
5.6834886038631165	1110.9196016610645	1121.2561509177908	1437.8778682468721	1431.413670576476	1611.9130847415395	1596.2260676412552	1785.841081762335	1760.9169805189356	2113.972075050294	2071.802978013088	0.2158697120888852	0.20642646841958098	19.00607157701961	248.72381525079254	18.82352023189378	246.3348500682623
5.717734481778674	1111.3605787370989	1121.7016752694378	1438.4544210018303	1431.9878218100844	1612.561891484278	1596.8686432093018	1786.5621046088495	1761.6279350235038	2114.8292844554976	2072.642961004051	0.2158724483353656	0.2064290726824758	18.885664015975635	248.63728044583695	18.704301020854473	246.2495657276595
5.75218670833605	1111.8013183075934	1122.1469656389918	1439.0307410809708	1432.5617438733302	1613.2104692749244	1597.5109931252975	1787.2829023107706	1762.3386674571568	2115.6862751789336	2073.4827280374243	0.21587521768707943	0.2064317084533272	18.765831571075978	248.5482897219481	18.585651428973506	246.16185446688905
5.786846526889619	1112.241814935758	1122.5920166105066	1439.6068223783202	1433.1354307183626	1613.8588116657822	1598.1531110176775	1788.0034680799754	1763.0491711256798	2116.5430397812147	2074.322271801834	0.21587802054508684	0.20643437611383403	18.64657045448257	248.45681205077562	18.46756770590582	246.07168562279548
5.821715188285586	1112.6820631163826	1123.0368226998621	1440.1826587108635	1433.7088762210133	1614.5069121277054	1598.7949904343839	1788.7237950424976	1763.759439250202	2117.3995707287177	2075.1615848932934	0.21588085731531695	0.20643707605032946	18.527876895743248	248.3628160211956	18.350046118546743	245.97902815352427
5.856793950907131	1113.122057274995	1123.481378353926	1440.7582438175932	1434.2820741798596	1615.1547640490937	1599.4366248418764	1789.443876237473	1764.4694649661578	2118.255860392417	2076.000659814064	0.2158837284086302	0.20643980865383849	18.409747141693515	248.26626983343158	18.233082950922835	245.88385063403985
5.892084080719833	1113.5617917670045	1123.9256779497005	1441.3335713585448	1434.855018315264	1615.8023607348714	1600.0780076241222	1790.1637046160588	1765.1792413222217	2119.1119010467037	2076.839488971493	0.21588663424087653	0.20644257432013582	18.2921774563074	248.1671412953874	18.116674504068214	245.78612125152722
5.927586851317345	1114.0012608768398	1124.369715793464	1441.9086349138258	1435.4277022684169	1616.4496954054603	1600.7191320815818	1790.8832730403549	1765.8887612792435	2119.9676848681947	2077.678064676842	0.21588957523295793	0.20644537344980293	18.17516412067198	248.06539781804895	18.000817095900857	245.68580780026969
5.963303543967366	1114.4404588170744	1124.8134861198985	1442.4834279826282	1436.0001196003552	1617.0967611957356	1601.3599914301735	1791.6025742822983	1766.5980177091571	2120.823203934522	2078.516379144098	0.21589255181088834	0.206448206448286	18.058703432769107	247.96100640960503	17.88550706109163	245.5828776768758
5.999235447657878	1114.8793797275423	1125.2569830912082	1443.0579439822302	1436.5722637909737	1617.7435511539693	1602.000578800235	1792.3216010225524	1767.3070033938886	2121.678450223112	2079.3544244887744	0.21589556440585736	0.20645107372595814	17.942791707515426	247.85393367282813	17.77074075114797	245.4772978775436
6.035383859143656	1115.3180176744438	1125.7002007962308	1443.6321762469925	1437.1441282380326	1618.390058240769	1602.6408872354702	1793.0403458493868	1768.0157110242483	2122.5334156099534	2080.192192726698	0.21589861345429287	0.2064539756981764	17.827425276427675	247.7441457968671	17.65651453393002	245.3690349892713
6.071750082993084	1115.7563666494339	1126.1431332495245	1444.2061180273245	1437.7157062561316	1619.036275327984	1603.2809096918688	1793.7588012575238	1768.7241331987932	2123.3880918683285	2081.0296757727656	0.21590169939792553	0.20645691278534425	17.712600487717282	247.631608554977	17.54282479386893	245.25805518799461
6.108335431635222	1116.1944205687134	1126.5857743904673	1444.7797624886632	1438.2869910757004	1619.682195197626	1603.9206390366417	1794.476959646999	1769.4322624227073	2124.242470667565	2081.866865439716	0.21590482268385205	0.20645988541297264	17.598313706097542	247.51628729852382	17.429667931770382	245.14432423334802
6.145141225407182	1116.632173272093	1127.0281180823206	1445.3531027104164	1438.857975841948	1620.3278105407492	1604.560068047113	1795.1948133219844	1770.140091106635	2125.096543571739	2082.7037534368524	0.21590798376460377	0.2064628940117435	17.484561312605365	247.39814695098903	17.317040364592685	245.02780746202916
6.182168792601758	1117.069618522058	1127.4701581113002	1445.9261316849086	1439.4286536138243	1620.9731139563364	1605.1991894096202	1795.912354489609	1770.8476115655249	2125.950302038383	2083.5403313687802	0.21591118309820892	0.2064659390175707	17.3713397046522	247.27715200488456	17.204938525490434	244.90846978401532
6.2194194695153895	1117.5067500028167	1127.9118881856252	1446.4988423163072	1439.999017362951	1621.6180979501648	1605.83799571839	1796.629575258766	1771.5548160174462	2126.803737417171	2084.3765907341053	0.215914421148264	0.2064690208716664	17.2586452958094	247.15326651494252	17.09335886361805	244.78627567738295
6.256894600496366	1117.943561319339	1128.353301934562	1447.071227419539	1440.5690599725508	1622.2627549336553	1606.4764794744058	1797.3464676388978	1772.2616965823975	2127.656840948586	2085.2125229241337	0.21591769838399816	0.2064721400206041	17.146474515644513	247.0264540926437	16.982297844031564	244.6611891821376
6.294595537993358	1118.3800459963793	1128.7943929074495	1447.6432797191858	1441.138774236354	1622.90707722271	1607.114633084256	1798.063023538771	1772.9682452810925	2128.5096037625726	2086.048119221541	0.2159210152803452	0.20647529691638478	17.034823809750378	246.89667790196836	16.871751947604935	244.53317389573203
6.332523642604218	1118.8161974774962	1129.2351545727217	1448.2149918483829	1441.7081528575047	1623.551057036541	1607.7524488589768	1798.7792347652398	1773.6744540337465	2129.3620168771818	2086.8833707990425	0.21592437231801015	0.20647849201650326	16.923689639585064	246.76390065369196	16.761717670939106	244.40219296800205
6.370680283125076	1119.2520091240506	1129.6755803169124	1448.7863563476858	1442.2771884474414	1624.1946864964755	1608.3899190128723	1799.495093021989	1774.3803146588323	2130.214071197183	2087.718268718033	0.21592776998354274	0.20648172578401555	16.813068482289964	246.62808459886583	16.652191526209208	244.2682090945891
6.40906683659976	1119.6874742141983	1130.1156634436466	1449.357365663934	1442.8458735247698	1624.837957624752	1609.0270356623262	1800.2105899082617	1775.0858188718273	2131.0657575126693	2088.5528039272117	0.21593120876940733	0.20648499868760573	16.702956830697076	246.48919152491726	16.54317004107361	244.13118451245828
6.447684688369473	1120.1225859418696	1130.555397172627	1449.928012149102	1443.414200514123	1625.4808623433057	1609.6637908245953	1800.9257169175787	1775.7909582839502	2131.917066497654	2089.3869672612013	0.2159346891740551	0.20648831120165656	16.593351193172566	246.3471827491885	16.434649758601154	243.99108099442674
6.486535232122802	1120.5573374157339	1130.9947746386022	1450.4982880591297	1443.9821617450068	1626.12339247253	1610.3001764165945	1801.6404654364335	1776.4957244008756	2132.7679887086297	2090.22074943914	0.21593821170199767	0.20649166380631725	16.48424809352582	246.20201911323238	16.32662723718022	243.84785984328482
6.525619869945995	1120.991721658155	1131.4337888903226	1451.0681855527444	1444.5497494506292	1626.7655397300312	1610.9361842536593	1802.3548267429785	1777.2001086214366	2133.6185145831278	2091.0541410632586	0.2159417768638815	0.20649505698757586	16.375644070816634	246.05366097646765	16.219099050274963	243.70148188481107
6.564940012373588	1121.4257316041285	1131.8724328894862	1451.6376966902621	1445.1169557667154	1627.4072957293595	1611.571806048295	1803.0687920056862	1777.904102236305	2134.468634438249	2091.8871326174394	0.21594538517656223	0.20649849123732864	16.26753567943524	245.90206821233733	16.11206178653447	243.55190746497829
6.604497078439295	1121.8593601002194	1132.3106995096746	1452.2068134323893	1445.6837727303182	1628.0486519787414	1612.2070334089221	1803.7823522820142	1778.607696426675	2135.3183384691906	2092.7197144657694	0.21594903716318165	0.20650196705345442	16.15991948879673	245.74720020004315	16.00551204950898	243.39909644104773
6.644292495727218	1122.2925999034653	1132.7485815352638	1452.7755276389842	1446.2501922785937	1628.6895998797688	1612.8418578385827	1804.4954985170195	1779.3108822628965	2136.1676167477294	2093.5518768510465	0.21595273335324278	0.20650548493988577	16.052792083391978	245.5890158205293	15.899446457679005	243.24300817813491
6.684327700423376	1122.725443680292	1133.1860716603426	1453.3438310678353	1446.8162062475897	1629.33013072611	1613.476270733665	1805.2082215420019	1780.013650703138	2137.016459220727	2094.383609893315	0.21595647428269094	0.2065090454066857	15.946150062689412	245.42747345066164	15.793861644349818	243.08360154309776
6.724604137367524	1123.1578840053958	1133.6231624875984	1453.9117153733991	1447.3818063709962	1629.970235702167	1614.1102633825785	1805.9205120730867	1780.7159925919898	2137.8648557085744	2095.2149035883363	0.21596026049398834	0.20651264897011953	15.839990040807606	245.26253095373977	15.688754257353139	242.920834895398
6.76512326010531	1123.5899133606194	1134.0598465271962	1454.4791721055326	1447.9469842788878	1630.6099058817408	1614.7438269644326	1806.632360709818	1781.4178986590712	2138.712795903641	2096.045747806061	0.21596409253619797	0.20651629615273245	15.734308646697173	245.09414567769272	15.584120959185384	242.75466608483111
6.805886530940724	1124.0215241338185	1134.496116195652	1455.046192708213	1448.5117314964589	1631.2491322266753	1615.376952547698	1807.3437579337258	1782.1193595176264	2139.560269368708	2096.876132289093	0.21596797096506168	0.20651998748342731	15.629102523907932	244.922274446988	15.479958426851226	242.58505244448315
6.846895420988873	1124.452708617712	1134.9319638146824	1455.6127685182414	1449.0760394427352	1631.887905585483	1616.0096310888482	1808.0546941068792	1782.8203656630915	2140.407265535371	2097.70604665112	0.21597189634308242	0.20652372349754083	15.524368330527068	244.74687355657807	15.376263351703528	242.4119507833384
6.888151410229076	1124.883459008714	1135.367381610045	1456.1788907639257	1449.6398994292733	1632.5262166919542	1616.641853430985	1808.7651594704203	1783.5209074716497	2141.25377370243	2098.535480375329	0.21597586923960868	0.20652750473692338	15.42010273897904	244.56789876404218	15.273032439323288	242.23531738022575
6.92965598755826	1125.313767405756	1135.8023617103622	1456.7445505637486	1450.2033026588385	1633.1640561637469	1617.2736103024447	1809.4751441430728	1784.2209751987616	2142.099783034252	2099.3644228127982	0.2159798902309164	0.2065313317500177	15.316302436058322	244.3853052855702	15.170262409526913	242.05510797828902
6.971410650844719	1125.7436258090986	1136.2368961459374	1457.3097389250293	1450.7662402240799	1633.8014145009695	1617.9048923153985	1810.184638119651	1784.9205589776952	2142.94528255913	2100.1928631808883	0.21598395990029448	0.2065352050919409	15.212964122805715	244.19904778897762	15.067949996238895	241.8712777790497
7.01341690698215	1126.1730261191212	1136.6709768475496	1457.8744467425581	1451.3287031061773	1634.4382820847377	1618.5356899644244	1810.893631269536	1785.6196488180208	2143.79026116761	2101.0207905615903	0.21598807883813106	0.20653912532456498	15.110084514319169	244.009080385149	14.966091947309906	241.68378143379232
7.055676271944047	1126.6019601351027	1137.1045956452367	1458.4386647972158	1451.8906821734738	1635.0746491757118	1619.1659936250653	1811.6021133351326	1786.3182346040944	2144.6347076107922	2101.8481938998657	0.21599224764200012	0.20654309301660195	15.00766033977925	243.8153566242545	14.86468502453863	241.49257303919876
7.098190270838397	1127.0304195539873	1137.5377442670679	1459.0023837545873	1452.4521681801034	1635.710505912632	1619.7957935523762	1812.3100739303256	1787.016306093528	2145.4786104986356	2102.67506200197	0.21599646691675006	0.2065471087436841	14.905688342270878	243.6178294866113	14.763726003482589	241.29760612908285
7.1409604379627405	1127.458395969131	1137.9704143378924	1459.565594163541	1453.0131517645834	1636.345842310812	1620.425079879441	1813.01750253889	1787.713852915629	2146.3219582982097	2103.5013835337472	0.2160007372745923	0.20655117308845114	14.804165278706932	243.41645137727028	14.66321167343267	241.09883366920985
7.183988316859528	1127.8858808690434	1138.4025973780863	1460.128286454812	1453.5736234484084	1636.9806482606423	1621.0538426158903	1813.7243885129126	1788.4108645698393	2147.1647393319595	2104.3271470189143	0.21600505933519165	0.20655528664063677	14.703087919770041	243.21117411897285	14.563138837282168	240.8962080491474
7.227275460371831	1128.3128656360993	1138.834284802268	1460.6904509395467	1454.1335736346116	1637.6149135260482	1621.682071646378	1814.4307210711645	1789.1073304241322	2148.0069417759164	2105.152340837307	0.21600943372575795	0.20655944999715367	14.602453049705218	243.00194894400192	14.463504311381257	240.68968107516412
7.270823430699384	1128.73934154525	1139.265467918015	1461.2520778078479	1454.692992606323	1638.2486277429512	1622.309756729061	1815.1364892974793	1789.8032397134118	2148.8485536579133	2105.9769532231276	0.2160138610811384	0.20656366376218183	14.502257466432638	242.78872648987453	14.364304925609758	240.47920396598056
7.31463379945495	1129.1652997627118	1139.6961379245568	1461.813157127295	1455.2518705253028	1638.881780417704	1622.9368874940528	1815.8416821391017	1790.4985815378866	2149.689562855773	2106.8009722631627	0.21601834204391182	0.20656792854725983	14.40249798122386	242.57145678892266	14.265537523104285	240.26472734223353
7.358708147721062	1129.5907313446378	1140.1262859114493	1462.3736788414435	1455.8101974304545	1639.5143609254985	1623.56345344185	1816.546288405009	1791.1933448614116	2150.5299570954576	2107.6243858949642	0.2160228772644825	0.20657224497137228	14.30317141876003	242.35008926334558	14.167198960250971	240.04620122141205
7.403048066107065	1130.015627235779	1140.5559028572434	1462.9336327683147	1456.36796323633	1640.1463585087727	1624.1894439417588	1817.2502967642276	1791.887518509832	2151.3697239492226	2108.447181905039	0.2160274674011769	0.20657661366104363	14.204274617015471	242.1245727177593	14.069286106623622	239.82357501098886
7.447655154806527	1130.4399782681257	1140.984979628128	1463.493008598861	1456.9251577316093	1640.7777622755823	1624.8148482302843	1817.9536957441203	1792.581091169288	2152.2088508337283	2109.2693479269883	0.21603211312034143	0.20658103525042767	14.105804427057592	241.8948553300579	13.97179584474361	239.59679749869974
7.49253102365499	1130.8637751595318	1141.4135069765618	1464.051795895413	1457.48177057756	1641.4085611979585	1625.439655409508	1818.6564737286487	1793.274051384509	2153.0473250081345	2110.090871439638	0.21603681509643918	0.20658551038140546	14.007757713156025	241.66088464664062	13.874725070236309	239.36581684835255
7.537677292188054	1131.287008512331	1141.8414755398921	1464.6099840901165	1458.0377913064917	1642.0387441102553	1626.0638544454555	1819.3586189566324	1793.9663875570907	2153.8851335721833	2110.9117397651553	0.21604157401215143	0.20659003970367593	13.9101313524734	241.42260757274926	13.778070691514586	239.130580590514
7.583095589699846	1131.7096688119223	1142.2688758389454	1465.1675624833354	1458.593209320173	1642.6682997074558	1626.6874341664234	1820.0601195199629	1794.6580879437377	2154.7222634642344	2111.731940067117	0.2160463905584777	0.2065946238748547	13.812922235145379	241.17997036565794	13.681829629775166	238.89103561494267
7.628787555301809	1132.131746425355	1142.695698276618	1465.724520242055	1459.1480138882482	1643.2972165434865	1627.3103832613087	1820.7609633618215	1795.3491406545031	2155.558701459308	2112.551459348587	0.21605126543483757	0.20659926356056976	13.716127264135139	240.93291862821206	13.585998818980443	238.64712816447718
7.674754837981857	1132.553231599886	1143.1219331364384	1466.2808463982508	1459.7021941466246	1643.9254830294865	1627.932690277905	1821.461138274859	1796.039533650996	2156.3944341670804	2113.3702844501463	0.2160561993491754	0.20660395943456056	13.619743355087849	240.68139729823451	13.490575205647474	238.398803825723
7.720999096663877	1132.974114461521	1143.5475705811123	1466.8365298472434	1460.2557390958386	1644.5530874320687	1628.5543436211806	1822.1606318993552	1796.7292547445663	2157.2294480298633	2114.1884020479074	0.21606119301806312	0.2066087121787783	13.523767436305207	240.42535064305412	13.39555574881524	238.14600752171827
7.767522000267617	1133.3943850135452	1143.9726006510582	1467.3915593460363	1460.8086375994142	1645.180017871561	1629.1753315515389	1822.8594317213679	1797.418291594477	2158.063729320563	2115.00579865151	0.21606624716680878	0.20661352248348494	13.428196448661765	240.16472225094913	13.30093741998644	237.88868350489065
7.814325227768903	1133.8140331350296	1144.3970132629197	1467.9459235116317	1461.3608783821894	1645.8062623202204	1629.7956421830581	1823.557525070847	1798.106631706047	2158.897264140614	2115.822460602086	0.21607136252956177	0.20661839104735708	13.333027345481241	239.89945502247429	13.206717202989239	237.62677534797695
7.861410468260233	1134.2330485793238	1144.8207982080633	1468.4996108193257	1461.9124500286305	1646.4318086004314	1630.4152634817056	1824.2548991197327	1798.7942624287748	2159.730038417877	2116.638374070203	0.21607653984942202	0.20662331857758912	13.23825709245284	239.62949116312666	13.112892093915434	237.36022593674716
7.908779421011744	1134.6514209725276	1145.243945151054	1469.0526096009837	1462.4633409811236	1647.0566443828802	1631.0341832635386	1824.9515408800303	1799.4811709544404	2160.5620379045317	2117.4535250537856	0.21608177987855112	0.20662830578999722	13.143882667591242	239.3547721748473	13.019459101058601	237.0889774619136
7.956433795532517	1135.0691398119507	1145.6664436281217	1469.6049080432992	1463.0135395382483	1647.6807571847094	1631.6523891928764	1825.6474372018642	1800.1673443151847	2161.3932481749307	2118.267899376008	0.21608708337828314	0.20663335340912595	13.049901061083801	239.07523884729017	12.926415244757663	236.8129714099341
8.004375311632296	1135.4861944645456	1146.088283045598	1470.1564941860247	1463.5630338530261	1648.3041343676468	1632.269868780454	1826.3425747715007	1800.8527693815624	2162.2236546234244	2119.0814826831615	0.21609245111923642	0.2066384621683554	12.956309275261447	238.79083125060424	12.833757557411445	236.53214855655096
8.052605699483543	1135.9025741653336	1146.5094526783482	1470.7073559201922	1464.1118119311575	1648.9267631361224	1632.8866093815595	1827.0369401093635	1801.5374328605833	2163.053242462183	2119.894260442507	0.2160978838814296	0.20664363281001036	12.86310432450773	238.50148872565478	12.741483083344065	236.2464489566628
8.101126699683881	1136.3182680157988	1146.9299416681704	1471.2574809862995	1464.6598616292251	1649.548630535346	1633.5025981941365	1827.7305195680046	1802.2213212937115	2163.881996718959	2120.7062179400828	0.21610338245439606	0.20664886608546937	12.770283235127863	238.2071498762234	12.649588878666691	235.9558119366411
8.149940063318896	1136.7332649822758	1147.3497390221887	1471.8068569724885	1465.2071706528893	1650.1697234493824	1634.1178222568772	1828.4232993300727	1802.9044210548623	2164.709902234854	2121.517340278507	0.21610894763730232	0.2066541627552779	12.677843045341433	237.90775256004417	12.558072011303011	235.66017608565744
8.199047552025359	1137.1475538943102	1147.7688336112199	1472.3554713126928	1465.7537265550527	1650.7900285991855	1634.7322684472863	1829.1152654062394	1803.5867183483572	2165.5369436620417	2122.3276123747405	0.2161145802390647	0.20665952358925876	12.585780805078684	237.6032338794903	12.466929560836434	235.3594792470103
8.248450938054788	1137.5611234430041	1148.1872141681222	1472.9033112847674	1466.2995167340082	1651.4095325406206	1635.3459234797228	1829.8064036331132	1804.268199206867	2166.3631054614666	2123.1370189578265	0.21612028107847128	0.2066649493666282	12.494093576045998	237.29353017394897	12.376158618451882	235.05365850927774
8.298152004337403	1137.97396217934	1148.6048692861282	1473.4503640085961	1466.8445284315633	1652.028221662462	1635.9587739034216	1830.496699671124	1804.948849489326	2167.18837190052	2123.9455445666063	0.21612605098430243	0.20667044087611136	12.402778431554907	236.97857701027533	12.285756286821197	234.7426501973532
8.348152544546481	1138.3860585124885	1149.0217874171533	1473.996616444177	1467.3887487311422	1652.6460821843643	1636.570806100486	1831.1861390023837	1805.6286548788212	2168.0127270506878	2124.7531735474076	0.2161318907954544	0.2066759989160597	12.311832456447519	236.65830917318817	12.195719680090406	234.4263898640056
8.398454363163072	1138.7974007080911	1149.4379568700904	1474.5420553896845	1467.9321645558698	1653.2631001548095	1637.1820062838653	1831.8747069285212	1806.3076008804574	2168.836154785165	2125.559890051701	0.21613780136106375	0.20668162429456716	12.221252747034669	236.33266065671341	12.106045923741476	234.10481228039134
8.449059275541144	1139.2079768865285	1149.8533658090787	1475.0866674795084	1468.4747626666262	1653.8792614490344	1637.7923604953012	1832.5623885684927	1806.9856728191994	2169.6586387764482	2126.3656780337355	0.21614378354063435	0.2066873178295939	12.13103641105954	236.00156465591863	12.01673215457049	233.7778514274396
8.49996910797308	1139.617775021168	1150.2680022517588	1475.6304391822766	1469.0165296600885	1654.4945517669341	1638.4018546032569	1833.2491688563694	1807.6628558376901	2170.480162493903	2127.170521248146	0.21614983820416345	0.20669308034908546	12.041180567488482	235.66495355474763	11.927775520516661	233.445440485375
8.551185697755594	1140.0267829365814	1150.6818540674979	1476.1733567988385	1469.5574519667323	1655.1089566309256	1639.010474300809	1833.9350325390858	1808.339134894028	2171.300709201285	2127.974403247518	0.21615596623227318	0.20669891269109653	11.951682346532834	235.3227589187445	11.839173180651414	233.1075118255103
8.602710893256043	1140.4349883067596	1151.0949089756068	1476.715406460248	1470.0975158488352	1655.7224613838152	1639.6182051035357	1834.619964174185	1809.0144947595468	2172.120261954258	2128.7773073799513	0.2161621685163397	0.2067048157039158	11.862538889610732	234.97491148568224	11.75092230512928	232.7639970005839
8.654546553979111	1140.8423786532874	1151.5071545435242	1477.256574125698	1470.6367073984302	1656.3350511866108	1640.2250323473575	1835.303948127513	1809.6889200165385	2172.9388035978563	2129.5792167865634	0.2161684459586284	0.20671079024619216	11.773747349110636	234.62134115415392	11.663020074995075	232.41482673445717
8.706694550633951	1141.248941343513	1151.9185781849917	1477.7968455804537	1471.1750125352578	1656.9467110163307	1640.8309411863706	1835.9869685709023	1810.3623950559745	2173.756316763942	2130.380114398992	0.2161747994724245	0.20671683718706202	11.685304888535029	234.2619769765879	11.5754636823076	232.05993091489654
8.759156765201672	1141.6546635886905	1152.329167158199	1478.3362064337502	1471.7124170046823	1657.5574256637797	1641.4359165906517	1836.6690094798312	1811.0349040751896	2174.572783868619	2131.179982936856	0.21618122998217346	0.20672295740627994	11.597208682203927	233.89674714615103	11.488250329830407	231.69923858024413
8.811935091003267	1142.0595324420917	1152.7389085639059	1478.8746421166584	1472.2489063755806	1658.167179731289	1642.03994334402	1837.3500546310295	1811.706431075529	2175.3881871096073	2131.9788049051726	0.21618773842361488	0.20672915179434795	11.509455915293074	233.52557898801751	11.401377231064544	231.3326779109775
8.865031432767935	1142.4635347971134	1153.1477893435538	1479.412137879944	1472.784466038218	1658.7759576304481	1642.6430060417993	1838.0300876000933	1812.376959859989	2176.2025084636102	2132.7765625917705	0.21619432574392558	0.20673542125265026	11.422043783815752	233.1483989515109	11.314841610279473	230.9601762223174
8.918447706701835	1142.8666573853536	1153.5557962773494	1479.9486787918936	1473.3190812020975	1659.3837435798027	1643.2450890885416	1838.7090917590488	1813.046474030821	2177.01572968364	2133.5732380646664	0.2162009929018578	0.20674176669358552	11.334969494408142	232.76513259636704	11.228640702262055	230.58165995031595
8.972185840557227	1143.2688867746579	1153.962915982316	1480.4842497361035	1473.8527368937666	1659.9905216025134	1643.8461766957148	1839.387050273883	1813.7149569870928	2177.827832296297	2134.3688131693843	0.21620774086788383	0.20674818904070524	11.248230264338417	232.37570458446862	11.142771752316548	230.19705464370782
9.02624777370205	1143.6702093671638	1154.3691349103444	1481.018835409269	1474.3854179546286	1660.5962755240137	1644.4462528793856	1840.063946102073	1814.3823919222523	2178.638797599048	2135.1632695262874	0.21621457062434069	0.20675468922884968	11.161823321415795	231.98003866884392	11.057232016211856	229.80628495302517
9.080635457189915	1144.0706113972979	1154.7744393461985	1481.5524203189177	1474.9171090386978	1661.2009889696087	1645.0453014578507	1840.7397619900496	1815.0487618216296	2179.448606657438	2135.956588527839	0.21622148316557688	0.20676126820428878	11.075745903917777	231.57805768307298	10.972018760065112	229.40927462017862
9.135350853830497	1144.470078929773	1155.1788154055155	1482.084988781145	1475.4477946103548	1661.804645362079	1645.6433060492627	1841.4144804706673	1815.714049459937	2180.2572403023037	2136.748751335856	0.21622847949810034	0.20676792692486204	10.989995260595606	231.16968353273114	10.88712926037988	229.00594646990066
9.190395938260405	1144.8685978575488	1155.5822490327766	1482.6165249183066	1475.9774589420615	1662.4072279192349	1646.2402500692192	1842.0880838606245	1816.3782373987294	2181.0646791269346	2137.5397388787287	0.21623556064073018	0.2067746663601228	10.90456865039232	230.75483717984753	10.802560803767847	228.5962223947863
9.245772697014415	1145.2661538997652	1155.9847259992448	1483.1470126566805	1476.5060861120435	1663.0087196514378	1646.8361167283106	1842.7605542578447	1817.041307983821	2181.8709034841877	2138.3295318485843	0.21624272762474642	0.206781487491483	10.819463342628296	230.33343863743357	10.718310687107078	228.1800233492395
9.301483128597186	1145.6627325996728	1156.3862319009036	1483.6764357241263	1477.0336600019743	1663.6091033591276	1647.4308890296754	1843.4318735388688	1817.7032433427107	2182.675893483619	2139.118110698462	0.21624998149404878	0.20678839131235924	10.7346766167866	229.9054069558042	10.6343762173492	227.75726933660917
9.357529243555355	1146.0583193225139	1156.7867521563433	1484.2047776476857	1477.5601642945944	1664.2083616302723	1648.0245497664835	1844.1020233561592	1818.3640253819294	2183.479628988515	2139.905455639404	0.21625732330530728	0.20679537882832216	10.65020576238203	229.47066020971397	10.550754711388436	227.3278793959762
9.413913064550128	1146.4528992533965	1157.1862720046413	1484.7320217511776	1478.0855824713317	1664.8064768378267	1648.6170815194207	1844.7709851354198	1819.0236357843914	2184.282089612941	2140.691546637551	0.2162647541281247	0.206802451057246	10.566048079112079	229.0291154924198	10.467443496190754	226.89177159627434
9.47063662643026	1146.8464573951428	1157.5847765032217	1485.2581511527649	1478.6098978098898	1665.4034311371533	1649.208466654142	1845.4387400728713	1819.682056006712	2185.083254718744	2141.476363411197	0.2162722750451953	0.20680960902946227	10.482200876613206	228.58068890002323	10.38443990858832	226.44886302150553
9.527701976305488	1147.238978566104	1157.9822505256711	1485.7831487624785	1479.1330933817953	1665.9992064633984	1649.7986873186794	1846.1052691324815	1820.3392672764735	2185.8831034124983	2142.259885427791	0.21627988715246674	0.20681685378791304	10.398661474342589	228.12529551924672	10.301741295146712	225.9990697580506
9.585111173620431	1147.6304473979546	1158.3786787595452	1486.3069972797227	1479.6551520499268	1666.5937845288486	1650.3877254408283	1846.7705530431742	1820.9952505894755	2186.681614542435	2143.0420919009202	0.21628759155930471	0.20682418638830752	10.315427201705461	227.66284942050697	10.21934501225951	225.54230688739335
9.642866290228868	1148.020848333472	1158.7740457041514	1486.8296791907612	1480.1760564660237	1667.1871468202703	1650.9755627255172	1847.4345722960204	1821.6499867069613	2187.478766695351	2143.8229617872666	0.21629538938865986	0.20683160789928012	10.232495397891398	227.193263643072	10.137248426044607	225.07848847290734
9.700969410468568	1148.4101656242722	1159.1683356682947	1487.3511767661544	1480.6957890681488	1667.7792745961917	1651.5621806521256	1848.0973071413666	1822.3034561527916	2188.2745381934424	2144.6024737835046	0.21630328177723476	0.20683911940255117	10.149863411752449	226.71645018307026	10.055448912176871	224.60752754635178
9.75942263123647	1148.7983833285364	1159.561532768009	1487.8714720581845	1481.2143320781347	1668.3701488841766	1652.1475604717841	1848.7587375859584	1822.9556392106022	2189.068907091138	2145.380606323183	0.21631126987565624	0.20684672199308907	10.067528601815866	226.23231998295523	9.973943855909965	224.12933609838365
9.818228062064373	1149.1854853087004	1159.9536209242578	1488.390546898241	1481.7316674989975	1668.9597504780525	1652.731683204641	1849.4188433900117	1823.6065159209215	2189.8618511718764	2146.157337573562	0.21631935484864676	0.20685441677927413	9.985488336209528	225.7407829189906	9.892730652032697	223.6438250663923
9.877387825195074	1149.5714552291277	1160.3445838606087	1488.9083828941841	1482.2477771123215	1669.5480599351188	1653.3145296370997	1850.0776040642672	1824.2560660782608	2190.6533479448576	2146.93264543242	0.21632753787520123	0.2068622048830658	9.903739992545525	225.2417477882118	9.81180670471258	223.15090432093712
9.936904055658934	1149.9562765537446	1160.7344051008808	1489.4249614276675	1482.7626424756081	1670.1350575733081	1653.8960803190148	1850.7349988669882	1824.904269228159	2191.4433746417403	2147.7065075248083	0.21633582014876154	0.20687008744017107	9.822280957956536	224.73512229823973	9.731169427539498	222.65048265567748
9.996778901350961	1150.3399325436653	1161.123067966776	1489.9402636514499	1483.2762449196134	1670.72072346834	1654.4763155608769	1851.3910068009602	1825.5511046642175	2192.2319082133326	2148.4789011998005	0.21634420287739956	0.2068780656002144	9.741108628915754	224.22081305267056	9.650816243391091	222.14246777404333
10.05701452310831	1150.7224062547689	1161.5105555754624	1490.454270486648	1483.7885655456255	1671.3050374508068	1655.0552154309387	1852.045606610408	1826.1965514250687	2193.018925326201	2149.2498035271606	0.21635268728399495	0.20688614052691165	9.660220411276896	223.69872554007452	9.570744584420027	221.62676627695328
10.117613094788254	1151.103680535274	1161.8968508371584	1490.966962619993	1484.2995852227466	1671.8879791032682	1655.6327597523364	1852.698776777932	1826.8405882913466	2193.804402359292	2150.0191912940213	0.2163612746064225	0.20689431339824432	9.57961372013051	223.16876412008423	9.490951891919394	221.10328364983434
10.178576803346665	1151.4837380232575	1162.2819364526574	1491.478320501016	1484.8092845851056	1672.469527757268	1656.2089281001472	1853.3504955213539	1827.4831937825832	2194.5883154004564	2150.787041001475	0.21636996609773676	0.20690258540663828	9.499285979796696	222.63083201181144	9.411435616342715	220.57192425086396
10.239907848916916	1151.8625611441782	1162.6657949108594	1491.9883243392444	1485.3176440290804	1673.0496624903644	1656.7836997984505	1854.0007407905812	1828.1243461541108	2195.3706402429984	2151.5533288611755	0.21637876302636158	0.2069109577591409	9.419234623799639	222.08483128092485	9.332193217253007	220.0325912986882
10.301608444889292	1152.240132108341	1163.0484084862458	1492.4969541013295	1485.8246437104506	1673.6283621230823	1657.3570539173202	1854.6494902643904	1828.7640233938944	2196.151352382127	2152.3180307918565	0.21638766667628173	0.20691943167760632	9.339457094685713	221.5306628253893	9.253222163169994	219.48518685786985
10.363680817990868	1152.6164329083585	1163.4297592363446	1493.0041895081695	1486.3302635415494	1674.2056052158673	1657.9289692698103	1855.2967213472052	1829.4022032193527	2196.930427011411	2153.0811224158483	0.2163966783472349	0.20692800839887612	9.259950844103514	220.9682263637078	9.174519931597388	218.92961182707222
10.426127208365882	1152.9914453165663	1163.809828999156	1493.510010031978	1486.8344831883587	1674.7813700659772	1658.499424408886	1855.942411165817	1830.038863074124	2197.7078390191605	2153.8425790555175	0.21640579935490992	0.2069366891749682	9.180713332647429	220.39742042089347	9.096084008937396	218.36576592590427
10.488949869656532	1153.3651508824219	1164.1885993905603	1494.014394893341	1487.3372820675938	1675.3556347043625	1659.0683976243395	1856.5865365660882	1830.6739801248175	2198.483562984798	2154.60237572971	0.21641503103114437	0.20694547527326532	9.101742029883098	219.81814231566386	9.0179118904598	217.79354768182384
10.552151069084381	1153.7375309298666	1164.5660518016857	1494.517323058223	1487.8386393437368	1675.9283768924931	1659.635866939655	1857.229074109599	1831.3075312577048	2199.257573175161	2155.3604871501107	0.21642437472412532	0.20695436797670552	9.023034414190988	219.230288145307	8.94000108018372	217.2128544151201
10.615733087532126	1154.1085665546607	1164.9421673962534	1495.018773234947	1488.3385339260442	1676.499574119157	1660.2018101088443	1857.8700000702684	1831.939493075388	2200.029843540775	2156.116887717587	0.21643383179859474	0.20696336858397782	8.944587972780937	218.63375277386513	8.862349090859425	216.6235822273302
10.679698219625935	1154.478238621692	1165.3169271078928	1495.5187238711442	1488.836944465526	1677.0692035972259	1660.7662046132505	1858.5092904309338	1832.5698418934285	2200.8003477120924	2156.871551518489	0.21644340363605377	0.20697247840971636	8.866400201675788	218.02842981839785	8.784953443970153	216.0256259877351
10.744048773818252	1154.8465277622533	1165.6903116374283	1496.0171531506662	1489.3338493518866	1677.637242260384	1661.3290276583152	1859.1469208798978	1833.1985537369399	2201.5690589956766	2157.624452320903	0.21645309163497378	0.20698169878470082	8.788468605582239	217.4142116337316	8.707811669624789	215.4188793184003
10.808787072471103	1155.2134143712863	1166.0623014501323	1496.5140389904598	1489.82922671043	1678.2036667598131	1661.8902561703044	1859.7828668074244	1833.825604337135	2202.335950370347	2158.375563570864	0.2164628972110071	0.2069910310560564	8.710790697812627	216.79098929808242	8.630921306434175	214.80323457968188
10.87391545193992	1155.5788786045973	1166.432876772947	1497.0093590374113	1490.3230543989278	1678.7684534608452	1662.4498667929977	1860.4171033022037	1834.4509691278383	2203.1009944832767	2159.1248583885213	0.2164728217972011	0.2070004765874604	8.633364000364963	216.15865260135615	8.554279901625705	214.17858285852708
10.93943626265785	1155.9429003760488	1166.8020175916884	1497.503090665159	1490.8153100044706	1679.3315784395882	1663.0078358843548	1861.0496051477849	1835.07462324197	2203.864163646065	2159.8723095642777	0.21648286684421678	0.20701003675934515	8.556186043750131	215.5170900283265	8.477885010848695	213.54481395235052
11.00535186922059	1156.3054593547063	1167.1697036481967	1497.995210970859	1491.3059708402545	1679.8930174794893	1663.564139513121	1861.680346818947	1835.6965415079655	2204.625429830732	2160.617889554858	0.21649303382054713	0.20701971296911015	8.47925436695914	214.86618874472333	8.401734198188933	212.90181635547196
11.071664650471687	1156.66653496197	1167.5359144374802	1498.4856967719286	1491.7950139423613	1680.4527460678896	1664.1187534554201	1862.3093024780567	1836.316698446185	2205.384764665705	2161.3615704793633	0.21650332421274152	0.20702950663133254	8.402566517510422	214.20583458425244	8.325825036139577	212.2494772450882
11.138376999588447	1157.0261063686628	1167.9006292048114	1498.9745246027464	1492.2824160664854	1681.0107393925189	1664.6716531912912	1862.936445971365	1836.9350682652632	2206.142139431734	2162.1033241152586	0.21651373952563	0.20703941917798308	8.326120051282487	213.53591203154065	8.250155105493832	211.587682465557
11.205491324168262	1157.3841524920922	1168.2638269427973	1499.4616707113155	1492.7681536846312	1681.5669723379613	1665.222813901196	1863.5617508252724	1837.551624858424	2206.8975250577755	2162.843121894328	0.2165242812825537	0.20704945205864211	8.249912532499366	212.8563042083988	8.174721995312211	210.91631651448552
11.273010046315514	1157.7406519930798	1168.6254863884174	1499.9471110558936	1493.2522029817726	1682.1214194820786	1665.7722104624847	1864.1851902425487	1838.166341799755	2207.650892116822	2163.580934898578	0.21653495102559434	0.20705960674072024	8.173941533710604	212.16689285845496	8.099523302917078	210.2352625275962
11.340935602728974	1158.0955832729567	1168.9855860200275	1500.4308213015834	1493.7345398524733	1682.6740550923953	1666.319817445823	1864.806737098514	1838.7791923404395	2208.4022108216886	2164.3167338560993	0.2165457503158108	0.2070698847096828	8.098204635756701	211.4675583333592	8.024556633836255	209.5444022649899
11.409270444789758	1158.4489244705317	1169.3441040543403	1500.9127768168912	1494.2151398974825	1683.2248531224502	1666.8656091115872	1865.4263639371802	1839.390149404955	2209.1514510207635	2165.050489136888	0.21655668073347512	0.20708028746927318	8.022699427670887	210.75817957520485	7.949819601693889	208.84361609333428
11.478017038649782	1158.800653459015	1169.7010184433536	1501.3929526702352	1494.69397842027	1683.7737872080897	1667.4095594061994	1866.0440429673356	1839.99918558721	2209.898582193681	2165.7821707485973	0.216567743878314	0.2070908165417443	7.947423506655468	210.03863410226768	7.875309828243189	208.13278297299985
11.547177865320764	1159.150747842926	1170.05630687127	1501.8713236264337	1495.1710304235503	1684.3208306637462	1667.951641958453	1866.6597460586102	1840.6062731466645	2210.6435734469896	2166.5117483322824	0.21657894136975261	0.20710147346808913	7.872374478103666	209.3087979949196	7.801024943337325	207.41178044310072
11.616755420763786	1159.4991849549533	1170.4099467513659	1502.3478641431402	1495.6462706057519	1684.8659564786558	1668.4918300757718	1867.273444737479	1841.2113840043903	2211.3863935097356	2167.23919115806	0.21659027484716212	0.2071122598082756	7.797549955430441	208.56854587676935	7.726962584763896	206.68048460263526
11.686752215979308	1159.8459418527846	1170.761915222828	1502.8225483672443	1496.119673357446	1685.4091373130382	1669.0300967404353	1867.885110183222	1841.8144897390855	2212.127010729012	2167.9644681207315	0.21660174597010806	0.20712317714148534	7.722947560127068	207.8177509008092	7.6531203983304295	205.9387700977968
11.75717077709787	1160.190995315908	1171.1121891475686	1503.2953501312381	1496.591212757753	1685.9503454942455	1669.5664146057752	1868.494713223855	1842.4155615830632	2212.8653930654646	2168.6875477353783	0.21661335641860588	0.2071342270663534	7.648564921712023	207.05628473398974	7.579496037800709	205.18651010649046
11.82801364547121	1160.5343218423736	1171.460745106993	1503.766242949538	1497.0608625706957	1686.4895530128574	1670.1007559923144	1869.1022243319994	1843.014570418181	2213.6015080887396	2169.408398132878	0.21662510789337577	0.20714541120121335	7.574399677652764	206.28401753940852	7.506087164798373	204.42357631976483
11.899283377763982	1160.8758976455229	1171.807559398739	1504.235200014769	1497.5285962415167	1687.0267315187398	1670.6330928838713	1869.707613620719	1843.6114867717301	2214.335322972883	2170.126987055393	0.2166370021161045	0.2071567311843441	7.500449473329354	205.5008179603028	7.432891448788723	203.6498389269691
11.970982546046038	1161.2156986506789	1172.1526080333776	1504.702194194003	1497.9943868929543	1687.561852317055	1671.1633969236198	1870.3108508392986	1844.2062808122787	2215.066804491689	2170.843281851793	0.21664904082970823	0.20716818867422093	7.426711962058107	204.70655310543953	7.359906567115104	202.8651666014921
12.043113737885237	1161.5537004918147	1172.495866731091	1505.167198024977	1498.458207321493	1688.0948863642454	1671.691639410118	1870.9119053689983	1844.798922345483	2215.7959190140105	2171.5572494730554	0.21666122579859728	0.20717978534976803	7.3531848049897235	203.90108853054699	7.287130204871573	202.069426481321
12.115679556440844	1161.8898785081649	1172.8373109182905	1505.6301837122364	1498.9200299935446	1688.6258042639454	1672.2177912932684	1871.5107462187307	1845.3893808098262	2216.522632498988	2172.2688564675736	0.21667355880894987	0.2071915229106176	7.279865671071093	203.08428822184214	7.214560054877438	201.26248415373266
12.188682620557461	1162.224207740824	1173.1769157242309	1506.0911231232728	1499.3798270416219	1689.1545762628805	1672.7418231702666	1872.1073420207274	1845.9776252723425	2217.246910491268	2172.978068976459	0.2166860416689846	0.20720340307736826	7.206752237092587	202.25601458118763	7.1421938177209086	200.4442036403343
12.26212556485955	1162.5566629292935	1173.514655977561	1506.5499877845973	1499.837570260446	1689.6811722467	1673.2637052814819	1872.7016610261292	1846.5636244242717	2217.9687181161335	2173.6848527287602	0.2166986762092371	0.20721542759185008	7.133842187517075	201.41612840536982	7.070029201597208	199.61444737622514
12.336011039846525	1162.887218507995	1173.85050620285	1507.0067488777754	1500.2932311030204	1690.2055617357705	1673.7834075062992	1873.2936711005377	1847.147346576672	2218.688020074593	2174.3891730366354	0.216711464282842	0.2072275982173913	7.061133214585425	200.5644888729439	6.998063922401343	198.77307619765634
12.41034171198835	1163.2158486027572	1174.184440617085	1507.4613772354348	1500.7467806766745	1690.727713880937	1674.3008993589337	1873.8833397195351	1847.7287596560018	2219.404780638437	2175.090994790497	0.2167244077658173	0.20723991673908904	6.988623018225553	199.7009535250254	6.926295703660799	197.9199493228807
12.485120263821853	1163.542527027254	1174.5164331261155	1507.9138433372102	1501.1981897390463	1691.247597459219	1674.8161499841747	1874.470633964131	1848.3078311996323	2220.1189636452054	2175.7902824540693	0.21673750855735333	0.20725238496408452	6.916309305952382	198.82537824631436	6.854722276400935	197.05492433259496
12.560349394047481	1163.8672272794056	1174.8464573210679	1508.3641173056528	1501.6474286940295	1691.76518086947	1675.3291281530956	1875.0555205161688	1848.884528351316	2220.8305324931202	2176.4870000594065	0.21675076858010384	0.20726500472183945	6.8441897929860716	197.93761725147488	6.783341379279591	196.17785715742502
12.63603181762671	1164.1899225377595	1175.1744864747352	1508.812168902113	1502.0944675876945	1692.2804321280048	1675.8398022587342	1875.6379656537065	1849.458817856632	2221.539450135981	2177.181111201881	0.21676418978048356	0.20727777786441892	6.772262202099228	197.03752306377282	6.7121507584543	195.28860205697129
12.712170265880024	1164.5105856578045	1175.5004935379015	1509.2579675225447	1502.5392761041314	1692.7933188641466	1676.3481403116934	1876.2179352463022	1850.030666058338	2222.2456790779584	2177.8725790350672	0.21677777412896765	0.2072907062667755	6.7005242636478215	196.12494649918517	6.641148167584106	194.3870116029284
12.78876748658549	1164.8291891682802	1175.8244511356618	1509.7014821933078	1502.9818235612918	1693.3038083157703	1676.854109935734	1876.795394750301	1850.600038891724	2222.9491813683903	2178.56136626563	0.21679152362039508	0.20730379182703898	6.628973715522079	195.19973664794816	6.570331367800463	193.472936661914
12.865826244077915	1165.1457052674164	1176.1463315636702	1510.142681566885	1503.4220789067433	1693.8118673247545	1677.357678363283	1877.370309204023	1851.1669018798655	2223.649918596464	2179.2474351481005	0.21680544027427665	0.2073170364668086	6.557608303110101	194.26174085534876	6.499698127654483	192.54622637626017
12.943349319348618	1165.4601058191602	1176.4661067843792	1510.5815339175901	1503.86001071342	1694.3174623324255	1677.8588124309279	1877.9426432229454	1851.731220128876	2224.3478518858938	2179.9307474796487	0.21681952613510805	0.20733044213145121	6.486425779337878	193.3108047057176	6.4292462231660465	191.60672814765712
13.0213395101458	1165.7723623493466	1176.7837484232207	1511.0180071372063	1504.2955871752995	1694.8205593749242	1678.3574785748424	1878.5123609947977	1852.2929583230673	2225.0429418895055	2180.611264594759	0.21683378327268407	0.2073440107903983	6.415423904551062	192.3467720018234	6.358973437714667	190.6542876175954
13.099799631075467	1166.082446041841	1177.0992277647556	1511.4520687305917	1504.7287761030495	1695.3211240785413	1678.853642826173	1879.0794262746301	1852.8520807200885	2225.7351487837814	2181.2889473598752	0.21684821378242136	0.2073577444374544	6.3446004465859005	191.36948474816745	6.288877562084963	189.68874865002
13.178732513703073	1166.3903277346365	1177.4125157487872	1511.883685811239	1505.1595449196275	1695.819121655001	1679.3472708063791	1879.6438023798173	1853.408551146001	2226.4244322633444	2181.963756167983	0.21686281978567978	0.20737164509110334	6.273953180660101	190.37878312985413	6.218956394393899	188.70995331165614
13.258141006655675	1166.6959779159108	1177.7235829664232	1512.3128250967802	1505.5878606558288	1696.3145168966835	1679.8383277225141	1880.205452185009	1853.9623329902986	2227.110751535375	2182.6356509331217	0.2168776034300931	0.20738571479482068	6.203479889409209	189.37450549571076	6.149207740096244	187.71774185379036
13.338027975724735	1166.9993667200492	1178.0323996561126	1512.739452904456	1506.0136899457957	1696.80727417182	1680.326778362472	1880.7643381170415	1854.513389200888	2227.7940653139867	2183.3045910848605	0.21689256688990308	0.20739995561739222	6.133178362873878	188.35648833937012	6.079629411982751	186.7119526946335
13.418396303969553	1167.300463923624	1178.3389356996336	1513.1635351465345	1506.4369990224798	1697.2973574196174	1680.8125870901754	1881.3204221497797	1855.0616822790075	2228.4743318145265	2183.9705355627016	0.21690771236629394	0.20741436965323254	6.063046398461665	187.32456627947977	6.010219230147413	185.69242239987943
13.49924889182131	1167.5992389413325	1178.643160618045	1513.5850373256833	1506.8577537130568	1697.78473014535	1681.2957178407207	1881.8736657989207	1855.6071742740999	2229.15150874783	2184.633442810432	0.21692304208773724	0.20742895902271144	5.99308180090884	186.27857203956228	5.940975021934719	184.65898566145916
13.580588657187745	1167.8956608218923	1178.9450435675883	1514.0039245302867	1507.275919434286	1698.2693554153798	1681.7761341154571	1882.4240301167235	1856.149826778617	2229.8255533143933	2185.2932707704035	0.21693855831033645	0.20744372587248294	5.92328238227492	185.2183364290977	5.871894621954198	183.61147528071888
13.662418535558457	1168.1896982439036	1179.2445533355644	1514.420161429732	1507.6914611878387	1698.751195852148	1682.2537989770412	1882.971475686711	1856.6896009227958	2230.496422198513	2185.9499768777737	0.21695426331817946	0.20745867237582027	5.853645962002702	184.14368832629407	5.802975872133175	182.54972215002635
13.744741480110864	1168.481319511665	1179.5416583361582	1514.8337122696344	1508.1043435555716	1699.2302136291064	1682.7286750444223	1883.5159626182976	1857.2264573693628	2231.1640715623516	2186.603518054675	0.21697015942369308	0.20747380073295224	5.784170366812759	183.0544546553283	5.734216621598534	181.47355523100123
13.827560461816718	1168.7704925509447	1179.8363266062215	1515.2445408670176	1508.5145306947468	1699.7063704655898	1683.200724487781	1884.0574505413667	1857.7603563081855	2231.8284570399355	2187.2538507043223	0.21698624896800414	0.20748911317140656	5.714853430723451	181.9504603674286	5.66561472669855	180.38280153489904
13.910878469549415	1169.057184904717	1180.1285258010194	1515.652610605446	1508.9219863332116	1700.179627621649	1683.6699090234151	1884.5958986007981	1858.2912574508748	2232.4895337311013	2187.9009307050615	0.21700253432130603	0.20750461194635772	5.645692995029094	180.83152842096752	5.597168051011977	179.27728610415943
13.9946985101918	1169.3413637288518	1180.4182231899308	1516.0578844301085	1509.3266737645263	1700.649945892819	1684.1361899085807	1885.1312654509304	1858.8191200253302	2233.147256195373	2188.5447134043607	0.21701901788322653	0.20752029934097865	5.576686908325428	179.69747976202052	5.5288744653480535	178.1568319928483
14.079023608744702	1169.622995787765	1180.7053856521115	1516.4603248428548	1509.7285558430463	1701.1172856048502	1684.5995279362746	1885.6635092499769	1859.3439027702316	2233.801578445784	2189.1851536127365	0.2170357020832035	0.20753617766679716	5.507833026485969	178.54813330312027	5.460731847691932	177.0212602444808
14.163856808436103	1169.9020474500217	1180.989979672106	1516.8598938971738	1510.1275949789479	1701.5816066083673	1685.0598834299612	1886.192587654377	1859.8655639294655	2234.452453942623	2189.8222055976144	0.21705258938086766	0.20755224926405666	5.439129212645639	177.38330590404803	5.39273808327016	175.87038987490814
14.24920117083096	1170.1784846839084	1181.2719713354318	1517.2565531931416	1510.523753133221	1702.042868273499	1685.517216238266	1886.718457813103	1860.3840612465199	2235.099835587142	2190.4558230771445	0.217069682266424	0.20756851650208386	5.370573337204405	176.20281234988943	5.324891064472467	174.7040378493257
14.335059775941703	1170.4522730529404	1181.5513263240982	1517.6502638722889	1510.9169918125842	1702.5010294844212	1685.9714857295808	1887.241076361885	1860.8993519587827	2235.7436757151554	2191.085959213918	0.21708698326104484	0.20758498177965834	5.302163277794534	175.00646533054532	5.257188690862677	173.52201906207483
14.421435722339384	1170.7233777113531	1181.8280099121075	1518.0409866124514	1511.3072720643822	1702.9560486338821	1686.422650786654	1887.7603994174087	1861.4113927918256	2236.3839260906266	2191.712566608664	0.21710449491726322	0.20760164752538915	5.233896919362451	173.79407542210538	5.1896288692514645	172.32414631918073
14.50833212726552	1170.9917633995283	1182.1019869608933	1518.428681622544	1511.6945544714097	1703.407883617648	1686.8706698011024	1888.2763825714349	1861.9201399536032	2237.020537899152	2192.335597293852	0.2171222198193771	0.20761851619809618	5.165772154083243	172.56545106350677	5.122209513610869	171.11023031460354
14.595752126744532	1171.2573944393894	1182.3732219147273	1518.8133086373011	1512.0787991466964	1703.8564918289046	1687.3155006678787	1888.788980884868	1862.4255491286085	2237.6534617413977	2192.955002727242	0.21714016058385183	0.20763559028719686	5.097786881391585	171.32039853616152	5.054928545097937	169.88007960957475
14.683698875697011	1171.5202347297438	1182.6416787960704	1519.19482691195	1512.4599657282326	1704.3018301525988	1687.7571007796769	1889.2981488817582	1862.927575471955	2238.282647626458	2193.5707337853632	0.21715831985973402	0.20765287231309537	5.0299390079871955	170.05872194311814	4.987783892063817	168.63350061309757
14.772175548053516	1171.7802477415912	1182.907321200895	1519.5731952168478	1512.8380133736546	1704.7438549597296	1688.1954270212948	1889.8038405432594	1863.4261736034211	2238.9080449651638	2194.1827407569394	0.21717670032906933	0.20767036482758122	4.96222644782938	168.78022318711737	4.920773490064676	167.37029755971162
14.861185336869132	1172.0373965133747	1183.1701122939455	1519.9483718320523	1513.2129007548635	1705.182522101576	1688.6304357639265	1890.3060093015083	1863.921297601415	2239.5296025633015	2194.790973336231	0.21719530470732454	0.20768807041423076	4.894647122158858	167.48470195033588	4.853895281859877	166.0902724895859
14.95073145443871	1172.2916436462042	1183.430014803973	1520.3203145418581	1513.584586052612	1705.6177869038825	1689.0620828594188	1890.8046080334634	1864.412900996903	2240.147268614794	2195.3953806163336	0.217214135743815	0.2077059916888151	4.827198959506859	166.17195567232557	4.787147217433812	164.79322522657458
15.040817132412794	1172.5429512990193	1183.6869910189107	1520.688980629261	1513.953026951022	1706.049604160972	1689.490323634451	1891.299589054669	1864.900936767257	2240.7609906947864	2195.9959110823893	0.21723319622214188	0.20772413129971168	4.759879895702397	164.84177952812752	4.72052725397225	163.47895335633075
15.131445621914246	1172.7912811837173	1183.9410027810106	1521.0543268703855	1514.3181806320579	1706.477928129816	1689.9151128846754	1891.7909041129674	1865.3853573300548	2241.3707157526824	2196.592512604746	0.21725248896063018	0.20774249192832372	4.692687873835894	163.49396640609484	4.654033355902357	162.14725220529363
15.222620193655578	1173.0365945602284	1184.192011481933	1521.416309528845	1514.6800037699447	1706.902712524033	1690.3364048687888	1892.278504382138	1865.8661145368153	2241.976390105097	2197.1851324320337	0.21727201681277503	0.20776107628950413	4.625620844337391	162.12830688647227	4.587663494879962	160.79791481880238
15.31434413805701	1173.2788522315561	1184.4399780577937	1521.7748843500638	1515.038452525536	1707.3239105078458	1690.754153302558	1892.7623404554959	1866.3431596666778	2242.577959428756	2197.773717184194	0.21729178266769625	0.2077798871319858	4.5586767649601825	160.744589220325	4.521415649838673	159.43073194031604
15.406620765365147	1173.5180145387608	1184.684862984164	1522.1300065555354	1515.393482540629	1707.7414746899713	1691.1683113527831	1893.2423623394093	1866.816443420017	2243.1753687533173	2198.358212845427	0.21731178945059398	0.20779892723881585	4.491853600804461	159.34259930590633	4.455287806968045	158.04549198807217
15.499453405772549	1173.7540413559066	1184.9266262710241	1522.4816308370287	1515.745048932221	1708.1553571174538	1691.5788316312016	1893.7185194467638	1867.2859159119973	2243.768562454122	2198.9385647570693	0.21733204012321503	0.20781819942779908	4.425149324315498	157.92212066694628	4.389277959749961	156.64198103407398
15.592845409537835	1173.9868920849558	1185.1652274576718	1522.829711350743	1516.0931062867182	1708.5655092694408	1691.9856661883412	1894.1907605903646	1867.751526666069	2244.3574842448775	2199.5147176104138	0.2173525376843235	0.2078377065519456	4.358561915332757	156.48293443094008	4.323384108976825	155.21998278202955
15.686800147106629	1174.2165256506235	1185.400625607586	1523.1742017114063	1516.4376086540894	1708.9718820509042	1692.3887665073096	1894.659033976274	1868.213224607395	2244.9420771702726	2200.086615439449	0.2173732851701784	0.20785745149992177	4.292089361080798	155.0248193058069	4.257604262758832	153.77927854465088
15.781321009233178	1174.4429004951796	1185.6327793032428	1523.5150549863197	1516.7785095419629	1709.3744257862943	1692.7880834975283	1895.1232871970867	1868.6709580562278	2245.5222835985164	2200.654201613536	0.21739428565501742	0.20787743719651414	4.225729656225667	153.54755155817838	4.191936436582182	152.31964722223347
15.87641140710273	1174.6659745732143	1185.861646640887	1523.8522236893511	1517.115761909675	1709.773090213146	1693.183567488411	1895.5834672251451	1869.1246747212147	2246.098045213815	2201.217418830018	0.2174155422515468	0.20789766660309203	4.159480802862163	152.05090499052312	4.126378653278152	150.84086527925683
15.972074772454643	1174.8857053463437	1186.087185225254	1524.1856597748647	1517.4493181622556	1710.1678244756147	1693.5751682229757	1896.039520405684	1869.5743216926412	2246.6693030087613	2201.7762091067443	0.2174370581114401	0.2079181427180827	4.093340810557493	150.5346509172814	4.060928943084946	149.3427067224402
16.06831455770623	1175.1020497778802	1186.3093521642475	1524.5153146316036	1517.7791301443663	1710.558577117959	1693.962834851407	1896.4913924499165	1870.019845435615	2247.2359972766667	2202.3305137745447	0.2174588364258406	0.20793886857744848	4.027307696378557	148.9985581439105	3.995585343673156	147.8249430783908
16.165134236077357	1175.3149643274526	1186.528104063574	1524.841139076516	1518.105149134182	1710.945296077966	1694.3465159245534	1896.93902842806	1870.4611917831876	2247.7980676038214	2202.8802734696164	0.21748088042587424	0.2079598472551735	3.9613794849556143	147.4423929437762	3.9303459001803276	146.2873433714849
16.262537301715792	1175.5244049455807	1186.743397021324	1525.1630833485253	1518.427325837219	1711.3279286803133	1694.726159387373	1897.3823727622914	1870.8983059294121	2248.355452861672	2203.425428125856	0.2175031933831654	0.2079810818637554	3.895554208444082	145.8659190335893	3.8652086652346043	144.72967409994453
16.36052726982327	1175.7303270681984	1186.9551866225102	1525.4810971022398	1518.7456103801	1711.7064216298656	1695.1017125723067	1897.8213692196368	1871.3311324223314	2248.908091198929	2203.965916967097	0.2175257786103643	0.20800257555470517	3.82982990659184	144.26889755082084	3.8001716989383567	143.1516992126708
16.459107676782416	1175.9326856111347	1187.1634279335558	1525.7951294016125	1519.0599523042727	1712.0807210049209	1695.4731221926017	1898.2559609047994	1871.7596151569066	2249.4559200336043	2204.5016784992963	0.21754863946167663	0.20802433151905084	3.7642046268101694	142.65108703257283	3.7352330690173403	141.55318008898757
16.55828208028434	1176.1314349645502	1187.3680754967452	1526.105128713548	1519.370300559674	1712.450772250395	1695.840334335582	1898.6860902529315	1872.1836973678935	2249.998876044983	2205.0326505026455	0.2175717793334059	0.20804635298785323	3.6986764241610217	141.01224338944303	3.6703908507497545	139.93387551256455
16.658054059457015	1176.3265289873148	1187.5690833246092	1526.411042901437	1519.6766034983243	1712.8165201709323	1696.2032944558325	1899.1116990223172	1872.6033216226242	2250.5368951654923	2205.5587700235883	0.21759520166449947	0.20806864323272292	3.633243361400673	139.35211988404626	3.60564312704264	138.2935416501714
16.758427214994473	1176.517921001356	1187.7664048942856	1526.7128192186585	1519.978808867887	1713.1779089239774	1696.5619473683591	1899.5327282870205	1873.0184298137633	2251.069912572541	2206.079973366805	0.2176189099371033	0.20809120556635002	3.5679035090834077	137.67046710825525	3.5409879885264672	136.63193202967523
16.859405169286727	1176.7055637859455	1187.9599931418163	1527.0104043020071	1520.2768638051564	1713.5348820127683	1696.9162372416606	1899.9491184294436	1873.4289631519696	2251.597862680244	2206.596196087084	0.217642907677124	0.2081140433430364	3.502654945516042	135.96703295764746	3.476423533507841	134.94879751390545
16.960991566550526	1176.8894095719438	1188.1498004564012	1527.303744165069	1520.5707148294937	1713.887382279273	1697.2661075907502	1900.3608091328285	1873.8348621585035	2252.120679131092	2207.1073729811455	0.21766719845479962	0.20813715995923834	3.437495756874341	134.24156260938616	3.4119478680677275	133.2438862794661
17.063190072960847	1177.069410035999	1188.3357786746094	1527.5927841915452	1520.8603078362087	1714.2353518970692	1697.6115012701164	1900.7677393736938	1874.2360666577706	2252.638294787543	2207.61343807938	0.21769178588527657	0.2081605588541158	3.372424037201199	132.49379849858815	3.347559106096014	131.51694379321998
17.166004376783235	1177.245516294697	1188.5178790745388	1527.8774691285125	1521.1455880898845	1714.578732364157	1697.9523604666242	1901.1698474142052	1874.6325157697988	2253.150641723539	2208.114324637517	0.21771667362919883	0.2081842435100891	3.3074378884994076	130.72348029533168	3.283255369361541	129.7677127897041
17.26943818850684	1177.4176788986654	1188.6960523699283	1528.1577430796337	1521.4265002176473	1714.917464495716	1698.2886266923547	1901.5670707944762	1875.0241479026517	2253.657651215947	2208.609965128223	0.21774186539329818	0.20820821745340387	3.2425354207680357	128.93034487956902	3.2190347875302905	127.99593324575108
17.37349524097843	1177.585847826628	1188.8702487042265	1528.4335494983043	1521.702988202375	1715.2514884167927	1698.6202407773783	1901.9593463248036	1875.4109007447692	2254.15925373592	2209.1002912326167	0.21776736493099927	0.2082324842547023	3.1777147520288054	127.11412631854182	3.154895498239057	126.20134235889418
17.478179289537028	1177.7499724794163	1189.0404176446084	1528.7048311807475	1521.974995375855	1715.5807435549332	1698.9471428624772	1902.3466100778398	1875.7927112572543	2254.6553789401896	2209.5852338317163	0.21779317604303025	0.20825704752960597	3.112974008427045	125.27455584309064	3.0908356471427396	124.38367452356033
17.583494112149474	1177.9100016739294	1189.206508175949	1528.9715302590505	1522.242464411882	1715.9051686327523	1699.2692723917971	1902.7287973806951	1876.1695156660833	2255.1459556622776	2210.0647229978126	0.21781930257804258	0.2082819109393022	3.0483113242944455	123.41136182437185	3.0268533880107498	122.54266130825272
17.689443509546752	1178.0658836370542	1189.368468694751	1529.2335881941478	1522.505337319307	1716.2247016604426	1699.5865681054497	1903.1058428069773	1876.5412494542622	2255.6309119036405	2210.5386879857692	0.21784574843323784	0.20830707819114117	2.98372484216452	121.5242697490612	2.9629468827370147	120.67803143081255
17.79603130536116	1178.2175659995273	1189.5262470030177	1529.490945768736	1522.7635554350134	1716.539279928213	1699.8989680320362	1903.4776801687542	1876.9078473539016	2256.1101748247147	2211.0070572242344	0.21787251755500667	0.20833255303924278	2.9192127128517313	119.61300219537225	2.8991143014000045	118.78951073478675
17.90326134626431	1178.3649957897596	1189.6797903020863	1529.743543080145	1523.0170594168521	1716.8488399986747	1700.206409481125	1903.8442425084606	1877.2692433382358	2256.583670735912	2211.469758306794	0.2178996139395734	0.20835833928510808	2.8547730955633597	117.67727881163592	2.835353822398247	116.8768221688224
18.011137502105942	1178.5081194276165	1189.8290451864168	1529.9913195331492	1523.2657892365205	1717.1533176991672	1700.5088290356682	1904.2054620907393	1877.6253706135835	2257.0513250885315	2211.926717983049	0.217927041633652	0.20838444077824328	2.790404157941339	115.71681629121304	2.7716636324712454	114.93968576053157
18.119663666053608	1178.6468827181402	1189.9739576373254	1530.2342138327174	1523.509684172373	1717.4526481140128	1700.8061625443445	1904.5612703942043	1877.9761616112235	2257.5130624655803	2212.3778621496053	0.21795480473510978	0.20841086141678922	2.7261040760831747	113.73132834699936	2.7080419267267644	112.97781859285897
18.228843754733095	1178.7812308452335	1190.1144730166745	1530.472163976704	1523.748682802182	1717.7467655767105	1701.0983451138488	1904.9115981031393	1878.3215479792154	2257.9688065725295	2212.823115840992	0.21798290739364154	0.20843760514816273	2.661871034676551	111.72052568988875	2.644486908788167	110.99093478184659
18.338681708369887	1178.9111083652967	1190.2505360605223	1530.7051072484942	1523.9827229958455	1718.0356036620778	1701.3853111011244	1905.2563750991392	1878.6614605741563	2258.4184802279956	2213.2624032205154	0.21801135381145212	0.2084646759697045	2.5977032271075586	109.68411600618856	2.5809967908753606	108.97874545451486
18.44918149093129	1179.0364592008239	1190.382090872723	1530.932980209589	1524.21174190804	1718.3190951783265	1701.6669941055322	1905.5955304526815	1878.9958294528733	2258.8620053543464	2213.695647571031	0.21804014824395007	0.20849207792933816	2.533598855429773	107.62180393043673	2.5175697937929726	106.9409587221453
18.56034709026951	1179.1572266339342	1190.50908091847	1531.1557186921186	1524.4356759708012	1718.5971721590624	1701.9433269609451	1905.9289924146124	1879.32458386403	2259.299302968206	2214.1227712856235	0.21806929500045	0.2085198151262369	2.4695561305661613	105.53329102532007	2.454204147124983	104.87727966025705
18.672182518265565	1179.2733532998898	1190.6314490178218	1531.373257791332	1524.6544608860813	1718.8697658552578	1702.2142417278144	1906.2566884076052	1879.6476522397072	2259.7302931709314	2214.5436958582577	0.21809879844488542	0.20854789171150034	2.4055732723209076	103.41827575617936	2.3908980892347245	102.78741028317017
18.784691810974078	1179.384781180531	1190.7491373391435	1531.5855318579916	1524.868031618208	1719.136806727116	1702.4796696851292	1906.5785450175038	1879.9649621868653	2260.15489513895	2214.9583418742864	0.2181286629965314	0.20857631188884138	2.3416485094430755	101.2764534659218	2.3276498673594688	100.67104952019872
18.897879028768923	1179.4914515976977	1190.8620873925365	1531.7924744907411	1525.0763223863255	1719.3982244359145	1702.73954132236	1906.8944879846356	1880.2764404787897	2260.5730271140746	2215.3666290009455	0.2181588931307375	0.20860507991528357	2.277780079830336	99.10751635639463	2.2644577377714086	98.52789319615113
19.01174825648978	1179.5933052065914	1190.97024002321	1531.9940185284106	1525.2792666567634	1719.6539478357722	1702.9937863313157	1907.2044421950507	1880.5820130464435	2260.9846063937166	2215.768475977741	0.218189493379672	0.20863420010186481	2.2139662305417005	96.91115346195875	2.201319965811308	96.35763400531141
19.126303603589555	1179.6902819890952	1191.0735354048056	1532.1900960422595	1525.4767971353526	1719.9039049653534	1703.242333597951	1907.508331671685	1880.881604969764	2261.389549321024	2216.1638006067724	0.21822046833307593	0.20866367681435546	2.1502052178511804	94.68705062405206	2.1382348259548962	94.15996148757404
19.241549204282624	1179.7823212470457	1191.1719130326778	1532.3806383281642	1525.668845759679	1720.1480230395034	1703.4851111940998	1907.8060795654549	1881.1751404688825	2261.7877712749346	2216.552519742963	0.21825182263902704	0.20869351447398485	2.0864953074406003	92.43489047180628	2.0752006019683904	91.93456200719811
19.357489217694134	1179.8693615954724	1191.265311717141	1532.5655758987639	1525.8553436913035	1720.3862284408524	1703.7220463691729	1908.0976081463098	1881.4625428953022	2262.1791866601834	2216.934549284247	0.2182835610047182	0.20872371755817712	2.022834774472358	90.15435239824001	2.0122155870158167	89.68111873150337
19.474127828010037	1179.9513409557842	1191.3536695766606	1532.7448384755398	1526.0362213079054	1720.618446711324	1703.9530655417757	1908.3828387941908	1881.7437347229888	2262.5637088971957	2217.3098041616536	0.21831568819724123	0.20875429060129977	1.9592219036649112	87.84511253534583	1.9492780837090322	87.39931160444394
19.59146924462811	1180.028196548915	1191.436924031006	1532.9183549808413	1526.2114081953844	1720.8446025436117	1704.1780942912735	1908.6616919899432	1882.0186375394076	2262.941250411933	2217.678198329331	0.21834820904438948	0.2087852381954216	1.8956549894410273	85.50684373365948	1.886386404256882	85.08881732699228
19.709517702309874	1180.0998648884322	1191.5150117943645	1533.086053529865	1526.3808331399096	1721.064619772579	1704.397057349304	1908.9340873061537	1882.2871720364979	2263.311722625646	2218.0396447544936	0.2183811284354641	0.2088165649910811	1.8321323359796224	83.13921553606633	1.8235388705443256	82.74930933251744
19.828277461333414	1180.16628177359	1191.5878688684018	1533.247861422567	1526.5444241199	1721.278421366601	1704.6098785912134	1909.1999433979183	1882.549258001569	2263.675035944552	2218.3940554072815	0.21841445132209694	0.20884827569806855	1.768652257424037	80.7418941600481	1.7607338142861408	80.38045776658691
19.94775280764713	1180.2273822823672	1191.6554305353022	1533.403705135548	1526.7021082979873	1721.4859294188702	1704.816481027466	1909.4591779935772	1882.8048143081649	2264.0310997494644	2218.7413412505853	0.21844818271908611	0.20888037508621463	1.7052130779320578	78.31454247207148	1.6979695771351544	77.98192946449853
20.067948053024427	1180.2831007644304	1191.71763135074	1533.5535103138513	1526.853812012879	1721.6870651386055	1705.0167867949606	1909.7117078853344	1883.053758906825	2264.379822385301	2219.081412229744	0.21848232770523845	0.20891286798619732	1.6418131317541338	75.85681996302446	1.6352445107095264	75.55338792520342
20.188867535219305	1180.3333708340797	1191.7744051368281	1533.69720176273	1526.999460771205	1721.8817488422299	1705.210717148305	1909.9574489198512	1883.2960088158038	2264.721111150547	2219.4141772622	0.21851689142423028	0.2089457592903524	1.5784507635007685	73.36838273284957	1.5725569768801506	73.09449329605559
20.31051561812294	1180.3781253631582	1191.8256849750323	1533.834703439372	1527.1389792393115	1722.0698999444978	1705.398192451055	1910.1963159887787	1883.5314801117454	2265.0548722866615	2219.739544227103	0.21855187908547538	0.20897905395350203	1.5151243281407005	70.84888346289517	1.5099053477888447	70.60490234743338
20.432896691921076	1180.417296473901	1191.8714031990223	1533.965938444543	1527.2722912349777	1722.2514369495302	1705.579132166851	1910.4282230191952	1883.7600879202532	2265.381010967353	2220.057419954781	0.2185872959650108	0.20901275699379365	1.451832191185531	68.29797139641596	1.447288005977498	68.08426845067879
20.55601517325261	1180.4508155317687	1191.9114913875126	1534.0908290142136	1527.3993197191173	1722.42627744184	1705.7534548505485	1910.6530829640217	1883.981746406445	2265.6994312878496	2220.3677102162064	0.21862314740639063	0.2090468734935495	1.3885727288070484	65.71529231622117	1.3847033445508714	65.53224155801581
20.679875505368887	1180.4786131382218	1191.9458803570362	1534.2092965111015	1527.5199867873953	1722.5943380772494	1705.9210781392449	1910.8708077923307	1884.1963687654008	2266.01003625403	2220.6703197123306	0.21865943882159555	0.2090814086001299	1.325344327975472	63.10048852360342	1.3221497673030171	62.94846818165388
20.804482158294064	1180.5006191234822	1191.974500154711	1534.321261416202	1527.6342136618312	1722.7555345738067	1706.081918743303	1911.0813084796466	1884.4038672126012	2266.312727771544	2220.9651520634025	0.21869617569195698	0.20911636752681018	1.2621453866559023	60.4531988199451	1.259625688896449	60.33259137428831
20.92983962898646	1180.5167625392369	1191.997280050945	1534.4266433202397	1527.741920682327	1722.909781702606	1706.2358924372763	1911.2844949981388	1884.6041529742606	2266.607406634816	2221.2521097981753	0.21873336356909087	0.20915175555366675	1.198974313861072	57.773058481223416	1.1971295349148932	57.68425070459489
21.055952441500814	1180.526971651318	1192.0141485321178	1534.525360915086	1527.8430272981573	1723.0569932785734	1706.3829140508044	1911.4802763067805	1884.7971362776277	2266.8939725159953	2221.5310943430613	0.21877100807584884	0.2091875780284816	1.1358295298614394	55.05969924101373	1.1346597420970284	55.00308224133914
21.18282514715158	1180.5311739323467	1192.0250332932267	1534.6173319851293	1527.9374520594188	1723.1970821511952	1706.5228974594536	1911.6685603414421	1884.9827263412233	2267.1723239538373	2221.802006011217	0.21880911490728133	0.20922384036765482	1.072709466332526	52.31274926912738	1.0722147584565391	52.288718531199265
21.31046232467717	1180.52929605434	1192.029861230494	1534.7024733985959	1528.0251126084218	1723.3299601951953	1706.6557555754994	1911.8492540049253	1885.160831365013	2267.442358342508	2222.0647439915588	0.21884768983161612	0.20926054805713415	1.0096125664758802	49.53183315118076	1.0097930434103546	49.540788578626234
21.438868580405217	1180.5212638812886	1192.0285584339435	1534.780701098825	1528.1059256710444	1723.4555383011555	1706.7814003386611	1912.0222631569372	1885.331358520531	2267.703971920321	2222.319206337704	0.21888673869124983	0.2092977066533568	0.9465372852346263	46.71657187084202	0.9473930679860132	46.758917828439735
21.568048548418737	1180.5070024617028	1192.0210501799484	1534.8519300955056	1528.1798070480447	1723.5737263660983	1706.899742706792	1912.1874926040196	1885.4942139409493	2267.957059758413	2222.565289956861	0.21892626740375676	0.2093353217842059	0.8834820894271616	43.866582789225504	0.885013314961725	43.942728145746514
21.69800689072348	1180.486436021124	1192.0072609237427	1534.9160744558621	1528.246671606323	1723.6844332840042	1707.0106926465114	1912.3448460894044	1885.6493027110826	2268.2015157493424	2222.802890598636	0.21896628196290902	0.20937339914997868	0.8204454578954028	40.98147962533403	0.8226522790118906	41.09183779655723
21.828748297416116	1180.4594879546112	1191.9871142919021	1534.9730472958006	1528.3064332701424	1723.7875669362886	1707.1141591237913	1912.4942262828292	1885.7965288573466	2268.437232595624	2223.031902843781	0.21900678843971605	0.2094119445243737	0.7574258817157897	38.060872439004015	0.7603084669099189	38.2058614307316
21.960277486853503	1180.4260808191955	1191.9605330748018	1535.0227607710153	1528.3590050123157	1723.8830341822322	1707.2100500945016	1912.6355347702888	1885.9357953376652	2268.6641017982015	2223.2522200928865	0.2190477929834745	0.20945096375548872	0.6944218643566273	35.10436761233723	0.6979803976873882	35.28441006341018
22.092599205822967	1180.3861363263088	1191.927439219039	1535.0651260680509	1528.4042988453416	1723.9707408493593	1707.2982724948988	1912.7686720437423	1886.0670040313148	2268.882013644849	2223.4637345549904	0.21908930182284062	0.20949046276683436	0.631431921841795	32.11156783095794	0.6356666027877509	32.32709105673712
22.225718229713628	1180.339575334184	1191.8877538198317	1535.1000533953254	1528.442225812509	1724.050591723772	1707.3787322320761	1912.8935374907562	1886.1900557287274	2269.0908571985083	2223.6663372361427	0.21913132126691154	0.2095304475583637	0.568454582974482	29.08207206847146	0.5733656263146258	29.333508105250075
22.359639362688714	1180.2863178402372	1191.8413971133957	1535.1274519741253	1528.4726959789614	1724.1224905404467	1707.451334174376	1913.0100293841165	1886.3048501212456	2269.2905202855823	2223.8599179279095	0.2191738577063277	0.20957092420751836	0.5054883894945306	26.015475568419788	0.5110760251482134	26.303261216555256
22.494367437858962	1180.2262829734134	1191.788288469288	1535.147230029544	1528.495618422723	1724.1863399734737	1707.5159821417387	1913.1180448713649	1886.411285790814	2269.480889484129	2224.044365195793	0.21921691761438955	0.2096118988702858	0.4425318962885285	22.911369828274474	0.44879636917994503	23.235946696659084
22.629907317457054	1180.159388986526	1191.7283463827396	1535.159294781406	1528.5109012256937	1724.2420416262719	1707.5725788960394	1913.2174799643137	1886.509260199646	2269.661850112039	2224.2195663676307	0.2192605075481923	0.20965337778227927	0.3795836715662517	19.76934258302208	0.3865252414752831	20.13115713314619
22.766263893012997	1180.085553248556	1191.6614884669484	1535.163552435136	1528.5184514645966	1724.2894960217398	1707.6210261313481	1913.3082295284862	1886.5986696798122	2269.8332862151083	2224.3854075218887	0.2193046341497766	0.20969536725982696	0.3166422970825806	16.588977790554054	0.32426123849745636	16.988481380976737
22.903442085530802	1180.0046922369536	1191.587631445376	1535.1599081726165	1528.51817520192	1724.328602592397	1707.6612244641935	1913.3901872725426	1886.6794094228276	2269.9950805551043	2224.5417734759553	0.2193493041472986	0.20973787370108288	0.25370636834395555	13.369855616299901	0.26200297031664377	13.807504547934514
23.041446845665973	1179.9167215298994	1191.506691144	1535.1482661429916	1528.5099774767891	1724.3592596704536	1707.6930734237453	1913.4632457376242	1886.751373469143	2270.1471145977184	2224.6885477743203	0.2193945243562141	0.20978090358715187	0.19077449478936614	10.111552418558858	0.19974906077732157	10.587807978619821
23.180283153904217	1179.8215557985686	1191.418582483569	1535.1285294534612	1528.4937622958462	1724.3813644778747	1707.7164714419969	1913.5272962866925	1886.8144546976428	2270.289268500513	2224.8256126767474	0.21944030168048506	0.2098244634832329	0.12784530005410488	6.8136407361598685	0.13749814775746927	7.328969243157189
23.31995602074116	1179.7191087993642	1191.3232194718319	1535.100600160029	1528.4694326240738	1724.3948131163859	1707.7313158438874	1913.582229093796	1886.8685448150677	2270.4214211007848	2224.9528491463684	0.21948664311380175	0.20986856003977916	0.06491742215075647	3.475689273676835	0.07524888336865843	4.0305621235165745
23.460470486863187	1179.6092933661525	1191.2205151957558	1535.0643792582412	1528.4368903756124	1724.3995005574618	1707.7375028374117	1913.6279331333208	1886.9135343454204	2270.5434499033886	2225.070136837739	0.21953355574082342	0.20991319999367458	0.0019895136974810157	0.09726288920501247	0.012999934158870019	0.6921565997763537
23.60183162332936	1179.4920214024658	1191.1103818137262	1535.019766673875	1528.396036404527	1724.3953206322658	1707.7349275036738	1913.6642961691769	1886.9493126193092	2270.6552310684983	2225.1773540848276	0.21958104673844062	0.20995839016943157	-0.06093975784006034	-3.3220774166984484	-0.049250018645579985	-2.686681160586886
23.744044531754422	1179.3672038737225	1190.9927305477486	1534.9666612536366	1528.3467704955829	1724.3821660215813	1707.7234837869394	1913.6912047439794	1886.97576776329	2270.7566393993393	2225.274377888986	0.2196291233770524	0.2100041374804041	-0.12387170991041785	-6.782774512714241	-0.11150227889083908	-6.106388813001104
23.887114344492932	1179.2347507994127	1190.867471675626	1534.9049607558036	1528.2889913549675	1724.3599282456917	1707.7030644846343	1913.7085441681645	1886.9927866891358	2270.84754832985	2225.3610839068388	0.2196777930218684	0.21005044893001995	-0.18680764466535038	-10.285275148111396	-0.17375813529542938	-9.567407847673167
24.031046224824397	1179.094571245297	1190.7345145231436	1534.8345618408746	1528.2225966010171	1724.3284976542518	1707.6735612373363	1913.716198509094	1887.0002550831061	2270.927829912317	2225.4373464381624	0.2197270631342252	0.21009733161303262	-0.24974884867242508	-13.830029960663524	-0.23601886117012327	-13.070183598261792
24.175845367139747	1178.9465733155916	1190.5937674562376	1534.7553600621825	1528.1474827549098	1724.2877634161252	1707.63486451873	1913.7140505801192	1886.9980573951661	2270.9973548049566	2225.503038413698	0.2197769412729295	0.21014479271679237	-0.31269659269946715	-17.41749348695157	-0.2982857142051216	-16.615165251132566
24.32151699712871	1178.7906641451548	1190.4451378731685	1534.6672498565047	1528.0635452313518	1724.237613509204	1707.5868636255468	1913.7019819296186	1886.9860768281874	2271.0559922594575	2225.5580313829328	0.21982743509561573	0.21019283952253628	-0.3756521314708152	-21.048124171968084	-0.36055993621994276	-20.202805854787584
24.468066371968433	1178.6267498916668	1190.288532196682	1534.5701245346424	1527.9706783292352	1724.1779347101944	1707.5294466674732	1913.6798728299962	1886.964195327107	2271.103610108475	2225.6021955018373	0.21987855236012852	0.21024147940669913	-0.43861670336809766	-24.722384373890236	-0.42284275287147466	-23.833562324696686
24.61549878051318	1178.4547357278275	1190.1238558661921	1534.4638762720142	1527.8687752223116	1724.1086125844129	1707.4625005570638	1913.6476022666857	1886.9322935680932	2271.1400747531147	2225.635399520586	0.21993030092592647	0.21029071984224326	-0.5015915301919449	-28.440740372170694	-0.4851353734238728	-27.50789545191219
24.763819543485244	1178.2745258335376	1189.9510133299425	1534.34839609921	1527.7577279498203	1724.029531475528	1707.3859109996067	1913.6050479270907	1886.890250947647	2271.165251150341	2225.65751077121	0.21998268875550525	0.21034056840001034	-0.5645778168973266	-32.203662373824045	-0.5474389904838972	-31.226269908598624
24.91303401366693	1178.086023388107	1189.7699080371935	1534.2235738925638	1527.637427407141	1723.940574495325	1707.2995624830064	1913.552086189542	1886.837945571724	2271.1790028003907	2225.6683951552545	0.22003572391584597	0.21039103275009377	-0.6275767512888706	-36.0116245165118	-0.6097547796980507	-34.98915425140876
25.063147576093755	1177.8891305624563	1189.5804424304056	1534.0892983647025	1527.507763336419	1723.8416235134314	1707.203338267631	1913.488592112212	1886.7752542448077	2271.1811917341297	2225.6679171313754	0.22008941457988496	0.21044212066323167	-0.6905895037871232	-39.86510487564374	-0.6720838995261147	-38.7970209280611
25.214165648248784	1177.6837485113383	1189.382517937436	1533.9454570551013	1527.3686243171971	1723.7325591470446	1707.0971203761621	1913.4144394220193	1886.7020524589852	2271.171678500392	2225.6559397029287	0.22014376902800445	0.21049384001222396	-0.753617227093855	-43.76458546350477	-0.7344274909009982	-42.65034627704881
25.366093680258146	1177.4697773655762	1189.176034963756	1533.7919363206433	1527.219897757054	1723.6132607506609	1706.9807895834429	1913.3295005035343	1886.618214383009	2271.150322153299	2225.6323244055343	0.22019879564955094	0.21054619877336728	-0.8166610559273977	-47.71055223408621	-0.7967866769840839	-46.549610532296356
25.518937155087716	1177.2471162243073	1188.9608928846671	1533.6286213261665	1527.0614698822249	1723.4836064057793	1706.8542254063032	1913.2336463878496	1886.5236128513357	2271.116980239539	2225.5969312946004	0.22025450294437465	0.21059920502791835	-0.8797221067407008	-51.70349508395884	-0.859162562862366	-50.49529782345053
25.672701588741027	1177.01566314726	1188.7369900375559	1533.4553960350331	1526.8932257282481	1723.3434729106252	1706.7173060934076	1913.126746741463	1886.418119353175	2271.0715087856456	2225.5496189328537	0.2203108995243922	0.21065286696357563	-0.9428014773684481	-55.743907849886455	-0.9215562352246707	-54.48789617436705
25.827392530458226	1176.7753151470447	1188.504223714153	1533.2721431996988	1526.71504913061	1723.1927357698664	1706.569908615086	1913.008669855149	1886.3016040215214	2271.013762285244	2225.4902443778324	0.22036799411517732	0.21070719287598524	-1.005900246764213	-59.832288310455624	-0.9839687620924451	-58.527897504449356
25.983015562916506	1176.5259681814705	1188.2624901528256	1533.0787443522895	1526.5268227153972	1723.03126918433	1706.411908653178	1912.8792826328227	1886.173935622188	2270.9435936862906	2225.4186631693788	0.22042579555757444	0.21076219117027262	-1.0690194746921406	-63.96913818339817	-1.0464011924987062	-62.6157976249815
26.139576302431465	1176.2675171458932	1188.0116845308924	1532.8750797951973	1526.3284278899685	1722.8589460407306	1706.243180590879	1912.7384505804096	1886.0349815428413	2270.8608543782934	2225.334729317109	0.22048431280933883	0.2108178703625968	-1.1321602013531447	-68.15496312011965	-1.1088545561497085	-66.75209623557748
26.297080399159835	1175.9998558655961	1187.7517009569726	1532.6610285916995	1526.119744833645	1722.6756379014153	1706.0635975026064	1912.586037794726	1885.8846077820447	2270.7653941795415	2225.2382952878947	0.22054355494680117	0.21087423908172923	-1.1953234470993266	-72.39027270203223	-1.1713298631229918	-70.93729691952467
26.455533537303385	1175.7228770881989	1187.4824324633641	1532.4364685565824	1525.9006524884107	1722.4812149941122	1705.8730311438674	1912.421906952355	1885.7226789383026	2270.6570613243084	2225.129211993317	0.22060353116656273	0.21093130607066013	-1.258510212109286	-76.67558043665485	-1.2338281035436012	-75.17190713924356
26.614941435314055	1175.4364724761106	1187.2037709984588	1532.2012762468012	1525.6710285496447	1722.2755462016971	1705.6713519411499	1912.2459192985355	1885.5490581991155	2270.535702450064	2225.0073287771356	0.22066425078721227	0.21098908018822582	-1.3217214760179559	-81.01140374760143	-1.296350247231203	-79.45643822767306
26.77530984610034	1175.140532599022	1186.9156074192013	1531.9553269521655	1525.4307494568786	1722.058499051992	1705.458428981836	1912.0579346360767	1885.3636073300595	2270.401162584694	2224.8724934027614	0.22072572325107476	0.21104757041076744	-1.3849581975864567	-85.39826396701392	-1.3588972433672097	-83.79140538041247
26.93664455723489	1174.834946926441	1186.6178314835843	1531.6984946860466	1525.1796903845777	1721.8299397075702	1705.234130004133	1911.8578113142707	1885.1661866638685	2270.253285133709	2224.72455204072	0.22078795812598606	0.21110678583381293	-1.4482213143837726	-89.83668632787885	-1.4214700201737287	-88.17732764739776
27.098951391163432	1174.519603820276	1186.3103318431938	1531.4306521761275	1524.9177252329605	1721.589732955599	1704.9983213870305	1911.6454062178434	1884.9566550895433	2270.0919118674756	2224.563349256136	0.22085096510709842	0.21116673567378538	-1.5115117423647462	-94.32719994900981	-1.484069484515203	-92.61472791904816
27.26223620541477	1174.1943905274784	1185.9929960358088	1531.1516708551912	1524.6447266188584	1721.33774219772	1704.7508681403028	1911.4205747559242	1884.734870041499	2269.916882908462	2224.3887279962405	0.2209147540187112	0.21122742926974414	-1.5748303755499364	-98.87033782474464	-1.5466965215637174	-97.10413291602163
27.426504892812353	1173.8591931727294	1185.6657104780454	1530.8614208519405	1524.3605658666058	1721.073829439946	1704.491633894523	1911.1831708510385	1884.5006874887126	2269.7280367184844	2224.2005295778667	0.22097933481613538	0.21128887608514535	-1.6381780856627302	-103.4666368108592	-1.609351994446115	-101.64607317413902
27.59176338168682	1173.5138967511955	1185.3283604580683	1530.5597709818765	1524.065112998986	1720.797855282616	1704.220480891138	1910.9330469281463	1884.2539619239353	2269.5252100859952	2223.9985936750013	0.22104471758758618	0.21135108570964145	-1.701555721720979	-108.11663760751253	-1.6720367438429093	-106.24108302878449
27.758017636089992	1173.1583851213438	1184.9808301283574	1530.246588738213	1523.7582367282173	1720.509678910379	1703.9372699725702	1910.6700539037026	1883.9945463529139	2269.308238113379	2223.7827583063345	0.22111091255610765	0.21141406786089936	-1.7649641096713822	-112.82088474277407	-1.7347515876272155	-110.88970059819985
27.925273656010095	1172.7925409978266	1184.6230024985446	1529.9217402828592	1523.4398044469979	1720.2091580822378	1703.641860572376	1910.3940411747742	1883.7222922836766	2269.0769542042913	2223.552859822859	0.22117793008152664	0.2114778323864582	-1.828404052001133	-117.57992655370617	-1.7974973204745766	-115.59246776433429
28.09353747758831	1172.4162459444362	1184.2547594283174	1529.5850904374452	1523.1096822196034	1719.8961491216292	1703.3341107054468	1910.104856608186	1883.4370497158434	2268.8311900510193	2223.3087328954857	0.22124578066244102	0.21154238926560806	-1.8918763273459263	-122.39431516570039	-1.860274713488252	-120.3499301536358
28.2628151733366	1172.0293803671364	1183.8759816203974	1529.2365026744196	1522.7677347730455	1719.5705069065755	1703.013876958272	1909.8023465297324	1883.138667129998	2268.570775621889	2223.0502105027126	0.22131447493824047	0.21160774861130657	-1.9553816900761376	-127.26460647030035	-1.923084513782669	-125.16263711411739
28.43311285235687	1171.6318235071744	1183.4865486135975	1528.8758391082085	1522.4138254882969	1719.232084859883	1702.6810144792562	1909.4863557134288	1882.8269914771124	2268.2955391487103	2222.777123918325	0.22138402369115856	0.2116739206721251	-2.0189208698866423	-132.19136010017246	-1.9859274440659647	-130.03114169009496
28.604436660561465	1171.2234534342845	1183.0863387759675	1528.5029604864558	1522.047816391595	1718.880734939421	1702.3353769691128	1909.1567273708401	1882.5018681680324	2268.005307114282	2222.4893026991626	0.22145443784835941	0.2117409158342231	-2.0824945713729903	-137.1751394031453	-2.0488042022398076	-134.9560005979729
28.77679278089485	1170.804147039973	1182.67522929802	1528.117726181326	1521.6695681458066	1718.516307628458	1701.9768166713113	1908.8133031404593	1882.1631410630214	2267.6999042399348	2222.1865746729195	0.22152572848406132	0.21180874462336108	-2.1461034736421425	-142.21651141677285	-2.1117154610128637	-139.9377742005745
28.950187433556945	1170.373780030898	1182.2530961860489	1527.719994180892	1521.2789400418765	1718.1386519260723	1701.6051843626035	1908.4559230771533	1881.8106524613704	2267.3791534731336	2221.868765926004	0.22159790682169206	0.21187741770694232	-2.2097482298358955	-147.31604683533078	-2.174661867426039	-144.97702647402184
29.124626876227456	1169.9322269223605	1181.8198142555555	1527.3096210806214	1520.8757899903724	1717.7476153376606	1701.2203293436417	1908.0844256417033	1881.4442430911	2267.042875975165	2221.535700791486	0.22167098423608197	0.21194694589609137	-2.2734294667170616	-152.47431997949025	-2.2376440424341126	-150.07432497828268
29.30011740429177	1169.4793610318866	1181.3752571247658	1526.8864620749334	1520.4599745131022	1717.3430438655066	1700.8220994296605	1907.6986476903983	1881.063752098715	2266.690891108858	2221.1872018370773	0.22174497225569342	0.21201734014776422	-2.337147784222907	-157.6919087630813	-2.3006625804746363	-155.23024082387565
29.476665351068124	1169.015054472932	1180.9192972082624	1526.4503709488733	1520.031348734843	1716.9247819994646	1700.4103409412694	1907.2984244647382	1880.6690170390689	2266.3230164264196	2220.8230898532224	0.22181988256488666	0.21208861156689585	-2.400903755010404	-162.96939465630567	-2.363718049020463	-160.4453486360726
29.654277088036206	1168.539178148689	1180.4518057107255	1526.001200069869	1519.5897663751546	1716.4926727077177	1699.9848986953186	1906.8835895812088	1880.2598738652962	2265.939067657312	2220.443183841234	0.2218957270062265	0.21216077140858358	-2.4646979239960274	-168.30736264807638	-2.426810988125908	-165.72022651752923
29.832959025067048	1168.051601746031	1179.972652620797	1525.5388003796143	1519.1350797403163	1716.046557427659	1699.5456159958894	1906.4539750211663	1879.8361569188621	2265.5388586962486	2220.0473010015485	0.2219725175828219	0.21223383108030577	-2.528530807878269	-173.7064012052142	-2.48994190994199	-171.05545600771438
30.0127176106544	1167.5521937295682	1179.4817067050642	1525.0630213860504	1518.6671397153596	1715.5862760568637	1699.0923346253708	1906.009411120819	1879.3976989196938	2265.122201591259	2219.635256722049	0.22205026646071285	0.21230780214417888	-2.5924028946737963	-179.16710222995607	-2.553111298270778	-176.4516220409423
30.193559332147448	1167.0408213358487	1178.9788355021797	1524.57371115548	1518.185795756235	1715.1116669441897	1698.6248948356672	1905.5497265613237	1878.94433095644	2264.688906531876	2219.2068645665017	0.22212898597129122	0.21238269631925205	-2.6563146432272333	-184.69006101536797	-2.6163196080779016	-181.90931290242588
30.37549071598484	1166.5173505676894	1178.4639053171095	1524.0707163047953	1517.6908958820866	1714.6225668809843	1698.1431353395067	1905.074748358985	1878.4758824768235	2264.2387818374036	2218.7619362630858	0.22220868861376425	0.2124585254838402	-2.7202664827373155	-190.27587619877886	-2.679567265017795	-187.42912018223433
30.55851832793038	1165.9816461886564	1177.9367812155278	1523.5538819938447	1517.1822866676684	1714.1188110924288	1697.6468933018893	1904.5843018555909	1877.992181278132	2263.7716339453123	2218.3002816930443	0.22228938705766307	0.21253530167789808	-2.7842588122430243	-195.92514971015044	-2.7428546649362033	-193.01163872459438
30.742648773309874	1165.433571717694	1177.3973270183592	1523.0230519179356	1516.6598132358906	1713.6002332290102	1697.1360043316565	1904.0782107088642	1877.4930534978218	2263.2872673997517	2217.821708879444	0.22237109414538886	0.21261303710543208	-2.8482920001079037	-201.638486720738	-2.8061821733599572	-198.65746657643467
30.92788869724955	1164.8729894239164	1176.8454052964778	1522.4780683004867	1516.1233192505147	1713.0666653581384	1696.6103024732108	1903.5562968830634	1876.9783236042717	2262.78548484019	2217.3260239760752	0.22245382289480686	0.21269174413695682	-2.912366383533481	-207.41649558820063	-2.8695501249994777	-204.3672049335437
31.114244784915854	1164.2997603215556	1176.2808773655618	1521.9187718858225	1515.5726469089925	1712.5179379559017	1696.069620198366	1903.01838063971	1876.447814387658	2262.2660869901765	2216.813031256462	0.2225375865018828	0.21277143531198842	-2.9764822680172074	-213.25978779920842	-2.9329588232403694	-210.14145808422472
31.30172376175672	1163.7137441650873	1175.7036032811195	1521.3450019321347	1515.0076369354622	1711.9538798989847	1695.5137883983602	1902.4642805284745	1875.9013469509925	2261.728872646261	2216.282533103034	0.22262239834336434	0.21285212334158768	-3.040639926829499	-219.1689779078588	-2.996408539600452	-215.980833347945
31.4903323937443	1163.1147994445323	1175.1134418336937	1520.7565962046083	1514.4281285739162	1711.3743184567438	1694.9426363760256	1901.8938133782212	1875.3387407013117	2261.1736386670505	2215.7343299964314	0.22270827197950993	0.21293382111093875	-3.104839600473497	-225.14468347403454	-3.059899513215896	-221.8859410142759
31.68007748761912	1162.502783380941	1174.5102505442378	1520.1533909687157	1513.8339595815269	1710.7790792834483	1694.3559918381209	1901.3067942882076	1874.7598133410233	2260.600179962423	2215.1682205049688	0.2227952211568639	0.2130165416819793	-3.1690814961630167	-231.18752499757102	-3.1234319503109873	-227.85739427816588
31.870965891135747	1161.87755192207	1173.8938856596874	1519.5352209836924	1513.2249662221561	1710.1679864106986	1693.7536808878388	1900.703036619462	1874.1643808594254	2260.0082894829065	2214.584001274258	0.22288325981108134	0.2131002982960725	-3.2333657872104595	-237.2981258459622	-3.1870060235987694	-233.89580916886916
32.063004493309954	1161.2389597382712	1173.264202148737	1518.901919496216	1512.6009832600637	1709.5408622400435	1693.1355280175098	1900.082351986352	1873.5522575244172	2259.397758209245	2213.9814670170226	0.22297240206979801	0.21318510437672458	-3.297692612532046	-243.47711218707263	-3.2506218717990123	-240.00180448230822
32.25620022466719	1160.5868602185594	1172.6210536977937	1518.2533182342465	1511.9618439537765	1708.8975275357527	1692.5013561014612	1899.4445502483086	1872.9232558743627	2258.768375142106	2213.3604105030477	0.22306266225555585	0.21327097353235297	-3.362062076050279	-249.72511291125556	-3.314279599035217	-246.17600170522928
32.45056005749291	1159.9211054669322	1171.9642927071768	1517.589247401114	1511.307380050199	1708.237801417837	1691.8509863891175	1898.7894395017915	1872.2771867101926	2258.119927292032	2212.720622549369	0.22315405488877563	0.21335791955910013	-3.426474246084581	-256.0427595518413	-3.377979274243444	-252.41902493633097
32.64609100608406	1159.2415462988813	1171.2937702875088	1516.9095356697824	1510.637421778902	1707.5615013552372	1691.184238498271	1898.1168260724196	1871.6138590876694	2257.452199669544	2212.0618920106235	0.2232465946907828	0.21344595644369613	-3.4909291548301553	-262.43068620789563	-3.4417209306438963	-258.7315008091973
32.84280012700226	1158.5480322381536	1170.6093362563481	1516.214010177353	1509.9517978466442	1706.8684431592478	1690.5009304085847	1897.4265145073373	1870.9330803098883	2256.7649752754746	2211.384005769612	0.2233402965868869	0.21353509836637408	-3.555426797714972	-268.8895294551621	-3.505504565121555	-265.1140584053355
33.040694519328454	1157.8404115137455	1169.9108391350558	1515.5024965197924	1509.2503354321177	1706.1584409771688	1689.8008784553153	1896.718307567799	1870.2346559199882	2256.0580350915175	2210.6867487280892	0.2234351757095154	0.21362535970383345	-3.619967132792226	-275.41992825840134	-3.569330137623183	-271.5673291673884
33.239781324919136	1157.1185310571498	1169.1981261459043	1514.7748187469022	1508.532860180928	1705.4313072861892	1689.0838973232699	1895.992006221988	1869.5183896940996	2255.3311580710024	2209.9699037977684	0.22353124740140218	0.21371675503225956	-3.6845500801609887	-282.0225238814601	-3.6331975705697914	-278.0919468094944
33.44006772866406	1156.3822364998537	1168.4710432094405	1514.0307993575268	1507.7991962008196	1704.6868528875068	1688.3498000409977	1895.2474096380693	1868.7840836345224	2254.584121129897	2209.2332518915564	0.2236285272188341	0.2138092991303918	-3.749175521331381	-288.69795979053015	-3.6971067482409126	-284.68854722206015
33.64156095874556	1155.6313721711097	1167.7294349421115	1513.2702592950286	1507.0491660571513	1703.9248869007167	1687.5983979752418	1894.4843151775003	1868.0315379631586	2253.816699138072	2208.476571915043	0.22372703093495228	0.2139030069826501	-3.8138432985906547	-295.4468815549626	-3.7610575161497763	-291.35776837420417
33.84426828689945	1154.865781095975	1166.9731446541584	1512.493017943021	1506.2825907686372	1703.145216758448	1686.8295008256407	1893.7025183886024	1867.2605511152	2253.028664910807	2207.699640758235	0.22382677454311709	0.21399789378231618	-3.878553214374733	-302.26993674528785	-3.825049680419397	-298.10025021230103
34.04819702867729	1154.0853049936436	1166.2020143477946	1511.6988931213805	1505.49928980336	1702.347648201285	1686.0429166197098	1892.9018130003979	1866.470919733086	2252.2197892005734	2206.902233287559	0.22392777426032787	0.21409397493476967	-3.943305030607007	-309.1677748246002	-3.889083007129102	-304.9166345532285
34.25335454371064	1153.289784276068	1165.4158847156734	1510.8877010825495	1504.6990810750694	1701.5319852729715	1685.2384517080995	1892.0819909167433	1865.6624386607423	2251.3898406890985	2206.084122338144	0.22403004653070918	0.21419126606078376	-4.008098468068056	-316.141047040117	-3.9531572216897075	-311.80756497679977
34.45974823597649	1152.4790580468843	1164.6145951396497	1510.0592565081213	1503.8817809397617	1700.698030315896	1684.415910760138	1891.2428422107319	1864.8349009380975	2250.538585979704	2205.245078706376	0.22413360802905596	0.2142897829998803	-4.072933205724894	-323.190406308393	-4.0172720081836815	-318.7736867123167
34.66738555406454	1151.6529641006532	1163.7979836898564	1509.2133725057436	1503.0472041925734	1699.8455839668961	1683.575096759682	1890.3841551194193	1863.9880977959124	2249.6657895899575	2204.384871142762	0.22423847566444538	0.2143895418137446	-4.137808880041121	-330.31650709413225	-4.0814270086839315	-325.8156465192442
34.87627399144595	1150.8113389224313	1162.9658871241043	1508.3498606063376	1502.1951640649866	1698.9744451533763	1682.7158110012808	1889.5057160388592	1863.121818650917	2248.7712139446403	2203.503266345107	0.22434466658391228	0.2144905587897015	-4.202725084303893	-337.5200052882428	-4.145621822583507	-332.9340925660217
35.086421086743854	1149.9540176876694	1162.1181408876055	1507.4685307616444	1501.3254722223573	1698.0844110897483	1681.8378530866607	1888.6073095194631	1862.2358511012699	2247.8546193690336	2202.6000289520016	0.22445219817619216	0.21459285044425488	-4.267681367964542	-344.80155808321433	-4.209856005952133	-340.12967430753633
35.29783442400536	1149.0808342624543	1161.2545791130328	1506.5691913420933	1500.437938761763	1697.1752772741986	1680.9410209215284	1887.6887182616829	1861.3299809223329	2246.9157640825224	2201.674921536629	0.22456108807553368	0.21469643352669268	-4.332677235905521	-352.16182383778505	-4.274129070802701	-347.4030423508957
35.51052163297529	1148.191621204124	1160.3750346209479	1505.6516491350555	1499.5323722102285	1696.246837485836	1680.0251107127547	1886.7497231120772	1860.4039920628286	2245.954404192591	2200.727704600957	0.22467135416557782	0.21480132502275487	-4.397712147742368	-359.60146194143454	-4.338440484410967	-354.7548483220744
35.72449038937153	1147.2862097622306	1159.4793389205738	1504.7157093434244	1498.6085795232768	1695.2988837821651	1679.0899169658742	1885.7901030597036	1859.457666641316	2244.970293689137	2199.7581365702463	0.22478301458331215	0.21490754215837102	-4.462785517123848	-367.1211326753255	-4.402789668617061	-362.1857447279035
35.93974841516195	1146.3644298798981	1158.5673222109544	1503.7611755845921	1497.6663660838735	1694.3312064969605	1678.1352324829895	1884.8096352329062	1858.4907849430642	2243.963184439191	2198.7659737879503	0.22489608772309277	0.21501510240346391	-4.527896710988443	-374.7214970648638	-4.467175999089704	-369.6963848104933
36.15630347884324	1145.4261101955615	1157.6388133824908	1502.7878498897992	1496.7055357017323	1693.343594238509	1677.1608483610316	1883.8080948964819	1857.5031254172895	2242.9328261820006	2197.7509705109933	0.22501059224074735	0.21512402347582746	-4.593045048846307	-382.4032167298137	-4.531598804624991	-377.28742239950225
36.374163395721176	1144.4710780451169	1156.693640018881	1501.7955327038928	1495.7258906130319	1692.3358338882658	1676.1665539904316	1882.7852554492517	1856.494464674801	2241.878966524538	2196.712878905446	0.22512654705774743	0.21523432334507053	-4.658229802027563	-390.16695372917457	-4.596057366395144	-384.95951175835216
36.59333602819267	1143.4991594644796	1155.7316283994658	1500.7840228854855	1494.7272314805275	1691.307710599907	1675.1521370541868	1881.7408884220367	1855.4645774860444	2240.801350937405	2195.6514490426107	0.22524397136546243	0.21534602023663715	-4.723450192949258	-398.01337040169165	-4.660550917229557	-392.71330742700957
36.813829286029524	1142.5101791925752	1154.7526035019948	1499.7531177075434	1493.7093573940815	1690.2590077988168	1674.117383527351	1880.674763476066	1854.41323677957	2239.6997227511747	2194.566428895526	0.22536288462949086	0.2154591326359019	-4.788705394337285	-405.94312919845106	-4.725078640843549	-400.54946405638475
37.03565112666392	1141.503960674771	1153.7563890058343	1498.7026128584146	1492.672065871635	1689.189507182014	1673.0620776769663	1879.5866484018293	1853.340213640944	2238.5738231531873	2193.4575643359262	0.22548330659407392	0.21557367929233928	-4.853994528466046	-413.9568925134372	-4.789639671083478	-408.4686362405191
37.25880955547555	1140.4803260667566	1152.7428072956122	1497.632302443298	1491.6151528606129	1688.0989887185242	1671.9860020624274	1878.4763091183765	1852.245277312095	2237.4233911847855	2192.3245991316358	0.22560525728659211	0.21568967922377208	-4.919316666398572	-422.05532250832766	-4.854233091181868	-416.47147834382486
37.483312626080554	1139.4390962388948	1151.7116794653286	1496.5419789861849	1490.538412739794	1686.9872306502195	1670.8889375363149	1877.3435096730852	1851.1281951911337	2236.2481637390365	2191.167274944438	0.22572875702214246	0.21580715172070059	-4.9846708271716125	-430.2390809286153	-4.918857932951141	-424.55864431970986
37.70916844062219	1138.3800907810537	1150.6628253229421	1495.4314334322787	1489.4416383216565	1685.8540094931495	1669.7706632457075	1876.1880122419282	1849.988732832652	2235.047875558953	2189.98533132844	0.2258538264082093	0.2159261163507104	-5.050055977032116	-438.5088289186242	-4.983513176026918	-432.7307875272236
37.93638515006311	1137.303128007927	1149.5960633954344	1494.3004551508966	1488.3246208552	1684.6991000393487	1668.6309566339712	1875.0095771302133	1848.8266539485035	2233.822259236192	2188.778505728914	0.22598048634941675	0.21604659296296558	-5.115471028626416	-446.865226828726	-5.048197747064933	-440.9885605403688
38.164970954479706	1136.2080249648682	1148.5112109343866	1493.1488319388936	1487.1871500292787	1683.522275359171	1667.4695934430663	1873.8079627738641	1847.6417204091063	2232.5710452103067	2187.5465334816754	0.2261087580523749	0.21616860169278695	-5.180914840170317	-455.30893401429057	-5.112910518929766	-449.3326149501372
38.39493410335793	1135.0945974342453	1147.408083922063	1491.9763500245983	1486.029013976448	1682.323306804147	1666.2863477163685	1872.5829257412174	1846.4336922452637	2231.293961768523	2186.2891478129836	0.2262386630306184	0.21629216296631573	-5.24638621467011	-463.840608634986	-5.177650309910405	-457.7636011654977
38.626282895891045	1133.9626599423257	1146.2864970780233	1490.782794072282	1484.8499992773334	1681.1019640103666	1665.080991802018	1871.3342207353594	1845.202327650516	2229.990735046056	2185.006079839981	0.226370223109638	0.2164172975052672	-5.31188389907993	-472.46090744272806	-5.242415882898058	-466.28216820396483
38.859025681279114	1132.8120257667226	1145.1462638662847	1489.5679471871927	1483.6498909655581	1679.8580149024415	1663.8532963568289	1870.061600597042	1843.947382984061	2228.661089027032	2183.697058571716	0.22650346043200953	0.21654402633177447	-5.3774065834395515	-481.1704855628195	-5.307205944542147	-474.888963475998
39.09317085903034	1131.6425069444028	1143.987196503041	1488.3315909211485	1482.4284725332263	1678.59122569803	1662.6030303507655	1868.7648163081687	1842.6686127742432	2227.304745545974	2182.3618109107383	0.22663839746262215	0.21667237077332627	-5.442952900061755	-489.96999627305195	-5.3720191444231205	-483.58463256584946
39.328726879264174	1130.4539142802798	1142.809105964955	1487.0735052787231	1481.185525936987	1677.3013609129532	1661.3299610719969	1867.443616995882	1841.3657697226308	2225.9214242899175	2181.000061655301	0.22677505699400602	0.21680235246779778	-5.508521422685135	-498.86009077576455	-5.436854074237544	-492.36981900647515
39.56570224301631	1129.2460573563924	1141.6118019980343	1485.7934687240147	1479.9208316046777	1675.9881833669083	1660.0338541325448	1866.0977499372445	1840.0386047086872	2224.510842801115	2179.6115335021586	0.22691346215176353	0.21693399336858107	-5.574110665611897	-507.8414179608808	-5.501709266933631	-501.24516404548194
39.80410550254544	1128.018744541713	1140.3950931271233	1484.4912581880494	1478.6341684425981	1674.651454189821	1658.7144734745598	1864.726960564579	1838.6868667950846	2223.0727164804293	2178.19594705003	0.22705363640010914	0.2170673157498126	-5.639719082806096	-516.9146241604467	-5.566583195828571	-510.2113064028672
40.04394526164196	1126.7717830025829	1139.1587866660177	1483.166649076823	1477.3253138434095	1673.2909328288401	1657.371581377235	1863.3309924714517	1837.3103032336585	2221.606758591378	2176.753020803715	0.22719560354751264	0.21720234221170265	-5.705345067065991	-526.0803529041586	-5.63147427378226	-519.2688820288167
40.28523017593832	1125.5049787137777	1137.902688728197	1481.8194152799654	1475.9940436946524	1671.9063770559662	1656.004938464346	1861.9095874192951	1835.9086594719936	2220.112680264828	2175.28247117885	0.2273393877524557	0.2173390956859699	-5.770986949135022	-535.3392446618527	-5.696380852322818	-528.4185238492792
40.52796895322162	1124.218136470259	1136.6266042382379	1480.4493291801098	1474.6401323879586	1670.4975429763897	1654.6143037124905	1860.4624853447565	1834.4816791607245	2218.5901905044484	2173.7840125074026	0.22748501352930017	0.21747759944138184	-5.836642996776845	-544.6919365778449	-5.7613012207375505	-537.660861504497
40.77217035374772	1122.9110598995883	1135.3303369438793	1479.0561616629234	1473.2633528289214	1669.0641850375027	1653.1994344599925	1858.989424367725	1833.0291041615055	2217.0389961928377	2172.2573570438476	0.22763250575427374	0.21761787708940236	-5.902311413913594	-554.1390622036415	-5.826233605209836	-546.9965210829978
41.017843190557436	1121.5835514750509	1134.0136894287887	1477.6396821278584	1471.8634764476744	1667.6060560386372	1651.7600864165324	1857.490140800097	1831.5506745557154	2215.4588020984306	2170.7022149720997	0.22778188967157223	0.21775995258995315	-5.967990339710468	-563.6812512191827	-5.891176167925096	-556.4261248478433
41.26499632979458	1120.2354125294848	1132.6764631260248	1476.1996584996145	1470.440273210177	1666.122907141527	1650.2960136734778	1855.9643691552726	1830.0461286538764	2213.8493108831426	2169.1182944131765	0.2279331908995831	0.21790385025728465	-6.033677847653507	-573.3191291475086	-5.956127006154929	-565.9502909537405
41.51363869102594	1118.8664432698545	1131.3184583322347	1474.7358572403598	1468.9935116302447	1664.6144878815371	1648.8069687149894	1854.411842158437	1828.515203005855	2212.210223110825	2167.505301433664	0.22808643543723434	0.21804959476596972	-6.099371944646464	-583.0533170634299	-6.02108415136172	-575.5696331589133
41.763779247563185	1117.476442792564	1129.9394742225802	1473.248043362695	1467.5229587823185	1663.0805461796451	1647.2927024298563	1852.8322907575987	1826.957632411807	2210.541237256499	2165.862940054949	0.22824164967046714	0.21819721115700974	-6.165070570097214	-592.8844312940491	-6.086045568304598	-585.2847605303396
42.0154270267867	1116.0652090995468	1128.5393088664327	1471.7359804434104	1466.028380315017	1661.5208283552329	1645.7529641241397	1851.2254441354564	1825.37314993394	2208.8420497164416	2164.1909122632887	0.22839886037884277	0.2183467248440681	-6.23077159493414	-602.8130831071758	-6.151009154058102	-595.0962771342602
42.26859111047143	1114.6325391151524	1127.1177592438564	1470.1994306380516	1464.5095404654887	1659.9350791396944	1644.1875015346218	1849.5910297220914	1823.7614869090962	2207.112354819127	2162.488918020732	0.2285580947422773	0.21849816161982466	-6.296472820721647	-612.8398783994489	-6.215972737142238	-605.0047817294253
42.523280635114425	1113.1782287038236	1125.6746212628639	1468.638154696284	1462.9662020745513	1658.3230416908543	1642.5960608430535	1847.9287732084867	1822.122372962143	2205.3518448370137	2160.7566552768626	0.22871938034791564	0.21865154766245853	-6.362171978697006	-622.9654173714225	-6.280934076572066	-615.0108674449148
42.77950479226489	1111.7020726886199	1124.2096897775186	1467.051911978123	1461.3981266026917	1656.6844576082726	1640.9783866912805	1846.2383985609479	1820.455536020262	2203.560209999265	2158.993819981477	0.2288827451971452	0.2188069095422645	-6.427866728804474	-633.1902941939188	-6.345890860900454	-625.1151214508573
43.03727282885567	1110.2038648705764	1122.7227586068532	1465.440460471012	1459.8050741468985	1655.019066949401	1639.334222197211	1844.5196280363862	1818.7607023280889	2201.7371385053652	2157.2001060981324	0.22904821771274717	0.21896427422839967	-6.493554658773519	-643.5150966707733	-6.410840707305397	-635.3181246249005
43.29659404753705	1108.683398048933	1121.2136205546537	1463.8035568077867	1458.1868034583777	1653.326608246651	1637.6633089716822	1842.7721821985351	1817.0375964637678	2199.882316539692	2155.3752056186463	0.229215826746201	0.21912366909576728	-6.5592332831120075	-653.9404058861546	-6.475781160605493	-645.620451204537
43.55747780701245	1107.1404640422636	1119.6820674301246	1462.1409562855551	1456.5430719611663	1651.6068185253878	1635.9653871362425	1840.9957799351066	1815.2859413559434	2197.9954282870654	2153.5188085785553	0.22938560158513166	0.21928512193204552	-6.624900042171248	-664.4667958499049	-6.540709692320888	-656.0226684353547
43.81993352237618	1105.5748537104948	1118.1278900694415	1460.452412885491	1454.8736357716557	1649.8594333228514	1634.2401953418525	1839.1901384758928	1813.5054583016788	2196.0761559492757	2151.6306030735436	0.22955757196091314	0.21944866094485213	-6.690552301162825	-675.0948331307154	-6.605623699711941	-666.5253362091025
44.08397066545326	1103.9863569778718	1116.550878358234	1458.7376792935852	1453.1782497190584	1648.084186708062	1632.4874707885558	1837.35497341187	1811.6958669853673	2194.124179762649	2149.7102752768837	0.229731768056429	0.21961431476906265	-6.756187349180891	-685.82507648092	-6.670520504809247	-677.1290066931979
44.349598765141174	1102.3747628568663	1114.9508212549963	1456.996506922364	1451.4566673668337	1646.2808113027004	1630.7069492461146	1835.4899987152992	1809.8568854986274	2192.1391780166423	2147.757509457907	0.22990822051399218	0.21978211247427643	-6.82180239823083	-696.658076453954	-6.735397353457756	-687.8342239522608
44.6168274077539	1100.7398594730578	1113.3275068154676	1455.2286459336044	1449.7086410350944	1644.4490383030102	1628.8983650756536	1833.5949267608617	1807.9882303612196	2190.120827073518	2145.7719880015266	0.23008696044342758	0.21995208357243642	-6.887394582213346	-707.5943750076694	-6.800251414309514	-698.6415235566092
44.88566623736761	1099.0814340910238	1111.6807222179987	1453.4338452620773	1447.933921824035	1642.5885975027459	1627.0614512523396	1831.6694683478738	1806.089616543028	2188.068801389133	2143.753391428866	0.2302680194303274	0.22012425802560964	-6.952960955968592	-718.6345051066019	-6.8650797778759625	-709.5514321879018
45.15612495616904	1097.399273141221	1110.0102537899058	1451.6118526403038	1446.1322596383623	1640.6992173171539	1625.1959393890827	1829.7133327235433	1804.1607574870725	2185.982773534814	2141.701398418954	0.2304514295444751	0.22029866625392536	-7.01849849426435	-729.7789903070079	-6.9298794555302266	-720.5644672305789
45.42821332480542	1095.6931622479374	1108.3158870348775	1449.762414624416	1444.3034032128107	1638.7806248080803	1623.3015597613476	1827.7262276073834	1802.2013651336615	2183.86241422043	2139.615685831605	0.23063722334844625	0.2204753391436818	-7.084004090799226	-741.0283443370718	-6.994647378529862	-731.6811363560846
45.701941162736816	1093.9628862582779	1106.5974066614037	1447.8852766210655	1442.4471001387037	1636.8325457101491	1621.378041333024	1825.7078592167184	1800.2111499456246	2181.7073923186076	2137.495928731418	0.23082543390639412	0.22065430805562372	-7.149474557211761	-752.3830706662266	-7.059380397025507	-742.9019370978349
45.97731834859046	1092.208229272262	1104.8545966123038	1445.9801829154835	1440.563096891647	1634.854704458112	1619.4251117834567	1823.6579322933867	1798.1898209347266	2179.517374890186	2135.3418004130062	0.23101609479301588	0.2208356048333898	-7.214906622064518	-763.8436620634748	-7.124075279066801	-754.2273564146017
46.25435482051728	1090.4289746740085	1103.087240095325	1444.0468767006464	1438.6511388603165	1632.846824215334	1617.4424975355953	1821.5761501316001	1796.1370856892222	2177.2920272108777	2133.152972427409	0.23120924010271188	0.22101926181214274	-7.280296929846827	-775.4106001475593	-7.188728709608313	-765.6578702450497
46.533060576550575	1088.6249051640723	1101.295119614886	1442.0851001076353	1436.7109703764293	1630.8086269034898	1615.4299237853447	1819.4622146070515	1794.0526504026454	2175.0310127992316	2130.929114609792	0.23140490445893938	0.22120531182737893	-7.34564203997661	-787.0843549274141	-7.253337289527735	-777.1939430547063
46.813445674966815	1086.7958027929194	1099.478017004937	1440.094594237149	1434.742334745855	1628.7398332334465	1613.3871145320825	1817.315826207224	1791.9362199037844	2172.7339934458455	2128.669895108373	0.2316031230237666	0.2213937882239275	-7.410938425777658	-798.8653843297507	-7.317897534617714	-788.836027369136
47.09552023464871	1084.941448995604	1097.6357134630114	1438.0750991922728	1432.7449742809629	1626.6401627374255	1611.3137926104441	1815.1366840630167	1789.7874976879534	2170.4006292439562	2126.3749804147105	0.2318039315076285	0.22158472486514003	-7.476182473471454	-810.7541337184957	-7.382405874585402	-800.5845632979181
47.37929443545016	1083.0616246276315	1095.7679895854476	1436.0263541124473	1430.7186303341678	1624.5093338023942	1609.2096797233235	1812.9244859816256	1787.6061859495094	2168.030578621335	2124.0440353952777	0.23200736617929726	0.22177815614227628	-7.541370481183094	-822.7510354050901	-7.4468586520706594	-812.4399780518143
47.66477851856398	1081.1561100020658	1093.8746254038435	1433.9480972087333	1428.663043332745	1622.3470637047826	1607.0744964761798	1810.6789284807815	1785.3919856157036	2165.6234983736044	2121.6767233244354	0.23221346387606345	0.22197411698409467	-7.606498657920838	-834.8565081447596	-7.511252121636517	-824.4026854443946
47.951982786891236	1079.2246849278833	1091.9554004227357	1431.84006580035	1426.5779528149135	1620.1530686464985	1604.907962412634	1808.3997068243195	1783.1445963818512	2163.179043698944	2119.272705918775	0.2324222620141401	0.2221726428666454	-7.6715631225683865	-847.0709566252772	-7.575582448777823	-836.4730853867368
48.24091760541319	1077.2671287496175	1090.0100936585607	1429.7019963525486	1424.463097467237	1617.9270637923212	1602.709796051418	1806.0865150591587	1780.86371674789	2160.6968682342736	2116.8316433729174	0.23263379859929412	0.22237376982327936	-7.736559902872614	-859.3947709422209	-7.639845708919438	-848.6515633696108
48.53159340156531	1075.2832203882986	1088.0384836798899	1427.53362451582	1422.3182151633416	1615.6687633086462	1600.479714924669	1803.739046053668	1778.5490440563085	2158.1766240928837	2114.3531943967364	0.23284811223770643	0.22257753445487052	-7.801484934456312	-871.8283260675962	-7.7040378864312515	-860.9384899371653
48.82402066561362	1073.272738383734	1086.0403486489945	1425.3346851664824	1420.1430430040045	1613.3778804036563	1598.217435617627	1801.356991537492	1776.2002745315197	2155.6179619035966	2111.8370162540955	0.23306524214707303	0.22278397394026533	-7.866334059785913	-884.3719813015778	-7.768154873627736	-873.3342201460036
49.11820995103327	1071.2354609381448	1084.0154663647452	1423.1049124486735	1417.9373173586266	1611.054127368926	1595.9226738097504	1798.9400421428504	1773.817103320681	2153.020530851473	2109.282764803098	0.23328522816794964	0.2229931260469571	-7.9311030271915115	-897.0260797183146	-7.832192469779784	-885.8390930174501
49.41417187488941	1069.1711659611838	1081.963614306879	1420.8440398177663	1415.7007739081137	1608.6972156224829	1593.5951443172721	1796.487887447329	1771.3992245359952	2150.383978720077	2106.690094537882	0.23350811077534434	0.22320502914199697	-7.995787489869599	-909.7909475996275	-7.896146380138816	-898.4534309771843
49.71191711822035	1067.0796311163667	1079.8845696816632	1418.5518000852423	1413.4331476892032	1606.3068557533704	1591.2345611372407	1794.0002160182135	1768.9463312985288	2147.707951935365	2104.0586586320105	0.23373393109057164	0.22341972220314493	-8.060383004870346	-922.6668938533403	-7.960012214933613	-911.177539280965
50.01145642642306	1064.9606338689441	1077.7781094689808	1416.2279254650618	1411.1341731402672	1603.8827575677403	1588.840637493069	1791.4767154583917	1766.4581157835823	2144.992095611219	2101.3881089834836	0.23396273089336528	0.22363724483026712	-8.124885032122165	-935.6542094255565	-8.023785488408521	-924.0117054341827
50.3128006096408	1062.8139515352304	1075.6440104708565	1413.8721476215314	1408.8035841485992	1601.4246301364851	1586.413085881609	1788.9170724538392	1763.9342692676212	2142.236053596642	2098.678096261384	0.2341945526342652	0.22385763725698662	-8.189288933454463	-948.7531667001313	-8.087461617856661	-936.9561985975597
50.61596054315354	1060.6393613334292	1073.4820493614607	1411.4841977187286	1406.4411140992372	1598.9321818444635	1583.951618121799	1786.3209728227407	1761.3744821768225	2139.4394685246702	2095.9282699542205	0.23442943944727884	0.22408094036259416	-8.253589971595375	-961.9640188826015	-8.151035922628125	-950.0112689787056
50.9209471677702	1058.4366404359787	1071.2920027386133	1409.063806471494	1404.0464959253436	1596.405120441345	1581.4559454049102	1783.688101566275	1758.7784441372628	2136.601981863042	2093.138278419996	0.23466743516283117	0.22430719568422433	-8.317783309220431	-975.2869993782951	-8.214503623191831	-963.1771472176188
51.22777149022361	1056.2055660234373	1069.073647176815	1406.6107041980204	1401.6194621601599	1593.8431530940845	1578.9257783464068	1781.018142921076	1756.1458440267625	2133.723233966623	2090.3077689380075	0.23490858432100345	0.2245364454293061	-8.381864007976219	-988.7223211544915	-8.277859840166457	-976.4540437560063
51.53644458356769	1053.9459153399512	1066.8267592818352	1404.1246208740863	1399.1597449905885	1591.245986441093	1576.3608270394795	1778.3107804134393	1753.476370028452	2130.802864131673	2087.4363877624623	0.23515293218507363	0.22476873248829457	-8.44582702752723	-1002.2701760925702	-8.34109959338457	-989.8421481976984
51.84697758757708	1051.6574657503122	1064.5511157468723	1401.605286188929	1396.667076312397	1588.6133266480913	1573.7608011102434	1775.565696915255	1750.7697096860422	2127.8405106519294	2084.5237801778812	0.23540052475536452	0.2250041004476893	-8.509667224610894	-1015.9307343288092	-8.404217800956758	-1003.3416286566644
52.15938170914916	1049.3399947986566	1062.2464934103396	1399.0524296028282	1394.1411877871155	1585.9448794657224	1571.1254097746742	1772.7825747017596	1748.0255499608882	2124.8358108766092	2081.569590556391	0.2356514087834091	0.22524259360334933	-8.573379352098527	-1029.7041435820283	-8.467209278338942	-1016.9526310921065
52.47366822270851	1046.9932802688063	1059.9126693152682	1396.4657804063895	1391.5818109006145	1583.2403502889133	1568.4543618972734	1769.9610955110793	1745.2435772908268	2121.7884012703007	2078.573462416879	0.23590563178643945	0.2254842569741124	-8.636958058056734	-1043.5905284688342	-8.530068737411966	-1030.6752786329016
52.789848470613855	1044.6171002463134	1057.5494207703941	1393.8450677815983	1388.9886770234327	1580.49944421806	1565.747366051533	1767.1009406056544	1742.4234776508645	2118.697917474842	2075.535038486106	0.2361632420622087	0.22572913631572367	-8.700397884839731	-1057.5899898081552	-8.592790785580746	-1044.5096708894707
53.107933863567155	1042.2112331821988	1055.1565254129246	1391.1900208646346	1386.36151747285	1577.721866122019	1563.0041305821896	1764.2017908355301	1739.5649366157127	2115.563994373167	2072.4539607617526	0.23642428870415827	0.2259772781350879	-8.763693268183488	-1071.7026039135526	-8.655369924875686	-1058.45588325453
53.42793588102576	1039.7754579584475	1052.7337612730284	1388.5003688105098	1383.7000635767586	1574.9073207029835	1560.2243636693383	1761.2633267035799	1736.667639424226	2112.386266155199	2069.3298705774873	0.2366888216169328	0.22622872970484692	-8.82683853630624	-1085.9284218719113	-8.717800551074106	-1072.5139661905705
53.74986607161648	1037.3095539552596	1050.280906840073	1385.7758408595348	1381.0040467393496	1572.0555125632386	1557.407773394402	1758.2852284326727	1733.7312710457645	2109.164366385796	2066.1624086700504	0.2369568915322595	0.22648353907829719	-8.88982790905493	-1100.2674688139232	-8.780076952845775	-1086.6839445088408
54.073736053552395	1034.813301120104	1047.797741130635	1383.016166405657	1378.2731985086475	1569.1661462738464	1554.5540678080117	1755.26717603483	1730.7555162485132	2105.8979280748	2062.951215248413	0.23722855002519846	0.2267417551046526	-8.952655497004343	-1114.7197431655368	-8.84219331086706	-1100.9658166288864
54.399557515052166	1032.2864800386076	1045.284043758325	1380.2210750667136	1375.5072506459364	1566.2389264453054	1551.6629549998372	1752.2088493824162	1727.7400596698158	2102.5865837492497	2059.6959300650624	0.2375038495307713	0.22700342744466454	-9.01531530063221	-1129.285215893935	-8.904143697007385	-1115.3595538339578
54.727342214761876	1029.7288720072759	1042.7395950054229	1377.3902967565873	1372.7059351970754	1563.2735578001711	1548.7341431703524	1749.1099282813575	1724.6845858885042	2099.2299655277293	2056.396192489396	0.2377828433609865	0.22726860658660708	-9.077801209499285	-1143.9638297389029	-8.965922073519323	-1129.8650995122152
55.057101982179326	1027.140259108116	1040.1641758963933	1374.5235617593464	1369.868984565771	1560.2697452477241	1545.767340704627	1745.97009254647	1721.5887794993148	2095.827705196962	2053.0516415833226	0.2380655857222617	0.22753734386263777	-9.140107001403521	-1158.755498428829	-9.0275222921955	-1144.4823683802388
55.38884871808102	1024.5204242851603	1037.557568273275	1371.620600805366	1366.99613158881	1557.2271939606833	1542.7622562481424	1742.7890220789063	1718.4523251893906	2092.3794342906517	2049.6619161790745	0.23835213173326564	0.22780969146554716	-9.202226341617916	-1173.6601058908273	-9.088938093624165	-1159.2112457036856
55.722594394951685	1021.8691514229238	1034.9195548729833	1368.6811451494611	1364.0871096132892	1554.1456094539951	1539.7185987846492	1739.5663969457414	1715.2749078168993	2088.8847841705906	2046.2266549592546	0.23864253744318092	0.2280857024659014	-9.264152782106976	-1188.6775054439204	-9.150163106410673	-1174.051586499554
56.058351057416104	1019.1862254268365	1032.249919406563	1365.7049266510874	1361.1416525758798	1551.0246976657575	1536.636077716148	1736.3018974617685	1712.0562124918297	2085.34338611012	2042.745496539201	0.2389368598504058	0.22836543082959676	-9.325879760766384	-1203.8075189812225	-9.211190846426689	-1189.003214727505
56.39613082267415	1016.4714323056588	1029.5484466403989	1362.6916778566026	1358.1594950841404	1547.8641650402762	1533.5144029449648	1732.995204273498	1708.7959246589637	2081.7548713799324	2039.218079551652	0.23923515692170572	0.22864893143583148	-9.387400600698129	-1219.049936139665	-9.272014716094873	-1204.0659224707633
56.7359458809379	1013.7245592559275	1026.8149224794329	1359.6411320836567	1355.1403724999304	1544.6637186133175	1530.353284958005	1729.6459984454307	1705.4937301830907	2078.1188713362953	2035.6440427337932	0.2395374876118256	0.22893626009550763	-9.448708509509288	-1234.404513460293	-9.332628003694026	-1219.2394691043883
57.07780849587155	1010.9453947484399	1024.049134052392	1356.5530235077017	1352.0840210249223	1541.423066099553	1527.1524349131712	1726.2539615485985	1702.149315436464	2074.435017511684	2032.023025016687	0.23984391188357862	0.22922747357007955	-9.509796578629448	-1249.8709735337761	-9.393023882685611	-1234.5235804521362
57.42173100503407	1008.1337286168185	1021.250869799076	1353.4270872506838	1348.9901777882715	1538.1419159822647	1523.9115647280148	1722.8187757514454	1698.7623673885607	2070.702941707915	2028.3546656171532	0.24015449072842301	0.22952262959085556	-9.570657782637682	-1265.4490041325917	-9.453195411051183	-1249.9179479288869
57.7677258203244	1005.2893521481805	1018.419919559716	1350.2630594719303	1345.8585809364604	1534.819977605321	1520.6303871706302	1719.340123913061	1695.3325736981672	2066.922276091784	2024.6386041321155	0.240469286187542	0.2298217868787678	-9.631284978660915	-1281.138257337676	-9.513135530688942	-1265.4222276763758
58.115805428429454	1002.4120581759238	1015.556074666433	1347.0606774612518	1342.6889697253325	1531.4569612674395	1517.308615952815	1715.8176896787834	1691.8596228078059	2063.0926532932353	2020.8744806354462	0.2407883613734381	0.23012500516462617	-9.691670905763203	-1296.9383486479637	-9.572837066821194	-1281.0360396840842
58.465982391274686	999.50164117468	1012.6591280368256	1343.8196797343103	1339.4810846143662	1528.052578318808	1513.94596582555	1712.2511575782473	1688.3432040405646	2059.2137065061393	2017.06193577737	0.24111178049206414	0.23043234520986686	-9.751808184367746	-1312.8488560778205	-9.632292727420008	-1296.758966897789
58.818269346477535	996.5578973574419	1009.7288742697134	1340.5398061302658	1336.2346673632078	1524.6065412600556	1510.5421526768137	1708.6402131258694	1684.7830076993437	2055.2850695916813	2013.200610886443	0.24143960886549543	0.23074386882780965	-9.811689315727563	-1328.8693192476057	-9.691495102679255	-1312.5905543193803
59.172679007803275	993.5806247748991	1006.7651097430569	1337.2207979117316	1332.9494611304835	1521.1185638436239	1507.096893631759	1704.9845429238248	1681.1787251685505	2051.306377184409	2009.290148074144	0.24177191295516964	0.2310596389054416	-9.871306681415263	-1344.999238458753	-9.750436664515291	-1328.5303080943995
59.52922416562417	990.5696234170015	1003.767632714076	1333.8623978670657	1329.6252105749263	1517.5883611775594	1503.6099071552885	1701.283834767537	1677.5300490182797	2047.2772648009752	2005.3301903421216	0.2421087603857042	0.23137971942573982	-9.93065254286239	-1361.2380737616331	-9.80910976611085	-1344.5776945890393
59.887917687380885	987.5246953167764	1000.7362434215974	1330.4643504150217	1326.261661958836	1514.0156498317492	1500.0809131570438	1697.5377777537024	1673.8366731109973	2043.1973689515944	2001.320381692111	0.24245021996930682	0.2317041754905481	-9.989719040918317	-1377.5852440082235	-9.867506641474392	-1360.7321394555038
60.24877251804685	984.4456446564357	997.6707441906582	1327.0264017118018	1322.8585632539166	1510.40014794666	1496.5096330988645	1693.7460623909235	1670.0982927107898	2039.0663272542995	1997.260367238603	0.24279636173080704	0.23203307334402795	-10.04849819543233	-1394.0401258947677	-9.925619405039924	-1376.9930266857264
60.6118016805955	981.3322778757771	994.5709395393752	1323.548299760515	1319.4156642494909	1506.7415753445653	1492.8957901047097	1689.90838071292	1666.3146045951635	2034.8837785519652	1993.1497933242367	0.24314725693330985	0.23236648039669372	-10.106981904929398	-1410.6020529986126	-9.983440051329126	-1393.3596976585686
60.97701827647021	978.1844037829097	991.4366362881132	1320.029794523074	1315.9327166631329	1503.039653643312	1489.2391090730919	1686.02442639439	1662.4853071694608	2030.6493630321745	1988.988307637995	0.24350297810450885	0.23270446525005892	-10.165161946272747	-1427.270314799971	-10.040960454631204	-1409.8314501739223
61.34443548605718	975.0018336673342	988.2676436709688	1316.470638034562	1312.4094742537382	1499.294106372653	1485.539316792037	1682.0938948695336	1658.6101005838946	2026.3627223499577	1984.7755593362117	0.24386359906366176	0.23304709772189866	-10.22302997438237	-1444.0441556936712	-10.098172368720952	-1426.407537475694
61.71406656916102	971.7843814153927	985.0637734495991	1312.8705845200886	1308.845692937062	1495.5046590931684	1481.7961420566157	1678.1164834532801	1654.6886868532592	2022.0234997534296	1980.511199166449	0.24422919494925963	0.23339444887216032	-10.28057752201039	-1460.9227739933995	-10.15506742663365	-1443.087167267804
62.085924865483435	968.5318636281028	981.8248400294013	1309.229390514149	1305.2411309037318	1491.6710395177936	1478.0093157890392	1674.0918914652248	1650.7207699793082	2017.6313402123571	1976.194879594239	0.2445998422474056	0.23374659102953027	-10.337795999556192	-1477.9053209263366	-10.21163714048862	-1459.8695007213973
62.46002379510434	965.2440997414096	978.5506605780773	1305.5468149825235	1301.5955487397744	1487.7929776359902	1474.1785711613727	1670.0198203563223	1646.7060560758575	2013.1858905496952	1971.8262549327567	0.24497561882092192	0.23410359781868328	-10.394676694916598	-1494.9908996159793	-10.267872901333703	-1476.7536514679668
62.83637685896657	961.9209121488681	975.2410551465969	1301.8226194467325	1297.9087095496682	1483.8702058405784	1470.3036437208807	1665.8999738383623	1642.6442534966277	2008.6867995761233	1967.4049814754428	0.24535660393921607	0.23446554418823393	-10.451210773394223	-1512.1785640582675	-10.323765979061363	-1493.738684588985
63.21499763936286	958.5621263267681	971.8958467925703	1298.0565681110581	1294.1803790819422	1479.9024590572492	1466.3842715180142	1661.73205801623	1638.5350729658387	2004.1337182276015	1962.9307176315872	0.24574287830891647	0.23483250643940515	-10.507389277668608	-1529.4673180902028	-10.379307522377985	-1510.823615596455
63.59589980042612	955.1675709617306	968.5148617060592	1294.2484279921655	1290.4103258573389	1475.8894748767827	1462.420195237078	1657.5157815230052	1634.3782277116	1999.5262997059826	1958.4031240649335	0.2461345241053147	0.2352045622554462	-10.56320312780258	-1546.8561143481638	-10.434488558808653	-1528.0074094025767
63.979097088622495	951.7370780807863	965.0979293378329	1290.3979690513333	1286.5983212995673	1471.8309936899934	1458.4111583295903	1653.2508556579023	1630.173433602109	1994.8641996227182	1953.82186383531	0.246531625004627	0.2355817907318125	-10.618643121299783	-1564.3438532180735	-10.489299994754901	-1545.288979283243
64.36460333324754	948.2704831839545	961.6448825300939	1286.504964329322	1282.7441398686567	1467.7267588254258	1454.356907150362	1648.936994527092	1625.9204092846885	1990.147076145677	1949.1866025433317	0.24693426621710748	0.23596427240713871	-10.673699933232001	-1581.9293817802682	-10.543732615623412	-1562.6671858349582
64.75243244692527	944.7676253793321	958.1555576496762	1282.5691900838756	1278.8475591969263	1463.5765166898072	1450.2571910962972	1644.573915187404	1621.6188763276634	1985.3745901490945	1944.4970084781773	0.2473425345210375	0.2363520892950201	-10.72836411643516	-1599.6114927487215	-10.59777708601473	-1580.1408359261113
65.14259842611021	941.228347520704	954.62979472373	1278.5904259298864	1274.908360227581	1459.3800169112776	1446.1117627479434	1640.1613377929389	1617.2685593651179	1980.5464053666883	1939.752752768478	0.2477565182976149	0.23674532491664005	-10.782626101723736	-1617.388923397928	-10.651423949940181	-1597.708681637363
65.53511535159264	937.6524963477104	951.0674375779257	1274.5684549822483	1270.9263273559748	1455.1370124854416	1441.9203780138246	1635.6989857446395	1612.869186244557	1975.6621885479885	1934.9535095363685	0.24817630756677916	0.23714406433425406	-10.836476198209766	-1635.2603544903686	-10.704663631135418	-1615.3694192012772
65.92999738900669	934.0399226285356	947.4683339771445	1270.503064001369	1266.901248573499	1450.8472599241943	1437.6827962775212	1631.1865858427664	1608.420488177446	1970.7216096178352	1930.0989560546514	0.24860199402399036	0.23754839418557128	-10.889904593681194	-1653.2244091969333	-10.75748643343195	-1633.1216879349086
66.32725878934137	930.3904813051828	943.8323357687151	1266.3940435414074	1262.8329156141713	1446.510519407409	1433.3987805475745	1626.6238684423818	1603.9221998927082	1965.7243418391597	1925.1887729071861	0.24903367107800187	0.23795840271905144	-10.942901355007962	-1671.2796520086122	-10.809882541164143	-1650.9640691656969
66.72691388945532	926.7040316412972	940.1592990281623	1262.2411881011951	1258.7211241038801	1442.1265549374402	1429.0680976101728	1622.0105676117869	1599.3740597931392	1960.6700619789888	1920.2226441524506	0.24947143388965515	0.23837417983015094	-10.995456428662237	-1689.424587648362	-10.861842019678079	-1668.8950851544505
67.12897711259382	922.9804373725741	936.4490842075023	1258.044296277891	1254.5656737123306	1437.6951344964857	1424.6905181846694	1617.3464212939662	1594.775810114791	1955.5584504777457	1915.2002574903404	0.24991537941172154	0.23879581709854697	-11.047559641295948	-1707.657659979479	-10.913354815904995	-1686.9131980178645
67.53346296890952	919.2195668597344	932.7015562860632	1253.803170923332	1250.3663683076622	1433.2160302067919	1420.2658170818986	1612.6311714710216	1590.127197089295	1950.3891916218179	1910.1213044321757	0.2503656064298389	0.2392234078263679	-11.0992007003847	-1725.9772509088507	-10.96441075900043	-1705.0168086445774
67.94038605598601	915.4212932440929	928.9165849238619	1249.5176193031289	1246.1230161137826	1428.6890184937356	1415.793773365347	1607.8645643316358	1585.4279711091813	1945.1619737194592	1904.9854804739891	0.2508222156045628	0.23965704707746352	-11.150369194929453	-1744.381679285667	-11.014999561029981	-1723.2042556055821
68.3497610593647	911.5854946057116	925.094044617523	1245.187453258489	1241.8354298703946	1424.113880251776	1411.2741705151527	1603.0463504415645	1580.677886896182	1939.876489280014	1899.792485273076	0.2512853095145789	0.24009683171775248	-11.201054596284393	-1762.869199805602	-11.065110817797631	-1741.473814073077
68.7616027530747	907.712054124121	921.2338148587247	1240.8124893707406	1237.5034269957025	1419.4904010132539	1406.7067965949204	1598.1762849171243	1575.8767036724869	1934.532435196443	1894.5420228277835	0.25175499270110735	0.24054286045667225	-11.251246259019354	-1781.4380019077216	-11.114734009691801	-1759.8236947296537
69.17592600016614	903.8008602416483	917.3357802952107	1236.3925491286195	1233.126829751851	1414.8183711201002	1402.0914444214122	1593.2541276017605	1571.024185335041	1929.1295129312448	1889.2338016606466	0.25223137171354126	0.2409952338897746	-11.300933421876607	-1800.0862086733687	-11.163858502631001	-1778.2520426792908
69.59274575324658	899.8518068293018	913.3998308943154	1231.927459098247	1228.7054654130225	1410.0975858983809	1397.4279117370436	1588.2796432456119	1566.1201006327904	1923.6674287056896	1883.8675350047638	0.2527145551563588	0.2414540545424999	-11.350105208829973	-1818.8118757272605	-11.212473549114748	-1796.7569363631192
70.01207705502031	895.8647933552488	909.425862109036	1227.4170510958475	1224.2391664362513	1405.3278458357402	1392.7160013852351	1583.2526016881377	1561.1642233469552	1918.1458936924423	1878.4429409935115	0.2532046537373469	0.24191942691517052	-11.39875063019349	-1837.6129901367822	-11.2605682893211	-1815.3363864707644
70.43393503883172	891.8397250558447	905.4137750466184	1222.861162363162	1219.7277706349025	1400.508956761689	1387.955521488586	1578.1727780437673	1556.156332474276	1912.5646242115374	1872.9597428535453	0.2537017803171859	0.2423914575292391	-11.446858583867652	-1856.4874693179736	-11.308131752326517	-1833.9883348586736
70.85833492921113	887.7765131092239	901.3634766396531	1218.2596357455636	1215.171121354823	1395.6407300307517	1383.1462856298683	1573.039952890575	1551.0962124132488	1906.923341929718	1867.417669101107	0.2542060499604322	0.24287025497483766	-11.494417856627024	-1875.4331599407014	-11.355152857393477	-1852.710653469083
71.2852920424243	883.6750748114421	897.2748798196819	1213.6123198728692	1210.569067653165	1390.722982708476	1378.288113035846	1567.853912462001	1545.9836531533585	1901.2217740631652	1861.8164537416578	0.2547175799879538	0.24335592995966754	-11.541417125540193	-1894.4478368410491	-11.401620415367233	-1871.5011432557367
71.71482178702524	879.5353337551352	893.1479036932701	1208.9190693428036	1205.9214644798287	1385.7555377602484	1373.3808287638726	1562.614448841552	1540.8184504672536	1895.4596535835565	1856.1558364727791	0.25523649003085697	0.2438485953592732	-11.587844959464064	-1913.5292019373155	-11.447523130153058	-1890.3575331116444
72.14693966441222	875.3572200107084	888.9824737205674	1204.179744907143	1201.2281728615624	1380.738224242962	1368.4242638913045	1557.3213601605444	1535.6004061059152	1889.6367194275247	1850.4355628904152	0.25576290208596464	0.24434836626874692	-11.63368982064162	-1932.6748831527075	-11.49284960029604	-1909.2774788047245
72.58166126938723	871.1406703100066	884.778521896297	1199.3942136604692	1196.4890600886386	1375.6708774994545	1363.4182557076526	1551.9744507987991	1530.3293279967431	1883.7527167094338	1844.655384698366	0.2562969405728877	0.2448553600559148	-11.678940066413134	-1951.882433346822	-11.537588320673876	-1928.2585619223246
73.01900229071879	866.8856282324696	880.5359869331822	1194.5623492315506	1191.7039999041363	1370.5533393557512	1358.3626479095042	1546.573531588334	1525.0050304445888	1877.8073969375207	1838.8150599210849	0.25683873239275123	0.2453696964160468	-11.723583951010824	-1971.1493292528612	-11.58172768426789	-1947.29828882101
73.45897851170821	862.5920443937263	876.2548144477653	1189.6840319772966	1186.872872695765	1365.3854583210457	1353.2572907981528	1541.1184200199875	1519.6273343356827	1871.8005182333443	1832.9143531197212	0.2573884069886274	0.2458914974281489	-11.76760962747153	-1990.4729704262572	-11.625255984060232	-1966.3940895875276
73.90160581075892	858.2598766366276	871.9349571486073	1184.7591491792837	1181.9955656902334	1360.1670897904344	1348.1020414799448	1535.6089404529912	1514.1960673444653	1865.7318455545728	1826.9530356114374	0.2579460964077319	0.24642088761288616	-11.811005149655102	-2009.8506782032491	-11.668161415022723	-1985.5433170098986
74.34690016194996	853.8890902246555	867.57637502682	1179.7875952427848	1177.0719731500976	1354.8980962503274	1342.8967640692752	1530.0449243274215	1508.7110641432555	1859.6011509210364	1820.9308856919247	0.2585119353654506	0.24695799399219479	-11.853758474384222	-2029.279694673838	-11.710432076233701	-2004.7432455620728
74.79487763561212	849.4796580377038	863.179035548913	1174.7692718983005	1172.1019965730834	1349.5783474865402	1337.6413298942305	1524.426210379532	1503.1721666147607	1853.4082136440577	1814.8476888611415	0.2590860613112487	0.24750294615063637	-11.895857463678112	-2048.7571816635027	-11.752055973088318	-2023.9910703985952
75.24555439890803	845.0315607701867	858.7429138519141	1169.7040884055425	1167.0855448938325	1344.2077207950238	1332.3356177048365	1518.7526448599351	1497.5792240673907	1847.1528205590391	1808.7032380522348	0.2596686144965377	0.24805587629856124	-11.93728988711382	-2068.2802197330166	-11.793021019632988	-2043.2839063661231
75.6989467164156	840.5447871314276	854.2679929407166	1164.5919617598117	1162.0225346880209	1338.786101195171	1326.9795138838542	1513.0240817545675	1491.9320934533127	1840.834766261242	1802.497333863597	0.26025973804456204	0.2486169193371343	-11.978043424318912	-2087.84580719471	-11.833315041026935	-2062.6187870309805
76.15507095071504	836.0193340482964	849.7542638876213	1159.432816900749	1156.9128903788214	1333.3133816456814	1321.572912660103	1507.2403830084252	1486.2306395892426	1834.4538533447562	1796.2297847940447	0.2608595780223734	0.24918621292529386	-12.018105667557165	-2107.450859142351	-11.872925776097873	-2081.9926637205936
76.61394356297929	831.4552068700557	845.201726034027	1154.2265869233972	1151.7565444456588	1327.789463262929	1316.115716324258	1501.4014187520263	1480.474735379916	1828.0098926446208	1789.9004074810875	0.2614682835149758	0.2497638975487085	-12.057464124459784	-2127.0922065029736	-11.911840880048658	-2101.4024045879196
77.07558111356816	826.8524195753492	840.6103871942058	1148.9732132915187	1146.553437635185	1322.214255541775	1310.607835447057	1495.507067530528	1474.6642620441726	1821.50270348203	1783.5090269422178	0.26208600670170334	0.25035011659080064	-12.096106220881893	-2146.766595108784	-11.950047927274	-2120.84479369325
77.54000026262605	822.2109949812999	835.9802638611308	1143.6726460531181	1141.303519174446	1316.5876765787773	1305.0491890998853	1489.5572165354736	1468.799109343639	1814.9321139126112	1777.055476819205	0.2627129029349225	0.25094501640591216	-12.13401930387954	-2166.470684789354	-11.987534414305173	-2140.3165301074914
78.00721777068286	817.5309649546534	831.3113814142876	1138.324844058108	1136.0067469861647	1310.9096532977433	1299.439705077666	1483.5517618391002	1462.8791758139248	1808.2979609777042	1770.5395996253371	0.263349130821132	0.2515487463946804	-12.171190644819035	-2186.2010484877683	-12.024287762887298	-2159.8142270395474
78.47725049925933	812.812370624911	826.6037743294117	1132.929775178051	1130.6630879060738	1305.1801216775486	1293.7793201239963	1477.490608631153	1456.9043689982886	1801.6000909586046	1763.9612469955493	0.26399485230455233	0.252161459081714	-12.207607442634526	-2205.954171403573	-12.060295323195305	-2179.3344109891914
78.95011541147531	808.0552625993821	821.8574863900861	1127.487416527899	1125.2725179022289	1299.3990269821593	1288.067980158454	1471.373671458125	1450.8746056836928	1794.8383596336873	1757.320279939382	0.2646502327532892	0.2527833101956385	-12.243256827205869	-2225.726450160175	-12.095544377179976	-2198.873520925088
79.42582957266194	803.2597011801117	817.0725709011432	1121.9977546896862	1119.8350222962476	1293.5663239928017	1282.30564050603	1465.2008744648874	1444.7898121392122	1788.0126325383922	1750.6165690967293	0.2653154410481631	0.2534144587516041	-12.278125862872912	-2245.514191999362	-12.130022142034932	-2218.4279074886
79.90441015097758	798.4257565825878	812.2490909037888	1116.4607859380626	1114.350595986376	1287.6819772421825	1276.4922661285852	1458.972151638611	1438.6499243566936	1781.1227852279678	1743.8499949962895	0.26599064967431013	0.2540550671363409	-12.312201552115539	-2265.3136140115676	-12.163715773835975	-2237.9938322333037
80.38587441802741	793.5535091561673	807.3871193923687	1110.8765164676001	1108.8192436722977	1281.7459612506775	1270.6278318582517	1452.6874470548905	1432.4548882935878	1774.168703542902	1737.0204483166374	0.266676034815639	0.25470530119585333	-12.345470839358313	-2285.1208423931384	-12.196612371312312	-2257.567466892593
80.87023974948666	788.6430496061463	802.4867395327163	1105.2449626217945	1103.2409800816245	1275.7582607644263	1264.712322632712	1446.3467151260315	1426.2046601178995	1767.150283877002	1730.127830149879	0.2673717764522654	0.2553653303258497	-12.377920614919049	-2304.931911738415	-12.228698979736919	-2277.144892679382
81.35752362572781	783.6944792173847	797.5480448819809	1099.566151123649	1097.6158301979515	1269.7188709952147	1258.7457337322533	1439.9499208513662	1419.899206455144	1760.0674334479909	1723.1720522677742	0.26807805846102134	0.2560353275650069	-12.409537719123364	-2324.7427643696137	-12.259962595001525	-2296.722099624516
81.8477436324513	778.7079100794037	792.5711396098571	1093.8401193077618	1091.9438294903907	1263.6277978620667	1252.7280710184998	1433.4970400695306	1413.5385046372248	1752.9200705705734	1716.1530373902576	0.26879506871915504	0.25671546969117526	-12.440308946550658	-2344.549249701726	-12.29039016781735	-2316.2949859503715
82.34091746132043	773.6834653128678	787.5561387211245	1088.0669153538065	1086.2250241444851	1257.48505823444	1246.6593511747346	1426.9880597126066	1407.1225429531412	1745.7081249318678	1709.0707194562658	0.2695229992113458	0.25740593732062605	-12.470221050450846	-2364.3471236498153	-12.319968608076351	-2335.85935748514
82.83706291059936	768.6212792973523	782.5031682793949	1082.2465985212955	1080.4594712943888	1251.2906801769132	1240.5396019476912	1420.4229780620042	1400.6513209014147	1738.4315378690899	1701.9250438967672	0.27026204614014687	0.2581069150104627	-12.499260747305698	-2384.1320480761933	-12.348684789362778	-2355.4109271168127
83.33619788579601	763.5214979003003	777.412365631975	1076.3792393855254	1074.647239256209	1245.0447031952635	1234.3688623907206	1413.8018050060043	1394.1248494441343	1731.090262649425	1694.7159679099066	0.27101241003999527	0.25881859136430435	-12.52741472155435	-2403.899590282992	-12.376525553627971	-2374.9453142932034
83.83834040030794	758.3842787070606	772.2838796357247	1070.4649200745614	1068.7884077623785	1238.747178483799	1228.1471831081908	1407.124562298808	1387.5431512624896	1723.6842647519186	1687.4434607381265	0.2717742958949147	0.2595411591413723	-12.554669630476155	-2423.6452225497924	-12.403477716016823	-2394.4580445652828
84.34350857607244	753.209791251916	767.1178708838263	1064.5037345071823	1062.8830681969646	1232.398169173856	1221.8746265010427	1400.391283821028	1380.9062610137107	1716.2135221513568	1680.1075039472087	0.2725479132600542	0.26027481536909935	-12.581012109227913	-2443.3643217188946	-12.429528069845446	-2413.944549177686
84.85172064422062	747.9982172499631	761.914511933321	1058.4957886316029	1056.931323831754	1225.9977505832903	1215.551267013322	1393.6020158414344	1374.2142255892431	1708.6780256039265	1672.7080917070498	0.27333347638721095	0.26101976145940026	-12.606428776067105	-2463.0521688341687	-12.454663391774375	-2433.4001647139667
85.36299494573534	742.7497508297481	756.6739875333118	1052.441200664879	1050.9332900629965	1219.54601046686	1209.1771913795865	1386.7568172798656	1367.467104374054	1701.0777789345918	1665.2452310740891	0.274131204354484	0.26177620332874013	-12.630906237715408	-2482.703948829294	-12.478870447102963	-2452.8201327876886
85.87734993211305	737.4645987665273	751.3964948537061	1046.34010133284	1044.8890946486722	1213.0430492673443	1202.7524988730502	1379.8557599711498	1360.664969506938	1693.4127993260308	1657.7189422752538	0.27494132120022213	0.2625443515221461	-12.65443109490866	-2502.314750273159	-12.502135995260232	-2472.199599792628
86.39480416602983	732.1429807160283	746.0822437143613	1040.1926341103988	1038.7988779461216	1206.488980367254	1196.2773015542946	1372.8989289298906	1353.8079061416508	1685.6831176089893	1650.1292589932575	0.27576405606142906	0.2633244213413107	-12.676989948104847	-2521.8795651716646	-12.524446795453741	-2491.5336167086207
86.91537632201124	726.7851294485787	740.7314568145099	1033.998955462097	1032.6627931499027	1199.8839303409836	1189.7517245204247	1365.886422615973	1346.896012708758	1677.8887785539187	1642.4762286531463	0.2765996433167999	0.26411663297695087	-12.698569403369447	-2541.3932888306153	-12.545789612483304	-2510.817138965591
87.43908518710603	721.3912910834714	735.344369962319	1027.7592350827208	1026.48100652971	1193.2280392072425	1183.1759061544933	1358.8183532006296	1339.929401178013	1670.0298411637432	1634.759912709909	0.2774483227345697	0.264921211645578	-12.71915607843107	-2560.850719780079	-12.56615122273297	-2530.0450263712846
87.9659496615646	715.9617253234155	729.9212323044383	1021.4736561378177	1020.2536976681859	1186.5214606815948	1176.5499983750296	1351.6948468328949	1332.9081973211155	1662.1063789675845	1626.9803869370094	0.27831033962536367	0.26573838773086284	-12.738736608911722	-2580.2465597639675	-12.585518420332164	-2549.2120431019575
88.4959887595208	710.496705688937	724.4623065553926	1015.1424155039557	1013.9810596984685	1179.7643624289453	1169.8741668855116	1344.51604390629	1325.8325409746778	1654.118480315294	1619.137741715673	0.27918594500024296	0.26656839692976003	-12.757297654736021	-2599.575413798215	-12.603878023492143	-2568.3128577607276
89.0292216096782	704.9965197525735	718.9678692266656	1008.7657240085364	1007.6632995412879	1172.9569263157825	1163.1485914235955	1337.2820993255477	1318.7025863032277	1646.0662486726105	1611.2320823247603	0.2800753957341554	0.2674114804035949	-12.77482590671002	-2618.831790296739	-12.621216881013197	-2587.342043503828
89.56566745600044	699.4614693727092	713.4382108553102	1002.3438066689869	1001.3006381414353	1166.0993486620014	1156.373466009925	1329.9931827732064	1311.5185020620602	1637.949802916776	1603.263529231047	0.28097895473500517	0.26826788493429704	-12.791308093278076	-2638.010101271124	-12.637521878967846	-2606.294078239851
90.1053456584057	693.8918709268864	707.8736362319273	995.8769029311334	994.8933107034126	1159.191840492106	1149.5489991963234	1322.6494789758688	1304.280471859752	1629.7692776324013	1595.2322183797232	0.2818968911185678	0.2691378630859922	-12.806730987466608	-2657.1046626064344	-12.652779947569115	-2625.1633449037326
90.6482756934654	688.2880555444298	702.2744646278385	989.3652669065631	988.4415669260652	1152.2346277855934	1142.6754143131716	1315.25118796993	1296.988694420136	1621.5248234074068	1587.138301484919	0.28282948038948147	0.2700216733721617	-12.8210814139984	-2676.1096944137535	-12.666978068203889	-2643.94413180658
91.19447715510712	682.6503693382156	696.6410300212834	982.8091676087728	981.945671236001	1145.2279517263166	1135.7529497157748	1307.7985253665793	1289.643383843545	1613.2166071288257	1578.9819463200668	0.2837770046285698	0.27091958042860137	-12.834346256593108	-2695.019321464788	-12.680103280656795	-2662.630633067747
91.74396975532183	676.9791736353985	690.9736813224548	976.2088891878836	975.4059030195756	1138.1720689505999	1128.7818590294862	1300.2917226158343	1282.2447698670883	1604.844812278257	1570.763337007864	0.28473975268674145	0.27183185519240116	-12.846512465443993	-2713.8275737079093	-12.692142690503147	-2681.216949126305
92.29677332487483	671.2748452069408	685.2727825972045	969.5647311637323	968.8225568532539	1131.067251793912	1121.7624113934082	1292.7310272694374	1274.793098123788	1596.4096392267784	1562.4826743096794	0.2857180203857482	0.27275877508720386	-12.857567064870068	-2732.5283868711267	-12.703083476678898	-2699.697087339475
92.85290781402206	665.5377764957216	679.5387132892021	962.8770086570728	962.195942732084	1123.913788535832	1114.6948917023894	1285.1167032423216	1267.2886304002902	1587.9113055290434	1554.1401759141022	0.2867121107260758	0.2737006242149915	-12.867497161163556	-2751.1156031552528	-12.712912899246476	-2718.0649626703525
93.41239329322968	659.7683758430715	673.7718684403793	956.1460526187018	955.5263862960949	1116.7119836431036	1107.579600847134	1277.449031072465	1259.7316448929705	1579.3500462163822	1545.736076724473	0.28772233410226417	0.2746576935546698	-12.876289950603336	-2769.5829720170877	-12.72161830731568	-2736.314398463641
93.97524995389855	653.967067713517	667.9726589094491	949.3722100562437	948.8142290543618	1109.462158010521	1100.4168559521606	1269.7283081788657	1252.1224364621655	1570.7261140886387	1537.27062914512	0.2887490085259709	0.2756302811677302	-12.883932727660863	-2787.9241510487045	-12.729187147163657	-2754.439127317368
94.54149810909283	648.1342929175368	662.1415115882886	942.5558442583553	942.0598286064915	1102.16464919939	1093.2069906113556	1261.9548491173782	1244.4613168842823	1562.0397800044857	1528.744103366062	0.2897924598570946	0.27661869241128656	-12.890412893373309	-2806.132706951699	-12.735606970522099	-2772.4327920497453
95.11115819427312	642.2705088321359	656.2788696159942	935.6973350161157	935.2635588612989	1094.8198116733315	1085.9503551208895	1254.128985834185	1236.7486151015514	1553.291333170002	1520.156787645942	0.2908530220433038	0.27762324015879236	-12.895717963901461	-2824.2021166136838	-12.740865443040548	-2790.2889467650384
95.68425076803395	636.3761896190159	650.3851925903767	928.7970788413223	928.4258102523946	1087.4280170311263	1078.6473167092088	1246.251067916597	1228.9846774691312	1544.481081425195	1511.5089885928958	0.2919310373683227	0.2786442450287612	-12.899835579274622	-2842.1257682882715	-12.744950352935462	-2808.001058022841
96.26079651284576	630.4518264401345	644.4609567766913	921.8554891814406	921.5469899504383	1079.9896542363604	1071.2982597638495	1238.3214628409403	1221.1698679993135	1535.609351528236	1502.8010314431233	0.2930268567093512	0.2796820356218279	-12.902753512291156	-2859.896962877334	-12.747849619804242	-2825.562506110058
96.84081623580131	624.497927670438	638.5066553133731	914.8729966309431	914.6275220717786	1072.505129843578	1063.9035860547924	1230.3405562172354	1213.3045686025496	1526.6764894371138	1494.0332603368583	0.2941408398040039	0.28073694876651045	-12.904459677620366	-2877.5089153269655	-12.749551303623548	-2842.966586422932
97.42433086936633	618.5150191075385	632.5227984145536	907.8500491387437	907.6678478832063	1064.974868220648	1056.463714954069	1222.308752030374	1205.3891793249977	1517.6828605884089	1485.206038591462	0.29527335552718315	0.2818093297740332	-12.904942141057404	-2894.9547561312793	-12.750043613911544	-2860.2065109579125
98.01136147213543	612.503644178113	626.5099135691235	900.787112211457	900.6684260025346	1057.399311767064	1048.9790836513318	1214.226472877509	1197.4241185823132	1508.6288501729057	1476.3197489713434	0.29642478217831475	0.2828995327026146	-12.904189128957341	-2912.2275329506956	-12.749314919064432	-2877.275409915688
98.60192922959182	606.4643641407938	620.4685457361087	893.6846691121887	893.6297325947208	1049.778921127866	1041.4501473650898	1206.09416020134	1189.4098233893715	1499.5148634077268	1467.3747939544064	0.29759550777939364	0.28400792063161734	-12.902189037841481	-2929.3202123492665	-12.747353755858285	-2894.1663334216864
99.1960554548718	600.3977582853219	614.399257536127	886.5432210545649	886.5522615632364	1042.1141754028822	1033.8773795493084	1197.9122745190011	1181.3467495856232	1490.341325804691	1458.3715959947233	0.2987859303843177	0.2851348659459933	-12.898930444168172	-2946.225681650307	-12.744148839124705	-2910.87225336596
99.79376158953411	594.3044241277067	608.3026294386617	879.3632873916799	879.4365247363639	1034.405572350962	1026.261272095039	1189.681295646202	1173.2353720557485	1481.108683434545	1449.3105977810849	0.2999964584000082	0.2862807506314793	-12.894402114267791	-2962.93675091528	-12.739689071581097	-2927.3860653637385
100.39506920433367	588.184977601176	602.1792599449319	872.1454057996827	872.2830520481443	1026.6536285888947	1018.6023355267893	1181.4017229163244	1165.0761849453113	1471.8174031867743	1440.1922624911508	0.30122751091982736	0.28744596658100485	-12.888593014436424	-2979.446155046957	-12.733963553821468	-2943.700590839173
101.00000000000001	582.0400532426515	596.0297657660893	864.8901324556613	865.0923917136258	1018.8588797846663	1010.901099193281	1173.0740753941216	1156.8697018710573	1462.4679730246307	1431.0170740408203	0.30247951806985707	0.28863091591281825	-12.885356242513986	-2987.6495280627514	-12.730772492785992	-2951.8071300545994
