# Supplementary material for: White matter micro- and macrostructure brain charts for the human lifespan
Source: Nature. 2026 May 13;655(8124):979–89. doi: 10.1038/s41586-026-10454-2 (PMC13391363; doi:10.1038/s41586-026-10454-2)
Supplement: Supplementary file 12 — Centiles trajectories of brain charts. SDT.T9.1–5 contain the brain charts for the global metrics; SDT.T9.6–509 contain the brain charts for the tract-specific metrics (unnormalized); and SDT.T9.510–1157 contain the brain charts for the tract-specific macrostructural metrics (normalized). Included in each table are the male and female centile trajectories for the 2.5th, 25th, 50th, 75th and 97.5th percentiles; the interquartile range normalized by the 50th centile; and the derivatives of the 50th centiles with respect to both age and log(age). Charts are sampled in logarithmically spaced intervals. Age is reported in years, while centile trajectory values are reported in metric-specific units: diffusivities in mm2 s−1, volume in mm3, surface area in mm2, average length in mm, and FA is dimensionless (unitless). [file 41586_2026_10454_MOESM12_ESM.zip › plotted_curves/SDT.T9.145-FX_left_volume_curve_metrics.csv]

ages	male_0.025th_percentile	female_0.025th_percentile	male_0.25th_percentile	female_0.25th_percentile	male_0.5th_percentile	female_0.5th_percentile	male_0.75th_percentile	female_0.75th_percentile	male_0.975th_percentile	female_0.975th_percentile	male_normalized_quantile_range	fwmale_normalized_quantile_range	male_median_centile_d_age	male_median_centile_d_log_age	female_median_centile_d_age	female_median_centile_d_log_age
0.25	575.0879255724531	576.7684585841316	765.4550652290169	756.9228380087852	873.4216754162683	858.6787779479847	986.1263360433178	964.7004758147849	1212.074112358035	1176.867925659598	0.2526514706760971	0.24197364968368418	353.0976804237393	203.87112065981262	347.13762321253904	200.42990988384315
0.25150637576242696	575.4381376555455	577.1196944388083	765.9212110411229	757.3837880466943	873.9535732038278	859.2016976498186	986.7268714018163	965.2879631371658	1212.8122509872323	1177.5846239610566	0.252651476154782	0.24197365491613135	352.16088293126086	203.93954816888436	346.2166385304299	200.4971825464454
0.2530218281966045	575.7885847552523	577.4711660018387	766.3876697397397	757.8450474857461	874.4858280448096	859.7249683791083	987.3278099203338	965.8758448596456	1213.5508852126695	1178.3018034611478	0.2526514816993385	0.24197366021148892	350.28656772949034	204.07641318050446	344.3739611087949	200.63173769897548
0.25454641199404576	576.1392669049118	577.8228733067219	766.8544413701827	758.3066163707796	875.0184399913599	860.2485901871328	987.9291516581654	966.4641210402284	1214.2900151080103	1179.0194642313656	0.25265148731055964	0.24197366557051564	348.42210587649606	204.21329832272022	342.5409707187209	200.7663126469124
0.2560801821758082	576.4901841383423	578.1748163874386	767.3215259784173	758.7684947472771	875.5514090963735	860.7725631259049	988.5308966754575	967.0527917377487	1215.0296407479732	1179.737606344228	0.25265149298924977	0.24197367099397885	346.56744685419835	204.35020387970144	340.71761769475415	200.90090766944923
0.25762319409447826	576.841336489833	578.5269952784432	767.7889236110484	759.2306826613534	876.0847354134792	861.2968872481606	989.1330450331907	967.6418570118581	1215.7697622083135	1180.456229873258	0.2526514987362223	0.24197367648265555	344.7225403866614	204.4871301323583	338.9038526097429	201.0355230429559
0.2591755034361701	577.1927239941414	578.8794100146606	768.2566343153164	759.6931801597526	876.618418997038	861.8215626073551	989.7355967931771	968.2313169230209	1216.5103795658179	1181.1753348929801	0.2526515045523006	0.2419736820373315	342.88733644242166	204.62407736093155	337.0996262765839	201.1701590428711
0.2607371662225343	577.5443466864934	579.2320606314855	768.7246581390978	760.1559872898467	877.1524599021408	862.3465892576614	990.3385520180589	968.8211715325139	1217.2514928983037	1181.89492147892	0.25265151043831696	0.24197368765880262	341.06178523233393	204.76104584368295	335.3048897467088	201.30481594297453
0.2623082388127803	577.8962046025764	579.5849471647774	769.1929951308955	760.6191040996293	877.6868581846006	862.8719672539634	990.9419107712994	969.4114209024171	1217.9931022846083	1182.6149897075923	0.2526515163951153	0.24197369334787458	339.24583720834926	204.8980358572153	333.5195943081053	201.4394940151833
0.2638887779057103	578.2482977785394	579.9380696508588	769.6616453398393	761.0825306377133	878.2216139009515	863.3976966518525	991.545673117181	970.002065095611	1218.7352078045863	1183.3355396564987	0.252651522423549	0.24197369910536173	337.4394430613611	205.03504767589038	331.7436914843274	201.5741935292026
0.26547884054176485	578.6006262509854	580.2914281265085	770.1306088156776	761.5462669533233	878.7567271084383	863.9237775076203	992.1498391207949	970.5931041757683	1219.4778095390964	1184.0565714041165	0.25265152852448114	0.24197370493208942	335.6425537215546	205.17208157182904	329.9771330336225	201.70891475270037
0.2670784841050822	578.9531900569713	580.6450226289617	770.5998856087738	762.0103130962938	879.2921978650152	864.4502098782552	992.7544088480387	971.1845382073498	1220.2209075700007	1184.778085029896	0.25265153469878626	0.24197371082889207	333.8551203571842	205.30913781601703	328.2198709488148	201.84365795220947
0.26868776632556873	579.305989234003	580.9988531959045	771.0694757701035	762.4746691170641	879.8280262293404	864.9769938214388	993.3593823656113	971.7763672556006	1220.9645019801555	1185.500080614253	0.2526515409473494	0.2419737167966153	332.0770943741081	205.44621667734464	326.4718574557337	201.9784233919927
0.2703067452809827	579.659023820033	581.3529198654722	771.5393793512507	762.9393350666752	880.3642122607715	865.5041293955392	993.9647597410064	972.3685913865429	1221.7085928534073	1186.2225582385631	0.25265154727106454	0.24197372283611326	330.3084274138673	205.58331842304324	324.73304501210805	202.11321133488673
0.2719354793990299	580.0122938534568	581.7072226762442	772.0095964044009	763.4043109967639	880.9007560193611	866.0316166596087	994.5705410425094	972.9612106669721	1222.4531802745846	1186.9455179851554	0.25265155367083925	0.24197372894825145	328.549071352405	205.72044331787038	323.00338630675105	202.24802204145817
0.27357402745947257	580.3657993731077	582.0617616672422	772.4801269823373	763.8695969595598	881.4376575658486	866.5594556733757	995.1767263391862	973.5542251644516	1223.198264329488	1187.6689599373058	0.25265156014759005	0.24197373513390677	326.7989782994846	205.85759162483737	321.28283425743575	202.38285577014904
0.2752224485962505	580.719540418256	582.4165368779245	772.9509711384381	764.3351930078782	881.9749169616583	867.0876464972407	995.7833157008838	974.1476349473029	1223.9438451048889	1188.3928841792265	0.25265156670224526	0.2419737413939646	325.0581006000284	205.99476360614062	319.5713420131069	202.51771277858643
0.27688080229961526	581.0735170286057	582.7715483481866	773.4221289266732	764.801099195122	882.5125342688984	867.6161891922766	996.3903091982249	974.7414400846101	1224.6899226885255	1189.1172907960715	0.2526515733357439	0.2419737477293225	323.3263908283552	206.13195952068781	317.8688629492244	202.6525933217199
0.2785491484182772	581.4277292442862	583.126796118352	773.893600401593	765.2673155752685	883.0505095503439	868.1450838202139	996.9977069025942	975.3356406462019	1225.436497169083	1189.8421798739128	0.25265158004903665	0.2419737541408884	321.6038017907995	206.26917962596053	316.1753506687819	202.7874976528401
0.28022754716156506	581.7821771058568	583.4822802291754	774.3653856183337	765.7338422028749	883.5888428694465	868.6743304434473	997.6055088861455	975.9302367026595	1226.183568636203	1190.567551499753	0.252651586843086	0.24197376062958134	319.8902865247219	206.40642417836352	314.49075900099706	202.92242602343322
0.2819160591015993	582.1368606542965	583.838000721833	774.8374846326059	766.2006791330645	884.1275342903191	869.2039291250198	998.213715221786	976.525228325298	1226.9311371804679	1191.2934057615014	0.25265159371886553	0.24197376719633082	318.18579829475493	206.5436934310128	312.81504200035124	203.0573786830937
0.28361474517547763	582.4917799310031	584.1939576379244	775.3098975006916	766.6678264215301	884.6665838777341	869.7338799286281	998.8223259831738	977.1206155861734	1227.679202893393	1192.0197427479816	0.25265160067736075	0.24197377384207844	316.49029059539316	206.6809876363841	311.14815394597827	203.1923558799026
0.2853236666874746	582.8469349777915	584.5501510194653	775.7826242794437	767.1352841245248	885.2059916971222	870.2641829186102	999.4313412447176	977.7163985580685	1228.4277658674298	1192.7465625489162	0.2526516077195696	0.24197378056777719	314.8037171467149	206.81830704413005	309.4900493390742	203.32735785929253
0.2870428853112538	583.2023258368853	584.9065809088853	776.2556650262733	767.6030522988593	885.745757814558	870.7948381599426	1000.040761081559	978.3125773144901	1229.1768261959437	1193.4738652549233	0.25265161484650084	0.24197378737439054	313.12603189627407	206.9556519027974	307.8406829048181	203.46238486576476
0.28877246309209376	583.5579525509211	585.2632473490269	776.7290197991571	768.0711310018997	886.2858822967693	871.3258457182401	1000.6505855695845	978.9091519296677	1229.9263839732264	1194.2016509575142	0.2526516220591768	0.24197379426289448	311.45718901621876	207.09302245866274	306.20000958873425	203.59743714155047
0.2905124624491269	583.9138151629356	585.6201503831367	777.2026886566207	768.5395202915578	886.8263652111159	871.8572056597425	1001.2608147854012	979.5061224785403	1230.6764392944704	1194.9299197490773	0.25265162935863067	0.2419738012342768	309.79714290221455	207.2304189556162	304.5679845562554	203.73251492640702
0.29226294617759224	584.2699137163704	585.977290054867	777.6766716577425	769.0082202262914	887.367206625598	872.3889180513157	1001.8714488063457	980.1034890367569	1231.426992255777	1195.65867172288	0.2526516367459097	0.2419738082895367	308.1458481748996	207.36784163682023	302.9445631939743	203.86761845936417
0.294023977451102	584.6262482550638	586.3346664082701	778.150968862147	769.4772308650996	887.9084066088444	872.9209829604471	1002.4824877104725	980.7012516806706	1232.178042954143	1196.3879069730617	0.252651644222073	0.2419738154296856	306.5032596755773	207.50529074232327	301.32970110554015	204.0027479766868
0.29579561982392083	584.9828188232484	586.6922794877939	778.6255803299982	769.9465522675143	888.4499652301079	873.4534004552353	1003.0939315765467	981.2994104873292	1232.9295914874524	1197.1176255946211	0.25265165178819193	0.24197382265574766	304.8693324672058	207.6427665107185	299.7233541124442	204.1379037128936
0.29757793723326015	585.3396254655476	587.0501293382805	779.1005061219971	770.4161844936004	888.991882559262	873.986170604391	1003.7057804840417	981.8979655344737	1233.681637954474	1197.8478276834155	0.25265165944535156	0.24197382996875846	303.2440218341653	207.78026917920215	298.1254782539909	204.27308590139728
0.29937099400158496	585.6966682269741	587.4082160049621	779.5757462993795	770.8861276039511	889.5341586667972	874.5192934772314	1004.318034513136	982.4969169005342	1234.4341824548553	1198.5785133361553	0.2526516671946499	0.241973837369767	301.6272832796676	207.91779898261302	296.5360297842708	204.40829477304942
0.3011748548389356	586.0539471529228	587.7665395334566	780.0513009239068	771.35638165968	890.0767936238128	875.0527691436713	1004.930693744702	983.096264664619	1235.187225089112	1199.309682650393	0.2526516750371986	0.24197384485983414	300.0190725243592	208.0553561533743	294.9549651713751	204.5435305563151
0.30298958484526295	586.4114622891685	588.1250999697638	780.5271700578628	771.8269467224184	890.6197875020116	875.5865976742203	1005.5437582603005	983.6960089065119	1235.9407659586202	1200.041335724516	0.2526516829741215	0.24197385244003436	298.41934550736914	208.1929409223958	293.38224109847215	204.67879347864073
0.30481524951277783	586.769213681864	588.4838973602637	781.0033537640522	772.2978228543129	891.1631403736982	876.1207791399798	1006.157228142181	984.2961497066691	1236.6948051656154	1200.7734726577476	0.2526516910065572	0.2419738601114547	296.8280583846208	208.33055351898656	291.81781446101377	204.81408376508625
0.3066519147283146	587.1272013775354	588.84293175171	781.4798521057927	772.7690101180164	891.7068523117716	876.6553136126338	1006.7711034732707	984.8966871462075	1237.4493428131827	1201.5060935501294	0.25265169913565766	0.241973867875195	295.2451675279299	208.46819417056395	290.26164236763725	204.94940163954743
0.3084996467757088	587.4854254230789	589.2022031912325	781.9566651469142	773.2405085766918	892.2509233897231	877.190201164452	1007.3853843371741	985.4976213069106	1238.2043790052523	1202.2391985025304	0.25265170736258863	0.24197387573236886	293.67062952232664	208.6058631016931	288.713682136382	205.08474732303875
0.31035851233818973	587.8438858657549	589.5617117263246	782.4337929517475	773.7123182939956	892.7953536816236	877.7254418682718	1008.0000708181577	986.0989522712072	1238.9599138465844	1202.972787616621	0.2526517156885301	0.2419738836841035	292.10440116748214	208.7435605355422	287.17389129585354	205.22012103482848
0.3122285785007863	588.2025827531885	589.9214574048475	782.9112355851281	774.1844393340846	893.3401432621288	878.2610357975068	1008.6151630011568	986.7006801221796	1239.7159474427751	1203.7068609948826	0.25265172411467623	0.24197389173153883	290.5464394763985	208.8812866935914	285.6422275847581	205.3555229928752
0.3141099127527488	588.5615161333618	590.2814402750217	783.3889931123841	774.6568717616036	893.8852922064655	878.7969830261319	1009.230660971759	987.3028049435501	1240.4724799002383	1204.4414187405914	0.25265173264223595	0.24197389987582973	288.9967016731971	209.01904179513804	284.1186489491083	205.49095341263455
0.31600258298998396	588.9206860546143	590.6416603854277	783.8670655993388	775.129615641687	894.4308005904333	879.3332836286849	1009.8465648162072	987.9053268196801	1241.229511326209	1205.1764609578188	0.252651741272432	0.24197390811814384	287.4551451934385	209.15682605744223	282.6031135431549	205.6264125080197
0.3179066575175057	589.2800925656355	591.0021177849977	784.3454531122995	775.6026710399489	894.976668490393	879.869937680257	1010.4628746213867	988.5082458355608	1241.987041828726	1205.9119877514183	0.2526517500065025	0.24197391645966368	285.921727682231	209.294639695785	281.09557972694165	205.76190049073193
0.3198222050518999	589.6397357154644	591.362812523016	784.8241557180581	776.0760380224826	895.5228959832673	880.4069452564903	1011.0795904748255	989.1115620768118	1242.7450715166362	1206.647999227024	0.25265175884570007	0.24197392490158645	284.39640699423035	209.43248292364297	279.59600606630556	205.89741757058073
0.32174929472380437	589.9996155534826	591.7237446491116	785.3031734838813	776.5497166558524	896.0694831465312	880.9443064335709	1011.6967124646833	989.7152756296688	1243.5036004995764	1207.3844954910392	0.2526517677912937	0.24197393344512236	282.8791411918355	209.5703559522517	278.10435133153806	206.03296395536745
0.32368799608040405	590.3597321294144	592.0849142132582	785.7825064775121	777.0237070070926	896.6164300582094	881.4820212882255	1012.3142406797497	990.3193865809858	1244.262628887976	1208.1214766506341	0.25265177684456536	0.2419739420914974	281.3698885450722	209.70825899104238	276.6205744977051	206.16853985140915
0.3256383790879404	590.7200854933192	592.446321265769	786.2621547671591	777.4980091437016	897.1637367968696	882.0200898977166	1012.9321752094363	990.9238950182261	1245.022156793044	1208.8589428137395	0.252651786006815	0.2419739508419524	279.86860753022484	209.84619224755443	275.1446347414749	206.30414546254906
0.32760051413423674	591.0806756955916	592.8079658572918	786.7421184214971	777.9726231336357	897.7114034416196	882.5585123398345	1013.5505161437728	991.5288010294539	1245.7821843267666	1209.5968940890336	0.2526517952793563	0.241973959697742	278.3752568284981	209.9841559266788	273.67649144132156	206.43978099015658
0.3295744720312385	591.441502786953	593.1698480388054	787.2223975096563	778.4475490453038	898.2594300720964	883.0972886928924	1014.1692635733967	992.1341047033304	1246.5427116018932	1210.3353305859398	0.2526518046635204	0.24197396866013776	276.8897953264823	210.12215023225872	272.21610417825286	206.57544663507724
0.33156032401756863	591.8025668184549	593.5319678616199	787.7029921012261	778.9227869475706	898.8078167684711	883.6364190357285	1014.7884175895566	992.7398061291137	1247.3037387319414	1211.0742524146247	0.2526518141606536	0.24197397773042423	275.4121821145236	210.26017536601285	270.76343273284147	206.71114259547903
0.33355814176109866	592.1638678414679	593.8943253773673	788.1839022662421	779.3983369097402	899.3565636114334	884.1759034476903	1015.4079782840959	993.345905396645	1248.0652658311785	1211.8136596859829	0.2526518237721183	0.24197398690990488	273.9423764841631	210.39823152660392	269.31843708391534	206.84686906673596
0.33556799736153503	592.5254059076814	594.2569206380015	788.6651280751853	779.8741990015606	899.9056706821912	884.7157420086355	1016.0279457494527	993.9524025963452	1248.8272930146186	1212.5535525116331	0.25265183349929393	0.2419739961998948	272.4803379297082	210.53631891135592	267.8810774096637	206.98262624323252
0.3375899633530214	592.8871810690994	594.6197536957923	789.1466695989766	780.350373293213	900.4551380624636	885.2559347989255	1016.6483200786523	994.559297819212	1249.589820398016	1213.2939310039135	0.2526518433435761	0.24197400560172896	271.0260261470394	210.6744377161085	266.4513140861236	207.11841431737412
0.3396241127067558	593.2491933780383	594.9828246033246	789.6285269089744	780.8268598553133	901.0049658344802	885.7964818994224	1017.2691013653056	995.1665911568128	1250.3528480978628	1214.034795275874	0.2526518533063779	0.2419740151167554	269.57940103072906	210.81258813361637	265.02910768502625	207.25423347891774
0.3416705188336247	593.6114428871182	595.3461334134904	790.1107000769637	781.3036587589	901.5551540809664	886.3373833914775	1017.8902897035929	995.7742827012755	1251.1163762313688	1214.776145441267	0.2526518633891287	0.24197402474633986	268.14042267523473	210.95077035514987	263.61441897408804	207.3900839157577
0.343729255586852	593.9739296492669	595.7096801794887	790.59318917516	781.7807700754357	902.1057028851496	886.8786393569333	1018.5118851882719	996.382372545288	1251.8804049164733	1215.5179816145435	0.2526518735932757	0.24197403449186436	266.709051373502	211.08898457026226	262.20720891683595	207.525965814566
0.34580039726466444	594.3366537177078	596.0734649548211	791.0759942761956	782.2581938768005	902.6566123307443	887.4202498781156	1019.1338879146592	996.990860782091	1252.644934271818	1216.2603039108467	0.25265188392028354	0.24197404435472744	265.28524761489825	211.2272309656546	260.8074386693188	207.66187935887137
0.3478840186129729	594.6996151459621	596.4374877932842	791.559115453122	782.7359302352834	903.207882501952	887.9622150378236	1019.7562979786323	997.5997475054667	1253.4099644167566	1217.0031124459997	0.252651894371634	0.24197405433634464	263.8689720859111	211.36550972631085	259.41506958173704	207.79782473060186
0.34998019482807	595.0628139878409	596.8017487489714	792.0425527793989	783.2139792235838	903.7595134834526	888.5045349193335	1020.3791154766186	998.2090328097423	1254.1754954713354	1217.746407336506	0.2526519049488274	0.24197406443814912	262.4601856680529	211.50382103511947	258.0300631961727	207.93380210996838
0.352089001559344	595.426250297444	597.1662478762644	792.5263063288943	783.6923409148014	904.3115053604016	889.0472096063842	1021.0023405055933	998.8187167897752	1254.9415275562947	1218.4901886995356	0.25265191565338196	0.24197407466159032	261.0588494379481	211.64216507278616	256.6523812460073	208.0698116745043
0.3542105149120084	595.7899241291543	597.5309852298324	793.0103761758763	784.1710153824354	904.8638582184223	889.5902391831784	1021.6259731630701	999.4287995409537	1255.7080607930554	1219.2344566529246	0.25265192648683393	0.2419740850081359	259.6649246661109	211.78054201824125	255.28198565592174	208.20585360054974
0.35634481144984936	596.1538355376356	597.8959608646268	793.4947623950109	784.6500027003772	905.4165721436036	890.133623734375	1022.2500135470987	1000.0392811591881	1256.4750953037178	1219.9792113151639	0.2526519374507385	0.24197409547927082	258.2783728162467	211.91895204846514	253.9188385393354	208.34192806165083
0.35849196819798806	596.5179845778281	598.2611748358767	793.9794650613558	785.1293029429055	905.9696472224922	890.6773633450824	1022.8744617562575	1000.6501617409041	1257.2426312110513	1220.7244528053927	0.2526519485466698	0.24197410607649805	256.89915554309846	212.05739533752785	252.56290219866787	208.47803522920003
0.36065206264566085	596.882371304942	598.626627199086	794.464484250353	785.608916184682	906.5230835420853	891.2214581008541	1023.4993178896431	1001.2614413830383	1258.0106686384831	1221.4701812433916	0.2526519597762202	0.24197411680133968	255.52723469294142	212.19587205752032	251.21413912443677	208.61417527290178
0.3628251727490157	597.2469957744564	598.9923180100285	794.9498200378276	786.0888425007466	907.0768811898278	891.7659080876834	1024.1245820468703	1001.8731201830312	1258.7792077100987	1222.2163967495765	0.2526519711410022	0.24197412765533471	254.162572303263	212.33438237928203	249.8725119943556	208.7503483601904
0.3650113769339257	597.6118580421155	599.3582473247451	795.435472499982	786.5690819665123	907.631040253608	892.3107133919979	1024.7502543280643	1002.4851982388218	1259.5482485506304	1222.9630994449906	0.25265198264264715	0.2419741386400414	252.80513060025987	212.4729264707712	248.53798367278068	208.88655465678312
0.36721075409881926	597.9769581639224	599.7244151995396	795.9214417133884	787.0496346577612	908.1855608217476	892.8558741006557	1025.3763348338518	1003.0976756488434	1260.317791285449	1223.7102894512986	0.2526519942828064	0.24197414975703696	251.45487199808122	212.61150449738489	247.21051720849937	209.02279432557407
0.3694233836175272	598.3422961961345	600.0908216909719	796.4077277549844	787.5305006506355	908.7404429829976	893.4013903009339	1026.0028236653554	1003.710552512011	1261.0878360405559	1224.4579668907759	0.2526520060631512	0.24197416100791738	250.11175910019665	212.75011662353063	245.89007583577768	209.1590675280022
0.37164934534214805	598.7078721952648	600.45746685586	796.8943307020734	788.0116800216406	909.2956868265378	893.9472620805334	1026.6297209241939	1004.323828927726	1261.8583829425845	1225.206131886309	0.25265201798537296	0.24197417239429772	248.77575469622388	212.8887630108802	244.5766229723522	209.29537442303263
0.3738887196059291	599.0736862180713	600.8243507512688	797.3812506323109	788.4931728476297	909.8512924419625	894.4934895275608	1027.2570267124654	1004.9375049958587	1262.6294321187784	1225.9547845613781	0.25265203005118314	0.24197418391781378	247.44682176079368	213.0274438181077	243.27012221797486	209.43171516698203
0.3761415872261661	599.4397383215553	601.1914734345099	797.8684876237037	788.9749792058063	910.4072599192799	895.0400727305321	1027.8847411327474	1005.551580816748	1263.4009836969944	1226.7039250400558	0.25265204226231436	0.24197419558011898	246.1249234553834	213.166159202985	241.97053735592635	209.56808991500293
0.3784080295071193	599.8060285629596	601.558834963138	798.3560417546063	789.4570991737165	910.9635893489072	895.5870117783641	1028.5128642880918	1006.1660564911961	1264.1730378056927	1227.4535534470012	0.2526520546205205	0.2419742073828888	244.81002312511555	213.3049093206937	240.67783235010575	209.70449881980312
0.3806881282429484	600.1725569997608	601.9264353949454	798.8439131037132	789.9395328292449	911.5202808216624	896.1343067603694	1029.1413962820145	1006.7809321204606	1264.9455945739282	1228.2036699074504	0.25265206712757565	0.241974219327818	243.50208429820486	213.44369432350504	239.3919713444484	209.84094203129644
0.38298196572066395	600.5393236896666	602.2942747879567	799.3321017500529	790.4222802506064	912.0773344287575	896.6819577662473	1029.7703372184892	1007.3962078062453	1265.7186541313415	1228.954274547205	0.25265207978527604	0.2419742314166213	242.20107068595826	213.58251436220598	238.1129186626058	209.97741969770868
0.3852896247230969	600.9063286906122	602.6623532004277	799.8206077729861	790.9053415163459	912.6347502617966	897.2299648860834	1030.399687201945	1008.0118836507006	1266.4922166081556	1229.7053674926337	0.252652092595439	0.24197424365103504	240.90694618190173	213.72136958540068	236.84063880748	210.1139319651411
0.38761118853188686	601.2735720607559	603.0306706908382	800.3094312521979	791.3887167053281	913.1925284127681	897.7783282103395	1031.0294463372572	1008.6279597564109	1267.2662821351657	1230.4569488706575	0.25265210555990514	0.24197425603281664	239.61967485985951	213.86026013889932	235.57509645991377	210.25047897771583
0.3899467409304866	601.6410538584731	603.3992273178908	800.7985722676921	791.8724058967379	913.7506689740364	898.3270478298532	1031.659614729739	1009.2444362263938	1268.0408508437306	1231.2090188087475	0.2526521186805354	0.24197426856374366	238.33922097366303	213.9991861663584	234.31625647700275	210.38706087635364
0.39229636620718694	602.008774142354	603.7680231405018	801.2880308997874	792.3564091700675	914.3091720383393	898.8761238358221	1032.2901924851378	1009.8613131640858	1268.8159228657653	1231.9615774349095	0.25265213195921427	0.24197428124561587	237.06554895761656	214.13814780980465	233.06408389244461	210.52367780031636
0.3946601491581577	602.3767329711997	604.1370582178024	801.7778072291122	792.8407266051189	914.8680376987827	899.4255563198099	1032.92117970963	1010.4785906733451	1269.591498333738	1232.7146248776862	0.25265214539784914	0.24197429408025456	235.7986234234122	214.27714520820882	231.81854391659726	210.66032988741063
0.3970381750905084	602.7449304040144	604.506332609132	802.2679013365967	793.3253582819943	915.4272660488293	899.9753453737333	1033.5525765098084	1011.096268858441	1270.3675773806533	1233.4681612661448	0.2526521589983698	0.24197430706950404	234.5384091603919	214.4161784982134	230.57960193249164	210.79701727151405
0.39943052982536675	603.113366500005	604.8758463740309	802.7583133034694	793.8103042810895	915.9868571822982	900.5254910898547	1034.1843829926815	1011.714347824042	1271.144160140051	1234.2221867298647	0.25265217276273	0.24197432021522855	233.28487113583833	214.5552478150057	229.34722349853837	210.93374008542742
0.4018372997009759	603.4820413185752	605.2455995722419	803.2490432112533	794.2955646830935	916.5468111933574	901.0759935607838	1034.8165992656664	1012.332827675221	1271.9212467459997	1234.976701398941	0.25265218669290745	0.2419743335193175	232.03797449212288	214.6943532906298	228.12137434617034	211.0704984597396
0.40425857157581063	603.8509549193201	605.615592263701	803.7400911417562	794.7811395689783	917.1071281765147	901.6268528794644	1035.4492254365762	1012.9517085174384	1272.6988373330814	1235.731705403967	0.2526522007909016	0.24197434698368128	230.79768454722944	214.83349505526712	226.90202037850395	211.20729252230376
0.4066944328317112	604.2201073620242	605.9858245085366	804.2314571770702	795.2670290199975	917.6678082266179	902.1780691391733	1036.082261613623	1013.5709904565426	1273.4769320363932	1236.4871988760333	0.2526522150587386	0.24197436061025415	229.56396679353202	214.97267323639244	225.68912767022266	211.34412239844096
0.4091449713770379	604.5894987066532	606.3562963670602	804.7231413995598	795.7532331176751	918.2288514388397	902.7296424335083	1036.7157079054	1014.1906735987559	1274.2555309915276	1237.2431819467117	0.2526522294984677	0.24197437440099356	228.33678689663066	215.11188795915223	224.4826624666166	211.48098821140593
0.411610275649843	604.9591290133536	606.7270078997673	805.2151438918634	796.2397519438069	918.7902579086809	903.2815728563894	1037.3495644208847	1014.8107580506761	1275.0346343345773	1237.9996547480575	0.2526522441121631	0.24197438835788057	227.11611069584615	215.25113934688852	223.28259118366987	211.61789008270716
0.41409043462106226	605.328998342446	607.0979591673301	805.7074647368829	796.7265855804504	919.352027731958	903.833860502048	1037.983831269427	1015.4312439192645	1275.8142422021176	1238.7566174125952	0.2526522589019246	0.24197440248292015	225.90190420110594	215.39042751930538	222.08888040517922	211.75482813027338
0.41658553779772634	605.6991067544183	607.4691502305914	806.2001040177771	797.2137341099186	919.9141610047961	904.3865054650199	1038.6185085607385	1016.0521313118378	1276.5943547311992	1239.514070073308	0.2526522738698765	0.24197441677814094	224.69413359515602	215.52975259529194	220.9014968846168	211.89180247089826
0.41909567522619073	606.0694543099279	607.8405811505653	806.6930618179638	797.70119761478	920.4766578236322	904.9395078401458	1039.2535964048984	1016.6734203360705	1277.37497205935	1240.2720128636429	0.25265228901816905	0.24197443124559792	223.49276522986474	215.66911469007027	219.72040754166665	212.0288132179994
0.4216209374953856	606.4400410697879	608.2122519884244	807.1863382211012	798.1889761778433	921.0395182851927	905.4928677225532	1039.889094912329	1017.2951110999727	1278.156094324549	1241.0304459174808	0.25265230434897934	0.24197444588736886	222.29776562735788	215.80851391682518	218.5455794640875	212.1658604835684
0.42416141574008476	606.8108670949721	608.5841628055067	807.679933311097	798.6770698821662	921.6027424865052	906.0465852076674	1040.5250041938066	1017.9172037119031	1278.9377216652385	1241.7893693691583	0.25265231986450937	0.24197446070555712	221.1091014785925	215.94795038667507	217.37697990474408	212.30294437645352
0.4267172016441951	607.1819324466011	608.9563136632966	808.1738471720886	799.1654788110312	922.1663305248758	906.6006603911836	1041.161324360438	1018.53969828054	1279.719854220297	1242.548783353425	0.25265233556698846	0.24197447570229252	219.92673964230926	216.0874242077407	216.21457628149074	212.4400650029711
0.42928838744406506	607.5532371859465	609.3287046234344	808.6680798884499	799.654203047958	922.7302824978962	907.155093369082	1041.7980555236686	1019.1625949148948	1280.5024921290478	1243.308688005468	0.25265235145867254	0.24197449087972916	218.7506471448869	216.2269354861055	215.05833617792814	212.57722246806952
0.43187506593181346	607.9247813744175	609.7013357477009	809.1626315447741	800.1432426766839	923.2945985034262	907.7098842376056	1042.4351977952626	1019.78589372429	1281.2856355312347	1244.0690834608788	0.2526523675418458	0.24197450624004832	217.58079117839225	216.36648432453512	213.90822733959067	212.7144168727682
0.4344773304586784	608.2965650735625	610.0742070980177	809.6575022258747	800.6325977811656	923.8592786395938	908.2650330932612	1043.0727512873023	1020.4095948183598	1282.0692845670246	1244.8299698556598	0.2526523838188186	0.24197452178545703	216.41713910133694	216.50607082410716	212.76421767589636	212.8516483164567
0.4370952749383861	608.6685883450613	610.4473187364415	810.1526920167785	801.1222684455706	924.4243230047862	908.820540032811	1043.7107161121803	1021.0336983070405	1282.8534393769953	1245.5913473262096	0.2526524002919302	0.24197453751818862	215.259658436873	216.64569508310524	211.62627525848802	212.9889168961672
0.4397289938505404	609.0408512507211	610.8206707251593	810.6482010027179	801.6122547542719	924.989731697644	909.3764051532677	1044.3490923825907	1021.658204300565	1283.6381001021266	1246.353216009318	0.25265241696354723	0.2419745534405043	214.10831687247264	216.78535719733918	210.49436832003994	213.1262227060215
0.4423785822440318	609.4133538524713	611.1942631264824	811.1440292691261	802.1025567918413	925.5555048170543	909.9326285518848	1044.9878802115236	1022.2831129094529	1284.4232668837926	1247.1155760421532	0.252652433836066	0.24197456955469188	212.96308225867688	216.92505725979572	209.36846525405417	213.2635658379877
0.4450441357404687	609.7860962123591	611.5680960028449	811.6401769016311	802.5931746430468	926.1216424621434	910.4892103261549	1045.627079712256	1022.9084242445094	1285.2089398637522	1247.8784275622618	0.2526524509119109	0.2419745858630674	211.82392260889173	217.0647953612206	208.24853461387102	213.40094638129813
0.44772575053762753	610.1590783925442	611.9421694167931	812.1366439860492	803.08410839284	926.6881447322716	911.046150573797	1046.2666909983461	1023.5341384168081	1285.9951191841424	1248.6417707075486	0.25265246819353576	0.24197460236797422	210.69080609834054	217.2045715895947	207.13454511167947	213.53836442242027
0.4504235234129248	610.5323004552932	612.3164834309864	812.6334306083786	803.5753581263566	927.2550117270242	911.603449392755	1046.9067141836244	1024.1602555376933	1286.7818049874659	1249.4056056162783	0.25265248568342474	0.2419746190717845	209.56370106351096	217.3443860304833	206.0264656182262	213.6758200455224
0.4531375517269096	610.9057624629768	612.6910381081876	813.1305368547944	804.066923928906	927.8222435462079	912.1611068811873	1047.5471493821876	1024.7867757187666	1287.5689974165878	1250.169932427061	0.252652503384091	0.24197463597689908	208.44257600058336	217.4842387662211	204.92426516191335	213.81331333215348
0.4558679334267773	611.2794644780603	613.0658335112611	813.6279628116392	804.5588058859671	928.3898402898382	912.7191231374628	1048.1879967083876	1025.4136990718819	1288.3566966147182	1250.9347512788456	0.2526525212980788	0.241974653085747	207.3273995653435	217.62412987663993	203.82791292777983	213.95084436106845
0.45861476704990445	611.6534065631026	613.4408697031652	814.1257085654203	805.0510040831808	928.9578020581376	913.277498260151	1048.8292562768272	1026.041025709137	1289.144902725411	1251.7000623109109	0.25265253942796245	0.241974670400788	206.21814057341544	217.76405943970894	202.7373782574432	214.08841320878128
0.4613781517274047	612.0275887807508	613.8161467469504	814.6237742028032	805.5435186063472	929.5261289515288	913.8362323480203	1049.4709282023543	1026.6687557428693	1289.9336158925537	1252.4658656628583	0.2526525577763479	0.24197468792450982	205.11476799752563	217.90402752981754	201.6526306476444	214.22601994880824
0.4641581871877068	612.4020111937315	614.1916647057494	815.122159810601	806.0363495414126	930.0948210706227	914.3953255000237	1050.1130126000473	1027.296889285641	1290.722836260353	1253.2321614745977	0.2526525763458727	0.24197470565943172	204.0172509677941	218.0440342189686	200.57363974954933	214.3636646521045
0.4669549737601532	612.7766738648501	614.5674236427775	815.6208654757742	806.5294969744714	930.6638785162172	914.9547778152996	1050.7555095852147	1027.9254264502422	1291.5125639733335	1253.998949886349	0.25265259513920546	0.24197472360810343	202.92555877190898	218.18407957698219	199.5003753687488	214.5013473869767
0.46976861237862133	613.1515768569838	614.9434236213217	816.119891285421	807.0229609917513	931.2333013892878	915.5145893931578	1051.3984192733851	1028.5543673496697	1292.3027991763252	1254.7662310386188	0.25265261415904794	0.24197474177310366	201.8396608516632	218.32416366940015	198.43280746371602	214.63906821899582
0.4725992045851658	613.5267202330717	615.3196647047406	816.6192373267663	807.5167416796149	931.8030897909746	916.0747603330788	1052.041741780292	1029.183712097134	1293.093542014446	1255.5340050722057	0.25265263340813415	0.2419747601570449	200.7595268051664	218.46428656045464	197.37090614571935	214.77682721137535
0.4754468525336833	613.9021040561191	615.6961469564552	817.1189036871658	808.0108391245478	932.3732438225878	916.6352907347019	1052.6854772218803	1029.81346080604	1293.8847926331105	1256.3022721281825	0.2526526528892309	0.2419747787625685	199.68512638515676	218.60444831149653	196.31464167722152	214.91462442371994
0.47831165899359906	614.2777283891833	616.0728704399451	817.618890454089	808.5052534131528	932.9437635855879	917.196180697819	1053.3296257142845	1030.443613589984	1294.676551178003	1257.0710323478881	0.25265267260513874	0.24197479759234986	198.61642949626548	218.7446489795111	195.26398447164684	215.05245991318952
0.4811937273535759	614.6535932953702	616.4498352187418	818.1191977151161	808.9999846321432	933.5146491815826	917.7574303223674	1053.9741873738255	1031.0741705627436	1295.4688177950745	1257.8402858729182	0.2526526925586918	0.241974816649096	197.55340619810158	218.8848886206688	194.218905093614	215.19033373479033
0.4840931616252451	615.0296988378343	616.8270413564268	818.6198255579362	809.4950328683404	934.0859007123252	918.3190397084262	1054.6191623170096	1031.7051318382746	1296.2615926305402	1258.6100328451225	0.2526527127527591	0.24197483593554556	196.496026701323	219.02516728732735	193.17937425681157	215.32824594029807
0.4870100664469608	615.4060450797649	617.2044889166214	819.1207740703313	809.9903982086608	934.6575182796965	918.8810089562028	1055.2645506605063	1032.3364975306977	1297.0548758308569	1259.380273406585	0.2526527331902432	0.24197485545447228	195.44426136807306	219.16548502875958	192.14536282373592	215.46619657851988
0.4899445470875755	615.7826320843868	617.5821779629847	819.6220433401776	810.4860807401141	935.2295019857074	919.4433381660308	1055.9103525211533	1032.968267754293	1297.848667542724	1260.151007699624	0.25265275387408254	0.24197487520868163	194.398080711253	219.3058418915898	191.11684180499287	215.6041856953525
0.49289670945023945	616.1594599149506	617.960108559205	820.1236334554324	810.9820805497919	935.8018519324817	920.0060274383575	1056.556568015938	1033.6004426234895	1298.6429679130665	1260.9222358667737	0.25265277480725085	0.24197489520101376	193.35745539420168	219.44623791976483	190.0937823590939	215.74221333427704
0.4958666600762229	616.5365286347314	618.3382807689983	820.6255445041337	811.4783977248672	936.3745682222594	920.5690768737429	1057.2031972619989	1034.2330222528626	1299.4377770890337	1261.6939580507856	0.2526527959927578	0.24197491543434324	192.32235622932785	219.58667315432103	189.07615579097182	215.88027953566052
0.4988545061487607	616.9138383070181	618.7166946560975	821.1277765743866	811.97503235258	936.9476509573788	921.1324865728451	1057.8502403766074	1034.8660067571175	1300.2330952179793	1262.4661743946067	0.25265281743364887	0.24197493591157887	191.29275417671306	219.72714763213298	188.06393355157343	216.01838433669764
0.5018603554969207	617.2913889951099	619.0953502842514	821.6303297543584	812.4719845202368	937.5211002402721	921.6962566364185	1058.4976974771646	1035.4993962510894	1301.0289224474552	1263.2388850413809	0.25265283913300807	0.24197495663566548	190.26862034577061	219.86766138873645	187.0570872372191	216.1565277716727
0.5048843165994948	617.6691807623126	619.4742477172139	822.1332041322759	812.9692543151973	938.0949161734629	922.2603871652998	1059.1455686811946	1036.1331908497257	1301.8252589252086	1264.0120901344283	0.2526528610939544	0.2419749776095826	189.24992599218967	220.0082144557964	186.05558858884615	216.29470987193054
0.5079264985889148	618.0472136719284	619.853387018743	822.6363997964103	813.4668418248742	938.6690988595491	922.824878260407	1059.7938541063284	1036.7673906680868	1302.6221047991587	1264.7857898172458	0.25265288331964514	0.24197499883634543	188.23664251805167	220.14880686168908	185.05940949218348	216.4329306667787
0.5109870112551897	618.4254877872537	620.2327682525936	823.1399168350766	813.9647471367219	939.243648401202	923.3897300227295	1060.4425538703047	1037.4019958213341	1303.4194602173982	1265.5599842334932	0.25265290581327754	0.24197502031900683	187.22874147203402	220.28943863278255	184.06852197519038	216.57119018110097
0.5140659650498691	618.8040031715718	620.6123914825083	823.6437553366246	814.4629703382285	939.8185649011571	923.9549425533156	1061.0916680909554	1038.037006424718	1304.217325328179	1266.3346735269786	0.2526529285780854	0.24197504206065584	186.22619454655796	220.430109790992	183.08289820849313	216.70948843710357
0.5171634710900281	619.1827598881451	620.9922567722157	824.1479153894275	814.9615115169111	940.3938484622	924.5205159532703	1061.7411968861934	1038.6724225935727	1305.015700279896	1267.109857841655	0.25265295161734164	0.24197506406441832	185.22897357904003	220.57082035549683	182.10251050515217	216.84782545428607
0.5202796411622786	619.5617580002113	621.3723641854209	824.6523970818789	815.4603707603061	940.9694991871665	925.0864503237437	1062.3911403740115	1039.3082444433076	1305.8145852210848	1267.8855373216056	0.25265297493436006	0.2419750863334595	184.23705055136816	220.71157034364296	181.1273313195852	216.98620124944136
0.5234145877268029	619.9409975709788	621.7527137858043	825.1572005023871	815.9595481559667	941.5455171789328	925.6527457659283	1063.041498672472	1039.9444720893994	1306.6139803004125	1268.6617121110403	0.2526529985324937	0.24197510887098067	183.25039758731145	220.85235976811964	180.15733324646135	217.12461583560798
0.5265684239214125	620.3204786636153	622.1333056370087	825.6623257393613	816.4590437914482	942.1219025404005	926.2194023810424	1063.6922718996918	1040.5811056473785	1307.4138856666568	1269.438382354275	0.25265302241513615	0.24197513168022322	182.26898695266573	220.9931886382983	179.19248901956598	217.26306922198273
0.5297412635656308	620.7002013412451	622.5141398026368	826.1677728812072	816.9588577543044	942.6986553744947	926.7864202703266	1064.3434601738365	1041.2181452328239	1308.2143014687028	1270.2155481957284	0.2526530465857217	0.2419751547644679	181.29279105603928	221.13405696154223	178.23277151331422	217.40156141630723
0.5329332211648017	621.0801656669447	622.8952163462477	826.6735420163217	817.4589901320827	943.275775784156	927.3537995350392	1064.9950636131157	1041.8555909613553	1309.0152278555354	1270.9932097799128	0.25265307104772683	0.24197517812703373	180.32178244614624	221.27496474114014	177.2781537398696	217.54009242204484
0.5361444119142209	621.4603717037306	623.2765353313439	827.17963323308	817.9594410123095	943.8532638723262	927.9215402764391	1065.6470823357645	1042.493442948619	1309.816664976217	1271.7713672514153	0.25265309580466905	0.24197520177128137	179.3559338116902	221.4159119768592	176.32860884894035	217.67866223910823
0.5393749517032939	621.840819514558	623.6580968213697	827.6860466198317	818.4602104824888	944.4311197419447	928.4896425957844	1066.2995164600418	1043.1317013102832	1310.6186129798868	1272.5500207548967	0.2526531208601095	0.2419752257006108	178.39521798182977	221.5568986661092	175.3841101283324	217.81727086534374
0.5426249571197181	622.2215091623133	624.0399008797051	828.1927822648929	818.9612986300924	945.0093434959399	929.0581065943223	1066.9523661042197	1043.7703661620287	1311.421072015749	1273.329170435076	0.2526531462176517	0.2419752499184642	177.43960792390862	221.6979248020798	174.44463100165012	217.9559182941448
0.5458945454536906	622.6024407098043	624.421947569655	828.6998402565343	819.4627055425493	945.5879352372156	929.6269323732768	1067.605631386568	1044.4094376195344	1312.2240422330528	1274.1088164367175	0.2526531718809423	0.24197527442832448	176.48907674336806	221.8389903746429	173.5101450283546	218.09460451605264
0.5491838347021408	622.9836142197582	624.8042369544472	829.2072206829775	819.9644313072423	946.1668950686475	930.1961200338454	1068.2593124253522	1045.0489157984746	1313.0275237810931	1274.888958904624	0.2526531978536732	0.241975299233717	175.5435976840672	221.98009537137114	172.58062590408372	218.2333295189601
0.5524929435729888	623.365029754814	625.1867690972249	829.7149236323876	820.4664760114989	946.7462230930743	930.7656696771892	1068.9134093388225	1045.6888008145077	1313.831516809193	1275.6695979836277	0.2526532241395796	0.24197532433820965	174.60314412601292	222.12123977512238	171.65604745812016	218.3720932864817
0.55582199148943	623.7466873775116	625.5695440610365	830.2229491928583	820.9688397425792	947.3259194132823	931.3355814044202	1069.567922245197	1046.329092783261	1314.6360214666895	1276.45073381857	0.25265325074244227	0.2419753497454127	173.6676895848941	222.26242356511648	170.73638365333318	218.51089579847758
0.5591710985942444	624.1285871502891	625.9525619088321	830.7312974524096	821.4715225876712	947.9059841320021	931.9058553165942	1070.222851262659	1046.969791820328	1315.4410379029268	1277.232366554297	0.25265327766608836	0.24197537545898226	172.7372077134496	222.40364671868156	169.82160858696443	218.64973703265423
0.5625403857541326	624.5107291354766	626.335822703458	831.23996849898	821.9745246338852	948.4864173519015	932.4764915147068	1070.8781965093476	1047.610898041257	1316.2465662672464	1278.014496335652	0.25265330491439025	0.24197540148261554	171.81167229823768	222.5449092083727	168.91169648829964	218.78861696252716
0.565929974564078	624.8931133952848	626.7193265076445	831.7489624204126	822.4778459682383	949.0672191755674	933.047490099676	1071.5339581033406	1048.2524115615377	1317.0526067089666	1278.7971233074527	0.2526533324912683	0.24197542782005688	170.89105725989793	222.6862110028742	168.00662171820295	218.92753555768286
0.569339987351735	625.2757399918029	627.1030733840046	832.2582793044521	822.9814866776527	949.648389705505	933.6188511723386	1072.19013616265	1048.8943324965949	1317.8591593773801	1279.5802476144897	0.25265336040068803	0.24197545447509441	169.97533665344235	222.82755206842558	167.10635876958258	219.06649278505938
0.5727705471818436	625.6586089869883	627.4870633950238	832.7679192387332	823.4854468489434	950.2299290441248	934.1905748334401	1072.8467308052118	1049.5366609617774	1318.6662244217375	1280.3638694015106	0.2526533886466655	0.24197548145156297	169.0644846665091	222.96893236716278	166.21088226584834	219.20548860786948
0.5762217778606706	626.0417204426616	627.871296603054	833.2778823107742	823.9897265688127	950.811837293734	934.762661183625	1073.5037421488737	1050.1793970723488	1319.4738019912368	1281.1479888132094	0.25265341723326334	0.24197550875334267	168.15847561880946	223.1103518573509	165.3201669601549	219.3445229853387
0.5796938039404782	626.4250744204974	628.2557730703061	833.7881686079651	824.4943259238377	951.3941145565257	935.3351103234263	1074.1611703113842	1050.822540943475	1320.281892235009	1281.932605994215	0.25265344616459445	0.24197553638436173	167.25728396169143	223.25181049347157	164.43418773513986	219.48359587296727
0.5831867507240184	626.8086709820184	628.6404928588422	834.2987782175609	824.9992450004645	951.9767609345696	935.9079223532563	1074.8190154103836	1051.4660926902147	1321.0904953021075	1282.7177210890757	0.2526534754448212	0.24197556434859502	166.3608842775575	223.3933082264848	163.55291960234172	219.6227072228794
0.5867007442690553	627.1925101885872	629.0254560305688	834.8097112266726	825.5044838849974	952.5597765298027	936.481097373398	1075.4772775633912	1052.1100524275091	1321.8996113414948	1283.503334242251	0.252653505078155	0.24197559265006555	165.46925127971917	223.53484500406194	162.67633770222892	219.76185698452173
0.5902359113929144	627.5765921014015	629.4106626472326	835.3209677222591	826.0100426635966	953.143161444022	937.0546354840001	1076.1359568878006	1052.7544202701781	1322.7092405020353	1284.2894455981052	0.25265353506886024	0.24197562129284528	164.5823598105926	223.6764207695378	161.80441730140592	219.90104510169476
0.5937923796770596	627.9609167814816	629.7961127704053	835.8325477911152	826.5159214222562	953.7269157788684	937.6285367850526	1076.7950535008595	1053.399196332893	1323.519382932472	1285.0760553008772	0.252653565421251	0.24197565028105472	163.7001848417858	223.81803546237643	160.93713379377732	220.0402715150849
0.597370277471697	628.3454842896685	630.1818064614845	836.3444515198663	827.0221202468084	954.3110396358234	938.2028013763941	1077.4545675196675	1054.044380730184	1324.3300387814256	1285.8631634946878	0.2526535961396944	0.2419756796188646	162.82270147340023	223.95968901831657	160.0744627006061	220.1795361628465
0.6009697339004076	628.730294686611	630.5677437816807	836.8566789949539	827.5286392229071	954.8955331161922	938.7774293576922	1078.1144990611572	1054.6899735764189	1325.1412081973704	1286.650770323516	0.25265362722861007	0.2419757093104961	161.94988493336132	224.1013813689351	159.2163796674722	220.31883897740045
0.6045908788648067	629.1153480327622	630.953924792011	837.369230302632	828.0354784360194	955.4803963210999	939.3524208284333	1078.7748482420905	1055.335974985793	1325.9528913286313	1287.438875931188	0.2526536586924714	0.24197573936022096	161.0817105769529	224.24311244257842	158.3628604655678	220.45817988849012
0.6082338430492322	629.5006443883698	631.3403495532926	837.8821055289545	828.5426379714188	956.0656293514768	939.9277758879175	1079.4356151790425	1055.9823850723233	1326.7650883233646	1288.227480461367	0.2526536905358054	0.24197576977236357	160.21815388611867	224.38488216314	157.51388099112955	220.5975588221918
0.611898757925461	629.886183813469	631.7270181261352	838.3953047597672	829.0501179141753	956.6512323080518	940.503494635246	1080.0967999883933	1056.6292039498333	1327.577799329549	1289.0165840575416	0.25265372276319364	0.24197580055129894	159.3591904683708	224.52669045026414	156.6694172630814	220.7369756992848
0.6155857557574533	630.271966367872	632.1139305709286	838.908828080694	829.5579183491411	957.2372052913356	941.0795771693058	1080.7584027863104	1057.2764317319386	1328.3910244949645	1289.8061868630034	0.25265375537927337	0.24197583170145617	158.50479605676082	224.66853721972439	155.8294454242714	220.8764304376673
0.6192949696061266	630.6579921111648	632.5010869478417	839.4226755771344	830.0660393609501	957.8235484016177	941.6560235887692	1081.4204236887472	1057.9240685320458	1329.2047639671916	1290.5962890208493	0.25265378838873825	0.24197586322731754	157.6549465093558	224.81042238362716	154.99394174038025	221.0159229512792
0.6230265333341571	631.0442611026946	632.8884873168084	839.9368473342474	830.5744810339987	958.4102617389498	942.2328339920743	1082.0828628114214	1058.5721144633296	1330.0190178935845	1291.3868906739538	0.25265382179633766	0.24197589513341955	156.80961780782673	224.95234584918944	154.16288259842258	221.15545314917108
0.6267805816108112	631.4307734015636	633.2761317375232	840.4513434369442	831.0832434524425	958.9973454031376	942.8100084774189	1082.7457202698083	1059.2205696387282	1330.8337864212667	1292.177991964963	0.25265385560687853	0.24197592742435314	155.96878605788515	225.09430752007756	153.33624450747448	221.2950209369592
0.6305572499168048	631.8175290666213	633.6640202694314	840.9661639698787	831.592326700184	959.5847994937302	943.3875471427489	1083.4089961791303	1059.8694341709302	1331.649069697113	1292.9695930362816	0.2526538898252272	0.24197596010476527	155.13242748788616	225.23630729565048	152.51400409721828	221.4346262162435
0.634356674549194	632.2045281564552	634.0521529717215	841.4813090174366	832.1017308608634	960.172624110008	943.9654500857478	1084.0726906543407	1060.518708172363	1332.4648678677377	1293.761694030057	0.2526539244563071	0.24197599317935908	154.3005184482463	225.3783450704068	151.69613811734598	221.57426888358896
0.6381789926262927	632.5917707293803	634.4405299033143	841.9967786637227	832.611456017846	960.7608193509694	944.5437174038224	1084.7368038101113	1061.1683917551761	1333.281181079475	1294.5542950881631	0.2526539595051021	0.2419760266528932	153.47303541150177	225.52042073523626	150.88262343748647	221.71394883215544
0.642024342092622	632.979256843437	634.8291511228603	842.5125729925577	833.1215022542174	961.3493853153258	945.1223491940984	1085.4013357608271	1061.8184850312396	1334.0980094783756	1295.347396352195	0.25265399497665575	0.2419760605301854	152.64995497108612	225.6625341764593	150.07343704617233	221.85366595041705
0.6458928617238878	633.366986556374	635.2180166887227	843.028692087458	833.631869652766	961.9383221014822	945.701345553401	1086.0662866205641	1062.4689881121196	1334.9153532101789	1296.1409979634425	0.2526540308760734	0.24197609481611113	151.8312538408063	225.80468527562334	149.26855605037417	221.99342012242414
0.6497846911319898	633.7549599256463	635.6071266589772	843.545136031634	834.1425582959795	962.5276298075323	946.2807065782513	1086.7316565030847	1063.1199011090764	1335.7332124203094	1296.935100062889	0.25265406720852096	0.24197612951560477	151.01690885494463	225.94687391087064	148.46795767550066	222.1332112289092
0.6536999707700591	634.1431770084042	635.9964810913982	844.0619049079748	834.6535682660316	963.1173085312447	946.8604323648509	1087.3974455218215	1063.7712241330466	1336.5515872538588	1297.7297027911893	0.25265410397922733	0.24197616463365937	150.2068969662505	226.0890999545809	147.67161926325934	222.27303914466756
0.6576388419375281	634.5316378614822	636.3860800434501	844.5789987990374	835.1648996447685	963.7073583700475	947.4405230090684	1088.0636537898636	1064.4229572946301	1337.370477855566	1298.5248062886544	0.25265414119348467	0.2419762001753299	149.4011952468136	226.2313632753503	146.8795182727772	222.41290374082746
0.661601446785229	634.920342541394	636.7759235722807	845.0964177870381	835.6765525137037	964.2977794210234	948.020978606433	1088.730281419947	1065.075100704081	1338.1898843698107	1299.3204106952437	0.25265417885664915	0.24197623614573116	148.59978088681237	226.3736637373513	146.09163227934914	222.5528048843844
0.6655879283205246	635.3092911043207	637.1660117347108	845.6141619538405	836.1885269540036	964.8885717808919	948.6017992521191	1089.3973285244392	1065.727654471293	1339.0098069405922	1300.1165161505437	0.25265421697414125	0.24197627255004023	147.80263119353913	226.5160011993139	145.30793897339026	222.69274243706604
0.6695984304124688	635.6984836061014	637.5563445872247	846.1322313809422	836.7008230464766	965.4797355459989	949.1829850409341	1090.0647952153247	1066.3806187057846	1339.8302457115153	1300.9131227937553	0.25265425555144716	0.24197630939349696	147.00972359167645	226.65837551592267	144.52841616056685	222.83271625608904
0.6736330977969988	636.0879201022259	637.9469221859606	846.6506261494675	837.2134408715627	966.0712708123052	949.764536067308	1090.7326816041948	1067.0339935166887	1340.6512008257757	1301.7102307636796	0.25265429459411926	0.24197634668140425	146.22103562259872	226.80078653775854	143.7530417614471	222.9727261950611
0.6776920760821589	636.4776006478261	638.3377445867059	847.1693463401558	837.7263805093268	966.663177675377	950.3464524252839	1091.4009878022364	1067.6877790127426	1341.4726724261488	1302.507840198706	0.2526543341077775	0.2419763844191288	145.43654494282964	226.94323410943616	142.98179380969668	223.11277210176922
0.6817755117533548	636.8675252976609	638.7288118448791	847.6883920333446	838.2396420394368	967.2554562303648	950.9287342084976	1092.0697139202077	1068.3419753022642	1342.2946606549633	1303.3059512367863	0.2526543740981084	0.2419764226121028	144.65622932410042	227.08571807082626	142.21465045241348	223.25285381934373
0.6858835521786408	637.2576941061133	639.1201240155286	848.2077633089649	838.7532255411628	967.848106571999	951.5113815101739	1092.7388600684374	1068.9965824931494	1343.1171656540944	1304.1045640154316	0.252654414570869	0.24197646126582326	143.8800666534662	227.22823825792875	141.45158994993835	223.39297118686954
0.6900163456140378	637.6481071271764	639.5116811533185	848.727460246525	839.2671310933601	968.4411287945737	952.0943944231085	1093.4084263568022	1069.651600692853	1343.9401875649446	1304.9036786716888	0.25265445553188515	0.24197650038585408	143.10803493164713	227.37079450092278	140.6925906741235	223.53312403761083
0.6941740412088835	638.0387644144458	639.9034833125195	849.2474829251008	839.7813587744582	969.0345229919342	952.6777730396566	1094.0784128947157	1070.307030008376	1344.763726528427	1305.703295342126	0.2526544969870519	0.24197653997782706	142.34011227305746	227.51338662556373	139.93763110901637	223.67331220096094
0.6983567890112157	638.4296660211095	640.2955305470007	849.7678314233241	840.2959086624511	969.6282892574649	953.2615174517233	1094.7488197911164	1070.9628705462524	1345.5877826849514	1306.5034141628212	0.2526545389423375	0.24197658004744022	141.57627690501977	227.65601445245557	139.18668984966644	223.81353550116182
0.702564739973187	638.8208119999365	640.6878229102186	850.2885058193691	840.8107808348835	970.2224276840747	953.845627750747	1095.419647154449	1071.619122412536	1346.4123561744043	1307.304035269341	0.2526545814037808	0.24197662060046243	140.8165071671683	227.79867779661436	138.43974560107745	223.95379375654738
0.7067980459565127	639.2122024032674	641.0803604552056	850.8095061909396	841.3259753688382	970.8169383641834	954.4301040276852	1096.0908950926516	1072.2757857127815	1347.237447136134	1308.105158796724	0.25265462437749453	0.2419766616427306	140.0607815111871	227.94137646869058	137.69677717876039	224.0940867814934
0.7110568597379514	639.6038372830062	641.4731432345633	851.3308326152611	841.8414923409268	971.4118213897116	955.0149463730066	1096.762563713145	1072.9328605520384	1348.0630557089355	1308.9067848794705	0.252654667869665	0.24197670318015382	139.3090785001259	228.0841102739796	136.95776350777305	224.23441438516602
0.7153413350148182	639.9957166906067	641.8661713004492	851.852485169063	842.3573318272752	972.0070768520633	955.6001548766743	1097.4346531228114	1073.590347034829	1348.88918203103	1309.7089136515192	0.2526547118865527	0.24197674521871096	138.56137680729444	228.22687901198515	136.2226836214104	224.3747763709398
0.7196516264105322	640.3878406770634	642.2594447045669	852.374463928568	842.8734939035106	972.6027048421123	956.1857296281299	1098.1071634279826	1074.2482452651366	1349.7158262400487	1310.5115452462326	0.25265475643449464	0.2419767877644544	137.81765521666966	228.3696824774088	135.49151666174293	224.51517253741622
0.7239878894801961	640.7802092929022	642.652963498157	852.8967689694812	843.3899786447514	973.198705450192	956.771670716286	1098.7800947344272	1074.9065553463915	1350.542988473017	1311.3146797963823	0.2526548015199042	0.2419768308235083	137.0778926218045	228.51252045971341	134.76424187871453	224.6556026781327
0.7283502807162107	641.172822588168	643.0467277319849	853.4194003669747	843.9067861255927	973.7950787660776	957.3579782295074	1099.4534471473312	1075.5652773814563	1351.3706688663349	1312.1183174341281	0.25265484714927183	0.24197687440207258	136.34206802517292	228.65539274271578	134.04083862906555	224.79606658083503
0.7327389575539218	641.5656806124149	643.440737456331	853.9423581956765	844.4239164200936	974.3918248789741	957.9446522555983	1100.1272207712855	1076.224411472608	1352.1988675557614	1312.9224582910042	0.2526548933291663	0.24197691850642056	135.61016053782078	228.79829910447006	133.32128637684218	224.9365640283504
0.7371540783773028	641.9587834146939	643.8349927209799	854.4656425296545	844.9413696017664	974.9889438774987	958.5316928817907	1100.8014157102675	1076.883957721527	1353.0275846763925	1313.7271024979	0.2526549400662369	0.24197696314290204	134.88214937892917	228.9412393180537	132.60556469191215	225.07709479800542
0.74159580252467	642.3521310435452	644.2294935752088	854.9892534424083	845.4591457435599	975.5864358496726	959.1191001947269	1101.4760320676303	1077.543916229277	1353.8568203626492	1314.5322501850412	0.25265498736721154	0.24197700831794272	134.15801387518877	229.0842131508398	131.8936532496882	225.21765866104397
0.746064290294433	642.7457235469818	644.6242400677759	855.5131910068494	845.9772449178475	976.1843008828989	959.7068742804453	1102.15106994608	1078.2042870962928	1354.6865747482514	1315.3379014819725	0.25265503523890087	0.24197705403804778	133.43773345998488	229.22722036432242	131.1855318309681	225.35825538399513
0.7505597029508803	643.1395609724841	645.0192322469118	856.0374552952941	846.4956671964173	976.7825390639542	960.2950152243699	1102.8265294476669	1078.8650704223646	1355.5168479662082	1316.1440565175433	0.2526550836881969	0.24197710030979896	132.7212876732665	229.3702607144951	130.48118032120692	225.4988847275381
0.7550822027299987	643.5336433669836	645.4144701603049	856.5620463794436	847.0144126504529	977.3811504789686	960.8835231112902	1103.502410673763	1079.5262663066196	1356.3476401487903	1316.950715419883	0.25265513272207635	0.241977147139859	132.008656160775	229.51333395126858	129.78057870958582	225.63954644615296
0.7596319528453285	643.9279707768545	645.8099538550921	857.0869643303756	847.5334813505237	977.9801352134136	961.4723980253494	1104.1787137250487	1080.187874847508	1357.1789514275179	1317.7578783163879	0.25265518234759754	0.24197719453497024	131.29981867354945	229.65643981899484	129.08370708904113	225.78024028916843
0.7642091174938536	644.3225432478996	646.2056833778455	857.6122092185255	848.0528733665689	978.5794933520855	962.0616400500288	1104.8554387014954	1080.849896142785	1358.010781933135	1318.5655453336985	0.25265523257190675	0.24197724250195676	130.59475506770832	229.7995780564088	128.39054565578408	225.92096600032528
0.7688138618619275	644.7173608253422	646.6016587745645	858.1377811136772	848.5725887678867	979.1792249790923	962.6512492681343	1105.5325857023513	1081.5123302894983	1358.8431317956001	1319.3737165976854	0.25265528340223575	0.24197729104772522	129.893445303489	229.9427483959298	127.70107470831135	226.06172331701964
0.7734463521312342	645.11242355381	646.9978800906582	858.6636800849446	849.0926276231158	979.779330177834	963.2412257617771	1106.2101548261198	1082.175177383966	1359.676001144055	1320.1823922334256	0.25265533484590297	0.24197734017926545	129.19586944453476	230.08595056342892	127.01527464688115	226.20251197047764
0.7781067554847866	645.5077314773247	647.3943473709376	859.1899062007578	849.6129900002236	980.3798090309887	963.8315696123606	1106.888146170544	1082.838437521763	1360.509390106811	1320.991572365184	0.2526553869103159	0.24197738990365225	128.50200765808404	230.22918427942204	126.33312597349868	226.34333168636658
0.7827952401129585	645.9032846392906	647.7910606596014	859.7164595288502	850.1336759664914	980.9806616204977	964.4222809005647	1107.5665598325909	1083.5021107977032	1361.3432988113286	1321.8012571163956	0.2526554396029715	0.24197744022804554	127.81184021437366	230.3724492585461	125.65460929153778	226.48418218491133
0.7875119752195561	646.299083082483	648.1880200002271	860.243340136244	850.654685588502	981.58188802755	965.0133597063326	1108.2453959084353	1084.1661973058256	1362.1777273841994	1322.6114466096483	0.2526554929314574	0.24197749115969172	127.1253474852274	230.51574520827853	124.97970530403836	226.62506317876978
0.792257131027923	646.6951268490313	648.5852254357519	860.7705480892307	851.1760189321179	982.1834883325606	965.6048061088452	1108.924654493435	1084.830697139367	1363.0126759511181	1323.422140966652	0.2526555469034528	0.2419775427059245	126.44250994441973	230.65907183015952	124.30839481462317	226.76597437559394
0.7970308787870847	647.0914159804125	648.98267700847	861.2980834533623	851.6976760624781	982.7854626151612	966.19662018652	1109.604335682121	1085.495610390761	1363.84814463687	1324.233340308237	0.2526556015267295	0.2419775948741667	125.76330816722475	230.80242881996674	123.64065872647916	226.90691547677852
0.8018333907779276	647.4879505174341	649.3803747600093	861.8259462934323	852.2196570439701	983.3878109541795	966.7888020169801	1110.2844395681761	1086.1609371516033	1364.6841335653085	1325.0450447543142	0.2526556568091535	0.2419776476719312	125.08772282893187	230.94581586585264	122.97647804080043	227.04788617583108
0.8066648403194178	647.8847305002217	649.7783187313248	862.3541366734579	852.7419619402217	983.9905334276197	967.3813516770435	1110.9649662444124	1086.8266775126415	1365.5206428593247	1325.8572544238632	0.2526557127586856	0.24197770110682063	124.41573470552976	231.08923265043995	122.3158338584908	227.18888616209733
0.8115254017748545	648.2817559682096	650.176508962687	862.8826546566722	853.2645908140886	984.5936301126537	967.9742692427122	1111.6459158027624	1087.4928315637615	1366.3576726408435	1326.669969434919	0.2526557693833826	0.24197775518652956	123.74732467264403	231.23267884971574	121.65870737785008	227.32991511723958
0.8164152505581643	648.6790269601213	650.5749454936629	863.4115003054985	853.7875437276292	985.1971010855947	968.5675547891432	1112.32728833425	1088.1593993939587	1367.1952230307843	1327.4831899045353	0.25265582669139974	0.24197780991884674	123.08247370444587	231.37615413198364	121.00507989438483	227.47097271602252
0.8213345631402307	649.076543513962	650.9736283631078	863.9406736815417	854.3108207420976	985.8009464218841	969.1612083906415	1113.0090839289776	1088.8263810913281	1368.03329414905	1328.296915948775	0.2526558846909895	0.24197786531165408	122.42116287453973	231.51965815998847	120.35493280108494	227.61205862741917
0.8262835170552626	649.4743056670015	651.372557609149	864.4701748455686	854.8344219179226	986.4051661960749	969.7552301206365	1113.6913026761054	1089.4937767430401	1368.8718861145012	1329.1111476826834	0.2526559433905045	0.24197792137292853	121.7633733543189	231.66319058919908	119.7082475872594	227.75317251338856
0.8312622909072027	649.8723134557632	651.7717332691749	865.0000038574933	855.358347314695	987.0097604818114	970.3496200516698	1114.3739446638328	1090.1615864353266	1369.7109990449349	1329.925885220271	0.25265600279839884	0.24197797811074387	121.10908641282003	231.8067510681285	119.06500583817251	227.8943140290503
0.8362710643761712	650.2705669160069	652.1711553798182	865.5301607763582	855.8825969911475	987.6147293518122	970.9443782553712	1115.0570099793763	1090.8298102534561	1370.5506330570595	1330.7411286744837	0.2526560629232278	0.24197803553327174	120.45828341628658	231.95033923830488	118.42518923460739	228.03548282265547
0.8413100182249524	650.6690660827187	652.5708239769439	866.06064566032	856.4071710051415	988.2200728778511	971.5395048024466	1115.740498708953	1091.4984482817185	1371.3907882664757	1331.5568781571887	0.2526561237736513	0.24197809364878126	119.8109458276158	232.0939547342714	117.7887795525312	228.1766785357613
0.8463793343055166	651.0678109900936	652.9707390956349	866.5914585666306	856.932069413648	988.8257911307396	972.1349997626555	1116.4244109377573	1092.1675006034043	1372.23146478765	1332.3731337791476	0.2526561853584324	0.24197815246564358	119.16705520609685	232.23759718376095	117.15575866235304	228.3179008027655
0.8514791955655843	651.4668016715235	653.3709007701782	867.1225995516216	857.4572922727327	989.431884180309	972.7308632047957	1117.1087467499435	1092.8369673007837	1373.0726627338947	1333.1898956499942	0.25265624768644074	0.24197821199232875	118.52659320636303	232.38126620656112	116.52610852858925	228.45914925081888
0.8566097860552276	651.8660381595809	653.7713090340487	867.6540686706848	857.9828396375367	990.0383520953875	973.3270951966823	1117.7935062286028	1093.5068484550875	1373.9143822173387	1334.0071638782117	0.25265631076665385	0.24197827223741053	117.88954157859553	232.52496141585289	115.89981120951416	228.6004235004075
0.861771290933513	652.2655204860064	654.171963919898	868.185865978258	858.508711562262	990.6451949437871	973.9236958051316	1118.4786894557462	1094.1771441464884	1374.7566233489117	1334.8249385711122	0.25265637460815704	0.24197833320956635	117.25588216757751	232.66868241727934	115.27684885625786	228.74172316421755
0.8669638964751838	652.6652486816914	654.5728654595358	868.7179915278032	859.0349081001508	991.2524127922788	974.5206650959385	1119.1642965122776	1094.847854454076	1375.599386238312	1335.643219834806	0.2526564392201449	0.24197839491757742	116.62559691215574	232.81242880845093	114.65720371276257	228.88304784771753
0.8721877900773816	653.0652227766649	654.9740136839175	869.250445371791	859.561429303469	991.8600057065748	975.1180031338602	1119.8503274779773	1095.5189794558394	1376.4426709939862	1336.4620077741847	0.2526565046119241	0.2419784573703323	115.99866784538608	232.95620018034242	114.04085811531695	229.024397149391
0.877443160266411	653.4654428000783	655.3754086231294	869.783227561684	860.0882752234916	992.4679737513119	975.715709982597	1120.5367824314815	1096.1905192286474	1377.286477723106	1337.2813024928967	0.25265657079291315	0.24197852057682562	115.37507709335478	233.0999961158377	113.42779449165391	229.16577065965976
0.8827301967045416	653.8659087801888	655.7770503063706	870.3163381479135	860.6154459104775	993.0763169900256	976.3137857047682	1121.223661450255	1096.8624738482224	1378.1308065315375	1338.101104093316	0.25265663777264513	0.24197858454616214	114.75480687482923	233.24381618967163	112.81799536102335	229.30716796178604
0.8880490901968541	654.2666207443446	656.1789387619419	870.8497771798648	861.142941413659	993.6850354851337	976.9122303619	1121.9109646105724	1097.534843389125	1378.97565752382	1338.9214126765278	0.25265670556076686	0.24197864928755566	114.13783950121433	233.38765996944858	112.21144333337725	229.44858863126137
0.8934000326981257	654.6675787189702	656.5810740172262	871.3835447058593	861.6707617812168	994.2941292979159	977.5110440143969	1122.5986919875	1098.2076279247265	1379.8210308031435	1339.7422283422939	0.2526567741670434	0.241978714810332	113.52415737573756	233.53152701468207	111.60812110874394	229.59003223537002
0.8987832173197573	655.0687827295486	656.9834560986742	871.9176407731308	862.1989070602646	994.9035984884907	978.1102267215264	1123.2868436548645	1098.880827527189	1380.6669264713132	1340.5635511890325	0.2526568436013568	0.24197878112392865	112.91374299307063	233.67541687685298	111.00801147759194	229.73149833426578
0.904198838336744	655.4702328006077	657.3860850317909	872.4520654278119	862.7273772968317	995.5134431157983	978.7097785413986	1123.975419685239	1099.554442267448	1381.5133446287355	1341.3853813137955	0.2526569138737084	0.2419788482378984	112.30657893870375	233.81932909914758	110.41109731943288	229.87298647983698
0.9096470911946843	655.8719289557012	657.7889608411142	872.9868187149091	863.2561725358383	996.1236632375733	979.3096995309426	1124.6644201499134	1100.2284722151799	1382.3602853743787	1342.2077188122346	0.25265698499422135	0.24197891616190825	111.70264788868371	233.9632632167486	109.81736160260334	230.01449621547363
0.915128172516836	656.2738712173941	658.1920835502032	873.521900678287	863.7852928210813	996.7342589103299	979.9099897458858	1125.3538451188747	1100.9029174387879	1383.2077488057569	1343.0305637785812	0.25265705697313995	0.24197898490574313	111.10193260916276	234.10721875654417	109.22678738432296	230.15602707717335
0.9206422801112097	656.6760596072452	658.5954531816195	874.0573113606462	864.314738195212	997.345230189335	980.5106492407361	1126.043694660782	1101.5777780053754	1384.0557350188965	1343.8539163056196	0.25265712982083344	0.2419790544793056	110.50441595586017	234.25119523712783	108.63935780985048	230.2975785926683
0.9261896129777101	657.0784941457915	658.9990697569118	874.5930508035052	864.8445086997182	997.9565771285901	981.1116780687568	1126.7339688429445	1102.2530539807235	1384.9042441083132	1344.6777764846597	0.2526572035477953	0.2419791248926176	109.91008087345108	234.39519216836197	108.05505611159606	230.43915028040647
0.931770371315315	657.4811748525282	659.4029332965955	875.1291190471761	865.3746043748995	998.5682997808048	981.7130762819429	1127.4246677312935	1102.9287454292646	1385.7532761669775	1345.5021444055049	0.252657278164647	0.24197919615582344	109.31891039552283	234.5392090517853	107.4738656097179	230.58074165155995
0.9373847565293029	657.8841017458961	659.8070438201416	875.6655161307503	865.9050252598548	999.1803981973796	982.3148439310072	1128.115791390364	1103.604852414065	1386.6028312862968	1346.327020156437	0.25265735368213676	0.2419792682791882	108.73088764381828	234.68324538043817	106.89576971095812	230.72235220874427
0.9430329712385201	658.2872748432604	660.2114013459542	876.202242092071	866.4357713924543	999.7928724283789	982.916981065349	1128.8073398832646	1104.2813749967936	1387.4529095560774	1347.1524038241744	0.2526574301111446	0.2419793412731021	108.14599582766823	234.82730063801864	106.32075190797332	230.86398144476698
0.9487152192826929	658.6906941608937	660.6160058913542	876.7392969677153	866.9668428093212	1000.4057225225089	983.5194877330349	1129.4993132716543	1104.9583132377018	1388.3035110645	1347.978295493854	0.2526575074626804	0.24197941514808158	107.56421824394783	234.97137429984286	105.74879577975662	231.00562884498504
0.9544317057297852	659.0943597139599	661.0208574725633	877.2766807929742	867.4982395458134	1001.0189485270967	984.1223639807788	1130.1917116157194	1105.635667195598	1389.1546358980931	1348.804695249	0.25265758574788766	0.24197948991476811	106.98553827607248	235.11546583165182	105.17988499021158	231.14729388500564
0.9601826368833979	659.4982715164924	661.4259561046825	877.8143936018251	868.0299616359954	1001.6325504880602	984.725609853911	1130.884534974142	1106.3134369278193	1390.0062841416946	1349.6316031714894	0.25265766497804487	0.24197956558393408	106.40993939441978	235.25957469112473	104.61400328882155	231.28897603257792
0.9659682202902156	659.9024295813829	661.8313018016806	878.3524354269208	868.5620091126275	1002.2465284498969	985.329225396368	1131.5777834040862	1106.9916224902156	1390.858455878438	1350.4590193415395	0.25265774516456635	0.24197964216648007	105.83740515501995	235.4037003259291	104.05113450916542	231.43067474555573
0.9717886647474951	660.3068339203534	662.2368945763664	878.8908062995528	869.0943820071309	1002.8608824556432	985.9332106506516	1132.2714569611546	1107.6702239371104	1391.7111511897024	1351.2869438376563	0.2526578263190049	0.2419797196734402	105.26791919917741	235.54784217427368	103.49126256885938	231.57238947271253
0.9776441803106027	660.7114845439453	662.6427344403783	879.4295062496423	869.6270803495764	1003.4756125468639	986.537565657821	1132.965555699378	1108.3492413212866	1392.564370155099	1352.1153767366231	0.2526579084530519	0.2419797981159803	104.70146525392192	235.6919996656943	102.93437146954238	231.7141196539451
0.9835349783005937	661.1163814614965	663.0488214041608	879.9685353057083	870.1601041686557	1004.0907187636197	987.1422904574566	1133.6600796711784	1109.028674693953	1393.41811285243	1352.94431811346	0.2526579915785413	0.24197987750540198	104.13802713046607	235.83617221954046	102.3804452958284	231.85586471948773
0.9894612713118381	661.5215246811238	663.455155476948	880.5078934948502	870.6934534916621	1004.7062011444456	987.7473850876438	1134.3550289273473	1109.708524104723	1394.272379357664	1353.7737680414	0.2526580757074493	0.2419799578531436	103.577588724409	235.98035924579017	101.82946821523365	231.99762409031973
0.9954232732196957	661.9269142097019	663.8617366667415	881.0475808427211	871.2271283444649	1005.3220597263231	988.3528495849421	1135.0504035170145	1110.3887896015826	1395.127169744897	1354.6037265918524	0.25265816085189663	0.24198003917078148	103.02013401529985	236.1245601447008	101.28142447772552	232.13939717767062
1.0014211991882311	662.3325500528457	664.2685649802944	881.5875973735062	871.7611287514895	1005.938294544658	988.9586839843644	1135.7462034876241	1111.0694712308684	1395.982484086329	1355.434193834378	0.2526582470241515	0.2419801214700314	102.46564706595382	236.26877430675086	100.73629841516959	232.28118338325294
1.0074552656779823	662.7384322148898	664.6756404230887	882.1279431098991	872.2954547356909	1006.5549056332515	989.5648883193485	1136.442428884904	1111.750569037236	1396.8383224522258	1356.2651698366521	0.25265833423662937	0.24198020476275123	101.91411202221934	236.4130011125526	100.1940744411113	232.42298209914588
1.013525690453769	663.1445606988685	665.0829629993178	882.6686180730775	872.8301063185334	1007.1718930242768	990.1714626217348	1137.1390797528393	1112.4320830636366	1397.6946849108913	1357.0966546644383	0.2526584225018957	0.24198028906094213	101.36551311220683	236.55723993177526	99.65473705000477	232.56479270686395
1.0196326925925556	663.5509355064925	665.4905327118618	883.2096222826754	873.3650835199601	1007.7892567482468	990.7784069217347	1137.8361561336383	1113.1140133512815	1398.5515715286247	1357.9286483815474	0.2526585118326683	0.24198037437675013	100.81983464639052	236.70149012460024	99.11827081719821	232.70661457828828
1.0257764924913542	663.9575566381341	665.8983495622734	883.7509557567652	873.9003863583778	1008.4069968339958	991.3857212479106	1138.533658067713	1113.7963599396237	1399.4089823697004	1358.7611510498175	0.25265860224181913	0.2419804607224683	100.27706101680815	236.84575104070245	98.58466039823543	232.84844707514276
1.0319573118751795	664.3644240928005	666.3064135507512	884.2926185118259	874.4360148506238	1009.0251133086434	991.9934056271435	1139.2315855936392	1114.479122866319	1400.266917496323	1359.5941627290679	0.25265869374237454	0.24198054811053768	99.7371766968572	236.99002201933763	98.05389052860846	232.99028954879032
1.0381753738050519	664.7715378681169	666.7147246761232	884.8346105627232	874.9719690119468	1009.643606197576	992.6014600846108	1139.9299387481358	1115.1623021672042	1401.1253769686002	1360.4276834770758	0.2526587863475196	0.24198063655355007	99.20016624087293	237.13430238934234	97.52594602345198	233.13214134049485
1.0444309026860459	665.1788979603035	667.1232829358224	885.3769319226815	875.5082488559793	1010.2624755244113	993.2098846437566	1140.6287175660282	1115.8458978762656	1401.9843608445049	1361.2617133495378	0.252658880070597	0.24198072606425	98.66601428324066	237.27859146817354	97.00081177661195	233.27400178051903
1.05072412427539	665.5865043641529	667.5320883258672	885.9195826032562	876.0448543947117	1010.8817213109738	993.8186793262632	1141.3279220802203	1116.5299100256066	1402.843869179839	1362.0962524000365	0.2526589749251127	0.24198081665553542	98.13470553865773	237.42288856289815	96.47847276089306	233.4158701885026
1.057055265690613	665.9943570730102	667.9411408408392	886.4625626143122	876.5817856384684	1011.5013435772662	994.4278441520254	1142.0275523216644	1117.21433864542	1403.703902028202	1362.9313006800057	0.25265907092473394	0.24198090834045902	97.60622480144957	237.56719296966912	95.95891402728739	233.55774587369524
1.0634245554177415	666.4024560787498	668.3504404738609	887.005871963993	877.1190425958799	1012.1213423414398	995.0373791391207	1142.7276083193287	1117.8991837639587	1404.5644594409514	1363.7668582386968	0.2526591680832948	0.24198100113223406	97.08055694501672	237.71150397340534	95.44212070465437	233.69962813419988
1.0698322233195456	666.8108013717525	668.7599872165737	887.5495106586967	877.6566252738573	1012.7417176197662	995.6472843037816	1143.4280901001664	1118.5844454075007	1405.4255414671693	1364.6029251231428	0.2526592664147951	0.24198109504423046	96.55768692164565	237.85582084790803	94.92807799928414	233.84151625723462
1.0762785006438331	667.219392940885	669.1697810591154	888.0934787030479	878.1945336775664	1013.3624694266072	996.2575596603659	1144.1289976890844	1119.2701236003222	1406.2871481536224	1365.439501378122	0.2526593659334054	0.24198119008998126	96.03759976194124	238.0001428553078	94.41677119447559	233.98340951828868
1.0827636200317978	667.6282307734731	669.5798219900968	888.6377760998689	878.732767810397	1013.9835977743843	996.8682052213261	1144.8303311089078	1119.9562183646624	1407.149279544727	1366.2765870461214	0.25265946665346634	0.24198128628318383	95.5202805744193	238.14446924626827	93.90818565023073	234.1253071820538
1.089287815526412	668.037314855283	669.9901099965795	889.1824028501552	879.2713276739406	1014.6051026735496	997.479220997183	1145.5320903803508	1120.6427297206928	1408.011935682511	1367.1141821673014	0.25265956858949135	0.24198138363769875	95.00571454517194	238.28879925975343	93.40230680289096	234.2672085017548
1.0958513225808764	668.4466451704931	670.4006450640512	889.7273589530422	879.810213267958	1015.2269841325527	998.0906069964918	1146.2342755219806	1121.3296576864855	1408.875116606574	1367.9522867794565	0.2526596717561712	0.2419814821675567	94.49388693762012	238.43313212317298	92.89912016449671	234.4091127186257
1.1024543780671139	668.8562217016752	670.8114271764047	890.2726444057836	880.3494245903559	1015.8492421578154	998.7023632258154	1146.9368865501888	1122.0170022779798	1409.7388223540538	1368.7909009179818	0.2526597761683732	0.24198158188695587	93.98478309207712	238.5774670522078	92.39861132291844	234.5510190629284
1.1090972202843215	669.2660444297665	671.2224563159106	890.818259203717	880.8889616371544	1016.4718767536943	999.3144896896918	1147.6399234791509	1122.704763508949	1410.603052959582	1369.6300246158312	0.2526598818411435	0.2419816828102669	93.47838842474448	238.72180324961664	91.90076594072161	234.6929267522646
1.115780088967567	669.6761133340459	671.6337324631951	891.3642033402361	881.4288244024596	1017.0948879224508	999.926986390601	1148.3433863207947	1123.3929413909657	1411.4678084552443	1370.4696579034785	0.2526599887897108	0.2419817849520343	92.97468842825037	238.86613990657497	91.40556975534128	234.83483499253634
1.1225032252964444	670.0864283921117	672.0452555972155	891.9104768067631	881.969012878436	1017.7182756642216	1000.5398533289377	1149.0472750847691	1124.08153593337	1412.3330888705475	1371.3098008088846	0.2526600970294886	0.2419818883269781	92.47366867079108	239.01047620203462	90.91300857868919	234.97674297794583
1.1292668719037753	670.4969895798544	672.4570256952347	892.4570795927175	882.5095270552764	1018.3420399769835	1001.1530905029774	1149.7515897784042	1124.770547143235	1413.198894232372	1372.15045335745	0.2526602065760754	0.24198199294999645	91.97531479538884	239.15481130147236	90.42306829616427	235.11864988913294
1.1360712728843656	670.9077968714297	672.869042732795	893.0040116854832	883.0503669211685	1018.9661808565191	1001.7666979088395	1150.4563304066744	1125.459975025326	1414.0652245649298	1372.9916155719782	0.2526603174452589	0.2419820988361671	91.4796125201683	239.29914435822866	89.9357348671474	235.26055489527062
1.1429166738038161	671.3188502392373	673.2813066836953	893.5512730703826	883.5915324622702	1019.5906982963874	1002.3806755404643	1151.161496972168	1126.1498195820732	1414.93207988973	1373.8332874726375	0.2526604296530174	0.24198220600074946	90.98654763793456	239.4434745136823	89.45099432423012	235.40245715345372
1.1498033217073829	671.730149653894	673.6938175199648	894.0988637306455	884.1330236626777	1020.2155922878901	1002.9950233895722	1151.8670894750505	1126.8400808135357	1415.7994602255355	1374.6754690769208	0.2526605432155232	0.24198231445918986	90.4961060150672	239.587800894893	88.96883277242887	235.54435580666177
1.1567314651288954	672.1416950842031	674.1065752118335	894.6467836473713	884.6748405043912	1020.8408628200318	1003.6097414456324	1152.5731079130182	1127.5307587173568	1416.6673655883128	1375.5181603995975	0.25266065814914174	0.24198242422711833	90.00827359172399	239.73212261599838	88.48923638933047	235.68624998544692
1.1637013540997225	672.5534864971322	674.5195797277103	895.1950327995046	885.2169829672866	1021.4665098794912	1004.2248296958281	1153.2795522812733	1128.221853288736	1417.5357959911978	1376.361361452678	0.25266077447043905	0.24198253532035607	89.52303638153535	239.87643877856317	88.01219142469927	235.8281388077885
1.1707132401577995	672.9655238577863	674.9328310341543	895.7436111637999	885.759451029085	1022.0925334505854	1004.8402881250265	1153.9864225724782	1128.9133645203888	1418.404751444449	1377.205072245371	0.2526608921961795	0.2419826477549132	89.0403804708767	240.02074846994947	87.53768419990956	235.97002137813251
1.177767376356704	673.3778071293784	675.3463290958472	896.2925187147886	886.302244665317	1022.718933515231	1005.4561167157375	1154.6937187767192	1129.6052924025093	1419.2742319554027	1378.049292784037	0.2526610113433304	0.24198276154699552	88.56029201862111	240.1650507641025	87.06570110742177	236.1118967871007
1.1848640172747877	673.7903362732026	675.7600738755668	896.8417554247475	886.8453638492922	1023.3457100529124	1006.0723154480833	1155.4014408814692	1130.2976369227322	1420.1442375284298	1378.8940230721482	0.2526611319290651	0.24198287671300397	88.08275725592102	240.30934472123045	86.59622861095704	236.25376411239267
1.1920034190243662	674.2031112486077	676.1740653341593	897.3913212636646	887.3888085520676	1023.9728630406432	1006.6888842997608	1156.109588871546	1130.9903980660943	1421.0147681648903	1379.7392631102437	0.25266125397076317	0.24198299326953687	87.6077624855825	240.45362938768812	86.12925324456592	236.39562241768
1.1991858392609598	674.6161320129675	676.5883034305114	897.9412161992065	887.9325787424129	1024.600392452931	1007.3058232460074	1156.818162729076	1131.6835758149978	1421.8858238630894	1380.5850128958855	0.2526613774860154	0.2419831112333947	87.13529408174509	240.59790379510378	85.66476161251194	236.53747075266438
1.2064115371925936	675.0293985216516	677.0027881215202	898.4914401966809	888.4766743867757	1025.2282982617367	1007.9231322595609	1157.5271624334475	1132.3771701491655	1422.757404618225	1381.43127242361	0.25266150249262426	0.24198323062157923	86.66533848975087	240.74216696145595	85.2027403889224	236.67930815307773
1.2136807735891502	675.4429107279992	677.4175193620675	899.0419932190076	889.0210954492507	1025.8565804364437	1008.540811310627	1158.2365879612787	1133.0711810456087	1423.629510422351	1382.278041684889	0.2526616290086071	0.24198335145129934	86.19788222560601	240.88641789002577	84.74317631754093	236.8211336407112
1.2209938107917835	675.8566685832869	677.8324971049883	899.5928752266788	889.5658418915426	1026.4852389438124	1009.1588603668393	1158.9464392863708	1133.7656084785806	1424.5021412643205	1383.1253206680797	0.25266175705220106	0.24198347373997084	85.73291187536961	241.0306555692514	84.2860562109563	236.9629462226294
1.2283509127223842	676.2706720367015	678.2477213010421	900.1440861777259	890.1109136729319	1027.1142737479472	1009.7772793932222	1159.6567163796672	1134.4604524195374	1425.3752971297451	1383.9731093583766	0.25266188664186107	0.24198359750521994	85.27041409525555	241.17487897293177	83.83136695061694	237.10474489122862
1.2357523448931043	676.684921035308	678.6631918988837	900.6956260276831	890.6563107502402	1027.7436848102545	1010.3960683521523	1160.3674192092124	1135.1557128370994	1426.2489780009423	1384.8214077377684	0.2526620177962667	0.24198372276488714	84.81037561094854	241.3190870595863	83.37909548639436	237.24652862429502
1.2431983744159416	677.0994155240201	679.078908845031	901.2474947295508	891.2020330777929	1028.373472089404	1011.0152272033196	1161.0785477401082	1135.8513896970042	1427.123183856886	1385.6702157849859	0.252662150534323	0.24198384953702703	84.3527832171967	241.46327877239673	82.92922883597203	237.38829638442257
1.2506892700123766	677.5141554455683	679.4948720838364	901.7996922337579	891.7480806073838	1029.0036355412874	1011.6347559036872	1161.7901019344702	1136.547482962068	1427.9979146731578	1386.5195334754553	0.25266228487516407	0.24198397783991352	83.89762377785519	241.6074530397309	82.48175408509269	237.5300471195951
1.2582253020230734	677.9291407404727	679.9110815574564	902.3522184881293	892.2944532882409	1029.6341751189827	1012.2546544074565	1162.5020817513869	1137.2439925921444	1428.8731704219012	1387.3693607812534	0.2526624208381536	0.24198410769204082	83.44488422520226	241.7516087742115	82.03665838659799	237.67177976237144
1.2658067424176331	678.3443713470067	680.3275372058184	902.9050734378425	892.8411510669853	1030.265090772708	1012.8749226660201	1163.2144871468722	1137.9409185440766	1429.7489510717637	1388.2196976710516	0.25266255844289104	0.24198423911212694	82.99455155947362	241.89574487216305	81.5939289603266	237.813493229507
1.2734338648044117	678.7598472011675	680.7442389665903	903.4582570253924	893.3881738875963	1030.8963824497823	1013.4955606279274	1163.9273180738214	1138.6382607716562	1430.6252565878497	1389.0705441100697	0.25266269770921146	0.24198437211911544	82.54661284867325	242.03986021410674	81.15355309266306	237.95518642204115
1.2811069444403917	679.1755682366427	681.1611867751466	904.0117691905516	893.9355216913713	1031.5280500945819	1014.1165682388365	1164.6405744819656	1139.3360192255773	1431.5020869316638	1389.921900060022	0.2526628386571908	0.24198450673218	82.10105522841332	242.18395366476034	80.71551813634142	238.09685822520987
1.2888262582411194	679.5915343847804	681.5783805645391	904.5656098703334	894.4831944168906	1032.1600936485024	1014.7379454414801	1165.354256317828	1140.034193853394	1432.379442061067	1390.7737654790706	0.25266298130714687	0.24198464297072492	81.65786590130301	242.32802407239797	80.27981151014683	238.2385075087368
1.296592084790695	680.0077455745519	681.9958202654618	905.1197789989499	895.0311919999754	1032.79251304991	1015.3596921756184	1166.0683635246737	1140.7327845994735	1433.2573219302126	1391.6261403217707	0.2526631256796431	0.24198478085439018	81.2170321365702	242.4720702683844	79.84642069815891	238.3801331250579
1.3044047043518285	680.4242017325216	682.413505806216	905.6742765077732	895.5795143736476	1033.4253082341027	1015.9818083779961	1166.7828960424667	1141.4317914049461	1434.1357264895003	1392.479024539013	0.2526632717954923	0.24198492040305228	80.77854126983584	242.61609106723336	79.41533324994089	238.52173391068936
1.312264398875954	680.8409027828109	682.8314371126811	906.2291023252936	896.1281614680947	1034.0584791332606	1016.6042939823025	1167.497853807816	1142.1312142076667	1435.0146556855138	1393.3324180779812	0.25266341967575734	0.24198506163682854	80.342380702823	242.760085267073	78.98653678001574	238.6633086859947
1.320171452013404	681.2578486470667	683.2496141082781	906.7842563770831	896.677133210627	1034.6920256764106	1017.2271489191269	1168.213236753938	1142.8310529421624	1435.8941094609772	1394.1863208820923	0.25266356934175704	0.24198520457607797	79.90853790290566	242.9040516486275	78.56001896731323	238.80485625370056
1.3281261491236485	681.6750392444226	683.6680367139336	907.3397385857467	897.226429525633	1035.3259477893703	1017.8503731159111	1168.9290448105949	1143.5313075395838	1436.774087754685	1395.040732890938	0.2526637208150671	0.2419853492414077	79.47700040246855	243.0479889740527	78.13576755477698	238.94637539880932
1.3361287772855897	682.0924744914657	684.0867048480449	907.8955488708838	897.7760503345409	1035.960245394708	1018.4739664969052	1169.645277904052	1144.2319779276565	1437.6545905014514	1395.8956540402316	0.25266387411752433	0.24198549565367275	79.04775579945272	243.19189598975936	77.71377034969191	239.0878648906073
1.3441796253079266	682.510154302204	684.5056184264495	908.45168714905	898.3259955557809	1036.5949184117	1019.0979289831283	1170.3619359570316	1144.9330640306393	1438.5356176320597	1396.7510842617621	0.25266402927122955	0.24198564383398052	78.62079175624967	243.33577142393915	77.29401522286935	239.2293234807148
1.352278983739575	682.9280785880261	684.924777362384	909.0081533337085	898.876265104737	1037.229966756278	1019.7222604923168	1171.0790188886558	1145.6345657692668	1439.417169073195	1397.6070234833244	0.25266418629855025	0.2419857938036934	78.19609599911928	243.4796139850514	76.87649010787572	239.37074990125257
1.3604271448801535	683.3462472576637	685.3441815664479	909.5649473351842	899.4268588937026	1037.8653903409793	1020.3469609388744	1171.796526614393	1146.3364830606974	1440.2992447473823	1398.4634716286628	0.25266434522212516	0.24198594558443182	77.77365631875728	243.62342236476252	76.4611830014328	239.5121428676357
1.3686244027905345	683.7646602171607	685.7638309465708	910.1220690606284	899.9777768318447	1038.5011890749086	1020.9720302338341	1172.5144590460159	1147.0388158184728	1441.1818445729407	1399.3204286174232	0.2526645060648657	0.24198609919807842	77.35346056951676	243.7671952364035	76.04808196309023	239.65350107764243
1.3768710533034536	684.1833173698298	686.1837254079719	910.6795184139669	900.5290188251535	1039.137362863681	1021.597468284805	1173.23281609154	1147.7415639524568	1442.06496846391	1400.177894365085	0.25266466884996036	0.2419862546667788	76.93549666878243	243.91093125363113	75.63717511431605	239.79482320987154
1.3851673940341884	684.6022186162181	686.6038648531231	911.2372952958574	901.0805847763994	1039.7739116093755	1022.2232749959246	1173.9515976551752	1148.4447273687883	1442.9486163299973	1401.0358687829053	0.2526648336008789	0.24198641201294807	76.5197525970143	244.0546290515631	75.22845063844579	239.93610792403342
1.3935137243912972	685.0213638540664	687.0242491817113	911.7953996036424	901.6324745850881	1040.4108352104856	1022.8494502678088	1174.6708036372681	1149.1483059698253	1443.8327880765091	1401.8943517778569	0.2526650003413732	0.24198657125927095	76.10621639742749	244.19828724631225	74.82189678060968	240.07735386159038
1.4019103455874267	685.4407529782728	687.4448782905996	912.3538312313043	902.1846881474157	1041.0481335618692	1023.4759939975058	1175.3904339342516	1149.8522996540946	1444.7174836042948	1402.7533432525695	0.25266516909548364	0.24198673242870652	75.69487617542472	244.34190443422995	74.41750184715056	240.2185596448544
1.410357560650181	685.8603858808517	687.865752073789	912.9125900694189	902.7372253562222	1041.685806554696	1024.1029060784438	1176.1104884385875	1150.556708316237	1445.6027028096798	1403.6128431052675	0.2526653398875401	0.2419868955444918	75.28572009842901	244.4854791922553	74.01525420528196	240.3597238768125
1.4188556744330574	686.2802624508947	688.2868704223775	913.4716760051059	903.2900861009437	1042.3238540763975	1024.73018640038	1176.8309670387112	1151.2615318469516	1446.4884455844026	1404.4728512297065	0.2526655127421676	0.24198706063014438	74.8787363954325	244.62901007692562	73.61514228272426	240.50084514004993
1.4274049936264492	686.7003825745278	688.7082332245193	914.0310889219799	903.8432702675633	1042.9622760106117	1025.3578348493475	1177.551869618971	1151.9667701329374	1447.3747118155443	1405.3333675151066	0.2526656876842878	0.24198722770946604	74.47391335692373	244.77249562507495	73.21715456776292	240.6419219985546
1.4360058267687137	687.1207461348772	689.1298403653888	914.5908287001079	904.3967777385699	1043.601072237136	1025.9858513076103	1178.2731960595806	1152.6724230568473	1448.2615013854759	1406.1943918460995	0.25266586473912384	0.24198739680654677	74.07123933431285	244.91593435304821	72.82127960852085	240.78295299579622
1.4446584842573071	687.5413530120188	689.5516917271327	915.1508952159509	904.9506083929002	1044.2402426318658	1026.6142356536009	1178.99494623655	1153.378490497218	1449.148814171776	1407.0559241026485	0.25266604393220476	0.24198756794576745	73.6707027396551	245.05932475614827	72.42750601275475	240.92393665458076
1.453363278359986	687.962203082945	689.9737871888352	915.7112883423217	905.5047621058983	1044.8797870667477	1027.2429877618758	1179.7171200216342	1154.0849723284236	1450.0366500471755	1407.9179641599967	0.2526662252893668	0.2419877411518028	73.27229204554897	245.20266530939261	72.0358224477095	241.06487147777807
1.4621205232260774	688.3832962215164	690.3961266264712	916.2720079483303	906.0592387492593	1045.5197054097193	1027.8721075030553	1180.4397172822707	1154.7918684206115	1450.9250088794831	1408.7805118885922	0.2526664088367595	0.24198791644962786	72.87599578442314	245.34595446597086	71.64621763943433	241.2057559467794
1.470930534897817	688.8046322984221	690.8187099128659	916.8330538993341	906.6140381909829	1046.1599975246563	1028.5015947437719	1181.16273788152	1155.4991786396452	1451.813890531518	1409.6435671540223	0.25266659460084734	0.24198809386451792	72.48180254849285	245.48919065765222	71.25868037286273	241.34658852219582
1.4797936313217521	689.226211181134	691.2415369176495	917.3944260568844	907.1691602953191	1046.8006632713132	1029.1314493466134	1181.886181678003	1156.2069028470414	1452.7032948610376	1410.5071298169455	0.25266678260841596	0.24198827342205334	72.08970098955615	245.63237229487277	70.87319949145603	241.48736764368368
1.48871013236022	689.6480327338663	691.6646075072184	917.9561242786779	907.7246049227214	1047.4417025052715	1029.7616711700703	1182.6100485258444	1156.9150408999183	1453.5932217206741	1411.371199733027	0.2526669728865742	0.24198845514812511	71.69967981848458	245.77549776624073	70.48976389661402	241.62809172886773
1.4976803598028874	690.0700968175272	692.0879215446851	918.5181484184989	908.2803719297888	1048.0831150778772	1030.3922600684741	1183.334338274604	1157.6235926509248	1454.4836709578524	1412.2357767528624	0.25266716546275836	0.2419886390689368	71.31172780475026	245.9185654373723	70.10836254759488	241.76875917371945
1.5067046373783677	690.4924032896761	692.511478889837	919.0804983261684	908.8364611692168	1048.724900836184	1031.0232158919448	1184.059050769217	1158.3325579481843	1455.3746424147264	1413.1008607219103	0.2526673603647365	0.2419888252110083	70.92583377636765	246.06157365138642	69.72898446110048	241.90936835159664
1.5157832907659001	690.914952004476	692.9352793990889	919.6431738474868	909.3928724897406	1049.3670596228917	1031.6545384863266	1184.7841858499276	1159.0419366352276	1456.266135928097	1413.966451480418	0.25266755762061355	0.24198901360118016	70.54198661969713	246.204520729254	69.35161871107994	242.04991761391284
1.5249166476071065	691.3377428126519	693.3593229254408	920.2061748241852	909.949605736085	1050.0095912762933	1032.2862276931369	1185.5097433522287	1159.7517285509361	1457.158151329348	1414.8325488633554	0.25266775725883167	0.2419892042666181	70.16017527895019	246.347404968692	68.97625442851859	242.19040528975893
1.5341050375178134	691.7607755614376	693.7836093184272	920.7695010938613	910.506660748906	1050.6524956302064	1032.9182833495015	1186.2357231067913	1160.461933529472	1458.0506884443623	1415.6991527003358	0.25266795930817926	0.2419893972348152	69.78038875558559	246.49022464308655	68.6028808006522	242.33082968415692
1.5433487920999491	692.1840500945328	694.2081384240715	921.3331524899281	911.0640373647346	1051.2957725139142	1033.5507052880928	1186.9621249393986	1161.1725514002123	1458.943747093447	1416.5662628155396	0.25266816379779056	0.2419895925335973	69.40261610878952	246.6329780035594	68.23148707133078	242.471189079748
1.5526482449535108	692.6075662520556	694.6329100848411	921.8971288415569	911.621735415926	1051.9394217521087	1034.1834933370765	1187.6889486708858	1161.883581987691	1459.8373270912637	1417.4338790276508	0.25266837075715487	0.2419897901911262	69.02684645445697	246.7756632764358	67.86206254038552	242.61148173580295
1.5620037316886017	693.03132387049	695.0579241395942	922.4614299736154	912.1797547305936	1052.5834431648182	1034.8166473200408	1188.4161941170598	1162.5950251115225	1460.731428246737	1418.3020011497654	0.25266858021611505	0.24198999023590534	68.65306896498078	246.91827866333188	67.49459656305407	242.7517058866506
1.5714155899375468	693.4553227826406	695.4831804235351	923.0260557066138	912.7380951325596	1053.2278365673506	1035.450167055939	1189.143861088641	1163.306880586341	1461.626050362989	1419.1706289893261	0.2526687922048762	0.24199019269678176	68.28127286938252	247.06082234205678	67.12907855022786	242.89185974330758
1.580884159367074	693.8795628175801	695.9086787681621	923.5910058566411	913.2967564412907	1053.872601770226	1036.0840523590239	1189.871949391186	1164.0191482217274	1462.5211932372472	1420.0397623480371	0.2526690067540077	0.24199039760295085	67.91144745259226	247.20329246515757	66.76549796783365	243.0319414921396
1.5904097816905756	694.3040438006011	696.3344190012194	924.156280235308	913.8557384718428	1054.5177385791126	1036.7183030387853	1190.600458825023	1164.7318278221444	1463.4168566607725	1420.9094010217902	0.25266922389445007	0.24199060498396155	67.5435820554485	247.34568716023932	66.40384433670988	243.17194929506513
1.5999928006804371	694.7287655531652	696.7604009466463	924.7218786496868	914.4150410347991	1055.1632467947607	1037.3529188998853	1191.329389185177	1165.4449191868653	1464.3130404187757	1421.7795448005834	0.25266944365751576	0.24199081486972038	67.17766607413068	247.48800452935393	66.04410723214824	243.31188128862414
1.6096335621804478	695.1537278928487	697.186624424524	925.2878009022455	914.9746639362091	1055.8091262129337	1037.98789974209	1192.058740261297	1166.1584221099004	1465.2097442903278	1422.6501934684366	0.25266966607489777	0.24199102729049457	66.81368895997002	247.63024264833075	65.68627628366812	243.45173558415263
1.6193324141182788	695.5789306332933	697.6130892510258	925.8540467907904	915.534606977529	1056.455376624343	1038.623245360206	1192.788511837584	1166.872336379929	1466.1069680482835	1423.521346803315	0.25266989117867006	0.24199124227691754	66.45164021927485	247.77239956721314	65.33034117477655	243.59151026702602
1.6290897065180392	696.0043735841512	698.0397952383632	926.4206161083985	916.0948699555569	1057.1019978145769	1039.2589555440102	1193.5187036927155	1167.5866617802237	1467.004711459191	1424.393004577042	0.2526701190012961	0.24199145985999326	66.09150941282132	247.91447330926894	64.9762916425534	243.73120339674642
1.6389057915129117	696.4300565510322	698.4667421947327	926.9875086433568	916.6554526623714	1057.748989564032	1039.8950300781826	1194.2493155997718	1168.3013980885773	1467.9029742832083	1425.2651665552153	0.2526703495756315	0.24199168007109947	65.73328615569335	248.05646187101956	64.624117477455	243.87081300627324
1.6487810233578566	696.8559793354486	698.8939299242618	927.5547241790946	917.2163548852662	1058.3963516478418	1040.531468742236	1194.9803473261563	1169.0165450772292	1468.801756274013	1426.1378324971226	0.2526705829349285	0.2419919029419953	65.37696011715889	248.1983632222109	64.27380852331407	244.01033710263437
1.6587157584424002	697.2821417347639	699.3213582269567	928.1222624941233	917.77757640669	1059.0440838358104	1041.1682713104522	1195.7117986335259	1169.7321025127917	1469.7010571787205	1427.0110021556604	0.25267081911284106	0.24199212850482146	65.02252102014609	248.34017530517303	63.92535467660491	244.14977366579114
1.6687103553034934	697.7085435421321	699.7490268986439	928.6901233619639	918.3391170041758	1059.6921858923336	1041.8054375518025	1196.443669277705	1170.4480701561708	1470.6008767377866	1427.8846752772392	0.25267105814343094	0.241992356792109	64.66995864082128	248.48189603351057	63.57874588616687	244.28912064729957
1.6787651746384535	698.1351845464441	700.1769357309156	929.2583065510818	918.9009764502766	1060.3406575763288	1042.4429672298802	1197.1759590086108	1171.1644477624882	1471.50121468492	1428.7588516016979	0.252671300061172	0.24199258783678115	64.31926280863263	248.62352329300484	63.23397215324803	244.4283759717946
1.6888805793179813	698.56206453227	700.6050845110722	929.8268118248208	919.4631545124981	1060.9894986411605	1043.0808601028277	1197.9086675701692	1171.8812350810042	1472.40207074699	1429.6335308622145	0.2526715449009519	0.24199282167215924	63.97042340589542	248.7650549413229	62.89102353103226	244.56753753576777
1.6990569343992543	698.9891832798011	701.0334730220661	930.3956389413303	920.0256509532314	1061.6387088345666	1043.719115923262	1198.6417947002396	1172.5984318550402	1473.3034446439335	1430.508712785215	0.2526717926980842	0.2419930583319687	63.62343036758102	248.90648880705703	62.54989012450824	244.70660320768366
1.7092946071391046	699.4165405647932	701.4621010424439	930.9647876535007	920.5884655296853	1062.2882878985815	1044.3577344382031	1199.3753401305296	1173.3160378218963	1474.2053360886644	1431.3843970902865	0.25267204348830635	0.2419932978503406	63.27827368092403	249.04782268960844	62.21056209003291	244.8455708271067
1.7195939670072704	699.8441361585062	701.8909683462858	931.534257708889	921.1515979938144	1062.9382355694606	1044.996715388995	1200.1093035865129	1174.0340527127712	1475.1077447869734	1432.2605834900774	0.25267229730778945	0.24199354026182032	62.934943385087536	249.18905435843044	61.87302963498951	244.9844382040319
1.7299553856997325	700.271969827642	702.320074703147	932.1040488496466	921.7150480922488	1063.5885515775992	1045.6360585112304	1200.8436847873413	1174.7524762526766	1476.0106704374323	1433.1372716902051	0.2526725541931405	0.24199378560136955	62.59342957113404	249.33018155320315	61.537283017882146	245.12320311987423
1.7403792371521247	700.7000413342881	702.7494198779988	932.6741608124507	922.2788155662257	1064.2392356474586	1046.2757635346763	1201.5784834457677	1175.4713081603609	1476.9141127312998	1434.0144613891673	0.2526728141814108	0.2419940339043739	62.253722381428815	249.47120198316406	61.203312547564565	245.26186332537327
1.7508658975532332	701.1283504358514	703.1790036311633	933.2445933284255	922.8429001515123	1064.8902874974804	1046.9158301831894	1202.3136992680493	1176.190548148216	1477.8180713524148	1434.892152278234	0.2526730773100984	0.24199428520664648	61.91581200974906	249.612113327079	60.87110858331289	245.40041654134984
1.76141574535857	701.5568968850017	703.6088257182566	933.815346123076	923.4073015783367	1065.5417068400143	1047.5562581746437	1203.049331953872	1176.910195922198	1478.7225459771098	1435.7703440413613	0.2526733436171544	0.24199453954443223	61.57968870066543	249.7529132324271	60.54066153460735	245.53886045856052
1.7720291613040315	701.9856804296024	704.0388858901239	934.3864189162039	923.972019571313	1066.1934933812263	1048.1970472208466	1203.7853811962518	1177.6302511817403	1479.6275362740948	1436.6490363550868	0.25267361314098935	0.24199479695441609	61.245342749374686	249.89359931478975	60.21196186065208	245.677192736679
1.7827065284196406	702.4147008126521	704.4691838927764	934.9578114218375	924.5370538493664	1066.8456468210245	1048.8381970274597	1204.5218466814524	1178.3507136196642	1480.5330419043642	1437.528228888432	0.25267388592047874	0.2419950574737246	60.91276450154692	250.03416915849084	59.885000070076785	245.81541100339382
1.7934482320433673	702.8439577722158	704.8997194673252	935.5295233481515	925.1024041256542	1067.4981668529692	1049.4797072939123	1205.2587280888883	1179.071582922089	1481.4390625210865	1438.4079213027965	0.2526741619949664	0.24199532113993452	60.58194435284531	250.17462031473406	59.55976672079851	245.95351285487413
1.8042546598350382	703.2734510413615	705.3304923499189	936.1015543973907	925.6680701074921	1068.1510531641916	1050.1215777133225	1205.996025091039	1179.7928587683443	1482.3455977695044	1439.2881132518598	0.2526744414042732	0.24199558799107632	60.25287274895527	250.31495030305814	59.23625241986156	246.0914958557405
1.8151262017903238	703.7031803480958	705.7615022716778	936.6739042657915	926.2340514962772	1068.8043054353086	1050.763807972412	1206.7337373533546	1180.5145408308813	1483.252647286828	1440.16880438148	0.25267472418870135	0.24199585806564086	59.9255401850387	250.45515660912497	58.91444782302278	246.22935753772617
1.8260632502548164	704.1331454152926	706.1927489586252	937.2465726434993	926.8003479874058	1069.4579233403315	1051.4063977514195	1207.471864534158	1181.236628775175	1484.1602107021213	1441.0499943295808	0.2526750103890392	0.24199613140258322	59.59993720557395	250.59523668533075	58.59434363449691	246.36709539970616
1.8370661999381863	704.5633459606292	706.6242321316222	937.8195592144909	927.3669592701968	1070.1119065465841	1052.049346724016	1208.2104062845558	1181.9591222596373	1485.0682876361996	1441.9316827260532	0.2526753000465697	0.24199640804133077	59.276054403984745	250.73518794952543	58.27593060662184	246.50470690679504
1.848135447928429	704.9937816965137	707.0559515062961	938.3928636564871	927.9338850278072	1070.766254714604	1052.692654557213	1208.949362248333	1182.6820209355149	1485.9768777015115	1442.8138691926401	0.2526755932030736	0.2419966880217861	58.95388242266199	250.87500778594404	57.95919953980774	246.6421894907835
1.8592713937061955	705.4244523300197	707.4879067929764	938.9664856408774	928.5011249371549	1071.4209674980661	1053.336320911281	1209.6887320618678	1183.4053244468034	1486.8859805020368	1443.6965533428354	0.25267588990083767	0.24199697138433549	58.63341195256362	251.01469354430446	57.64414128228964	246.77954054970178
1.8704744391592067	705.8553575628127	707.9200976966204	939.54042483263	929.068678668833	1072.0760445436786	1053.980345439654	1210.4285153540225	1184.1290324301442	1487.7955956331652	1444.5797347817688	0.25267619018266	0.24199725816985343	58.31463373256702	251.15424253739184	57.33074672939256	246.9167574455787
1.8817449885967616	706.2864970910787	708.3525239167418	940.1146808902058	929.6365458870232	1072.731485491095	1054.624727788838	1211.1687117460435	1184.8531445147232	1488.7057226815798	1445.4634131060895	0.25267649409185516	0.24199754841970736	57.99753854986193	251.2936520438525	57.01900682395353	247.0538375065662
1.8930834487643238	706.717870605454	708.7851851473431	940.6892534654785	930.2047262494178	1073.387289972823	1055.269467598325	1211.9093208514682	1185.5776603221816	1489.6163612251503	1446.347587903863	0.252676801672262	0.2419978421757657	57.68211723939021	251.43291930601117	56.70891255571769	247.19077802536776
1.9044902288582053	707.1494777909512	709.2180810768409	941.2641422036414	930.7732194071289	1074.0434576141272	1055.9145645004949	1212.650342276016	1186.3025794665093	1490.527510832808	1447.2322587544527	0.25267711296825	0.24199813948040366	57.36836068343837	251.57204152902705	56.40045496101084	247.32757625816157
1.9159657405403292	707.5813183268837	709.6512113879897	941.8393467431221	931.3420250046008	1074.6999880329313	1056.5600181205218	1213.3917756174847	1187.027901553942	1491.4391710644272	1448.1174252283986	0.25267742802472387	0.24199844037650786	57.05625981150661	251.7110158809228	56.09362512257212	247.464229424746
1.9275103979530908	708.0133918867917	710.0845757578102	942.4148667154902	931.9111426795237	1075.356880839723	1057.2058280762787	1214.133620465646	1187.7536261828604	1492.3513414707058	1449.003086887304	0.2526777468871323	0.24199874490748402	56.74580560025788	251.84983949316666	55.788414169503085	247.6007347086561
1.9391246177343011	708.4456981383678	710.5181738575152	942.9907017453712	932.480572062746	1076.014135637458	1057.8519939782443	1214.875876402141	1188.479752943688	1493.2640215930446	1449.8892432837206	0.25267806960147254	0.24199905311726141	56.436989073015866	251.98850945848972	55.48481327678019	247.7370892559411
1.9508088190322228	708.8782367433773	710.952005352429	943.5668514503501	933.0503127781792	1076.671752021454	1058.4985154293988	1215.6185430003707	1189.2062814187816	1494.177210963421	1450.7758939610196	0.2526783962142991	0.24199936505030256	56.129801299393876	252.1270228307112	55.18281366483279	247.87329017388402
1.9625634235206988	709.3110073575812	711.386069901911	944.1433154408794	933.6203644427088	1077.3297295792934	1059.145392025127	1216.3616198253833	1189.9332111823242	1495.090909104261	1451.6630384532725	0.2526787267727286	0.24199968075160602	55.82423339546949	252.2653766256699	54.88240659987787	248.00933453295147
1.9743888554143678	709.7440096306592	711.820367159282	944.7200933201893	934.1907266661048	1077.9880678907227	1059.792623353123	1217.1051064337719	1190.6605418002227	1496.0051155283218	1452.5506762851344	0.25267906132444745	0.24200000026671467	55.52027652328252	252.40356781965238	54.58358339327242	248.14521936464007
1.9862855414839768	710.1772432061276	712.2548967717391	945.297184684187	934.7613990509225	1078.6467665275468	1060.4402089932817	1217.8490023735544	1191.3882728299925	1496.9198297385547	1453.4388069717097	0.25267939991771804	0.24200032364172253	55.217921890369325	252.54159334805445	54.286335401069664	248.2809416601085
1.9982539110717792	710.6107077212582	712.689658380277	945.8745891213609	935.332381192409	1079.3058250535207	1061.0881485175973	1218.593307184063	1192.1164038206462	1497.8350512279744	1454.3274300184273	0.2526797426013877	0.24200065092328055	54.9171607500175	252.67945010677795	53.99065402436099	248.41649837201112
2.010294396107033	711.044402807	713.1246516196094	946.4523062126885	935.9036726784104	1079.965243024253	1061.7364414900642	1219.3380203958336	1192.8449343125867	1498.7507794795372	1455.216544920919	0.2526800894248935	0.24200098215860358	54.617984400589194	252.8171349503682	53.69653070845379	248.55188641199493
2.0224074311215867	711.4783280878894	713.5598761180805	947.0303355315277	936.4752730892677	1080.625019987085	1062.3850874665611	1220.083141530479	1193.5738638374853	1499.667013965993	1456.1061511648772	0.2526804404382703	0.2420013173954777	54.32038418548473	252.95464469207218	53.403956943089725	248.68710265186382
2.0345934532655616	711.9124831819759	713.9953314975912	947.6086766435291	937.0471819977272	1081.2851554809968	1063.0340859947592	1220.828670100586	1194.3031919181776	1500.5837541497672	1456.9962482259407	0.2526807956921578	0.24200165668226628	54.02435149295343	253.09197610346018	53.11292426197906	248.82214392180322
2.0468529023231294	712.3468677007279	714.4310173735041	948.1873291065225	937.6193989688314	1081.9456490364844	1063.6834366139979	1221.5746056095818	1195.0329180685358	1501.5009994828076	1457.8868355695438	0.25268115523780843	0.24200200006791836	53.72987775553338	253.2291259126505	52.82342424240778	248.95700700968155
2.059186220728381	712.7814812489519	714.8669333545652	948.7662924704217	938.1919235598237	1082.606500175455	1064.3331388551871	1222.3209475516226	1195.7630417933572	1502.4187494064572	1458.777912650794	0.2526815191270943	0.24200234760197434	53.43695445022604	253.36609080567723	52.53544850534672	249.0916886618652
2.0715938535812968	713.2163234247042	715.3030790428141	949.3455662771189	938.764755320044	1083.2677084111128	1064.983192240689	1223.0676954114676	1196.4935625882415	1503.3370033513102	1459.6694789143285	0.2526818874125139	0.2420026993345733	53.14557309794327	253.50286742436583	52.2489887149859	249.22618558135582
2.084076248663807	713.651393819201	715.7394540334969	949.9251500603767	939.3378937908238	1083.9292732478414	1065.63359628421	1223.8148486643556	1197.2244799394707	1504.2557607370657	1460.5615337941779	0.25268226014720224	0.24200305531646094	52.85572526342003	253.63945236674044	51.964036578639934	249.3604944286053
2.0966338564559543	714.0866920167323	716.1760579149789	950.5050433457268	939.9113385053847	1084.591194181094	1066.284350490686	1224.5624067758815	1197.955793323888	1505.1750209723948	1461.4540767136298	0.2526826373849348	0.24200341559899624	52.56740255495242	253.77584218609263	51.68058384633332	249.49461181930383
2.109267130152151	714.5222175945677	716.6128902686512	951.0852456503565	940.4850889887276	1085.253470697269	1066.9354543561647	1225.3103692018665	1198.687502208771	1506.094783454783	1462.347107085081	0.25268301918013863	0.24200378023416053	52.28059662414307	253.9120333902829	51.39862231074949	249.6285343253694
2.1219765256775314	714.9579701228685	717.0499506688448	951.6657564830033	941.0591447575298	1085.916102273598	1067.586907367694	1226.0587353882327	1199.4196060517086	1507.015047570392	1463.2406243098992	0.2526834055878984	0.2420041492745614	51.99529916567553	254.0480224416533	51.11814380686701	249.76225847337628
2.1347625017044103	715.393949164591	717.4872386827325	952.2465753438419	941.6335053200305	1086.57908837802	1068.2387090031975	1226.80750477087	1200.15210430047	1507.9358126939042	1464.134627778273	0.2526837966639651	0.2420045227734447	51.711501917052374	254.18380575583433	50.83914021182136	249.8957807443221
2.147625519668832	715.8301542753964	717.9247538702406	952.8277017243739	942.2081701759255	1087.2424284690633	1068.8908587313613	1227.5566767755074	1200.8849963928799	1508.8570781883761	1465.0291168690699	0.25268419246476337	0.24200490078469863	51.429196658486035	254.3193797019485	50.56160344476666	250.02909757388989
2.160566043787228	716.2665850035537	718.3624957839528	953.4091351073138	942.7831388162535	1087.906121995721	1069.5433560115096	1228.3062508175792	1201.618281756687	1509.7788434050842	1465.9240909496846	0.2526845930474015	0.2420052833628637	51.148375212454994	254.4547406011261	50.285525466286344	250.1622053498868
2.1735845410731627	716.7032408898426	718.8004639690118	953.9908749664734	943.3584107232812	1088.570168397325	1070.196200293481	1229.0562263020865	1202.3519598094297	1510.701107683367	1466.8195493758872	0.2526849984696761	0.24200567056314012	50.8690294436019	254.58988472624333	50.01089827848773	250.29510041308822
2.1866814813541975	717.1401214674577	719.2386579630263	954.5729207666453	943.9339853703901	1089.2345671034209	1070.849391017506	1229.8066026234642	1203.0860299583026	1511.6238703504716	1467.7154914916707	0.2526854087900847	0.24200606244139508	50.591151258544414	254.72480830177665	49.737713924791024	250.42777905720868
2.199857337288837	717.5772262619092	719.6770772959716	955.155271963487	944.5098622219622	1089.8993175336398	1071.5029276140833	1230.557379165442	1203.8204916000245	1512.5471307213948	1468.6119166291	0.25268582406783147	0.2420064590541713	50.31473260552593	254.85950750263873	49.46596448950004	250.560237526719
2.213112584383593	718.0145547909216	720.1157214900877	955.7379280033988	945.0860407332582	1090.5644190975672	1072.156809503847	1231.3085553009014	1204.5553441206966	1513.470888098718	1469.5088241081494	0.2526862443628364	0.24200686045869624	50.039765474401065	254.9939784540329	49.19564209775854	250.69247201716644
2.2264477010101436	718.4521065643361	720.5545900597846	956.3208883234074	945.6625203503047	1091.2298711946166	1072.811036097445	1232.06013039174	1205.2905868956686	1514.3951417724543	1470.4062132365518	0.25268666973574394	0.2420072667128879	49.76624189603899	255.12821722982335	48.926738915164606	250.82447867447627
2.2398631684225956	718.8898810840014	720.9936825115316	956.9041523510366	946.2393005097645	1091.895673213887	1073.4656067954	1232.8121037887174	1206.0262192893897	1515.3198910198673	1471.3040833096259	0.2526871002479322	0.2420076778753658	49.49415394247626	255.26221985320444	48.659247147727	250.9562535941368
2.2533594707748548	719.3278778436788	721.4329983437644	957.4877195041919	946.8163806388263	1092.5618245340404	1074.120520987987	1233.564474831323	1206.7622406552787	1516.2451351053235	1472.2024336101297	0.2526875359615217	0.24200809400545806	49.223493726538436	255.39598229542025	48.393159041545005	251.08779282090836
2.2669370951380965	719.7660963289286	721.8725370467722	958.0715891910272	947.3937601550703	1093.228324523154	1074.7757780550899	1234.3172428476144	1207.498650335566	1517.1708732801053	1473.1012634080814	0.25268797693938305	0.24200851516320976	48.954253401607275	255.52950047512422	48.12846688249556	251.21909234725172
2.2805965315183476	720.2045360170106	722.3122981025962	958.6557608098262	947.97143846635	1093.8951725385937	1075.4313773660729	1235.070407154084	1208.2354476611586	1518.0971047822572	1474.0005719606008	0.2526884232451493	0.2420089414093928	48.686425161373336	255.66277025759337	47.865162996291474	251.35014811446308
2.294338272874165	720.6431963767697	722.7522809849216	959.2402337488634	948.5494149706627	1094.5623679268617	1076.087318279641	1235.8239670554897	1208.9726319514853	1519.0238288363928	1474.9003585117387	0.25268887494322073	0.24200937280551313	48.4200012395595	255.79578745382605	47.60323974797211	251.4809560100548
2.308162815134429	721.0820768685321	723.1924851589692	959.8250073862832	949.1276890560218	1095.2299100234654	1076.7436001437002	1236.5779218447174	1209.7102025143513	1519.951044653536	1475.8006222923052	0.2526893320987779	0.24200980941382202	48.154973910066474	255.92854782135691	47.34268954188883	251.6115118683665
2.3220706572162446	721.5211769439936	723.6329100813857	960.4100810899653	949.7062601003278	1095.8977981527705	1077.4002222952188	1237.3322708026196	1210.448158645784	1520.8787514309386	1476.7013625196987	0.25268979477778897	0.24201025129732168	47.891335486208845	256.06104706128826	47.083504821268434	251.74181146896444
2.336062301042938	721.9604960461048	724.0735552001305	960.9954542173867	950.2851274712331	1096.5660316278525	1078.0571840600805	1238.0870131978559	1211.1864996298775	1521.806948351892	1477.602578397724	0.25269026304702025	0.24201069851977752	47.62907832098426	256.19328081971616	46.82567806836596	251.87185053745634
2.3501382515621807	722.4000336089628	724.5144199543685	961.5811261154956	950.8642905260169	1097.2346097503582	1078.71448475295	1238.8421482867425	1211.9252247386464	1522.7356345855605	1478.5042691164292	0.25269073697404515	0.24201115114572538	47.368194806469546	256.32524468540214	46.56920180392626	252.00162474330864
2.3642990167642037	722.8397890576904	724.9555037743496	962.1670961205639	951.44374861144	1097.9035318103458	1079.3721236771148	1239.597675313079	1212.6643332318558	1523.6648092867792	1479.4064338519083	0.25269121662725375	0.24201160924048265	47.10867737388617	256.4569341899769	46.31406858687842	252.13112969862414
2.378545107700138	723.2797618083264	725.3968060812957	962.7533635580586	952.0235010636147	1098.5727970861462	1080.030100124343	1240.353593508001	1213.4038243568682	1524.5944715958842	1480.3090717661291	0.2526917020758653	0.24201207287015514	46.85051849325828	256.5883448071254	46.060271014648606	252.26036096026655
2.392877038500453	723.7199512677023	725.8383262872874	963.3399277424936	952.6035472078676	1099.2424048441994	1080.6884133747383	1241.1099020898002	1214.1436973484858	1525.5246206385093	1481.212182006753	0.25269219338993404	0.24201254210164916	46.59371067319444	256.71947195142275	45.80780172249797	252.38931402665912
2.4072953263935135	724.160356833327	726.2800637951402	963.9267879772931	953.1838863585951	1099.9123543389094	1081.3470626965795	1241.866600263767	1214.8839514287802	1526.455255525403	1482.1157637069384	0.25269269064036165	0.24201301700267966	46.338246460742084	256.85031097821775	45.55665338332619	252.51798433702788
2.4218004917242455	724.6009778932643	726.7220179982878	964.5139435546442	953.7645178191243	1100.5826448124808	1082.0060473461724	1242.6236872220184	1215.6245858069299	1527.3863753522314	1483.0198159851575	0.2526931938989088	0.2420134976417809	46.08411844108923	256.9808571820904	45.306818707700586	252.6463672722166
2.436393057972914	725.0418138260112	727.1641882806589	965.1013937553528	954.3454408815678	1101.2532754947642	1082.665366567693	1243.3811621433254	1216.3655996790524	1528.3179791993823	1483.9243379450036	0.25269370323820267	0.24201398408831612	45.83131923740439	257.1111057968519	45.0582904435214	252.7744581530278
2.4510735517740176	725.4828640003744	727.6065740165574	965.6891378486962	954.9266548266825	1101.924245603095	1083.3250195930311	1244.1390241929419	1217.106992228037	1529.2500661317658	1484.829328675001	0.2526942187317487	0.24201447641248683	45.5798415107638	257.2410519948171	44.811061375788995	252.90225223914604
2.46584250293529	725.9241277753463	728.0491745705339	966.2771750922747	955.5081589237158	1102.5955543421333	1083.9850056416283	1244.8972725224316	1217.848762623367	1530.1826351986165	1485.734787248402	0.2526947404539432	0.24201497468534414	45.329677959613036	257.37069088520366	44.56512432637828	253.02974472899223
2.4807004444568266	726.3656044999747	728.4919892972629	966.8655047318565	956.0899524302629	1103.2672009036933	1084.6453239203192	1245.6559062694812	1218.5909100209528	1531.115685433282	1486.6407127229943	0.2526952684800796	0.24201547897879835	45.08082131973788	257.5000175133173	44.320472154002346	253.15693075887975
2.4956479125503126	726.8072935132371	728.9350175414139	967.4541260012278	956.6720345921113	1103.9391844665822	1085.305973623167	1246.4149245577285	1219.33343356295	1532.0492158530224	1487.5471041408969	0.2526958028863638	0.24201598936562957	44.83326436434436	257.6290268616576	44.07709775388503	253.2838054021995
2.510685446658382	727.2491941439127	729.3782586375225	968.0430381220392	957.2544046430927	1104.6115041964335	1085.9669539312995	1247.174326496581	1220.0763323775857	1532.9832254588025	1488.4539605283599	0.2526963437499233	0.24201650591949747	44.58699990330206	257.7577138468332	43.83499405747716	253.41036366819753
2.5258135894740787	727.6913057104451	729.8217119098593	968.6322403036439	957.8370618049222	1105.2841592455288	1086.6282640127379	1247.934111181023	1220.819605578973	1533.917713235074	1489.3612808955525	0.2526968911488169	0.24201702871495354	44.342020783347834	257.88607331956155	43.59415403242019	253.53660050142207
2.54103288696045	728.1336275208151	730.2653766722991	969.2217317429446	958.4200052870486	1105.9571487526332	1087.2899030222313	1248.69427769144	1221.5632522669346	1534.8526781495693	1490.269064236362	0.2526974451620497	0.24201755782745052	44.098319887671096	258.01410006388323	43.35457068221149	253.66251078111236
2.556343888370238	728.5761588723993	730.7092522281814	969.8115116242236	959.0032342864869	1106.630471842811	1087.9518701010804	1249.4548250934154	1222.307271526807	1535.7881191530705	1491.1773095281715	0.2526980058695809	0.2420180933333538	43.855890135913796	258.1417887971038	43.116237046182505	253.78808932061656
2.571747146265715	729.0188990518415	731.1533378701843	970.4015791189929	959.5867479876697	1107.304127627262	1088.6141643769706	1250.2157524375568	1223.0516624292686	1536.7240351792118	1492.0860157316617	0.25269857335233764	0.24201863530995266	43.61472448380664	258.2691341675236	42.87914619910589	253.91333086570376
2.5872432165386163	729.461847334905	731.5976328801756	970.9919333858148	960.1705455622714	1107.9781152031262	1089.2767849637862	1250.9770587592827	1223.7964240301321	1537.660425144231	1492.995181790575	0.252699147692225	0.2420191838354704	43.37481592283439	258.39613075359375	42.64329125101358	254.03823009404005
2.602832658430207	729.905002986341	732.0421365290836	971.582573570146	960.7546261690537	1108.652433653314	1089.9397309614408	1251.7387430786414	1224.5415553701678	1538.597287946766	1493.904806631515	0.2526997289721396	0.24201973898907825	43.13615748056327	258.52277306554606	42.40866534725501	254.162781615305
2.6185160345514573	730.3483652597416	732.4868480767492	972.173498804163	961.3389889536938	1109.327082046319	1090.6030014556918	1252.500804400105	1225.2870554748974	1539.5346224676148	1494.8148891637093	0.25270031727597997	0.24202030085090231	42.898742219855194	258.64905554123106	42.17526166800235	254.2869799688342
2.6342939109033563	730.7919333973972	732.9317667717871	972.7647082065909	961.9236330486176	1110.0020594360287	1091.2665955179593	1253.2632417123682	1226.032923354406	1540.4724275695066	1495.7254282787944	0.2527009126886606	0.2420208695020408	42.66256323888956	258.77497254672926	41.94307342814864	254.41081962367753
2.6501668568973313	731.2357066301523	733.376891851439	973.3562008825315	962.5085575728265	1110.67736486154	1091.9305122051405	1254.026053988146	1226.7791580031346	1541.4107020968702	1496.6364228505818	0.2527015152961216	0.24202144502457107	42.42761367113417	258.90051837597275	41.71209387718409	254.5342949774058
2.666135445375801	731.6796841772566	733.8222225414289	973.9479759232865	963.0937616317271	1111.352997346965	1092.594750559422	1254.7892401839667	1227.5257583996834	1542.349444875594	1497.5478717348317	0.2527021251853442	0.24202202750156337	42.19388668485044	259.025687248708	41.48231629892689	254.65740035517956
2.6822002526328483	732.1238652462162	734.2677580558128	974.5400324061793	963.6792443169531	1112.0289559012397	1093.25930960809	1255.5527992399616	1228.272723506604	1543.2886547127885	1498.4597737690146	0.2527027424443607	0.24202261701709357	41.96137548315164	259.1504733101756	41.253734011377674	254.78013000890496
2.6983618584350144	732.5682490326426	734.7134975968304	975.1323693943758	964.2650047061893	1112.7052395179264	1093.9241883633374	1256.316730079654	1229.0200522701932	1544.2283303965407	1499.372127772078	0.25270336716226827	0.24202321365625368	41.73007330371911	259.2748706306156	41.0263403665158	254.90247811670997
2.71462084604223	733.0128347201021	735.1594403547538	975.724985936703	964.851041862993	1113.3818471750196	1094.5893858220718	1257.0810316097477	1229.7677436202855	1545.1684706956742	1500.2849325442103	0.25270399942924215	0.24202381750516566	41.499973418569425	259.39887320328853	40.80012875012471	255.02443878134363
2.730977802228858	733.4576214799564	735.6055855077303	976.3178810674599	965.4373548366091	1114.0587778347387	1095.2549009657148	1257.8457027199033	1230.5157964700356	1546.1090743594905	1501.1981868665894	0.2527046393365483	0.24202442865099255	41.27106913382886	259.5224749438057	40.575092581544595	255.14600602939026
2.747433317304874	733.9026084712091	736.0519322216309	976.9110538062356	966.0239426617882	1114.7360304433298	1095.9207327600045	1258.6107422825255	1231.264209715709	1547.0501401175259	1502.111889501144	0.25270528697655725	0.24202504718195328	41.0433537897552	259.645669690246	40.35122531356319	255.2671738108911
2.763987985137163	734.3477948403475	736.4984796498894	977.5045031577188	966.6108043585992	1115.4136039308596	1096.5868801547942	1259.3761491525368	1232.0129822364595	1547.991666679293	1503.0260391903053	0.25270594244275524	0.242025673187332	40.816820760323026	259.76845120073995	40.12852043227031	255.38793599803466
2.780642403170963	734.7931797211794	736.9452269333443	978.0982281115027	967.1979389322418	1116.091497211004	1097.253342083847	1260.1419221671529	1232.7621128941123	1548.933652734021	1503.9406346567519	0.252706605829762	0.24202630675749393	40.59146345297631	259.8908131522767	39.90697145651575	255.50828638279927
2.797397172451417	735.2387622346694	737.3921732000746	978.6922276418926	967.7853453728492	1116.7697091808368	1097.920117464623	1260.90806014565	1233.5116005329337	1549.8760969503896	1504.8556746031513	0.25270727723333936	0.24202694798389712	40.36727530875942	260.01274914154783	39.68657193824038	255.62821867826278
2.8142528976452668	735.6845414887789	737.8393175652394	979.2865007077116	968.3730226553027	1117.448238720621	1098.58720519808	1261.6745618891437	1234.2614439794152	1550.8189979762747	1505.7711577119126	0.2527079567504095	0.24202759695910675	40.14424980199692	260.1342526830558	39.46731546216688	255.74772651746753
2.831210187062679	736.1305165782966	738.2866591309115	979.8810462521008	968.9609697390325	1118.1270846935897	1099.254604168456	1262.4414261803472	1235.011642042039	1551.7623544384749	1506.687082644919	0.2527086444790656	0.24202825377680698	39.922380439864355	260.2553172066109	39.24919564521406	255.8668034496659
2.848269652679189	736.5766865846658	738.7341969859052	980.4758632023123	969.5491855678141	1118.8062459457228	1099.9223132430484	1263.2086517833338	1235.7621935110417	1552.7061649424327	1507.6034480432568	0.2527093405185886	0.2420289185318153	39.70166076246096	260.3759360582044	39.03220613672238	255.98544294197927
2.865431910157798	737.0230505758201	739.1819302056126	981.0709504695134	970.1376690695747	1119.4857213055323	1100.5903312720066	1263.976237443303	1236.513097158188	1553.6504280719698	1508.5202525269601	0.2527100449694602	0.2420295913200964	39.482084342667804	260.4961024985532	38.81634061830482	256.1036383783503
2.882697578871184	737.469607606006	739.6298578518279	981.6663069485749	970.7264191561861	1120.1655095838332	1101.258657088106	1264.7441818863335	1237.2643517365302	1554.5951423890053	1509.4374946947316	0.2527107579333776	0.24203027223877685	39.26364478572941	260.615809701063	38.601592803261155	256.2213830559049
2.900067281924058	737.9163567156065	740.0779789725713	982.2619315178611	971.3154347232561	1120.8456095735164	1101.9272895065205	1265.5124838191352	1238.0159559801616	1555.5403064332675	1510.3551731236662	0.2527114795132681	0.24203096138615718	39.046335729224666	260.73505075165303	38.38795643679987	256.33867018666933
2.9175416461756507	738.3632969309674	740.5262926019172	982.8578230390214	971.9047146499247	1121.5260200493194	1102.5962273246062	1266.2811419288055	1238.7679086039807	1556.485918722016	1511.273286368979	0.25271220981330467	0.24203165886172673	38.830150842921284	260.85381864759256	38.17542529577986	256.45549289576593
2.9351213022623317	738.8104272642133	740.9747977598117	983.4539803567725	972.4942577986482	1122.2067397675926	1103.2654693216632	1267.0501548825732	1239.5202083034396	1557.4319777497494	1512.1918329637185	0.2527129489389211	0.24203236476617992	38.61508382850661	260.97210629616166	37.9639931883321	256.5718442192592
2.952806884620376	739.257746713069	741.4234934518935	984.0504022986844	973.0840630149884	1122.8877674660641	1103.9350142587105	1267.8195213275446	1240.2728537542969	1558.3784819879118	1513.1108114184854	0.252713696996825	0.24203307920142844	38.401128419383895	261.0899065132544	37.753653953888715	256.6877171040396
2.970599031508854	739.7052542606717	741.8723786693091	984.6470876749559	973.6741291273937	1123.5691018635978	1104.6048608782453	1268.5892398904434	1241.0258436123613	1559.3254298845945	1514.0302202211383	0.2527144540950169	0.242033802270617	38.18827838061043	261.20721202282584	37.54440146293928	256.80310440668836
2.9884983850326714	740.1529488753882	742.3214523885293	985.2440352781973	974.264454946981	1124.2507416599558	1105.275007904012	1269.3593091773523	1241.7791765132397	1560.2728198642421	1514.9500578365078	0.25271522034280264	0.24203453407813877	37.97652750862835	261.324015455466	37.33622961683068	256.91799889170215
3.006505591165733	740.600829510621	742.7707135711595	985.8412438831994	974.8550392673116	1124.9326855355478	1105.9454540407535	1270.1297277734432	1242.5328510720724	1561.220650327339	1515.8703227060946	0.25271599585081156	0.2420352747296496	37.765869631111855	261.44030934682814	37.129132347621635	257.0323932308238
3.0246212997742656	741.048895104621	743.2201611637503	986.4387122467087	975.4458808641683	1125.6149321511878	1106.6161979739752	1270.9004942427127	1243.2868658832754	1562.16891965011	1516.791013247773	0.2527167807310114	0.24203602433208374	37.55629860676345	261.5560861371341	36.92310361793716	257.1462800021691
3.0428461646402667	741.4971445802918	743.6697940976046	987.0364391071953	976.0369784953266	1126.297480147838	1107.2872383696927	1271.671607127707	1244.0412195202705	1563.1176261842015	1517.7121278554853	0.25271757509672343	0.2420367829936686	37.347808325204824	261.67133816948626	36.71813742069571	257.25965168789844
3.0611808434850984	741.9455768449931	744.1196112885818	987.6344231846178	976.6283309003226	1126.9803281463599	1107.958573874184	1272.4430649492497	1244.795910535218	1564.066768256372	1518.6336648989354	0.25271837906264144	0.2420375508239422	37.1403927067804	261.78605768911075	36.514227779072826	257.37250067468267
3.079625997993227	742.3941907903431	744.569611636903	988.2326631801876	977.2199368002224	1127.6634747472508	1108.6302031137375	1273.2148662061616	1245.5509374587446	1565.0163441681677	1519.5556227232787	0.2527191927448466	0.2420383279337676	36.93404570233179	261.9002368415822	36.311368746279186	257.48481925125816
3.0981822938360946	742.8429852920174	745.0197940269484	988.8311577761284	977.8117948973833	1128.346918530388	1109.302124694395	1273.9870093749785	1246.3062987996655	1565.9663521956018	1520.4779996488053	0.2527200162608238	0.24203911443534878	36.72876129303404	262.0138676716888	36.109554405229574	257.5965996068844
3.116850400696155	743.2919592095411	745.4701573270534	989.4299056354297	978.4039038752124	1129.0306580547583	1109.9743372016878	1274.7594929096633	1247.0619930447015	1566.9167905888214	1521.4007939706164	0.252720849729481	0.242039910442247	36.524533490293834	262.1269421225006	35.90877886868475	257.7078338316642
3.135630992291033	743.7411113860906	745.92070038931	990.028905401609	978.9962623979314	1129.7146918581986	1110.6468392003846	1275.532315241324	1247.818018658208	1567.8676575717861	1522.324003958314	0.2527216932711639	0.24204071606939978	36.32135633553844	262.23945203394396	35.709036278843996	257.81851391409873
3.1545247463978408	744.1904406482751	746.37142204935	990.6281556984517	979.5888691103203	1130.3990184571169	1111.3196292342127	1276.30547477791	1248.57437408187	1568.8189513419177	1523.2476278556555	0.2527225470076749	0.2420415314331324	36.11922389997562	262.3513891410839	35.510320807199605	257.9286317395163
3.1735323448776414	744.639945805933	746.8223211261433	991.2276551297678	980.1817226374776	1131.083636346223	1111.9927058255987	1277.0789699039233	1249.331057734428	1569.7706700697725	1524.171663880239	0.25272341106228935	0.24204235665118012	35.91813028461547	262.4627450739208	35.31262665456961	258.0381790907413
3.192654473700048	745.0896256519145	747.2733964217808	991.8274022791323	980.7748215845663	1131.768543998251	1112.666067475392	1277.852798980118	1250.0880680113771	1570.7228118986911	1525.0961102231597	0.2527242855597758	0.2420431918427017	35.71806961983384	262.5735113546252	35.115948050588486	258.1471476436709
3.211891822967991	745.5394789618622	747.7246467212576	992.4273957096256	981.3681645365544	1132.4537398636733	1113.3397126625855	1278.6269603431897	1250.8454032846662	1571.6753749444465	1526.0209650486677	0.25272517062641103	0.24204403712829825	35.5190360653869	262.6836793968687	34.92027925385628	258.2555289689044
3.2312450869426166	745.9895044939963	748.176070792259	993.0276339635739	981.9617500579634	1133.1392223704206	1114.0136398440434	1279.4014523054752	1251.6030619024039	1572.628357294898	1526.9462264938309	0.2527260663900013	0.24204489263003007	35.32102381030563	262.7932405054453	34.725614551720355	258.36331452956074
3.2507149640683446	746.4397009888904	748.6276673849377	993.6281155622844	982.5555766926046	1133.824989923594	1114.6878474542132	1280.176273154639	1252.3610421885503	1573.5817570096317	1527.8718926681845	0.2527269729798991	0.24204575847143447	35.12402707244837	262.90218587243	34.53194825982064	258.47049567772774
3.2703021569980693	746.8900671692423	749.0794352316854	994.2288390057704	983.1496429633078	1134.511040905165	1115.3623339048347	1280.9514211533478	1253.1193424426	1574.5355721195858	1528.7979616533692	0.25272789052702127	0.24204663477754376	34.92804009859901	263.01050657819724	34.3392747222897	258.57706365632475
3.2900073726185273	747.3406017396538	749.5313730469155	994.8298027724888	983.7439473716663	1135.1973736736916	1116.0370975846613	1281.726894538968	1253.877960939286	1575.4898006267065	1529.724431502791	0.2527288191638706	0.24204752167490343	34.733057164288766	263.11819358941284	34.14758831150175	258.683009596396
3.3098313220758016	747.7913033863931	749.9834795268257	995.4310053190574	984.3384883977533	1135.8839865640098	1116.7121368591545	1282.5026915232268	1254.6368959282456	1576.4444405035558	1530.6513002412435	0.25272975902455175	0.24204841929159024	34.539072573421436	263.22523775638547	33.956883427785215	258.78832451521885
3.329774720800988	748.2421707771649	750.4357533491706	996.0324450799806	984.9332644998558	1136.570877886935	1117.387450070196	1283.2788102918942	1255.396145633714	1577.3994896929503	1531.578565864555	0.25273071024479354	0.24204932775723165	34.346080658324354	263.3316298130085	33.767154499320895	258.8929993150814
3.349838288536016	748.6932025608712	750.888193173022	996.6341204673613	985.5282741141885	1137.2580459289525	1118.0630355357762	1284.0552490044429	1256.155708254185	1578.3549461075663	1532.5062263392022	0.2527316729619669	0.2420502472030225	34.15407577952283	263.437360375101	33.578395982072834	258.9970247827878
3.370022749359618	749.1443973673754	751.3407976385379	997.2360298706241	986.1235156546221	1137.9454889519113	1118.7388915497015	1284.8320057937235	1256.9155819620985	1579.310807629572	1533.4342796019555	0.25273264731510614	0.2420511777617468	33.96305232554005	263.54241993816686	33.39060235949728	259.1003915867477
3.390328831713469	749.5957538072539	751.7935653667123	997.8381716562158	986.7189875123869	1138.6332051927022	1119.4150163812708	1285.6090787656094	1257.675764903491	1580.2670721102177	1534.3627235594763	0.252733633444926	0.24205211956779457	33.77300471271883	263.6467988762888	33.203768142437184	259.2030902763945
3.4107572684284713	750.0472704715572	752.2464949591399	998.44054416732	987.314688055794	1139.3211928629469	1120.0914082749778	1286.3864659986675	1258.4362551976722	1581.2237373694575	1535.2915560879508	0.2527346314938474	0.24205307275718244	33.58392738515977	263.7504874409933	33.017887869013066	259.30511128072976
3.431308796751202	750.4989459315552	752.6995849977617	999.0431457235547	987.9106156299342	1140.0094501486683	1120.7680654501798	1287.164165543796	1259.1970509368725	1582.1808011955343	1536.220775032686	0.2527356416060125	0.24205403746757403	33.39581481442292	263.85347575874766	32.83295610433197	259.40644490608247
3.4519841583705158	750.9507787384885	753.1528340446189	999.6459746206763	988.5067685563884	1140.6979752099685	1121.444986100789	1287.9421754238797	1259.9581501859052	1583.1382613445865	1537.150378207726	0.2527366639273088	0.2420550138382984	33.20866149963331	263.9557538314257	32.64896744061116	259.5070813362254
3.47278409944432	751.4027674233146	753.6062406416006	1000.249029130274	989.1031451329269	1141.3867661807003	1122.1221683949425	1288.720493633432	1260.719550981815	1584.0961155402329	1538.0803633954483	0.2527376986053894	0.24205600201037106	33.02246196690976	264.0573115317093	32.46591649658512	259.60701062809676
3.4937093706264992	751.8549104964442	754.0598033101809	1000.8523074994577	989.6997436331994	1142.0758211681216	1122.7996104746692	1289.4991181382254	1261.481251333516	1585.0543614731525	1539.010728346153	0.25273874578969563	0.24205700212651438	32.837210769539524	264.15813860372873	32.28379791778934	259.70622271305183
3.514760727094002	752.307206447487	754.5135205511674	1001.4558079505528	990.2965623064383	1142.7651382525703	1123.4773104555682	1290.278046874935	1262.2432492214461	1586.0129968006736	1539.9414707776657	0.2527398056314767	0.24205801433117854	32.65290248783276	264.25822466175305	32.10260637621104	259.80470739412704
3.535938928574102	752.7596537449823	754.9673908444328	1002.0595286807807	990.8935993771397	1143.4547154871118	1124.1552664264611	1291.0572777507598	1263.0055425971932	1586.9720191463412	1540.8725883749146	0.25274087828381214	0.24205903877056137	32.46953172869689	264.35755918649375	31.92233656996177	259.9024543429259
3.557244739371806	753.2122508361323	755.4214126486485	1002.6634678619392	991.4908530447482	1144.1445508971947	1124.8334764490535	1291.8368086430507	1263.7681293831283	1587.9314260994868	1541.8040787895063	0.2527419639016353	0.2420600755926313	32.28709312566207	264.4561315247265	31.74298322345203	259.99945310055045
3.578678928397448	753.6649961465293	755.8755844010175	1003.2676236400767	992.0883214833423	1144.8346424802955	1125.5119385575927	1292.616637398925	1264.531007472037	1588.891215214789	1542.735939639311	0.25274306264175467	0.2420611249471466	32.105581338684715	264.55393088716664	31.564541087151156	260.0956930752727
3.600242269194432	754.1178880798826	756.3299045170014	1003.8719941351683	992.6860028413105	1145.5249882055653	1126.1906507585168	1293.3967618348852	1265.2941747267432	1589.851384011836	1543.6681685080287	0.25274417466287646	0.24206218698568002	31.92499105414754	264.650946348469	31.38700493725628	260.1911635393917
3.6219355399671502	754.5709250177418	756.7843713900407	1004.4765774407833	993.2838952410195	1146.2155860134717	1126.8696110300962	1294.1771797364318	1266.0576289797189	1590.8119299746797	1544.600762944746	0.25274530012562885	0.2420632618616371	31.74531698446299	264.7471668428625	31.21036957565957	260.28585362859303
3.643759523609069	755.024105319211	757.2389833912778	1005.081371623745	993.8819967784882	1146.9064338154253	1127.5488173220795	1294.9578888576582	1266.8213680327058	1591.7728505513724	1545.5337204635023	0.2527464391925835	0.2420643497302819	31.566553868055053	264.8425811640918	31.03462982991914	260.3797523411631
3.6657150077309777	755.4774273206676	757.6937388692742	1005.6863747237961	994.4803055230519	1147.5975294934194	1128.2282675553297	1295.7388869208623	1267.5853896563221	1592.73414315352	1546.4670385428442	0.25274759202828123	0.24206545074875713	31.388696469195565	264.9371779632929	30.859780552891607	260.4728485344094
3.6878027846894206	755.9308893354703	758.1486361497196	1006.2915847532491	995.0788195170184	1148.2888708996466	1128.9079596214535	1296.520171616131	1268.3496915896624	1593.6958051558065	1547.400714625363	0.2527487587992534	0.242066565076109	31.211739577775006	265.0309457463736	30.685816622688435	260.56513092370005
3.710023651615288	756.3844896536684	758.603673535145	1006.89699969664	995.6775367753281	1148.980455856124	1129.587891382431	1297.3017406009365	1269.1142715398973	1594.6578338955294	1548.3347461172461	0.2527499396740488	0.2420676928733074	31.035678009309777	265.1238728740718	30.512732942610455	260.6565880817361
3.732378410442586	756.8382265417068	759.0588493046291	1007.5026175103757	996.2764552852078	1149.6722821543112	1130.2680606702415	1298.0835914997192	1269.8791271818734	1595.6202266721234	1549.2691303878107	0.25275113482325495	0.24206883430327228	30.860506604651164	265.21594755828846	30.340524440816807	260.74720843476825
3.7548678679373717	757.2920982421226	759.5141617134956	1008.1084361223723	996.8755730058105	1150.3643475547149	1130.948465286473	1298.865721903466	1270.6442561576894	1596.5829807466723	1550.2038647690283	0.252752344419527	0.24206998953089556	30.68622022990894	265.3071578612726	30.16918607034677	260.8369802623638
3.777492835726878	757.7461029732474	759.9696089930178	1008.7144534317003	997.4748878678691	1151.0566497865036	1131.6291030019484	1299.6481293692887	1271.4096560762932	1597.5460933414308	1551.1389465550599	0.2527535686376081	0.2420711587230648	30.51281377626583	265.39749169320567	29.99871280890875	260.92589169513667
3.8002541303288	758.2002389288925	760.4251893501078	1009.320667308208	998.0743977733238	1151.7491865470997	1132.309971556321	1300.430811419984	1272.175324513047	1598.5095616393153	1552.0743730017607	0.2527548076543583	0.2420723420486891	30.340282159821072	265.4869368104846	29.829099658647465	261.01393071192433
3.823152573180761	758.6545042780458	760.8809009670119	1009.9270755921608	998.6741005949674	1152.441955501785	1132.9910686576877	1301.2137655436088	1272.941259009312	1599.4733827834186	1553.0101413262062	0.2527560616487785	0.2420735396787222	30.16862032161589	265.57548081476125	29.660341646267625	261.1010851403116
3.8461889906699622	759.1088971645514	761.3367420009957	1010.5336760938577	999.2739941760674	1153.1349542832877	1133.6723919821866	1301.9969891930311	1273.707457072008	1600.4375538764925	1553.9462487061899	0.2527573308020376	0.24207475178618698	29.997823227149638	265.66311114869313	29.49243382252098	261.1873426514794
3.8693642141629967	759.5634157067916	761.7927105840248	1011.1404665932524	999.8740763299913	1153.8281804913652	1134.3539391735828	1302.7804797854799	1274.4739161731757	1601.402071980436	1554.8826922797214	0.2527586152974966	0.24207597854620233	29.827885866467113	265.7498150956526	29.32537126228999	261.272690760321
3.892679080035866	760.0180579973645	762.2488048224475	1011.74744483957	1000.4743448398305	1154.5216316923907	1135.0357078428672	1303.5642347020987	1275.2406337495363	1602.366934115777	1555.8194691445287	0.2527599153207378	0.24207722013600663	29.65880325409671	265.8355797785043	29.159149064536905	261.3571168241906
3.9161344297041563	760.4728221027591	762.7050227966698	1012.3546085509153	1001.0747974580154	1155.215305418929	1135.7176955678362	1304.3482512874841	1276.0076072020445	1603.3321372611476	1556.7565763575412	0.25276123105959014	0.2420784767349849	29.490570428733918	265.9203921559092	28.993762351896294	261.4406080383633
3.9397311096534064	760.9277060630212	763.1613625608229	1012.9619554138789	1001.6754319059215	1155.9091991693037	1136.3998998926659	1305.1325268492226	1276.7748338954248	1604.2976783527497	1557.6940109343655	0.2527625627041576	0.24207974852469333	29.323182453048503	266.00423902025796	28.82920627072599	261.5231514364714
3.963469971469652	761.3827078914192	763.6178221424351	1013.5694830831344	1002.2762458734823	1156.6033104071628	1137.082318327494	1305.9170586574144	1277.542311157723	1605.2635542838098	1558.6317698487712	0.2527639104468445	0.24208103568888717	29.156634413735446	266.08710699682706	28.66547599097248	261.6047338874778
3.987351871870168	761.8378255741047	764.0743995420901	1014.1771891810362	1002.8772370187835	1157.297636561041	1137.7649483479793	1306.7018439442058	1278.310036279831	1606.2297619040419	1559.569850032148	0.25276527448238734	0.24208233841354707	28.990921421274834	266.1689825413341	28.502566705850768	261.6853420929692
4.01137767273438	762.2930570697711	764.5310927330892	1014.7850712972096	1003.4784029676644	1157.9921750239118	1138.4477873948688	1307.486879903302	1279.0780065150202	1607.1962980190897	1560.5082483729752	0.25276665500787887	0.24208365688690522	28.826038609789975	266.2498519370856	28.340473631895293	261.7649625859922
4.035548241134971	762.7484003093022	764.9878996611022	1015.3931269881336	1004.0797413133049	1158.686923152737	1139.1308328735508	1308.2721636894792	1279.84621907846	1608.163159389965	1561.4469617162697	0.25276805222279913	0.24208499129947317	28.661981136901886	266.3297012933763	28.179192008763494	261.84358172887005
4.059864449369175	763.203853195422	765.4448182438213	1016.0013537767214	1004.6812496158138	1159.3818782680091	1139.8140821536115	1309.0576924180905	1280.6146711467377	1609.1303427324822	1562.3859868630389	0.2527694663290438	0.2420863418440698	28.49874418361651	266.4085165436554	28.018717099119385	261.9211857111368
4.08432717499025	763.6594136023383	765.9018463706033	1016.6097491518959	1005.2829254018079	1160.0770376532898	1140.497532568376	1309.8434631645682	1281.3833598573658	1610.0978447166856	1563.3253205697172	0.25277089753095394	0.2420877087158493	28.336322954182833	266.486283442704	27.85904418838618	261.9977605465974
4.108937300839158	764.1150793753824	766.3589819021133	1017.218310568158	1005.8847661639898	1160.7723985547411	1141.181181414451	1310.6294729639148	1282.152282308289	1611.0656619662668	1564.2649595476048	0.2527723460353454	0.24208909211232876	28.17471267587098	266.5629875641025	27.700168584720814	262.0732920715818
4.133695715076422	764.5708483306389	766.8162226699594	1017.8270354451481	1006.4867693607124	1161.4679581806477	1141.865025951256	1311.4157188101865	1282.921435557376	1612.0337910579708	1565.2049004622882	0.25277381205153776	0.24209049223341755	28.013908599019487	266.6386142994743	27.542085618912097	262.1477659436059
4.15860331121418	765.026718254584	767.2735664763281	1018.4359211672104	1007.0889324155539	1162.1637137009454	1142.5490634005587	1312.2021976559838	1283.6908166219232	1613.002228521013	1566.1451399330685	0.25277529579138713	0.2420919092814461	27.853905996755202	266.71314885505126	27.384790644151508	262.221167638083
4.183660988148428	765.4826869037033	767.7310110936089	1019.0449650829399	1007.6912527168663	1162.8596622467253	1143.2332909459897	1312.9889064119154	1284.4604224781262	1613.9709708364626	1567.0856745323654	0.2527767974693141	0.24209334346119518	27.694700164778624	266.78657624841435	27.22827903587313	262.29348244550056
4.208869650191461	765.938752004115	768.1885542640173	1019.6541645047305	1008.293727617334	1163.5558009097451	1143.9177057325624	1313.7758419460697	1285.2302500605663	1614.9400144366352	1568.0265007851242	0.2527783173023377	0.24209479497992628	27.53628642147305	266.85888130863896	27.072546191739093	262.36469547075103
4.2342302071045115	766.394911251188	768.646193699217	1020.2635167083203	1008.8963544335244	1164.2521267419347	1144.6023048661857	1314.5630010834784	1286.0002962616834	1615.9093557044807	1568.967615168218	0.2527798555101045	0.24209626404741072	27.378660107624455	266.93004867245327	26.91758753146496	262.434791630134
4.259743574130585	766.8511623091495	769.1039270799292	1020.873018932323	1009.4991304454275	1164.9486367548861	1145.2870854131659	1315.3503806055658	1286.7705579312394	1616.8789909729478	1569.9090141098338	0.2527814123149216	0.2420977508759609	27.221816586199566	267.00006278121145	26.763398496630543	262.5037556485913
4.285410672027485	767.3075028106944	769.5617520555436	1021.4826683777612	1010.1020528959918	1165.6453279193447	1145.9720443997073	1316.1379772495998	1287.541031875777	1617.848916524356	1570.8506939888555	0.2527829879417891	0.2420992556804608	27.065751242367696	267.0689078794385	26.609974550596235	262.57157205726253
4.311232427101037	767.763930356584	770.0196662437216	1022.0924622075878	1010.705118990659	1166.3421971646908	1146.6571788113997	1316.9257877081304	1288.3117148580732	1618.8191285897483	1571.7926511342375	0.2527845826184332	0.24210077867839735	26.91045948331157	267.1365680124727	26.457311178328382	262.6382251914474
4.337209771238533	768.2204425152445	770.4776672299955	1022.7023975462066	1011.3083258968867	1167.0392413784184	1147.3424855927099	1317.7138086284237	1289.0826035965852	1619.7896233482481	1572.7348818243752	0.2527861965753371	0.24210232008989194	26.75593673815456	267.20302702413755	26.305403886421118	262.70369918938377
4.363343641942354	768.6770368223599	770.935752567365	1023.3124714789863	1011.9116707436709	1167.7364574056055	1148.0279616464604	1318.5020366118927	1289.8536947648906	1620.7603969263976	1573.677382286463	0.25278783004577743	0.24210388013773224	26.602178457658738	267.2682685528125	26.154248202758026	262.76797798724147
4.389634982363801	769.133710780453	771.3939197758801	1023.9226810517602	1012.5151506210551	1168.4338420483712	1148.7136038332978	1319.2904682135065	1290.6249849911146	1621.7314453974861	1574.6201486958428	0.2527894832658559	0.242105459047405	26.449180114184855	267.3322760295123	26.003839676413918	262.8310453176382
4.416084741337141	769.5904618584711	771.8521663422306	1024.5330232703316	1013.1187625796398	1169.1313920653372	1149.399408971162	1320.0790999412116	1291.3964708573558	1622.7027647808827	1575.563177175346	0.2527911564745353	0.24210705704712768	26.296937201739638	267.3950326774502	25.854173877753055	262.89288470879546
4.442693873413836	770.0472874913635	772.3104897193244	1025.1434950999694	1013.7225036300871	1169.829104171081	1150.0853738347496	1320.8679282553358	1292.168148899111	1623.6743510413544	1576.5064637946384	0.25279284991367273	0.2421086743678843	26.14544523560835	267.45652150642127	25.705246398050804	262.9534794797364
4.469463338897009	770.5041850796472	772.7688873258579	1025.75409346489	1014.3263707426104	1170.5269750355706	1150.77149515496	1321.6569495679805	1292.9400156046743	1624.6462000883655	1577.4500045695345	0.25279456382805565	0.24211031124345542	25.99469975219108	267.51672531070653	25.55705284940632	263.0128127381904
4.49639410387609	770.9611519889752	773.2273565458859	1026.3648152477422	1014.9303608464656	1171.2250012836041	1151.4577696183455	1322.4461602424135	1293.7120674145467	1625.6183077753838	1578.3937954613202	0.25279629846543655	0.24211196791045508	25.844696309130086	267.57562666828744	25.40958886474982	263.0708673792251
4.523487140261684	771.4181855496981	773.685894728386	1026.9756572890822	1015.5344708294359	1171.9231794942414	1152.1441938665528	1323.2355565924545	1294.4843007208322	1626.5906698991732	1579.337832376067	0.2527980540765711	0.24211364460836368	25.69543048495325	267.63320793618914	25.26285009755884	263.12762608061894
4.550743425820648	771.8752830564143	774.1444991868117	1027.586616386838	1016.1386975373016	1172.62150620022	1152.8307644957476	1324.0251348818417	1295.256711866618	1627.5632821990682	1580.2821111639225	0.25279983091525204	0.2421153415795627	25.546897879088647	267.68945124873426	25.116832221818186	263.1830713018426
4.578163944211368	772.3324417675244	774.6031671986501	1028.1976892957766	1016.7430377733178	1173.3199778873773	1153.5174780560496	1324.8148913236073	1296.0292971453664	1628.5361403562567	1581.2266276184153	0.25280162923834737	0.24211705906937112	25.399094111682643	267.74433851480717	24.971530931972666	263.23718528126483
4.605749685019276	772.7896589047718	775.061896004964	1028.808872726957	1017.3474882976711	1174.0185909940515	1154.2043310509453	1325.6048220794326	1296.8020528002787	1629.509239993039	1582.1713774757313	0.25280344930583765	0.24211879732608002	25.252014823414356	267.79785141401226	24.82694194258511	263.28995003181626
4.633501643792551	773.2469316527792	775.5206828099339	1029.420163347174	1017.9520458269388	1174.7173419104845	1154.891319936698	1326.3949232589969	1297.574975023663	1630.4825766720814	1583.1163564139881	0.25280529138085456	0.24212055660098897	25.105655675422895	267.8499713946949	24.683060988358193	263.34134733930114
4.6614208220780515	773.7042571585831	775.9795247803924	1030.0315577784054	1018.5567070335356	1175.4162269782128	1155.5784411217528	1327.1851909193224	1298.348059956289	1631.456145895664	1584.061560052501	0.2528071557297166	0.24212233714844314	24.96001234925643	267.9006796714384	24.539883824047138	263.39135876024375
4.689508227457455	774.1616325311604	776.4384190453551	1030.6430525972448	1019.1614685451607	1176.1152424894556	1156.265690966135	1327.9756210641112	1299.1213036867407	1632.4299431049194	1585.006983951043	0.2528090426219709	0.24212413922586892	24.815080546621175	267.9499572211935	24.397406224270526	263.4399656179594
4.717764873583629	774.6190548409465	776.8973626955432	1031.254644334327	1019.76632694423	1176.814384686488	1156.953065780836	1328.7662096430677	1299.8947022507548	1633.4039636790558	1585.9526236090892	0.2528109523304306	0.24212596309381332	24.670855989370466	267.99778478135704	24.25562398339389	263.48714900016785
4.746191780217212	775.0765211193537	777.3563527829019	1031.866329473752	1020.3712787673082	1177.5136497610172	1157.6405618271965	1329.5569525512221	1300.6682516305555	1634.3782029345793	1586.898474465057	0.25281288513121525	0.24212780901598	24.527334419257386	268.0441428455815	24.114532915376913	263.53288975544274
4.774789973263409	775.5340283582736	777.8153863201084	1032.478104452493	1020.9763205045248	1178.2130338535346	1158.328175316276	1330.3478456282317	1301.4419477541724	1635.3526561244928	1587.8445318955285	0.25281484130379034	0.24212967725926876	24.384511597912933	268.08901166156284	23.97412885372978	263.5771684909414
4.803560484809025	775.9915735095868	778.2744602800832	1033.0899656598074	1021.581448598996	1178.9125330526801	1159.0159024082245	1331.1388846576915	1302.2157864947665	1636.327318437505	1588.7907912144778	0.25281682113100895	0.24213156809381417	24.242383306645934	268.1323712277226	23.834407651334914	263.6199655693199
4.832504353159697	776.4491534846516	778.7335715954836	1033.7019094366299	1022.186659446224	1179.6121433945773	1159.7037392116333	1331.9300653664166	1302.9897636699263	1637.3021849972047	1589.7372476724704	0.2528188248991517	0.2421334817930244	24.100945346475783	268.17420129090897	23.69536518039604	263.66126110585174
4.861622622877388	776.9067651538036	779.192717158204	1034.3139320749726	1022.7919493935079	1180.3118608621858	1160.391681782895	1332.72138342374	1303.763875040982	1638.277250861258	1590.6838964558772	0.2528208528979696	0.24213541863362203	23.96019353783049	268.21448134235106	23.556997332227184	263.70103496473166
4.890916344818065	777.3644053458285	779.6518938188547	1034.926029817296	1023.3973147393235	1181.0116813846143	1161.079726125532	1333.5128344407708	1304.5381163122768	1639.2525110205522	1591.6307326860463	0.2528229054207259	0.24213737889568254	23.82012372040481	268.25319061323535	23.419300017103524	263.7392667552922
4.9203865761696335	777.8220708474469	780.1110983862477	1035.538198855894	1024.0027517327153	1181.7116008364517	1161.7678681895395	1334.3044139696692	1305.3124831304622	1640.2279603983695	1592.5777514184927	0.2528249827642373	0.2421393628626781	23.680731753283908	268.29030807493837	23.282269164345053	263.77593583156704
4.950034380490085	778.2797584027833	780.5703276268707	1036.1504353322596	1024.6082565726751	1182.4116150370794	1162.4561038707093	1335.0961175029045	1306.0869710837658	1641.2035938495294	1593.5249476420668	0.2528270852289202	0.2421413708215147	23.542013514663267	268.32581243358436	23.145900722065562	263.81102128722705
4.979860827745887	778.7374647128318	781.0295782643543	1036.7627353364462	1025.21382540751	1183.1117197499752	1163.1444290099475	1335.8879404724992	1306.8615757012578	1642.1794061595253	1594.4723162781145	0.25282921311883083	0.24214340306257792	23.40396490164494	268.35968212614534	23.010190656987106	263.844501951593
5.009866994350591	779.1951864349095	781.4888469789314	1037.3750949064163	1025.8194543342008	1183.8119106820054	1163.832839392578	1336.6798782492674	1307.6362924520986	1643.1553920436468	1595.4198521796172	0.25283136674171386	0.24214545987977296	23.266581830270297	268.39189531843294	22.875134954399982	263.87635638754
5.040053963203681	779.652920182113	781.9481304068943	1037.9875100273903	1026.4251393977618	1184.5121834827173	1164.5213307476488	1337.4719261420435	1308.4111167447911	1644.1315461460977	1596.36755013034	0.25283354640904193	0.24214754157056792	23.129860235341766	268.4224299014022	22.740729618089972	263.90656288847094
5.070422823729659	780.1106625227584	782.4074251400402	1038.599976631179	1027.0308765905822	1185.2125337436125	1165.2098987472186	1338.264079396902	1309.1860439264115	1645.1078630390964	1597.3154048439526	0.25283575243606626	0.24214964843603695	22.99379607030278	268.45126348742633	22.606970670174633	263.9350994742708
5.100974671917351	780.5684099798223	782.8667277251147	1039.2124905955166	1027.6366618517677	1185.91295699742	1165.8985390056434	1339.056333196367	1309.961069281839	1646.0843372219736	1598.2634109631474	0.25283798514185785	0.24215178078090435	22.858385307121353	268.478373407037	22.473854150961415	263.9619438878435
5.131710610359471	781.0261590303681	783.3260346632428	1039.825047743373	1028.242491066466	1186.6134487173529	1166.5872470788456	1339.8486826586104	1310.7361880329695	1647.0609631202453	1599.2115630587439	0.25284024484935863	0.24215393891358958	22.723623936271906	268.5037367063924	22.341376118951302	263.98707359304535
5.1626317482924104	781.4839061049768	783.7853424093603	1040.4376438422764	1028.848360065195	1187.3140043163671	1167.2760184635874	1340.641122836648	1311.5113953379291	1648.0377350846961	1600.15985562879	0.2528425318854241	0.24215612314625104	22.58950796640056	268.5273301417765	22.209532650544134	264.0104657691845
5.193739201636265	781.9416475871534	784.2446473716282	1041.0502746036025	1029.4542646231473	1188.0146191463907	1167.9648485967134	1341.4336487175083	1312.28668629026	1649.0146473904197	1601.1082830976295	0.25284484658087497	0.24215833379483137	22.4560334243979	268.54913017718354	22.07831984002769	264.0320973082271
5.225034093035115	782.3993798127444	784.7039459108511	1041.6629356818808	1030.060200459502	1188.7152884975692	1168.6537328544089	1342.2262552214108	1313.0620559181198	1649.9916942358814	1602.0568398149924	0.25284718927054056	0.24216057117910572	22.32319635523163	268.5691129810002	21.947733799494017	264.0519448123232
5.256517551897525	782.8570990693353	785.1632343398778	1042.2756226740712	1030.6661632367147	1189.4160075974776	1169.3426665514282	1343.0189372009227	1313.8374991834482	1650.9688697419415	1603.0055200550385	0.2528495602933142	0.24216283562272592	22.190992821837426	268.5872544220765	21.81777065874485	264.0699845896743
5.288190714437326	783.3148015956488	785.6225089230064	1042.8883311188495	1031.2721485598145	1190.1167716103457	1170.031644940334	1343.8116894401094	1314.6130109811472	1651.9461679508906	1603.9543180154224	0.2528519599921954	0.24216512745326796	22.05941890502072	268.60353006614605	21.688426565069676	264.08619265040033
5.320054723714605	783.7724835809277	786.0817658753678	1043.5010564958673	1031.8781519756699	1190.817575636251	1170.7206632107016	1344.6045066536701	1315.388586138224	1652.9235828254473	1604.903227816317	0.2528543887143453	0.24216744700228202	21.928470703205676	268.61791517050005	21.559697683122067	264.1005447017669
5.352110729676963	784.2301411643166	786.5410013623125	1044.1137942250134	1032.484168972267	1191.5184147103162	1171.4097164883347	1345.3973834860662	1316.164219412943	1653.9011082477623	1605.8522434994406	0.252856846811135	0.242169794605337	21.798144332562515	268.6303846829396	21.43158019501425	264.11301614777767
5.384359889201005	784.6877704342355	787.0002114987891	1044.7265396656674	1033.090194977969	1192.2192838018968	1172.0987998344667	1346.190314510642	1316.9399054939668	1654.87873801841	1606.8013590270793	0.2528593346381965	0.24217217060207316	21.66843592673831	268.6409132364206	21.304070300047897	264.123582082917
5.41680336613411	785.1453674277411	787.459392348708	1045.339288115934	1033.6962253607667	1192.920177813751	1172.7879082449456	1346.9832942287271	1317.7156389994757	1655.8564658553544	1607.7505682810777	0.2528618525554761	0.24217457533625034	21.539341636809695	268.64947514538653	21.177164214554068	264.1322172881337
5.44944233133642	785.6029281298868	787.9185399243038	1045.9520348118813	1034.3022554275194	1193.6210915812076	1173.477036649412	1347.7763170687356	1318.4914144762806	1656.8342853929169	1608.6998650618295	0.25286440092728524	0.24217700915579618	21.41085763103183	268.6560444009374	21.050858171969594	264.1388962290075
5.482277962723094	786.0604484730659	788.377650185491	1046.5647749267528	1034.9082804231937	1194.3220198713104	1174.1661799104754	1348.5693773852418	1319.2672263989352	1657.8121901807144	1609.6492430872606	0.25286698012235453	0.24217947241285948	21.282980094943923	268.66059466826846	20.925148422567872	264.1435930496373
5.515311445306831	786.5179243363589	788.8367190392024	1047.17750357019	1035.5142955300792	1195.0229573819743	1174.8553328228613	1349.3624694580653	1320.043069168818	1658.790173682609	1610.5986959917802	0.25286959051388797	0.24218196546386073	21.15570523115821	268.6630992827122	20.80003123338247	264.1462815696141
5.548543971240616	786.9753515448605	789.2957423387303	1047.7902157874282	1036.1202958670078	1195.7238987411067	1175.5444901125702	1350.155587491322	1320.81893711322	1659.7682292756178	1611.5482173252415	0.2528722324796158	0.24218448866954365	21.029029259181698	268.66353124388843	20.675502888181654	264.1469352807908
5.581976739860765	787.4327258690066	789.7547158830541	1048.40290655849	1036.726276488558	1196.4248385057358	1176.2336464360083	1350.9487256124785	1321.5948244844144	1660.7463502488274	1612.4978005518742	0.2528749064018517	0.2421870423950285	20.9029484154089	268.6618632134923	20.551559687242843	264.1455273416068
5.615610957730194	787.8900430238892	790.2136354161595	1049.0155707973693	1037.3322323842456	1197.1257711611177	1176.9227963791177	1351.7418778713889	1322.3707254587107	1661.7245298022883	1613.4474390492094	0.252877612667547	0.2421896270098644	20.777458953009045	268.6580675104633	20.428197947381705	264.1420305749052
5.649447838681973	788.3472986685664	790.6724966263529	1049.6282033512055	1037.9381584777163	1197.8266911198418	1177.6119344564947	1352.535038239324	1323.1466341355108	1662.7027610458993	1614.3971261069958	0.2528803516683474	0.24219224288808452	20.65255714174782	268.652116106241	20.305414001722966	264.13641746211215
5.6834886038631165	788.8044884053571	791.1312951455611	1050.2407989994401	1038.54404962591	1198.5275927209111	1178.3010551104896	1353.328200607979	1323.9225445363325	1663.6810369982682	1615.3468549260883	0.25288312380065137	0.24219489040826023	20.528239267961908	268.6439806215931	20.183204199678585	264.12866014020983
5.717734481778674	789.2616077791389	791.5900265486318	1050.8533524529794	1039.149900618237	1199.2284702288332	1178.9901527103107	1354.1213587884872	1324.698450603845	1664.6593505855792	1616.2966186173446	0.25288592946566646	0.24219756995355496	20.40450163442074	268.6336323215219	20.061564906834974	264.1187303971092
5.75218670833605	789.7186522766212	792.0486863526145	1051.4658583533242	1039.755706175723	1199.9293178326725	1179.6792215510977	1354.9145065103962	1325.4743462008714	1665.6376946404177	1617.2464102004838	0.2528887690694689	0.24220028191178292	20.28134056012277	268.6210421101423	19.94049250472017	264.10659966629464
5.786846526889619	790.1756173256246	792.5072700160405	1052.0783112717095	1040.361460950156	1200.6301296451145	1180.3682558529993	1355.7076374206542	1326.2502251093902	1666.616061900606	1618.196222602949	0.25289164302306183	0.24220302667546337	20.158752380400983	268.60618052846985	19.81998339092388	264.09223902455415
5.821715188285586	790.6324982943433	792.9657729381927	1052.690705708222	1040.9671595232226	1201.3308997015072	1181.0572497602348	1356.5007450825733	1327.0260810295247	1667.59444500801	1619.1460486587496	0.25289455174243713	0.24220580464187882	20.036733446650032	268.5890177481342	19.70003397882465	264.07561918644933
5.856793950907131	791.089290490601	793.4241904583649	1053.303036090912	1041.5727964056296	1202.0316219588926	1181.7461973401416	1357.2938229747817	1327.8019075785176	1668.5728365073408	1620.0958811072906	0.2528974956486342	0.24220861621313325	19.91528012624258	268.5695235670719	19.58064069752072	264.05671049898956
5.892084080719833	791.5459891610947	793.8825178551099	1053.9152967748878	1042.1783660362114	1202.7322902950243	1182.4350925822107	1358.0868644901598	1328.5776982896862	1669.5512288449283	1621.0457125921807	0.2529004751678033	0.2422114617962105	19.794388802525646	268.5476674060628	19.46179999183005	264.0354829397111
5.927586851317345	792.0025894906373	794.3407503454883	1054.5274820414134	1042.7838627810427	1203.4328985073832	1183.1239293971228	1358.8798629347755	1329.353446611386	1670.529614367503	1621.995535660044	0.2529034907312656	0.24221434180303403	19.674055874598707	268.52341830261867	19.343508322064736	264.01190610969206
5.963303543967366	792.4590866013775	794.7988830842926	1055.1395860969715	1043.3892809325155	1204.133440312161	1183.8127016157475	1359.672811526785	1330.1291459059305	1671.5079853209272	1622.9453427592905	0.25290654277557967	0.2422172566505268	19.55427775726639	268.4967449072865	19.22576216388552	263.98594922866323
5.999235447657878	792.9154755520266	795.256911163275	1055.7516030723443	1043.9946147084265	1204.8339093432576	1184.5014029881552	1360.4657033953456	1330.904789448524	1672.4863338489524	1623.8951262388932	0.2529096317426007	0.24222020676067244	19.435050880972994	268.467615478934	19.10855800844911	263.9575811335817
6.035383859143656	793.3717513370595	795.7148296103621	1056.3635270216541	1044.5998582510456	1205.5342991512398	1185.1900271826069	1361.2585315794906	1331.6803704261736	1673.4646519919233	1624.8448783471451	0.25291275807954927	0.24222319256057692	19.31637169156238	268.43599787846324	18.99189236204984	263.9267702708021
6.071750082993084	793.8279088859192	796.1726333888555	1056.9753519214144	1045.2050056261671	1206.2346032023072	1185.8785677845267	1362.0512890270102	1332.4558819365784	1674.442931685494	1625.794591230393	0.25291592223907466	0.24222621448253087	19.198236650405306	268.4018595669768	18.875761746157877	263.8934846923221
6.108335431635222	794.2839430622053	796.6303173966298	1057.5870716695608	1045.8100508221619	1206.9348148772385	1186.567018295472	1362.8439685933106	1333.2313169870215	1675.4211647593163	1626.7442569317673	0.2529191246793212	0.2422292729640726	19.080642234124753	268.3651675982401	18.760162697302803	263.857692051708
6.145141225407182	794.739848662853	797.0878764653156	1058.198680084466	1046.414987749006	1207.634927470321	1187.2553721320837	1363.6365630402547	1334.0066684932353	1676.3993429357106	1627.693867389887	0.25292236586399586	0.24223236844805307	18.96358493443404	268.32588861332624	18.645091766849873	263.8193595968769
6.182168792601758	795.1956204172989	797.5453053594704	1058.8101709039458	1047.0198102372988	1208.3349341882667	1187.943622625019	1364.4290650349903	1334.781929278251	1677.3774578283162	1628.6434144375455	0.25292564626243524	0.24223550138269984	18.84706125826233	268.283988838346	18.530545521098247	263.7784541680594
6.2194194695153895	795.6512529866491	798.0025987757517	1059.421537784263	1047.624512037284	1209.0348281491313	1188.6317630178921	1365.22146714878	1335.557092071255	1678.35550094075	1629.5928898004036	0.2529289663496753	0.24223867222168197	18.731067727521804	268.23943407740444	18.416520541130012	263.7349421919498
6.256894600496366	796.1067409628204	798.4597513420644	1060.0327742991	1048.229086817837	1209.734602381194	1189.3197864661754	1366.0137618557887	1336.332149506405	1679.3334636652128	1630.5422850956347	0.25293232660651993	0.24224188142417794	18.615600878994883	268.1921897076827	18.303013422606455	263.6887896753324
6.294595537993358	796.5620788676845	798.9167576167092	1060.6438739385371	1048.8335281654568	1210.4342498218487	1190.007686036107	1366.8059415318828	1337.1070941216499	1680.3113372811083	1631.4915918305787	0.2529357275196125	0.24224512945494234	18.50065726430512	268.14222067498486	18.19002077578989	263.639962201647
6.332523642604218	797.0172611521941	799.3736120875149	1061.2548301080062	1049.437829583236	1211.1337633164626	1190.6954547035746	1367.5979984533951	1337.8819183575258	1681.2891129536283	1632.4408014013636	0.25293916958150486	0.24224841678437284	18.38623344971711	268.0894914867822	18.077539225334476	263.58842492403346
6.370680283125076	797.4722821955003	799.8303091709595	1061.8656361272351	1050.04198448982	1211.8331356172303	1191.3830853529857	1368.3899247958857	1338.6566145559382	1682.2667817323238	1633.3899050915159	0.25294265329073273	0.24225174388858042	18.272326016152874	268.0339662088081	17.96556541031532	263.53414256180986
6.40906683659976	797.9271363040627	800.2868432112884	1062.4762852291851	1050.6459862183601	1212.5323593820146	1192.0705707761342	1369.1817126328863	1339.4311749589383	1683.2443345496674	1634.3388940705593	0.2529461791518852	0.24225511124945875	18.158931559046323	267.9756084589462	17.854095984097512	263.47707939511747
6.447684688369473	798.3818177107433	800.7432084796126	1063.0867705589649	1051.2498280154452	1213.2314271731693	1192.7579036710422	1369.9733539346255	1340.2055917074724	1684.2217622195851	1635.2877593925882	0.2529497476756819	0.24225851935475418	18.046046688270508	267.91438140225364	17.74312761420333	263.41719925860525
6.486535232122802	798.8363205738962	801.1993991730022	1063.6970851727447	1051.8535030400271	1213.9303314563529	1193.4450766407933	1370.7648405667462	1340.9798568401256	1685.199055435985	1636.2364919948295	0.2529533593790446	0.24226196869813776	17.933668027944805	267.8502477432485	17.63265698219402	263.35446553557995
6.525619869945995	799.2906389764329	801.6554094135623	1064.307222036635	1052.4570043623237	1214.629064599312	1194.1320821923448	1371.5561642889877	1341.7539622918382	1686.1762047712414	1637.1850826961763	0.252957014785176	0.2422654597792776	17.821792216473114	267.7831697235815	17.522680783673422	263.28884115451365
6.564940012373588	799.7447669248997	802.1112332475091	1064.9171740255865	1053.0603249627238	1215.3276188706827	1194.8189127353412	1372.3473167538884	1342.5278998926244	1687.1532006747066	1638.1335221957245	0.25296071442363405	0.2422689931039108	17.710415906438357	267.7131091148767	17.41319572813154	263.2202885817096
6.604497078439295	800.1986983485164	802.5668646442207	1065.5269339222375	1053.663457730662	1216.025986438737	1195.5055605808902	1373.1382895054296	1343.301661366257	1688.130033471149	1639.0818010712658	0.25296445883041124	0.2422725691839201	17.59953576433145	267.64002721145516	17.304198538839046	263.14876981652924
6.644292495727218	800.652427098225	803.022297495289	1066.1364944157774	1054.2663954634932	1216.7241593701453	1196.1920179403494	1373.9290739776955	1344.0752383289505	1689.1066933592183	1640.0299097777859	0.25296824854801214	0.24227618853740693	17.489148470738655	267.56388482809416	17.19568595285091	263.0742463862407
6.684327700423376	801.1059469457174	803.4775256135528	1066.7458481007836	1054.8691308653472	1217.4221296287121	1196.8782769240765	1374.7196614935042	1344.8486222880194	1690.0831704098666	1640.97783864593	0.25297208412553335	0.24227985168876698	17.379250719988704	267.48464229065576	17.08765472074265	262.9966793380736
6.724604137367524	801.559251582448	803.9325427321181	1067.3549874760397	1055.4716565459648	1218.1198890740886	1197.5643295401746	1375.5100432630136	1345.6218046405197	1691.0594545647527	1641.9255778804468	0.25297596611874323	0.24228355916876967	17.269839220214635	267.40225943227415	16.980101606683093	262.9160292360175
6.76512326010531	802.0123346186473	804.3873425033756	1067.9639049433547	1056.0739650195346	1218.8174294604894	1198.250167693225	1376.3002103823349	1346.394776671884	1692.0355356346433	1642.8731175586338	0.2529798950901658	0.24228731151463284	17.160910693257392	267.3166955875349	16.873023388308866	262.83225615433184
6.805886530940724	802.4651895823091	804.8419184979972	1068.5725928063546	1056.6760487035015	1219.5147424353745	1198.9357831829986	1377.090153832102	1347.1675295545301	1693.0114032977724	1643.8204476287412	0.25298387160915903	0.24229110927010317	17.0524618744912	267.22790958487894	16.766416856577052	262.7453196704737
6.846895420988873	802.9178099181754	805.2962642039232	1069.181043269263	1057.2778999173652	1220.211819538126	1199.621167703153	1377.879864476043	1347.940054346456	1693.9870470981987	1644.7675579083673	0.2529878962520036	0.2422949529855373	16.944489512776272	267.135859741451	16.66027881568516	262.6551788596844
6.888151410229076	803.3701889867027	805.7503730253383	1069.7892484356687	1057.8795108814654	1220.9086521987037	1200.3063128399149	1378.669333059521	1348.7123419898148	1694.9624564441287	1645.7144380828322	0.25299196960198284	0.24229884321797934	16.836990370424246	267.04050385757	16.55460608307476	262.5617922898091
6.92965598755826	803.8223200630238	806.2042382816379	1070.3972003072804	1058.4808737157568	1221.6052317362924	1200.991210070749	1379.4585502080724	1349.4843833094844	1695.937620606237	1646.6610777035373	0.2529960922494715	0.24230278053124543	16.729961223010832	266.9417992089584	16.44939548921502	262.4651180137007
6.971410650844719	804.2741963358853	806.6578532063726	1071.0048907826563	1059.0819804385546	1222.3015493579176	1201.675850763003	1380.2475064259072	1350.2561690115976	1696.9125287159407	1647.6074661862885	0.2530002647920212	0.2423067654960048	16.62339885933943	266.83970254156156	16.344643877595445	262.36511356415576
7.01341690698215	804.7258109065866	807.111210946193	1071.6123116559359	1059.6828229652856	1222.9975961570651	1202.3602261725482	1381.036192094414	1351.0276896820817	1697.8871697636866	1648.5535928096253	0.253004487834447	0.24231079868986435	16.517300081386566	266.7341700652323	16.24034810464036	262.2617359472497
7.055676271944047	805.1771567878938	807.5643045597715	1072.2194546155365	1060.2833931072048	1223.6933631122645	1203.0443274423912	1381.8245974706276	1351.798935785157	1698.861532597184	1649.4994467131037	0.2530087619889193	0.24231488069745433	16.411661704105427	266.6251574457856	16.136505039581607	262.1549416357593
7.098190270838397	805.6282269029459	808.017127016716	1072.8263112428488	1060.8836825701105	1224.3888410856666	1203.728145601279	1382.612712685688	1352.5698976618312	1699.8356059196342	1650.4450168955746	0.2530130878750506	0.24231901211051216	16.306480555464077	266.5126198006619	16.033111564382125	262.04468656284735
7.1409604379627405	806.0790140841522	808.4696711964683	1073.4328730109132	1061.4836829530357	1225.0840208216043	1204.4116715622783	1383.4005277432827	1353.3405655283682	1700.8093782879462	1651.3902922134332	0.2530174661199885	0.24232319352797058	16.201753476299928	266.39651169083663	15.930164573695947	261.9309261161834
7.183988316859528	806.529511072067	808.9219298871936	1074.039131283076	1062.0833857469283	1225.778892945129	1205.0948961213498	1384.1880325180625	1354.110929474747	1701.782838110907	1652.3352613788556	0.2530218973585069	0.2423274255560471	16.097477320221515	266.27678711447516	15.82766097475178	261.81361513084266
7.227275460371831	806.9797105142586	809.373895784651	1074.645077311632	1062.6827823333144	1226.4734479605365	1205.7778099558905	1384.9752167540435	1354.8809794630897	1702.7559736473509	1653.2799129580046	0.25302638223310064	0.2423317088083288	15.99364895353392	266.15339950009366	15.725597687216577	261.69270788205904
7.270823430699384	807.4296049641613	809.8255614910543	1075.2507022364546	1063.2818639829422	1227.1676762498696	1206.4604036232702	1385.7620700629882	1355.6507053260827	1703.7287730042974	1654.2242353692188	0.25303092139407757	0.24233604390586838	15.890265255142367	266.0263016996323	15.623971643191908	261.5681580795208
7.31463379945495	807.8791868799133	810.2769195139166	1075.855997083601	1063.8806218544155	1227.8615680714058	1207.1426675593434	1386.5485819227656	1356.4200967653685	1704.7012241350633	1655.1682168811783	0.2530355154996563	0.2423404314772692	15.787323116510379	265.8954459821398	15.522779787088439	261.4399188600655
7.358708147721062	808.3284486231845	810.7279622648848	1076.4609527639109	1064.479046992806	1228.555113558129	1207.8245920769496	1387.3347416756994	1357.1891433499288	1705.6733148373662	1656.1118456110526	0.25304016521606343	0.24234487215878328	15.684819441579748	265.76078402690473	15.422019075638673	261.3079427823832
7.403048066107065	808.7773824579889	811.1786820585611	1077.0655600715838	1065.0771303282559	1229.2483027161804	1208.5061673643952	1388.120538526889	1357.9578345144462	1706.6450327513942	1657.0551095226267	0.25304487121762925	0.24234936659440262	15.582751146557712	265.62226691440446	15.321686477591356	261.1721818163642
7.447655154806527	809.2259805494737	811.629071111296	1077.6698096827301	1065.6748626745461	1229.9411254232825	1209.1873834838993	1388.905961542501	1358.7261595576242	1707.6163653578421	1657.9979964243832	0.2530496341868879	0.2423539154359529	15.481115159998808	265.4798451217357	15.22177897383881	261.03258733957773
7.49253102365499	809.6742349627145	812.0791215399945	1078.2736921539267	1066.2722347276788	1230.633571427167	1209.868230370058	1389.6909996480706	1359.4941076405323	1708.5872999759556	1658.940493967605	0.25305445481467964	0.24235851934319066	15.379908422666631	265.33346851417446	15.122293557304147	260.8891101293848
7.537677292188054	810.1221376614722	812.5288253608774	1078.877197920729	1066.8692370644055	1231.3256303439541	1210.5486978282468	1390.4756416267435	1360.26166778488	1709.5578237615132	1659.882589644404	0.2530593338002504	0.24236317898390006	15.279127887379218	265.18308633743436	15.023227232746649	260.7417003544688
7.583095589699846	810.5696805069555	812.9781744882534	1079.4803172961908	1067.4658601407712	1232.0172916565411	1211.2287755330433	1391.2598761175332	1361.0288288713143	1710.5279237048198	1660.8242707857721	0.25306427185135605	0.2423678950339919	15.178770519069076	265.02864721175865	14.92457701685089	260.5903075696551
7.628787555301809	811.0168552565544	813.4271607332595	1080.0830404693463	1068.0620942906166	1232.7085447129496	1211.9084530266011	1392.0436916135282	1361.795579637665	1711.49758662865	1661.765524559574	0.25306926968436444	0.24237266817760283	15.078833294539436	264.8700991224614	14.826339937948433	260.43488070592866
7.674754837981857	811.4636535625674	813.8757758025956	1080.685357503684	1068.6579297240787	1233.3993787246648	1212.587719717021	1392.8270764600973	1362.5619086771862	1712.466799186177	1662.7063379685387	0.25307432802436464	0.24237749910719472	14.979313202486082	264.70738941358286	14.728513036099685	260.27536806531134
7.720999096663877	811.9100669709084	814.3240112972389	1081.2872583355997	1069.2533565260608	1234.0897827649508	1213.2665648766965	1393.610018853062	1363.3278044367698	1713.435547858878	1663.6466978482101	0.2530794476052707	0.2423823885236594	14.880207243433688	264.54046478070086	14.631093362982938	260.11171731265495
7.767522000267617	812.3560869198035	814.7718587111503	1081.8887327728366	1069.8483646546981	1234.7797457671516	1213.944977640646	1394.3925068368587	1364.0932552151455	1714.403818954416	1664.5865908648927	0.2530846291699317	0.24238733713642027	14.781512429603026	264.36927126249066	14.534077981752489	259.9438754678704
7.814325227768903	812.8017047384666	815.2193094299552	1082.4897704928962	1070.442943939793	1235.4692565229616	1214.6229470048127	1395.1745283026637	1364.858249161046	1715.3715986044856	1665.5260035135504	0.2530898734702397	0.24239234566353574	14.683225784820024	264.19375423225574	14.437463967005897	259.7717888975749
7.861410468260233	813.2469116457623	815.6663547296173	1083.0903610414382	1071.037084081235	1236.1583036806842	1215.3004618243576	1395.956070986507	1365.6227742713615	1716.3388727626457	1666.464922115697	0.25309518126724173	0.24239741483180793	14.585344344488476	264.0138583914959	14.341248404725775	259.5954033092421
7.908779421011744	813.6916987488564	816.1129857750949	1083.690493830663	1071.6307746474101	1236.846875743467	1215.977510811927	1396.737122467365	1366.3868183892737	1717.3056272021206	1667.4033328172563	0.2531005533312522	0.24240254537688807	14.487865155484542	263.82952776085585	14.245428392165195	259.4146637415106
7.956433795532517	814.1360570418426	816.5591936189767	1084.2901581376655	1072.2240050735766	1237.5349610675146	1216.6540825358938	1397.517670165218	1367.1503692023532	1718.2718475135723	1668.3412215863912	0.2531059904419656	0.24240773804338564	14.390785276103998	263.64070567290764	14.150001037800394	259.22951455722796
8.004375311632296	814.5799774043603	817.0049692001087	1084.889343102782	1072.816764660237	1238.2225478602847	1217.330165418591	1398.297701339102	1367.913414240653	1719.2375191028548	1669.2785742113194	0.25311149338857264	0.24241299358497725	14.294101775940362	263.4473347631865	14.05496346122527	259.0398994353018
8.052605699483543	815.0234506001929	817.4503033421996	1085.488037727907	1073.4090425714778	1238.9096241786553	1218.005747734509	1399.0772030851217	1368.6759408747653	1720.2026271887291	1670.2153762980884	0.2531170629698764	0.24241831276452017	14.197811735824871	263.2493569618382	13.960312793084086	258.84576136167743
8.101126699683881	815.4664672758495	817.8951867524119	1086.086230874795	1074.0008278332991	1239.596177927077	1218.6808176084828	1399.8561623344485	1369.43793631386	1721.1671568005636	1671.1516132683346	0.2531226999944105	0.24242369635416217	14.101912247779183	263.0467134862847	13.866046175033262	258.64704262293526
8.149940063318896	815.909017959131	818.3396100199348	1086.6839112633434	1074.592109331918	1240.2821968557007	1219.3553630138551	1400.6345658512919	1370.1993876037027	1722.1310927759987	1672.0872703570114	0.2531284052805563	0.2424291451354578	14.006400414935342	262.8393448322604	13.772160759650433	258.44368479703553
8.199047552025359	816.35109305768	818.7835636145462	1087.2810674698512	1075.182875812059	1240.9676685584857	1220.0293717706159	1401.4124002308522	1370.9602816246472	1723.0944197585895	1673.0223326100945	0.2531341796566687	0.24243465989948232	13.911273351421187	262.62719076499343	13.678653710305298	258.23562874415074
8.248450938054788	816.7926828575106	819.2270378851474	1087.87768792526	1075.773115875213	1241.6525804712787	1220.7028315435175	1402.189651897238	1371.7206050895986	1724.0571221954137	1673.9567848822512	0.2531400239611941	0.2424402414469497	13.816528182327602	262.4101903109404	13.585522201166896	258.022814599477
8.298152004337403	817.2337775215265	819.6700230582926	1088.4737609133758	1076.3628179778918	1242.3369198698801	1221.3757298401763	1402.9663071013713	1372.4803445419655	1725.019184334659	1674.8906118344921	0.25314593904279586	0.24244589058833044	13.722162043633944	262.1882817494916	13.492763417114475	257.80518176496844
8.348152544546481	817.6743670880161	820.1125092366921	1089.0692745690662	1076.951970429847	1243.0206738680802	1222.0480540091455	1403.7423519188603	1373.2394863535756	1725.9805902231776	1675.823797931791	0.25315192576048	0.24245160814397168	13.628172082055244	261.96140260226093	13.400374553591973	257.58266889848164
8.398454363163072	818.1144414691303	820.5544863976988	1089.6642168764333	1077.5405613922721	1243.7038294156675	1222.719791237959	1404.517772247844	1373.9980167225665	1726.941323704003	1676.7563274406677	0.25315798498372327	0.24245739494421858	13.534555455111331	261.72948962723603	13.308352816640763	257.3552139076346
8.449059275541144	818.553990449352	820.9959443917879	1090.2585756669823	1078.1285788759958	1244.3863732964371	1223.3909285511734	1405.29255380683	1374.7559216712696	1727.9013684138667	1677.6881844267673	0.25316411759259955	0.2424632518295366	13.441309330979493	261.49247880789335	13.216695422803241	257.1227539401734
8.49996910797308	818.9930036839335	821.4368729410021	1090.8523386177426	1078.7160107396337	1245.068292126141	1224.0614528083606	1406.066682132477	1375.5131870440425	1728.8607077806435	1678.6193527523772	0.2531703244779116	0.24246917965063594	13.348430888352596	261.2503053431865	13.125399598953663	256.8852253732621
8.551185697755594	819.4314706973254	821.8772616373907	1091.4454932493895	1079.3028446877317	1245.749572350443	1224.7313507020945	1406.8401425773789	1376.2697985050957	1729.8193250208021	1679.5498160739407	0.25317660654132285	0.24247517926859913	13.255917316506384	261.00290364099783	13.03446258236545	256.6425638072542
8.602710893256043	819.8693808815857	822.3170999414276	1092.0380269243321	1079.889068268888	1246.4302002428371	1225.400608755911	1407.6129203078074	1377.0257415362878	1730.7772031368086	1680.4795578395317	0.25318296469549034	0.24248125155500624	13.16376581516306	260.7502073071373	12.943881620611137	256.39470405547763
8.654546553979111	820.3067234947688	822.7563771804117	1092.6299268447829	1080.4746688738476	1247.1101619025433	1226.069213322241	1408.3850003014354	1377.7810014348945	1731.7343249145038	1681.4085612863025	0.25318939986420186	0.24248739739206512	13.07197359435304	260.4921491353598	12.85365397140231	256.1415801339608
8.706694550633951	820.7434876592937	823.1950825468423	1093.2211800508007	1081.0596337335737	1247.7894432523747	1226.7371505803176	1409.1563673450228	1378.5355633113463	1732.690672920443	1682.3368094378923	0.2531959129825093	0.2424936176727421	12.980537874527727	260.22866110049654	12.763776902624159	255.88312525342917
8.759156765201672	821.1796623603051	823.633205096788	1093.8117734183236	1081.6439499173068	1248.4680300365974	1227.4044065340663	1409.9270060320991	1379.289412086954	1733.6462294992275	1683.2642851018218	0.25320250499687125	0.24249991330089463	12.889455886273936	259.95967434559134	12.674247692213612	255.61927180943894
8.811935091003267	821.6152364439919	824.0707337482232	1094.4016936571531	1082.227604330586	1249.1459078187304	1228.0709670099618	1410.6969007605794	1380.0425324915875	1734.6009767707599	1684.19097086684	0.2532091768652901	0.24250628519140432	12.798724870395745	259.68511917450815	12.58506362816479	255.34995137373335
8.865031432767935	822.0501986159175	824.5076572793593	1094.99092730895	1082.8105837132657	1249.823061979366	1228.7368176548719	1411.4660357304015	1380.7949090613527	1735.5548966275248	1685.1168491002572	0.2532159295574563	0.24251273427031378	12.708342077836278	259.40492504206486	12.496222008343466	255.07509468274657
8.918447706701835	822.4845374393009	824.9439643269403	1095.5794607451714	1083.3928746374872	1250.4994777139207	1229.4019439338556	1412.234394941089	1381.5465261362103	1736.5079707317852	1686.0419019452254	0.2532227640548918	0.24251926147496347	12.61830476952855	259.11902054259554	12.407720140521633	254.79463162942557
8.972185840557227	822.9182413333016	825.3796433845372	1096.167280165015	1083.9744635056506	1251.1751400303929	1230.0663311279632	1413.0019621893223	1382.2973678575988	1737.4601805127843	1686.9661113180116	0.2532296813510944	0.24252586775412993	12.52861021638273	258.8273334012192	12.31955534226654	254.50849125316017
9.02624777370205	823.3512985712669	825.8146828008048	1096.7543715933125	1084.555336548341	1251.8500337470703	1230.729964331983	1413.7687210664537	1383.0474181660031	1738.4115071638844	1687.8894589052134	0.2532366824516876	0.24253255406816876	12.43925569923158	258.5297904635663	12.231724940897038	254.21660172950942
9.080635457189915	823.7836972789732	826.2490707777349	1097.3407208784226	1085.13547982225	1252.5241434902332	1231.3928284521867	1414.5346549560163	1383.7966607985159	1739.3619316397026	1688.8119261609693	0.2532437683745671	0.2425393213891552	12.350238508794064	258.226317686378	12.144226273438107	253.91889036117936
9.135350853830497	824.215425432838	826.6827953688769	1097.9263136900809	1085.7148792080584	1253.1974536918128	1232.0549082040288	1415.2997470311886	1384.545079286355	1740.3114346531859	1689.733494304112	0.25325094015005595	0.24254617070103038	12.261555945498912	257.9168401248171	12.057056686495343	253.61528356611961
9.190395938260405	824.6464708581142	827.1158444775435	1098.511135517236	1086.2935204083026	1253.869948587029	1232.7161881098323	1416.0639802522337	1385.2926569523602	1741.2599966726689	1690.6541443153028	0.2532581988210533	0.24255310299974533	12.173205319531917	257.6012819245807	11.970213536242227	253.30570686905412
9.245772697014415	825.0768212270658	827.548205854997	1099.0951716658567	1086.8713889452147	1254.5416122120066	1233.3766524964406	1416.827337363914	1386.0393769084587	1742.2075979188924	1691.5738569341295	0.2532655454431936	0.2425601192934106	12.085183950744977	257.27956631043344	11.883694188356458	252.99008489018888
9.301483128597186	825.50646405712	827.9798670986127	1099.6784072567152	1087.448470158537	1255.212428401354	1234.0362854928464	1417.5898008928675	1386.7852220531045	1743.1542183619847	1692.492612656169	0.2532729810849994	0.24256722060244693	11.997489168543325	256.9516155749443	11.797496017943558	252.66834133534576
9.357529243555355	825.9353867089983	828.4108156500199	1100.2608272231425	1088.0247492033113	1255.8823807857195	1234.6950710277915	1418.3513531449614	1387.53017506868	1744.0998377184117	1693.4103917300163	0.25328050682804504	0.24257440795973426	11.910118311918268	256.6173510692024	11.711616409502312	252.34039898516494
9.413913064550128	826.3635763848313	828.841038793228	1100.8424163087648	1088.6002110476456	1256.5514527893235	1235.35299282734	1419.1119762026128	1388.27421841888	1745.0444354478932	1694.3271741542824	0.2532881237671132	0.24258168241076875	11.823068729303486	256.27669319103006	11.6260527568229	252.00617968448205
9.47063662643026	826.791020126243	829.2705236527222	1101.4231590652016	1089.1748404704488	1257.2196276274517	1236.0100344124207	1419.8716519220734	1389.0173343460517	1745.9879907502764	1695.2429396745501	0.2532958330103614	0.24258904501381595	11.736337778533198	255.92956137345755	11.540802462950523	251.66560433118138
9.527701976305488	827.2177048124216	829.6992571915457	1102.003039849751	1089.7486220591486	1257.8868883039274	1236.666179096345	1420.6303619306905	1389.7595048685162	1746.9304825623778	1696.1576677803034	0.2533036356794853	0.2425964968400697	11.64992282680032	255.57587407479878	11.455862940132647	251.31859286586405
9.585111173620431	827.6436171581655	830.1272262093553	1102.58204282304	1090.3215402073727	1258.5532176085537	1237.3214099822935	1421.388087624131	1390.5007117778478	1747.8718895547893	1697.0713377018114	0.2533115329098852	0.24260403897381097	11.563821250611	255.21554876762093	11.371231609764436	250.96506426134147
9.642866290228868	828.0687437119064	830.5544173404596	1103.160151946652	1090.8935791126162	1259.218598114527	1237.9757099607787	1422.1448101635804	1391.2409366361376	1748.8121901286488	1697.9839284069908	0.25331952585083767	0.24261167251257051	11.478030435739129	254.84850192716112	11.286905902352373	250.60493651105207
9.700969410468568	828.493070853713	830.980817051829	1103.7373509807255	1091.4647227738717	1259.8830121758197	1238.6290617070727	1422.9005104729029	1391.9801607732102	1749.75136241237	1698.895418598218	0.25332761566566575	0.24261939856729142	11.392547777044456	254.47464901822968	11.202883257359645	250.23812661677948
9.75942263123647	828.9165847932641	831.4064116410862	1104.313623481523	1092.0349549892335	1260.5464419245252	1239.2814476786048	1423.6551692357637	1392.7183652838114	1750.689384258328	1699.805786709104	0.25333580353191065	0.24262721826249525	11.307370678567167	254.09390448621707	11.11916112326253	249.86455057904823
9.818228062064373	829.3392715678141	831.8311872344779	1104.8889527989813	1092.6042593534842	1261.2088692681941	1239.9328501123398	1424.4087668927402	1393.4555310247767	1751.6262332395286	1700.715010901253	0.2533440906415109	0.2426351327364502	11.222496553442397	253.7061817451031	11.035736957463087	249.48412338542403
9.877387825195074	829.7611170401191	832.2551297848169	1105.463322074222	1093.1726192556418	1261.8702758871154	1240.5832510221137	1425.161283638375	1394.1916386121502	1752.5618866462157	1701.623069060956	0.2533524782009782	0.24264314314134056	11.137922823780173	253.31139316427289	10.952608226225493	249.096758998523
9.936904055658934	830.1821068963518	832.6782250694082	1106.0367142370458	1093.74001787649	1262.5306432315847	1241.23263219595	1425.9126994182125	1394.9266684182837	1753.4963214824543	1702.5299387958682	0.25336096743157793	0.24265125064343807	11.053646920643587	252.90945005739923	10.869772404599644	248.7023703441082
9.996778901350961	830.6022266439836	833.1004586879409	1106.6091120033848	1094.3064381860652	1263.1899525191275	1241.8809751933325	1426.6629939257884	1395.6606005688902	1754.4295144626617	1703.435597431631	0.2533695595695116	0.2426594564232785	10.969666284023333	252.5002626714704	10.787226976404781	248.3008693003503
10.05701452310831	831.0214616096567	833.5218160603744	1107.1804978727437	1094.8718629411387	1263.8481847317098	1242.5282613424667	1427.4121465996047	1396.393414940083	1755.3614420081224	1704.3400220084757	0.2533782558661031	0.2426677616758357	10.885978362757669	252.08374017308233	10.70496943418948	247.89216668528388
10.117613094788254	831.439796937012	833.9422824247808	1107.7508541255913	1095.436274682646	1264.50532061289	1243.1744717374875	1428.1601366200407	1397.1250911553573	1756.2920802434269	1705.2431892777668	0.2533870575879831	0.24267616761070113	10.802580614445105	251.65979063668055	10.622997279093397	247.47617224420537
10.178576803346665	831.8572175845151	834.3618428351776	1108.3201628207444	1095.9996557331006	1265.1613406649692	1243.8195872356523	1428.9069429062627	1397.8556085825553	1757.2214049929103	1706.1450756985191	0.25339596601728104	0.2426846754522652	10.719470505513527	251.22832103449036	10.541308020918223	247.05279463945772
10.239907848916916	832.2737083232435	834.7804821593323	1108.8884057927055	1096.5619881939822	1265.8162251460878	1244.463588454498	1429.6525441130736	1398.5849463307948	1758.1493917770233	1707.0456574338773	0.2534049824518158	0.2426932864398994	10.6366455110292	250.78923722027685	10.459899178016713	246.62194143683882
10.301608444889292	832.6892537346523	835.1981850765397	1109.455564648979	1097.1232539430828	1266.4699540672939	1245.1064557689624	1430.3969186277377	1399.3130832473548	1759.076015808666	1707.9449103475442	0.25341410820529076	0.24270200182814355	10.554103114678583	250.3424439188384	10.378768277185372	246.18351909265039
10.363680817990868	833.1038382083174	835.6149360753775	1110.0216207673516	1097.6834346318312	1267.122507189584	1245.7481693084728	1431.1400445667641	1400.0399979145295	1760.001251989486	1708.842810000175	0.2534233446074899	0.24271082288689166	10.471840808826528	249.8878447144525	10.29791285372994	245.73743294307496
10.426127208365882	833.5174459396554	836.0307194514384	1110.5865552931532	1098.242511682591	1267.7738640209104	1246.3887089540135	1431.8818997726644	1400.7656686464568	1760.9250749061378	1709.7393316457353	0.2534326930044772	0.24271975090158465	10.389856094339848	249.42534203620744	10.217330451372618	245.28358719099197
10.488949869656532	833.9300609276131	836.445519305033	1111.1503491364754	1098.80046628592	1268.4240038131466	1247.0280543351437	1432.622461810663	1401.4900734858954	1761.847458826488	1710.634450227811	0.25344215475879955	0.242728787173401	10.308146480603682	248.9548371458368	10.137018622172036	244.82188489258988
10.552151069084381	834.3416669723363	836.8593195388735	1111.712982969366	1099.3572793978071	1269.0729055590307	1247.666184826997	1433.3617079653761	1402.2131902009776	1762.7683776957906	1711.528140375879	0.2534517312496895	0.24273793301945168	10.226709485421452	248.47623012392432	10.056974926490511	244.35222794458969
10.615733087532126	834.7522476728055	837.272103855721	1112.2744372229847	1099.9129317368663	1269.7205479890583	1248.3030795472318	1434.0996152374444	1402.9349962819135	1763.687805132798	1712.4203764015288	0.25346142387327336	0.24274718977298	10.145542635065794	247.98941985872807	9.977196932981315	243.87451707242872
10.679698219625935	835.1617864244633	837.6838557560257	1112.8346920847448	1100.4674037815223	1270.3669095683688	1248.9387173529688	1434.8361603401538	1403.6554689376812	1764.6057144258689	1713.311132294665	0.2534712340427815	0.24275655878355915	10.064643464145774	247.49430403116276	9.897682218523187	243.38865181658184
10.744048773818252	835.5702664167898	838.0945585355171	1113.3937274953978	1101.0206757671342	1271.0119684935585	1249.5730768376704	1435.5713196959778	1404.3745850926484	1765.5220785289782	1714.2003817196307	0.2534811631887578	0.24276604141729785	9.984009515577782	246.99077910135384	9.81842836818032	242.89453051926102
10.808787072471103	835.9776706308772	838.5041952827933	1113.9515231461103	1101.5727276831194	1271.6557026894977	1250.2061363280093	1436.3050694331234	1405.0923213831873	1766.4368700577338	1715.0880980113247	0.2534912127592784	0.24277563905704203	9.90363834058735	246.47874029664672	9.739432975142336	242.392050311435
10.87391545193992	836.3839818369602	838.9127488768605	1114.5080584754917	1102.1235392700185	1272.2980898060812	1250.837873880679	1437.0373853820072	1405.8086541542268	1767.3500612853097	1715.9742541712455	0.25350138422016666	0.24278535310258584	9.823527498587282	245.95808159571607	9.660693640687896	241.8811070987431
10.93943626265785	836.7891825919266	839.3202019846655	1115.0633126665962	1102.6730900165458	1272.939107214962	1251.4682672791894	1437.7682430717082	1406.5235594557842	1768.2616241383566	1716.8588228635106	0.25351167905521554	0.24279518497088073	9.743674557252234	245.4286957179138	9.58220797420472	241.36159554988262
11.00535186922059	837.193255236806	839.7265370585884	1115.6172646438974	1103.221359156604	1273.5787320062466	1252.0972940306183	1438.4976177263825	1407.2370130394522	1769.1715301928657	1717.7417764108257	0.2535220987664086	0.2428051360962481	9.664077092342268	244.8904741059523	9.503973593029514	240.8334090805438
11.071664650471687	837.5961818942168	840.1317363339132	1116.1698930702132	1103.7683256662554	1274.2169409851379	1252.7249313623197	1439.2254842616226	1407.9489903548395	1770.0797506699641	1718.6230867903976	0.25353264487414895	0.24281520793059666	9.58473268776288	244.34330691411742	9.425988122526178	240.29643984109862
11.138376999588447	837.9979444658032	840.5357818262726	1116.7211763436176	1104.3139682606786	1274.8537106685699	1253.3511562186147	1439.9518172808007	1408.65946654599	1770.9862564317	1719.5027256298274	0.25354331891748716	0.24282540194364025	9.505638935495881	243.7870829939202	9.348249195958488	239.75057870222372
11.205491324168262	838.398524629629	840.9386553290587	1117.2710925943004	1104.8582653910712	1275.4890172817745	1253.9759452574226	1440.676591071344	1409.3684164477388	1771.8910179767415	1720.3806642029258	0.25355412245435166	0.24283571962311942	9.426793435519357	243.22168987840996	9.270754454493726	239.19571524098865
11.273010046315514	838.7979038375573	841.3403384108176	1117.819619681409	1105.4011952415397	1276.1228367548356	1254.5992748468798	1441.3997796009971	1410.075814582054	1772.7940054360654	1721.256873425513	0.253565057061786	0.24284616247502527	9.34819379588771	242.64701377070742	9.193501547240885	238.63173772860318
11.340935602728974	839.1960633125926	841.7408124126044	1118.3667351898455	1105.942735725942	1276.7551447191954	1255.2211210619066	1442.1213565140258	1410.781635154323	1773.6951885685728	1722.1313238511557	0.25357612433618637	0.2428567320238286	9.269837632537019	242.06293952604756	9.11648813103784	238.05853311211104
11.409270444789758	839.5929840461945	842.1400584453139	1118.9124164270265	1106.4828644846937	1277.385916504114	1255.8414596807315	1442.8412951273763	1411.4858520495911	1774.594536756658	1723.0039856668488	0.2535873258935421	0.24286742981270693	9.19172256933598	241.46935063845012	9.039711870525935	237.47598700245726
11.478017038649782	839.9886467955704	842.5380573869854	1119.4566404196214	1107.0215588815524	1278.015127133108	1256.4602661813951	1443.5595684268076	1412.1884388287795	1775.4920190017435	1723.8748286886723	0.2535986633696787	0.24287825740378016	9.113846238109545	240.86612922823406	8.963170438182715	236.88398366209003
11.547177865320764	840.3830320809355	842.9347898800812	1119.9993839102458	1107.5587960003622	1278.642751320344	1257.077515738209	1444.2761490629775	1412.8893687248521	1776.3876039197596	1724.7438223573902	0.2536101384205081	0.24288921637834474	9.03620627849341	240.25315602403134	8.886861514154589	236.2824059864215
11.616755420763786	840.7761201827385	843.3302363287235	1120.5406233541166	1108.0945526417531	1279.2687634669821	1257.6931832181651	1444.9910093474714	1413.5886146389319	1777.281259736561	1725.6109357339872	0.253621752722276	0.242900308337114	8.958800337937646	239.6303103484679	8.810782786273194	235.6711354907602
11.686752215979308	841.1678911388676	843.7243768959185	1121.0803349156806	1108.6288053198202	1279.893137657497	1258.3072431773232	1445.7041212488066	1414.2861491363903	1778.1729542833136	1726.4761374951815	0.2536335079718165	0.24291153490046014	8.881626071713981	238.9974701044266	8.734931950066311	235.05005229613744
11.75717077709787	841.5583247418194	844.1171915007391	1121.6184944652007	1109.161530258759	1280.5158476559486	1258.91966985715	1446.4154563883874	1414.9819444428852	1779.06265499182	1727.3393959288696	0.25364540588681084	0.24292289770865813	8.804681142832123	238.35451175802154	8.659306708683289	234.41903511370765
11.82801364547121	841.9474005358413	844.5086598154859	1122.1550775753055	1109.6927033894667	1281.136866902214	1259.5304371808218	1447.1249860364069	1415.6759724403591	1779.95032888979	1728.2006789295326	0.25365744820604363	0.24293439842213563	8.727963222037943	237.70131032445352	8.583904772851383	233.77796122877044
11.899283377763982	842.3350978140459	844.8987612628104	1122.6900595175075	1110.2223003461033	1281.7561685081848	1260.1395187494827	1447.8326811077225	1416.36820466299	1780.8359425960741	1729.05995399358	0.2536696366896702	0.24294603872172407	8.651469987826204	237.0377393530507	8.508723860921236	233.1267064876447
11.970982546046038	842.7213956154932	845.2874750128206	1123.2234152586816	1110.7502964626296	1282.373725253921	1260.7468878384775	1448.538512157677	1417.058612293112	1781.719462315838	1729.9171882146666	0.2536819731194821	0.2429578203089132	8.575199126316875	236.36367090925341	8.433761698768649	232.4651452807302
12.043113737885237	843.1062727222383	845.67477998014	1123.755119457499	1111.2766667692886	1282.9895095837544	1261.3525173935216	1449.2424493778653	1417.7471661570705	1782.60085383567	1730.7723482789277	0.25369445929917667	0.24296974490610868	8.499148331300603	235.6789755609352	8.359016019792762	231.7931505269662
12.115679556440844	843.4897076563589	846.0606548209522	1124.28514646084	1111.8013859890686	1283.6034936023702	1261.9563800268534	1449.9444625918802	1418.4338367210562	1783.4800825186687	1731.625400460191	0.2537070970546312	0.24298181425689425	8.423315304185962	234.9835223618138	8.284484564879676	231.11059365875553
12.188682620557461	843.8716786769395	846.4450779300013	1124.8134703001497	1112.3244285341134	1284.2156490708253	1262.558448013325	1450.6445212509861	1419.1185940868738	1784.3571132994398	1732.4763106151142	0.25371988823418135	0.2429940301262968	8.347697753988541	234.27717883576406	8.210165082396998	230.41734460642328
12.26212556485955	844.2521637770375	846.8280274375738	1125.3400646877744	1112.8457685021099	1284.825947402547	1263.1586932864739	1451.3425944297724	1419.8014079876873	1785.2319106790767	1733.3250441782927	0.2537328347089013	0.24300639430105433	8.272293397318208	233.55981096046162	8.136055328190196	229.71327178244246
12.336011039846525	844.6311406806054	847.2094812064387	1125.864903013242	1113.365379672625	1285.4343596592662	1263.757087434531	1452.0386508217357	1420.482247783698	1786.1044387200523	1734.171566157295	0.25374593837288867	0.24301890858988612	8.19709995829362	232.83128315018257	8.062153065477105	228.9982420638844
12.41034171198835	845.0085868393918	847.5894168287616	1126.3879583395164	1113.8832355034097	1286.0408565469263	1264.3536016964006	1452.7326587348334	1421.161082457791	1786.9746610410807	1735.0158411276518	0.2537592011435517	0.24303157482376964	8.122115168614982	232.09145824148436	7.988456064937054	228.27212077885633
12.485120263821853	845.3844794298054	847.9678116229894	1126.9092033992117	1114.399309126669	1286.6454084115423	1264.9482069575986	1453.424586086988	1421.8378806111386	1787.8425408119194	1735.857833227805	0.25377262496190256	0.24304439485621956	8.047336767484012	231.3401974751905	7.914962104616279	227.53477168868994
12.560349394047481	845.7587953497482	848.3446426306972	1127.4286105907565	1114.9135733452847	1287.247985235015	1265.5408737461385	1454.1144004015332	1422.5126104587414	1788.7080407481042	1736.6975061539788	0.2537862117928529	0.2430573705635679	7.9727625016003	230.57736048023799	7.841668969938837	226.78605697178864
12.63603181762671	846.1315112154193	848.7198866134095	1127.9461519745355	1115.4260006290067	1287.848556630906	1266.1315722283857	1454.802068802628	1423.185239824941	1789.571123105648	1737.5348231550192	0.25379996362551227	0.24307050384525156	7.8983901251303905	229.80280525647686	7.768574453668407	226.02583720727125
12.712170265880024	846.5026033580792	849.0935200493823	1128.4617992689725	1115.9365631105968	1288.4470918401614	1266.7202722048582	1455.4875580106057	1423.855736138871	1790.4317496756612	1738.3697470271604	0.25381388247349346	0.24308379662410298	7.82421739970232	229.016388158052	7.695676355919204	225.25397135858657
12.78876748658549	846.8720478207904	849.4655191303606	1128.9755238465905	1116.4452325819434	1289.043559726802	1267.3069431059957	1456.1708343372911	1424.5240664298706	1791.2898817789348	1739.202240108751	0.2538279703752183	0.2430972508466403	7.750242094416535	228.21796387733775	7.6229724841196	224.47031675669132
12.865826244077915	847.2398203551209	849.8358597582973	1129.4872967300207	1116.951980490128	1289.6379287735615	1267.8915539878715	1456.8518636812585	1425.1901973228473	1792.1454802604571	1740.032264274916	0.2538422293942298	0.24311086848336858	7.676461985782225	227.40738542599138	7.550460653009395	223.67472908322816
12.943349319348618	847.6058964178136	850.2045175420427	1129.9970885879743	1117.4567779334538	1290.2301670774782	1268.474073527875	1457.530611523043	1425.8540950335887	1792.998505483874	1740.8597809321668	0.25385666161950804	0.24312465152907814	7.6028748577373335	226.58450411900412	7.478138684636178	222.86706235367456
13.0213395101458	847.9702511674258	850.5714677939986	1130.5048697311727	1117.959595657437	1290.8202423454509	1269.0544700203352	1458.2070429203027	1426.5157253640298	1793.8489173258909	1741.6847510129503	0.2538712691657883	0.2431386020031501	7.529478501630365	225.74916955744266	7.40600440830076	222.04716889982228
13.099799631075467	848.3328594609322	850.9366855267415	1131.0106101082374	1118.4604040507525	1291.408121889738	1269.6327113721113	1458.8811225029326	1427.1750536974703	1794.6966751706195	1742.5071349701475	0.25388605417388665	0.24315272194986629	7.456270716204926	224.90122960999724	7.334055660618105	221.21489935385762
13.178732513703073	848.6936958502992	851.300145449611	1131.5142793015389	1118.9591731411438	1291.9937726234207	1270.2087650981343	1459.5528144681275	1427.8320449937437	1795.5417379038638	1743.3268927715128	0.25390101881102684	0.24316701343872155	7.383249307615188	224.0405303965381	7.262290285448216	220.3701026296767
13.258141006655675	849.0527345790199	851.6618219652662	1132.015846523003	1119.4558725912889	1292.577161055814	1270.782598316899	1460.2220825753927	1428.4866637843354	1796.3840639073462	1744.1439838940526	0.25391616527117156	0.24318147856474073	7.310412089361307	223.1669162689068	7.190706133899766	219.51262590577244
13.338027975724735	849.4099495786157	852.0216891662036	1132.51528060987	1119.950471694622	1293.1582532878301	1271.3541777459168	1460.888890141502	1429.1388741674496	1797.2236110528709	1744.9583673183467	0.2539314957753612	0.2431961194488006	7.237756882372196	222.28022979543312	7.119301064371939	218.64231460919837
13.418396303969553	849.7653144651143	852.3797208312515	1133.012550020428	1120.4429393711237	1293.7370150073082	1271.9234696971234	1461.5532000354192	1429.7886398030344	1798.0603366964438	1745.770001522823	0.25394701257205293	0.24321093823795356	7.165281514895469	221.38031174000935	7.048072942469844	217.75901239554514
13.49924889182131	850.1188025354719	852.735890422013	1133.5076228296764	1120.9332441630513	1294.3134114842696	1272.4904400722282	1462.2149746731377	1430.4359239077403	1798.8941976722974	1746.5788444779437	0.25396271793746783	0.24322593710576026	7.092983822557471	220.46700104582123	6.977019641039988	216.86256113220588
13.580588657187745	850.4703867639878	853.0901710792951	1134.0004667249782	1121.4213542306486	1294.8874075661622	1273.0550543580346	1462.8741760125056	1431.0806892498483	1799.725150286901	1747.3848536403716	0.25397861417593837	0.24324111825262112	7.020861648400569	219.54013481838047	6.906139040238486	215.9528008828056
13.662418535558457	850.8200397986611	853.4425356194914	1134.491049001645	1121.907237347801	1295.4589676730272	1273.6172776217065	1463.5307655479698	1431.7228981441353	1800.5531503128686	1748.1879859470532	0.25399470362026483	0.24325648390611485	6.948912842793106	218.5995483045117	6.835429027398277	215.02956988546066
13.744741480110864	851.1677339575283	853.792956530925	1134.9793365584899	1122.3908608976415	1296.028055792634	1274.177074505977	1464.1847043052833	1432.3625124466819	1801.3781529828311	1748.9881978092326	0.25401098863207533	0.24327203632134284	6.877135263466698	217.64507487547235	6.764887497097334	214.09270453624777
13.827560461816718	851.5134412249546	854.1414059701707	1135.465295893332	1122.8721918681294	1296.5946354755567	1274.734409224328	1464.8359528361461	1432.9994935496416	1802.2001129832279	1749.7854451064313	0.2540274716021863	0.24328777778127417	6.8055267755362365	216.67654600803507	6.694512351195044	213.1420393724402
13.910878469549415	851.8571332479007	854.4878557583339	1135.9488930984649	1123.3511968475775	1297.1586698302153	1275.2892455561112	1465.4844712128117	1433.6338023759558	1803.0189844480565	1750.579683180353	0.25404415495097427	0.2433037105971002	6.734085251488068	215.69379126667627	6.624301498771274	212.17740705233882
13.9946985101918	852.1987813321455	854.8322773772935	1136.4300938560702	1123.8278420201336	1297.720121517854	1275.8415468416226	1466.130219022622	1434.265399374007	1803.8347209525393	1751.3708668287218	0.2540610411287483	0.24331983710858868	6.6628085711863605	214.69663828378543	6.554252856169114	211.19863833786803
14.079023608744702	852.5383564384788	855.1746419659137	1136.9088634335974	1124.3020931612245	1298.278952747482	1276.3912759771333	1466.7731553624992	1434.89424451223	1804.6472755067402	1752.1589502990714	0.2540781326161275	0.24333615968444597	6.591694621892202	213.684912741679	6.484364347003975	210.20556207603659
14.163856808436103	852.8758291788566	855.5149203162165	1137.3851666790902	1124.773915632952	1298.8351252707573	1276.938395409866	1467.4132388333794	1435.5202972736638	1805.4566005491106	1752.9438872824646	0.2540954319244262	0.2433526807226827	6.520741298242683	212.6584383531008	6.414633902135392	209.19800517961266
14.24920117083096	853.2111698125207	855.8530828695214	1137.8589680164766	1125.2432743794457	1299.3886003768255	1277.482867132926	1468.0504275345945	1436.1435166504527	1806.2626479399776	1753.7256309071508	0.25411294159604114	0.2433694026509844	6.4499465022872755	211.61703684245003	6.345059459708864	208.1757926091086
14.335059775941703	853.54434824208	856.1890997125473	1138.3302314408063	1125.7101339221715	1299.9393388871058	1278.0246526801834	1468.684679058193	1436.763861138293	1807.0653689549576	1754.5041337321604	0.2541306642048446	0.24338632792708761	6.379308143496928	210.56052792677656	6.275638965182225	207.13874735470745
14.421435722339384	853.8753340095637	856.5229405734807	1138.7989205134493	1126.1744583551983	1300.487301150031	1278.5637131211095	1469.3159504832167	1437.3812887308277	1807.8647142783186	1755.2793477408454	0.2541486023565849	0.24340345903915928	6.308824138771342	209.48872929665959	6.206370371295634	206.0866904159775
14.50833212726552	854.2040962924286	856.8545748180063	1139.264998357246	1126.6362113404164	1301.0324470357336	1279.100009055554	1469.9441983699126	1437.9957569139867	1808.6606339962661	1756.051224334343	0.25416675868928906	0.24342079850618417	6.238492412452615	208.40145659662085	6.1372516381052264	205.019440783537
14.595752126744532	854.5306038995368	857.1839714453002	1139.7284276516127	1127.0953561027106	1301.5747359306824	1279.633500608484	1470.569378753892	1438.6072226602678	1809.4530775901678	1756.8197143249818	0.2541851358736719	0.2434383488783537	6.168310896333423	207.2985234055086	6.068280733006759	203.93681542010745
14.683698875697011	854.8548252670935	857.5110990839906	1140.1891706275997	1127.5518554250928	1302.1141267322682	1280.164147424665	1471.1914471402342	1439.2156424229709	1810.2419939297117	1757.5847679296257	0.25420373661355183	0.2434561127374635	6.098277529693405	206.17974121752195	5.999455630747434	202.838629241538
14.772175548053516	855.1767284545513	857.8359259880785	1140.6471890629068	1128.0056716437857	1302.6505778433404	1280.6919086632981	1471.8103584975377	1439.8209721303706	1811.0273312659995	1758.3463347629502	0.2542225636462714	0.24347409269731168	6.0283902593182574	205.04491942262393	5.930774313434085	201.72469509669463
14.861185336869132	855.496281140475	858.1584200328235	1141.1024442768503	1128.4567666432597	1303.18404716669	1281.2167429925983	1472.4260672519054	1440.4231671798375	1811.8090372245704	1759.1043638306535	0.254241619743121	0.2434922914041095	5.958647039501557	203.89386528660543	5.862234770585019	200.59482374973595
14.95073145443871	855.8134506183732	858.4785487105952	1141.554897125285	1128.9051018512318	1303.7144920994833	1281.738608584337	1473.038527280886	1441.022182431907	1812.5870587983618	1759.8588035226094	0.2542609077097736	0.24351071153688986	5.8890458321120605	202.7263839325169	5.793834999145474	199.4488238603517
15.040817132412794	856.1282037924915	858.7962791266834	1142.0045079954818	1129.350638233611	1304.241869527647	1282.2574631083196	1473.6476919073507	1441.6179722042843	1813.3613423406034	1760.6096016059478	0.2542804303867188	0.243529355807925	5.819584606559147	201.5422783184913	5.725573003463069	198.28650196213857
15.131445621914246	856.4405071735648	859.1115779950735	1142.4512368009493	1129.7933362893955	1304.7661358201865	1282.7732637268136	1474.2535138933067	1442.2104902657961	1814.131833557629	1761.3567052180624	0.2543001906497089	0.24354822696315154	5.750261339830104	200.34134921900113	5.657446795362375	197.10766244545812
15.222620193655578	856.7503268745397	859.4244116341868	1142.8950429762233	1130.2331560455364	1305.2872468234739	1283.285967088937	1474.855945433668	1442.7996898302924	1814.8984775016452	1762.1000608595727	0.2543201914102045	0.2435673277825954	5.681074016593811	199.12339520678506	5.589454394189488	195.9121075378207
15.31434413805701	857.0576286062579	859.7347459625825	1143.3358854715989	1130.6700570517428	1305.805157855471	1283.7955293249843	1475.454938149961	1443.3855235504861	1815.6612185634115	1762.8396143872005	0.254340435615833	0.24358666108080948	5.61202062915163	197.88821263061254	5.521593826797471	194.69963728333823
15.406620765365147	857.3623776730994	860.0425464946229	1143.7737227478192	1131.1039983752473	1306.3198236999012	1284.3019060407069	1476.0504430839703	1443.9679435117375	1816.4200004648644	1763.5753110065932	0.25436092625084783	0.24360622970731133	5.543099177461954	196.6355955945328	5.453863127580917	193.47004952214775
15.499453405772549	857.6645389685893	860.3477783360988	1144.208512770714	1131.5349385955199	1306.831198600366	1284.805052311534	1476.642410691324	1444.5469012257784	1817.1747662516566	1764.3070952650633	0.25438166633659437	0.24362603654702994	5.474307669256632	195.3653359405289	5.386260338552347	192.2231398729782
15.592845409537835	857.9640769709749	860.6504061798264	1144.6402130057998	1131.962835798944	1307.3392362544237	1285.304922676759	1477.2307908350383	1445.1223476243908	1817.9254582856533	1765.0349110442876	0.25440265893198705	0.2436460845207571	5.4056441200164045	194.07722322660265	5.318783509354944	190.95870171207935
15.686800147106629	858.260955738754	860.9503943011952	1145.068780412821	1132.387647573435	1307.8438898075935	1285.801471133652	1477.8155327789784	1445.6942330530132	1818.6720182373317	1765.7587015529075	0.2544239071339853	0.24366637658560564	5.337106553008198	192.77104470625636	5.251430697282558	189.67652615284896
15.781321009233178	858.5551389061761	861.2477065536904	1145.4941714402541	1132.809331003022	1308.3451118473272	1286.294651131541	1478.3965851812818	1446.262507264304	1819.4143870781297	1766.478409319089	0.25444541407808197	0.2436869157354735	5.2686929993506055	191.4465853087604	5.184199967340646	188.37640202636248
15.87641140710273	858.8465896786983	861.5423063643673	1145.9163420197533	1133.2278426623725	1308.8428543969085	1286.7844155658204	1478.973896087708	1446.8271194116323	1820.1525050727098	1767.1939761829922	0.2544671829387965	0.24370770500151345	5.200401498036626	190.1036276187515	5.117089392262642	187.05811586108757
15.972074772454643	859.1352708284124	861.834156729299	1146.3352475605625	1133.6431386112806	1309.33706890932	1287.2707167719275	1479.547412924942	1447.3880180425265	1820.88631177117	1767.905343289191	0.25448921693017196	0.2437287474526104	5.132230096029161	188.74195185684948	5.050097052630008	185.72145186478156
16.06831455770623	859.4211446894307	862.1232202089817	1146.7508429438692	1134.0551743891053	1309.8277062610412	1287.7535065192571	1480.117082493831	1447.9451510920587	1821.6157460011748	1768.612451079018	0.25451151930628335	0.2437500461958629	5.064176848207353	187.36133585646166	4.983221036802206	184.36619190109195
16.165134236077357	859.7041731532286	862.4094589236973	1147.1630825171098	1134.4639050091505	1310.3147167457935	1288.2327360050153	1480.6828509625584	1448.4984658761616	1822.340745860002	1769.3152392828272	0.2545340933617498	0.2437716043770747	4.996239817511196	185.961555046204	4.91645944105403	182.99211547200684
16.262537301715792	859.9843176639657	862.692834548856	1147.5719200882404	1134.8692849530205	1310.7980500682474	1288.7083558480429	1481.2446638597742	1449.0479090849096	1823.0612487065553	1770.0136469122174	0.2545569424322541	0.24379342518124814	4.928417074976096	184.54238242909196	4.8498103696128965	181.59899969765684
16.36052726982327	860.2615392137529	862.9733083102805	1147.9773089199425	1135.2712681649045	1311.277655337658	1289.1803160825623	1481.8024660676472	1449.593426775719	1823.777191153265	1770.707612252156	0.25458006989507015	0.2438155118330899	4.860706699735601	183.1035885598394	4.783271934668846	180.18661929448717
16.459107676782416	860.5357983378955	863.250840979471	1148.3792017237956	1135.6698080458334	1311.7534810614552	1289.6485661518896	1482.3562018148718	1450.1349643665062	1824.488509057947	1771.3970728530567	0.25460347916959675	0.24383786759751755	4.793106779108712	181.64494152611587	4.716842256455493	178.75474655634025
16.55828208028434	860.8070551100883	863.5253928688202	1148.7775506543878	1136.0648574478712	1312.2254751387795	1290.1130549020809	1482.9058146696016	1450.6724666287737	1825.195137515569	1772.0819655227651	0.2546271737178984	0.24386049578017882	4.725615408700833	180.16620692884317	4.650519463340061	177.30315133486874
16.658054059457015	861.0752691375893	863.7969238268057	1149.1723073034007	1136.4563686682843	1312.6935848539717	1290.5737305755424	1483.4512475323472	1451.2058776806596	1825.8970108499723	1772.7622263185096	0.25465115704525426	0.24388339972797216	4.658230692392863	178.6671478599019	4.584301691835208	175.83160101852263
16.758427214994473	861.3403995563376	864.065393233129	1149.5634226936183	1136.8442934436325	1313.1577568699897	1291.0305408045679	1483.9924426287826	1451.7351409798987	1826.5940626054883	1773.4377905387403	0.25467543270071447	0.2439065828295795	4.590950742443965	177.14752488213708	4.518187086674516	174.33986051208922
16.859405169286727	861.6024050260525	864.3307599938336	1149.9508472729142	1137.228582943843	1313.617937221796	1291.483432604841	1484.5293415025199	1452.260199316756	1827.286225538515	1774.1085927149343	0.25470000427766254	0.2439300485160029	4.523773679551596	175.6070960095094	4.452173800880701	172.82769221730996
16.960991566550526	861.8612437252823	864.5929825363736	1150.3345309081728	1137.609187766214	1314.0740713096702	1291.9323523688727	1485.0618850078056	1452.780994806875	1827.9734316089955	1774.7745666033065	0.25472487541438754	0.24395380026110922	4.456697632900614	174.0456166851509	4.386259995832916	171.29485601207125
17.063190072960847	862.1168733464258	864.8520188046565	1150.7144228791733	1137.9860579293872	1314.5261038924814	1292.377245859394	1485.590013302167	1453.2974688840889	1828.6556119718452	1775.4356451764663	0.25475004979466287	0.24397784158218333	4.389720740282428	172.46283976337872	4.320443841343149	169.74110923151602
17.166004376783235	862.3692510907179	865.1078262540448	1151.0904718724266	1138.359142867268	1314.9739790809083	1292.818058202695	1486.1136658390024	1453.8095622931648	1829.3326969683003	1776.0917606150024	0.2547755311483333	0.24400217604048874	4.322841148125008	170.85851548734354	4.25472351571625	168.16620664691436
17.26943818850684	862.6183336631707	865.3603618463213	1151.4626259749575	1138.728391422896	1315.4176403305928	1293.2547338819081	1486.632781360097	1454.3172150824837	1830.0046161171847	1776.742844298986	0.2548013232519095	0.2440268072418324	4.256057011565645	169.23239146810374	4.189097205829057	166.56990044555278
17.37349524097843	862.8640772674887	865.6095820446201	1151.8308326680467	1139.0937518422745	1315.8570304352538	1293.6872167302417	1487.1472978880936	1454.8203665966735	1830.6712981061219	1777.388826799419	0.2548274299291712	0.24405173883714268	4.189366494553724	167.58421266591176	4.123563107194059	164.95194021073985
17.478179289537028	863.1064376009417	865.855442808321	1152.1950388209214	1139.4551717681481	1316.2920915197403	1294.1154499241586	1487.657152718895	1455.3189554691758	1831.3326707826582	1778.0296378696025	0.2548538550517781	0.2440769745230526	4.122767769928032	165.91372136966675	4.058119424067627	163.312072903238
17.583494112149474	863.3453698492098	866.0978995879124	1152.5551906844075	1139.8125982337444	1316.7227650330397	1294.5393759765132	1488.1622824140188	1455.812919614763	1831.9886611453342	1778.6652064364457	0.2548806025398901	0.2441025180424884	4.056259019488607	164.2206571753195	3.9927643695100414	161.65004283952294
17.689443509546752	863.5808286811817	866.3369073198108	1152.91123388452	1140.1659776564522	1317.1489917412177	1294.9589367296167	1488.662622792873	1456.3021962219832	1832.6391953346574	1779.2954605916866	0.25490767636279565	0.24412837318527206	3.989838434068588	162.50475696640206	3.9274961654518847	159.96559167208034
17.79603130536116	863.8127682437323	866.5724204211551	1153.2631134160233	1140.5152558314728	1317.570711720325	1295.374073348271	1489.1581089249937	1456.7867217455635	1833.284198624031	1779.9203275830655	0.2549350805395478	0.2441545437887259	3.923504213684282	160.76575489525567	3.8623130428495642	158.25845837191446
17.90326134626431	864.0411421564565	866.8043927845613	1153.6107736359372	1140.8603779254154	1317.9878643492395	1295.784726312743	1489.6486751222128	1457.2664318987502	1833.923595410595	1780.5397338054177	0.25496281913960966	0.24418103373829156	3.8572545675469883	159.00338236041716	3.7972132416898603	156.52837920555612
18.011137502105942	864.2659035063693	867.0327777728406	1153.954158256994	1141.2012884698454	1318.4003883024548	1296.190835411679	1490.134254930765	1457.741261645581	1834.5573092059942	1781.153604791689	0.25499089628351035	0.24420784696815143	3.791087714233072	157.21736798936035	3.7321950111554543	154.77508771850262
18.119663666053608	864.4870048425805	867.257528213693	1154.2932103410633	1141.5379313547992	1318.8082215428317	1296.5923397349911	1490.6147811233493	1458.211145193122	1835.1852626270916	1781.7618652039055	0.2550193161435058	0.2442349874618628	3.7250018817130695	155.4074376161152	3.6672566096622177	152.99831471327343
18.228843754733095	864.7043981709205	867.4785963943516	1154.6278722925094	1141.8702498222356	1319.211301314271	1296.989177666658	1491.0901856911094	1458.67601598362	1835.8073773865815	1782.3644388240386	0.25504808294425435	0.24426245925300025	3.658995307502664	153.57331426331075	3.6023963049992744	151.19778823136585
18.338681708369887	864.9180349485547	867.6959340562152	1154.9580858515328	1142.1981864594675	1319.6095641343716	1297.381286877518	1491.560399835588	1459.1358066866303	1836.4235742835722	1782.9612485448476	0.25507720096349656	0.24429026642580515	3.5930662387581833	151.7147181223263	3.537612374429955	149.3732335345121
18.44918149093129	865.1278660785399	867.9094923894236	1155.2837920874363	1142.5216831925216	1320.0029457869978	1297.7686043179706	1492.0253539605874	1459.5904491910537	1837.0337731940504	1783.5522163606026	0.25510667453274716	0.2443184131158455	3.5272129323402623	149.831366532424	3.472903104746365	147.52437308322988
18.56034709026951	865.3338419043728	868.1192220274232	1155.6049313918732	1142.8406812794801	1320.3913813148304	1298.1510662106587	1492.484977664006	1460.039874597148	1837.6378930613207	1784.137263357784	0.25513650803799676	0.2443469035106843	3.461433654989378	147.92297396319918	3.4082667924412817	145.65092652005842
18.672182518265565	865.535912204487	868.3250730414832	1155.9214434720307	1143.1551213037596	1320.7748050118414	1298.5286080430817	1492.9391997295895	1460.4840132084616	1838.2358518863377	1784.7163097056798	0.25516670592042173	0.24437574185055913	3.3957266833849644	145.9892519939167	3.3437017437845498	143.75261064997176
18.784691810974078	865.7340261867338	868.5269949351922	1156.2332673437895	1143.4649431673606	1321.153150415738	1298.9011645601763	1493.3879481186507	1460.9227945237276	1838.8275667179958	1785.2892746469415	0.2551972726771048	0.2444049324290675	3.3300903043009384	144.02990929581574	3.2792062749404067	141.82913942125742
18.897879028768923	865.9281324828205	868.7249366389153	1156.540341324821	1143.7700860840648	1321.5263503003443	1299.26866975683	1493.8311499617103	1461.3561472286883	1839.412953643331	1785.8560764880494	0.2552282128617662	0.24443447959386463	3.264522814699376	142.04465161211556	3.2147787120929934	139.8802239074139
19.01174825648978	866.1181791427291	868.9188465042295	1156.8426030276607	1144.0704885725993	1321.8943366679412	1299.6310568703661	1494.2687315501032	1461.7839991878816	1839.9919277776671	1786.4166325897336	0.25525953108550437	0.24446438774737064	3.1990225218669366	140.03318173994194	3.1504173915673164	137.90557228896068
19.126303603589555	866.3041136290946	869.1086722983192	1157.1399893527234	1144.3660884497508	1322.257040741554	1299.988258372964	1494.7006183275103	1462.2062774363576	1840.5644032546797	1786.9708593573077	0.2552912320175468	0.24449466134748662	3.133587743524913	137.995199511206	3.0861206599292927	135.90488983431715
19.241549204282624	866.4858828115621	869.2943611983502	1157.4324364812871	1144.656822823445	1322.6143929571917	1300.340205964043	1495.1267348814467	1462.6229081713507	1841.1302932164037	1787.518672230949	0.2553233203860118	0.24452530490832028	3.0682168079756593	135.93040177493822	3.021886874138545	133.87787888248567
19.357489217694134	866.6634329611137	869.4758597858098	1157.7198798684346	1144.9426280857804	1322.966322956045	1300.6868305625933	1495.5470049346964	1463.033816743896	1841.6895098031694	1788.059985675907	0.2553558009786814	0.24455632300092556	3.0029080542144584	133.83848237828352	2.9577144016657257	131.82423882512376
19.474127828010037	866.8367097443607	869.653114040822	1158.0022542359468	1145.2234399060283	1323.312759576622	1301.0280622994658	1495.9613513366803	1463.4389276503932	1842.2419641434583	1788.5947131726505	0.25538867864378445	0.24458772025404577	2.9376598320968696	131.7191321500286	2.8936016206534987	129.7436660900421
19.59146924462811	867.0056582178237	869.8260693364363	1158.2794935651739	1145.4991932235923	1323.6536308468644	1301.3638305096167	1496.3696960547936	1463.8381645241238	1842.787566343724	1789.1227672069533	0.2554219582907894	0.24461950135487423	2.8724705024651485	129.5720388823247	2.8295469200056687	127.63585412182147
19.709517702309874	867.170222822168	869.9946704328823	1158.5515310898459	1145.7698222409201	1323.9888639761862	1301.6940637242967	1496.7719601656668	1464.2314501267028	1843.3262254781093	1789.6440592598992	0.2554556448912128	0.24465167104982202	2.807338437271028	127.39688731267233	2.7655486995590763	125.50049336609663
19.828277461333414	867.3303473764282	870.1588614718083	1158.8182992888649	1146.0352604163945	1324.3183853474948	1302.0186896632135	1497.1680638463922	1464.618706339498	1843.857849578126	1790.1584997978473	0.25548974347943226	0.24468423414529464	2.74226201975398	125.19335910782684	2.701605370230027	123.33727125282167
19.94775280764713	867.4859750721971	870.3185859704853	1159.0797298790421	1146.2954404571697	1324.6421205091476	1302.337635226633	1497.557926365687	1464.9998541549842	1844.3823456222533	1790.6659982623132	0.2555242591535179	0.24471719550848542	2.6772396445521736	122.96113284560852	2.6377153541316147	121.1458721786912
20.067948053024427	867.6370484677965	870.4737868159922	1159.3357538078135	1146.550294311982	1324.9599941668776	1302.650826487451	1497.9414660750153	1465.3748136680558	1844.899619525479	1791.1664630598007	0.25555919707607017	0.2447505600681743	2.612269717901654	120.699884000147	2.573877084765627	118.92597749218112
20.188867535219305	867.783509482423	870.6244062593756	1159.586301245908	1146.7997531639228	1325.2719301756722	1302.958188683216	1498.3186003996564	1465.743504067291	1845.4095761287783	1791.65980155157	0.2555945624750744	0.24478433281554213	2.547350657777315	118.40928492494277	2.5100890071589674	116.67726547727943
20.31051561812294	867.9252993902716	870.7703859097871	1159.8313015799908	1147.0437474231774	1325.5778515316113	1303.2596462081158	1498.6892458297239	1466.1058436261665	1845.9121191885279	1792.145920043343	0.2556303606447608	0.24481851880499222	2.4824808940520597	116.08900483691832	2.4463495780300946	114.39941133779939
20.432896691921076	868.0623588146368	870.9116667285971	1160.0706834052623	1147.282206719726	1325.8776803636626	1303.5551226049186	1499.0533179111399	1466.4617496942244	1846.4071513658596	1792.6247237749494	0.25566659694648536	0.2448531231549886	2.4176588686505056	113.73870980049833	2.38265726591726	112.09208718125592
20.55601517325261	868.1946277219923	871.0481890234871	1160.304374518032	1147.5150598960154	1326.1713379254365	1303.8445405568757	1499.4107312365563	1466.8111386881951	1846.894574215948	1793.0961169099137	0.25570327680961413	0.24488815104890302	2.3528830357199695	111.35806271230103	2.319010551381325	109.75496200475027
20.679875505368887	868.3220454160505	871.1798924425228	1160.5323019082512	1147.7422349995957	1326.4587445869022	1304.1278218795883	1499.7613994362334	1467.1539260830707	1847.3742881772423	1793.5600025249817	0.2557404057324286	0.24492360773587324	2.2881518618441987	108.94672328798333	2.2554079271812952	107.38770168120391
20.804482158294064	868.4445505318097	871.3067159682113	1160.754391752028	1147.9636592757329	1326.7398198260726	1304.4048875128394	1500.1052351688804	1467.4900264031467	1847.8461925606475	1794.0162825996017	0.2557779892830377	0.24495949853167706	2.2234638261907094	106.50434804704855	2.191847898436208	104.98996894466109
20.92983962898646	868.562081029575	871.4285979115349	1160.9705694041002	1148.179259159985	1327.014482220642	1304.675657512383	1500.4421501124402	1467.8193532130072	1848.310185538634	1794.4648580053365	0.25581603310030515	0.24499582881961487	2.1588174206635813	104.03059029701399	2.128328982774292	102.5614233748056
21.055952441500814	868.6745741889636	871.5454759059663	1161.1807593902784	1148.3889602707436	1327.2826494395892	1304.940051041695	1500.7720549548321	1468.1418191084683	1848.7661641342875	1794.9056284952183	0.2558545428947914	0.24503260405140873	2.0942111501490217	101.52510012293351	2.0648497105703427	100.10172138665803
21.18282514715158	868.7819666029056	871.6572869014793	1161.3848853998772	1148.5926874017698	1327.544238234759	1305.1979863637096	1501.0948593846713	1468.4573357074999	1849.2140242103342	1795.3384926930735	0.2558935244497071	0.2450698297481098	2.029643532663613	98.98752437191433	2.0014086250921537	97.61051621538354
21.31046232467717	868.8841941716108	871.7639671585255	1161.5828702780934	1148.79036451467	1327.7991644323847	1305.449380832491	1501.410472081913	1468.7658136410746	1849.6536604580608	1795.763348082756	0.25593298362188005	0.24510751150102408	1.9651130995571293	96.41750664150459	1.9380042826960562	95.08745790456305
21.438868580405217	868.9811920965442	871.8654522420202	1161.774636018387	1148.9819147313822	1328.0473429246106	1305.6941508849072	1501.7188007084994	1469.0671625440161	1850.0849663862366	1796.1800909973729	0.2559729263427397	0.24514565497264637	1.9006183957380927	93.81468726843013	1.8746352530597505	92.53219329559943
21.568048548418737	869.0728948743728	871.961677015295	1161.9601037548157	1149.16726032661	1328.2886876609534	1305.9322120322477	1502.0197518989323	1469.3612910457803	1850.5078343099394	1796.5886166084251	0.25601335861931024	0.2451842658976113	1.8361579798229286	91.17870331436279	1.8113001193214586	89.94436601354391
21.69800689072348	869.1592362909101	872.0525756340528	1162.1391937543585	1149.346322720248	1328.5231116397526	1306.163478851823	1502.3132312508283	1469.6481067612156	1850.922155339355	1796.9888189149165	0.25605428653522183	0.2452233500836567	1.771730424415182	88.50918855820782	1.747997478337311	87.32361645903438
21.828748297416116	869.2401494150514	872.1380815403088	1162.3118254092153	1149.5190224697853	1328.7505268995903	1306.3878649785397	1502.5991433154395	1469.9275162812899	1851.3278193685244	1797.380590732416	0.2560957162517375	0.24526291341260117	1.707334316259221	85.80577348306542	1.6847259408623358	84.66958179607172
21.960277486853503	869.3155665926987	872.2181274563212	1162.4779172290841	1149.685279262681	1328.970844510674	1306.6052830964375	1502.8773915881288	1470.199425163773	1851.7247150640358	1797.7638236820644	0.2561376540087902	0.2453029618413349	1.6429682564703398	83.06808526668465	1.6214841317560058	81.98189594232826
22.092599205822967	869.3854194406794	872.2926453785169	1162.6373868334213	1149.8450119087295	1329.183974566206	1306.8156449302123	1503.1478784988226	1470.463737923901	1852.1127298536771	1798.138408179545	0.25618010612603925	0.2453435014028267	1.5786308607712272	80.29574777276139	1.558270690226891	79.2601895610278
22.225718229713628	869.4496388406618	872.3615665714132	1162.790150943685	1149.9981383324055	1329.389826173722	1307.0188612367117	1503.4105054024308	1470.720358025002	1852.4917499150426	1798.5042334240095	0.25622307900394165	0.24538453820714312	1.5143207597084256	77.48838154177065	1.495084270035477	76.50409005137044
22.359639362688714	869.5081549330685	872.4248215615318	1162.936125375563	1150.1445755651919	1329.5883074464123	1307.2148417964079	1503.6651725692363	1470.969187869099	1852.8616601640979	1798.8611873869622	0.25626657912483636	0.24542607844248596	1.4500365988951671	74.64560378331225	1.431923539723357	73.71322154076188
22.494367437858962	869.5608971109856	872.4823401313143	1163.0752250311891	1150.2842397378988	1329.7793254944193	1307.403495404852	1503.9117791752597	1471.2101287874827	1853.2223442437037	1799.2091568011067	0.2563106130540461	0.24546812837624063	1.385777039228742	71.76702836816548	1.3687871828524294	70.88720487774117
22.629907317457054	869.6077940140744	872.5340513130352	1163.2073638913437	1150.417046072964	1329.9627864161184	1307.584729864112	1504.150223292598	1471.443081031263	1853.5736845121019	1799.5480271491526	0.25635518744099667	0.24551069435604456	1.3215407571442483	68.852265821537	1.3056738982504612	68.02565762601444
22.766263893012997	869.6487735224811	872.5798833827178	1163.3324550076431	1150.542908876753	1330.13859528938	1307.758451974193	1504.380401879736	1471.6679437618975	1853.9155620313586	1799.877682652595	0.2564003090203511	0.24555378281086537	1.257326444843784	65.90092331668711	1.2425824001911678	65.12819405505434
22.903442085530802	869.6837627507547	872.6197638540426	1163.4504104947268	1150.6617415318292	1330.3066561628175	1307.924567524429	1504.6022107718397	1471.8846150416844	1854.247856555777	1800.1980062604325	0.256445984613159	0.24559740025210244	1.193132810590214	62.91260467155371	1.1795114187325453	62.19442513966351
23.041446845665973	869.712688041772	872.6536194722837	1163.5611415224391	1150.7734564892548	1330.4668720470306	1308.0829812848992	1504.8155446710396	1472.0929918242732	1854.5704465202903	1800.5088796379075	0.2564922211280263	0.24564155327469647	1.1289585789136254	59.88691034197109	1.1164596999287824	59.22395855389186
23.180283153904217	869.7354749606607	872.6813762082244	1163.6645583079928	1150.8779652608462	1330.6191449058192	1308.2335969977883	1505.0202971366725	1472.2929699451142	1854.8832090287913	1800.8101831551567	0.25653902556229996	0.24568624855826224	1.0648024908732623	56.82343741742079	1.053426006027621	56.21639866393525
23.31995602074116	869.7520482887388	872.7029592520979	1163.7605701081445	1150.9751784114512	1330.7633756474036	1308.3763173687657	1505.2163605755277	1472.4844441119203	1855.1860198424624	1801.1017958758734	0.2565864050032698	0.24573149286823398	1.0006633043922193	53.72177962237038	0.9904091158350639	53.17134653040557
23.460470486863187	869.762332017473	872.7182930075373	1163.849085211373	1151.065005551226	1330.8994641156457	1308.5110440583583	1505.403626232087	1472.6673078951148	1855.4787533680817	1801.3835955459372	0.2566343666293905	0.24577729305702803	0.9365397944429787	50.581527309230296	0.9274078249163722	50.08839990341221
23.60183162332936	869.7662493424278	872.7273010855304	1163.9300109300357	1151.147355327897	1331.0273090812327	1308.6376776733032	1505.581984178718	1472.8414537182562	1855.7612826462666	1801.6554585820077	0.2566829177115187	0.24582365606522677	0.8724307533511819	47.40226745902328	0.8644209458752812	46.967153221427
23.744044531754422	869.7637226572571	872.7299062983966	1164.003253592561	1151.2221354190465	1331.1468082329013	1308.756117757915	1505.7513233059042	1473.0067728484669	1856.03347933975	1801.917260060118	0.25673206561417083	0.24587058892277283	0.808334991139418	44.18358368353802	0.8014473086586804	43.80719761250657
23.887114344492932	869.7546735476977	872.7260306537793	1164.0687185356276	1151.289252524393	1331.2578581686334	1308.8662627854453	1505.9115313124414	1473.1631553868542	1856.295213721601	1802.1688737042373	0.2567818177967982	0.24591809875018836	0.7442513357154894	40.92505622189492	0.7384857607976301	40.60812089283718
24.031046224824397	869.7390227855826	872.7155953486507	1164.1263100963513	1151.348612358078	1331.3603543868608	1308.968010149441	1506.0624946956318	1473.3104902589173	1856.5463546634326	1802.410171874815	0.2568321818150837	0.24596619275980763	0.6801786332389383	37.626261944824364	0.6755351677265935	37.36950756949955
24.175845367139747	869.7166903228882	872.6985207633502	1164.1759316045004	1151.4001196409768	1331.454191277686	1309.06125615512	1506.2040987414925	1473.4486652049736	1856.7867696236192	1802.6410255573333	0.25688316532225275	0.2460148782570302	0.6161157483866191	34.286774356878595	0.6125944130726566	34.09093884372851
24.32151699712871	869.6875952857923	872.6747264556346	1164.2174853747051	1151.443678093006	1331.539262114095	1309.145896010745	1506.336227514947	1473.5775667705677	1857.016324635473	1802.8613043508221	0.2569347760704085	0.2460641626415929	0.5520615646719307	30.906163599633146	0.5496623989511136	30.771992613445036
24.468066371968433	869.6516559687742	872.6441311547637	1164.2508726987012	1151.4791904254646	1331.615459043198	1309.221823819014	1506.4587638500418	1473.6970802969004	1857.234884295441	1803.070876456395	0.25698702191188616	0.2461140534088584	0.4880149847485882	27.48399645689642	0.4867380462555957	27.41224347773823
24.61549878051318	869.6087898287303	872.606652755607	1164.2759938375768	1151.5065583333774	1331.6826730774665	1309.2889325684553	1506.5715893401502	1473.8070899112524	1857.442311751271	1803.2696086657556	0.25703991080062766	0.24616455815112742	0.42397493073076475	24.019836360850604	0.42382029500004137	24.01126274393755
24.763819543485244	869.5589134791385	872.5622083127928	1164.2927480140625	1151.525682487877	1331.7407940860085	1309.347114124857	1506.674584328209	1473.907478517436	1857.6384686902097	1803.4573663497326	0.2570934507935741	0.24621568455896653	0.3599403445241478	20.513243398774648	0.3609081046161009	20.568618433579104
24.91303401366693	869.5019426842423	872.5107140348772	1164.3010334048238	1151.5364625285943	1331.7897107858398	1309.3962592226922	1506.7676278969475	1473.9981277862396	1857.823215327166	1803.6340134467873	0.2571476500520843	0.24626744042255852	0.2959101881197057	16.963774320087396	0.2980004542578172	17.083875289274147
25.063147576093755	869.4377923532842	872.4520852785624	1164.3007471327978	1151.5387970560867	1331.8293107331954	1309.4362574565844	1506.8505978591465	1474.0789181459052	1857.9964103929058	1803.7994124515467	0.25720251684337014	0.24631983363307217	0.23188344396567118	13.370982547581661	0.23509634316178563	13.556594786117785
25.214165648248784	869.3663765347771	872.3862365429485	1164.291785259556	1151.5325836242948	1331.8594803148594	1309.466997272792	1506.9233707479152	1474.1497287726193	1858.1579111222443	1803.9534244033416	0.25725805954195635	0.24637287218405235	0.16785911530860176	9.734418188338168	0.17219479097821022	9.986335141817108
25.366093680258146	869.2876084108228	872.3130814638337	1164.2740427777082	1151.5177187330357	1331.8801047395343	1309.4883659607272	1506.9858218069992	1474.2104375810352	1858.3075732422667	1804.0959088747632	0.25731428663116224	0.24642656417283307	0.10383622651806945	6.053628044057405	0.10929483809559315	6.3726513269066345
25.518937155087716	869.2014002914716	872.2325328080525	1164.2474136033306	1151.4940978205263	1331.8910680292245	1309.5002496444934	1507.037824981098	1474.2609212148095	1858.4452509605362	1804.226723960221	0.2573712067046056	0.2464809178019697	0.03981382341680728	2.328155623486964	0.046395545966333884	2.715095077670412
25.672701588741027	869.1076636091352	872.144502467867	1164.2117905684458	1151.4616152559481	1331.8922530106697	1309.502533274471	1507.0792529062253	1474.3010550371737	1858.5707969533455	1804.3457262645309	0.25742882846772797	0.2465359413806942	-0.024209026276366785	-1.442458838573657	-0.016504002474903245	-0.9867850865412038
25.827392530458226	869.0063089130654	872.0489014554183	1164.1670654135562	1151.4201643320707	1331.8835413068284	1309.4951006189458	1507.109976900118	1474.3307131215574	1858.6840623540002	1804.452770891543	0.2574871607393468	0.24659164332639338	-0.08823323265278304	-5.2586783688748255	-0.07940470250196086	-4.733443850302137
25.983015562916506	868.8972458638665	871.9456398972183	1164.1131287802018	1151.3696372579	1331.864813328376	1309.4778342557638	1507.1298669526507	1474.34976824222	1858.784896741096	1804.5477114327648	0.25754621245322806	0.24664803216610726	-0.1522596832455747	-9.120969238487305	-0.14230742724066658	-8.525339085055748
26.139576302431465	868.7803832280898	871.8346270287111	1164.0498702035925	1151.3099251513913	1331.835948265277	1309.4506155640458	1507.1387917163215	1474.358091864944	1858.8731481268635	1804.630399956043	0.2576059926596846	0.2467051165380527	-0.21628924260767235	-13.029800941614667	-0.2052130272713839	-12.362931829295121
26.297080399159835	868.6556288728816	871.7157711888941	1163.9771781052857	1151.2409180322163	1331.7968240783953	1309.413324715948	1507.136618496773	1474.3555541377725	1858.9486629455293	1804.7006869942725	0.25766651052719997	0.24676290519317093	-0.28032275194709655	-16.98564617559896	-0.26812233024702437	-16.246686268073972
26.455533537303385	868.5228897607044	871.5889798150085	1163.894939785932	1151.1625048145881	1331.74731749117	1309.3658406684824	1507.1232132433668	1474.342023881794	1859.0112860417323	1804.7584215341524	0.25772777534407204	0.24682140699669544	-0.3443610287249612	-20.988980818743585	-0.3310361405210642	-20.177069711964577
26.614941435314055	868.3820719441263	871.4541594372935	1163.803041418074	1151.074573300146	1331.6873039813408	1309.3080411553879	1507.0984405398142	1474.3173685819802	1859.0608606589763	1804.8034510049795	0.2577897965200924	0.2468806309297476	-0.4084048662989517	-25.040283908572746	-0.3939552387701042	-24.154552574647823
26.77530984610034	868.233080560685	871.3112156738164	1163.7013680390207	1150.977010170907	1331.6166577727388	1309.2398026790668	1507.0621635948587	1474.281454378083	1859.0972284281306	1804.835621267495	0.25785258358824004	0.2469405860909557	-0.4724550334549349	-29.14003761287313	-0.45688038157004485	-28.17960834639962
26.93664455723489	868.0758198278394	871.1600532253867	1163.5898035437986	1150.869700982296	1331.5352518271611	1309.1610005025948	1507.0142442330412	1474.2341460556024	1859.1202293560066	1804.8547766027948	0.2579161462064097	0.24700128169809885	-0.5365122740304287	-33.28872720428626	-0.5198123009968185	-32.252713567519095
27.098951391163432	867.9101930379946	871.0005758705414	1163.4682306781688	1150.7525301562425	1331.4429578362954	1309.0715086417963	1506.9545428855138	1474.1753070368125	1859.1297018139694	1804.8607597012885	0.2579804941591629	0.24706272708977636	-0.6005773065135145	-37.48684103283449	-0.5827517042366708	-36.37434780152398
27.26223620541477	867.7361025536193	870.8326864606212	1163.3365310317315	1150.6253809743573	1331.339646213738	1308.9711998573937	1506.882918580938	1474.1047993718614	1859.1254825266292	1804.8534116517262	0.2580456373595084	0.24712493172710423	-0.6646508235662623	-41.73487049198593	-0.6456992731409628	-40.54499360331101
27.426504892812353	867.5534498024597	870.6562869149408	1163.1945850311226	1150.4881355712032	1331.225186087095	1308.8599456472493	1506.7992289364668	1474.0224837299595	1859.1074065606097	1804.8325719303052	0.25811158585070815	0.2471879051954364	-0.7287334916350119	-46.03330998803722	-0.7086556638214461	-44.76513648786931
27.59176338168682	867.3621352728408	870.471278216044	1163.0422719332873	1150.340674927642	1331.09944529016	1308.7376162386777	1506.7033301487993	1473.9282193906336	1859.0753073133774	1804.7980783898379	0.2581783498081159	0.24725165720611333	-0.7928259504947164	-50.38265690533444	-0.7716215062037008	-49.035264896112494
27.758017636089992	867.162058509077	870.2775604050669	1162.8794698188644	1150.1828788642867	1330.9622903551974	1308.604080580866	1506.595076985335	1473.821864235089	1859.0290165021686	1804.7497672490179	0.25824593954103864	0.2473161975982412	-0.856928812795104	-54.783411568787415	-0.8345974035896688	-53.3558701587026
27.925273656010095	866.9531181069841	870.0750325771971	1162.7060555856604	1150.014626035042	1330.813586505315	1308.4592063373746	1506.4743227754168	1473.703274737643	1858.9683641529982	1804.687473081755	0.2583143654946323	0.24738153634049223	-0.9210426636136617	-59.23607720606378	-0.8975839322306456	-57.7274464595539
28.09353747758831	866.7352117095028	869.8635928772457	1162.5219049422353	1149.8357939207567	1330.6531976469448	1308.3028598787487	1506.3409194016785	1473.572305957275	1858.8931785897616	1804.6110288066182	0.25838363825182564	0.24744768353294097	-0.9851680600058899	-63.74115990716382	-0.9605816408443388	-62.15049079383607
28.2628151733366	866.5082360024347	869.6431384953314	1162.3268924015972	1149.6462588229845	1330.480986362427	1308.1349062752374	1506.1947172914945	1473.4288115292752	1858.8032864234385	1804.520265676374	0.25845376853527363	0.24751464940892376	-1.0493055305050802	-68.29916858000797	-1.0235910501742183	-66.62550292737433
28.43311285235687	866.2720867103079	869.4135656626781	1162.1208912750183	1149.4458958578507	1330.2968139027216	1307.9552092896174	1506.0355654085504	1473.2726436569983	1858.6985125414128	1804.4150132676239	0.25852476720934325	0.2475824443369325	-1.1134555746721162	-72.91061490689754	-1.0866126525302207	-71.15298535319744
28.604436660561465	866.0266585923533	869.1747696475405	1161.9037736659636	1149.2345789500503	1330.1005401802208	1307.7636313701394	1505.8633112445182	1473.1036531037369	1858.578680096886	1804.2950994705564	0.25859664528213033	0.24765107882253165	-1.1776186625993432	-77.57601329646423	-1.1496469112767045	-75.7334432421485
28.77679278089485	865.7718454386282	868.9266447512587	1161.6754104641627	1149.0121808269678	1329.8920237617097	1307.5600336436073	1505.6778008108743	1472.9216891847298	1858.4436104984386	1804.160350478832	0.2586694139075083	0.24772056351031588	-1.241795234426263	-82.2958808344556	-1.2126942603863426	-80.36738439730834
28.950187433556945	865.5075400662599	868.6690843044365	1161.4356713397956	1148.7785730129197	1329.6711218614375	1307.344275908566	1505.478878630825	1472.7265997592679	1858.2931233996853	1804.0105907795619	0.25874308438720944	0.24779090918588664	-1.3059856998506802	-87.07073723236681	-1.275755103953088	-85.05531920265639
29.124626876227456	865.2336343158411	868.401980663269	1161.1844247378363	1148.5336258235463	1329.4376903343446	1307.1162166286456	1505.2663877313914	1472.5182312229672	1858.1270366890933	1803.8456431434468	0.2588176681729408	0.2478621267778713	-1.3701904375830054	-91.90110477048438	-1.3388298156528435	-89.79776056701667
29.30011740429177	864.9500190479729	868.1252252060116	1160.9215378725369	1148.2772083603445	1329.1915836694318	1306.8757129260425	1505.0401696356314	1472.2964285001704	1857.9451664799328	1803.665328615048	0.25889317686853214	0.24793422735996812	-1.4344097948601302	-96.78750824276358	-1.4019187382714335	-94.59522387039033
29.476665351068124	864.6565841399556	867.8387083295961	1160.6468767220608	1148.0091885053428	1328.9326549832747	1306.6226205751436	1504.8000643550079	1472.0610350364911	1857.7473271003716	1803.4694665031952	0.2589696222321201	0.2480072221530258	-1.4986440869347462	-101.73047489800956	-1.4650221832021089	-99.4482269063883
29.654277088036206	864.3532184826391	867.542319446403	1160.360306023275	1147.7294329159372	1328.6607560137	1306.3567939963086	1504.5459103819146	1471.8118927915198	1857.533331083724	1803.2578743715537	0.25904701617836506	0.24808112252715725	-1.562893596532831	-106.73053437692579	-1.5281404299030328	-104.3572898194252
29.832959025067048	864.03980997744	867.2359469811979	1160.0616892667117	1147.43780701989	1328.3757371136285	1306.0780862498207	1504.2775446823784	1471.5488422316912	1857.3029891588772	1803.0303680293548	0.2591253707807091	0.24815594000388635	-1.6271585732943095	-111.7882186458155	-1.5912737253620435	-109.32293504104018
30.0127176106544	863.7162455335346	866.9194783682391	1159.7508886917046	1147.1341750104998	1328.0774472450967	1305.786349030002	1503.9948026889263	1471.2717223233255	1857.056110240883	1802.7867615223008	0.2592046982736628	0.2482316862583301	-1.691439233251458	-116.90406193037052	-1.6544222835823348	-114.34568722450058
30.193559332147448	863.3824110652191	866.5928000485493	1159.4277652816963	1146.8183998419424	1327.7657339734462	1305.4814326595051	1503.6975182936349	1470.9803705258396	1856.7925014217287	1802.5268671236338	0.25928501105513807	0.24830837312141604	-1.7557357582850273	-122.07860064620036	-1.7175862850413068	-119.42607317605871
30.37549071598484	863.038191489461	866.2557974673759	1159.0921787597347	1146.4903432247918	1327.440443461707	1305.1631860837867	1503.3855238413591	1470.674622785139	1856.5119679612906	1802.2504953253929	0.2593663216888091	0.2483860125821353	-1.820048295531251	-127.31237332319142	-1.7807658761207676	-124.56462178207585
30.55851832793038	862.6834707236422	865.9083550718406	1158.7439875841742	1146.1498656217477	1327.1014204651829	1304.8314568657818	1503.058650123183	1470.3543135272234	1856.214313278509	1801.9574548298826	0.25944864290652164	0.2484646167898328	-1.8843769568438802	-132.60592053088476	-1.8439611685603268	-129.7618639341672
30.742648773309874	862.3181316834929	865.550356308771	1158.3830489445577	1145.7968262435368	1326.7485083262216	1304.4860911807637	1502.7167263700392	1470.0192756519637	1855.8993389427385	1801.647552541317	0.25953198761073454	0.248544198056535	-1.9487218181911885	-137.95978479794576	-1.9071722388835042	-135.01833245155285
30.92788869724955	861.9420562812386	865.1816836227506	1158.0092187577302	1145.431083045043	1326.3815489692229	1304.1269338114273	1502.3595802465777	1469.6693405271167	1855.5668446653435	1801.3205935577016	0.25961636887700534	0.24862476885931536	-2.0130829190770783	-143.374510529713	-1.9703991278242938	-140.33456199985812
31.114244784915854	861.5551254239524	864.8022184543604	1157.6223516641521	1145.0524927216327	1326.0003828958381	1303.7538281431714	1501.9870378452292	1469.3043379825347	1855.2166282915007	1800.9763811629186	0.2597017999565149	0.2487063418426982	-2.077460261961278	-148.8506439239136	-2.0336418397537273	-145.71108900790568
31.30172376175672	861.1572190121275	864.4118412386445	1157.222301024445	1144.660910705708	1325.6048491804181	1303.3666161596152	1501.5989236805103	1468.9240963046118	1854.848485792238	1800.614716819045	0.259788294278633	0.24878892982110368	-2.1418538116408854	-154.38873287959723	-2.0969003420791523	-151.14845157926902
31.4903323937443	860.7482159384804	864.0104314037976	1156.8089189161717	1144.2561911634923	1325.1947854656871	1302.9651384383435	1501.1950606835726	1468.5284422309674	1854.4622112567313	1800.2354001589213	0.2598758654535303	0.24887254578133108	-2.2062634946532853	-159.98932690679794	-2.1601745646535164	-156.6471894029528
31.68007748761912	860.3279940869794	863.5978673700765	1156.382056130851	1143.8381869920408	1324.7700279586634	1302.549234146889	1500.775270196985	1468.1172009453614	1854.0575968848339	1799.838228978952	0.2599645272748276	0.24895720288508613	-2.2706891986463233	-165.65297702903626	-2.2234643991541816	-162.20784365775762
31.870965891135747	859.8964303321267	863.1740265489606	1155.9415621712342	1143.4067498165152	1324.3304114268412	1302.1187410389755	1500.3393719697979	1467.6901960728821	1853.6344329798987	1799.422999232188	0.2600542937222951	0.24904291447154614	-2.335130771742115	-171.38023568404606	-2.2867696984694703	-167.83095691539347
32.063004493309954	859.4534005384801	862.7387853425464	1155.4872852488293	1142.9617299876963	1323.875769194629	1301.673495451007	1499.887184152852	1467.247249675378	1853.192507941854	1798.989505021658	0.2601451789645912	0.24912969405997043	-2.399588021942236	-177.17165662322077	-2.3500902761084035	-173.51707304184674
32.25620022466719	858.9987795604359	862.2920191432002	1155.0190722816963	1142.502976579763	1323.4059331400572	1301.2133322988257	1499.4185232943776	1466.7881822471693	1852.7316082605698	1798.53753859399	0.26023719736205325	0.249217555352356	-2.464060716442873	-183.02779480232857	-2.4134259055240364	-179.26673708928865
32.45056005749291	858.532441242283	861.833602333477	1154.536768892528	1142.0303373883553	1322.920733691786	1300.7380850747634	1498.9332043358852	1466.312812711051	1852.2515185095372	1798.0668903333326	0.2603303634695279	0.24930651223613304	-2.528548581005907	-188.9492062726349	-2.476776319504097	-185.08049519039923
32.64609100608406	858.0542584185204	861.3634082862993	1154.0402194070011	1141.5436589288972	1322.4199998263807	1300.2475858449525	1498.4310406083387	1465.8209584145661	1851.7520213398282	1797.5773487555534	0.2604246920392555	0.249396578786909	-2.593051299282706	-194.9364480660297	-2.5401412095070555	-190.95889444526983
32.84280012700226	857.5641029144755	860.881309365429	1153.5292668524464	1141.0427864352384	1321.9035590659198	1299.7416652469672	1497.9118438286637	1465.3124351266151	1851.2328974744155	1797.0687005027917	0.26052019802379833	0.24948776927125854	-2.657568512157013	-200.9900780770986	-2.6035202250100156	-196.90248280524975
33.040694519328454	857.0618455471947	860.387176926211	1153.003752956798	1140.5275638585667	1321.3712374758857	1299.22015248774	1497.375424096545	1464.7870570343407	1850.69392570278	1796.5407303382879	0.26061689657902176	0.24958009814955806	-2.7220998170878374	-207.11065494289505	-2.666912972868886	-202.91180895559955
33.239781324919136	856.5473561266494	859.8808813166238	1152.4635181478818	1139.9978338666522	1320.8228596633992	1298.6828753418165	1496.8215898915796	1464.244636740368	1850.1348828758973	1795.9932211415894	0.2607148030671233	0.24967358007887275	-2.7866447673818584	-213.29873791342834	-2.730319016608064	-208.9874221883365
33.44006772866406	856.0205034572501	859.3622918786359	1151.9084015530195	1139.4534378434073	1320.2582487757873	1298.129660149934	1496.2501480707635	1463.6849852603675	1849.5555439015689	1795.425953904091	0.26081393305971445	0.24976822991588643	-2.851202871532223	-219.5548867235775	-2.793737875761508	-215.1298722763895
33.64156095874556	855.4811553396748	858.831276949869	1151.3382409989688	1138.8942158887694	1319.6772264994847	1297.560331817933	1495.6609038663282	1463.107912020964	1848.9556817401183	1794.838707724932	0.260914302340955	0.24986406271988792	-2.9157735925105044	-225.87966145799146	-2.857169025183339	-221.33970934088575
33.84426828689945	854.9291785730345	858.2877038655956	1150.7528730122192	1138.320006818938	1319.0796130593076	1296.9747138160299	1495.053660883955	1462.5132248580096	1848.3350674004807	1794.2312598072795	0.26101592691074027	0.2499610937558008	-2.98035634704911	-232.27362241136143	-2.9206118943493493	-227.61748371482827
34.04819702867729	854.3644389573735	857.7314389610638	1150.1521328196366	1137.730648166953	1318.4652272180838	1296.372628178438	1494.428221101354	1461.9007300152243	1847.6934699366793	1793.60338545499	0.2611188229879434	0.25005933849727296	-3.044950504940971	-238.73732994651073	-2.9840658666585114	-233.96374580310658
34.25335454371064	853.7868012965189	857.1623475741662	1149.5358543494826	1137.1259761836386	1317.8338862766673	1295.7538955033717	1493.7843848672417	1461.2702321432168	1847.030656444714	1792.9548580696724	0.26122300701371337	0.250158812629813	-3.1095553882960303	-245.2713443444518	-3.0475302787149303	-240.37904593587155
34.45974823597649	853.1961294012939	856.5802940484688	1148.9038702328176	1136.5058258389292	1317.18540607435	1295.1183349534324	1493.1219509007226	1460.621534298909	1846.3463920598788	1792.2854491481728	0.2613284956548291	0.2502595320539831	-3.1741702708118282	-251.8762256525515	-3.111004419596611	-246.86393421899993
34.66738555406454	852.592286093097	855.9851417365986	1148.2560118052909	1135.8700308235711	1316.51960098967	1294.4657642563923	1492.4407162910825	1459.9544379453582	1845.6404399545077	1791.5949282804793	0.2614353058071121	0.2503615128886455	-3.2387943770445418	-258.5525335277489	-3.1744875301565116	-253.41896038103732
34.87627399144595	851.9751332078624	855.3767530040066	1147.5921091093383	1135.2184235512254	1315.8362839416397	1293.7959997063797	1491.740476498012	1459.2687429520058	1844.9125613361794	1790.8830631480696	0.2615434545988986	0.25046477147426793	-3.3034268816377335	-265.3008270726714	-3.2379788022594767	-260.044673612254
35.086421086743854	851.3445316004165	854.7549892331213	1146.9119908967996	1134.5508351609842	1315.1352663914104	1293.1088561655029	1491.0210253522791	1458.5642475953614	1844.162515446389	1790.149619522726	0.26165295939457067	0.25056932437628227	-3.3680669085792942	-272.12166466983035	-3.301477378044183	-266.74162240105215
35.29783442400536	850.7003411492287	854.1197108278903	1146.2154846319563	1133.8670955202992	1314.4163583443658	1292.4041470658883	1490.282155056846	1457.840748560127	1843.390059559694	1789.3943612658	0.2617638377981501	0.2506751883885058	-3.432713530431556	-279.01560380862793	-3.364982349183265	-273.5103543657169
35.51052163297529	850.0424207615846	853.4707772187387	1145.5024164950219	1133.1670332283556	1313.6793683526878	1291.6816844121824	1489.5236561884703	1457.0980409407914	1842.5949489833688	1788.617050327988	0.2618761076569545	0.25078238053661805	-3.497365767548672	-285.98320090729976	-3.4284927561016048	-280.35141607845435
35.72449038937153	849.3706283791792	852.8080468679406	1144.7726113860788	1132.4504756198844	1312.924103518381	1290.9412787845083	1488.7453176997824	1456.3359182436946	1841.776937057566	1787.817446749593	0.2619897870653176	0.2508909180817008	-3.562022587318552	-293.02501113226754	-3.4920075872400957	-287.2653528890223
35.93974841516195	848.6848209841448	852.1313772754181	1144.0258929294848	1131.717248769432	1312.1503694967787	1290.1827393418882	1487.94692692186	1455.5541723895767	1840.9357751560003	1786.9953086613034	0.2621048943683733	0.2510008185238405	-3.6266829033334034	-300.14158820718876	-3.555525778239371	-294.2527087368362
36.15630347884324	847.9848546055402	851.4406249849964	1143.2620834787658	1130.9671774961175	1311.3579705005673	1289.4058738261801	1487.1282695673347	1454.7525937166504	1840.0712126872018	1786.1503922855234	0.2622214481659111	0.2511120996057919	-3.691345574629395	-307.33348422151175	-3.6190462111931083	-301.31402596327825
36.374163395721176	847.2705843262801	850.7356455910916	1142.4810041219898	1130.2000853688514	1310.5467093042873	1288.6104885664786	1486.2891297339968	1453.93097098416	1839.182997096293	1785.2824519382189	0.26233946731629265	0.2512247793167078	-3.7560094048735664	-314.6012494315801	-3.682567713847675	-308.4498451168474
36.59333602819267	846.5418642905571	850.0162937458857	1141.6824746876657	1129.4157947120782	1309.7163872493982	1287.7963884840703	1485.429289908979	1453.0890913765088	1838.270873867388	1784.3912400313707	0.2624589709404441	0.2513388758959347	-3.820673141514817	-321.9454320529185	-3.7460890587813083	-315.6607047493744
36.813829286029524	845.7985477117403	849.2824231669672	1140.8663137511548	1128.6141266120173	1308.8668042498625	1286.9633770978971	1484.5485309734802	1452.226740507914	1837.3345865265578	1783.4765070759788	0.2625799784259151	0.25145440783687506	-3.8853354750217477	-329.36657805371215	-3.8096089626355933	-322.94714121261495
37.03565112666392	845.0404868807705	848.5338866454666	1140.0323386416183	1127.7949009234346	1307.9977587982883	1286.1112565305723	1483.6466322080696	1451.3437024276318	1836.3738766454194	1782.5380016856839	0.26270250943101314	0.25157139389091887	-3.949995038021825	-336.86523093649885	-3.8731260852837295	-330.3096884447441
37.25880955547555	844.2675331750701	847.770536054695	1139.1803654495172	1126.9579362769564	1307.1090479726522	1285.2398275149585	1482.7233712985849	1450.439759625765	1835.3884838453591	1781.575470580996	0.26282658388900954	0.2516898530714445	-4.014650404453732	-344.44193151412765	-3.936639028998343	-337.7488777505059
37.483312626080554	843.4795370679828	846.9922223593079	1138.310209034691	1126.1030500869483	1306.2004674436114	1284.3488894013312	1481.7785243426524	1449.514693039678	1834.3781458024173	1780.5886585941826	0.2629522220124216	0.2518098046578919	-4.079300088751097	-352.09721768379677	-4.000146337647038	-345.2652375794132
37.70916844062219	842.6763481387375	846.1987956249816	1137.4216830349928	1125.2300585599446	1305.2718114824054	1283.4382401651137	1480.8118658568085	1448.5682820610007	1833.342598252813	1779.5773086747724	0.26307944429737223	0.2519312681999087	-4.143942544987567	-359.83162419102155	-4.063646495858848	-352.85929329443024
37.93638515006311	841.8578150829785	845.3901050286547	1136.5145998755468	1124.3387767036902	1304.322872969399	1282.5076764152475	1479.8231687842929	1447.6003045432958	1832.2815749991946	1778.541161895778	0.2632082715280272	0.2520542635215703	-4.208576166011881	-367.64568238923675	-4.127137928162938	-360.53156693521305
38.164970954479706	841.0237857238485	844.5659988693085	1135.5887707785978	1123.4290183367593	1303.3534434032408	1281.5569934031637	1478.812204503482	1446.610536810343	1831.1948079175665	1777.479957460567	0.2633387247811147	0.2521788107256767	-4.273199282595215	-375.53991999157006	-4.190618998166428	-368.2825769757037
38.39493410335793	840.1741070236623	843.7263245793328	1134.6440057740072	1122.5005960988144	1302.3633129106981	1280.585985032416	1477.7787428370204	1445.5987536651198	1830.082026964971	1776.393432710483	0.26347082543052386	0.25230493019812855	-4.337810162552614	-383.5148608169984	-4.254088007684004	-376.1128380743903
38.626282895891045	839.308625096165	842.8709287364672	1133.6801137103753	1121.55332146148	1301.352270257142	1279.5944438689576	1476.7225520616316	1444.5647283994365	1828.9429601878946	1775.2813231331677	0.26360459515198953	0.2524326426123775	-4.4024070098703305	-391.5710245294322	-4.317543195877533	-384.0228608180769
38.859025681279114	838.4271852194078	841.9996570763532	1132.6969022668466	1120.5870047398835	1300.3201028577437	1278.5821611521103	1475.6433989186698	1443.5082328043045	1827.7773337314736	1774.143362371663	0.263740055927861	0.25256196893396493	-4.466987963824522	-399.70892637054203	-4.380982738403873	-392.01315146064735
39.09317085903034	837.529631849235	841.112354505686	1131.6941779655679	1119.6014551048436	1299.2665967893531	1277.5489268062042	1474.541048625378	1442.4290371809923	1826.5848718494499	1772.9792822342536	0.26387723005195907	0.2526929304251371	-4.531551098104956	-407.92907688600826	-4.444404746541295	-400.0842116534768
39.328726879264174	836.6158086334209	840.208865116012	1130.6717461848627	1118.5964805957603	1298.191536803124	1276.4945294529539	1473.415264886927	1441.3269103528503	1825.3652969149782	1771.7888127051324	0.26401614013452207	0.2528255486495482	-4.596094419892779	-416.2319816420786	-4.507807266296368	-408.2365381681593
39.56570224301631	835.6855584264539	839.2890321981585	1129.629411173108	1117.5718881341909	1297.0947063378717	1275.418756424545	1472.2658099092155	1440.2016196778757	1824.1183294322434	1770.5716819558613	0.26415680910724204	0.25295984547705047	-4.660615868992863	-424.618140939594	-4.571188277541751	-416.4706226152193
39.80410550254544	834.7387233049865	838.3526982573277	1128.5669760633384	1116.5274835381501	1295.9758875341895	1274.3213937774779	1471.0924444124628	1439.0529310620616	1822.8436880489346	1769.327616357671	0.26429926022839534	0.2530958430885693	-4.725113316912939	-433.08804951654747	-4.634545693115797	-424.7869511524623
40.04394526164196	833.7751445839774	837.3997050288683	1127.4842428886056	1115.4630715371447	1294.8348612493592	1273.2022263071758	1469.8949276456262	1437.8806089735447	1821.541089569606	1768.0563404946254	0.2644435170880676	0.2532335639810708	-4.789584565941368	-441.6421962445602	-4.697877357922152	-433.1860041875043
40.28523017593832	832.794662833531	836.4298934947352	1126.3810125981024	1114.378455787963	1293.6714070730516	1272.0610375633814	1468.673017401649	1436.6844164575753	1820.2102489699398	1766.757577177662	0.26458960361347617	0.2533730309726219	-4.854027348263571	-450.28106382046826	-4.761181048058006	-441.6682560748304
40.52796895322162	831.7971178964445	835.4431039006522	1125.2570850740597	1113.273438891224	1292.485303343846	1270.8976098663463	1467.4264700335534	1435.4641151523083	1818.8508794119148	1765.4310474595252	0.26473754407439076	0.25351426720754267	-4.91843932501979	-459.0051284468209	-4.824454469889133	-450.23417480214266
40.77217035374772	830.782348906502	834.4391757740069	1124.1122591494634	1112.1478224087318	1291.2763271665972	1269.7117243238615	1466.1550404714292	1434.2194653054776	1817.4626922599427	1764.0764706506434	0.2648873630886569	0.25365729616165683	-4.982818085378767	-467.8148595051316	-4.887695259140855	-458.884221669985
41.017843190557436	829.7501943075083	833.4179479424782	1122.9463326265827	1111.0014068816292	1290.0442544306609	1268.5031608491213	1464.8584822403116	1432.9502257919353	1816.0453970979738	1762.693564335944	0.26503908562782286	0.25380214164763865	-5.047161145626433	-476.71071922409465	-4.950900980007646	-467.61885096647893
41.26499632979458	828.7004918730896	832.3792585534187	1121.759102296337	1109.8339918493732	1288.7888598289912	1267.2716981794501	1463.536547478975	1431.6561541320916	1814.5987017475813	1761.282044392636	0.26519273702287305	0.2539488278204626	-5.111465948226851	-485.69316233787686	-5.014069124221805	-476.43850963099976
41.51363869102594	827.633078727278	831.322945094015	1120.5503639585324	1108.6453758695686	1287.5099168781503	1266.0171138959215	1462.1889869596762	1430.3370065112854	1813.1223122870879	1759.8416250090024	0.2653483429700653	0.2540973791829506	-5.175729860874526	-494.76263573463075	-5.077197110137149	-485.3436369106639
41.763779247563185	826.547791365899	830.2488444122355	1119.3199124429725	1107.4353565386566	1286.207197939238	1264.7391844438766	1460.8155501088631	1428.9925378000987	1811.6159330717262	1758.3720187042068	0.2655059295368858	0.2542478205914331	-5.2399501755780875	-503.9195781009912	-5.140282281819054	-494.33466401073383
42.0154270267867	825.4444656787692	829.1567927385813	1118.0675416314664	1106.2037305134938	1284.8804742397583	1263.4376851543684	1459.4159850288643	1427.6225015756324	1810.0792667548724	1756.872936349145	0.2656655231681125	0.2544001772615064	-5.304124107692587	-513.1644195546396	-5.203321908095404	-503.4120137335267
42.26859111047143	824.3229369727384	828.0466257086707	1116.793044480769	1104.950293533837	1283.5295158964652	1262.1123902665636	1457.990038520602	1426.2266501437844	1808.5120143103863	1755.3440871883768	0.265827150691995	0.2545544747739084	-5.368248795001364	-522.4975812709599	-5.266313181658006	-512.5761001131032
42.523280635114425	823.1830399955724	826.9181783866512	1115.4962130464448	1103.6748404457433	1282.1540919391775	1260.7630729510931	1456.5374561073206	1424.8047345625223	1806.9138750560528	1753.7851788631367	0.26599083932655265	0.254710739080503	-5.432321296758801	-531.9194751002651	-5.329253218127178	-521.8273280394787
42.77950479226489	822.024608960718	825.7712852894867	1114.1768385077091	1102.3771652259286	1280.7539703356229	1259.3895053344163	1455.0579820593937	1423.3565046662115	1805.2845466782005	1752.1959174354909	0.266156616685995	0.25486899651037714	-5.496338592737629	-541.4305031757685	-5.392139055108146	-531.166092873289
43.03727282885567	820.8474775729475	824.605780412109	1112.8347111932394	1101.057061007084	1279.3289180172962	1257.9914585241793	1453.551359420194	1421.88170909099	1803.6237252574751	1750.5760074136224	0.2663245107872628	0.2550292737760584	-5.560297582286694	-551.0310575134645	-5.454967651267907	-540.5927800535283
43.29659404753705	819.6514790549204	823.421497253479	1111.469620608005	1099.7143201041865	1277.878700906393	1256.568702635628	1452.0173300330937	1420.380095301239	1801.9311052958403	1748.925151778314	0.2664945500566993	0.2551915979798497	-5.624195083370978	-560.721519603685	-5.517735885399816	-550.1077646969352
43.55747780701245	818.4364461746588	822.2182688435462	1110.0813554611052	1098.348734041806	1276.4030839437996	1255.1210068190567	1450.455634569568	1418.8514096171461	1800.2063797447865	1747.2430520106113	0.26666676333684697	0.2553559966202885	-5.688027831643467	-570.5022599942749	-5.580440555506357	-559.7114111890842
43.81993352237618	817.2022112739742	820.9959277711533	1108.669703694665	1096.9600935824533	1274.9018311181999	1253.6481392883547	1448.8660125584743	1417.295397243413	1798.4492400348136	1745.5294081207323	0.2668411798933785	0.25552249759872897	-5.7517924794647115	-580.3736378615431	-5.643078377842357	-569.4040727632819
44.08397066545326	815.9486062978607	819.7543062128868	1107.2344525138033	1095.548188755975	1273.3747054963046	1252.1498673506517	1447.2482024165115	1415.7118022991167	1796.6593761062104	1743.7839186782307	0.2670178294221622	0.2556911292260539	-5.815485594971506	-590.3360005764407	-5.7056459859863935	-579.1860910737596
44.349598765141174	814.6754628248611	818.4932359629018	1105.7753884176775	1094.1128088900234	1271.8214692542233	1250.6259574370918	1445.6019414798764	1414.1003678487564	1794.8364764411328	1742.0062808434498	0.267196742056468	0.25586192022951737	-5.879103661131012	-600.3896832593891	-5.768139929927202	-589.0577957601927
44.6168274077539	813.3826120984402	817.2125484637278	1104.292297231657	1092.6537426416144	1270.2418837100142	1249.0761751347507	1443.9269660371594	1412.4608359344945	1792.9802280970416	1740.1961904002767	0.26737794837431006	0.2560348997597198	-5.9426430747726045	-610.5350083243684	-5.830556675115531	-599.0195040004037
44.88566623736761	812.0698850593828	815.912074838095	1102.784964140628	1091.1707780298161	1268.6357093574377	1247.5002852197451	1442.2230113635053	1410.7929476096522	1791.0903167415213	1738.353341790266	0.2675614794059377	0.2562100973977213	-6.006100145654727	-620.7722850161663	-5.892892601536005	-609.0715200554987
45.15612495616904	810.7371123792223	814.5916459217781	1101.2531737234524	1089.6637024695622	1267.0027059009187	1245.898051691523	1440.4898117560458	1409.0964429734438	1789.1664266884918	1736.4774281481086	0.26774736664147436	0.2563875431622966	-6.069471095527206	-631.1018089380814	-5.955144002789893	-619.2141348062432
45.42821332480542	809.3841244947353	813.2510922974932	1099.6967099886142	1088.1323028066415	1265.3426322917644	1244.2692378083898	1438.7271005706561	1407.3710612070092	1787.2082409358673	1734.568141338524	0.2679356420387074	0.2565672675173286	-6.132752057182188	-641.5238615679846	-6.017307085171524	-629.4476252791646
45.701941162736816	808.0107516435168	811.8902443298574	1098.1153564110707	1086.5763653538597	1263.6552467656543	1242.6136061242744	1436.9346102600427	1405.6165406107484	1785.215441204679	1732.6251719945687	0.2681263380310297	0.2567493013793552	-6.195939073514637	-652.0387097659404	-6.079377966731499	-639.7722541620606
45.97731834859046	806.6168239006514	810.5089322014438	1096.5088959703307	1084.9956759284269	1261.9403068814247	1240.9309185267825	1435.112072413205	1403.8326186430083	1783.1877079796977	1730.6482095574293	0.2683194875355465	0.2569336761252598	-6.259028096596012	-662.6466052725154	-6.141352676386305	-650.1882693132793
46.25435482051728	805.2021712165063	809.106985949928	1094.8771111897859	1083.3900198905535	1260.1975695611777	1239.2209362765234	1433.2592177962827	1402.0190319601113	1781.124720551585	1728.6369423176732	0.26851512396133825	0.25712042360012066	-6.322014986738395	-673.3477841961139	-6.203227152988347	-660.6959032577288
46.533060576550575	803.7666234556651	807.684235506379	1093.2197841773218	1081.759182183328	1258.4267911317406	1237.483420047792	1431.3757763948352	1400.175516457804	1779.0261570606092	1726.5910574580655	0.2687132812178924	0.25730957612521277	-6.384895511580908	-684.1424664917868	-6.264997244418737	-671.2953726744163
46.813445674966815	802.3100104370164	806.2405107346809	1091.5366966672195	1080.1029473738506	1256.6277273674941	1235.7181299705703	1429.4614774575566	1398.3018073141009	1776.8916945419455	1724.510241097903	0.2689139937237059	0.2575011665061744	-6.44766534516566	-695.030855429155	-6.326658706707349	-681.9868778766249
47.09552023464871	800.8321619750299	804.7756414721318	1089.8276300633938	1078.4210996956822	1254.8001335346084	1233.9248256739227	1427.5160495414825	1396.397639033593	1774.721008972612	1722.3941783389578	0.2691172964150589	0.25769522804133876	-6.510320067032808	-706.0131370504387	-6.388207203117872	-692.7706022779457
47.37929443545016	799.3329079222264	803.2894575712238	1088.0923654839678	1076.7134230926158	1252.9437644367	1232.1032663307828	1425.5392205586913	1394.4627454932145	1772.5137753200556	1720.2425533130252	0.26932322475497	0.2578917945302261	-6.572855161317875	-717.0894796187058	-6.449638303275151	-703.6467118519649
47.66477851856398	797.8120782128717	801.7817889426326	1086.3306838072301	1074.979701263798	1251.0583744619457	1230.2532107041684	1423.530717824548	1392.4968599895308	1770.2696675924324	1718.0550492311281	0.2695318147423302	0.2580909002822218	-6.635266015853176	-728.2600330554415	-6.510947482284337	-714.6153545802226
47.951982786891236	796.269502907911	800.2524655994314	1084.542365718979	1073.219717710222	1249.1437176316738	1228.3744171948474	1421.4902681075034	1390.4997152875371	1767.9883588906052	1715.8313484343955	0.2697431029212268	0.25829258012541906	-6.697547921289697	-739.5249283688026	-6.572130119864141	-725.676659890858
48.24091760541319	794.705012241166	798.7013177025572	1082.7271917612984	1071.4332557826258	1247.199547650464	1226.4666438904842	1419.4175976804954	1388.4710436710332	1765.6695214619074	1713.5711324466647	0.26995712639045694	0.25849686941564864	-6.759696070215796	-750.8842770702031	-6.6331814994773595	-736.8307380859333
48.53159340156531	793.118436666814	797.1281756075418	1080.8849423827728	1069.6200987308068	1245.2256179577794	1224.5296486162931	1417.312432373964	1386.4105769945768	1763.3128267556888	1711.2740820288202	0.27017392281323754	0.2587038040456923	-6.821705556289544	-762.3381705817883	-6.694096807489586	-748.0776797604922
48.82402066561362	791.509606908167	795.5328699125305	1079.0153979901756	1067.780029754385	1243.221681781161	1222.5631889872152	1415.1744976305176	1384.3180467370537	1760.9179454806847	1708.939877234913	0.27039353042711384	0.2589134204546861	-6.883571373399263	-773.8866796338698	-6.754871132340213	-759.4175552109955
49.11820995103327	789.8783540077777	793.9152315076119	1077.1183390016517	1065.9128320550385	1241.1874921910025	1220.567022461659	1413.0035185612805	1382.1931840568939	1758.4845476642454	1706.5681974700954	0.27061598805407594	0.2591257556377167	-6.945288414817242	-785.5298536516493	-6.815499463707965	-770.8504138330754
49.41417187488941	788.2245093788831	792.2750916254711	1075.1935459014169	1064.018288890229	1239.1228021569455	1218.5409063968202	1410.7992200039444	1380.0357198489546	1756.0123027134507	1704.158721550391	0.2708413351108845	0.2593408471556176	-7.0068514723602675	-797.267720129079	-6.875976691691449	-782.3762835079106
49.71191711822035	786.5479048582226	790.6122818934031	1073.2407992960157	1062.09618362846	1237.0273646059202	1216.484598105624	1408.561326582573	1377.845384803125	1753.5008794781654	1701.7111277643623	0.2710696116196107	0.25955873314497097	-7.068255235585639	-809.1002839969296	-6.936297606018343	-793.9951699810626
50.01145642642306	784.8483727602256	788.9266343866807	1071.2598799721277	1060.146299806062	1234.9009324818396	1214.3978549152855	1406.2895627691532	1375.6219094646322	1750.9499463160291	1699.2250939366625	0.2713008582184	0.25977945232831234	-7.129494290999446	-821.0275269773847	-6.99645689526983	-805.707056230196
50.3128006096408	783.1257459326175	787.217981683325	1069.2505689559882	1058.168421185561	1232.7432588070074	1212.2804342275524	1403.9836529469624	1373.3650242961362	1748.3591711594634	1696.700297493553	0.2715351161724571	0.26000304402455676	-7.190563121259856	-833.0494069287379	-7.056449146094565	-817.5119018210098
50.61596054315354	781.3798578134375	785.4861569202744	1067.2126475744133	1056.1623318156305	1230.554096745232	1210.1320935806261	1401.6433214757521	1371.0744597415915	1745.7282215846913	1694.1364155303897	0.271772427385269	0.2602295481596362	-7.251456104421322	-845.1658571797598	-7.1162688424687985	-829.4096422545263
50.9209471677702	779.6105424895107	783.7309938509917	1065.1458975174767	1054.1278160926656	1228.333199666705	1207.9525907128073	1399.2682927587925	1368.7499462919443	1743.0567648828305	1691.5331248811253	0.2720128344100578	0.26045900527736904	-7.3121675131794746	-857.3767858537904	-7.175910364957645	-841.4001883037854
51.22777149022361	777.8176347563788	781.9523269045136	1063.050100902853	1052.064658823998	1226.0803212146461	1205.7416836278824	1396.8582913118078	1366.3912145526633	1740.3444681330798	1688.890102189852	0.2722563804614852	0.26069145655055026	-7.372691514153075	-869.682075183373	-7.235367990004079	-853.4834253410227
51.53644458356769	776.000970179713	780.1499912459703	1060.9250403418491	1049.9726452927703	1223.795215373755	1203.4991306622776	1394.413041833815	1363.997995313154	1737.5909982780304	1686.2070239844277	0.27250310942759853	0.2609269437922881	-7.433022167165973	-882.0815808126354	-7.294635889227266	-865.6592126528849
51.84697758757708	774.1603851582371	778.3238228385961	1058.7704990071616	1047.851561324512	1221.4776365404973	1201.224690554019	1391.9322692799274	1361.57001961808	1734.7960222011645	1683.4835667522186	0.27275306588203757	0.26116550946757305	-7.493153424565662	-894.5751310912601	-7.353708128756352	-877.9273827481957
52.15938170914916	772.2957169881615	776.4736585072387	1056.5862607023603	1045.701193355412	1219.1273395952412	1198.9181225134985	1389.4156989361102	1359.1070188406036	1731.9592068065256	1680.7194070179723	0.27300629509650043	0.26140719670509693	-7.553079130550259	-907.162526355969	-7.41257866856904	-890.2877406527987
52.47366822270851	770.4068039291727	774.5993360034054	1054.3721099331583	1043.521328502346	1216.7440799762915	1196.5791862961134	1386.8630564959694	1356.6087247576145	1729.0802191006649	1677.914221423902	0.2732628430534791	0.26165204930932984	-7.6127930205398116	-919.843538205314	-7.47124136185721	-902.7400631956989
52.789848470613855	768.493485271965	772.700694071843	1052.127831980443	1041.3117546346482	1214.32761375581	1194.2076422767575	1384.2740681395414	1354.0748696269231	1726.1587262768107	1675.0676868119506	0.2735227564592712	0.2619001117728504	-7.672288720554661	-932.6179087613127	-7.529689954447122	-915.2840982878406
53.107933863567155	766.5556014073692	770.7775725186851	1049.8532129751466	1039.0722604476741	1211.8776977177047	1191.8032515262241	1381.648460614177	1351.5051862664882	1723.1943958013937	1672.1794803083228	0.273786082757271	0.26215142928894697	-7.731559746607672	-945.4853499201417	-7.58791808418664	-927.9195641856059
53.42793588102576	764.5929938970636	768.8298122811836	1047.5480399749342	1036.8026355381726	1209.394089437458	1189.3657758895406	1378.9859613174983	1348.8994081356946	1720.186895502875	1669.2492794103027	0.27405287014155194	0.2624060477644912	-7.790599504176953	-958.4455425992201	-7.645919280414319	-940.6461487493943
53.74986607161648	762.605505545898	766.8572554990253	1045.212101042749	1034.5026704814716	1206.8765473639432	1186.8949780662374	1376.2862983824728	1346.2572694186874	1717.1358936629538	1666.27676207536	0.2743231675707471	0.2626640138330905	-7.849401287645605	-971.4981359667436	-7.703686963429391	-953.4635086905619
54.073736053552395	760.5929804758633	764.8597455872825	1042.8451853272543	1032.1721569105368	1204.324830903277	1184.3906216926157	1373.5492007646567	1343.5785051098394	1714.041059110209	1663.2616068126379	0.27459702478223025	0.26292537486853024	-7.907958279788545	-984.6427466645837	-7.761214443982453	-966.371268807794
54.399557515052166	758.5552642016936	762.8371273109813	1040.447083145162	1029.8108875968862	1201.7387005046883	1181.8524714259993	1370.7743983315968	1340.8628511013237	1710.9020613161522	1660.2034927767959	0.2748744923066128	0.2631901789985077	-7.9662635513284386	-997.8789580248413	-7.818494922834361	-979.3690212180081
54.727342214761876	756.4922037081363	760.7892468613204	1038.017586065491	1027.4186565334016	1199.1179177484585	1179.2802930310156	1367.9616219544387	1338.110044272852	1707.71857049377	1657.1020998642716	0.27515562148255773	0.2634584751186706	-8.024310060472999	-1011.2063192717324	-7.875521490301935	-992.4563245725294
55.057101982179326	754.4036475289091	758.7159519335655	1035.556486995776	1024.9952590190658	1196.4622454359558	1176.6738534679373	1365.1106036017777	1335.3198225836093	1704.4902576985764	1653.9571088120001	0.27544046447192483	0.2637303129069651	-8.082090652509805	-1024.624344716809	-7.932287125865969	-1005.632703268464
55.38884871808102	752.2894458273437	756.6170918066065	1033.063580270238	1022.5404917456215	1193.7714476817748	1174.0329209830784	1362.2210764357585	1332.4919251663778	1701.2167949322052	1650.7682012985886	0.2757290742752498	0.2640057428382996	-8.139598059438413	-1038.1325129455363	-7.988784697810615	-1018.8976466503809
55.722594394951685	750.1494504787433	754.492517424224	1030.5386617399417	1020.0541528861971	1191.0452900080143	1171.357265201301	1359.292774910464	1329.626092423917	1697.8978552485733	1647.5350600480187	0.2760215047475736	0.2642848161995385	-8.196824899643161	-1051.730265994789	-8.045006962888465	-1032.2506082014588
56.058351057416104	747.983515154466	752.3420814780569	1027.9815288649668	1017.5360421859041	1188.28353944071	1168.6466572206348	1356.3254348726143	1326.7220661275967	1694.5331128626538	1644.2573689358808	0.27631781061461924	0.26456758510482764	-8.253763677583265	-1065.4170085202495	-8.100946566026778	-1045.691004727414
56.39613082267415	745.7914954077419	750.1656384922964	1025.3919808085957	1014.9859610544306	1185.4859646084567	1165.9008697090383	1353.3187936646045	1323.7795895183215	1691.1222432618874	1640.9348130981787	0.2766180474893406	0.2648541025112652	-8.310406783544067	-1079.192106956587	-8.156596040083969	-1059.2182155328046
56.7359458809379	743.5732487612436	747.9630449101099	1022.7698185335546	1012.4037126606444	1182.6523358432205	1163.1196770033168	1350.2725902299014	1320.7984074097578	1687.6649233202606	1637.5670790427318	0.276922271888839	0.2651444222349219	-8.366746493419669	-1093.0548886690522	-8.211947805632462	-1072.8315815877577
57.07780849587155	741.3286347964219	745.734159181824	1020.1148449003149	1009.7891020292359	1179.7824252833916	1160.3028552102346	1347.1865652208342	1317.7782662939144	1684.160831415092	1634.1538547632233	0.2772305412516672	0.2654385989672275	-8.42277496854308	-1107.0046410977084	-8.266994170789303	-1086.5304046877136
57.42173100503407	739.0575152446085	743.4788418548522	1017.4268647674722	1007.141936139398	1176.8760069790603	1157.450182309815	1344.0604611087797	1314.71891444906	1680.6096475465295	1630.6948298558827	0.27754291395552183	0.2657366882917237	-8.47848425556549	-1121.0406108938914	-8.321727331099055	-1100.3139466063585
57.7677258203244	736.7597540799109	741.1969556654052	1014.7056850942254	1004.4620240255787	1173.9328569995757	1154.561438260873	1340.8940222967974	1311.6201020500378	1677.011053459829	1627.189695638878	0.2778594493353464	0.2660387467012013	-8.533866286363946	-1135.1620030475606	-8.376139369447401	-1114.181428239477
58.115805428429454	734.4352176138977	738.8883656319732	1011.9511150449673	1001.7491768803089	1170.9527535433751	1151.6364051087828	1337.6869952347088	1308.4815812809748	1673.364732770409	1623.638145274414	0.2781802077018433	0.2663448316152285	-8.588912878023393	-1149.367980010662	-8.430222256034995	-1128.1320287438575
58.465982391274686	732.0837745920853	736.5529391505992	1009.1629660959975	999.003208159125	1167.9354770501172	1148.674867095503	1334.4391285366517	1305.303106450412	1669.6703710917136	1620.0398738935653	0.27850525036041546	0.2666550013980768	-8.64361573284441	-1163.6576608103933	-8.483967848387238	-1142.164884667145
58.818269346477535	729.7052962922436	734.1905460919538	1006.3410521443882	996.2239336876072	1164.8808103151378	1145.6766107718854	1331.1501731011447	1302.0844341088919	1665.92765616594	1616.3945787239022	0.2788346396305431	0.2669693153770635	-8.697966438416415	-1178.0301201584516	-8.53736789143386	-1156.2790890745528
59.172679007803275	727.2996566245089	731.8010589002054	1003.485189618987	993.4111717705231	1161.7885386062328	1142.6414251122574	1327.8198822336487	1298.825323168987	1662.13627799761	1612.7019592198778	0.2791684388656111	0.26728783386131744	-8.751956467752052	-1192.484387554985	-8.59041401762488	-1170.4736906678008
59.52922416562417	724.8667322333272	729.3843526937064	1000.5951975935997	990.564743303119	1158.6584497827882	1139.5691016313274	1324.4480117716757	1295.525535027826	1658.2959289900475	1608.9617171960572	0.27950671247319536	0.2676106181609754	-8.805577179449529	-1207.019446382823	-8.64309774709659	-1184.7476928967517
59.887917687380885	722.4064026012259	726.9403053674946	997.6708979023425	987.6844718845497	1155.4903344172874	1136.4594345034009	1321.034320212452	1292.1848336921123	1654.4063040847818	1605.173556963183	0.27984952593582824	0.26793773060683	-8.858819817942958	-1221.6342330013285	-8.695410487924391	-1199.1000530710153
60.24877251804685	719.9185501544114	724.4687976976077	994.7121152571783	984.7701839334552	1152.2839859191731	1133.3122206839253	1317.578568843134	1288.8029859056471	1650.4671009038652	1601.3371854670904	0.2801969458322431	0.26826923457043095	-8.911675513793398	-1236.3276358325966	-8.747343536395192	-1213.5296814616304
60.6118016805955	717.4030603702106	721.9697134472278	991.7186773676577	981.8217088057103	1149.0392006611207	1130.1272600333905	1314.0805218736314	1285.379761279399	1646.4780198951912	1597.4523124305313	0.28054903985912477	0.26860519448466347	-8.964135284045824	-1251.0984944439842	-8.7988880773662	-1228.035440401669
60.97701827647021	714.8598218863358	719.4429394746388	988.690415062847	978.8388789143312	1145.7557781076882	1126.9043554435684	1310.5399465720036	1281.9149324240936	1642.4387644807582	1593.5186504978772	0.28090587685337104	0.26894567586480456	-9.016190032655459	-1265.9455986282555	-8.850035184677381	-1242.6161433824454
61.34443548605718	712.2887266119927	716.888365843015	985.627162415474	975.8215298515646	1142.433520946389	1123.6433129661282	1306.9566134024863	1278.4082750853756	1638.349041207963	1589.5359153827644	0.28126752681488526	0.2692907453300818	-9.067830550964572	-1280.8676874770026	-8.9007758216203	-1257.2705541448086
61.71406656916102	709.6896698408223	714.3058859320282	982.5287568682865	972.7695005131557	1139.0722352211772	1120.343941943618	1303.3302961661313	1274.8595682815278	1634.2085599039083	1585.503826018675	0.2816340609299057	0.2696404706257385	-9.119047518265461	-1295.8634484559298	-8.951100841489506	-1271.9973857708683
62.085924865483435	707.0625503656622	711.6953965512695	979.3950393626155	969.6826332247906	1135.6717304683436	1117.0060551428194	1299.6607721440728	1271.2685944437612	1630.0170338327382	1581.4221047124643	0.2820055515948977	0.26999492064562725	-9.16983150242072	-1310.9315164745785	-9.001000988191436	-1286.7952997713583
62.46002379510434	704.4072705951476	709.0567980554933	976.2258544691673	966.5607738707329	1132.2318198548594	1113.6294688904923	1295.9478222434484	1267.6351395590966	1625.7741798560419	1577.2904773008765	0.2823820724410185	0.2703541654553411	-9.220172960550826	-1326.0704729544814	-9.050466896921534	-1301.6629051716009
62.83637685896657	701.7237366721206	706.3899944616644	973.0210505210248	963.4037720246373	1128.7523203191306	1110.2140032114983	1292.1912311459535	1263.9589933158309	1621.4797185963173	1573.1086733100315	0.28276369835916715	0.2707182763159015	-9.27006223981175	-1341.2788448993815	-9.099489094918908	-1316.5987575970357
63.21499763936286	699.0118585938533	703.6948935678071	969.7804797488633	960.2114810825461	1125.2330527141933	1106.7594819693138	1288.390787459052	1260.2399492515933	1617.1333746035086	1568.8764261179108	0.28315050552564514	0.2710873257080131	-9.319489578235562	-1356.5551039620477	-9.148058002298512	-1331.6013583592721
63.59589980042612	696.2715503340742	700.9714070736492	966.5039984183782	956.983758398068	1121.6738419533401	1103.2657330089287	1284.546283869844	1256.4778049040067	1612.7348765246388	1564.5934731198497	0.2835425714284384	0.271461387356907	-9.368445105649016	-1371.897665512457	-9.196163932945865	-1346.6691535399877
63.979097088622495	693.5027299667863	698.2194507030466	963.1914669699264	953.7204654197294	1118.0745171581766	1099.732588302135	1280.6575173015929	1252.6723619639472	1608.283957276545	1560.259555897045	0.28393997489413647	0.2718405362577882	-9.416918844678776	-1387.3048877073743	-9.243797095507034	-1361.80053307864
64.36460333324754	690.705319791856	695.4389443281751	959.8427501603536	950.4214678304925	1114.4349118091013	1096.1598840951874	1276.724289072901	1248.8234264313949	1603.7803542217016	1555.874420388075	0.28434279611551516	0.27222484870189795	-9.464900711837345	-1402.775070561911	-9.290947594451609	-1376.9938298605557
64.75243244692527	687.8792464623683	692.6298120954785	956.4577172070185	947.0866356894312	1110.7548638982082	1092.54746105885	1272.7464050595474	1244.9308087738875	1599.223809347168	1551.4378170634466	0.2847511166797954	0.2726144023032176	-9.512380518683585	-1418.306455022277	-9.337605431211387	-1392.2473188068834
65.14259842611021	685.0244411137297	689.7919825533565	953.0362419340001	943.7158435755593	1107.0342160846046	1088.8951644408062	1268.7236758589747	1240.9943240875668	1594.6140694466428	1546.949501103173	0.2851650195975951	0.2730092760258262	-9.559347973089643	-1433.89722204415	-9.38376050542115	-1407.55921596993
65.53511535159264	682.1408394944871	686.9253887815664	949.5782029204598	940.3089707337856	1103.2728158521227	1085.2028442204244	1264.6559169574132	1237.0137922608023	1589.9508863056203	1542.409232577363	0.28558458933260333	0.27340955021193314	-9.605792680584727	-1449.5454916742747	-9.429402616241532	-1422.927677631902
65.92999738900669	679.2283820988587	684.0299685223274	946.0834836511577	936.8659012229941	1099.4705156694292	1081.470355265871	1260.5429488996435	1232.9890381403952	1585.2340168896628	1537.816776629839	0.28600991183198976	0.273815306610602	-9.651704145784379	-1465.2493221352051	-9.474521463756446	-1438.350799406442
66.32725878934137	676.2870143009472	681.1056643131056	942.5519726691119	933.3865240662311	1095.6271731525142	1077.697557493567	1256.384597461394	1228.9198917003575	1580.4632235357888	1533.1719036647844	0.2864410745575728	0.2742266284071916	-9.697071773923426	-1481.0067089192162	-9.519106650473077	-1453.8266153478762
66.72691388945532	673.316686490599	678.1524236210429	938.9835637303516	929.8707334029673	1091.7426512295278	1073.8843160299461	1252.180693824325	1224.8061882132286	1575.6382741469358	1528.474389536384	0.2868781665177675	0.27464360025352746	-9.741884872489209	-1496.815583887248	-9.563147682937142	-1469.3530970693973
67.12897711259382	670.3173542108972	675.1701989790096	935.3781559607733	926.318428643422	1087.816818307968	1070.0305013755105	1247.9310747536306	1220.647768423932	1570.7589423895304	1523.7240157414683	0.287321278300343	0.275066308298832	-9.78613265294257	-1512.673814376758	-9.606633973409998	-1484.9281528652937
67.53346296890952	667.2889782972496	672.158948123259	931.7356540150572	922.7295146249311	1083.8495484441778	1066.135989571175	1243.635582778199	1216.444478726158	1565.8250078941248	1518.9205696151594	0.28777050210599947	0.27549484022142984	-9.829804232549122	-1528.5792023177492	-9.649554841659437	-1500.5496268423449
67.94038605598601	664.2315250180368	669.1186341326378	928.0559682376221	919.1039017703193	1079.8407215151421	1062.200662366851	1239.2940663733377	1212.1961713412352	1560.8362564591	1514.063844529478	0.28822593178280254	0.27592928526125404	-9.872888636302605	-1544.5294833586086	-9.69189951686485	-1516.215298064315
68.3497610593647	661.1449662167885	666.0492255693216	924.3390148255831	915.4415062482506	1075.7902233925467	1058.2244073922554	1234.9063801460206	1207.9027044994748	1555.7924802574055	1509.1536400949049	0.2886876628614927	0.27636973425317785	-9.91537479896624	-1560.5223260032071	-9.733657139605612	-1531.9228797033138
68.7616027530747	658.0292794558525	662.950696621049	920.5847159936915	911.7422501355352	1071.6979461190786	1054.2071183299236	1230.4723850226505	1203.5639426239702	1550.693478046333	1504.1897623648917	0.28915579259169993	0.2768162796611916	-9.957251567212325	-1576.5553307604569	-9.774816763962235	-1547.6700182046043
69.17592600016614	654.8844481615037	659.8230272447953	916.7930001412017	908.0060615813385	1067.5637880869217	1050.148695090376	1225.9919484392785	1199.179756516802	1545.539055380278	1499.172024043268	0.2896304199790839	0.2772690156134556	-9.99850770188391	-1592.6260293073428	-9.815367359737365	-1563.4542924655252
69.59274575324658	651.7104617704622	656.6662033118598	912.9638020206454	904.232874973272	1063.387654218424	1046.049043989414	1221.4649445342757	1194.7500235476352	1540.3290248264782	1494.100244694539	0.2901116458234364	0.277728037938251	-10.03913188036222	-1608.7318836659251	-9.855297814777032	-1579.2732130273362
70.01207705502031	648.5073158777648	653.480216754308	909.0970629084557	900.4226311053122	1059.1694561488907	1041.9080779275068	1216.891254343401	1190.2746278446596	1535.0632061836905	1488.974250957035	0.2905995727577682	0.27819344420085634	-10.079112699043662	-1624.870285395591	-9.89459693740082	-1595.1242212823418
70.43393503883172	645.2750123859431	650.2650657127316	905.192730777406	896.5752773475122	1054.909112411463	1037.7257165712222	1212.2707659972361	1185.7534604878433	1529.7414267037775	1483.7938767588832	0.29109430528841196	0.27866533374137886	-10.118438675944844	-1641.0385548026243	-9.933253458960735	-1611.0046886980417
70.85833492921113	642.0135596554554	647.0207546852635	901.2507604708101	892.6907678174515	1050.6065486240348	1033.5018865366594	1207.6033749209412	1181.1864197044515	1524.363521316163	1478.5589635367628	0.2915959498361751	0.27914380771356895	-10.157098253432423	-1657.2339401700883	-9.971256036511932	-1626.9119160602568
71.2852920424243	638.7229726563125	643.7472946777983	897.2711138784308	888.7690635533759	1046.2616976781535	1029.2365215748343	1202.8889840362772	1176.573411066781	1518.9293328551107	1473.2693604573935	0.2921046147785668	0.27962896912464386	-10.195079801056409	-1673.4536170035426	-10.008593255597134	-1642.8431327329308
71.71482178702524	635.403273120846	640.4447033553638	893.2537601140494	884.8101326889775	1041.8744999298708	1024.9295627589718	1198.1275039658658	1171.9143476920808	1513.438712289798	1467.9249246417414	0.29262041049314247	0.2801209228761609	-10.232371618521256	-1689.694687299896	-10.045253633162474	-1658.7954959407507
72.14693966441222	632.0544896975439	637.1130051945702	889.1986756946243	880.8139506297485	1037.4449033924584	1020.5809586736345	1193.3188532396034	1167.2091504445716	1507.8915189571123	1462.5255213918529	0.2931434494019896	0.2806197758059561	-10.268961938799066	-1705.9541788409988	-10.081225620607484	-1674.7660900746123
72.58166126938723	628.6766581058943	633.7522316370819	885.1058447209826	876.7805002308477	1032.9728639309446	1016.1906656056394	1188.4629585031887	1162.4577481395372	1502.2876207971271	1457.0710244202917	0.2936738460173972	0.28112563673120217	-10.304838931336917	-1722.2290445055987	-10.116497606937855	-1690.7519260169356
73.01900229071879	625.2698212921737	630.3624212440443	880.975259059989	872.7097719764319	1028.4583454584213	1011.7586477367068	1183.5597547287143	1157.6600777494177	1496.62689459122	1451.56131608213	0.29421171698874443	0.281638616492596	-10.339990705423133	-1738.5161616112164	-10.151057922062591	-1706.7499404948321
73.45897851170821	621.8340295860875	626.9436198513823	876.8069185280939	868.6017641603553	1023.9013201340131	1007.2848773377523	1178.6091854272179	1152.8160846118312	1490.9092262027286	1445.9962876093973	0.2947571811506432	0.28215882799973396	-10.374405313690204	-1754.8123312823009	-10.184894840231436	-1722.7569954593491
73.90160581075892	618.3693408582084	623.4958807259104	872.6008310762236	864.4564830681903	1019.3017685624836	1002.7693349647759	1173.6112028631671	1147.9257226394682	1485.1345108201251	1440.375839347965	0.2953103595723738	0.2826863862776929	-10.408070755733661	-1771.1142778452195	-10.21799658358782	-1738.7698774918972
74.34690016194996	614.8758206781065	620.0192647221556	868.3570129758931	860.2739431604675	1014.6596799953603	998.2120096562498	1168.5657682707672	1142.988954531771	1479.3026532025972	1434.6998809967574	0.295871375608664	0.2832214085148714	-10.440974981893532	-1787.4186482557852	-10.25035132587982	-1754.785297242197
74.79487763561212	611.3535424731101	616.5138404398284	864.0754890064948	856.0541672570802	1009.9750525335247	993.6128991319389	1163.4728520720291	1138.0057519883287	1473.413567927988	1428.9683318492423	0.29644035495183313	0.2837640141121085	-10.473105897157438	-1803.7220115558011	-10.281947196281408	-1770.7998888932052
75.24555439890803	607.8025876875944	612.9796843818503	859.7562926436607	851.797186722756	1005.2478933311787	988.9720099930845	1158.3324340965273	1132.9760959239238	1467.4671796430152	1423.1811210371288	0.29701742568536854	0.2843143247331479	-10.504451365216482	-1820.0208583657222	-10.312772283382628	-1786.8102096643415
75.6989467164156	604.2230459427021	609.4168811128272	855.3994662485973	847.5030416534896	1000.4782188010785	984.289357923814	1153.1445038027223	1127.899976685088	1461.4634233156567	1417.338187776137	0.2976027183389633	0.2848724643564638	-10.534999212669845	-1836.3116004117182	-10.34281463931302	-1802.812739346613
76.15507095071504	600.6150151964122	605.8255234179073	851.00506125832	843.171781063881	995.6660548209695	979.5649678937514	1147.9090605007964	1122.7773942681536	1455.4022444896507	1411.439481613829	0.29819636594506843	0.2854385593285121	-10.564737233371716	-1852.5905700900475	-10.372062283993273	-1818.8038798725174
76.61394356297929	596.9786019038407	602.2057124618917	846.5731383766648	838.8034630752406	990.811436941094	974.7988743616709	1142.6261135768666	1117.6083585386302	1449.283599540974	1405.484962679337	0.29879850409700387	0.2860127384184351	-10.593653192930333	-1868.8540200701682	-10.400503209568114	-1834.779954929254
77.07558111356816	593.3139211776773	598.5575579485147	842.1037677659899	834.3981551043884	985.9144105926956	969.9911214801257	1137.2956827185053	1112.3928894518576	1443.1074559362403	1399.4746019349304	0.29940927100868403	0.2865951328742808	-10.62173483335323	-1885.0981229383906	-10.428125384955138	-1850.7372096068866
77.54000026262605	589.6210969486423	594.8811782797748	837.5970292394416	829.9559340530184	980.9750312973866	965.1417633009373	1131.9177981414314	1107.1310172748008	1436.8737924928726	1393.4083814293	0.30002880757600575	0.28718587648077715	-10.648969877855734	-1901.3189708851278	-10.454916760558262	-1866.6718100897851
78.00721777068286	585.9002621258579	591.1767007152124	833.0530124536914	825.476886497539	975.9933648772869	960.2508639814357	1126.4925008172897	1101.8227828088943	1430.5825996409785	1387.2862945524723	0.300657257439955	0.28778510561871035	-10.675346035813163	-1917.5125754358305	-10.480865273134668	-1882.5798433941964
78.47725049925933	582.1515587569976	587.4442615310062	828.4718171019958	820.961108879241	970.9694876657928	955.3184979913168	1121.0198427023608	1096.4682376137944	1424.2338796867637	1381.1083462921933	0.3012947670514852	0.28839295932596665	-10.700851007887877	-1933.6748672310787	-10.505958850824754	-1898.4573171510128
78.95011541147531	578.3751381881037	583.6840061787724	823.8535531074767	816.4087076946973	965.9034867188611	950.344750320014	1115.4998869671056	1091.0674442319382	1417.8276470773935	1374.8745534917045	0.30194148573822915	0.2890095793602835	-10.72547249129343	-1949.80169585158	-10.530185418310225	-1914.3001594326051
79.42582957266194	574.5711612229505	579.8960894439515	819.1983408164945	811.8197996862664	960.7954600266967	945.3297166844634	1109.9327082264226	1085.6204764137908	1411.363928667183	1368.5849451087806	0.3025975657731041	0.28963511026377153	-10.749198185233354	-1965.8888296969235	-10.553532902155894	-1930.104218634253
79.90441015097758	570.7397982817934	576.0806756036251	814.5063111919545	807.1945120325404	955.6455167256657	940.2735037370918	1104.3183927704376	1080.1274193436057	1404.8427639849301	1362.2395624758526	0.3032631624448656	0.2902696994292626	-10.772015796496248	-1981.9319559164578	-10.575989236301098	-1945.8652634056925
80.38587441802741	566.8812295593992	572.2379385836581	809.7776060064418	802.5329825386386	950.4537773103449	935.1762292739398	1098.657038795746	1074.5883698656132	1398.2642055023143	1355.8384595611428	0.3039384341306884	0.2909134971685447	-10.793913045217323	-1997.9266803942446	-10.597542367708684	-1961.5789826354012
80.87023974948666	562.9956451821862	568.3680621149991	805.0123780349993	797.8353598261689	945.2203738455121	930.0380224427306	1092.9487566369003	1069.0034367104474	1391.6283189031492	1349.381703230603	0.3046235423708309	0.2915666567825472	-10.814877670807505	-2013.8685277945187	-10.618180262183614	-1977.2409854941943
81.35752362572781	559.0832453643438	564.4712398890115	800.2107912474364	793.1018035227303	939.9454501779599	924.8590239507669	1087.1936689980332	1063.3727407216895	1384.9351833533894	1342.8693735105494	0.30531865194545316	0.2922293346335415	-10.834897438036819	-2029.7529416618054	-10.637890910343799	-1992.846801533684
81.8477436324513	555.1442405627732	560.5476757116774	795.3730209999858	788.3324844507997	934.6291621479633	919.6393862724852	1081.391911184439	1057.6964150823605	1378.1848917716948	1336.301563850817	0.3060239309536685	0.2929016902194198	-10.853960143293989	-2045.5752845860552	-10.656662333761801	-2008.3918808475137
82.34091746132043	551.1788516306882	556.5975836565196	790.4992542261543	783.5275848158337	929.2716778002298	914.3792738565112	1075.5436313339446	1051.9746055411993	1371.3775511003953	1329.6783813882666	0.3067395508948974	0.293583886250129	-10.872053621008149	-2061.3308384303527	-10.674482591263995	-2023.8715942935378
82.83706291059936	547.1873099697251	552.6211882160886	785.5896896266117	778.687298393439	923.8731775941834	909.0788633320574	1069.6489906479203	1046.2074706385729	1364.5132825766989	1322.9999472104948	0.30746568675260666	0.2942760887263279	-10.889165750250868	-2077.0148046269605	-10.691339785408559	-2039.2812337838695
83.33619788579601	543.1698576803672	548.618724451829	780.6445378579092	773.811830715413	918.4338546133661	903.7383437144613	1063.708163621704	1040.3951819318106	1357.5922220039088	1316.266396619523	0.3082025170805102	0.29497846702034525	-10.90528446148835	-2092.622304538323	-10.707222069115574	-2054.616012639279
83.83834040030794	539.1267477105515	544.5904381421861	775.6640217199044	768.9013992545136	912.9539147738361	898.3579166097335	1057.7213382743273	1034.537924219826	1350.614520022543	1309.4778793953449	0.30895022409131817	0.2956911939595126	-10.920397743519857	-2108.1483798922563	-10.722117652469706	-2069.8710660146317
84.34350857607244	535.0582440022355	540.5365859287468	770.6483763416446	763.9562336077473	907.4335770313056	892.9377964178806	1051.6887163772747	1028.635895766797	1343.5803423810714	1302.6345600590744	0.309708993748128	0.29641444591195665	-10.934493650575519	-2123.5879932885873	-10.736014809686253	-2085.04145139546
84.85172064422062	530.9646216357781	536.4574354602598	765.5978493655772	758.9765756780084	901.8730735868895	887.4782105348582	1045.6105136821468	1022.6893085247528	1336.4898702061498	1295.7366181355621	0.31047901585853505	0.2971484028749417	-10.947560309588994	-2138.936028781696	-10.748901886249541	-2100.122149169445
85.36299494573534	526.8461669719145	532.3532655343247	760.5127011298357	753.9626798538568	896.272650091205	881.9793995529133	1039.4869601469634	1016.6983883548183	1329.3433002720637	1288.7842484152006	0.3112604841715734	0.2978932485658346	-10.95958592764373	-2154.1872925428615	-10.760767306217076	-2115.1080632750527
85.87734993211305	522.7031777911602	528.2243662365833	755.3932048484479	748.9148131872571	890.6325658466659	876.4416174591521	1033.3183001609505	1010.6633752469584	1322.140845269236	1281.7776612147784	0.3120535964775748	0.2986491705157993	-10.970558799574519	-2169.3365135992935	-10.77159957968081	-2129.994021926628
86.39480416602983	518.5359634304195	524.0710390771995	750.2396467892208	743.8332555690577	884.9530940077234	870.8651318320996	1027.1047927675497	1004.5845235379751	1314.882734071519	1274.7170826371093	0.3128585547110507	0.29941636016630596	-10.980467315759142	-2184.3783446602756	-10.781387310409968	-2144.7747784238018
86.91537632201124	514.3448449166117	519.8935971244338	745.0523264491083	738.7182999020032	879.2345217788499	865.2502240360423	1020.8467118854542	998.4621021275515	1307.569212002068	1267.6027548292361	0.31367556505670885	0.300195012968559	-10.98929997006428	-2199.3073630262807	-10.790119203649965	-2159.445012043172
87.43908518710603	510.13015509710016	515.692365135109	739.831556726834	733.5702522710725	873.4771506100404	859.597189412939	1014.5443465274276	992.2963946921184	1300.2005410975485	1260.4349362389664	0.31450483805870927	0.30098532848594195	-10.997045367963892	-2214.118071586301	-10.797784074088668	-2173.999329016224
87.9659496615646	505.89223876670377	511.4676796817459	734.5776640925433	728.3894321109019	867.6812963895865	853.9063374716565	1008.1980010166652	986.0876998962968	1292.7770003704209	1253.2139018694938	0.31534658873327515	0.3017875104995911	-11.003692234824712	-2228.80489990543	-10.804370853986939	-2188.432263595925
88.4959887595208	501.6314527910808	507.2198892761641	729.2909887542505	723.176172370085	861.8472896339031	848.177992074314	1001.8079952004674	979.8363316016944	1285.2988860690662	1245.939943531864	0.3162010366847903	0.30260176711720405	-11.0092294243575	-2243.3622054051084	-10.80986860147084	-2202.738279214158
89.0292216096782	497.3481662262573	502.9493544893212	723.9718848208533	717.9308196721047	855.9754756741486	842.4124916194853	995.3746646609615	973.5426190728009	1277.7665119354754	1238.6133700950284	0.31706840622549015	0.30342831088520367	-11.013645927233824	-2257.7842746387178	-10.81426650898618	-2216.9117697321053
89.56566745600044	493.04276043406645	498.6564480671621	718.620720461456	712.6537344726557	850.0662148393925	836.6101892220137	988.8983609226163	967.2069071797255	1270.1802094602367	1231.2345077332081	0.31794892649889084	0.3042673589043729	-11.016930879865754	-2272.0653246648144	-10.817553911915525	-2230.9470607878175
90.1053456584057	488.715629193266	494.3415550422494	713.2378780607562	707.3452912131169	844.1198826360701	830.7714528891839	982.3794516562843	960.829556597522	1262.5403281345377	1223.8037001703085	0.31884283160708893	0.3051191329490919	-11.019073573344372	-2286.1995045197255	-10.819720297352205	-2244.8384112408094
90.6482756934654	484.36717880609973	490.00507284094004	707.8237543702487	702.0058784699191	838.1368699234662	824.8966656929998	975.818320879506	954.4109440018335	1254.847235698909	1216.3213089210976	0.31975036074206953	0.30598385959030105	-11.020063462539497	-2300.1808967933175	-10.820755313023142	-2258.5800147161935
91.19447715510712	479.99782820004964	485.647411385867	702.3787606549696	696.6358990995582	832.1175830849481	818.9862259382982	969.2153691527856	947.951462260589	1247.1013183883979	1208.787713528874	0.32067175832117406	0.3068617703223311	-11.019890175354817	-2314.0035193093645	-10.820648776372764	-2272.166001253441
91.74396975532183	475.60800902453576	481.26899319347535	696.9033228355247	691.2357703789751	826.0624441946801	813.0405473264229	962.5710137715625	941.4515206214587	1239.3029811738868	1201.203311799305	0.3216072741268786	0.3077531016937412	-11.018543522133314	-2327.6613269115333	-10.819390683800066	-2285.5904390595097
92.29677332487483	471.19816574231425	476.8702534663744	691.3978816251317	685.8059241410572	819.9718911795403	807.0600591141938	955.8856889535945	934.9115448948011	1231.4526479992483	1193.5685200301634	0.32255716345104657	0.30865809544230843	-11.01601350522094	-2341.1482133618847	-10.816971220036976	-2298.8473363701196
92.85290781402206	466.7687557152974	472.45164018023223	685.8628926613762	680.3468069049591	813.8463779759248	801.0452062678662	949.1598460214186	928.3319776317836	1223.5507620139872	1185.8837732366187	0.3235216872438194	0.3095769986343309	-11.01229032867343	-2354.4580133491254	-10.813380767669628	-2311.930643417989
93.41239329322968	462.320249284559	468.0136141649812	680.2988266324318	674.8588800009999	807.6863746811853	794.996449611826	942.393953579635	921.7132782974156	1215.597785801103	1178.1495253718103	0.32450111226731904	0.3105100638083952	-11.007364408095782	-2367.5845046092	-10.80860991680629	-2324.8342545165506
93.97524995389855	457.85312984424246	463.55664918004163	674.7061693974301	669.3426196898137	801.4923676993724	788.9142659716847	935.5884976866686	915.0559234381424	1207.5942015997966	1170.3662495423275	0.3254957112543478	0.3114575491237824	-11.001226380645335	-2380.5214101667516	-10.802649474883651	-2337.5520102558658
94.54149810909283	453.36789390909746	459.0812319833211	669.0854221006887	663.798517275499	795.2648598809744	782.7991483115104	928.7439820206886	908.3604068437323	1199.5405115226815	1162.5344382183127	0.3265057630722706	0.3124197185136836	-10.993867115152398	-2393.2624006911064	-10.79549047659873	-2350.077699814312
95.11115819427312	448.8650511753873	454.5878623937039	663.4371012795139	658.2270792124478	789.0043706563673	776.6516058648622	921.8609280393903	901.6272397031081	1191.4372377671943	1154.6546034378134	0.3275315528922805	0.31339684184340955	-10.98527772236855	-2405.801096972835	-10.787124193976751	-2362.405063389975
95.68425076803395	444.34512457487534	450.0770533467625	657.7617389652602	652.6288272055698	782.711436162631	770.4721642593333	914.9398751332809	894.8569507538153	1183.2849228208051	1146.7272770050552	0.3285733723642496	0.3143891950737807	-10.975449565359554	-2418.1310725258954	-10.777542146555675	-2374.5277947506693
96.26079651284576	439.8086503216128	445.5493309434147	652.0598827773389	647.0042983036067	776.3866093634217	764.2613656342811	907.981380772145	888.0500864247985	1175.08412965969	1138.7530106822885	0.3296315197973886	0.31539706042989807	-10.964374269999325	-2430.2458563106484	-10.766736111694627	-2386.4395439069776
96.84081623580131	435.25617795124725	441.0052344912388	646.3320960098738	641.3540449852222	770.0304601615785	758.0197687514203	900.9860206443535	881.207210972142	1166.835441940502	1130.732376374832	0.33070630034693005	0.31642072657550374	-10.952043735590337	-2442.138935584924	-10.754698134994442	-2398.133919909422
97.42433086936633	430.688270352562	436.4453165381742	640.5789577106794	635.6786352375684	763.6435755041222	751.7479490979607	893.9543887886622	874.3289066074474	1158.539464184855	1122.6659663089665	0.33179802620707705	0.31746048879313976	-10.938450145590423	-2453.80375888414	-10.741420540821537	-2409.6044937710394
98.01136147213543	426.10550379095065	431.8701428983058	634.8010627522358	629.978652626996	757.2265594793085	745.4464989819479	886.8870977181426	867.4157736184883	1150.1968219561402	1114.5543932022908	0.3329070168104625	0.3185166491703413	-10.923585978441224	-2465.2337391292385	-10.726895942938881	-2420.8448015174945
98.60192922959182	421.50846792354434	427.2802926694579	628.9990218943481	624.2546963616076	750.780033405407	739.1160276194823	879.7847785359021	860.4684304818057	1141.808162028299	1106.398290426175	0.33403359903437185	0.31958951679208836	-10.907444018490537	-2476.4222568671103	-10.711117255222348	-2431.848347365856
99.1960554548718	416.89776580569537	422.676358242302	623.1734618381615	618.5073813453229	744.3046359108532	732.7571612134809	872.6480810422264	853.4875139668911	1133.374152546158	1098.1983121599283	0.33517810741399834	0.32067940793977356	-10.890017367007545	-2487.362663644104	-10.694077702472782	-2442.6086070343736
99.79376158953411	412.2740138885105	418.05894530067883	617.3250252711869	612.7373382231273	737.8010230054194	726.3705430236203	865.4776738327671	846.4736792315781	1124.8954831769113	1089.9551335362753	0.3363408843630154	0.3217866462969302	-10.871299453277402	-2498.048285514262	-10.67577083130243	-2453.119031184324
100.39506920433367	407.63784200715105	413.42867281285174	611.4543709030224	606.9452134171837	731.2698681420628	719.9568334271409	858.2742443874205	839.427599908308	1116.3728652523673	1081.669450777769	0.3375222804017527	0.32291156316200365	-10.851284045766079	-2508.4724266814883	-10.656190521096391	-2463.3730489941954
101.00000000000001	402.9898933595905	408.7861730133855	605.5621734914242	601.1316691534688	724.7118622690906	713.5167099701387	851.0384991495132	832.3499681808764	1107.8070319015396	1073.341981323719	0.3387226543932875	0.32405449766843486	-10.840919192663003	-2513.6182888651624	-10.646049933543571	-2468.4351337327344
