# Supplementary material for: White matter micro- and macrostructure brain charts for the human lifespan
Source: Nature. 2026 May 13;655(8124):979–89. doi: 10.1038/s41586-026-10454-2 (PMC13391363; doi:10.1038/s41586-026-10454-2)
Supplement: Supplementary file 12 — Centiles trajectories of brain charts. SDT.T9.1–5 contain the brain charts for the global metrics; SDT.T9.6–509 contain the brain charts for the tract-specific metrics (unnormalized); and SDT.T9.510–1157 contain the brain charts for the tract-specific macrostructural metrics (normalized). Included in each table are the male and female centile trajectories for the 2.5th, 25th, 50th, 75th and 97.5th percentiles; the interquartile range normalized by the 50th centile; and the derivatives of the 50th centiles with respect to both age and log(age). Charts are sampled in logarithmically spaced intervals. Age is reported in years, while centile trajectory values are reported in metric-specific units: diffusivities in mm2 s−1, volume in mm3, surface area in mm2, average length in mm, and FA is dimensionless (unitless). [file 41586_2026_10454_MOESM12_ESM.zip › plotted_curves/SDT.T9.146-FX_right_ad-mean_curve_metrics.csv]

ages	male_0.025th_percentile	female_0.025th_percentile	male_0.25th_percentile	female_0.25th_percentile	male_0.5th_percentile	female_0.5th_percentile	male_0.75th_percentile	female_0.75th_percentile	male_0.975th_percentile	female_0.975th_percentile	male_normalized_quantile_range	fwmale_normalized_quantile_range	male_median_centile_d_age	male_median_centile_d_log_age	female_median_centile_d_age	female_median_centile_d_log_age
0.25	0.0018506030158289225	0.00184863365559892	0.001988404478430103	0.001989255304920588	0.0020659781403604385	0.0020685329390941042	0.0021474634303411677	0.002151895141098746	0.002314464135580352	0.002323010629709964	0.07698965870147823	0.07862569316850457	2.8532054123936355e-06	1.647380362848245e-06	2.979289938151779e-06	1.7201788970479773e-06
0.25150637576242696	0.0018503766221758316	0.0018484029319004952	0.0019883217381810314	0.0019891708794201	0.002065982438359917	0.0020685374270242563	0.0021475637619728315	0.0021519979362855553	0.002314775456146239	0.002323330057995751	0.077078111040583	0.07871603130705455	2.8472946878022043e-06	1.648899876305343e-06	2.9731181869774304e-06	1.7217656583246033e-06
0.2530218281966045	0.0018501501112824638	0.001848172089544269	0.001988238949631132	0.0019890864048300234	0.0020659867442881876	0.0020685419232340982	0.002147664174399705	0.0021521008144984454	0.0023150870518453283	0.0023236497699241857	0.07716662520189654	0.07880643260715461	2.8354576160349865e-06	1.6519390275693269e-06	2.9607583709179153e-06	1.724939310721041e-06
0.25454641199404576	0.001849923483733413	0.0018479411291273575	0.001988156112984915	0.0019890018813593906	0.0020659910581458983	0.002068546427724307	0.002147764667420104	0.0021522037755313554	0.002315398922112093	0.0023239697649184428	0.07725520098737894	0.07889689686661268	2.8236605938980475e-06	1.6549784108144117e-06	2.9484403702983997e-06	1.7281132056456983e-06
0.2560801821758082	0.0018496967401158493	0.0018477100512494973	0.0019880732284478864	0.0019889173092182536	0.0020659953799336125	0.0020685509404954716	0.0021478652408309833	0.0021523068191768298	0.0023157110663766197	0.0023242900423971953	0.07734383819785287	0.07898742388207278	2.811903504262858e-06	1.6580179916791948e-06	2.9361640644376408e-06	1.7312873075159274e-06
0.25762319409447826	0.0018494698810195272	0.001847478856513045	0.0019879902962265474	0.0019888326886176714	0.002065999709651797	0.002068555461548083	0.0021479658944279206	0.0021524099452259974	0.0023160234840645818	0.002324610601774572	0.0774325366329966	0.07907801344901175	2.8001862295568003e-06	1.6610577336373389e-06	2.9239293293237267e-06	1.7344615781955675e-06
0.2591755034361701	0.0018492429070367886	0.0018472475455229927	0.0019879073165283935	0.001988748019769719	0.002066004047300826	0.0020685599908825303	0.0021480666280051094	0.0021525131534685686	0.0023163361745972104	0.0023249314424601446	0.07752129609134087	0.07916866536173348	2.7885086528733893e-06	1.6640976013282405e-06	2.911736043942348e-06	1.7376359807141917e-06
0.2607371662225343	0.0018490158187625867	0.0018470161188869814	0.0019878242895619296	0.0019886633028875014	0.002066008392880982	0.0020685645284991127	0.0021481674413553606	0.0021526164436928372	0.002316649137391285	0.0023252525638589048	0.077610116370262	0.07925937941336314	2.776870658527386e-06	1.6671375586696513e-06	2.899584086391016e-06	1.7408104773797284e-06
0.2623082388127803	0.0018487886167944804	0.0018467845772153016	0.001987741215536662	0.0019885785381851396	0.00206601274639245	0.0020685690743980226	0.0021482683342700835	0.0021527198156856566	0.0023169623718590957	0.0023255739653712296	0.07769899726597732	0.07935015539584239	2.7652721290571947e-06	1.670177568802167e-06	2.8874733341011094e-06	1.7439850292788606e-06
0.2638887779057103	0.001848561301732655	0.0018465529211209141	0.00198765809466311	0.0019884937258777906	0.00206601710783532	0.002068573628579356	0.002148369306539288	0.0021528232692324466	0.0023172758774084277	0.002325895646392871	0.0777879385735407	0.07944099309992331	2.753712947778375e-06	1.67321759519945e-06	2.875403666724452e-06	1.7471595991636057e-06
0.26547884054176485	0.0018483338741799291	0.001846321151219452	0.0019875749271528083	0.001988408866181644	0.002066021477209587	0.00206857819104311	0.002148470357951575	0.0021529268041171807	0.0023175896534425367	0.002326217606314919	0.07787694008683568	0.07953189231516375	2.7421930013371565e-06	1.6762576017237407e-06	2.8633749640238904e-06	1.7503341484537138e-06
0.2670784841050822	0.0018481063347417692	0.001846089268129239	0.001987491713218315	0.0019883239593139297	0.0020660258545151526	0.00206858276178918	0.0021485714882941327	0.0021530304201223815	0.0023179036993601276	0.00232653984452379	0.07796600159857126	0.07962285282992121	2.7307121736042106e-06	1.6792975513491015e-06	2.8513871053181816e-06	1.7535086385134235e-06
0.26868776632556873	0.0018478786840262908	0.0018458572724712927	0.0019874084530732057	0.0019882390054929183	0.0020660302397518177	0.002068587340817362	0.0021486726973527224	0.0021531341170291127	0.002318218014555328	0.0023268623604011944	0.0780551229002769	0.07971387443134947	2.719270347673053e-06	1.6823374055507934e-06	2.8394399698150607e-06	1.7566830299853287e-06
0.2703067452809827	0.0018476509226442734	0.0018456251648693372	0.001987325146932087	0.001988154004937927	0.0020660346329192843	0.0020685919281273456	0.0021487739849116757	0.0021532378946169674	0.00231853259841766	0.00232718515332411	0.07814430378229589	0.07980495690539	2.70786741007889e-06	1.6853771274139007e-06	2.8275334374994188e-06	1.7598572834010007e-06
0.2719354793990299	0.0018474230512091744	0.0018453929459498152	0.0019872417950105976	0.0019880689578693255	0.0020660390340171593	0.002068596523718721	0.0021488753507538914	0.0021533417526640704	0.002318847450332028	0.0023275082226647667	0.078233544033782	0.07989610003676968	2.696503247134885e-06	1.6884166797459521e-06	2.8156673897994366e-06	1.7630313600691672e-06
0.27357402745947257	0.001847195070337137	0.0018451606163418994	0.0019871583975254138	0.0019879838645085403	0.002066043443044951	0.0020686011275909753	0.0021489767946608245	0.002153445690947064	0.0023191625696786884	0.0023278315677906164	0.07832284344269232	0.07998730360899246	2.685177743599887e-06	1.6914560239111864e-06	2.8038417071440946e-06	1.766205219910777e-06
0.2752224485962505	0.0018469669806469953	0.0018449281766774977	0.0019870749546942496	0.0019878987250780567	0.0020660478600020653	0.00206860573974349	0.002149078316412478	0.0021535497092411027	0.002319477955833225	0.00232815518806431	0.07841220179578333	0.0800785674043363	2.673890785565014e-06	1.6944951213848647e-06	2.7920562700733953e-06	1.769378822513712e-06
0.27688080229961526	0.0018467387827602916	0.0018446956275912675	0.001986991466735865	0.001987813539801421	0.002066052284887809	0.0020686103601755415	0.002149179915787398	0.0021536538073198457	0.002319793608166526	0.002328479082843668	0.07850161887860466	0.08016989120384728	2.6626422588993393e-06	1.6975339335312256e-06	2.7803109593493858e-06	1.7725521275213652e-06
0.2785491484182772	0.0018465104773012831	0.0018444629697206246	0.001986907933870067	0.0019877283089032513	0.0020660567177013867	0.0020686149888863004	0.0021492815925626663	0.0021537579849554493	0.0023201095260447597	0.002328803251481664	0.07859109447549419	0.08026127478733244	2.6514320512482925e-06	1.7005724218810414e-06	2.7686056579545593e-06	1.7757250947991743e-06
0.28022754716156506	0.0018462820648969547	0.0018442302037057574	0.0019868243563177204	0.001987643032609238	0.0020660611584419042	0.002068619625874834	0.0021493833465138974	0.0021538622419185654	0.002320425708829355	0.0023291276933263953	0.078680628369573	0.0803527179333571	2.640260048925036e-06	1.7036105472434393e-06	2.7569402467619852e-06	1.7788976832688874e-06
0.2819160591015993	0.001846053546177024	0.0018439973301896304	0.0019867407343007403	0.0019875577111461463	0.002066065607108361	0.0020686242711400985	0.0021494851774152214	0.0021539665779783225	0.00232074215587697	0.0023294524077210545	0.07877022034273934	0.08044422041923634	2.629126139686022e-06	1.7066482703720354e-06	2.7453146093092684e-06	1.7820698521298084e-06
0.28361474517547763	0.001845824921773963	0.0018437643498180052	0.001986657068042112	0.001987472344741827	0.0020660700636996594	0.002068628924680948	0.00214958708503929	0.0021540709929023343	0.0023210588665394756	0.0023297773940039192	0.07885987017566251	0.08053578202103219	2.6180302110656584e-06	1.7096855516873788e-06	2.7337286272466343e-06	1.7852415599151072e-06
0.2853236666874746	0.0018455961923229914	0.0018435312632394364	0.0019865733577658787	0.0019873869336252113	0.0020660745282145916	0.0020686335864961223	0.002149689069157258	0.0021541754864566756	0.002321375840163923	0.002330102651508304	0.07894957764778038	0.08062740251354661	2.606972149821196e-06	1.7127223507218403e-06	2.7221821832235094e-06	1.7884127643807979e-06
0.2870428853112538	0.0018453673584621036	0.0018432980711052959	0.001986489603697157	0.0019873014780263224	0.0020660790006518485	0.002068638256584256	0.0021497911295387823	0.0021542800584058866	0.002321693076092526	0.0023304281795625574	0.07903934253729096	0.08071908167031579	2.5959518450413555e-06	1.715758627840458e-06	2.7106751608885205e-06	1.791583424282095e-06
0.28877246309209376	0.0018451384208320683	0.0018430647740697748	0.001986405806062138	0.001987215978176278	0.0020660834810100163	0.002068642934943872	0.002149893265952015	0.0021543847085129623	0.0023220105736626354	0.002330753977490021	0.07912916462114843	0.08081081926360587	2.5849691849266776e-06	1.7187943425756025e-06	2.699207442891094e-06	1.794753496875412e-06
0.2905124624491269	0.0018449093800764448	0.0018428313727898993	0.00198632196508809	0.0019871304343072925	0.002066087969287574	0.0020686476215733833	0.0021499954781635917	0.002154489436539345	0.0023223283322067094	0.0023310800446090145	0.07921904367505683	0.08090261506440694	2.5740240582328155e-06	1.721829454570667e-06	2.6877789145451914e-06	1.7979229406384079e-06
0.29226294617759224	0.001844680236841592	0.0018425978679255403	0.0019862380810033663	0.0019870448466526875	0.0020660924654828977	0.002068652316471096	0.002150097765938633	0.002154594242244919	0.0023226463510522995	0.0023314063802328095	0.07930897947346635	0.08099446884242652	2.563116353937467e-06	1.724863922580866e-06	2.676389459277395e-06	1.8010917122168735e-06
0.294023977451102	0.0018444509917766739	0.0018423642601394178	0.0019861541540374048	0.001986959215446886	0.002066096969594251	0.0020686570196351965	0.002150200129040725	0.002154699125387997	0.0023229646295220142	0.0023317329836695937	0.07939897178956519	0.08108638036608477	2.5522459607962844e-06	1.7278977052503919e-06	2.6650389600701985e-06	1.8042597679235328e-06
0.29579561982392083	0.0018442216455336797	0.0018421305500971195	0.001986070184420736	0.0019868735409254257	0.0020661014816197943	0.0020686617310637628	0.0021503025672319253	0.002154804085725319	0.002323283166933504	0.0023320598542224567	0.07948902039527768	0.08117834940250902	2.5414127695633226e-06	1.7309307616675262e-06	2.653727303791875e-06	1.8074270657364444e-06
0.29757793723326015	0.0018439921987674266	0.0018418967384671095	0.001985986172384986	0.00198678782332496	0.0020661060015575777	0.002068666450754762	0.0021504050802727465	0.0021549091230120463	0.00232360196259943	0.0023323869911893646	0.07957912506125528	0.08127037571752874	2.5306166686611675e-06	1.7339630496993053e-06	2.6424543740910522e-06	1.8105935614687318e-06
0.29937099400158496	0.0018437626521355702	0.0018416628259207346	0.001985902118162879	0.0019867020628832623	0.002066110529405541	0.002068671178706042	0.0021505076679221506	0.002155014237001745	0.002323921015827441	0.002332714393863124	0.07966928555687271	0.08136245907566719	2.5198575491769404e-06	1.7369945276013432e-06	2.631220056281691e-06	1.81375921098903e-06
0.3011748548389356	0.001843533006298622	0.001841428813132241	0.001985818021988247	0.0019866162598392296	0.0020661150651615176	0.002068675914915339	0.002150610329937548	0.0021551194274463904	0.002324240325920152	0.002333042061531369	0.07975950165022318	0.0814545992401409	2.509135301309584e-06	1.740025153129654e-06	2.620024236898999e-06	1.8169239709986407e-06
0.30298958484526295	0.0018433032619199524	0.0018411947007787803	0.0019857338840960277	0.001986530414432891	0.0020661196088232266	0.002068680659380276	0.0021507130660747813	0.00215522469409635	0.002324559892175116	0.0023333699934765272	0.07984977310811099	0.08154679597284756	2.498449815813153e-06	1.7430548837071846e-06	2.608866801145915e-06	1.8200877965890427e-06
0.30481524951277783	0.0018430734196658062	0.0018409604895404225	0.0019856497047222735	0.0019864445269054043	0.002066124160388279	0.002068685412098354	0.002150815876088125	0.0021553300367003797	0.0023248797138847982	0.0023336981889757946	0.0799400996960476	0.08163904903436615	2.4878009835527237e-06	1.7460836765903487e-06	2.5977476343364003e-06	1.8232506426296702e-06
0.3066519147283146	0.0018428434802053085	0.0018407261801001661	0.0019855654841041508	0.0019863585974990677	0.0020661287198541706	0.0020686901730669603	0.0021509187597302734	0.002155435455005618	0.0023251997903365523	0.002334026647301115	0.08003048117824597	0.0817313581839486	2.47718869572644e-06	1.7491114885359593e-06	2.5866666245599745e-06	1.8264124648226243e-06
0.3084996467757088	0.0018426134442104808	0.0018404917731439487	0.0019854812224799514	0.0019862726264573216	0.0020661332872182873	0.0020686949422833653	0.0021510217167523375	0.0021555409487575756	0.0023255201208125984	0.0023343553677191474	0.08012091731761384	0.0818237231795136	2.4666128447536906e-06	1.7521382769114524e-06	2.575623658240822e-06	1.8295732180928503e-06
0.31035851233818973	0.0018423833123562493	0.0018402572693606602	0.0019853969200890917	0.001986186614024755	0.0020661378624779025	0.0020686997197447215	0.0021511247469038356	0.002155646517700131	0.002325840704589993	0.0023346843494912468	0.08021140787574932	0.0819161437776417	2.45607332138853e-06	1.7551639972523958e-06	2.5646186218031275e-06	1.832732856088537e-06
0.3122285785007863	0.001842153085320449	0.0018400226694421456	0.0019853125771721156	0.0019861005604471012	0.0020661424456301695	0.002068704505448057	0.002151227849932683	0.002155752161575517	0.0023261615409406024	0.002335013591873428	0.08030195261293505	0.08200861973357138	2.4455700179393247e-06	1.7581886058715135e-06	2.5536514032253876e-06	1.8358913336236071e-06
0.3141099127527488	0.0018419227637838482	0.0018397879740832286	0.0019852281939707057	0.0019860144659712576	0.002066147036672134	0.002068709299390288	0.0021513310255851935	0.0021558578801243234	0.0023264826291310866	0.0023353430941163546	0.08039255128813262	0.08210115080118985	2.4351028282687537e-06	1.761212059636641e-06	2.5427218902640547e-06	1.8390486047903387e-06
0.31600258298998396	0.001841692348430148	0.0018395531839817106	0.001985143770727682	0.0019859283308452753	0.0020661516356007244	0.002068714101568203	0.002151434273606062	0.002155963673085478	0.0023268039684228646	0.0023356728554652984	0.08048320365897622	0.08219373673302952	2.4246716439080274e-06	1.7642343131396565e-06	2.531829970675581e-06	1.842204622681809e-06
0.3179066575175057	0.001841461839945995	0.0018393182998383874	0.0019850593076870073	0.001985842155318373	0.0020661562424127496	0.0020687189119784747	0.0021515375937383625	0.002156069540196249	0.0023271255580720918	0.0023360028751601212	0.0805739094817682	0.08228637728026297	2.4142763579426685e-06	1.7672553219716391e-06	2.5209755328825523e-06	1.8453593408351843e-06
0.3198222050518999	0.0018412312390209947	0.0018390833223570575	0.0019849748050937924	0.0019857559396409354	0.0020661608571049058	0.002068723730617648	0.0021516409857235404	0.0021561754811922273	0.002327447397329635	0.002336333152435241	0.08066466851147289	0.08237907219269466	2.403916863569222e-06	1.770275041002023e-06	2.5101584647524433e-06	1.8485127118994527e-06
0.32174929472380437	0.0018410005463477186	0.001838848252244535	0.001984890263194298	0.001985669684064522	0.0020661654796737664	0.002068728557482149	0.002151744449301401	0.002156281495807328	0.002327769485441046	0.00233666368651962	0.08075548050171089	0.08247182121875754	2.3935930544283224e-06	1.7732934249892196e-06	2.4993786560401077e-06	1.8516646890787136e-06
0.32368799608040405	0.0018407697626217205	0.0018386130902106601	0.001984805682235945	0.0019855833888418693	0.0020661701101157923	0.0020687333925682788	0.0021518479842101115	0.002156387583773779	0.0023280918216465373	0.0023369944766367177	0.08084634520475435	0.08256462410550676	2.383304825825938e-06	1.7763104294132859e-06	2.4886359966114213e-06	1.8548152252439998e-06
0.3256383790879404	0.0018405388885415427	0.0018383778369683108	0.0019847210624673152	0.0019854970542269	0.0020661747484273236	0.002068738235872217	0.0021519515901861847	0.0021564937448221152	0.0023284144051809582	0.0023373255220044873	0.08093726237151895	0.0826574805986123	2.373052069626347e-06	1.779326007034232e-06	2.477930374000792e-06	1.8579642714899869e-06
0.32760051413423674	0.001840307924808723	0.0018381424932334064	0.0019846364041381497	0.0019854106804747147	0.0020661793946045756	0.002068743087390009	0.00215205526696447	0.0021565999786811625	0.0023287372352737584	0.0023376568218353216	0.08102823175156135	0.08275039044235578	2.3628346820236956e-06	1.7823401128325145e-06	2.4672616797394298e-06	1.861111780465663e-06
0.3295744720312385	0.0018400768721278187	0.001837907059724933	0.0019845517074993683	0.0019853242678416158	0.0020661840486436525	0.002068747947117588	0.0021521590142781597	0.0021567062850780454	0.0023290603111489794	0.0023379883753360583	0.08111925309307137	0.08284335337962186	2.3526525576578194e-06	1.7853527004008107e-06	2.4566298039152556e-06	1.8642577040428598e-06
0.33156032401756863	0.001839845731206402	0.0018376715371649379	0.001984466972803058	0.001985237816585092	0.0020661887105405284	0.0020687528150507488	0.002152262831858764	0.002156812663738165	0.0023293836320252125	0.002338320181707926	0.08121032614286694	0.08293636915189594	2.342505590280375e-06	1.7883637221660642e-06	2.4460346353949447e-06	1.867401992428075e-06
0.33355814176109866	0.0018396145027550792	0.0018374359262785525	0.001984382200302486	0.001985151326963839	0.002066193380291059	0.0020687576911851643	0.0021523667194361137	0.0021569191143851977	0.00232970719711558	0.0023386522401465295	0.08130145064638818	0.0830294374992536	2.332393676751643e-06	1.7913731325536197e-06	2.435476066597886e-06	1.870544597826207e-06
0.33556799736153503	0.001839383187487503	0.0018372002277940002	0.0019842973902521066	0.001985064799237754	0.00206619805789098	0.002068762575516379	0.0021524706767383547	0.0021570256367410903	0.002330031005627713	0.0023389845498418254	0.08139262634769233	0.08312255816035997	2.3223167120445254e-06	1.7943808836018427e-06	2.424953987389955e-06	1.873685469944153e-06
0.3375899633530214	0.0018391517861203743	0.0018369644424426007	0.001984212542907553	0.0019849782336679414	0.0020662027433358977	0.002068767468039805	0.002152574703491928	0.0021571322305260422	0.0023303550567637106	0.002339317109978084	0.08148385298944721	0.08321573087245997	2.312274591798058e-06	1.7973869278486987e-06	2.4144682895244074e-06	1.8768245597655664e-06
0.3396241127067558	0.0018389202993734659	0.0018367285709587936	0.0019841276585256607	0.0019848916305167242	0.0020662074366213	0.0020687723687507296	0.0021526787994215805	0.0021572388954585113	0.0023306793497201365	0.002339649919733874	0.08157513031292622	0.08330895537137441	2.3022672124284327e-06	1.8003912177766423e-06	2.4040188646434757e-06	1.8799618172749e-06
0.3416705188336247	0.0018386887279696184	0.001836492614080134	0.0019840427373644513	0.0019848049900476387	0.0020662121377425444	0.0020687772776443046	0.0021527829642503386	0.0021573456312551915	0.002331003883687968	0.00233998297828203	0.08166645805800259	0.08340223139149282	2.2922944707959303e-06	1.8033937053685278e-06	2.393605604500415e-06	1.8830971921790507e-06
0.343729255586852	0.001838457072634768	0.001836256572547321	0.001983957779683156	0.001984718312525449	0.002066216846694869	0.0020687821947155552	0.0021528871976995156	0.00215745243763102	0.00233132865785259	0.002340316284789625	0.08175783596314208	0.0834955586657691	2.28235626270612e-06	1.8063943420520978e-06	2.3832284007929694e-06	1.8862306339073598e-06
0.34580039726466444	0.0018382253340979392	0.00183602044710419	0.001983872785742204	0.00198463159821614	0.0020662215634733774	0.0020687871199593687	0.0021529914994886917	0.0021575593142991556	0.0023316536713937504	0.0023406498384179407	0.08184926376539896	0.08358893692571516	2.272452486129506e-06	1.8093930795326507e-06	2.372887146828706e-06	1.889362092055702e-06
0.3478840186129729	0.0018379935130912737	0.0018357842384977418	0.0019837877558032424	0.001984544847386937	0.0020662262880730563	0.0020687920533705075	0.0021530958693357226	0.002157666260970982	0.002331978923485556	0.002340983638322447	0.08194074120041103	0.08368236590139307	2.2625830385925028e-06	1.8123898690713958e-06	2.362581735748659e-06	1.8924915157203515e-06
0.34998019482807	0.0018377616103500247	0.0018355479474781392	0.001983702690129124	0.0019844580603062944	0.0020662310204887548	0.002068796994943593	0.00215320030695671	0.0021577732773560908	0.0023323044132964187	0.0023413176836527723	0.08203226800239043	0.08377584532141198	2.2527478159006797e-06	1.81538466037523e-06	2.3523120587509716e-06	1.895618852276737e-06
0.352089001559344	0.0018375296266125794	0.0018353115747987234	0.0019836175889839255	0.001984371237243909	0.002066235760715197	0.002068801944673114	0.0021533048120660125	0.002157880363162279	0.00233263013998905	0.0023416519735526627	0.08212384390412077	0.08386937491292126	2.2429467181894758e-06	1.8183774054825186e-06	2.3420780113081463e-06	1.8987440515427778e-06
0.3542105149120084	0.0018372975626204675	0.0018350751212160316	0.001983532452632948	0.001984284378470728	0.002066240508746982	0.002068806902553429	0.002153409384376233	0.0021579875180955436	0.0023329561027204335	0.002341986507159985	0.0822154686369508	0.08396295440160319	2.2331796422636607e-06	1.8213680537670918e-06	2.3318794860616165e-06	1.9018670608383914e-06
0.35634481144984936	0.0018370654191183645	0.001834838587489793	0.0019834472813427136	0.001984197484258942	0.002066245264578569	0.002068811868578752	0.002153514023598201	0.002158094741860064	0.0023332823006417727	0.0023423212836066617	0.0823071419307883	0.08405658351166904	2.223446486926406e-06	1.8243565553799357e-06	2.3217163769295723e-06	1.9049878277055399e-06
0.35849196819798806	0.0018368331968541174	0.0018346019743829573	0.0019833620753809864	0.001984110554882002	0.0020662500282042978	0.0020688168427431684	0.0021536187294409832	0.002158202034158205	0.0023336087328985093	0.0023426563020186703	0.08239886351409305	0.08415026196585121	2.213747151147416e-06	1.8273428600279473e-06	2.3115885781632706e-06	1.908106299630674e-06
0.36065206264566085	0.0018366008965787382	0.0018343652826616898	0.001983276835016758	0.0019840235906146146	0.002066254799618365	0.002068821825040618	0.0021537235016118555	0.002158309394690501	0.00233393539863024	0.0023429915615160043	0.08249063311387293	0.08424398948539925	2.2040815333967956e-06	1.8303269169184233e-06	2.3014959845690797e-06	1.9112224239337117e-06
0.3628251727490157	0.001836368519046432	0.0018341285130953969	0.001983191560520269	0.001983936591732752	0.002066259578814845	0.002068826815464911	0.0021538283398163157	0.002158416823155654	0.002334262296970748	0.002343327061212651	0.08258245045567779	0.08433776579007286	2.1944495342540726e-06	1.833308675924794e-06	2.291438491619502e-06	1.91433614793457e-06
0.3650113769339257	0.0018361360650145937	0.001833891666456726	0.001983106252163002	0.0019838495585136574	0.002066264365787673	0.002068831814009712	0.002153933243758058	0.0021585243192505203	0.002334589427047931	0.0023436628002165617	0.0826743152635919	0.084431590598134	2.1848510514677066e-06	1.836288084366977e-06	2.2814159930106825e-06	1.9174474168437428e-06
0.36721075409881926	0.0018359035352438263	0.0018336547435215793	0.0019830209102176884	0.00198376249123584	0.002066269160530649	0.0020688368206685463	0.0021540382131389722	0.002158631882670103	0.0023349167879837917	0.0023439987776296056	0.08276622726022975	0.0845254636263454	2.175285985728248e-06	1.8392650915632913e-06	2.2714283847147243e-06	1.9205561772039914e-06
0.3694233836175272	0.0018356709304979525	0.0018334177450691311	0.001982935534958319	0.0019836753901790937	0.002066273963037443	0.002068841835434799	0.0021541432476591413	0.002158739513107549	0.002335244378894411	0.0023443349925475784	0.08285818616672952	0.08461938458995957	2.165754237282158e-06	1.8422396457218326e-06	2.2614755627037297e-06	1.923662375391544e-06
0.37164934534214805	0.0018354382515440206	0.0018331806718818308	0.00198285012666014	0.0019835882556244917	0.0020662787733015855	0.0020688468583017153	0.0021542483470168247	0.002158847210254135	0.002335572198889918	0.002344671444060144	0.08295019170274769	0.08471335320271636	2.156255706764476e-06	1.8452116948286523e-06	2.2515574233383795e-06	1.9267659568944495e-06
0.3738887196059291	0.001835205499152324	0.001832943524745421	0.0019827646855996666	0.0019835010878543964	0.0020662835913164744	0.002068851889262397	0.002154353510908457	0.0021589549737992667	0.0023359002470744695	0.0023450081312508153	0.08304224358645144	0.0848073691768358	2.146790294699219e-06	1.848181186592246e-06	2.2416738623687316e-06	1.929866866867691e-06
0.3761415872261661	0.0018349726740964016	0.0018327063044489423	0.0019826792120546774	0.001983413887152461	0.002066288417075367	0.0020688569283098014	0.0021544587390286358	0.0021590628034304617	0.0023362285225462073	0.0023453450531969334	0.08313434153451615	0.08490143222301062	2.1373579017769373e-06	1.8511480677774195e-06	2.231824776322e-06	1.9329650499111395e-06
0.3784080295071193	0.001834739777153057	0.0018324690117847487	0.0019825937063042295	0.001983326653803634	0.002066293250571385	0.002068861975436742	0.0021545640310701164	0.0021591706988333464	0.0023365570243972468	0.0023456822089696246	0.08322648526211493	0.08499554205040243	2.127958429631871e-06	1.8541122859816461e-06	2.222010062391533e-06	1.9360604511797774e-06
0.3806881282429484	0.0018345068091023676	0.0018322316475485206	0.001982508168628654	0.0019832393880941683	0.0020662980917975113	0.002068867030635891	0.0021546693867238024	0.002159278659691651	0.002336885751713637	0.002346019597633781	0.08331867448291651	0.08508969836663444	2.1185917793431486e-06	1.857073787248087e-06	2.212229617437611e-06	1.9391530142742752e-06
0.38298196572066395	0.0018342737707276913	0.0018319942125392642	0.0019824225993095653	0.0019831520903116147	0.002066302940746586	0.0020688720938997662	0.0021547748056787368	0.00215938668568719	0.0023372147035753436	0.0023463572182480354	0.08341090890907704	0.08518390087778596	2.109257852878077e-06	1.8600325185080813e-06	2.202483339153183e-06	1.9422426839055262e-06
0.3852896247230969	0.0018340406628156861	0.001831756707559344	0.001982336998629867	0.0019830647607448466	0.0020663077974113144	0.0020688771652207514	0.0021548802876221	0.0021594947764998714	0.0023375438790562125	0.002346695069864725	0.0835031882512355	0.08527814928838447	2.09995655253703e-06	1.8629884256937679e-06	2.1927711252867077e-06	1.9453294035076674e-06
0.38761118853188686	0.001833807486156312	0.0018315191334144713	0.0019822513668737505	0.0019829773996840406	0.002066312661784256	0.0020688822445910702	0.0021549858322391924	0.0021596029318076714	0.0023378732772239433	0.002347033151529861	0.08359551221850715	0.08537244330140317	2.0906877805648705e-06	1.8659414547372855e-06	2.1830928737531785e-06	1.9484131162372798e-06
0.3899467409304866	0.00183357424154285	0.0018312814909137325	0.0019821657043267086	0.0019828900074207014	0.0020663175338578327	0.0020688873320028086	0.002155091439213436	0.002159711151286638	0.0023382028971400716	0.0023473714622831094	0.08368788051847655	0.08546678261825069	2.0814514398725947e-06	1.8688915511821946e-06	2.1734484833002554e-06	1.9514937656395226e-06
0.39229636620718694	0.001833340929771909	0.0018310437808695904	0.0019820800112755324	0.0019828025842476547	0.002066322413624321	0.002068892427447897	0.0021551971082263612	0.002159819434610877	0.002338532737859926	0.0023477100011577603	0.08378029285719364	0.08556116693876797	2.072247432871599e-06	1.8718386599614334e-06	2.1638378515653756e-06	1.9545712935942205e-06
0.3946601491581577	0.0018331075516434345	0.0018308060040978988	0.0019819942880083155	0.0019827151304590545	0.0020663273010758545	0.002068897530918117	0.0021553028389575952	0.002159927781452543	0.0023388627984326045	0.0023480487671806876	0.08387274893916606	0.08565559596122038	2.0630756631390135e-06	1.8747827262854955e-06	2.1542608785729556e-06	1.957645643368977e-06
0.3970381750905084	0.0018328741079607289	0.0018305681614179164	0.0019819085348144697	0.0019826276463503923	0.002066332196204424	0.002068902642405103	0.0021554086310848646	0.00216003619148184	0.0023391930779009594	0.0023483877593723323	0.08396524846735264	0.08575006938229342	2.0539360338078794e-06	1.8777236945322073e-06	2.144717462904122e-06	1.960716756843617e-06
0.39943052982536675	0.0018326405995304498	0.001830330253652313	0.001981822751984712	0.001982540132218495	0.002066337099001873	0.0020689077619003337	0.002155514484283977	0.0021601446643669977	0.0023395235753015495	0.0023487269767466716	0.08405779114316106	0.08584458689708306	2.044828448899416e-06	1.880661508912862e-06	2.1352075040836915e-06	1.9637845755093863e-06
0.4018372997009759	0.0018324070271626342	0.0018300922816271846	0.0019817369398110875	0.001982452588361534	0.0020663420094599013	0.0020689128893951387	0.0021556203982288193	0.00216025319977428	0.002339854289664627	0.002349066418311181	0.08415037666643643	0.0859391481990947	2.0357528124903546e-06	1.883596113860797e-06	2.1257309024691473e-06	1.966849041468155e-06
0.40425857157581063	0.0018321733916707014	0.0018298542461720648	0.001981651098586962	0.0019823650150790303	0.002066346927570062	0.0020689180248806933	0.0021557263725913477	0.0021603617973679668	0.0023401852200141023	0.002349406083066818	0.0842430047354589	0.08603375298023268	2.0267090284353806e-06	1.8865274525881048e-06	2.1162875571412165e-06	1.9699100951564574e-06
0.4066944328317112	0.0018319396938714658	0.0018296161481199317	0.0019815652286070285	0.001982277412671855	0.0020663518533237594	0.0020689231683480172	0.002155832407041577	0.002160470456810344	0.0023405163653675096	0.002349745970007983	0.08433567504693694	0.08612840093079513	2.0176970021434926e-06	1.8894554689730114e-06	2.1068773690124942e-06	1.9729676775104288e-06
0.4091449713770379	0.0018317059345851498	0.0018293779883072246	0.001981479330167316	0.0019821897814422383	0.002066356786712253	0.0020689283197879776	0.0021559385012475778	0.0021605791777617026	0.002340847724735995	0.0023500860781224993	0.08442838729600068	0.08622309173946906	2.008716637580399e-06	1.8923801056724976e-06	2.097500238495975e-06	1.9760217292441595e-06
0.411610275649843	0.0018314721146353936	0.0018291397675738543	0.0019813934035651905	0.0019821021216937735	0.0020663617277266485	0.002068933479191285	0.002156044654875463	0.002160687959880326	0.0023411792971242715	0.0023504264063915646	0.08452114117619611	0.08631782509332248	1.9997678397110086e-06	1.8953013050104772e-06	2.088156066448743e-06	1.979072190350095e-06
0.41409043462106226	0.0018312382348492666	0.001828901486763208	0.001981307449099361	0.0019820144337314182	0.002066366676357904	0.0020689386465484925	0.0021561508675893835	0.002160796802822481	0.002341511081530606	0.002350766953789748	0.08461393637947874	0.08641260067779985	1.9908505152210765e-06	1.8982190108096653e-06	2.0788447546160604e-06	1.982119001153748e-06
0.41658553779772634	0.0018310042960572818	0.0018286631467221766	0.001981221467069887	0.001981926717861508	0.002066371632596832	0.0020689438218499997	0.002156257139051522	0.0021609057062424155	0.002341843076946776	0.00235110771928494	0.08470677259620797	0.08650741817671444	1.9819645686869336e-06	1.9011331641172191e-06	2.069566204243589e-06	1.985162100925919e-06
0.41909567522619073	0.0018307702990933994	0.0018284247483011458	0.0019811354577781754	0.001981838974391747	0.0020663765964340835	0.002068949005086043	0.0021563634689220745	0.002161014669792338	0.002342175282358043	0.0023514487018383317	0.08479964951514045	0.08660227727224214	1.9731099055730894e-06	1.9040437065909188e-06	2.060320316132902e-06	1.9882014282157634e-06
0.4216209374953856	0.001830536244795047	0.0018281862923540193	0.001981049421526992	0.001981751203631227	0.002066381567860166	0.0020689541962467016	0.0021564698568592544	0.002161123693122422	0.002342507696743137	0.002351789900404386	0.08489256682342475	0.08669717764491619	1.9642864340085886e-06	1.906950581220812e-06	2.0511069939166404e-06	1.991236923126749e-06
0.42416141574008476	0.0018303021340031276	0.0018279477797382361	0.0019809633586204693	0.001981663405890425	0.002066386546865433	0.002068959395321899	0.0021565763025192817	0.002161232775880794	0.002342840319074217	0.0023521313139308036	0.08498552420659393	0.08679211897362098	1.955494058847318e-06	1.909853727888322e-06	2.0419261388959775e-06	1.9942685234308755e-06
0.4267172016441951	0.0018300679675620256	0.0018277092113147624	0.0019808772693640985	0.0019815755814812054	0.002066391533440079	0.0020689646023013893	0.0021566828055563643	0.002161341917713515	0.002343173148316838	0.002352472941358486	0.08507852134856017	0.08688710093558333	1.9467326863864542e-06	1.9127530870854947e-06	2.0327776534823094e-06	1.9972961670666756e-06
0.42928838744406506	0.0018298337463196258	0.0018274705879481234	0.0019807911540647444	0.0019814877307168318	0.002066396527574146	0.0020689698171747727	0.0021567893656227024	0.002161451118264587	0.0023435061834299335	0.002352814781621531	0.08517155793160941	0.08698212320636917	1.9380022253101536e-06	1.9156486009697105e-06	2.023661441474811e-06	2.000319792916372e-06
0.43187506593181346	0.0018295994711273241	0.0018272319105064048	0.0019807050130306527	0.00198139985391197	0.002066401529257528	0.0020689750399314846	0.0021568959823684794	0.0021615603771759392	0.0023438394233657746	0.002353156833647175	0.08526463363639365	0.08707718545987658	1.929302582359682e-06	1.9185402093668813e-06	2.0145774056734567e-06	2.00333933808583e-06
0.4344773304586784	0.0018293651428400322	0.001826993179861263	0.0019806188465714436	0.001981311951382687	0.002066406538479952	0.002068980270560796	0.002157002655441843	0.0021616696940874123	0.0023441728670699565	0.0023534990963557803	0.08535774814192534	0.08717228736832731	1.9206336645538613e-06	1.92142785165883e-06	2.005525449155776e-06	2.0063547396254044e-06
0.4370952749383861	0.0018291307623161963	0.0018267543968879404	0.0019805326549981275	0.0019812240234464637	0.002066411555230995	0.002068985509051815	0.0021571093844889103	0.0021617790686367616	0.002344506513481352	0.002353841568660792	0.08545090112557178	0.08726742860226389	1.9119953798552025e-06	1.924311467671469e-06	1.9965054760540113e-06	2.009365934640961e-06
0.4397289938505404	0.0018288963304178016	0.0018265155624652817	0.001980446438623099	0.001981136070422194	0.002066416579500072	0.0020689907553934845	0.002157216169153746	0.0021618885004596384	0.002344840361532089	0.0023541842494687183	0.08554409226304842	0.08736260883053988	1.9033876365037727e-06	1.9271909967866208e-06	1.9875173903338705e-06	2.012372859794276e-06
0.4423785822440318	0.001828661848010393	0.0018262766774757293	0.001980360197760154	0.0019810480926301917	0.0020664216112764424	0.0020689960095745807	0.0021573230090783675	0.002161997989189588	0.002345174410147533	0.002354527137679096	0.08563732122841193	0.08745782772031664	1.8948103429061725e-06	1.9300663783861083e-06	1.978561096183107e-06	2.0153754513030364e-06
0.4450441357404687	0.0018284273159630772	0.0018260377428053547	0.0019802739327244856	0.0019809600903921993	0.002066426650549205	0.0020690012715837147	0.002157429903902729	0.0021621075344580402	0.0023455086582462336	0.002354870232184464	0.08573058769405614	0.08755308493705363	1.8862634075245133e-06	1.9329375507970425e-06	1.969636498067029e-06	2.0183736449408407e-06
0.44772575053762753	0.0018281927351485386	0.0018257987593438526	0.0019801876438326903	0.0019808720640313816	0.002066431697307298	0.0020690065414093275	0.002157536853264711	0.0021622171358942964	0.0023458431047399197	0.0023552135318703257	0.08582389133070246	0.08764838014450622	1.8777467393205072e-06	1.9358044526240903e-06	1.960743500950546e-06	2.0213673764257756e-06
0.4504235234129248	0.001827958106443051	0.0018255597279845663	0.001980101331402774	0.001980784013872345	0.0020664367515394987	0.0020690118190396945	0.0021576438568001195	0.0021623267931255266	0.0023461777485334514	0.002355557035615128	0.08591723180739798	0.08774371300471474	1.8692602479775111e-06	1.938667022305385e-06	1.9518820104091894e-06	2.024356581475928e-06
0.4531375517269096	0.0018277234307264897	0.0018253206496244908	0.001980014995754161	0.001980695940241133	0.002066441813234425	0.0020690171044629216	0.002157750914142674	0.0021624365057767597	0.002346512588524808	0.0023559007422902186	0.08601060879150427	0.08783908317800164	1.8608038418466144e-06	1.941525196613725e-06	1.9430519310748018e-06	2.0273411943105835e-06
0.4558679334267773	0.0018274887088823354	0.0018250815251642887	0.001979928637207688	0.001980607843465231	0.0020664468823805245	0.002069022397666941	0.0021578580249239933	0.002162546273470869	0.002346847623605032	0.0023562446507598236	0.08610402194869524	0.08793449032296347	1.8523774310552632e-06	1.9443789135986655e-06	1.934253168967004e-06	2.030321149815162e-06
0.45861476704990445	0.0018272539417976987	0.0018248423555082991	0.001979842256085619	0.0019805197238735766	0.002066451958966091	0.0020690276986395184	0.0021579651887735987	0.002162656095828573	0.002347182852658237	0.0023565887598810255	0.08619747094294894	0.08802993409646459	1.8439809265080598e-06	1.947228111254251e-06	1.9254856304384838e-06	2.0332963828750827e-06
0.4613781517274047	0.0018270191303633226	0.0018246031415645504	0.001979755852711649	0.001980431581796562	0.002066457042979249	0.0020690330073682463	0.002158072405318899	0.0021627659724684223	0.002347518274561539	0.00235693306850371	0.08629095543654179	0.08812541415363152	1.8356142372222273e-06	1.9500727250765237e-06	1.916749221064773e-06	2.0362668263773642e-06
0.4641581871877068	0.0018267842754735924	0.0018243638842447695	0.001979669427410898	0.0019803434175660337	0.002066462134407955	0.002069038323840541	0.0021581796741851783	0.0021628759030067834	0.002347853888185056	0.0023572775754705493	0.0863844750900425	0.08822093014784453	1.8272772739358345e-06	1.952912692115838e-06	1.908043847753671e-06	2.0392324147633367e-06
0.4669549737601532	0.0018265493780265534	0.0018241245844643971	0.001979582980509936	0.001980255231515308	0.0020664672332400065	0.0020690436480436517	0.0021582869949955965	0.0021629858870578474	0.0023481896923918597	0.0023576222796169843	0.08647802956230335	0.08831648173073448	1.8189699479420618e-06	1.9557479488119256e-06	1.8993694174129772e-06	2.0421930812530853e-06
0.46976861237862133	0.001826314438923922	0.0018238852431426023	0.0019794965123367645	0.0019801670239791656	0.0020664723394630273	0.0020690489799646467	0.002158394367371174	0.002163095924233605	0.002348525686037957	0.0023579671797711596	0.08657161851045928	0.08841206855217365	1.8106921691463107e-06	1.958578429994695e-06	1.8907258364508905e-06	2.045148757956472e-06
0.4725992045851658	0.0018260794590710897	0.0018236458612022814	0.001979410023220838	0.0019800787952938604	0.002066477453064475	0.0020690543195904217	0.0021585017909307833	0.002163206014143842	0.002348861867972251	0.002358312274753922	0.08666524158991513	0.08850769026026939	1.8024438498409623e-06	1.961404072381434e-06	1.8821130127744112e-06	2.0480993783156265e-06
0.4754468525336833	0.0018258444393771478	0.0018234064395700853	0.0019793235134930665	0.0019799905457971306	0.0020664825740316435	0.002069059666907697	0.002158609265291149	0.002163316156396141	0.002349198237036525	0.0023586575633787856	0.08675889845434387	0.08860334650135962	1.7942249021518641e-06	1.9642248116347183e-06	1.8735308544015616e-06	2.051044874940011e-06
0.47831165899359906	0.0018256093807548814	0.001823166979176423	0.0019792369834858137	0.0019799022758281927	0.002066487702351654	0.0020690650219030164	0.0021587167900668307	0.0021634263505958587	0.002349534792065399	0.002359003044451885	0.08685258875567939	0.08869903692000472	1.7860352362619736e-06	1.9670405812521885e-06	1.8649792684621858e-06	2.053985179106821e-06
0.4811937273535759	0.0018253742841207962	0.0018229274809554706	0.001979150433532904	0.001979813985727751	0.002066492838011454	0.002069070384562742	0.0021588243648702123	0.0021635365963461207	0.002349871531886292	0.002359348716771954	0.08694631214410847	0.08879476115898095	1.7778747651853166e-06	1.9698513165633535e-06	1.8564581634183952e-06	2.056920222648362e-06
0.4840931616252451	0.0018251391503951273	0.0018226879458451872	0.0019790638639696355	0.001979725675838009	0.0020664979809978273	0.002069075754873062	0.0021589319893115066	0.0021636468932478225	0.0023502084553194253	0.002359694579130308	0.08704006826806585	0.08889051885927536	1.7697434012697855e-06	1.972656952065055e-06	1.8479674476767904e-06	2.059849936841829e-06
0.4870100664469608	0.0018249039805018404	0.001822448374787331	0.0019789772751327714	0.0019796373465026614	0.002066503131297379	0.00206908113281998	0.002159039662998729	0.002163757240899605	0.002350545561177751	0.0023600406303107787	0.08713385677422707	0.08898630966007795	1.7616410563081608e-06	1.9754574208108444e-06	1.8395070297549942e-06	2.062774252353794e-06
0.4899445470875755	0.0018246687753686536	0.001822208768727457	0.0019788906673605545	0.00197954899806691	0.002066508288896544	0.002069086518389322	0.0021591473855377065	0.002163867638897858	0.0023508828482669505	0.0023603868690897237	0.08722767730750498	0.08908213319877535	1.7535676436475356e-06	1.9782526569089853e-06	1.831076818725741e-06	2.065693100017363e-06
0.49289670945023945	0.00182443353592705	0.0018219691286149467	0.0019788040409927103	0.001979460630877464	0.002066513453781584	0.0020690919115667304	0.002159255156532054	0.0021639780868367062	0.0023512203153853947	0.0023607332942359575	0.087321529511037	0.08917798911094492	1.7455230772456254e-06	1.98104259441223e-06	1.8226767242168762e-06	2.068606410277063e-06
0.4958666600762229	0.0018241982631122856	0.0018217294554030072	0.001978717396370453	0.0019793722452825483	0.0020665186259385894	0.0020690973123376694	0.0021593629755831817	0.0021640885843080054	0.0023515579613241143	0.0023610799045107513	0.08741541302618624	0.08927387703034824	1.7375072694503224e-06	1.9838271657635076e-06	1.814306655523179e-06	2.071514113244355e-06
0.4988545061487607	0.001823962957863398	0.0018214897500486889	0.0019786307338364815	0.001979283841631901	0.002066523805353469	0.0020691027206874157	0.002159470842290268	0.0021641991309013235	0.0023518957848667633	0.002361426698667777	0.08750932749253025	0.08936979658892351	1.7295201342193423e-06	1.9866063036277914e-06	1.8059665224945398e-06	2.074416138253543e-06
0.5018603554969207	0.0018237276211232178	0.0018212500135128887	0.0019785440537350013	0.001979195420276788	0.002066528992011962	0.002069108136601065	0.0021595787562502682	0.0021643097262039434	0.002352233784789603	0.0023617736754530986	0.0876032725478545	0.08946574741678001	1.7215615853993782e-06	1.989379940281477e-06	1.7976562349253378e-06	2.0773124144168875e-06
0.5048843165994948	0.001823492253838391	0.0018210102467603746	0.001978457356411709	0.00197910698157	0.0020665341858996243	0.0020691135600635247	0.0021596867170578936	0.0021644203698008443	0.002352571959861452	0.0023621208336051113	0.08769724782815048	0.08956172914219106	1.7136315368371235e-06	1.992148007612382e-06	1.7893757030540414e-06	2.080202870513581e-06
0.5079264985889148	0.001823256856959374	0.0018207704507597882	0.001978370642213813	0.0019790185258658616	0.002066539387001839	0.0020691189910595183	0.002159794724305608	0.002164531061274699	0.002352910308843673	0.0023624681718545405	0.08779125296760368	0.0896577413915879	1.705729903656028e-06	1.9949104380634353e-06	1.7811248381183198e-06	2.083087435766906e-06
0.5109870112551897	0.0018230214314404682	0.0018205306264836613	0.0019782839114900357	0.001978930053520238	0.00206654459530381	0.0020691244295735836	0.002159902777583624	0.0021646418002058674	0.0023532488304901325	0.002362815688924394	0.08788528759859045	0.08975378378955291	1.697856600091363e-06	1.997667162412231e-06	1.772903550523175e-06	2.0859660380123657e-06
0.5140659650498691	0.0018227859782398014	0.0018202907749084226	0.0019781971645906073	0.0019788415648905335	0.0020665498107905597	0.002069129875590068	0.002160010876479879	0.0021647525861723757	0.0023535875235471708	0.0023631633835299276	0.08797935135167095	0.08984985595881197	1.6900115408780003e-06	2.0004181119359643e-06	1.7647117513952537e-06	2.088838605251997e-06
0.5171634710900281	0.0018225504983193678	0.001820050897014416	0.0019781104018672876	0.0019787530603357023	0.002066555033446932	0.002069135329093134	0.0021601190205800466	0.0021648634187499227	0.0023539263867535755	0.0023635112543786197	0.0880734438555821	0.08994595752023107	1.6821946414169453e-06	2.003163217245696e-06	1.7565493523608033e-06	2.0917050650992586e-06
0.5202796411622786	0.001822314992645025	0.001819810993785905	0.001978023623673357	0.001978664540216253	0.002066560263257588	0.002069140790066751	0.002160227209467514	0.0021649742975118594	0.002354265418840546	0.0023638593001701442	0.08816756473723308	0.09004208809280494	1.6744058169981813e-06	2.0059024087304422e-06	1.748416265046071e-06	2.0945653448900536e-06
0.5234145877268029	0.0018220794621865038	0.0018195710662110918	0.0019779368303636294	0.0019785760048942505	0.002066565500207009	0.0020691462584947013	0.0021603354427233747	0.002165085222029187	0.002354604618531671	0.002364207519596323	0.08826171362169467	0.09013824729365501	1.6666449837443587e-06	2.0086356170567754e-06	1.740312401410371e-06	2.0974193714051736e-06
0.5265684239214125	0.0018218439079174266	0.0018193311152821248	0.0019778500222944534	0.001978487454733323	0.002066570744279493	0.0020691517343605736	0.0021604437199264264	0.0021651961918705423	0.002354943984542879	0.002364555911341108	0.08835589013219776	0.09023443473801955	1.6589120573340388e-06	2.011362771559e-06	1.7322376735795508e-06	2.100267071314388e-06
0.5297412635656308	0.0018216083308153224	0.0018190911419951143	0.0019777631998237214	0.001978398890098669	0.0020665759954591537	0.0020691572176477673	0.002160552040653159	0.002165307206602195	0.0023552835155824297	0.0023649044740805454	0.08845009389012344	0.0903306500392487	1.6512069540008945e-06	2.0140838020710206e-06	1.7241919940680361e-06	2.103108370787865e-06
0.5329332211648017	0.0018213727318616287	0.0018188511473501358	0.0019776763633108678	0.0019783103113570574	0.002066581253729922	0.0020691627083394854	0.002160660404477742	0.002165418265788034	0.0023556232103508685	0.0023652532064827405	0.08854432451499834	0.09042689280879794	1.643529589812065e-06	2.0167986370389634e-06	1.7161752752237192e-06	2.1059431953851515e-06
0.5361444119142209	0.0018211371120417097	0.0018186111323512497	0.001977589513116878	0.0019782217188768353	0.0020665865190755395	0.002069168206418739	0.0021607688109720195	0.0021655293689895583	0.0023559630675409966	0.00236560210720783	0.08863858162448691	0.09052316265622026	1.6358798818338904e-06	2.019507205797133e-06	1.7081874307822709e-06	2.1087714713319272e-06
0.5393749517032939	0.0018209014723448613	0.0018183710980065166	0.0019775026496042973	0.001978133113027936	0.0020665917914795677	0.0020691737118683465	0.002160877259705505	0.0021656405157658744	0.002356303085837848	0.002365951174907941	0.08873286483438589	0.09061945918916102	1.628257747188222e-06	2.0222094371802335e-06	1.700228373646695e-06	2.1115931235771157e-06
0.5426249571197181	0.001820665813764331	0.0018181310453279965	0.0019774157731372267	0.001978044494181878	0.002066597070925376	0.0020691792246709272	0.0021609857502453648	0.0021657517056736767	0.002356643263918653	0.0023663004082271747	0.08882717375861736	0.0907157820133491	1.6206631031079333e-06	2.0249052588572347e-06	1.6922980176636848e-06	2.1144080770141294e-06
0.5458945454536906	0.0018204301372973276	0.0018178909753317726	0.001977328884081338	0.0019779558627117774	0.00206660235739615	0.0020691847448089076	0.0021610942821564147	0.002165862938267252	0.0023569836004528034	0.0023666498058015546	0.08892150800922094	0.09081213073259338	1.6130958667703865e-06	2.027594598996707e-06	1.6843962762913556e-06	2.1172162564253583e-06
0.5491838347021408	0.0018201944439450316	0.0018176508890379564	0.00197724198280387	0.0019778672189923433	0.0020666076508748833	0.002069190272264514	0.0021612028550011117	0.0021659742130984557	0.0023573240941018227	0.0023669993662590134	0.08901586719635096	0.09090850494877346	1.6055559556305e-06	2.03027738476802e-06	1.6765230630988448e-06	2.1200175850943914e-06
0.5524929435729888	0.0018199587347126065	0.0018174107874707002	0.001977155069673637	0.0019777785633998913	0.0020666129513443815	0.0020691958070197737	0.0021613114683395373	0.0021660855297167127	0.0023576647435193418	0.002367349088219336	0.08911025092826502	0.09100490426183326	1.598043288419948e-06	2.0329535437846324e-06	1.6686782932096023e-06	2.1228119876370855e-06
0.55582199148943	0.0018197230106092067	0.0018171706716582164	0.0019770681450610368	0.0019776898963123463	0.0020666182587872613	0.0020692013490565186	0.0021614201217294033	0.0021661968876690073	0.0023580055473510593	0.0023676989702941594	0.08920465881132227	0.09110132826977588	1.590557782982227e-06	2.0356230031048916e-06	1.6608618813029885e-06	2.1255993881696966e-06
0.5591710985942444	0.0018194872726480012	0.0018169305426327766	0.0019769812093380535	0.001977601218109247	0.0020666235731859467	0.0020692068983563803	0.00216152881472603	0.0021663082864998738	0.0023583465042347146	0.0023680490110869153	0.08929909044997214	0.09119777656865592	1.5830993579379893e-06	2.0382856890099887e-06	1.6530737417252972e-06	2.128379708865591e-06
0.5625403857541326	0.0018192515218461742	0.0018166904014307347	0.001976894262878257	0.0019775125291717475	0.00206662889452267	0.002069212454900785	0.0021616375468823416	0.0021664197257513806	0.0023586876128000502	0.0023683992091928035	0.0893935454467528	0.09129424875257232	1.5756679316303313e-06	2.040941527781115e-06	1.6453137897110004e-06	2.1311528730083573e-06
0.565929974564078	0.0018190157592249364	0.001816450249092535	0.001976807306056818	0.0019774238298826304	0.0020666342227794706	0.0020692180186709635	0.002161746317748859	0.002166531204963133	0.002359028871668789	0.0023687495631987596	0.08948802340227945	0.09139074441366227	1.5682634234015502e-06	2.0435904454774168e-06	1.637581940827637e-06	2.13391880315994e-06
0.569339987351735	0.0018187799858095527	0.0018162100866627204	0.0019767203392505052	0.001977335120626304	0.002066639557938195	0.0020692235896479384	0.0021618551268736907	0.002166642723672255	0.0023593702794546026	0.0023691000716834294	0.08958252391524292	0.09148726314209481	1.5608857523163877e-06	2.046232367436396e-06	1.6298781101431459e-06	2.136677420938593e-06
0.5727705471818436	0.0018185442026293264	0.0018159699151899511	0.0019766333628376937	0.0019772464017888103	0.002066644899980494	0.0020692291678125314	0.0021619639738025193	0.002166754281413383	0.002359711834763059	0.002369450733217124	0.08967704658239782	0.09158380452606384	1.5535348380502079e-06	2.0488672196061763e-06	1.6222022146128445e-06	2.139428649627906e-06
0.5762217778606706	0.0018183084107176446	0.001815729735727011	0.0019765463771983733	0.001977157673757838	0.0020666502488878263	0.0020692347531453643	0.002162072858078605	0.0021668658777186612	0.0023600535361916314	0.0023698015463617956	0.08977159099856068	0.09168036815177937	1.5462106001118414e-06	2.0514949264915927e-06	1.6145541693046717e-06	2.1421724092918204e-06
0.5796938039404782	0.0018180726111119542	0.0018154895493308256	0.001976459382714142	0.0019770689369227067	0.002066655604641449	0.0020692403456268427	0.0021621817792427576	0.002166977512117721	0.0023603953823296193	0.002370152509671004	0.08986615675660059	0.09177695360346584	1.5389129584542083e-06	2.0541154127640127e-06	1.6069338911184339e-06	2.1449086216041024e-06
0.5831867507240184	0.0018178368048538107	0.0018152493570624702	0.0019763723797682252	0.001976980191674398	0.002066660967222428	0.0020692459452371784	0.002162290736833346	0.0021670891841376865	0.002360737371758152	0.002370503621689885	0.08996074344743306	0.09187356046334949	1.531641834029429e-06	2.056728603816449e-06	1.59934129706496e-06	2.1476372081830064e-06
0.5867007442690553	0.0018176009929888604	0.0018150091599871713	0.001976285368745474	0.001976891438405542	0.002066666336611631	0.002069251551956369	0.0021623997303862816	0.0021672008933031565	0.002361079503050146	0.0023708548809551026	0.09005535066001422	0.09197018831165636	1.5243971462908235e-06	2.0593344220998233e-06	1.5917763034334342e-06	2.1503580883153184e-06
0.5902359113929144	0.0018173651765668593	0.001814768959174348	0.0019761983500323666	0.001976802677510429	0.00206667171278972	0.002069257165764205	0.0021625087594350045	0.0021673126391361926	0.002361421774770262	0.0023712062859948388	0.09014997798133345	0.09206683672660165	1.5171788163015343e-06	2.061932792063459e-06	1.584238827845308e-06	2.1530711831752036e-06
0.5937923796770596	0.0018171293566417051	0.0018145287556975876	0.0019761113240170216	0.001976713909385016	0.002066677095737167	0.0020692627866402717	0.0021626178235104846	0.0021674244211563206	0.0023617641854748904	0.0023715578353287444	0.09024462499640643	0.09216350528438638	1.5099867654577714e-06	2.0645236376570786e-06	1.5767287875334546e-06	2.1557764121049594e-06
0.597370277471697	0.0018168935342714118	0.0018142885506346872	0.0019760242910891964	0.001976625134426929	0.0020666824854342386	0.0020692684145639404	0.002162726922141207	0.002167536238880512	0.0023621067337121055	0.002371909527467914	0.09033929128827049	0.09226019355918796	1.5028209142675664e-06	2.0671068810540483e-06	1.5692460998972813e-06	2.1584736942803495e-06
0.6009697339004076	0.0018166577105181588	0.0018140483450676463	0.0019759372516402933	0.0019765363530354673	0.002066687881861	0.0020692740495143734	0.0021628360548531602	0.0021676480918231774	0.0023624494180216416	0.002372261360914847	0.09043397643797538	0.0923569011231553	1.4956811846267293e-06	2.069682445482446e-06	1.5617906835574402e-06	2.1611629495987827e-06
0.6045908788648067	0.0018164218864482819	0.001813808140082693	0.001975850206063371	0.001976447565611613	0.002066693284997317	0.0020692796914705248	0.0021629452211698375	0.002167759979496162	0.0023627922369348635	0.0023726133341634243	0.09052868002457815	0.09245362754640171	1.4885674983755592e-06	2.0722502538372822e-06	1.5543624566349834e-06	2.163844097291534e-06
0.6082338430492322	0.001816186063132288	0.0018135679367702877	0.0019757631547531423	0.001976358772558036	0.0020666986948228525	0.0020692853404111343	0.0021630544206122193	0.0021678719014087315	0.0023631351889747245	0.0023729654456988553	0.09062340162513659	0.09255037239699626	1.4814797771323107e-06	2.074810227736812e-06	1.5469613370844293e-06	2.166517054646988e-06
0.611898757925461	0.0018159502416448723	0.0018133277362251325	0.0019756760981059778	0.001976269974279089	0.002066704111317064	0.0020692909963147257	0.0021631636526987636	0.0021679838570675598	0.0023634782726557357	0.002373317693997672	0.09071814081470242	0.0926471352409598	1.4744179431258608e-06	2.0773622889658228e-06	1.539587243803986e-06	2.1691817404523306e-06
0.6155857557574533	0.0018157144230649216	0.0018130875395461878	0.00197558903651992	0.0019761811711808287	0.002066709534459206	0.0020692966591596145	0.0021632729169454037	0.002168095845976731	0.0023638214864839394	0.002373670077527673	0.0908128971663135	0.09274391564225645	1.4673819191401982e-06	2.0799063596976808e-06	1.5322400963579952e-06	2.171838073328214e-06
0.6192949696061266	0.0018154786084755424	0.0018128473478366972	0.001975501970394683	0.0019760923636710113	0.0020667149642283294	0.0020693023289238997	0.002163382212865537	0.0021682078676377205	0.002364164828956885	0.0023740225947479023	0.09090767025098914	0.09284071316278616	1.4603716274597112e-06	2.0824423603849063e-06	1.524919813256087e-06	2.1744859697303554e-06
0.6230265333341571	0.0018152427989640456	0.001812607162204168	0.001975414900131654	0.001976003552159094	0.0020667204006032743	0.0020693080055854607	0.002163491539970009	0.0021683199215493856	0.0023645082985635723	0.002374375244108605	0.09100245963772134	0.09293752736238035	1.453386991090433e-06	2.084970212368198e-06	1.517626314284648e-06	2.1771253473357177e-06
0.6267805816108112	0.0018150069956219927	0.001812366983760416	0.0019753278261339055	0.001975914737056251	0.0020667258435626804	0.002069313689121967	0.002163600897767118	0.002168432007207965	0.0023648518937844374	0.002374728024051215	0.09109726489347132	0.09303435779879332	1.4464279335935082e-06	2.0874898363221206e-06	1.5103595192300645e-06	2.1797561229885964e-06
0.6305572499168048	0.0018147711995451796	0.001812126813621555	0.0019752407488061955	0.001975825918775371	0.0020667312930849747	0.002069319379510865	0.002163710285762591	0.00216854412410706	0.0023651956130913195	0.0023750809330082895	0.09119208558315774	0.09313120402769465	1.439494377863948e-06	2.09000115247715e-06	1.5031193479342342e-06	2.1823782133667535e-06
0.634356674549194	0.0018145354118336585	0.0018118866529080186	0.0019751536685549756	0.0019757370977310654	0.0020667367491483796	0.0020693250767293884	0.0021638197034595896	0.002168656271737634	0.0023655394549474307	0.00237543396940351	0.09128692126965654	0.0932280656026656	1.4325862479624973e-06	2.0925040808417172e-06	1.4959057209606996e-06	2.184991534814884e-06
0.6381789926262927	0.0018142996335917508	0.001811646502744579	0.001975066585788394	0.001975648274339671	0.002066742211730906	0.0020693307807545473	0.0021639291503586875	0.0021687684495879933	0.002365883417807298	0.002375787131651623	0.09138177151378747	0.09332494207518821	1.42570346739479e-06	2.094998540924653e-06	1.488718558317892e-06	2.1875960027895047e-06
0.642024342092622	0.0018140638659280674	0.0018114063642603374	0.001974979500916302	0.0019755594490192593	0.0020667476808103554	0.002069336491563134	0.002164038625957872	0.002168880657143788	0.002366227500116772	0.0023761404181584208	0.09147663587431316	0.09342183299464159	1.4188459605546377e-06	2.097484452234788e-06	1.4815577810134428e-06	2.1901915331357102e-06
0.6458928617238878	0.0018138281099554974	0.0018111662385887648	0.0019748924143502575	0.0019754706221896353	0.0020667531563643192	0.0020693422091317202	0.0021641481297525298	0.002168992893887995	0.0023665717003129682	0.002376493827320696	0.09157151390792942	0.09351873790829415	1.4120136518358528e-06	2.0999617338368637e-06	1.4744233102215176e-06	2.1927780413655285e-06
0.6497846911319898	0.0018135923667912449	0.0018109261268676902	0.0019748053265035326	0.0019753817942723528	0.0020667586383701767	0.0020693479334366574	0.0021642576612354377	0.0021691051593009155	0.002366916016824233	0.002376847357526226	0.09166640516925822	0.09361565636129532	1.4052064658542918e-06	2.1024303047401105e-06	1.4673150669497481e-06	2.1953554420472976e-06
0.6536999707700591	0.0018133566375568252	0.0018106860302393197	0.001974718237791118	0.001975292965690707	0.0020667641268050955	0.0020693536644540707	0.002164367219896758	0.0021692174528601584	0.002367260448070123	0.0023772010071537193	0.09176130921084287	0.09371258789667147	1.3984243272258112e-06	2.104890082899047e-06	1.4602329726498553e-06	2.1979236500269117e-06
0.6576388419375281	0.0018131209233780868	0.00181044594985026	0.001974631148629724	0.001975204136869752	0.002066769621646028	0.0020693594021598677	0.0021644768052240227	0.0021693297740406382	0.002367604992461364	0.0023775547745727896	0.09185622558314006	0.09380953205531627	1.3916671614544462e-06	2.1073409870453474e-06	1.4531769494952052e-06	2.2004825799837313e-06
0.661601446785229	0.0018128852253852135	0.0018102058868515111	0.0019745440594377945	0.0019751153082362954	0.0020667751228697173	0.0020693651465297277	0.002164586416702135	0.0021694421223145627	0.002367949648399828	0.00237790865814393	0.09195115383451431	0.0939064883759874	1.3849348935446315e-06	2.1097829346894414e-06	1.446146919048541e-06	2.203032145153827e-06
0.6655879283205246	0.001812649544712747	0.001809965842398492	0.001974456970635503	0.001975026480218912	0.0020667806304526855	0.0020693708975391065	0.0021646960538133464	0.00216955449715142	0.0023682944142784826	0.002378262656218469	0.09204609351122843	0.09400345639529417	1.3782274492224467e-06	2.1122158435082916e-06	1.4391428037607845e-06	2.2055722597724703e-06
0.6695984304124688	0.0018124138824995887	0.0018097258176510537	0.0019743698826447634	0.0019749376532479457	0.002066786144371246	0.0020693766551632357	0.002164805716037262	0.002169666898017979	0.002368639288481389	0.0023786167671385394	0.09214104415744126	0.0941004356476965	1.3715447543249937e-06	2.1146396307347715e-06	1.4321645257497906e-06	2.20810283652062e-06
0.6736330977969988	0.001812178239889019	0.0018094858137734828	0.0019742827958892316	0.001974848827755509	0.0020667916646014894	0.0020693824193771153	0.0021649154028508194	0.0021697793243782675	0.0023689842693836306	0.0023789709892370493	0.09223600531519699	0.09419742566549517	1.3648867351889749e-06	2.117054213768288e-06	1.4252120085211928e-06	2.2106237894670144e-06
0.6776920760821589	0.0018119426180287076	0.001809245831934521	0.0019741957107943177	0.0019747600041755044	0.0020667971911192975	0.002069388190155528	0.002165025113728293	0.0021698917756935764	0.0023693293553513077	0.00237932532083764	0.09233097652442106	0.09429442597882348	1.3582533176514922e-06	2.119459508842514e-06	1.418285174581424e-06	2.213135030848523e-06
0.6817755117533548	0.0018117070180707186	0.001809005873307367	0.001974108627787179	0.001974671182943607	0.002066802723900324	0.002069393967473017	0.002165134848141266	0.0021700042514224372	0.0023696745447415036	0.0023796797602546526	0.09242595732291069	0.09439143611564481	1.3516444279937367e-06	2.1218554319135663e-06	1.411383947158562e-06	2.2156364729575273e-06
0.6858835521786408	0.0018114714411715425	0.0018087659390697024	0.001974021547296738	0.001974582364497292	0.002066808262920013	0.0020693997513039067	0.002165244605558643	0.0021701167510206278	0.0023700198359022312	0.002380034305793109	0.0925209472463316	0.0944884556017423	1.3450599934961005e-06	2.1242418997147183e-06	1.4045082496194627e-06	2.2181280278643634e-06
0.6900163456140378	0.0018112358884920779	0.0018085260304036915	0.0019739344697536766	0.0019744935492758218	0.002066813808153582	0.0020694055416222807	0.0021653543854466225	0.0021702292739411424	0.002370365227172424	0.0023803889557486553	0.09261594582820872	0.09458548396071097	1.3384999413834642e-06	2.126618828202087e-06	1.3976580060248711e-06	2.2206096075283455e-06
0.6941740412088835	0.0018110003611976702	0.001808286148496008	0.0019738473955904553	0.001974404737720268	0.0020668193595760383	0.0020694113384020054	0.0021654641872687077	0.0021703418196342104	0.0023707107168818957	0.00238074370840755	0.09271095259992063	0.09468252071395558	1.3319641984088637e-06	2.1289861326656556e-06	1.3908331404355323e-06	2.2230811237977655e-06
0.6983567890112157	0.001810764860458111	0.001808046294537831	0.0019737603252412976	0.0019743159302734988	0.002066824917162156	0.0020694171416167037	0.0021655740104856713	0.0021704543875472574	0.0023710563033512945	0.0023810985620466105	0.0928059670906922	0.09477956538067916	1.3254526920747356e-06	2.1313437280623404e-06	1.3840335766346357e-06	2.225542487355181e-06
0.702564739973187	0.0018105293874476549	0.001807806469724869	0.0019736732591422203	0.001974227127380202	0.0020668304808864994	0.0020694229512397758	0.002165683854555575	0.0021705669771249205	0.0023714019848920884	0.0023814535149331937	0.09290098882758786	0.0948766174778784	1.3189653504386278e-06	2.1336915297376358e-06	1.3772592394600824e-06	2.227993609327239e-06
0.7067980459565127	0.0018102939433450249	0.0018075666752573616	0.001973586197731015	0.001974138329486876	0.0020668360507234015	0.002069428767244381	0.0021657937189337377	0.0021706795878090207	0.002371747759806521	0.0023818085653251465	0.09299601733550625	0.09497367652033556	1.3125021011417548e-06	2.1360294521488576e-06	1.3705100535277293e-06	2.230434400285475e-06
0.7110568597379514	0.0018100585293334326	0.0018073269123401042	0.001973499141447272	0.001974049537041845	0.0020668416266469785	0.0020694345896034535	0.002165903603072741	0.0021707922190385685	0.0023720936263875903	0.0023821637114708003	0.09309105213717088	0.09507074202061326	1.3060628725747314e-06	2.138357409697811e-06	1.3637859437309885e-06	2.232864770468357e-06
0.7153413350148182	0.0018098231466005818	0.0018070871821824458	0.0019734120907323707	0.0019739607504952548	0.0020668472086311186	0.002069440418289684	0.002166013506422411	0.002170904870249742	0.0023724395829189944	0.002382518951608896	0.09318609275312661	0.09516781348904663	1.2996475928506168e-06	2.1406753162867e-06	1.3570868351575616e-06	2.2352846296147533e-06
0.7196516264105322	0.0018095877963386917	0.0018068474859983202	0.001973325046029498	0.00197387197029909	0.0020668527966494874	0.002069446253275534	0.002166123428429816	0.0021710175408758874	0.0023727856276751233	0.0023828742839685905	0.09328113870172938	0.09526489043373507	1.2932561907208484e-06	2.142983085817729e-06	1.3504126534225058e-06	2.2376938876855768e-06
0.7239878894801961	0.0018093524797444984	0.0018066078250062387	0.0019732380077836418	0.0019737831969071683	0.002066858390675524	0.0020694520945332266	0.0021662333685392547	0.0021711302303475035	0.002373131758921006	0.00238322970676939	0.09337618949914371	0.09536197236053809	1.286888595297686e-06	2.1452806320820805e-06	1.3437633241408786e-06	2.240092453920095e-06
0.7283502807162107	0.001809117198019271	0.001806368200429311	0.0019731509764416093	0.0019736944307751536	0.0020668639906824453	0.0020694579420347495	0.002166343326192248	0.002171242938092238	0.0023734779749122925	0.0023835852182211383	0.0934712446593303	0.09545905877306643	1.2805447357489008e-06	2.147567868704403e-06	1.3371387735661155e-06	2.2424802382237097e-06
0.7327389575539218	0.0018088819523688286	0.0018061286134952658	0.001973063952452018	0.0019736056723605603	0.0020668695966432385	0.0020694637957518543	0.002166453300827529	0.0021713556635348744	0.002373824273895218	0.0023839408165239793	0.09356630369404577	0.09555614917267488	1.2742245410757302e-06	2.1498447078105443e-06	1.3305389278128743e-06	2.244857148891999e-06
0.7371540783773028	0.0018086467440035392	0.0018058890654364392	0.001972976936265309	0.0019735169221227486	0.002066875208530662	0.002069469655656051	0.0021665632918810326	0.002171468406097321	0.002374170654106547	0.0023842964998683	0.0936613661128306	0.09565324305845829	1.2679279407512567e-06	2.152111062025952e-06	1.3239637125239678e-06	2.2472230933878734e-06
0.74159580252467	0.0018084115741383452	0.001805649557489814	0.0019728899283337513	0.0019734281805229422	0.002066880826317248	0.0020694755217186087	0.002166673298785889	0.002171581165198603	0.002374517113773578	0.0023846522664347303	0.09375643142300531	0.09575033992724087	1.2616548651644965e-06	2.1543668446977193e-06	1.3174130551463215e-06	2.2495779811171346e-06
0.746064290294433	0.001808176443992773	0.0018054100908970181	0.0019728029291114515	0.0019733394480242346	0.002066886449975302	0.0020694813939105645	0.0021667833209724203	0.002171693940254864	0.0023748636511140937	0.0023850081143940906	0.0938514991296628	0.09584743927357177	1.2554052440660879e-06	2.156611967618627e-06	1.3108868825995046e-06	2.2519217203198494e-06
0.7505597029508803	0.001807941354790939	0.0018051706669043332	0.0019727159390543476	0.001973250725091579	0.002066892079476896	0.002069487272202708	0.002166893357868117	0.002171806730679337	0.0023752102643363037	0.0023853640419073518	0.093946568735661	0.09594454058971826	1.2491790074842246e-06	2.1588463423594106e-06	1.304385121581042e-06	2.254254217792795e-06
0.7550822027299987	0.0018077063077615624	0.0018049312867627174	0.001972628958620224	0.001973162012191812	0.002066897714793874	0.0020694931565655903	0.002167003408897643	0.002171919535882349	0.002375556951638859	0.0023857200471256133	0.09404163974161792	0.09604164336565547	1.2429760863630346e-06	2.161069880990407e-06	1.297907699870926e-06	2.256575381442971e-06
0.7596319528453285	0.0018074713041379862	0.0018046919517278116	0.0019725419882687142	0.001973073309793647	0.00206690335589785	0.002069499046969521	0.00216711347348282	0.002172032355271312	0.002375903711210782	0.0023860761281900684	0.09413671164590323	0.09613874708906552	1.236796411230312e-06	2.1632824951378637e-06	1.2914545448050596e-06	2.2588851181226666e-06
0.7642091174938536	0.0018072363451581812	0.0018044526630599511	0.0019724550284613077	0.0019729846183676853	0.002066909002760206	0.002069504943384565	0.0021672235510426215	0.0021721451882507053	0.0023762505412314406	0.0023864322832319656	0.09423178394463166	0.09623585124532415	1.2306399130579404e-06	2.165484095484338e-06	1.285025584357724e-06	2.2611833348507027e-06
0.7688138618619275	0.0018070014320647595	0.0018042134220241826	0.0019723680796613473	0.0019728959383864164	0.00206691465535209	0.002069510845780546	0.0021673336409931587	0.0021722580342220734	0.002376597439870532	0.0023867885103725666	0.09432685613165769	0.09633295531749901	1.2245065227067808e-06	2.1676745923238094e-06	1.278620746419934e-06	2.2634699376467005e-06
0.7734463521312342	0.0018067665661049834	0.0018039742298902664	0.0019722811423340445	0.0019728072703242274	0.0020669203136444163	0.0020695167541270394	0.002167443742747676	0.0021723708925840126	0.002376944405288024	0.0023871448077231287	0.09442192769856657	0.09643005878633963	1.2183961723422065e-06	2.169853897560081e-06	1.2722399598263934e-06	2.265744833640504e-06
0.7781067554847866	0.0018065317485307902	0.001803735087932699	0.0019721942169464842	0.001972718614657413	0.002066925977607873	0.002069522668393384	0.002167553855716548	0.00217248376273217	0.002377291435634148	0.00238750117338486	0.09451699813466972	0.09652716113027124	1.2123087930471232e-06	2.1720219209320213e-06	1.265883152662406e-06	2.2680079283521337e-06
0.7827952401129585	0.0018062969805987849	0.0018034959974307305	0.0019721073039676187	0.0019726299718641664	0.0020669316472129036	0.002069528588548662	0.0021676639793072527	0.0021725966440592197	0.0023776385290493413	0.002387857605448885	0.09461206692699632	0.09662426182538883	1.2062443167926151e-06	2.1741785723450313e-06	1.259550253873698e-06	2.2702591273571215e-06
0.7875119752195561	0.0018060622635702665	0.0018032569596683485	0.001972020403868288	0.0019725413424246012	0.0020669373224297257	0.0020695345145617192	0.0021677741129243837	0.0021727095359548696	0.0023779856836642294	0.002388214101996216	0.09470713356028788	0.0967213603454492	1.2002026759661e-06	2.1763237624261578e-06	1.2532411928500853e-06	2.2724983370081553e-06
0.792257131027923	0.0018058275987112484	0.0018030179759343284	0.0019719335171212147	0.001972452726820746	0.002066943003228317	0.00206954044640115	0.0021678842559696276	0.0021728224378058415	0.0023783328975996005	0.0023885706610977135	0.09480219751699072	0.09681845616186469	1.1941838027607066e-06	2.1784574004146684e-06	1.2469558985928053e-06	2.2747254619925883e-06
0.7970308787870847	0.0018055929872924396	0.0018027790475222147	0.0019718466442010148	0.001972364125536554	0.0020669486895784207	0.0020695463840353025	0.0021679944078417585	0.002172935348995866	0.0023786801689663385	0.0023889272808140607	0.09489725827724853	0.09691554874369539	1.188187629286297e-06	2.1805793949392083e-06	1.2406943003251403e-06	2.2769404065536847e-06
0.8018333907779276	0.0018053584305892845	0.0018025401757303559	0.001971759785584195	0.0019722755390579045	0.0020669543814495384	0.0020695523274322715	0.0021681045679366275	0.0021730482689056676	0.0023790274958654274	0.0023892839591957036	0.09499231531889814	0.0970126375576428	1.1822140889850008e-06	2.182689656293757e-06	1.2344563282418175e-06	2.279143076489021e-06
0.8066648403194178	0.0018051239298819705	0.0018023013618618984	0.0019716729417491754	0.001972186967872618	0.0020669600788109452	0.002069558276559913	0.002168214735647165	0.0021731611969129723	0.002379374876387908	0.002389640694282861	0.09508736811745958	0.09710972206804455	1.1762631147715918e-06	2.1847880933845154e-06	1.2282419122600086e-06	2.2813333759308385e-06
0.8115254017748545	0.0018048894864554292	0.0018020626072248057	0.001971586113176271	0.001972098412470446	0.002066965781631667	0.0020695642313858223	0.0021683249103633512	0.0021732741323924735	0.002379722308614826	0.0023899974841054454	0.09518241614613202	0.09720680173686423	1.1703346396441106e-06	2.1868746141184836e-06	1.2220509826021964e-06	2.2835112090668908e-06
0.8164152505581643	0.0018046551015993566	0.0018018239131318856	0.001971499300347718	0.001972009873343097	0.002066971489880499	0.002069570191877355	0.002168435091472227	0.002173387074715849	0.0023800697906172182	0.0023903543266830616	0.09527745887578501	0.09730387602368698	1.1644285972667312e-06	2.1889491277349293e-06	1.2158834698794418e-06	2.285676480195953e-06
0.8213345631402307	0.0018044207766082267	0.00180158528090077	0.0019714125037476682	0.0019719213509842193	0.0020669772035259927	0.0020695761580016075	0.002168545278357875	0.0021735000232517283	0.0023804173204560746	0.0023907112200249425	0.09537249577495292	0.0974009443857115	1.1585449209705612e-06	2.191011541474719e-06	1.2097393042032056e-06	2.2878290918959543e-06
0.8262835170552626	0.001804186512781295	0.0018013467118539548	0.001971325723862193	0.001971832845889421	0.0020669829225364597	0.002069582129725426	0.002168655470401409	0.0021736129773656976	0.0023807648961823103	0.0023910681621299498	0.09546752630982859	0.097498006277744	1.1526835451691753e-06	2.193061764521609e-06	1.2036184171837494e-06	2.289968948965271e-06
0.8312622909072027	0.0018039523114226272	0.0018011082073188089	0.0019712389611793025	0.0019717443585562785	0.0020669886468799776	0.0020695881070154115	0.002168765666980977	0.0021737259364202942	0.0023811125158367153	0.0023914251509865115	0.09556254994425428	0.09759506115219072	1.146844403970837e-06	2.1950997045050435e-06	1.1975207399039789e-06	2.2920959545924546e-06
0.8362710643761712	0.0018037181738410877	0.0018008697686275716	0.0019711522161889304	0.001971655889484326	0.0020669943765243763	0.0020695940898379046	0.002168875867471738	0.0021738388997749815	0.0023814601774499455	0.002391782184572599	0.09565756613971889	0.09769210845905092	1.1410274315670765e-06	2.197125268610378e-06	1.1914462035300666e-06	2.2942100110778796e-06
0.8413100182249524	0.0018034841013503727	0.001800631397117379	0.001971065489382958	0.001971567439175077	0.0020670001114372486	0.002069600078158996	0.002168986071245863	0.002173951866786155	0.002381807879042465	0.002392139260855688	0.09575257435534665	0.09778914764591048	1.1352325623714687e-06	2.1991383639674567e-06	1.1853947395890074e-06	2.296311021332542e-06
0.8463793343055166	0.0018032500952690099	0.0018003930941302626	0.001970978781255203	0.0019714790081320176	0.00206700585158594	0.00206960607194452	0.0021690962776725166	0.0021740648368071213	0.002382155618624529	0.002392496377792733	0.09584757404789408	0.09788617815793421	1.1294597313527e-06	2.20113889803919e-06	1.179366280218419e-06	2.2983988882119277e-06
0.8514791955655843	0.0018030161569203781	0.0018001548610131878	0.0019708920923014435	0.0019713905968606242	0.0020670115969375607	0.0020696120711600607	0.0021692064861178646	0.0021741778091881035	0.0023825033941961564	0.0023928535333301265	0.09594256467174125	0.09798319943786024	1.1237088740623236e-06	2.2031267788436004e-06	1.1733607576391858e-06	2.300473514404988e-06
0.8566097860552276	0.001802782287632718	0.001799916699118029	0.001970805423019409	0.0019713022058683574	0.0020670173474589756	0.0020696180757709443	0.0021693166959450487	0.0021742907832762192	0.002382851203747068	0.0023932107254036696	0.09603754567888531	0.09808021092599294	1.1179799251637146e-06	2.2051019117341752e-06	1.1673781039611697e-06	2.3025348014904523e-06
0.861771290933513	0.0018025484887391346	0.0017996786098016142	0.001970718773908787	0.001971213835664673	0.002067023103116802	0.002069624085742241	0.002169426906514184	0.0021744037584154738	0.0023831990452566933	0.0023935679519385225	0.0961325165189353	0.09817721206019374	1.1122728202916932e-06	2.2070642038962696e-06	1.1614182518493443e-06	2.304582651713183e-06
0.8669638964751838	0.0018023147615776238	0.001799440594425721	0.0019706321454712383	0.0019711254867610323	0.0020670288638774195	0.0020696301010387675	0.002169537117182355	0.0021745167339467615	0.0023835469166941015	0.0023939252108491973	0.09622747663910333	0.09827420227587777	1.1065874951643462e-06	2.20901356162706e-06	1.1554811338021498e-06	2.3066169660967972e-06
0.8721877900773816	0.0018020811074910769	0.0017992026543570848	0.001970545538210388	0.001971037159670891	0.0020670346297069564	0.0020696361216250773	0.002169647327303595	0.002174629709207838	0.002383894816017992	0.002394282500039492	0.09632242548419899	0.09837118100600518	1.1009238857218051e-06	2.2109498908906566e-06	1.1495666832062046e-06	2.3086376467196246e-06
0.877443160266411	0.0018018475278272909	0.0017989647909674332	0.0019704589526318467	0.0019709488549097287	0.002067040400571303	0.002069642147465477	0.002169757536228893	0.0021747426835333336	0.0023842427411766482	0.0023946398174024878	0.09641736249662207	0.09846814768107362	1.0952819283760462e-06	2.2128730986503697e-06	1.1436748335591496e-06	2.3106445957155053e-06
0.8827301967045416	0.0018016140239389869	0.001798727005633479	0.0019703723892432034	0.001970860572995034	0.002067046176436101	0.0020696481785240075	0.002169867743306173	0.002174855656254726	0.002384590690107914	0.002394997160820495	0.09651228711635731	0.09856510172911305	1.0896615592337344e-06	2.214783089760086e-06	1.1378055176924917e-06	2.3126377124982334e-06
0.8880490901968541	0.0018013805971838198	0.001798489299736924	0.001970285848554036	0.001970772314446318	0.002067051957266744	0.002069654214764452	0.0021699779478802873	0.002174968626700338	0.002384938660739153	0.002395354528165022	0.09660719878096506	0.09866204257567722	1.0840627149288906e-06	2.216679770183916e-06	1.1319586697700057e-06	2.314616899146138e-06
0.8934000326981257	0.0018011472489243827	0.0017982516746645014	0.0019701993310759177	0.0019706840797851233	0.002067057743028384	0.0020696602561503406	0.002170088149293015	0.0021750815941953337	0.002385286650987219	0.002395711917296747	0.09670209692557807	0.09875896964383847	1.0784853324286026e-06	2.218563045663924e-06	1.126134223899955e-06	2.316582056516303e-06
0.8987832173197573	0.0018009139805282327	0.0017980141318079612	0.0019701128373224206	0.001970595869535023	0.0020670635336859223	0.002069666302644938	0.002170198346883044	0.0021751945580617024	0.0023856346587584265	0.002396069326065479	0.09679698098289082	0.0988558823541804	1.0729293486444469e-06	2.2204328213315527e-06	1.1203321137465139e-06	2.318533084189056e-06
0.904198838336744	0.001800680793367891	0.001797776672564098	0.0019700263678091206	0.001970507684221629	0.0020670693292040155	0.0020696723542112513	0.0021703085399859675	0.002175307517618249	0.0023859826819485107	0.00239642675231012	0.09689185038315642	0.09895278012478895	1.067394700765556e-06	2.222289001985178e-06	1.1145522740285685e-06	2.3204698827994363e-06
0.9096470911946843	0.0018004476888208657	0.0017975392983347496	0.0019699399230536027	0.001970419524372597	0.002067075129547069	0.0020696784108120273	0.0021704187279342727	0.002175420472180592	0.002386330718442602	0.0023967841938586426	0.09698670455417759	0.09904966237124911	1.0618813266749516e-06	2.2241314936999323e-06	1.1087946396037829e-06	2.3223923535375945e-06
0.915128172516836	0.0018002146682696558	0.0017973020105268311	0.0019698535035754753	0.0019703313905176383	0.0020670809346792483	0.0020696844724097554	0.002170528910057344	0.0021755334210611537	0.00238667876611519	0.0023971416485280518	0.09708154292130203	0.09914652850663587	1.0563891638115663e-06	2.2259602007190793e-06	1.1030591451077765e-06	2.32430039559528e-06
0.9206422801112097	0.0017999817331017644	0.001797064810552318	0.0019697671098963558	0.00197024328318851	0.0020670867445644597	0.002069690538966658	0.002170639085681427	0.0021756463635691408	0.002387026822830085	0.0023974991141243445	0.09717636490741248	0.0992433779415077	1.0509181498918885e-06	2.227775027174861e-06	1.0973457255092356e-06	2.3261939085528205e-06
0.9261896129777101	0.00179974888470971	0.0017968276998282828	0.0019696807425398995	0.0019701552029190383	0.0020670925591663686	0.0020696966104447	0.002170749254129654	0.0021757592990105496	0.002387374886440394	0.002397856588442478	0.09727116993292395	0.09934021008389955	1.0454682234650736e-06	2.22957587869832e-06	1.0916543164152248e-06	2.3280727928232103e-06
0.931770371315315	0.0017995161244910495	0.0017965906797768971	0.0019695944020317884	0.0019700671502451113	0.002067098378448388	0.0020697026868055847	0.00217085941472201	0.0021758722266881497	0.0023877229547884893	0.0023982140692663414	0.09736595741577421	0.09943702433931782	1.0400393228582328e-06	2.2313626593661873e-06	1.0859848533772976e-06	2.3299369478202436e-06
0.9373847565293029	0.001799283453848374	0.0017963537518254395	0.001969508088899743	0.0019699791257046934	0.0020671042023736844	0.0020697087680107517	0.0021709695667753368	0.0021759851459014767	0.0023880710257059576	0.0023985715543687206	0.09746072677141902	0.0995338201107303	1.0346313863984768e-06	2.233135273144171e-06	1.080337271835985e-06	2.3317862722915805e-06
0.9430329712385201	0.0017990508741893311	0.001796116917406322	0.0019694218036735256	0.001969891129837821	0.0020671100309051682	0.0020697148540213756	0.002171079709603317	0.00217609805594682	0.002388419097013599	0.0023989290415112564	0.09755547741282412	0.09963059679856233	1.0292443530512951e-06	2.2348936246086026e-06	1.0747115082587744e-06	2.33362066637266e-06
0.9487152192826929	0.0017988183869266376	0.0017958801779570856	0.0019693355468849536	0.001969803163186621	0.002067115864005508	0.002069720944798375	0.002171189842516476	0.0021762109561172254	0.0023887671665213613	0.0023992865284444237	0.09765020875045852	0.09972735380068928	1.0238781619209547e-06	2.23663761772519e-06	1.069107498669064e-06	2.3354400285335863e-06
0.9544317057297852	0.0017985859934780803	0.001795643534920426	0.0019692493190678895	0.0019697152262953014	0.0020671217016371146	0.002069727040302396	0.002171299964822158	0.002176323845702468	0.0023891152320283334	0.0023996440129074835	0.09774492019228914	0.09982409051242828	1.0185327520007004e-06	2.238367156182086e-06	1.0635251793955636e-06	2.3372442577995756e-06
0.9601826368833979	0.0017983536952665467	0.0017954069897441972	0.0019691631207582635	0.0019696273197101722	0.002067127543762153	0.002069733140493829	0.002171410075824537	0.0021764367239890657	0.0023894632913226926	0.002400001492628468	0.09783961114377392	0.09992080632653426	1.0132080633384888e-06	2.2400821448886887e-06	1.0579644877384276e-06	2.339033254139533e-06
0.9659682202902156	0.0017981214937200216	0.00179517054388143	0.00196907695249407	0.0019695394439796414	0.0020671333903425375	0.002069739245332798	0.0021715201748245946	0.002176549590260252	0.002389811342181691	0.0024003589653241275	0.09793428100785434	0.10001750063318962	1.0079040349553203e-06	2.2417824860343494e-06	1.0524253598320765e-06	2.340806914469251e-06
0.9717886647474951	0.0017978893902716026	0.0017949341987903349	0.0019689908148153665	0.001969451599654216	0.0020671392413399237	0.002069745354779157	0.002171630261120107	0.00217666244379597	0.002390159382371599	0.002400716428699896	0.09802892918494883	0.10011417282000044	1.0026206069546628e-06	2.243468084084377e-06	1.0469077332264654e-06	2.3425651385355906e-06
0.9776441803106027	0.001797657386359521	0.001794697955934331	0.001968904708264299	0.0019693637872865264	0.002067145096715726	0.0020697514687925047	0.0021717403340056575	0.00217677528387288	0.0023905074096477125	0.002401073880449891	0.09812355507294736	0.10021082227198899	9.973577198840733e-07	2.2451388433375463e-06	1.0414115456380824e-06	2.344307825252745e-06
0.9835349783005937	0.0017974254834271395	0.001794461816782043	0.001968818633385088	0.0019692760074313123	0.0020671509564311017	0.0020697575873321696	0.0021718503927726095	0.0021768881097643327	0.0023908554217542703	0.0024014313182568374	0.09821815806720377	0.10030744837158616	9.921153134029304e-07	2.246794665761165e-06	1.0359367339507486e-06	2.3460348718140622e-06
0.9894612713118381	0.0017971936829229724	0.0017942257828073038	0.0019687325907240417	0.001969188260645434	0.002067156820446953	0.002069763710357213	0.0021719604367091013	0.0021770009207403617	0.002391203416424456	0.002401788739792051	0.09831273756052936	0.1004040504986254	9.86893328391858e-07	2.248435455431963e-06	1.0304832364083083e-06	2.347746177189247e-06
0.9954232732196957	0.001796961986300707	0.0017939898554892105	0.001968646580829565	0.0019691005474878885	0.0020671626887239377	0.002069769837826436	0.0021720704651000482	0.002177113716067691	0.00239155139138036	0.0024021461427154223	0.09840729294318724	0.10050062803033545	9.81691705925769e-07	2.2500611161491157e-06	1.0250509911158279e-06	2.3494416396818707e-06
1.0014211991882311	0.0017967303950191956	0.0017937540363120827	0.001968560604252159	0.0019690128685197986	0.0020671685612224555	0.00206977596969837	0.002172180477227122	0.002177226495009708	0.0023918993443329453	0.0024025035246753503	0.0985018236028846	0.1005971803413355	9.76510386524465e-07	2.2516715504905527e-06	1.0196399362338848e-06	2.351121157317948e-06
1.0074552656779823	0.0017964989105424781	0.0017935183267655099	0.001968474661544431	0.0019689252243044325	0.0020671744379026557	0.0020697821059312846	0.002172290472368748	0.0021773392568264684	0.0023922472729820095	0.0024028608833087384	0.09859632892476546	0.1006937068036258	9.713493116236815e-07	2.253266662033404e-06	1.014250010422657e-06	2.3527846284565612e-06
1.013525690453769	0.0017962675343397986	0.0017932827283443514	0.001968388753261097	0.0019688376154072024	0.0020671803187244345	0.0020697882464831784	0.0021724004498001005	0.002177452000774677	0.00239259517501616	0.002403218216240945	0.09869080829140739	0.10079020678658111	9.662084224926204e-07	2.254846353577644e-06	1.008881152175789e-06	2.354431950624125e-06
1.0196326925925556	0.0017960362678856145	0.0017930472425487503	0.0019683028799589897	0.0019687500423956703	0.002067186203647435	0.0020697943913117883	0.002172510408793087	0.002177564726107691	0.0023929430481127753	0.0024035755210857555	0.09878526108281124	0.1008866796569482	9.61087661094373e-07	2.2564105287559144e-06	1.0035333007363256e-06	2.3560630221242107e-06
1.0257764924913542	0.0017958051126596005	0.0017928118708841476	0.0019682170421970622	0.0019686625058395538	0.0020671920926310493	0.0020698005403745816	0.0021726203486163447	0.0021776774320754985	0.002393290889937984	0.002403932795445347	0.09887968667639643	0.10098312477883414	9.559869688924305e-07	2.257959090035122e-06	9.982063948754671e-07	2.357677740261188e-06
1.0319573118751795	0.0017955740701466661	0.001792576614861288	0.001968131240536394	0.0019685750063107373	0.002067197985634413	0.00206980669362876	0.002172730268535232	0.0021777901179247223	0.002393638698146625	0.0024042900369102534	0.09897408444699496	0.10107954151370127	9.509062881551955e-07	2.2594919406593306e-06	9.929003743081033e-07	2.3592760033941396e-06
1.0381753738050519	0.0017953431418369782	0.0017923414759962438	0.001968045475540199	0.001968487544383269	0.0020672038826164123	0.002069812851031259	0.002172840167811823	0.002177902782898603	0.0023939864703822144	0.002404647243059346	0.0990684537668438	0.10117592922036181	9.458455612620931e-07	2.2610089839836256e-06	9.876151786658571e-07	2.3608577090494798e-06
1.0444309026860459	0.0017951123292259574	0.0017921064558104112	0.001967959747773828	0.0019684001206333717	0.0020672097835356786	0.002069819012538747	0.0021729500457048924	0.0021780154262369964	0.002394334204276917	0.0024050044114597795	0.09916279400557816	0.10127228725497113	9.408047305925482e-07	2.262510122696959e-06	9.823507477191296e-07	2.3624227554752686e-06
1.05072412427539	0.0017948816338142933	0.0017918715558305378	0.0019678740578047754	0.001968312735639453	0.0020672156883505904	0.0020698251781076276	0.002173059901469915	0.0021781280471763636	0.0023946818974515094	0.0024053615396669803	0.09925710453022693	0.10136861497101796	9.357837388590529e-07	2.2639952597658386e-06	9.771070216268996e-07	2.363971039920365e-06
1.057055265690613	0.0017946510571079655	0.0017916367775887303	0.0019677884062026868	0.0019682253899820984	0.002067221597019273	0.0020698313476940344	0.0021731697343590527	0.0021782406449497582	0.002395029547515368	0.0024057186252245933	0.099351384705203	0.1014649117193217	9.307825289961436e-07	2.2654642979902384e-06	9.718839405203905e-07	2.365502459911184e-06
1.0634245554177415	0.0017944206006182497	0.0017914021226224561	0.00196770279353936	0.001968138084244088	0.0020672275094995984	0.002069837521253835	0.002173279543621149	0.002178353218786822	0.0023953771520664083	0.0024060756656644664	0.09944563389230043	0.1015611768480228	9.258010442436682e-07	2.2669171407807553e-06	9.666814450859373e-07	2.367016913584763e-06
1.0698322233195456	0.0017941902658617245	0.0017911675924745744	0.0019676172203887572	0.0019680508190104006	0.002067233425749187	0.002069843698742632	0.0021733893285017245	0.002178465767913788	0.002395724708691068	0.00240643265850661	0.09953985145068622	0.1016574097025821	9.208392279247413e-07	2.268353691048386e-06	9.61499476065386e-07	2.3685142988005836e-06
1.0762785006438331	0.0017939600543602939	0.0017909331886933316	0.0019675316873270054	0.0019679635948682147	0.002067239345725404	0.0020698498801157597	0.002173499088242959	0.002178578291553448	0.002396072214964287	0.0024067896012591647	0.09963403673689211	0.10175360962576399	9.158970236955444e-07	2.2697738517596378e-06	9.56337974450383e-07	2.369994512863016e-06
1.0827636200317978	0.0017937299676411937	0.0017906989128323792	0.0019674461949324034	0.001967876412406919	0.002067245269385364	0.0020698560653282854	0.0021736088220836963	0.0021786907889251644	0.002396419668449454	0.002407146491418371	0.09972818910481263	0.10184977595763875	9.109743753232813e-07	2.2711775262140854e-06	9.511968813713523e-07	2.3714574536870536e-06
1.089287815526412	0.0017935000072370057	0.001790464766450794	0.001967360743785429	0.001967789272218114	0.002067251196685927	0.00206986225433501	0.002173718529259425	0.002178803259244852	0.00239676706669839	0.0024075033264685333	0.09982230790569355	0.10194590803557169	9.06071226630667e-07	2.2725646169896585e-06	9.460761382085181e-07	2.372903018965644e-06
1.0958513225808764	0.001793270174685658	0.0017902307511130765	0.0019672753344687423	0.001967702174895623	0.0020672571275836995	0.002069868447090467	0.00217382820900228	0.0021789157017249833	0.0023971144072513057	0.0024078601038819954	0.09991639248813024	0.10204200519422126	9.011875218289944e-07	2.273935027108376e-06	9.409756864253715e-07	2.374331105947647e-06
1.1024543780671139	0.0017930404715304656	0.0017899968683891695	0.0019671899675671946	0.001967615121035493	0.0020672630620350366	0.0020698746435489222	0.002173937860541027	0.002179028115574556	0.00239746168763679	0.0024082168211190936	0.10001044219805645	0.10213806676552296	8.963232056014014e-07	2.2752886604249234e-06	9.358954682625598e-07	2.3757416131586773e-06
1.1090972202843215	0.001792810899320106	0.0017897631198544775	0.00196710464366783	0.001967528111236004	0.0020672689999960414	0.002069880843664379	0.0021740474831010628	0.0021791404999991115	0.002397808905371759	0.0024085734756281443	0.10010445637874373	0.10223409207869334	8.914782228530704e-07	2.2766254207939873e-06	9.308354259329743e-07	2.37713443906884e-06
1.115780088967567	0.0017925814596086627	0.001789529507089869	0.001967019363359899	0.001967441146097675	0.0020672749414225684	0.0020698870473905727	0.0021741570759044046	0.0021792528542007123	0.0023981560579614397	0.002408930064845398	0.10019843437078887	0.1023300804602165	8.866525179895834e-07	2.2779452105159415e-06	9.25795501177662e-07	2.3785094802608597e-06
1.1225032252964444	0.001792352153955617	0.0017892960316816856	0.001966934127234852	0.0019673542262232616	0.0020672808862702103	0.0020698932546809675	0.002174266638169675	0.002179365177377941	0.0023985031428993154	0.002409286586195008	0.10029237551211162	0.10242603123384565	8.818460359161229e-07	2.27924793239076e-06	9.207756366813591e-07	2.3798666349272857e-06
1.1292668719037753	0.0017921229839258663	0.001789062695221768	0.0019668489358863534	0.001967267352217776	0.0020672868344943154	0.0020698994654887682	0.002174376169112107	0.0021794774687258823	0.0023988501576671303	0.002409643037089008	0.10038627913794917	0.10252194372058386	8.770587223705384e-07	2.2805334916609077e-06	9.157757754618689e-07	2.3812058019823112e-06
1.1360712728843656	0.001791893951089746	0.00178882949930746	0.001966763789910291	0.001967180524688483	0.00206729278604998	0.0020699056797669107	0.0021744856679435307	0.0021795897274361326	0.0023991970997348368	0.002409999414927271	0.10048014458084485	0.10261781723869115	8.722905228131239e-07	2.281801791126359e-06	9.107958602871946e-07	2.38252687889684e-06
1.1429166738038161	0.0017916650570230202	0.001788596445541614	0.0019666786899047695	0.0019670937442449053	0.0020672987408920478	0.002069911897468066	0.002174595133872361	0.0021797019526967674	0.002399543966560562	0.0024103557170974807	0.10057397117064702	0.10271365110366595	8.67541382926218e-07	2.2830527347528218e-06	9.058358346192286e-07	2.3838297648071105e-06
1.1498033217073829	0.0017914363033069217	0.001788363535532621	0.0019665936364701305	0.0019670070114988386	0.002067304698975112	0.0020699181185446416	0.002174704566103603	0.002179814143692367	0.0023998907555905944	0.0024107119409751024	0.10066775823450015	0.10280944462825083	8.628112485309369e-07	2.284286226228449e-06	9.008956415590408e-07	2.3851143572950484e-06
1.1567314651288954	0.0017912076915281292	0.0017881307708944012	0.0019665086302089454	0.0019669203270643435	0.0020673106602535148	0.002069924342948776	0.002174813963838831	0.002179926299603973	0.0024002374642593323	0.0024110680839233463	0.10076150509683973	0.10290519712241522	8.581000658647309e-07	2.285502169740994e-06	8.959752247073016e-07	2.386380554775247e-06
1.1637013540997225	0.001790979223278811	0.0017878981532464346	0.001966423671726029	0.001966833691557764	0.0020673166246813483	0.002069930570632345	0.002174923326276186	0.0021800384196091066	0.0024005840899892733	0.0024114241432931422	0.10085521107938383	0.10300090789335531	8.534077813315832e-07	2.28670046953372e-06	8.910745281087706e-07	2.3876282561619e-06
1.1707132401577995	0.0017907509001566257	0.0017876656842137633	0.001966338761628447	0.001966747105597729	0.0020673225922124565	0.0020699368015469617	0.0021750326526103762	0.002180150502881756	0.0024009306301909735	0.0024117801164231074	0.10094887550113024	0.10309657624548751	8.487343412799664e-07	2.2878810293502916e-06	8.861934958082074e-07	2.388857360424712e-06
1.177767376356704	0.001790522723764726	0.001787433365427003	0.001966253900525511	0.0019666605698051534	0.0020673285628004284	0.002069943035643973	0.002175141942032655	0.0021802625485923574	0.0024012770822630152	0.0024121360006395093	0.10104249767834741	0.1031922014804388	8.440796928355088e-07	2.289043754655218e-06	8.813320721834383e-07	2.390067766588899e-06
1.1848640172747877	0.0017902946957117833	0.0017872011985223667	0.001966169089028801	0.0019665740848032543	0.0020673345363986144	0.0020699492728744654	0.002175251193730833	0.0021803745559078012	0.0024016234435919916	0.0024124917932562442	0.10113607692457069	0.10328778289704163	8.39443782985061e-07	2.2901885498582963e-06	8.764902016400455e-07	2.391259373235588e-06
1.1920034190243662	0.0017900668176119932	0.0017869691851416561	0.0019660843277521526	0.0019664876512175454	0.002067340512960106	0.002069955513189257	0.0021753604068892483	0.0021804865239914155	0.002401969711552458	0.0024128474915747953	0.10122961255059303	0.10338331979132927	8.348265587154735e-07	2.291315319480347e-06	8.716678289166779e-07	2.392432080000617e-06
1.1991858392609598	0.0017898390910850847	0.0017867373269322962	0.001965999617311681	0.0019664012696758537	0.002067346492437754	0.002069961756538911	0.0021754695806887802	0.002180598452002969	0.002402315883506918	0.00241320309288422	0.10132310386446083	0.10347881145652892	8.30227967540953e-07	2.292423968819346e-06	8.668648990017847e-07	2.3935857861867582e-06
1.2064115371925936	0.0017896115177563421	0.0017865056255473312	0.00196591495832577	0.0019663149408083143	0.002067352474784156	0.0020699680028737196	0.0021755787143068303	0.0021807103390986534	0.0024026619568057804	0.002413558594461089	0.1014165501714702	0.10357425718305584	8.256479570589725e-07	2.293514402840202e-06	8.620813569670815e-07	2.3947203912633164e-06
1.2136807735891502	0.0017893840992566064	0.0017862740826454474	0.0019658303514150923	0.0019662286652473897	0.0020673584599516684	0.0020699742521437204	0.0021756878069173176	0.0021808221844310796	0.0024030079287873434	0.0024139139935694903	0.10150995077415428	0.1036696562585023	8.210864753110947e-07	2.29458652772907e-06	8.573171484671516e-07	2.395835795587775e-06
1.2209938107917835	0.0017891568372222955	0.0017860426998909768	0.001965745797202607	0.0019661424436278633	0.0020673644478923976	0.002069980504298688	0.0021757968576906752	0.002180933987149275	0.002403353796777757	0.0024142692874609814	0.10160330497228375	0.10376500796763945	8.165434702833707e-07	2.295640248950459e-06	8.525722189900442e-07	2.39693189912904e-06
1.2283509127223842	0.001788929733295408	0.001785811478953912	0.0019656612963135675	0.0019660562765868523	0.0020673704385582065	0.002069986759288135	0.0021759058657938386	0.0021810457463986707	0.0024036995580909923	0.0024146244733745477	0.10169661206285636	0.10386031159240502	8.120188901283854e-07	2.296675472468479e-06	8.478465143846314e-07	2.3980086021890834e-06
1.2357523448931043	0.0017887027891235452	0.0017855804215099217	0.0019655768493755284	0.001965970164763813	0.002067376431900712	0.0020699930170613185	0.0021760148303902474	0.0021811574613210985	0.0024040452100288208	0.0024149795485366027	0.10178987134009544	0.10395556641189925	8.07512683609346e-07	2.297692104691329e-06	8.431399808050966e-07	2.3990658051809e-06
1.2431983744159416	0.0017884760063599178	0.001785349529240363	0.0019654924570183512	0.0019658841088005443	0.0020673824278712887	0.0020699992775672312	0.0021761237506398266	0.0021812691310547764	0.0024043907498807787	0.0024153345101609325	0.1018830820954375	0.10405077170237642	8.030247992674155e-07	2.298690052415786e-06	8.384525642946006e-07	2.4001034090170847e-06
1.2506892700123766	0.0017882493866633506	0.0017851188038322877	0.00196540811987421	0.0019657981093411984	0.002067388426421066	0.002070005540754611	0.0021762326256989845	0.002181380754734323	0.0024047361749241426	0.002415689355448669	0.10197624361752898	0.10414592673724675	7.985551860045792e-07	2.2996692217724934e-06	8.337842115901939e-07	2.4011213149432997e-06
1.2582253020230734	0.0017880229316983086	0.0017848882469784538	0.001965323838577597	0.001965712167032281	0.00206739442750093	0.0020700118065719374	0.0021763414547206167	0.0021814923314907135	0.0024050814824238937	0.0024160440815882774	0.10206935519222538	0.10424103078705498	7.941037930836448e-07	2.3006295207239624e-06	8.29134869484438e-07	2.4021194245382738e-06
1.2658067424176331	0.0017877966431349025	0.001784657860377347	0.0019652396137653278	0.001965626282522658	0.002067400431061528	0.0020700180749674336	0.0021764502368540905	0.0021816038604513155	0.0024054266696326965	0.0024163986857555085	0.1021624161025808	0.10433608311949424	7.896705698229312e-07	2.3015708566775928e-06	8.245044847698946e-07	2.4030976392697134e-06
1.2734338648044117	0.0017875705226488956	0.0017844276457331936	0.0019651554460765517	0.001965540456463577	0.0020674064370532646	0.002070024345889066	0.0021765589712452226	0.002181715340739852	0.0024057717337908706	0.002416753165113376	0.1022554256288331	0.1044310829993784	7.85255465624024e-07	2.3024931368187396e-06	8.198930045999475e-07	2.4040558611049256e-06
1.2811069444403917	0.0017873445719217237	0.0017841976047559445	0.001965071336152752	0.0019654546895086357	0.002067412445426303	0.0020700306192845447	0.002176667657036311	0.0021818267714764036	0.002406116672126358	0.0024171075168121265	0.10234838304841856	0.10452602968865823	7.808584304991317e-07	2.3033962696650256e-06	8.153003763222699e-07	2.404993992233262e-06
1.2888262582411194	0.0017871187926405045	0.0017839677391613357	0.001964987284637756	0.001965368982313843	0.0020674184561305696	0.002070036895101327	0.002176776293366092	0.0021819381517774058	0.0024064614818546976	0.0024174617379892132	0.10244128763594632	0.10462092244639042	7.764794143216847e-07	2.304280164233674e-06	8.107265477008685e-07	2.4059119357877634e-06
1.296592084790695	0.0017868931864980452	0.0017837380506708534	0.0019649032921777395	0.001965283335537571	0.0020674244691157523	0.002070043173286618	0.002176884879369758	0.002182049480755639	0.0024068061601789977	0.002417815825769266	0.10253413866320547	0.10471576052875607	7.72118367242669e-07	2.3051447286537297e-06	8.061714665552611e-07	2.4068095950124935e-06
1.3044047043518285	0.0017866677551928625	0.0017835085410117797	0.001964819359421235	0.0019651977498405977	0.0020674304843312998	0.002070049453787369	0.002176993414178937	0.0021821607575202256	0.002407150704289909	0.002418169777264059	0.10262693539915022	0.10481054318903914	7.677752398016491e-07	2.3059898726085493e-06	8.016350809825212e-07	2.407686872984982e-06
1.312264398875954	0.001786442500429191	0.001783279211917183	0.0019647354870191334	0.0019651122258860934	0.002067436501726427	0.002070055736550279	0.0021771018969216874	0.0021822719811766178	0.0024074951113655916	0.002418523589572487	0.10271967710989721	0.10490526967762628	7.634499827602337e-07	2.3068155063921125e-06	7.971173390797226e-07	2.4085436736709376e-06
1.320171452013404	0.00178621742391699	0.0017830500651259444	0.001964651675624697	0.001965026764339638	0.002067442521250116	0.0020700620215217997	0.0021772103267225116	0.0021823831508265977	0.0024078393785716985	0.0024188772597805337	0.10281236305872603	0.10499993924199957	7.591425467690094e-07	2.307621539576754e-06	7.92618189582317e-07	2.4093799015356687e-06
1.3281261491236485	0.0017859925273719635	0.0017828211023827615	0.001964567925893557	0.001964941365869229	0.0020674485428511086	0.0020700683086481305	0.002177318702702321	0.002182494265568267	0.0024081835030613373	0.0024192307849612467	0.10290499250606283	0.10509455112672694	7.548528827283629e-07	2.308407881901342e-06	7.881375809482005e-07	2.410195460655906e-06
1.3361287772855897	0.0017857678125155643	0.001782592325438158	0.001964484238483725	0.0019648560311452674	0.002067454566477917	0.0020700745978752227	0.002177427023978444	0.002182605324496037	0.002408527481975044	0.002419584162174701	0.10299756470947992	0.10518910457346466	7.505809423713483e-07	2.3091744461023467e-06	7.836754623569142e-07	2.4109902568292263e-06
1.3441796253079266	0.0017855432810750182	0.0017823637360485122	0.001964400614055605	0.0019647707608405948	0.0020674605920788266	0.002070080889148785	0.00217753528966463	0.0021827163267006417	0.0024088713124407724	0.0024199373884679905	0.10309007892369002	0.10528359882094555	7.46326676875908e-07	2.3099211427513033e-06	7.792317828492212e-07	2.4117641955201385e-06
1.352278983739575	0.001785318934783322	0.0017821353359760476	0.001964317053271982	0.001964685555630469	0.0020674666196018837	0.002070087182414274	0.00217764349887103	0.0021828272712690997	0.0024092149915738432	0.0024202904608751703	0.10318253440054406	0.1053780331049725	7.420900378363182e-07	2.310647883418948e-06	7.748064916601738e-07	2.4125171821931524e-06
1.3604271448801535	0.0017850947753792605	0.0017819071269888592	0.001964233556798048	0.001964600416192594	0.002067472648994912	0.0020700934776169064	0.0021777516507041866	0.0021829381572847405	0.0024095585164769307	0.002420643376417259	0.10327493038901343	0.10547240665841687	7.378709774852332e-07	2.3113545816189074e-06	7.703995386632023e-07	2.4132491239781118e-06
1.3686244027905345	0.001784870804607423	0.001781679110860924	0.0019641501253013977	0.0019645153432071207	0.0020674786802055067	0.002070099774701654	0.0021778597442670537	0.0021830489838271807	0.00240990188424004	0.0024209961321021967	0.10336726613520061	0.10556671871120576	7.33669447888774e-07	2.312041149921118e-06	7.660108735929594e-07	2.413959928115883e-06
1.3768710533034536	0.001784647024218215	0.0017814512893721004	0.0019640667594520364	0.0019644303373566397	0.002067484713181035	0.0020701060736132483	0.0021779677786589557	0.002183159749972319	0.002410245091940475	0.0024213487249248183	0.10345954088231728	0.10566096849032482	7.294854012240837e-07	2.3127075016171617e-06	7.616404465032867e-07	2.4146495017918213e-06
1.3851673940341884	0.001784423435967859	0.0017812236643081618	0.001963983459922385	0.001964345399326204	0.0020674907478686402	0.002070112374296178	0.0021780757529756144	0.0021832704547923394	0.002410588136642808	0.002421701151866823	0.10355175387069336	0.10575515521980684	7.253187901679059e-07	2.313353551330888e-06	7.572882076423149e-07	2.4153177532459935e-06
1.3935137243912972	0.001784200041618417	0.0017809962374607943	0.001963900227387291	0.0019642605298033217	0.0020674967842152434	0.0020701186766946956	0.0021781836663091253	0.0021833810973556993	0.002410931015398865	0.002422053409896762	0.10364390433776151	0.10584927812073158	7.211695675496399e-07	2.31397921340859e-06	7.529541075218527e-07	2.415964591162556e-06
1.4019103455874267	0.0017839768429378012	0.0017807690106276036	0.0019638170625240286	0.001964175729477985	0.0020675028221675412	0.002070124980752813	0.002178291517747957	0.0021834916767271154	0.0024112737252476916	0.002422405495969995	0.10373599151805582	0.10594333641120307	7.170376861986849e-07	2.314584403140252e-06	7.486380967230977e-07	2.416589924614243e-06
1.410357560650181	0.0017837538416997883	0.0017805419856121503	0.0019637339660123106	0.0019640909990426485	0.002067508861672013	0.0020701312864143087	0.002178399306376945	0.0021836021919675857	0.002411616263215531	0.0024227574070286766	0.10382801464320345	0.10603732930637184	7.12923099610574e-07	2.3151690371481237e-06	7.44340126382359e-07	2.4171936639505454e-06
1.4188556744330574	0.0017835310396840242	0.0017803151642239324	0.001963650938534294	0.0019640063391922506	0.0020675149026749195	0.0020701375936227266	0.002178507031277291	0.0021837126421343587	0.002411958626315801	0.002423109140001723	0.10391997294192151	0.10613125601840966	7.088257610032844e-07	2.3157330312773006e-06	7.40060147691457e-07	2.4177757198540206e-06
1.4274049936264492	0.0017833084386760323	0.0017800885482784179	0.001963567980774581	0.001963921750624222	0.002067520945122302	0.002070143902321378	0.002178614691526554	0.0021838230262809263	0.0024123008115490585	0.0024234606918047885	0.10401186564001268	0.10622511575650156	7.04745624025005e-07	2.316276302871678e-06	7.357981118422119e-07	2.4183360027296708e-06
1.4360058267687137	0.001783086040467246	0.001779862139597055	0.001963485093420234	0.001963837234038485	0.002067526988959989	0.0020701502124533416	0.002178722286198644	0.0021839333434570444	0.0024126428159029906	0.002423812059340237	0.10410369196035454	0.1063189077268565	7.006826424904578e-07	2.3167987696637304e-06	7.315539704566554e-07	2.418874424647832e-06
1.4446584842573071	0.0017828638468549952	0.0017796359400072698	0.0019634022771607717	0.0019637527901374715	0.002067533034133593	0.002070156523961468	0.0021788298143638205	0.002184043592708703	0.0024129846363523757	0.002424163239497116	0.10419545112290042	0.1064126311326842	6.966367705474319e-07	2.317300350440643e-06	7.273276754204971e-07	2.4193908980674195e-06
1.453363278359986	0.00178264185964254	0.0017794099513424955	0.0019633195326881894	0.0019636684196261017	0.002067539080588519	0.00207016283678838	0.0021789372750886924	0.0021841537730781383	0.0024133262698590708	0.002424514229151147	0.10428714234467	0.1065062851742109	6.926079626767834e-07	2.317780965099825e-06	7.231191788970026e-07	2.4198853366130813e-06
1.4621205232260774	0.0017824200806390693	0.0017791841754421778	0.001963236860696944	0.001963584123211836	0.002067545128269961	0.0020701691508764773	0.0021790446674361955	0.0021842638836038083	0.002413667713371979	0.0024248650251646737	0.1043787648397454	0.1065998690486426	6.885961729985457e-07	2.318240532539484e-06	7.189284329661705e-07	2.4203576537429328e-06
1.470930534897817	0.0017821985116597094	0.0017789586141517871	0.0019631542618839906	0.0019634999016046426	0.0020675511771229014	0.0020701754661679307	0.0021791519904656147	0.0021843739233204044	0.0024140089638270286	0.002425215624386656	0.10447031781926462	0.10669338195018717	6.846013563821529e-07	2.31867897415583e-06	7.147553901243331e-07	2.4208077640253123e-06
1.4797936313217521	0.0017819771545255565	0.0017787332693228201	0.001963071736948771	0.0019634157555170058	0.0020675572270921227	0.002070181782604695	0.0021792592432325585	0.002184483891258854	0.002414350018147149	0.0024255660236526407	0.10456180049141392	0.10678682307005004	6.806234680439838e-07	2.3190962118446734e-06	7.106000033813009e-07	2.4212355836938926e-06
1.48871013236022	0.0017817560110636656	0.0017785081428128378	0.001962989286593206	0.0019633316856639757	0.0020675632781222016	0.002070188100128503	0.00217936642478896	0.0021845937864462934	0.002414690873242251	0.0024259162197847366	0.1046532120614329	0.10688019159639806	6.766624628534723e-07	2.319492167723869e-06	7.064622254693287e-07	2.421641028427235e-06
1.4976803598028874	0.0017815350831070721	0.0017782832364854494	0.001962906911521731	0.0019632476927631134	0.002067569330157513	0.00207019441868087	0.002179473534183079	0.0021847036079060715	0.002415031526009193	0.0024262662095915918	0.10474455173159766	0.10697348671438794	6.727182961241418e-07	2.319866764466383e-06	7.023420094398602e-07	2.422024014792079e-06
1.5067046373783677	0.0017813143724948106	0.0017780585522103416	0.0019628246124412884	0.0019631637775345432	0.0020675753831422305	0.0020702007382030936	0.0021795805704594912	0.0021848133546577553	0.0024153719733317736	0.002426615989868364	0.10483581870121927	0.10706670760614301	6.687909236552381e-07	2.320219926743583e-06	6.982393089410843e-07	2.4223844615756107e-06
1.5157832907659001	0.0017810938810719126	0.0017778340918632853	0.001962742390061336	0.001963079940700948	0.002067581437020336	0.002070207058636265	0.00217968753265909	0.0021849230257171256	0.002415712212080691	0.002426965557396708	0.10492701216664106	0.10715985345075343	6.648803012876403e-07	2.320551579892971e-06	6.941540774962895e-07	2.4227222870654153e-06
1.5249166476071065	0.0017808736106894243	0.0017776098573261461	0.0019626602450938464	0.0019629961829875538	0.002067587491735613	0.0020702133799212555	0.0021797944198190668	0.0021850326200961454	0.0024160522391135394	0.0024273149089447353	0.10501813132122863	0.10725292342426905	6.609863847928388e-07	2.3208616484748923e-06	6.90086268795298e-07	2.4230374104927677e-06
1.5341050375178134	0.0017806535632044296	0.0017773858504868982	0.0019625781782533313	0.0019629125051221718	0.0020675935472316506	0.0020702197019987346	0.0021799012309729384	0.0021851421368029966	0.0024163920512747686	0.002427664041267011	0.10510917535537194	0.1073459166996956	6.571091306917243e-07	2.321150060657917e-06	6.860358372634545e-07	2.423329753642456e-06
1.5433487920999491	0.001780433740480046	0.0017771620732396443	0.0019624961902568283	0.0019628289078351888	0.0020675996034518565	0.002070226024809166	0.0021800079651505097	0.0021852515748420533	0.002416731645395679	0.0024280129511045196	0.10520014345647273	0.1074388324469873	6.532484953525319e-07	2.321416743444882e-06	6.82002736868137e-07	2.4235992367449555e-06
1.5526482449535108	0.0017802141443854396	0.0017769385274846073	0.001962414281823926	0.001962745391859559	0.00206760566033944	0.002070232348292803	0.002180114621377891	0.0021853609332138715	0.002417071018294383	0.002428361635184636	0.10529103480894164	0.10753166983304578	6.494044353377859e-07	2.3216616251153788e-06	6.779869222289792e-07	2.423845782473233e-06
1.5620037316886017	0.001779994776795847	0.0017767152151281632	0.0019623324536767544	0.0019626619579308437	0.0020676117178374336	0.0020702386723897054	0.0021802211986774933	0.0021854702109152056	0.0024174101667758	0.0024287100902211215	0.10538184859420034	0.10762442802170785	6.455769078345108e-07	2.3218846365025136e-06	6.739883483125597e-07	2.4240693152766113e-06
1.5714155899375468	0.0017797756395925798	0.0017764921380828446	0.0019622507065399975	0.0019625786067871912	0.002067617775888686	0.002070244997039732	0.00218032769606801	0.00218557940693899	0.002417749087631619	0.0024290583129140866	0.1054725839906654	0.10771710617374762	6.417658697105422e-07	2.3220857072181467e-06	6.700069697801458e-07	2.424269758216635e-06
1.580884159367074	0.0017795567346630323	0.0017762692982673494	0.001962169041140919	0.0019624953391693483	0.002067623834435863	0.002070251322182542	0.0021804341125644285	0.0021856885202743404	0.0024180877776402883	0.002429406299949965	0.10556324017374351	0.10780970344687085	6.379712784027047e-07	2.32226476937214e-06	6.660427418758719e-07	2.424447037074895e-06
1.5904097816905756	0.0017793380639007047	0.0017760466976065603	0.0019620874582093285	0.001962412155820686	0.0020676298934214584	0.0020702576477576065	0.0021805404471780263	0.0021857975499065545	0.0024184262335669965	0.002429754048001515	0.10565381631584347	0.10790221899570218	6.341930915559901e-07	2.322421756129067e-06	6.620956203157169e-07	2.4246010793538275e-06
1.5999928006804371	0.0017791196292052042	0.0017758243380315516	0.001962005958477631	0.0019623290574871757	0.002067635952787789	0.0020702639737042055	0.0021806466989163615	0.0021859064948171023	0.00241876445216364	0.0024301015537277785	0.10574431158634934	0.10799465197179285	6.304312668847789e-07	2.3225566010420806e-06	6.581655604687153e-07	2.4247318116121797e-06
1.6096335621804478	0.0017789014324822653	0.001775602221479602	0.0019619245426808086	0.0019622460449174226	0.0020676420124770027	0.002070270299961429	0.0021807528667832777	0.00218601535398362	0.002419102430168818	0.002430448813774059	0.10583472515163118	0.10808700152360132	6.26685762408763e-07	2.3226692394962e-06	6.542525183006465e-07	2.4248391629622112e-06
1.6193324141182788	0.0017786834756437569	0.0017753803498942132	0.0019618432115564356	0.0019621631188626713	0.002067648072431078	0.002070276626468185	0.0021808589497788883	0.00218612412637992	0.002419440164307799	0.002430795824771913	0.10592505617502916	0.10817926679649478	6.229565363835565e-07	2.3227596072650236e-06	6.503564499715786e-07	2.4249230633488494e-06
1.6290897065180392	0.0017784657606076954	0.0017751587252251059	0.001961761965844681	0.0019620802800767866	0.0020676541325918294	0.002070282953163199	0.002180964946899588	0.0021862328109759884	0.0024197776512925127	0.0024311425833391234	0.10601530381685904	0.1082714469327575	6.192435473700852e-07	2.3228276425091288e-06	6.464773119330136e-07	2.424983444437867e-06
1.6389057915129117	0.001778248289298258	0.001774937349428254	0.001961680806288321	0.001961997529316291	0.0020676601929009116	0.0020702892799850225	0.002181070857138043	0.0021863414067379567	0.0024201148878215195	0.0024314890860796822	0.10610546723440048	0.10836354107155925	6.155467538876414e-07	2.322873283444604e-06	6.426150606086978e-07	2.425020237950548e-06
1.6487810233578566	0.0017780310636457916	0.0017747162244658768	0.001961599733632749	0.001961914867340366	0.002067666253299816	0.002070295606872024	0.0021811766794831954	0.0021864499126281363	0.002420451870579999	0.0024318353295837616	0.10619554558189494	0.10845554834897056	6.118661148996063e-07	2.3228964697863397e-06	6.387696528109554e-07	2.425033377218e-06
1.6587157584424002	0.00177781408558683	0.001774495352306465	0.0019615187486259713	0.0019618322949108364	0.0020676723137298845	0.002070301933762408	0.0021812824129202506	0.002186558327604982	0.0024207885962397313	0.002432181310427708	0.10628553801054022	0.10854746789795335	6.08201589535895e-07	2.322897143136604e-06	6.349410456435445e-07	2.4250227976252425e-06
1.6687103553034934	0.0017775973570640976	0.0017742747349247814	0.001961437852018626	0.001961749812792203	0.0020676783741323023	0.0020703082605942054	0.00218138805643068	0.0021866666506231178	0.0024211250614590766	0.0024325270251740077	0.10637544366848418	0.10863929884835641	6.045531370929558e-07	2.322875245375222e-06	6.311291962241006e-07	2.4249884345017847e-06
1.6787651746384535	0.001777380880026532	0.0017740543743018846	0.001961357044563982	0.0019616674217516517	0.0020676844344481088	0.0020703145873052836	0.002181493608992228	0.002186774880633314	0.0024214612628829543	0.002432872470371279	0.10646526170082779	0.10873104032690104	6.009207173390818e-07	2.3228307213241095e-06	6.273340622947599e-07	2.4249302262302486e-06
1.6888805793179813	0.0017771646564292887	0.0017738342724251347	0.001961276327017958	0.001961585122559039	0.002067690494618201	0.0020703209138333515	0.00218159906957889	0.002186883016582498	0.00242179719714283	0.0024332176425542595	0.10655499124960423	0.10882269145719228	5.973042900009329e-07	2.3227635159717153e-06	6.235556015421473e-07	2.4248481117483678e-06
1.6990569343992543	0.0017769486882337577	0.0017736144312882022	0.0019611957001391075	0.0019615029159869082	0.002067696554583331	0.0020703272401159578	0.002181704437160937	0.002186991057413753	0.0024221328608567006	0.0024335625382437658	0.106644631453799	0.10891425135971038	5.937038150549689e-07	2.322673575638756e-06	6.197937718194213e-07	2.4247420308265433e-06
1.7092946071391046	0.0017767329774075699	0.0017733948528910895	0.001961115164688662	0.001961420802810521	0.0020677026142841165	0.002070333566090497	0.0021818097107048923	0.0021870990020662995	0.0024224682506290645	0.0024339071539466995	0.1067341814493182	0.10900571915178707	5.901192527552057e-07	2.3225608483112836e-06	6.160485312572961e-07	2.4246119245674436e-06
1.7195939670072704	0.0017765175259246066	0.001773175539240135	0.001961034721430495	0.001961338783807818	0.0020677086736610377	0.0020703398916942116	0.002181914889173534	0.00218720684947552	0.002422803363050916	0.002434251486156009	0.10682364036900488	0.10909709394763599	5.86550563480559e-07	2.32242528347415e-06	6.123198383750639e-07	2.4244577367382725e-06
1.7299553856997325	0.0017763023357650273	0.0017729564923480246	0.0019609543711311584	0.0019612568597594747	0.0020677147326544484	0.002070346216864202	0.002182019971525909	0.0021873145985729318	0.0024231381946997256	0.0024345955313506877	0.1069130073426307	0.10918837485831219	5.829977082483229e-07	2.322266832999187e-06	6.08607652011206e-07	2.424279412660546e-06
1.7403792371521247	0.001776087408915269	0.001772737714233817	0.0019608741145598976	0.001961175031448873	0.002067720791204578	0.002070352541537425	0.0021821249567173153	0.002187422248286204	0.002423472742139427	0.0024349392859957532	0.1070022814968771	0.10927956099173435	5.794606478953801e-07	2.3220854495353827e-06	6.049119309486928e-07	2.4240768980998695e-06
1.7508658975532332	0.0017758727473680578	0.001772519206922938	0.001960793952488631	0.0019610932996621286	0.002067726849251533	0.0020703588656506983	0.0021822298436993087	0.0021875297975391577	0.0024238070019203966	0.0024352827465422312	0.10709146195535064	0.10937065145267065	5.759393434390248e-07	2.3218810862313255e-06	6.012326341786611e-07	2.423850140209627e-06
1.76141574535857	0.0017756583531224268	0.0017723009724472001	0.0019607138856919688	0.0019610116651880938	0.002067732906735299	0.0020703651891407025	0.002182334631419695	0.0021876372452517396	0.002424140970579436	0.0024356259094271237	0.10718054783856906	0.1094616453427262	5.724337562573734e-07	2.321653699288717e-06	5.975697211640929e-07	2.423599088641204e-06
1.7720291613040315	0.0017754442281837197	0.001772083012844824	0.001960633914947233	0.0019609301288183614	0.0020677389635957535	0.002070371511943994	0.002182439318822536	0.0021877445903400543	0.002424474644639762	0.0024359687710734214	0.107269538263954	0.10955254176035462	5.689438483114095e-07	2.3214032472962387e-06	5.939231516732812e-07	2.4233236952664328e-06
1.7827065284196406	0.0017752303745636243	0.0017718653301604381	0.001960554041034463	0.0019608486913472913	0.002067745019772666	0.0020703778339970008	0.00218254390484816	0.0021878518317163488	0.0024248080206109974	0.0024363113278900684	0.10735843234583302	0.10964333980083864	5.654695811874166e-07	2.3211296885095045e-06	5.902928852941081e-07	2.4230239118461228e-06
1.7934482320433673	0.0017750167942801513	0.00177164792644509	0.0019604742647363967	0.001960767353571975	0.002067751075205696	0.002070384155236028	0.0021826483884331343	0.002187958968289004	0.002425141094989137	0.002436653576271948	0.10744722919543698	0.1097340385563029	5.620109170823007e-07	2.320832984181731e-06	5.866788823222224e-07	2.4226996934162415e-06
1.8042546598350382	0.001774803489357674	0.0017714308037562723	0.0019603945868385156	0.001960686116292301	0.0020677571298344105	0.0020703904755972695	0.0021827527685102928	0.0021880659989625484	0.0024254738642565587	0.002436995512599881	0.10753592792088887	0.1098246371156883	5.585678182207232e-07	2.3205130966763576e-06	5.830811029283733e-07	2.422350996011957e-06
1.8151262017903238	0.0017745904618269256	0.0017712139641579208	0.001960315008129022	0.0019606049803109053	0.002067763183598274	0.0020703967950167997	0.00218285704400871	0.0021881729226376524	0.002425806324881986	0.002437337133240587	0.1076245276272042	0.10991513456477342	5.551402472020461e-07	2.3201699907993145e-06	5.794995077135212e-07	2.421977777500306e-06
1.8260632502548164	0.001774377713725025	0.0017709974097204345	0.0019602355293988787	0.001960523946433238	0.0020677692364366685	0.002070403113430595	0.0021829612138537235	0.0021882797382111294	0.0024261384733204926	0.0024376784345467076	0.10771302741628076	0.11000552998614224	5.517281670003316e-07	2.319803633576978e-06	5.759340576533267e-07	2.4215799988014375e-06
1.8370661999381863	0.0017741652470954744	0.0017707811425206905	0.0019601561514417786	0.0019604430154675193	0.002067775288288887	0.0020704094307745233	0.0021830652769669326	0.0021883864445759313	0.002426470306013481	0.002438019412856755	0.10780142638691381	0.11009582245920325	5.483315404092304e-07	2.319413992424302e-06	5.72384713501406e-07	2.4211576202803897e-06
1.848135447928429	0.0017739530639881763	0.0017705651646420402	0.001960076875054188	0.001960362188224783	0.0020677813390941415	0.002070415746984356	0.0021831692322661824	0.0021884930406211598	0.002426801819388671	0.002438360064495114	0.10788972363476663	0.11018601106017396	5.449503307358716e-07	2.319001037753843e-06	5.688514366358755e-07	2.4207106063545147e-06
1.8592713937061955	0.001773741166459451	0.0017703494781743454	0.0019599977010353324	0.0019602814655188595	0.0020677873887915707	0.002070422061995774	0.0021832730786655727	0.002188599525232058	0.0024271330098600877	0.00243870038577204	0.10797791825238082	0.11027609486208456	5.415845015649401e-07	2.3185647423096256e-06	5.653341887401631e-07	2.4202389232730326e-06
1.8704744391592067	0.0017735295565720448	0.0017701340852139728	0.001959918630187217	0.0019602008481664087	0.002067793437320244	0.002070428375744373	0.002183376815075472	0.002188705897290009	0.0024274638738280524	0.0024390403729836327	0.10806600932917439	0.11036607293476017	5.382340165782651e-07	2.318105079945898e-06	5.618329313866743e-07	2.419742537895786e-06
1.8817449885967616	0.0017733182363951425	0.001769918987863812	0.0019598396633146316	0.0019601203369869094	0.0020677994846191637	0.0020704346881656624	0.0021834804404024986	0.0021888121556725456	0.002427794407679165	0.002439380022411823	0.10815399595142848	0.11045594434483212	5.348988398184984e-07	2.3176220272924652e-06	5.583476267029264e-07	2.41922142057982e-06
1.8930834487643238	0.0017731072080043788	0.00176970418823329	0.001959760801225161	0.0019600399328026665	0.0020678055306272776	0.002070440999195081	0.00218358395354954	0.0021889182992533545	0.0024281246077863046	0.002439719330324376	0.10824187720229245	0.1105457081557351	5.315789353976808e-07	2.317115562533445e-06	5.54878236899703e-07	2.4186755431254703e-06
1.9044902288582053	0.0017728964734818507	0.0017694896884383796	0.001959682044729178	0.0019599596364388524	0.002067811575283474	0.0020704473087679925	0.0021836873534157356	0.0021890243269022543	0.0024284544705086004	0.002440058292974858	0.10832965216177821	0.11063536342767666	5.282742677054086e-07	2.3165856660734008e-06	5.514247243543213e-07	2.4181048791094284e-06
1.9159657405403292	0.001772686034916134	0.0017692754906016152	0.0019596033946398758	0.001959879448723463	0.0020678176185265984	0.002070453616819697	0.002183790638896492	0.0021891302374852347	0.002428783992191445	0.0024403969066026515	0.10841731990675188	0.11072490921767675	5.249848016308789e-07	2.316032321536543e-06	5.479870520547214e-07	2.4175094058276336e-06
1.9275103979530908	0.00177247589440229	0.0017690615968521063	0.0019595248517732637	0.001959799370487377	0.002067823660295454	0.0020704599232854405	0.0021838938088834885	0.0021892360298644198	0.0024291131691664605	0.002440735167432922	0.10850487951093789	0.11081434457952175	5.217105020355328e-07	2.3154555138238386e-06	5.445651828639431e-07	2.4168891013531812e-06
1.9391246177343011	0.0017722660540418827	0.0017688480093255448	0.0019594464169481766	0.001959719402564325	0.0020678297005288066	0.0020704662281004088	0.0021839968622646656	0.002189341702898103	0.002429441997751509	0.0024410730716766227	0.10859233004490874	0.1109036685637947	5.18451334016734e-07	2.314855229890167e-06	5.411590799642152e-07	2.4162439463126795e-06
1.9508088190322228	0.0017720565159429875	0.0017686347301642182	0.001959368090986286	0.0019596395457909233	0.002067835739165392	0.002070472531199745	0.002184099797924229	0.0021894472554407217	0.002429770474250674	0.0024414106155304783	0.1086796705760815	0.11099288021784826	5.152072629771576e-07	2.3142314595214764e-06	5.377687068708337e-07	2.415573923775227e-06
1.9625634235206988	0.001771847282220205	0.0017684217615170324	0.001959289874712109	0.001959559801006679	0.002067841776143923	0.002070478832518549	0.0021842026147426727	0.002189552686342871	0.002430098594954249	0.002441747795176977	0.1087669001687243	0.11108197858580693	5.119782545831564e-07	2.3135841948906943e-06	5.343940273627723e-07	2.4148790198630365e-06
1.9743888554143678	0.0017716383549946735	0.0017682091055395074	0.0019592117689530104	0.0019594801690539804	0.0020678478114030943	0.0020704851319918896	0.0021843053115967515	0.002189657994451329	0.002430426356138745	0.0024420846067843686	0.10885401788394122	0.11117096270858419	5.087642749312948e-07	2.312913431556929e-06	5.310350055104385e-07	2.4141592228077435e-06
1.9862855414839768	0.0017714297363940843	0.0017679967643938078	0.0019591337745392306	0.00195940065077814	0.002067853844881595	0.002070491429554807	0.0021844078873595064	0.0021897631786090116	0.002430753754066864	0.0024424210465066416	0.10894102277967087	0.11125983162383994	5.055652899238483e-07	2.3122191657454216e-06	5.276916053981173e-07	2.4134145228393855e-06
1.9982539110717792	0.0017712214285526876	0.001767784740248738	0.0019590558923038757	0.001959321247027366	0.0020678598765181007	0.002070497725142317	0.0021845103409002626	0.00218986823765502	0.0024310807849874986	0.002442757110483534	0.1090279139106907	0.11134858436601625	5.023812659488147e-07	2.3115013969565723e-06	5.243637914570387e-07	2.4126449123529348e-06
2.010294396107033	0.0017710134336113134	0.001767573035279769	0.001958978123082916	0.001959241958652807	0.0020678659062512974	0.002070504018689422	0.0021846126710846217	0.002189973170424618	0.0024314074451357343	0.002443092794840514	0.10911469032861243	0.11143721996630476	4.992121698937924e-07	2.3107601286875834e-06	5.210515285902773e-07	2.411850388239767e-06
2.0224074311215867	0.0017708057537173792	0.001767361651669047	0.0019589004677152437	0.0019591627865085336	0.00206787193401988	0.0020705103101311202	0.0021847148767744863	0.0021900779757492534	0.0024317337307328325	0.0024434280956887717	0.10920135108186622	0.11152573745266525	4.960579684520905e-07	2.3099953651017913e-06	5.177547817980521e-07	2.411030948723525e-06
2.0345934532655616	0.0017705983910248975	0.001767150591605399	0.0019588229270426226	0.001959083731451557	0.0020678779597625547	0.002070516599402406	0.002184816956828043	0.0021901826524565434	0.0024320596379862297	0.002443763009125228	0.10928789521571684	0.11161413584980992	4.929186285668186e-07	2.30920711313809e-06	5.144735161222158e-07	2.410186594192787e-06
2.0468529023231294	0.0017703913476945024	0.0017669398572843548	0.001958745501909742	0.0019590047943418495	0.002067883983418054	0.0020705228864382787	0.0021849189100997756	0.0021902871993702854	0.0024323851630895267	0.00244409753123251	0.10937432177224284	0.11170241417919739	4.897941180553866e-07	2.3083953851199546e-06	5.112076972707547e-07	2.409317329477023e-06
2.059186220728381	0.001770184625893451	0.0017667294509081603	0.001958668193164209	0.0019589259760423405	0.0020678900049251477	0.0020705291711737577	0.0021850207354404804	0.002190391615310476	0.0024327103022225025	0.002444431658078963	0.10946062979034757	0.11179057145904421	4.866844043743823e-07	2.3075601939259727e-06	5.079572909932883e-07	2.408423161293083e-06
2.0715938535812968	0.001769978227795638	0.001766519374685777	0.001958591001656546	0.001958847277418927	0.0020678960242226352	0.0020705354535438783	0.0021851224316972438	0.002190495899093297	0.0024330350515510773	0.0024447653857186304	0.10954681830574903	0.11187860670431211	4.835894552301934e-07	2.306701554599666e-06	5.047222631504589e-07	2.4075040985227503e-06
2.084076248663807	0.0017697721555816122	0.0017663096308329104	0.001958513928240237	0.0019587686993404857	0.0020679020412493654	0.002070541733483705	0.0021852239977134757	0.0021906000495311205	0.002433359407227344	0.0024450987101912606	0.10963288635097387	0.11196651892670449	4.805092390230969e-07	2.305819487735672e-06	5.015025801718975e-07	2.406560154544213e-06
2.0966338564559543	0.0017695664114385887	0.0017661002215720208	0.0019584369737716953	0.0019586902426788995	0.002067908055944245	0.0020705480109283443	0.002185325432328904	0.002190704065432528	0.0024336833653895397	0.0024454316275223024	0.10971883295536919	0.11205430713466208	4.774437240007146e-07	2.3049140150388503e-06	4.982982085149912e-07	2.405591344678548e-06
2.109267130152151	0.001769360997560455	0.0017658911491323247	0.0019583601391102894	0.001958611908309033	0.0020679140682462365	0.00207055428581294	0.002185426734379559	0.0021908079456023086	0.0024340069221620527	0.002445764133722893	0.10980465714508204	0.11214197033337428	4.743928787576124e-07	2.303985161378197e-06	4.951091149008047e-07	2.40459768741097e-06
2.1219765256775314	0.0017691559161477912	0.0017656824157498195	0.0019582834251183757	0.00195853369710877	0.0020679200780943756	0.0020705605580726948	0.0021855279026978232	0.0021909116888414537	0.0024343300736554266	0.002446096224789872	0.10989035794306772	0.11222950752475654	4.713566723602014e-07	2.3030329563411556e-06	4.919352666332699e-07	2.403579205612072e-06
2.1347625017044103	0.0017689511694078872	0.0017654740236672964	0.0019582068326612764	0.001958455609959021	0.0020679260854277793	0.0020705668276428725	0.002185628936112394	0.002191015293947181	0.002434652815966351	0.0024464278967057627	0.10997593436908175	0.1123169177074596	4.683350738887704e-07	2.3020574310139708e-06	4.887766308220298e-07	2.402535923706761e-06
2.147625519668832	0.0017687467595547382	0.0017652659751343368	0.001958130362607305	0.0019583776477437127	0.002067932090185646	0.002070573094458802	0.0021857298334483155	0.0021911187597129303	0.0024349751451776523	0.0024467591454387784	0.11006138543968241	0.11240419987687059	4.653280527289194e-07	2.301058620035601e-06	4.856331750624499e-07	2.401467869728169e-06
2.160566043787228	0.0017685426888090785	0.0017650582724073561	0.001958054015827768	0.0019582998113498334	0.0020679380923072734	0.002070579358455894	0.002185830593526973	0.0021912220849283665	0.002435297057358314	0.002447089966942825	0.11014671016822683	0.11249135302509325	4.623355786270711e-07	2.3000365624303853e-06	4.825048672690846e-07	2.4003750758727627e-06
2.1735845410731627	0.001768338959398384	0.0017648509177495856	0.0019579777931969956	0.001958222101667411	0.0020679440917320633	0.0020705856195696467	0.0021859312151661136	0.0021913252683794025	0.00243561854856346	0.00244742035715749	0.11023190756486523	0.1125783761409683	4.5935762159332594e-07	2.298991300053732e-06	4.793916756201666e-07	2.3992575776676794e-06
2.1866814813541975	0.0017681355735568811	0.0017646439134311087	0.0019579016955923205	0.0019581445195895365	0.002067950088399532	0.002070591877735655	0.002186031697179833	0.0021914283088481875	0.0024359396148343673	0.0024477503120080616	0.11031697663654517	0.11266526821005596	4.563941516655401e-07	2.2979228773700733e-06	4.762935683633174e-07	2.3981154129715243e-06
2.199857337288837	0.0017679325335255701	0.0017644372617288558	0.001957825723894121	0.0019580670660123856	0.0020679560822493125	0.0020705981328896146	0.0021861320383785984	0.002191531205113114	0.0024362602521984474	0.0024480798274055015	0.11040191638700027	0.11275202821462922	4.534451393256589e-07	2.296831343173711e-06	4.732105142041254e-07	2.3969486243613503e-06
2.213112584383593	0.001767729841552236	0.0017642309649266378	0.0019577498789858203	0.001957989741835212	0.002067962073221177	0.002070604384967342	0.002186232237569245	0.002191633955948845	0.0024365804566692777	0.0024484088992464763	0.11048672581674927	0.11283865513368843	4.505105554442057e-07	2.295716750699839e-06	4.7014248213961274e-07	2.3957572578559017e-06
2.2264477010101436	0.0017675274998914517	0.0017640250253151387	0.001957674161753874	0.001957912547960361	0.0020679680612550357	0.0020706106339047742	0.0021863322935549954	0.002191736560126307	0.002436900224246574	0.0024487375234133416	0.11057140392311003	0.11292514794295182	4.4759037086394837e-07	2.2945791551820527e-06	4.670894411668014e-07	2.394541362138458e-06
2.2398631684225956	0.0017673255108046058	0.0017638194451919447	0.00195759857308782	0.001957835485293291	0.0020679740462909483	0.002070616879637981	0.0021864322051354606	0.0021918390164126908	0.0024372195509162163	0.0024490656957741434	0.11065594970017605	0.11301150561484463	4.4468455695501063e-07	2.293418616960974e-06	4.6405136096272503e-07	2.393300991276881e-06
2.2533594707748548	0.0017671238765599097	0.0017636142268615505	0.0019575231138802664	0.0019577585547425765	0.002067980028269141	0.0020706231221031823	0.00218653197110665	0.002191941323571483	0.0024375384326502394	0.002449393412182641	0.11074036213882575	0.1130977271185118	4.4179308530956085e-07	2.2922352000964707e-06	4.6102821124605065e-07	2.3920362026141895e-06
2.2669370951380965	0.00176692259943241	0.001763409372635378	0.001957447785026908	0.0019576817572199245	0.0020679860071300075	0.002070629361236746	0.002186631590260977	0.002192043480362455	0.002437856865406843	0.0024497206684782834	0.11082464022671748	0.11318381141980467	4.389159276030341e-07	2.291028971534992e-06	4.580199618881009e-07	2.3907470560469157e-06
2.2805965315183476	0.0017667216817040012	0.0017632048848317786	0.0019573725874265386	0.001957605093640178	0.0020679919828141225	0.0020706355969752057	0.0021867310613872667	0.0021921454855416784	0.0024381748451303897	0.002450047460486235	0.11090878294828649	0.11326975748128652	4.360530559549547e-07	2.2898000032745003e-06	4.5502658337082114e-07	2.3894336179663966e-06
2.294338272874165	0.0017665211256634433	0.0017630007657760632	0.0019572975219810562	0.0019575285649213424	0.0020679979552622563	0.0020706418292552745	0.0021868303832707826	0.0021922473378615283	0.0024384923677514265	0.0024503737840173697	0.1109927892847543	0.11335556426221945	4.3320444266525815e-07	2.288548370477095e-06	4.5204804609288995e-07	2.3880959563182813e-06
2.308162815134429	0.0017663209336063754	0.0017627970178005024	0.001957222589595496	0.0019574521719845795	0.002068003924415376	0.002070648058013842	0.002186929554693204	0.002192349036070702	0.0024388094291866586	0.0024506996348682827	0.11107665821410184	0.11344123071857745	4.303700603947025e-07	2.2872741536339447e-06	4.490843209664641e-07	2.3867341451544455e-06
2.3220706572162446	0.0017661211078353262	0.00176259364324435	0.0019571477911780066	0.0019573759157542354	0.0020680098902146706	0.002070654283188006	0.002187028574432672	0.002192450578914235	0.0024391260253390037	0.0024510250088213	0.11116038871110172	0.11352675580303809	4.2754988210935707e-07	2.2859774369554664e-06	4.4613537923676727e-07	2.3853482621349897e-06
2.336062301042938	0.0017659216506597244	0.0017623906444538494	0.0019570731276398927	0.0019572997971578385	0.002068015852601548	0.002070660504715063	0.002187127441263771	0.002192551965133484	0.0024394421520975503	0.0024513499016444694	0.11124397974728847	0.11361213846497636	4.2474388090019133e-07	2.2846583083158123e-06	4.432011921212675e-07	2.3839383880841503e-06
2.3501382515621807	0.001765722564395928	0.001762188023782249	0.0019569985998956125	0.001957223817126114	0.0020680218115176545	0.0020706667225325313	0.0021872261539575485	0.002192653193466161	0.002439757805337599	0.0024516743090915857	0.11132743029096945	0.11369737765047248	4.2195203026063055e-07	2.2833168610847387e-06	4.402817314758112e-07	2.382504610709546e-06
2.3642990167642037	0.0017655238513672195	0.0017619857835898273	0.0019569242088628017	0.0019571479765930133	0.002068027766904886	0.0020706729365781652	0.002187324711281535	0.0021927542626463503	0.0024400729809206613	0.002451998226902199	0.11141073930722036	0.11378247230230469	4.191743039616558e-07	2.281953192573294e-06	4.3737696932277803e-07	2.3810470201057754e-06
2.378545107700138	0.0017653255139038358	0.001761783926243886	0.001956849955462279	0.0019570722764957076	0.0020680337187053963	0.002070679146789954	0.0021874231119997454	0.0021928551714044875	0.002440387674694465	0.0024523216508016087	0.11149390575788434	0.1138674213599434	4.164106758575148e-07	2.2805674037007506e-06	4.344868776567923e-07	2.3795657109193513e-06
2.392877038500453	0.0017651275543429633	0.001761582454118782	0.001956775840618048	0.0019569967177745996	0.0020680396668616087	0.002070685353106145	0.002187521354872693	0.0021929559184674	0.0024407018824929593	0.002452644576500883	0.11157692860157614	0.11395222375956267	4.136611203992002e-07	2.2791596022697647e-06	4.316114293190232e-07	2.3780607842915913e-06
2.4072953263935135	0.0017649299750287784	0.0017613813695959437	0.0019567018652573236	0.0019569213013733667	0.002068045611316238	0.0020706915554652558	0.002187619438657399	0.0021930565025583145	0.0024410156001363503	0.0024529669996968787	0.11165980679367345	0.11403687843402223	4.109256122875049e-07	2.2777299000242834e-06	4.2875059715064e-07	2.376532345138571e-06
2.4218004917242455	0.0017647327783124405	0.001761180675063864	0.0019566280303105555	0.0019568460282389194	0.002068051552012292	0.0020706977538060807	0.00218771736210741	0.0021931569223968598	0.002441328823431082	0.0024532889160722355	0.11174253928631325	0.1141213843128893	4.0820412612607715e-07	2.2762784116503454e-06	4.2590435415934547e-07	2.3749805023176584e-06
2.436393057972914	0.0017645359665521092	0.0017609803729181364	0.001956554336711403	0.001956770899321469	0.002068057488893083	0.0020707039480677056	0.002187815123972807	0.0021932571766990756	0.0024416415481698654	0.0024536103212953937	0.11182512502840783	0.11420574032240863	4.054966370736768e-07	2.2748052586063494e-06	4.2307267371366475e-07	2.3734053704593805e-06
2.4510735517740176	0.0017643395421129704	0.001760780465561461	0.0019564807853967997	0.0019566959155745173	0.0020680634219022525	0.0020707101381895227	0.002187912723000214	0.00219335726417745	0.0024419537701316873	0.0024539312110206154	0.11190756296561641	0.11428994538552455	4.028031208719307e-07	2.273310568512432e-06	4.202555297927457e-07	2.3718070700229354e-06
2.46584250293529	0.001764143507367242	0.0017605809554036612	0.001956407377306919	0.00195662107795485	0.0020680693509837794	0.0020707163241112476	0.0021880101579328276	0.0021934571835409006	0.0024422654850818275	0.0024542515808879894	0.11198985204037536	0.11437399842187497	4.0012355302654345e-07	2.2717944715422433e-06	4.174528963341029e-07	2.3701857259084136e-06
2.4807004444568266	0.0017639478646941872	0.0017603818448616937	0.001956334113385223	0.001956546387422597	0.002068075276081984	0.002070722505772922	0.002188107427510406	0.0021935569334948194	0.002442576688771865	0.002454571426523449	0.11207199119186925	0.11445789834778239	3.974579096399644e-07	2.270257104586282e-06	4.1466474755280647e-07	2.3685414675678196e-06
2.4956479125503126	0.0017637526164801334	0.0017601831363596708	0.001956260994578453	0.0019564718449412094	0.00206808119714156	0.0020707286831149383	0.002188204530469307	0.002193656512741062	0.0024428873769397064	0.002454890743538782	0.11215397935605205	0.1145416440762593	3.948061670366876e-07	2.268698609420028e-06	4.118910581496493e-07	2.36687443033734e-06
2.510685446658382	0.0017635577651184896	0.001759984832328867	0.0019561880218366577	0.00195639745147747	0.002068087114107567	0.0020707348560780447	0.0021883014655424875	0.0021937559199779726	0.0024431975453095807	0.0024552095275316545	0.11223581546563274	0.11462523451701478	3.9216830179100715e-07	2.2671191335921215e-06	4.0913180306134667e-07	2.365184755825922e-06
2.5258135894740787	0.001763363313009753	0.0017597869352077489	0.0019561151961132	0.001956323208001557	0.0020680930269254684	0.002070741024603372	0.002188398231459522	0.0021938551539003987	0.002443507189592078	0.002455527774085625	0.11231749845007974	0.11470866857642817	3.895442910045732e-07	2.2655188305908958e-06	4.0638695761319177e-07	2.3634725904719822e-06
2.54103288696045	0.0017631692625615341	0.001759589447441968	0.0019560425183647793	0.001956249115486992	0.0020680989355411255	0.002070747188632433	0.0021884948269466228	0.0021939542131997145	0.002443816305484154	0.0024558454787701545	0.11239902723561987	0.11479194515758734	3.869341116680136e-07	2.2638978578459756e-06	4.0365649707496676e-07	2.3617380854323855e-06
2.556343888370238	0.0017629756161885637	0.0017593923714843977	0.0019559699895514426	0.001956175174910698	0.0020681048399008224	0.0020707533481071462	0.0021885912507266414	0.0021940530965638095	0.0024441248886691485	0.002456162637140633	0.1124804007452322	0.11487506316025191	3.8433774145196775e-07	2.262256380836103e-06	4.0094039761850997e-07	2.3599814003016917e-06
2.571747146265715	0.0017627823763127117	0.0017591957097951327	0.001955897610636584	0.0019561013872530044	0.002068110739951284	0.0020707595029698577	0.0021886875015191105	0.00219415180267714	0.002444432934816817	0.0024564792447384015	0.11256161789866721	0.11495802148087536	3.817551581797307e-07	2.260594569314378e-06	3.982386352352485e-07	2.358202697727574e-06
2.5872432165386163	0.0017625895453630012	0.0017589994648415166	0.0019558253825869842	0.001956027753497658	0.0020681166356396803	0.0020707656531633355	0.0021887835780402274	0.0021942503302207227	0.0024447404395833232	0.0024567952970907564	0.11264267761241997	0.1150408190125967	3.7918633991052e-07	2.258912599417684e-06	3.955511862774319e-07	2.3564021471855767e-06
2.602832658430207	0.0017623971257756305	0.0017588036390981507	0.001955753306372812	0.0019559542746318383	0.0020681225269136554	0.002070771798630809	0.0021888794790029024	0.0021943486778721547	0.0024450473986112964	0.00245711078971099	0.11272357879975048	0.11512345464524021	3.7663126523090895e-07	2.257210654166286e-06	3.928780277773214e-07	2.354579925922806e-06
2.6185160345514573	0.0017622051199939807	0.00175860823504691	0.00195568138296765	0.0019558809516461795	0.0020681284137213343	0.0020707779393159716	0.0021889752031167523	0.0021944468443056376	0.0024453538075298194	0.0024574257180984002	0.11280432037066768	0.11520592726531664	3.7408991286624893e-07	2.2554889218540097e-06	3.9021913672554476e-07	2.3527362154052156e-06
2.6342939109033563	0.0017620135304686315	0.001758413255176962	0.001955609613348488	0.00195580778553478	0.002068134296011343	0.002070784075162999	0.002189070749088135	0.002194544828191993	0.0024456596619544706	0.0024577400777383083	0.11288490123194901	0.1152882357560245	3.7156226170842466e-07	2.253747596492328e-06	3.8757449040416336e-07	2.350871203649074e-06
2.6501668568973313	0.0017618223596573875	0.0017582187019847804	0.0019555379984957724	0.001955734777295215	0.0020681401737328202	0.002070790206116566	0.002189166115620153	0.0021946426281986733	0.002445964957487337	0.0024580538641020945	0.11296532028711638	0.11537037899724842	3.6904829137096584e-07	2.2519868806969434e-06	3.849440667613724e-07	2.348985086719768e-06
2.666135445375801	0.0017616316100252784	0.0017580245779741652	0.0019554665393933853	0.001955661927928566	0.002068146046835448	0.002070796332121872	0.0021892613014126883	0.0021947402429897895	0.0024462696897170474	0.002458367072647219	0.1130455764364618	0.11545235586555647	3.665479814535244e-07	2.250206982079561e-06	3.82327843745367e-07	2.3470780658452206e-06
2.6822002526328483	0.0017614412840445887	0.0017578308856562486	0.001955395237028684	0.0019555892384394208	0.0020681519152694486	0.0020708024531246407	0.002189356305162397	0.0021948376712261353	0.002446573854218784	0.002458679698817239	0.11312566857702593	0.11553416523421235	3.640613118610636e-07	2.2484081142470913e-06	3.797257995957759e-07	2.3451503480820257e-06
2.6983618584350144	0.001761251384194872	0.0017576376275495267	0.00195532409239252	0.001955516709835905	0.002068157778985619	0.0020708085690711526	0.002189451125562763	0.002194934911565176	0.002446877446554321	0.0024589917380418414	0.11320559560261252	0.11561580597315216	3.6158826313692494e-07	2.2465905002433395e-06	3.7713791321836165e-07	2.343202150201229e-06
2.71462084604223	0.0017610619129629615	0.0017574448061798678	0.001955253106479242	0.0019554443431296902	0.0020681636379353443	0.0020708146799082623	0.0021895457613040907	0.0021950319626611193	0.0024471804622720472	0.002459303185736873	0.11328535640378233	0.11569727694901355	3.591288159215944e-07	2.2447543683301596e-06	3.7456416365766465e-07	2.3412336943584577e-06
2.730977802228858	0.0017608728728429886	0.0017572524240805272	0.0019551822802867267	0.0019553721393360084	0.0020681694920706133	0.002070820785583409	0.0021896402110735346	0.0021951288231648936	0.0024474828969069896	0.0024596140373043564	0.1133649498678529	0.11577857702511855	3.5668295113311377e-07	2.2428999533197214e-06	3.720045301941477e-07	2.3392452090376104e-06
2.747433317304874	0.001760684266336407	0.0017570604837921634	0.001955111614816381	0.001955300099473679	0.0020681753413440375	0.0020708268860446413	0.0021897344735551196	0.002195225491724185	0.0024477847459808467	0.002459924288132532	0.1134443748789043	0.11585970506147564	3.542506500434084e-07	2.2410274980733114e-06	3.694589924552183e-07	2.33723693066068e-06
2.763987985137163	0.0017604960959519958	0.0017568689878628646	0.0019550411110731735	0.0019552282245651146	0.002068181185708871	0.0020708329812406303	0.0021898285474297617	0.0021953219669834513	0.002448086005002008	0.002460233933595875	0.11352363031777343	0.11594065991478328	3.5183189434073725e-07	2.239137253001733e-06	3.669275305470676e-07	2.335209103476732e-06
2.780642403170963	0.0017603083642058926	0.0017566779388481595	0.0019549707700656418	0.0019551565156363587	0.0020681870251190327	0.0020708390711206993	0.0021899224313752944	0.0021954182475839644	0.002448386669465597	0.002460542969055144	0.11360271506206271	0.11602144043843085	3.4942666603254846e-07	2.237229475843261e-06	3.644101248395648e-07	2.3331619790623037e-06
2.797397172451417	0.0017601210736216	0.001756487339311024	0.0019549005928059054	0.001955084973717072	0.002068192859529122	0.0020708451556348323	0.0021900161240664866	0.0021955143321638073	0.002448686734853497	0.0024608513898573855	0.11368162798614025	0.11610204548250252	3.4703494743160146e-07	2.2353044318856874e-06	3.6190675602176814e-07	2.331095816154871e-06
2.8142528976452668	0.0017599342267300068	0.0017562971918219311	0.0019548305803097194	0.0019550135998405833	0.0020681986888944413	0.0020708512347337032	0.0021901096241750658	0.0021956102193579105	0.002448986196634384	0.0024611591913359966	0.11376036796112425	0.11618247389376873	3.4465672114208923e-07	2.2333623938552982e-06	3.594174051158028e-07	2.329010881485516e-06
2.831210187062679	0.0017597478260694011	0.0017561074989588215	0.0019547607335964434	0.0019549423950438833	0.0020682045131710136	0.0020708573083686875	0.0021902029303697474	0.0021957059077980776	0.0024492850502637518	0.002461466368810731	0.11383893385491128	0.11626272451570077	3.422919701914773e-07	2.23140364319363e-06	3.5694205352543307e-07	2.3269074501119924e-06
2.848269652679189	0.0017595618741854985	0.0017559182633071673	0.0019546910536890946	0.0019548713603676666	0.00206821033231561	0.002070863376491894	0.0021902960413162547	0.0021958013961130107	0.0024495832911839606	0.002461772917587757	0.1139173245321582	0.11634279618846073	3.3994067794029803e-07	2.2294284691692923e-06	3.544806830638181e-07	2.3247858053077053e-06
2.865431910157798	0.0017593763736314541	0.0017557294874599623	0.0019546215416143655	0.0019548004968563295	0.002068216146285762	0.0020708694390561768	0.002190388955677331	0.0021958966829283134	0.0024498809148242578	0.002462078832959678	0.1139955388542788	0.11642268774890334	3.3760282793643404e-07	2.2274371682673433e-06	3.52033275669017e-07	2.32264623761802e-06
2.882697578871184	0.0017591913269678723	0.001755541174017747	0.001954552198402613	0.001954729805558	0.002068221955039789	0.00207087549601516	0.0021904816721127875	0.002195991766866546	0.0024501779166008287	0.0024623841102055706	0.11407357567947088	0.11650239803058618	3.3527840427594047e-07	2.2254300467428045e-06	3.4959981384113936e-07	2.3204890466921313e-06
2.900067281924058	0.0017590067367628372	0.00175535332558863	0.0019544830250879117	0.0019546592875245563	0.0020682277585368195	0.0020708815473232623	0.0021905741892795172	0.002196086646547234	0.0024504742919168134	0.00246268874459103	0.11415143386269493	0.11658192586376412	3.3296739133242825e-07	2.2234074188998143e-06	3.471802803717283e-07	2.3183145408389727e-06
2.9175416461756507	0.0017588226055919333	0.0017551659447883024	0.0019544140227080735	0.0019545889438116523	0.0020682335567368134	0.002070887592935716	0.0021906665058315233	0.0021961813205869088	0.0024507700361623697	0.0024629927313682006	0.1142291122556781	0.11666127007539416	3.306697738403308e-07	2.221369607591228e-06	3.4477465844090505e-07	2.3161230369717067e-06
2.9351213022623317	0.0017586389360382492	0.0017549790342400637	0.00195434519230463	0.0019545187754787157	0.0020682393496005837	0.002070893632808593	0.00219075862041994	0.002196275787599103	0.00245106514471469	0.002463296065775818	0.1143066097069307	0.11674042948913353	3.2838553683245397e-07	2.2193169444406635e-06	3.4238293152716315e-07	2.313914860829769e-06
2.952806884620376	0.0017584557306924136	0.0017547925965748312	0.0019542765349229076	0.0019544487835890106	0.002068245137089821	0.0020708996668988267	0.002190850531693064	0.0021963700461944203	0.002451359612938053	0.002463598743039259	0.1143839250617236	0.11681940292534154	3.2611466576487613e-07	2.217249770730678e-06	3.400050834767576e-07	2.3116903470898897e-06
2.970599031508854	0.001758272992152599	0.0017546066344311657	0.0019542080516119953	0.0019543789692096094	0.0020682509191671185	0.002070905695164234	0.0021909422382963973	0.002196464094980536	0.002451653436183868	0.002463900758370565	0.11446105716212351	0.11689818920109153	3.2385714644755925e-07	2.2151684363480584e-06	3.3764109850370483e-07	2.3094498396991625e-06
2.9884983850326714	0.0017580907230245557	0.0017544211504552918	0.001954139743424823	0.001954309333411461	0.0020682566957959934	0.0020709117175635432	0.002191033738872641	0.002196557932562233	0.002451946609790705	0.0024642021069684957	0.1145380048469497	0.1169767871301539	3.216129650096544e-07	2.2130733007275083e-06	3.3529096125223257e-07	2.3071936923191316e-06
3.006505591165733	0.0017579089259216216	0.0017542361473011124	0.0019540716114181166	0.001954239877269363	0.0020682624669409134	0.002070917734056417	0.0021911250320617655	0.002196651557541423	0.002452239129084348	0.002464502784018584	0.11461476695182958	0.11705519552301841	3.1938210798276856e-07	2.210964732740628e-06	3.329546567135133e-07	2.3049222680482373e-06
3.0246212997742656	0.0017577276034647456	0.0017540516276302325	0.0019540036566524804	0.001954170601862035	0.002068268232567321	0.002070923744603478	0.0021912161165010048	0.002196744968517203	0.0024525309893778384	0.0024648027846931584	0.11469134230915246	0.117133413186884	3.1716456218994216e-07	2.2088431106404016e-06	3.3063217013545865e-07	2.3026359389777262e-06
3.0428461646402667	0.0017575467582825026	0.0017538675941119763	0.001953935880192382	0.0019541015082720986	0.0020682739926416584	0.002070929749166331	0.0021913069908249096	0.0021968381640858517	0.002452822185971517	0.002465102104151403	0.11476772974810287	0.11721143892566543	3.1496031492606047e-07	2.2067088235044885e-06	3.2832348728639715e-07	2.300335088134542e-06
3.0611808434850984	0.0017573663930111263	0.0017536840494234139	0.001953868283106193	0.0019540325975861326	0.002068279747131397	0.0020709357477075967	0.0021913976536653747	0.0021969311428408854	0.0024531127141530743	0.0024654007375394106	0.11484392809465127	0.11728927153999211	3.127693539023424e-07	2.2045622702360212e-06	3.2602859427466324e-07	2.298020108537635e-06
3.079625997993227	0.0017571865102945187	0.0017535009962493715	0.001953800866466204	0.001953963870894669	0.0020682854960050604	0.0020709417401909304	0.0021914881036516607	0.002197023903373071	0.002453402569197597	0.002465698679990215	0.11491993617155616	0.11736690982721379	3.1059166705205143e-07	2.202403859452584e-06	3.237474775485971e-07	2.2956914027538744e-06
3.0981822938360946	0.0017570071127842705	0.0017533184372824679	0.0019537336313486583	0.0019538953292922417	0.0020682912392322532	0.0020709477265810545	0.0021915783394104386	0.002197116444270484	0.0024536917463676136	0.002465995926623859	0.11499575279836698	0.11744435258140393	3.084272427247847e-07	2.2002340102078577e-06	3.2148012395899483e-07	2.29334938450787e-06
3.116850400696155	0.0017568282031396915	0.0017531363752231175	0.001953666578833748	0.001953826973877388	0.002068296976783685	0.0020709537068437822	0.0021916683595658076	0.0021972087641185154	0.0024539802409131537	0.002466292472547426	0.11507137679143416	0.11752159859336066	3.0627606976280086e-07	2.1980531529353087e-06	3.1922652080074165e-07	2.290994478126862e-06
3.135630992291033	0.001756649784027823	0.0017529548127795628	0.0019535997100056882	0.0019537588057526862	0.002068302708631207	0.0020709596809460502	0.002191758162739356	0.0021973008614999258	0.0024542680480717964	0.0024665883128551173	0.11514680696389941	0.11759864665061238	3.041381372859142e-07	2.195861728393478e-06	3.169866556324008e-07	2.2886271183186757e-06
3.1545247463978408	0.0017564718581234622	0.001752773752667892	0.001953533025952681	0.0019536908260247704	0.0020683084347478276	0.00207096564885594	0.0021918477475501613	0.0021973927349948617	0.0024545551630687067	0.002466883442628277	0.11522204212571238	0.1176754955374171	3.020134348025172e-07	2.1936601881100692e-06	3.147605164982581e-07	2.2862477512264334e-06
3.1735323448776414	0.0017562944281091862	0.0017525931976120695	0.001953466527766995	0.001953623035804375	0.002068314155107755	0.0020709716105427167	0.002191937112614855	0.002197484383180908	0.0024548415811167256	0.002467177856935472	0.11529708108362104	0.11775214403476397	2.99901952424686e-07	2.1914489967134188e-06	3.1254809199077194e-07	2.2838568354277555e-06
3.192654473700048	0.0017561174966753764	0.0017524131503439456	0.0019534002165449583	0.0019535554362063393	0.0020683198696864213	0.002070977565976854	0.002192026256547636	0.0021975758046331147	0.002455127297416386	0.0024674715508325386	0.11537192264118026	0.11782859092038211	2.9780368027837456e-07	2.1892286271030237e-06	3.103493707648508e-07	2.2814548388261358e-06
3.211891822967991	0.0017559410665202281	0.001752233613603282	0.001953334093386991	0.00195348802834964	0.0020683255784605032	0.0020709835151300586	0.0021921151779603224	0.002197666997924033	0.0024554123071559926	0.0024677645193626288	0.11544656559875888	0.11790483496874107	2.957186091556707e-07	2.1869995662227026e-06	3.081643420027591e-07	2.279042241537521e-06
3.2312450869426166	0.0017557651403497872	0.001752054590137784	0.00195326815939763	0.0019534208133574187	0.0020683312814079725	0.0020709894579753097	0.0021922038754623864	0.0021977579616237657	0.002455696605511679	0.0024680567575562917	0.11552100875354268	0.11798087495105924	2.936467302649959e-07	2.184762312673616e-06	3.059929954765672e-07	2.2766195372780906e-06
3.2507149640683446	0.0017555897208779737	0.0017518760827031114	0.001953202415685581	0.0019533537923570148	0.002068336978508109	0.00207099539448689	0.0021922923476609827	0.0021978486942999817	0.002455980187647455	0.0024683482604315136	0.11559525089952093	0.11805670963529256	2.915880350021216e-07	2.1825173758260874e-06	3.0383532118039014e-07	2.2741872300335864e-06
3.2703021569980693	0.0017554148108265906	0.0017516980940629054	0.0019531368633636985	0.0019532869664799766	0.002068342669741541	0.002071001324640409	0.0021923805931609998	0.002197939194517978	0.0024562630487152716	0.002468639022993786	0.11566929082751894	0.11813233778615796	2.8954251544283105e-07	2.180265279150273e-06	3.0169130955243206e-07	2.271745836945893e-06
3.2900073726185273	0.0017552404129253618	0.0017515206269888236	0.0019530715035490536	0.001953220336862111	0.0020683483550902803	0.0020710072484128477	0.0021924686105650893	0.002198029460840716	0.0024565451838550966	0.002468929040236184	0.11574312732517747	0.11820775816512413	2.8751016391270756e-07	2.1780065576626484e-06	2.9956095155131424e-07	2.2692958882020164e-06
3.3098313220758016	0.001755066529911949	0.0017513436842605448	0.0019530063373629392	0.001953153904643487	0.002068354034537747	0.002071013165782581	0.002192556398473718	0.002198119491828841	0.002456826588194955	0.0024692183071394016	0.11581675917697304	0.11828296953041723	2.8549097313979033e-07	2.175741758814187e-06	2.974442383438247e-07	2.266837925202214e-06
3.329774720800988	0.0017548931645319829	0.001751167268665809	0.0019529413659309244	0.0019530876709684876	0.00206835970806881	0.002071019076729416	0.0021926439554851972	0.002198209286040749	0.0024571072568510097	0.0024695068186718367	0.11589018516420378	0.11835797063702612	2.8348493639335226e-07	2.1734714441001834e-06	2.953411617490076e-07	2.2643725041127105e-06
3.349838288536016	0.0017547203195390766	0.0017509913830004323	0.0019528765903828451	0.0019530216369858242	0.002068365375669818	0.00207102498123463	0.002192731280195728	0.002198298842032625	0.002457387184927621	0.0024697945697896573	0.11596340406501365	0.1184327602367115	2.814920472757332e-07	2.171196188005542e-06	2.9325171392591276e-07	2.2619001942003614e-06
3.370022749359618	0.0017545479976948594	0.0017508160300683396	0.0019528120118528665	0.0019529558038485681	0.0020683710373286383	0.0020710308792809993	0.0021928183711994484	0.002198388158358469	0.0024576663675174196	0.0024700815554368647	0.11603641465438284	0.11850733707800037	2.795122997500954e-07	2.1689165771165975e-06	2.911758873458403e-07	2.2594215765003867e-06
3.390328831713469	0.0017543762017690023	0.0017506412126815773	0.001952747631479503	0.0019528901727141814	0.002068376693034681	0.002071036770852834	0.0021929052270884732	0.0021984772335701635	0.002457944799701359	0.0024703677705453565	0.11610921570413553	0.11858169990620286	2.7754568830695714e-07	2.166633213340763e-06	2.891136750560186e-07	2.25693724764664e-06
3.4107572684284713	0.0017542049345392358	0.0017504669336603634	0.001952683450405641	0.0019528247447445559	0.0020683823427789533	0.0020710426559360233	0.002192991846452946	0.0021985660662174967	0.0024582224765488108	0.002470653210035022	0.11618180598295053	0.11865584746340058	2.755922079711315e-07	2.1643467130183502e-06	2.8706507061715403e-07	2.25444781853934e-06
3.431308796751202	0.001754034198791392	0.0017502931958330865	0.0019526194697785867	0.0019527595211060356	0.0020683879865540816	0.002071048534518065	0.0021930782278810706	0.002198654654848225	0.002458499393117617	0.002470937868813794	0.11625418425635234	0.1187297784884648	2.7365185393396496e-07	2.162057704757636e-06	2.850300677703643e-07	2.251953912624227e-06
3.4519841583705158	0.0017538639973194068	0.0017501200020363442	0.0019525556907500682	0.0019526945029694407	0.0020683936243543525	0.002071054406588101	0.0021931643699591623	0.0021987429980081037	0.002458775544454165	0.002471221741777718	0.11632634928673209	0.11880349171705662	2.717246220668157e-07	2.1597668331541087e-06	2.830086609437177e-07	2.2494561691677184e-06
3.47278409944432	0.0017536943329253712	0.0017499473551149738	0.0019524921144763094	0.0019526296915101228	0.002068399256175757	0.0020710602721369657	0.0021932502712717077	0.0021988310942409554	0.0024590509255934777	0.0024715048238110548	0.11639829983333762	0.11887698588163081	2.698105085810476e-07	2.1574747572916664e-06	2.8100084485671584e-07	2.2469552418691308e-06
3.4937093706264992	0.001753525208419539	0.001749775257922072	0.0019524287421180243	0.0019525650879079687	0.0020684048820160204	0.0020710661311572113	0.002193335930401393	0.0021989189420887007	0.002459325531559264	0.002471787109786333	0.11647003465228847	0.11895025971144696	2.6790951011823605e-07	2.1551821508536406e-06	2.7900661477703315e-07	2.244451799471303e-06
3.514760727094002	0.001753356626620375	0.0017496037133190282	0.0019523655748404799	0.0019525006933474541	0.0020684105018746487	0.002071071983643162	0.0021934213459291712	0.00219900654009141	0.0024595993573640197	0.0024720685945644368	0.11654155249657498	0.11902331193256475	2.660216238820068e-07	2.1528897035105743e-06	2.7702596647194433e-07	2.2419465269263306e-06
3.535938928574102	0.0017531885903545592	0.0017494327241755505	0.0019523026138135028	0.0019524365090176873	0.0020684161157529662	0.002071077829590944	0.0021935065164342925	0.0021990938867873567	0.0024598723980090963	0.002472349272994696	0.11661285211606667	0.11909614126784722	2.6414684741599137e-07	2.1505981203651103e-06	2.7505889601403544e-07	2.239440123508185e-06
3.557244739371806	0.0017530211024570337	0.0017492622933696926	0.001952239860211531	0.0019523725361124053	0.0020684217236541574	0.00207108366899853	0.002193591440494381	0.0021991809807130826	0.0024601446484847815	0.002472629139914946	0.11668393225752262	0.11916874643699027	2.622851787911773e-07	2.1483081219519917e-06	2.731054000587596e-07	2.236933305144184e-06
3.578678928397448	0.0017528541657710294	0.0017490924237878855	0.0019521773152136575	0.0019523087758300485	0.0020684273255833076	0.0020710895018657815	0.002193676116685451	0.002199267820403413	0.0024604161037703807	0.0024729081901516342	0.11675479166457522	0.11924112615649242	2.6043661644631344e-07	2.146020444793173e-06	2.7116547562239246e-07	2.2344268032492565e-06
3.600242269194432	0.001752687783148078	0.0017489231183249589	0.0019521149800036295	0.001952245229373768	0.0020684329215474436	0.002071095328194489	0.0021937605435819966	0.0021993544043915503	0.002460686758834304	0.002473186418519892	0.11682542907777078	0.11931327913969257	2.586011594654658e-07	2.1437358432851994e-06	2.6923912038734343e-07	2.2319213672239435e-06
3.6219355399671502	0.0017525219574480724	0.0017487543798841915	0.0019520528557699411	0.0019521818979514813	0.002068438511555587	0.002071101147988424	0.002193844719757029	0.0021994407312091106	0.0024609566086341585	0.002473463819823631	0.11689584323454036	0.11938520409675873	2.5677880730740066e-07	2.141455087534272e-06	2.6732633237602776e-07	2.2294177624559985e-06
3.643759523609069	0.0017523566915392654	0.0017485862113773122	0.0019519909437058082	0.0019521187827759015	0.0020684440956187837	0.0020711069612533704	0.0021939286437821196	0.0021995267993861673	0.002461225648116815	0.0024737403888556195	0.11696603286923	0.11945689973469169	2.5496955980558456e-07	2.1391789640778924e-06	2.654271100618888e-07	2.2269167707644755e-06
3.6657150077309777	0.0017521919882983238	0.0017484186157245552	0.001951929245009253	0.0019520558850645712	0.002068449673750159	0.002071112767997179	0.0021940123142274734	0.002199612607451328	0.0024614938722185196	0.002474016120397584	0.11703599671309232	0.1195283647573429	2.531734174318623e-07	2.136908277938776e-06	2.635414524457258e-07	2.2244191920095524e-06
3.6878027846894206	0.0017520278506103428	0.0017482515958546772	0.0019518677608831231	0.001951993206039907	0.002068455245964959	0.0020711185682298072	0.0021940957296619793	0.0021996981539317765	0.0024617612758649696	0.0024742910092202973	0.11710573349429852	0.11959959786541037	2.51390381157679e-07	2.134643852125251e-06	2.6166935910426625e-07	2.221925844259065e-06
3.710023651615288	0.001751864281368894	0.0017480851547050005	0.0019518064925351248	0.0019519307469292365	0.002068460812280604	0.002071124361963375	0.002194178888653272	0.0021997834373533496	0.0024620278539714134	0.0024745650500836735	0.11717524193794933	0.11967059775645475	2.4962045232918006e-07	2.1323865266875686e-06	2.5981083005138794e-07	2.219437563566462e-06
3.732378410442586	0.0017517012834760435	0.0017479192952214292	0.001951745441177877	0.0019518685089648376	0.0020684663727167235	0.002071130149212203	0.002194261789767781	0.002199868456240568	0.0024622936014427367	0.002474838237736868	0.11724452076607032	0.1197413631248922	2.478636327990502e-07	2.1301371598836383e-06	2.579658656964856e-07	2.216955203138138e-06
3.7548678679373717	0.0017515388598423923	0.001747754020358497	0.001951684608028948	0.0019518064933839725	0.002068471927295216	0.0020711359299928622	0.0021943444315708025	0.002199953209116726	0.002462558513173576	0.002475110566918364	0.11731356869762427	0.11981189266201785	2.461199250097801e-07	2.1278966296223167e-06	2.5613446707345444e-07	2.2144796361089902e-06
3.777492835726878	0.0017513770133871065	0.0017475893330793936	0.0019516239943108834	0.0019517447014289404	0.002068477476040292	0.002071141704324229	0.0021944268126265513	0.0022000376945039324	0.0024628225840483873	0.0024753820323560743	0.11738238444852099	0.11988218505599786	2.4438933182713285e-07	2.1256658321311406e-06	2.543166357296678e-07	2.2120117546542417e-06
3.8002541303288	0.0017512157470379508	0.0017474252363559968	0.0019515636012512614	0.0019516831343471157	0.002068483018978526	0.0020711474722275303	0.0021945089314982253	0.0022001219109231856	0.0024630858089415746	0.0024756526287674583	0.11745096673161814	0.11995223899188241	2.42671856685861e-07	2.1234456835106386e-06	2.5251237369822155e-07	2.209552470100462e-06
3.823152573180761	0.0017510550637313308	0.001747261733168919	0.0019515034300827403	0.0019516217933909798	0.002068488556138909	0.0020711532337263977	0.0021945907867480796	0.002200205856894428	0.0024633481827175743	0.0024759223508596094	0.11751931425673057	0.12002205315161463	2.40967503478684e-07	2.1212371189016643e-06	2.5072168344936197e-07	2.207102712870057e-06
3.8461889906699622	0.001750894966412312	0.0017470988265075173	0.0019514434820430866	0.001951560679818175	0.0020684940875528956	0.0020711589888469132	0.0021946723769374625	0.0022002895309366157	0.002463609700230959	0.0024761911933293573	0.11758742573063122	0.12009162621403424	2.392762767228218e-07	2.1190410944282867e-06	2.4894456814722465e-07	2.2046634350902927e-06
3.8693642141629967	0.0017507354580346738	0.0017469365193699567	0.0019513837583752223	0.0019514997948915525	0.0020684996132544656	0.002071164737617676	0.002194753700626922	0.0022003729315677937	0.002463870356326554	0.0024764591508633937	0.11765529985707598	0.12016095685488715	2.3759818128937793e-07	2.1168585856434774e-06	2.4718103136534e-07	2.2022356081508043e-06
3.892679080035866	0.0017505765415609259	0.001746774814763229	0.0019513242603272742	0.0019514391398792027	0.0020685051332801634	0.0020711704800698374	0.0021948347563762417	0.0022004560573051415	0.0024641301458395272	0.002476726218138361	0.11772293533679416	0.12023004374682965	2.3593322269477301e-07	2.114690589360979e-06	2.4543107719765533e-07	2.19982022431342e-06
3.9161344297041563	0.0017504182199623661	0.0017466137157031928	0.0019512649891526258	0.001951378716054519	0.0020685106476691704	0.002071176216237174	0.002194915542744513	0.0022005389066650674	0.002464389063595518	0.0024769923898209723	0.11779033086749462	0.12029888555943935	2.3428140706605038e-07	2.1125381244324615e-06	2.4369471039731305e-07	2.197418298044429e-06
3.9397311096534064	0.001750260496219101	0.0017464532252146174	0.0019512059461099442	0.0019513185246962197	0.0020685161564633478	0.0020711819461561305	0.002194996058290217	0.002200621478163258	0.00246464710441073	0.002477257660568127	0.11785748514388877	0.12036748095922482	2.3264274087719805e-07	2.1104022296380975e-06	2.4197193608521683e-07	2.19503086407169e-06
3.963469971469652	0.001750103373320089	0.0017462933463312069	0.0019511471324632499	0.001951258567088422	0.002068521659707297	0.0020711876698658828	0.00219507630157129	0.0022007037703147578	0.002464904263092052	0.002477522025027018	0.11792439685768476	0.12043582860962487	2.310172313030323e-07	2.1082839669062103e-06	2.40262760124732e-07	2.1926589806042784e-06
3.987351871870168	0.0017499468542631837	0.0017461340820956555	0.001951088549481949	0.0019511988445206705	0.0020685271574484203	0.002071193387408397	0.0021951562711451833	0.0022007857816340394	0.0024651605344371778	0.0024777854778352615	0.11799106469759765	0.12050392717102446	2.294048859277642e-07	2.106184419869983e-06	2.3856718871922977e-07	2.190303726778975e-06
4.01137767273438	0.0017497909420551663	0.001745975435559671	0.0019510301984408806	0.0019511393582879912	0.0020685326497369735	0.0020711990988284803	0.0021952359655689566	0.0022008675106350854	0.0024654159132347074	0.002478048013620994	0.11805748734936734	0.12057177530076486	2.2780571301561636e-07	2.10410469536626e-06	2.3688522883535956e-07	2.1879662057688876e-06
4.035548241134971	0.001749635639711787	0.0017458174097840294	0.001950972080620383	0.0019510801096909538	0.0020685381366261344	0.0020712048041738548	0.002195315383399338	0.0022009489558314534	0.0024656703942642836	0.0024783096270030226	0.11812366349575185	0.1206393716531404	2.2621972136510626e-07	2.102045923046969e-06	2.352168878769212e-07	2.18564754317363e-06
4.059864449369175	0.001749480950257808	0.0017456600078385944	0.0019509141973063327	0.0019510211000356942	0.0020685436181720534	0.0020712105034952017	0.002195394523192805	0.002201030115736348	0.0024659239722967037	0.0024785703125909182	0.11818959181654405	0.12070671487941936	2.2464692033680178e-07	2.100009256711388e-06	2.3356217390690936e-07	2.1833488891842556e-06
4.08432717499025	0.0017493268767270493	0.0017455032328023915	0.0019508565497902018	0.0019509623306339994	0.002068549094433929	0.0020712161968462436	0.0021954733835056594	0.002201110988862728	0.002466176642094046	0.00247883006498517	0.11825527098857593	0.12077380362784898	2.230873198602601e-07	2.0979958741951243e-06	2.3192109549485806e-07	2.1810714173620127e-06
4.108937300839158	0.0017491734221624115	0.0017453470877636117	0.001950799139369097	0.0019509038028033396	0.0020685545654740567	0.0020712218842837866	0.0021955519628941134	0.002201191573723333	0.0024664283984097914	0.002479088878777284	0.11832069968573716	0.12084063654365122	2.2154093037157763e-07	2.0960069764819345e-06	2.3029366178622945e-07	2.1788163254710113e-06
4.133695715076422	0.0017490205896159474	0.0017451915758196859	0.0019507419673458273	0.0019508455178669207	0.002068560031357902	0.0020712275658678024	0.0021956302599143514	0.002201271868830826	0.0024666792359889496	0.002479346748549937	0.11838587657896862	0.12090721226905936	2.2000776297298463e-07	2.0940437905903053e-06	2.2867988255098615e-07	2.1765848368660023e-06
4.15860331121418	0.0017488683821488757	0.0017450367000773066	0.0019506850350289489	0.0019507874771537523	0.002068565492154164	0.002071233241661481	0.00219570827312264	0.0022013518726978253	0.0024669291495682025	0.0024796036688771	0.11845080033628949	0.1209735294432981	2.1848782937039513e-07	2.0921075692403868e-06	2.2707976812808006e-07	2.1743782001037992e-06
4.183660988148428	0.00174871680283165	0.0017448824636524818	0.0019506283437328404	0.001950729681998682	0.0020685709479348435	0.002071238911731309	0.002195786001075385	0.002201431583837017	0.0024671781338760166	0.002479859634324164	0.11851546962278355	0.1210395867026167	2.1698114179014016e-07	2.0901995896327463e-06	2.2549332952259693e-07	2.1721976898869677e-06
4.208869650191461	0.0017485658547439847	0.0017447288696705815	0.0019505718947777297	0.0019506721337424811	0.002068576398775305	0.0020712445761471273	0.00219586344232922	0.002201511000761225	0.0024674261836327917	0.0024801146394480885	0.1185798831006263	0.12110538268027599	2.1548771308999015e-07	2.088321156279438e-06	2.2392057821840616e-07	2.1700446066752477e-06
4.2342302071045115	0.0017484155409749171	0.001744575921266381	0.001950515689489771	0.0019506148337318761	0.0020685818447543553	0.0020712502349822083	0.002195940595441114	0.002201590121983505	0.0024676732935509918	0.002480368678797543	0.11864403942909363	0.12117091600657554	2.1400755687017714e-07	2.0864736012260465e-06	2.2236152648347218e-07	2.1679202786284435e-06
4.259743574130585	0.0017482658646228411	0.0017444236215841034	0.0019504597292011037	0.0019505577833196185	0.00206858728595431	0.002071255888313324	0.0021960174589684316	0.0022016689460172267	0.0024679194583352828	0.0024806217469130355	0.11870793726455868	0.12123618530885356	2.125406870570612e-07	2.0846582813316417e-06	2.2081618701597083e-07	2.165826060218645e-06
4.285410672027485	0.0017481168287955583	0.0017442719737774687	0.0019504040152498994	0.0019505009838645434	0.002068592722461056	0.002071261536220814	0.002196094031469033	0.0022017474713761807	0.0024681646726826775	0.0024808738383270603	0.11877157526051343	0.12130118921150684	2.1108711840966965e-07	2.082876582487625e-06	2.1928457324266182e-07	2.16376333422863e-06
4.311232427101037	0.00174796843661033	0.0017441209810097492	0.0019503485489804362	0.0019504444367316298	0.002068598154364141	0.0020712671787886648	0.0021961703115013676	0.0022018256965746384	0.0024684089312826812	0.0024811249475642535	0.11883495206757239	0.12136592633598503	2.0964686624908024e-07	2.0811299193956856e-06	2.1776669922174419e-07	2.1617335115853287e-06
4.337209771238533	0.0017478206911939222	0.001743970646453806	0.0019502933317431422	0.0019503881432920574	0.0020686035817568324	0.0020712728161045796	0.0021962462976245598	0.0022019036201274722	0.0024686522288174246	0.002481375069141531	0.1188980663334894	0.12143039530081665	2.0821994654168785e-07	2.0794197345130883e-06	2.162625795665285e-07	2.1597380319149373e-06
4.363343641942354	0.0017476735956826555	0.0017438209732921486	0.001950238364894691	0.0019503321049232785	0.0020686090047362053	0.002071278448260056	0.0021963219883985117	0.0022019812405502455	0.002468894559961825	0.002481624197568245	0.11896091670315527	0.121494594721613	2.0680637590614337e-07	2.0777475003841417e-06	2.147722296119703e-07	2.1577783644866066e-06
4.389634982363801	0.0017475271532224612	0.0017436719647169819	0.0019501836497980319	0.0019502763230090758	0.0020686144234032117	0.0020712840753504638	0.0021963973823839866	0.0022020585563592874	0.002469135919383742	0.0024818723273463336	0.1190235018186195	0.12155852321107127	2.0540617159947594e-07	2.0761147188630424e-06	2.1329566540773115e-07	2.1558560089340872e-06
4.416084741337141	0.0017473813669689274	0.0017435236239302634	0.001950129187822466	0.0019502207989396312	0.002068619837862762	0.0020712896974751263	0.0021964724781427187	0.0022021355660718327	0.002469376301744116	0.002482119452970488	0.11908582031910096	0.12162217937900341	2.0401935147545958e-07	2.074522921891031e-06	2.1183290346837857e-07	2.1539724939234617e-06
4.442693873413836	0.0017472362400873524	0.0017433759541437394	0.0019500749803437263	0.001950165534111586	0.0020686252482238023	0.002071295314737389	0.0021965472742375004	0.0022022122682060666	0.0024696157016971284	0.0024823655689282967	0.11914787084098691	0.12168556183232454	2.0264593410257437e-07	2.0729736724955927e-06	2.1038396111339175e-07	2.152129379873191e-06
4.469463338897009	0.0017470917757527976	0.0017432289585790205	0.001950021028744025	0.0019501105299281234	0.0020686306545993995	0.002071300927244718	0.0021966217692322904	0.002202288661281276	0.0024698541138903733	0.0024826106697004176	0.11920965201785662	0.1217486691750795	2.012859387154342e-07	2.071468565345569e-06	2.089488563006281e-07	2.1503282587875816e-06
4.49639410387609	0.00174694797715015	0.0017430826404676184	0.0019499673344121377	0.0019500557877990092	0.0020686360571068197	0.002071306535108765	0.0021966959616923115	0.0022023647438179214	0.0024700915329650013	0.0024828547497607353	0.11927116248048332	0.12181150000845399	1.9993938514539789e-07	2.0700092265846237e-06	2.0752760757775102e-07	2.1485707538682064e-06
4.523487140261684	0.0017468048474741636	0.0017429370030510145	0.0019499138987434615	0.001950001309140697	0.0020686414558676153	0.002071312138445468	0.002196769850184161	0.0022024405143377585	0.0024703279535558944	0.002483097803576532	0.11933240085685348	0.12187405293077588	1.9860629402179697e-07	2.0685973154410675e-06	2.0612023433896898e-07	2.1468585225115078e-06
4.550743425820648	0.001746662389929531	0.0017427920495807058	0.0019498607231401032	0.0019499470953763696	0.0020686468510077104	0.002071317737375125	0.0021968434332759047	0.0022025159713639393	0.0024705633702918287	0.0024833398256086637	0.11939336577216529	0.12193632653753901	1.9728668654295234e-07	2.0672345238392786e-06	2.0472675653360195e-07	2.14519325403284e-06
4.578163944211368	0.0017465206077309286	0.001742647783318265	0.0019498078090109268	0.0019498931479360287	0.002068652242657486	0.0020713233320224884	0.0021969167095371974	0.002202591113421106	0.0024707977777956433	0.0024835808103117122	0.11945405584885696	0.12199831942139965	1.959805846774021e-07	2.0659225778429935e-06	2.0334719484649266e-07	2.1435766719424265e-06
4.605749685019276	0.0017463795041030858	0.0017425042075354079	0.001949755157771653	0.0019498394682565638	0.0020686576309518717	0.002071328922516852	0.002196989677539397	0.002202665939035532	0.0024710311706844152	0.002483820752134187	0.11951446970660941	0.12206003017220517	1.9468801109451261e-07	2.064663237877351e-06	2.0198157071882328e-07	2.1420105346114937e-06
4.633501643792551	0.0017462390822808374	0.0017423613255140413	0.001949702770844924	0.001949786057781834	0.0020686630160304358	0.0020713345089921407	0.0021970623358556493	0.002202740446735215	0.0024712635435696385	0.002484059645518687	0.11957460596234978	0.1221214573769943	1.9340898906039516e-07	2.063458298340315e-06	2.006299061191319e-07	2.140496634106537e-06
4.6614208220780515	0.001746099345509184	0.001742219140546323	0.0019496506496603757	0.0019497329179627221	0.0020686683980374702	0.0020713400915870006	0.0021971346830610226	0.002202814635049976	0.0024714948910573836	0.0024842974849020763	0.11963446323027561	0.12218259962001224	1.9214354270158385e-07	2.0623095906557865e-06	1.9929222402209623e-07	2.139036800352656e-06
4.689508227457455	0.001745960297043364	0.0017420776559347424	0.0019495987956547156	0.0019496800502572533	0.0020686737771221	0.002071345670444905	0.002197206717732637	0.002202888502511623	0.002471725207748507	0.002484534264715689	0.11969404012187405	0.1222434554827264	1.9089169684544105e-07	2.0612189823854266e-06	1.9796854793668883e-07	2.137632898469022e-06
4.717764873583629	0.0017458219401489032	0.0017419368749921618	0.0019495472102718236	0.0019496274561306307	0.0020686791534383613	0.002071351245714232	0.002197278438449741	0.002202962047654018	0.0024719544882388115	0.0024847699793854997	0.11975333524590415	0.12230402354383596	1.8965347690913514e-07	2.0601883765070106e-06	1.9665890207964942e-07	2.1362868296015414e-06
4.746191780217212	0.0017456842781016888	0.0017417968010418898	0.001949495894962802	0.0019495751370553515	0.002068684527145309	0.002071356817548375	0.0021973498437938693	0.002203035269013224	0.002472182727119242	0.002485004623332319	0.11981234720844287	0.12236430237927999	1.8842890915637955e-07	2.0592197144675417e-06	1.953633114934461e-07	2.1350005338649503e-06
4.774789973263409	0.0017455473141880287	0.0017416574374177435	0.001949444851186083	0.0019495230945112646	0.0020686898984071107	0.0020713623861058354	0.00219742093234894	0.002203108165127629	0.002472409918976072	0.0024852381909719807	0.11987107461287377	0.12242429056226363	1.872180206419216e-07	2.05831497662734e-06	1.940818019768864e-07	2.1337759894546338e-06
4.803560484809025	0.001745411051704727	0.0017415187874641246	0.0019493940804074948	0.0019494713299856696	0.0020686952673931542	0.002071367951550329	0.002197491702701398	0.00220318073453806	0.002472636058391106	0.002485470676715551	0.11992951605991785	0.12248398666325795	1.860208390311313e-07	2.0574761809277753e-06	1.928143999810339e-07	2.1326152129241827e-06
4.832504353159697	0.0017452754939591365	0.0017413808545360687	0.0019493435841003584	0.0019494198449733955	0.0020687006342781362	0.00207137351405088	0.0021975621534403257	0.0022032529757879146	0.002472861139941856	0.00248570207496951	0.11998767014763448	0.12254338925002017	1.8483739286367928e-07	2.0567053859998907e-06	1.9156113286594723e-07	2.131520261683395e-06
4.861622622877388	0.0017451406442692502	0.00174124364199934	0.0019492933637455798	0.0019493686409769004	0.0020687059992421865	0.0020713790737819397	0.002197632283157575	0.0022033248874232902	0.00247308515820177	0.0024859323801359797	0.12004553547143339	0.1226024968875999	1.8366771145639227e-07	2.056004690886848e-06	1.9032202869251336e-07	2.1304932332766313e-06
4.890916344818065	0.0017450065059637482	0.0017411071532304747	0.0019492434208317254	0.001949317719506333	0.0020687113624709547	0.002071384630923476	0.0021977020904478985	0.0022033964679931133	0.0024733081077404047	0.0024861615866128978	0.12010311062409583	0.12266130813836607	1.8251182479916972e-07	2.055376234544326e-06	1.890971162432642e-07	2.129536265271792e-06
4.9203865761696335	0.0017448730823820886	0.0017409713916168748	0.0019491937568551158	0.0019492670820796642	0.002068716724155732	0.002071390185661095	0.00219777157390909	0.002203467716049282	0.002473529983123644	0.002486389688794258	0.12016039419578899	0.12271982156200495	1.8136976374233393e-07	2.0548221985050574e-06	1.878864251542156e-07	2.1286515382024085e-06
4.950034380490085	0.0017447403768745652	0.0017408363605568595	0.0019491443733199256	0.0019492167302227314	0.002068722084493551	0.0020713957381861426	0.002197840732142102	0.0022035386301467812	0.0024737507789139106	0.00248661668107029	0.12021738477406957	0.1227780357155469	1.8024155987866886e-07	2.0543448065457603e-06	1.8668998585241736e-07	2.1278412749015096e-06
4.979860827745887	0.0017446083928023986	0.0017407020634597676	0.001949095271738274	0.001949166665469371	0.002068727443687306	0.0020714012886958234	0.002197909563751196	0.002203609208843845	0.0024739704896703765	0.0024868425578277124	0.12027408094390363	0.12283594915337423	1.7912724569607574e-07	2.0539463265190072e-06	1.855078296045254e-07	2.127107742166956e-06
5.009866994350591	0.0017444771335377938	0.0017405685037460044	0.0019490464536303146	0.0019491168893615018	0.002068732801945864	0.0020714068373933114	0.0021979780673440866	0.002203679450702081	0.002474189109949172	0.002487067313449924	0.12033048128768746	0.1228935604272334	1.780268544249175e-07	2.053629069853624e-06	1.8433998841271837e-07	2.126453250483884e-06
5.040053963203681	0.0017443466024640386	0.0017404356848471387	0.0019489979205243452	0.0019490674034492144	0.00206873815948418	0.0020714123844878672	0.0021980462415320564	0.0022037493542866244	0.002474406634303613	0.0024872909423172334	0.12038658438524144	0.12295086808625852	1.7694042005189647e-07	2.053395392220825e-06	1.8318649513265894e-07	2.1258801551904405e-06
5.070422823729659	0.001744216802975557	0.0017403036102059686	0.0019489496739568959	0.001949018209290881	0.0020687435165234126	0.0020714179301949552	0.0021981140849301416	0.0022038189181662698	0.002474623057284418	0.002487513438807088	0.12044238881385075	0.12300787067697527	1.7586797752822125e-07	2.0532476960877233e-06	1.8204738350818817e-07	2.125390858143117e-06
5.100974671917351	0.0017440877384780177	0.0017401722832766186	0.0019489017154728312	0.0019489693084532489	0.0020687488732910528	0.002071423474736368	0.002198181596157246	0.002203888140913631	0.0024748383734399418	0.0024877347972943093	0.12049789314826301	0.12306456674332401	1.7480956256143987e-07	2.0531884301067116e-06	1.8092268803948652e-07	2.1249878070506156e-06
5.131710610359471	0.0017439594123883943	0.001740041707524598	0.0019488540466254633	0.0019489207025115466	0.002068754230021037	0.002071429018340343	0.0021982487738363	0.0022039570211052884	0.002475052577316388	0.0024879550121513095	0.12055309596070318	0.1231209548266734	1.737652117056454e-07	2.0532200898371045e-06	1.7981244409409625e-07	2.124673497250207e-06
5.1626317482924104	0.0017438318281350544	0.0017399118864269065	0.0019488066689766438	0.0019488723930495954	0.002068759586953877	0.0020714345612416938	0.0021983156165944224	0.0022040255573219365	0.002475265663458061	0.0024881740777483495	0.12060799582089932	0.12317703346582812	1.727349623684149e-07	2.053345219465985e-06	1.7871668795549356e-07	2.1244504731510183e-06
5.193739201636265	0.0017437049891578546	0.0017397828234721026	0.001948759584096883	0.001948824381659907	0.002068764944336785	0.0020714401036819336	0.002198382123063053	0.00220409374814855	0.0024754776264075953	0.0024883919884537632	0.12066259129608127	0.12323280119705506	1.717188528663205e-07	2.053566412418828e-06	1.7763545671206638e-07	2.124321327623413e-06
5.225034093035115	0.001743578898908213	0.001739654522160401	0.0019487127935654454	0.0019487766699437924	0.0020687703024238053	0.0020714456459094053	0.002198448291878142	0.0022041615921745313	0.0024756884607061947	0.002488608738634208	0.12071688095101824	0.12328825655409356	1.7071692230002933e-07	2.053886311248476e-06	1.7656878833344214e-07	2.1242887034977898e-06
5.256517551897525	0.001743453560849206	0.0017395269860037527	0.0019486662989704761	0.0019487292595114765	0.0020687756614759393	0.002071451188179413	0.0021985141216802695	0.0022042290879938785	0.002475898160893874	0.002488824322654913	0.12077086334800698	0.12334339806817239	1.697292107347148e-07	2.0543076103551883e-06	1.7551672171906008e-07	2.124355295174407e-06
5.288190714437326	0.001743328978455658	0.001739400218525941	0.0019486201019091028	0.0019486821519822237	0.0020687810217612907	0.0020714567307543587	0.0021985796111148553	0.0022042962342053466	0.00247610672150972	0.002489038734879941	0.1208245370469154	0.12339822426801861	1.6875575913066765e-07	2.0548330558201044e-06	1.7447929662878225e-07	2.124523848623383e-06
5.320054723714605	0.0017432051552142287	0.0017392742232626712	0.0019485742039875526	0.001948635348984414	0.002068786383555189	0.002071462273903875	0.0021986447588322744	0.002204363029412623	0.0024763141370921235	0.002489251969672421	0.12087790060517417	0.12345273367989698	1.6779660923921247e-07	2.0554654452942245e-06	1.7345655369677138e-07	2.1247971622728734e-06
5.352110729676963	0.0017430820946235093	0.0017391490037616574	0.001948528606821272	0.001948588852155713	0.002068791747140336	0.0020714678179049664	0.0021987095634880736	0.0022044294722244747	0.0024765204021790516	0.0024894640213948328	0.12093095257781429	0.12350692482759057	1.6685180385944687e-07	2.0562076313290767e-06	1.7244853453557418e-07	2.125178089229518e-06
5.384359889201005	0.0017429598001941194	0.0017390245635827276	0.0019484833120350451	0.0019485426631431406	0.0020687971128069468	0.002071473363042152	0.0021987740237431022	0.002204495561254945	0.0024767255113083	0.002489674884409259	0.12098369151746462	0.12356079623245259	1.659213866439524e-07	2.0570625207660953e-06	1.7145528186102155e-07	2.1256695391103086e-06
5.41680336613411	0.0017428382754488033	0.0017389009062979172	0.0019484383212631225	0.0019484967836032362	0.0020688024808528907	0.0020714789096076196	0.0021988381382637124	0.002204561295123516	0.0024769294590177653	0.0024898845530776557	0.12103611597437727	0.12361434641339594	1.6500540223063354e-07	2.058033076401955e-06	1.704768387914002e-07	2.1262744709371617e-06
5.44944233133642	0.0017427175239225273	0.0017387780354915668	0.001948393636149325	0.0019484512152021548	0.002068807851583842	0.0020714844579013273	0.002198901905721933	0.002204626672455298	0.0024771322398457036	0.0024900930217621286	0.12108822449645255	0.12366757388693173	1.6410389609700093e-07	2.0591223168220374e-06	1.6951324974950888e-07	2.1269959053493714e-06
5.482277962723094	0.0017425975491625818	0.001738655954760416	0.0019483492583471952	0.0019484059596157992	0.002068813225313421	0.0020714900082312256	0.0021989653247956316	0.002204691691881195	0.0024773338483309996	0.002490300284825195	0.1211400156292352	0.1237204771671718	1.6321691471282707e-07	2.060333317843721e-06	1.6856456031694167e-07	2.1278369223276528e-06
5.515311445306831	0.0017424783547286805	0.0017385346677137184	0.0019483051895201056	0.0019483610185299523	0.0020688186023633524	0.002071495560913344	0.002199028394168717	0.002204756352038091	0.0024775342790134595	0.0024905063366300927	0.12119148791595041	0.12377305476584813	1.6234450559912683e-07	2.0616692157360283e-06	1.6763081675877367e-07	2.128800657863472e-06
5.548543971240616	0.0017423599441930711	0.0017384141779733411	0.0019482614313414076	0.0019483163936404135	0.0020688239830636214	0.0020715011162719954	0.00219909111253133	0.002204820651569059	0.0024777335264340753	0.00249071117154104	0.12124263989751355	0.12382530519233637	1.6148671714774632e-07	2.063133205332246e-06	1.667120663462196e-07	2.129890308011362e-06
5.581976739860765	0.0017422423211406446	0.0017382944891738644	0.001948217985494547	0.0019482720866531053	0.002068829367752622	0.0020715066746398877	0.002199153478580005	0.0022048845891235323	0.002477931585135325	0.0024909147839235327	0.12129347011254507	0.12387722695367939	1.60643598739324e-07	2.0647285420283268e-06	1.6580835707907804e-07	2.1311091263909177e-06
5.615610957730194	0.001742125489169032	0.0017381756049626995	0.0019481748536732172	0.001948228099284254	0.002068834756777327	0.00207151223635831	0.0021992154910178904	0.002204948163357499	0.0024781284496614426	0.002491117168144644	0.12134397709739043	0.12392881855458181	1.5981520082655742e-07	2.06645854372578e-06	1.6491973863982934e-07	2.1324604373984535e-06
5.649447838681973	0.001742009451888724	0.0017380575290001975	0.001948132037581488	0.0019481844332604895	0.002068840150493443	0.002071517801777317	0.0021992771485549447	0.0022050113729337063	0.0024783241145587363	0.0024913183185733233	0.12139415938614474	0.12398007849744998	1.5900157478848653e-07	2.068326590942693e-06	1.6404626129729039e-07	2.1339476232729027e-06
5.6834886038631165	0.0017418942129231864	0.0017379402649597587	0.001948089538933946	0.0019481410903190032	0.0020688455492655824	0.002071523371255846	0.002199338449908104	0.002205074216521867	0.0024785185743758644	0.002491518229580691	0.12144401551065465	0.12403100528240714	1.58202773065802e-07	2.0703361286456e-06	1.6318797603498414e-07	2.135574126205242e-06
5.717734481778674	0.0017417797759089666	0.0017378238165279484	0.0019480473594558343	0.0019480980722076874	0.0020688509534674275	0.0020715289451619144	0.0021993993938015364	0.002205136692798843	0.002478711823664155	0.002491716895540354	0.12149354400056324	0.1240815974073029	1.5741884910186466e-07	2.0724906666935716e-06	1.623449354358486e-07	2.1373434616611675e-06
5.75218670833605	0.0017416661444958192	0.0017377081874046163	0.0019480055008832195	0.00194805538068528	0.0020688563634819047	0.0020715345238728014	0.002199459978966794	0.0022051988004488815	0.0024789038569779033	0.0024919143108287152	0.12154274338329324	0.12413185336774572	1.5664985739821669e-07	2.0747937817255924e-06	1.6151719294671407e-07	2.139259208999711e-06
5.786846526889619	0.0017415533223468253	0.0017375933813030152	0.001947963964963124	0.0019480130175215287	0.00206886177970136	0.0020715401077752026	0.0021995202041430665	0.002205260538163802	0.002479094668874691	0.002492110469825296	0.12159161218409414	0.12418177165710417	1.5589585350070378e-07	2.077249117771185e-06	1.6070480286442534e-07	2.141325012749995e-06
5.821715188285586	0.0017414413131385017	0.0017374794019499205	0.00194792275345367	0.0019479709844973173	0.002068867202527733	0.002071545697265414	0.002199580068077374	0.0022053219046432194	0.0024792842539157027	0.0024923053669130483	0.12164014892605489	0.12423135076654279	1.5515689398906685e-07	2.079860387860233e-06	1.5990782056482522e-07	2.1435445870521264e-06
5.856793950907131	0.0017413301205609505	0.0017373662530857552	0.0019478818681242555	0.0019479292834048351	0.002068872632372745	0.002071551292749511	0.0021996395695247804	0.0022053828985947746	0.0024794726066660433	0.0024924989964787	0.12168835213011131	0.12428058918503952	1.544330365532698e-07	2.082631374855648e-06	1.5912630292255758e-07	2.1459217213193327e-06
5.892084080719833	0.0017412197483179556	0.001737253938464721	0.0019478413107556962	0.0019478879160477458	0.002068878069658075	0.0020715568946435632	0.002199698707248624	0.0022054435187343316	0.002479659721695072	0.0024926913529130642	0.12173622031507765	0.12432948539938671	1.5372434002819402e-07	2.085565934284439e-06	1.5836030766228082e-07	2.1484602735766245e-06
5.927586851317345	0.001741110200127147	0.0017371424618549242	0.001947801083140406	0.00194784688424133	0.0020688835148155614	0.0020715625033737766	0.002199757480020759	0.002205503763786237	0.002479845593576737	0.0024928824306114077	0.12178375199766356	0.1243780378942385	1.5303086423057444e-07	2.088667992616866e-06	1.5760989331009556e-07	2.15116417068284e-06
5.963303543967366	0.001741001479720092	0.0017370318270384993	0.0019477611870825277	0.0019478061898126461	0.0020688889682873722	0.002071568119376712	0.0021998158866217443	0.0022055636324835215	0.002480030216889896	0.0024930722239737556	0.1218309456924929	0.12442624515211635	1.523526701116551e-07	2.091941550763643e-06	1.56875119793759e-07	2.1540374173789623e-06
5.999235447657878	0.0017408935908424688	0.0017369220378117582	0.0019477216243981377	0.001947765834600718	0.002068894430526222	0.002071573743099471	0.0021998739258411006	0.002205623123568145	0.002480213586218686	0.002493260727405272	0.12187779991211448	0.12447410565342626	1.5168981984045593e-07	2.0953906856857607e-06	1.561560482622737e-07	2.15708409484483e-06
6.035383859143656	0.0017407865372541741	0.00173681309798531	0.0019476823969153797	0.0019477258204566794	0.002068899901995552	0.0020715793749999105	0.0021999315964775544	0.0022056822357912377	0.002480395696152841	0.0024934479353165995	0.12192431316704515	0.12452161787649073	1.5104237661642261e-07	2.0990195503944875e-06	1.5545274075629e-07	2.1603083584231797e-06
6.071750082993084	0.0017406803227294821	0.0017367050113842207	0.001947643506474667	0.0019476861492439765	0.0020689053831697475	0.002071585015546815	0.0021999888973392554	0.002205740967913336	0.002480576541288073	0.002493633842124218	0.12197048396576388	0.12456878029755569	1.504104048567767e-07	2.1028323760607925e-06	1.5476526074240105e-07	2.1637144448360957e-06
6.108335431635222	0.001740574951057176	0.0017365977818481339	0.0019476049549288453	0.001947646822838512	0.0020689108745343284	0.0020715906652201475	0.0022000458272440505	0.0022057993187046296	0.0024807561162264132	0.002493818442250809	0.122016310814754	0.12461559139082318	1.4979397005079886e-07	2.1068334722929016e-06	1.5409367273150343e-07	2.1673066687433185e-06
6.145141225407182	0.001740470426040693	0.0017364914132314273	0.0019475667441433747	0.001947607843128856	0.0020689163765861673	0.0020715963245112076	0.0022001023850196947	0.0022058572869452235	0.002480934415576581	0.002494001730125632	0.12206179221850356	0.1246620496284677	1.4919313900962905e-07	2.1110272319657675e-06	1.5343804226145008e-07	2.171089424241046e-06
6.182168792601758	0.0017403667514982882	0.001736385909403364	0.00194752887599651	0.0019475692120163983	0.002068921889833705	0.0020716019939228847	0.00220015856950415	0.0022059148714253757	0.002481111433954356	0.0024941837001848906	0.12210692667954981	0.12470815348066049	1.486079796303441e-07	2.115418128445512e-06	1.5279843602541976e-07	2.175067186638291e-06
6.2194194695153895	0.0017402639312631579	0.001736281274248226	0.0019474913523794934	0.0019475309314155532	0.002068927414797157	0.0020716076739698322	0.002200214379545803	0.0022059720709457693	0.0024812871659829565	0.002494364346872124	0.1221517126984792	0.12475390141559187	1.4803856095840784e-07	2.1200107181984507e-06	1.521749222743729e-07	2.1792445206170186e-06
6.256894600496366	0.0017401619691836175	0.0017361775116654882	0.0019474541751967373	0.0019474930032539572	0.0020689329520087395	0.002071613365178758	0.0022002698140037424	0.0022060288843177606	0.0024814616062934056	0.002494543664638582	0.12219614877395851	0.12479929189947783	1.4748495341318502e-07	2.1248096453430065e-06	1.51567570563782e-07	2.1836260777896577e-06
6.294595537993358	0.001740060869123249	0.0017360746255699652	0.001947417346366024	0.0019474554294726383	0.0020689385020129006	0.0020716190680885862	0.002200324871748041	0.002206085310363672	0.0024816347495249407	0.0024947216479436333	0.12224023340276158	0.12484432339660916	1.4694722854161069e-07	2.12981963920722e-06	1.5097645098688384e-07	2.1882165863740255e-06
6.332523642604218	0.0017399606349610588	0.0017359726198919595	0.0019473808678186983	0.001947418212026229	0.0020689440653665347	0.002071624783250697	0.002200379551659996	0.0022061413479170424	0.0024818065903253897	0.0024948982912551434	0.1222839650797792	0.12488899436935537	1.4642545910492633e-07	2.1350455173818617e-06	1.5040163536469975e-07	2.1930208705112086e-06
6.370680283125076	0.0017398612705916464	0.00173587149857745	0.0019473447414998764	0.0019473813528831719	0.0020689496426392275	0.002071630511229187	0.002200433852632431	0.0022061969958229117	0.002481977123351571	0.0024950735890499056	0.1223273422980489	0.12493330327818611	1.4591971924868274e-07	2.140492189106613e-06	1.4984319699970494e-07	2.198043847323472e-06
6.40906683659976	0.0017397627799253636	0.0017357712655882331	0.0019473089693686344	0.0019473448540259	0.0020689552344134894	0.002071636252601094	0.002200487773569961	0.0022062522529381072	0.0024821463432697166	0.0024952475358140346	0.12237036354877821	0.12497724858170906	1.454300842668177e-07	2.1461646533826872e-06	1.493012099021418e-07	2.20329051781043e-06
6.447684688369473	0.0017396651668884922	0.001735671924902104	0.001947273553398235	0.001947308717451081	0.0020689608412849912	0.0020716420079566096	0.0022005413133892814	0.0022063071181315282	0.0024823142447558603	0.002495420126043386	0.12241302732136135	0.12502082873667617	1.4495663072655596e-07	2.152068002747587e-06	1.4877574971983165e-07	2.2087659813929683e-06
6.486535232122802	0.0017395684354234104	0.0017355734805130246	0.0019472384955763321	0.0019472729451697952	0.0020689664638628164	0.00207164777789938	0.0022005944710194653	0.002206361590284432	0.0024824808224962612	0.0024955913542439863	0.12245533210340719	0.12506404219801728	1.4449943661759557e-07	2.158207425606573e-06	1.482668934779663e-07	2.2144754338038197e-06
6.525619869945995	0.0017394725894887668	0.001735475936431301	0.0019472037979051753	0.0019472375392077666	0.002068972102769708	0.002071653563046708	0.0022006472454022424	0.00220641566829073	0.0024826460711878397	0.0024957612149324533	0.12249727638076191	0.12510688741885928	1.4405858116128822e-07	2.1645882067877764e-06	1.4777471921828544e-07	2.2204241630352506e-06
6.564940012373588	0.0017393776330596718	0.0017353792966837615	0.0019471694624018576	0.001947202501605592	0.0020689777586423265	0.0020716593640298328	0.002200699635492315	0.0022064693510573112	0.002482809985538605	0.002495929702636451	0.12253885863752599	0.12514936285055484	1.436341449737033e-07	2.17121572959611e-06	1.472993066860273e-07	2.2266175610519134e-06
6.604497078439295	0.001739283570127866	0.0017352835653139456	0.0019471354910985175	0.0019471678344189494	0.0020689834321315046	0.002071665181494192	0.0022007516402576654	0.0022065226375043174	0.0024829725602680745	0.0024960968118951095	0.12258007735608972	0.12519146694269773	1.4322620991991108e-07	2.178095476701447e-06	1.468407367505309e-07	2.23306111718502e-06
6.644292495727218	0.0017391904047019163	0.0017351887463822736	0.0019471018860425732	0.0019471335397188382	0.0020689891239025105	0.0020716710160996687	0.002200803258679849	0.002206575526565486	0.002483133790107742	0.0024962625372595	0.1226209310171464	0.12523319814315836	1.4283485925969952e-07	2.185233032858669e-06	1.463990915093194e-07	2.2397604206858546e-06
6.684327700423376	0.0017390981408074043	0.0017350948439662514	0.0019470686492969512	0.0019470996195918007	0.002068994834635319	0.0020716768685208643	0.0022008544897543164	0.0022066280171884325	0.0024832936698015117	0.0024964268732930697	0.12266141809972064	0.1252745548980956	1.4246017767879926e-07	2.192634087405665e-06	1.4597445471137283e-07	2.2467211688859123e-06
6.724604137367524	0.0017390067824871128	0.0017350018621606568	0.0019470357829403453	0.001947066076140161	0.0020690005650248846	0.0020716827394473905	0.002200905332490743	0.0022066801083350097	0.0024834521941061597	0.002496589814572118	0.12270153708118688	0.1253155356519982	1.4210225123684195e-07	2.2003044353180456e-06	1.455669113303859e-07	2.25394916236743e-06
6.76512326010531	0.001738916333801239	0.0017349098050777468	0.0019470032890674242	0.0019470329114822942	0.0020690063157814205	0.002071688629584117	0.0022009557859133527	0.002206731798981617	0.0024836093577918048	0.0024967513556862744	0.12274128643730892	0.12535613884768787	1.4176116741940192e-07	2.208249979207544e-06	1.4517654798457125e-07	2.2614503132900587e-06
6.805886530940724	0.0017388267988275828	0.0017348186768474376	0.0019469711697891192	0.001947000127752832	0.0020690120876306808	0.002071694539651504	0.002201005849061243	0.002206783088119534	0.0024837651556423794	0.002496911491238958	0.12278066464224013	0.12539636292636192	1.414370150547295e-07	2.216476729932637e-06	1.4480345257236737e-07	2.269230641005482e-06
6.846895420988873	0.0017387381816617554	0.0017347284816175317	0.0019469394272328222	0.00194696772710293	0.0020690178813142436	0.0020717004703858302	0.0022010555209887287	0.0022068339747552627	0.0024839195824560975	0.0024970702158478774	0.12281967016857848	0.12543620632761437	1.4112988445599828e-07	2.224990810650862e-06	1.4444771414059976e-07	2.2772962721129275e-06
6.888151410229076	0.0017386504864173881	0.0017346392235539096	0.0019469080635426974	0.0019469357117005343	0.002069023697589813	0.002071706422539525	0.002201104800765691	0.0022068844579108834	0.0024840726330459433	0.002497227524145523	0.12285830148736576	0.1254756674894604	1.408398674525302e-07	2.233798458928238e-06	1.4410942371020918e-07	2.285653455169623e-06
6.92965598755826	0.0017385637172263532	0.001734550906840758	0.0019468770808799035	0.0019469040837306253	0.0020690295372315145	0.0020717123968814707	0.0022011536874779083	0.002206934536624388	0.002484224302240187	0.002497383410779664	0.12289655706812293	0.12551474484836028	1.4056705729958985e-07	2.2429060267947776e-06	1.437886736066485e-07	2.2943085509763428e-06
6.971410650844719	0.0017384778782389698	0.0017344635356807737	0.0019468464814228756	0.0019468728453954963	0.002069035401030197	0.002071718394197289	0.002201202180227435	0.0022069842099500486	0.0024843745848828515	0.002497537870413851	0.12293443537887888	0.1255534368392454	1.403115487165485e-07	2.252319983964135e-06	1.4348555749804648e-07	2.3032680370183023e-06
7.01341690698215	0.0017383929736242386	0.0017343771142953933	0.0019468162673675915	0.0019468419989150123	0.0020690412897937456	0.00207172441528966	0.002201250278132947	0.002207033476958791	0.002484523475834246	0.00249769089772795	0.12297193488619017	0.12559174189555516	1.400734379770896e-07	2.2620469203316063e-06	1.4320017059643586e-07	2.31253851007418e-06
7.055676271944047	0.001738309007570055	0.0017342916469250105	0.001946786440927843	0.0019468115465268892	0.0020690472043473945	0.0020717304609786285	0.002201297980330119	0.002207082336738539	0.002484670969971477	0.0024978424874186477	0.12300905405517429	0.12562965844924875	1.3985282290573942e-07	2.2720935480280424e-06	1.4293260984163392e-07	2.3221266932105245e-06
7.098190270838397	0.0017382259842834548	0.0017342071378292209	0.0019467570043355327	0.0019467814904869875	0.0020690531455340526	0.0020717365321019534	0.0022013452859719986	0.0022071307883946138	0.0024848170621889704	0.002497992634199991	0.12304579134952717	0.12566718493083662	1.3964980280847805e-07	2.2824667024190504e-06	1.4268297357164506e-07	2.332039430619215e-06
7.1409604379627405	0.0017381439079908328	0.0017341235912870401	0.0019467279598409269	0.0019467518330695676	0.002069059114214621	0.002071742629515395	0.002201392194229375	0.0022071788310501035	0.002484961747399004	0.0024981413328039334	0.12308214523156066	0.12570431976941696	1.3946447850396448e-07	2.293173344491972e-06	1.4245136164409145e-07	2.342283692946534e-06
7.183988316859528	0.0017380627829381957	0.0017340410115971488	0.00194669930971299	0.0019467225765676102	0.002069065111268331	0.0020717487540930827	0.002201438704291173	0.0022072264638462635	0.002485105020532245	0.0024982885779808654	0.12311811416221148	0.12574106139269292	1.3929695254558117e-07	2.3042205661294446e-06	1.4223787573111601e-07	2.352866582955304e-06
7.227275460371831	0.001737982613391401	0.0017339594030781394	0.001946671056239642	0.001946693723293102	0.002069071137593089	0.00207175490672784	0.0022014848153648642	0.0022072736859428967	0.002485246876538309	0.0024984343645001886	0.12315369660109528	0.12577740822699848	1.3914732902367555e-07	2.315615589387754e-06	1.4204261869141255e-07	2.3637953281419044e-06
7.270823430699384	0.0017379034036364076	0.0017338787700687686	0.0019466432017280872	0.0019466652755773374	0.0020690771941058103	0.0020717610883315097	0.002201530526676834	0.0022073204965187775	0.0024853873103863108	0.002498578687150881	0.12318889100650536	0.12581335869733826	1.3901571356902953e-07	2.3273657681066595e-06	1.4186569548615968e-07	2.375077297667172e-06
7.31463379945495	0.0017378251579795302	0.0017337991169281935	0.0019466157485051108	0.0019466372357712218	0.002069083281742774	0.0020717672998353657	0.0022015758374728115	0.0022073668947720426	0.002485526317065431	0.0024987215407420507	0.12322369583545695	0.1258489112274047	1.3890221354367904e-07	2.339478593460509e-06	1.417072124920704e-07	2.386719992197861e-06
7.358708147721062	0.0017377478807476994	0.00173372044803625	0.0019465886989174029	0.0019466096062455947	0.0020690894014599847	0.0020717735421903914	0.0022016207470182915	0.002207412879920612	0.0024856638915854916	0.002498862920103546	0.12325810954371215	0.1258840642396088	1.3880693792989174e-07	2.3519616946243715e-06	1.4156727764016996e-07	2.3987310499018477e-06
7.403048066107065	0.0017376715762887195	0.0017336427677937059	0.001946562055331848	0.0019465823893915423	0.0020690955542335293	0.002071779816367715	0.0022016652545989337	0.002207458451202622	0.002485800028977538	0.0024990028200865253	0.12329213058581313	0.1259188161551128	1.3872999734057534e-07	2.3648228400507953e-06	1.4144600069335156e-07	2.411118252165778e-06
7.447655154806527	0.0017375962489715468	0.0017335660806225232	0.001946535820135894	0.0019465555876207181	0.002069101741059949	0.002071786123358923	0.002201709359521	0.0022075036078768495	0.002485934724294433	0.0024991412355640638	0.12332575741509301	0.12595316539386045	1.3867150415111662e-07	2.3780699430209218e-06	1.4134349301392346e-07	2.423889521874223e-06
7.49253102365499	0.001737521903186559	0.001733490390966153	0.0019465099957378465	0.0019465292033656943	0.0020691079629566213	0.0020717924641764857	0.0022017530611118	0.0022075483492231527	0.0024860679726114625	0.0024992781614317653	0.12335898848372691	0.12598711037459565	1.3863157245774804e-07	2.3917110621995974e-06	1.4125986784810363e-07	2.437052931070216e-06
7.537677292188054	0.0017374485433458346	0.0017334157032897891	0.0019464845845672384	0.001946503239080278	0.0020691142209621374	0.0020717988398541087	0.0022017963587201168	0.0022075926745429046	0.002486199769026935	0.0024994135926083875	0.12339182224273654	0.12602064951489786	1.3861031800468937e-07	2.4057544037447975e-06	1.411952398888694e-07	2.450616695515162e-06
7.583095589699846	0.0017373761738834436	0.0017333420220806688	0.0019464595890751409	0.0019464776972398644	0.0020691205161366953	0.002071805251447133	0.0022018392517166798	0.002207636583159465	0.002486330108662812	0.0024995475240364553	0.12342425714204623	0.1260537812312156	1.3860785833680334e-07	2.420208325193407e-06	1.411497259420913e-07	2.464589188233557e-06
7.628787555301809	0.0017373047992557335	0.001733269351848361	0.0019464350117345413	0.0019464525803417827	0.0020691268495624947	0.0020718117000329533	0.0022018817394946085	0.002207680074418647	0.002486458986665339	0.0024996799506829086	0.12345629163049135	0.12608650393890017	1.386243129453124e-07	2.4350813412343797e-06	1.4112344443734104e-07	2.4789789339063617e-06
7.674754837981857	0.0017372344239416232	0.0017331976971250568	0.001946410855040691	0.001946427890905663	0.0020691332223441634	0.0020718181867113933	0.002201923821469885	0.002207723147689151	0.002486586398205674	0.0024998108675397496	0.12348792415585402	0.126118816052215	1.3865980272656508e-07	2.450382116103711e-06	1.4111651543136094e-07	2.4937946109804265e-06
7.720999096663877	0.0017371650524429154	0.0017331270624658735	0.001946387121511468	0.0019464036314737936	0.002069139635609111	0.00207182471260513	0.002201965497081831	0.0022077658023630813	0.0024867123384805477	0.0024999402696247027	0.1235191531648981	0.12615071598438882	1.3871445062388355e-07	2.466119477739781e-06	1.411290609723559e-07	2.5090450604392522e-06
7.767522000267617	0.0017370966892845958	0.0017330574524491605	0.0019463638136877418	0.0019463798046114845	0.002069146090508029	0.0020718312788601217	0.0022020067657935764	0.002207808037856404	0.002486836802712912	0.0025000681519818683	0.12354997710338939	0.12618220214763434	1.3878838152694972e-07	2.4823024178388664e-06	1.4116120496815432e-07	2.5247392865246354e-06
7.814325227768903	0.0017370293390151508	0.0017329888716768182	0.0019463409341337595	0.001946356412907455	0.002069152588215246	0.0020718378866460274	0.002202047627092569	0.0022078498536094713	0.002486959786152627	0.002500194509682421	0.12358039441613629	0.12621327295319046	1.3888172198731064e-07	2.4989400899122494e-06	1.4121307318620824e-07	2.5408864582909807e-06
7.861410468260233	0.0017369630062068892	0.0017329213247746138	0.0019463184854375355	0.0019463334589742169	0.002069159129929216	0.0020718445371566497	0.002202088080491074	0.002207891249087486	0.002487081284077122	0.0025003193378252886	0.12361040354701384	0.12624392681133534	1.3899460068675373e-07	2.516041820610493e-06	1.412847932154293e-07	2.5574959131025032e-06
7.908779421011744	0.0017368976954562645	0.0017328548163925027	0.001946296470211238	0.0019463109454484694	0.002069165716872934	0.00207185123161037	0.0022021281255266705	0.0022079322237810377	0.00248720129179209	0.002500442631537844	0.12364000293899273	0.12627416213142875	1.3912714794117598e-07	2.533617102173924e-06	1.4137649463966118e-07	2.574577160407987e-06
7.956433795532517	0.001736833411384216	0.0017327893512049668	0.0019462748910915703	0.0019462888749914838	0.002069172350294384	0.0020718579712506115	0.0022021677617627723	0.0022079727772066258	0.002487319804632203	0.002500564385976628	0.12366919103418125	0.12630397732195164	1.392794960232424e-07	2.551675602313619e-06	1.4148830875318485e-07	2.592139881074651e-06
8.004375311632296	0.0017367701586364962	0.0017327249339113499	0.0019462537507402144	0.0019462672502895226	0.0020691790314670074	0.0020718647573462695	0.0022022069887891555	0.0022080129089071705	0.002487436817961804	0.002500684596328057	0.12369796627383922	0.12633337079052526	1.3945177922830565e-07	2.570227167597583e-06	1.4162036910195241e-07	2.610193939156513e-06
8.052605699483543	0.0017367079418840281	0.001732661569236205	0.0019462330518442103	0.0019462460740542593	0.0020691857616901674	0.002071871591192238	0.0022022458062225035	0.002208052618452561	0.0024875523271756374	0.0025008032578091675	0.12372632709843076	0.12636234094394236	1.3964413385011976e-07	2.5892818252271077e-06	1.4177281101521166e-07	2.6287493755106084e-06
8.101126699683881	0.0017366467658232563	0.0017325992619296438	0.0019462127971164025	0.001946225349023174	0.0020691925422896265	0.002071878474109805	0.002202284213706942	0.002208091905440204	0.0024876663276995944	0.002500920365668357	0.12375427194764023	0.12639088618821734	1.3985669811492074e-07	2.6088497854792614e-06	1.4194577192122582e-07	2.6478164179555286e-06
8.149940063318896	0.001736586635176499	0.0017325380167676984	0.0019461929892958549	0.0019462050779600175	0.0020691993746180257	0.002071885407447233	0.0022023222109145775	0.002208130769495575	0.0024877788149914332	0.0025010359151861213	0.12378179926040432	0.12641900492859579	1.4008961242428786e-07	2.62894144897885e-06	1.4213939114951502e-07	2.667405479050977e-06
8.199047552025359	0.0017365275546923282	0.0017324778385526824	0.0019461736311483042	0.0019461852636552257	0.0020692062600553974	0.002071892392580143	0.0022023597975461004	0.0022081692102727973	0.00248788978454156	0.002501149901675847	0.12380890747495492	0.1264466955696097	1.4034301900126e-07	2.6495674025905913e-06	1.4235381015290094e-07	2.687527164313419e-06
8.248450938054788	0.0017364695291459244	0.0017324187321135658	0.0019461547254665769	0.0019461659089263764	0.0020692132000096246	0.0020718994309121366	0.0022023969733313154	0.002208207227455193	0.002487999231873782	0.0025012623204845653	0.12383559502884801	0.12647395651508772	1.4061706225115822e-07	2.6707384294666348e-06	1.4258917259077353e-07	2.7081922755467502e-06
8.298152004337403	0.001736412563339478	0.0017323607023063548	0.001946136275071089	0.0019461470166186343	0.0020692201959170062	0.002071906523875198	0.0022024337380297525	0.0022082448207558906	0.002488107152546097	0.002501373166993759	0.12386186035898487	0.12650078616821028	1.4091188860546056e-07	2.692465509379627e-06	1.4284562387112398e-07	2.7294118065679385e-06
8.348152544546481	0.001736356662102567	0.0017323037540144875	0.0019461182828102643	0.001946128589605225	0.0020692272492427175	0.0020719136729302956	0.0022024700914312616	0.0022082819899184305	0.0024882135421514804	0.0025014824366201595	0.12388770190167143	0.12652718293153764	1.4122764653914932e-07	2.7147598216092916e-06	1.4312331196239536e-07	2.751196960915081e-06
8.398454363163072	0.0017363018302925545	0.0017322478921492138	0.0019461007515610372	0.001946110630787903	0.00206923436148139	0.002071920879567872	0.002202506033356578	0.002208318734717324	0.0024883183963186873	0.0025015901248165496	0.12391311809261515	0.1265531452070254	1.415644868829613e-07	2.73763275454586e-06	1.434223865677542e-07	2.7735591393573955e-06
8.449059275541144	0.0017362480727949924	0.001732193121650007	0.0019460836842293183	0.001946093143097421	0.0020692415341576243	0.0020719281453083853	0.0022025415636579997	0.0022083550549587285	0.002488421710713082	0.0025016962270726123	0.12393810736699903	0.1265786713960935	1.4192256266726266e-07	2.761095905412514e-06	1.4374299968714088e-07	2.7965099540505634e-06
8.49996910797308	0.0017361953945240365	0.0017321394474849722	0.001946067083750488	0.0019460761294940424	0.0020692487688265654	0.0020719354717028703	0.0022025766822199463	0.002208390950481041	0.002488523481037452	0.0025018007389157543	0.12396266815947912	0.1266037598996308	1.423020288687793e-07	2.7851610793216963e-06	1.4408530563114752e-07	2.820061231867399e-06
8.551185697755594	0.001736143800422861	0.0017320868746512669	0.0019460509530899008	0.001946059592968013	0.002069256067074413	0.002071942860333497	0.0022026113889596416	0.0022084264211555335	0.00248862370303286	0.0025019036559119612	0.12398679890424336	0.12662840911804407	1.4270304265692757e-07	2.809840297046673e-06	1.444494608544844e-07	2.8442250150639836e-06
8.602710893256043	0.0017360932954640898	0.0017320354081755268	0.001946035295243373	0.0019460435365400896	0.0020692634305190362	0.0020719503128141365	0.002202645683827738	0.0022084614668870187	0.0024887223724795017	0.0025020049736666663	0.1240104980350419	0.1266526174512898	1.4312576369912566e-07	2.8351458036257604e-06	1.448356242265969e-07	2.8690135687181595e-06
8.654546553979111	0.0017360438846502338	0.0017319850531142987	0.0019460201132377342	0.0019460279632620573	0.002069270860810529	0.002071957830790958	0.002202679566808974	0.002208496087614512	0.0024888194851975646	0.002502104687825628	0.12403376398520716	0.12667638329891054	1.435703537583377e-07	2.861090065697791e-06	1.4524395655635125e-07	2.894439376788238e-06
8.706694550633951	0.0017359955730141309	0.001731935814554485	0.0019460054101313276	0.0019460128762172307	0.0020692783596318112	0.0020719654159429735	0.0022027130379228574	0.0022085302833118815	0.0024889150370481176	0.0025022027940758227	0.12405659518770885	0.12669970506007522	1.4403697695675177e-07	2.88768577810794e-06	1.4567462113326823e-07	2.9205151542699426e-06
8.759156765201672	0.001735948365619406	0.0017318876976137997	0.0019459911890145531	0.0019459982785210328	0.0020692859286992184	0.002071973069982699	0.0022027460972243226	0.0022085640539885563	0.002489009023934016	0.0025022992881463587	0.12407899007517492	0.1267225811336032	1.4452579968210477e-07	2.9149458676824835e-06	1.4612778359568424e-07	2.94725384974992e-06
8.811935091003267	0.0017359022675609251	0.0017318407074412177	0.0019459774530104202	0.0019459841733215073	0.0020692935697631224	0.0020719807946567117	0.0022027787448044415	0.002208597399690204	0.002489101441800793	0.002502394165809382	0.12410094707993417	0.12674500991801274	1.450369906987048e-07	2.9428834972811124e-06	1.4660361188911786e-07	2.9746686471820993e-06
8.865031432767935	0.0017358572839652761	0.0017317948492174598	0.0019459642052751063	0.001945970563799879	0.0020693012846085415	0.002071988591746321	0.002202810980791132	0.0022086303204994413	0.002489192286637598	0.002502487422881029	0.12412246463405369	0.12676698981155415	1.455707212827395e-07	2.9715120734019607e-06	1.4710227643280338e-07	3.0027729734927178e-06
8.918447706701835	0.0017358134199912424	0.0017317501281554639	0.0019459514489985174	0.0019459574531711505	0.0020693090750558037	0.0020719964630681667	0.0022028428053498467	0.0022086628165365716	0.0024892815544781295	0.0025025790552223627	0.12414354116936428	0.1267885192122446	1.4612716498288436e-07	3.0008452445162703e-06	1.4762394989070726e-07	3.0315804974145877e-06
8.972185840557227	0.0017357706808302884	0.0017317065495008636	0.0019459391874048681	0.0019459448446846454	0.002069316942961144	0.0020720044104748803	0.0022028742186843294	0.002208694887960287	0.002489369241401593	0.0025026690587403376	0.1241641751175116	0.12680959651790621	1.4670649762030252e-07	3.0308969058423507e-06	1.4816880751847283e-07	3.06110514125546e-06
9.02624777370205	0.0017357290717070657	0.0017316641185325086	0.0019459274237532706	0.0019459327416246185	0.002069324890217395	0.002072012435855748	0.0022029052210373384	0.002208726534968436	0.0024894553435336644	0.0025027574293887923	0.12418436490998315	0.12683022012620446	1.4730889779171474e-07	3.0616812119466097e-06	1.4873702708015357e-07	3.0913610817306925e-06
9.080635457189915	0.0017356885978799298	0.0017316228405629508	0.0019459161613383574	0.0019459211473108464	0.002069332918754651	0.0020720205411373753	0.002202935812691426	0.0022087577577987695	0.002489539857047482	0.002502844163169432	0.12420410897814643	0.12685038843468538	1.479345464461268e-07	3.093212573634929e-06	1.4932878859494347e-07	3.1223627495746697e-06
9.135350853830497	0.0017356492646414378	0.0017315827209389712	0.0019459054034908466	0.0019459100650992503	0.002069341030540939	0.002072028728284348	0.0022029659939696634	0.0022087885567297224	0.0024896227781646325	0.0025029292561328386	0.12422340575328927	0.12687009984081496	1.4858362707217965e-07	3.1255056646140034e-06	1.499442748506552e-07	3.1541248442512604e-06
9.190395938260405	0.0017356110773188939	0.0017315437650421062	0.0019458951535782098	0.001945899498382505	0.002069349227582921	0.0020720369992999724	0.002202995765236457	0.0022088189320811857	0.002489704103156181	0.002503012704379501	0.12424225366665166	0.12688935274201507	1.492563256981494e-07	3.1585754269314315e-06	1.5058367113310323e-07	3.1866623326770593e-06
9.245772697014415	0.0017355740412748795	0.0017315059782891842	0.0019458854150052839	0.0019458894505906797	0.0020693575119265905	0.002072045356226932	0.002203025126898346	0.002208848884215304	0.0024897838283436894	0.002503094504060862	0.12426065114947811	0.12690814553570268	1.4995283088500844e-07	3.192437073584742e-06	1.5124716513936765e-07	3.2199904504981447e-06
9.301483128597186	0.0017355381619078118	0.0017314693661328747	0.0019458761912149213	0.0019458799251918883	0.002069365885657992	0.0020720538011480324	0.0022030540794047717	0.0022088784135373112	0.0024898619501002688	0.0025031746513803715	0.12427859663303382	0.12692647661933643	1.5067333392418392e-07	3.2271060982358435e-06	1.5193494751208902e-07	3.254124719132001e-06
9.357529243555355	0.0017355034446524917	0.0017314339340622409	0.00194586748568865	0.0019458709256929385	0.002069374350903963	0.002072062336186947	0.002203082623248932	0.002208907520496309	0.0024899384648516404	0.0025032531425945455	0.12429608854865856	0.1269443443904375	1.514180286883715e-07	3.2625982753775595e-06	1.52647211308643e-07	3.2890809376073804e-06
9.413913064550128	0.0017354698949806858	0.0017313996876033209	0.0019458593019473483	0.0019458624556400106	0.0020693829098328603	0.0020720709635089216	0.0022031107589686196	0.0022089362055861595	0.0024900133690772238	0.002503329974014092	0.12431312532780556	0.12696174724665324	1.52187111822355e-07	3.2989296703256343e-06	1.5338415231339053e-07	3.3248751949432886e-06
9.47063662643026	0.0017354375184017036	0.0017313666323196901	0.0019458516435519248	0.001945854518619341	0.0020693915646553497	0.0020720796853215804	0.002203138487147044	0.002208964469346301	0.0024900866593112157	0.002503405142004987	0.12432970540206556	0.12697868358577438	1.5298078255912562e-07	3.3361166379974883e-06	1.5414596919380297e-07	3.361523876532768e-06
9.527701976305488	0.0017354063204629885	0.0017313347738130795	0.0019458445141040126	0.001945847118257913	0.0020694003176251266	0.0020720885038756688	0.0022031658084137352	0.002208992312362641	0.0024901583321437276	0.002503478642989626	0.1243458272032297	0.12699515180579246	1.53799242751107e-07	3.3741758287408885e-06	1.5493286300780063e-07	3.399043659479961e-06
9.585111173620431	0.0017353763067507264	0.0017313041177239449	0.0019458379172466805	0.0019458402582241685	0.0020694091710397396	0.002072097421465831	0.0022031927234453866	0.0022090197352684204	0.0024902283842218958	0.002503550473447946	0.12436148916330671	0.12701115030492868	1.546426973940418e-07	3.413124205875473e-06	1.5574503783172267e-07	3.4374515301971442e-06
9.642866290228868	0.001735347482890462	0.0017312746697321145	0.0019458318566651588	0.0019458339422287307	0.0020694181272413966	0.002072106440431448	0.0022032192329667875	0.0022090467387451324	0.002490296812251048	0.002503620629918603	0.12437668971457919	0.12702667748168203	1.5551135400942995e-07	3.452979034701542e-06	1.5658270071175484e-07	3.4767647882905095e-06
9.700969410468568	0.0017353198545477244	0.0017312464355573878	0.001945826336087569	0.0019458281740251393	0.0020694271886177377	0.002072115563157433	0.0022032453377516916	0.0022090733235234222	0.002490363612995858	0.0025036891090001456	0.12439142728962803	0.12704173173486388	1.5640542300188187e-07	3.4937578965443805e-06	1.5744606122677918e-07	3.517001041675183e-06
9.75942263123647	0.0017352934274286686	0.0017312194209601983	0.001945821359285683	0.0019458229574105994	0.0020694363576027096	0.002072124792075044	0.002203271038623796	0.002209099490384038	0.002490428783281539	0.0025037559073522128	0.12440570032139078	0.1270563114636504	1.5732511772503788e-07	3.5354786955821282e-06	1.583353319116465e-07	3.558178221507724e-06
9.818228062064373	0.001735268207280731	0.001731193631742243	0.0019458169300756716	0.0019458182962267475	0.0020694456366773754	0.0020721341296627586	0.0022032963364576317	0.00220912524015875	0.002490492319995049	0.0025038210216967527	0.12441950724318587	0.12707041506760747	1.5827065446422095e-07	3.57815966217645e-06	1.5925072847922106e-07	3.60031459106791e-06
9.877387825195074	0.0017352441998932965	0.0017311690737471656	0.001945813052318911	0.0019458141943604385	0.0020694550283708074	0.0020721435784471333	0.002203321232179574	0.0022091505737313367	0.002490554220086315	0.0025038844488192657	0.12443284648876286	0.12708404094673925	1.5924225234970057e-07	3.6218193566472934e-06	1.6019246927567732e-07	3.6434287399300658e-06
9.936904055658934	0.0017352214110983647	0.0017311457528612182	0.0019458097299227387	0.001945810655744507	0.0020694645352609168	0.002072153141003645	0.0022033457267687756	0.002209175492038567	0.002490614480569466	0.0025039461855700463	0.12444571649234225	0.12709718750154703	1.6024013346771504e-07	3.6664766774885393e-06	1.6116077566213916e-07	3.6875395968971603e-06
9.996778901350961	0.0017351998467712592	0.00173112367501396	0.0019458069668412843	0.0019458076843586092	0.0020694741599753875	0.0020721628199576207	0.00220336982125819	0.0022091999960711824	0.0024906730985241148	0.0025040062288654717	0.1244581156886583	0.12710985313304676	1.612645231241494e-07	3.712150872303699e-06	1.621558721950911e-07	3.7326664399928156e-06
10.05701452310831	0.0017351795128313242	0.0017311028461789557	0.0019458047670762966	0.0019458052842300296	0.0020694839051925646	0.0020721726179851294	0.0022033935167355685	0.002209224086874923	0.0024907300710966264	0.002504064575689296	0.12447004251299235	0.1271220362428242	1.6231564952534638e-07	3.7588615352524e-06	1.6317798647025317e-07	3.7788288974049955e-06
10.117613094788254	0.0017351604152426327	0.0017310832723744908	0.0019458031346779616	0.0019458034594345215	0.0020694937736423736	0.002072182537813917	0.002203416814344489	0.0022092477655515507	0.0024907853955014217	0.002504121223093956	0.12448149540122531	0.1271337352330717	1.6339374388912864e-07	3.8066286166538177e-06	1.642273490427837e-07	3.826046952759565e-06
10.178576803346665	0.0017351425600147386	0.001731064959664309	0.0019458020737457733	0.0019458022140971562	0.00206950376810726	0.0020721925822243283	0.0022034397152854166	0.0022092710332599222	0.0024908390690223103	0.0025041761682019236	0.1244924727898781	0.127144948506646	1.6449904075011013e-07	3.8554724341444135e-06	1.6530419362850712e-07	3.874340954057587e-06
10.239907848916916	0.0017351259532034115	0.0017310479141583528	0.0019458015884293918	0.001945801552393199	0.0020695138914231664	0.002072202754050283	0.002203462220816744	0.0022092938912170335	0.0024908910890138343	0.002504229408207058	0.12450297311614744	0.12715567446709455	1.6563177770642645e-07	3.905413672899982e-06	1.6640875729126425e-07	3.923731623833859e-06
10.301608444889292	0.001735110600911403	0.0017310321420135214	0.0019458016829295374	0.001945801478548987	0.0020695241464804733	0.002072213056180256	0.002203484332255907	0.0022093163406991185	0.0024909414529026225	0.002504280940375983	0.1245129948179617	0.12716591151870876	1.667921955827989e-07	3.956473396571347e-06	1.6754128015147862e-07	3.974240058934875e-06
10.363680817990868	0.001735096509289216	0.0017310176494344438	0.0019458023614988885	0.001945801996842849	0.002069534536225033	0.0020722234915582513	0.002203506050980456	0.0022093383830427576	0.0024909901581888	0.0025043307620494946	0.12452253633400868	0.12717565806656161	1.6798053847216776e-07	4.008673051669742e-06	1.6870200546248437e-07	4.0258877377352675e-06
10.426127208365882	0.0017350836845358964	0.001731004442674267	0.0019458036284430082	0.0019458031116059862	0.0020695450636591334	0.0020722340631848164	0.0022035273784291945	0.002209360019646001	0.0024910372024473716	0.0025043788706439786	0.12453159610378745	0.1271849125165688	1.6919705357262838e-07	4.062034472562814e-06	1.698911799470626e-07	4.0786965344596915e-06
10.488949869656532	0.00173507213289985	0.0017309925280354658	0.0019458054881212646	0.0019458048272234596	0.0020695557318425577	0.0020722447741180934	0.002203548316103313	0.0022093812519695106	0.0024910825833296887	0.0025044252636528632	0.12454017256765332	0.12719367327550576	1.704419916315203e-07	4.116579895629968e-06	1.7110905375233854e-07	4.132688723235134e-06
10.552151069084381	0.0017350618606796504	0.0017309819118706618	0.0019458079449478022	0.001945807148135102	0.002069566543893624	0.0020722556274748584	0.0022035688655675702	0.0022094020815377462	0.002491126298564875	0.0025044699386480877	0.1245482641668646	0.12720193875108313	1.717156067893022e-07	4.1723319637032574e-06	1.7235588020692028e-07	4.187886979978295e-06
10.615733087532126	0.0017350528742248888	0.001730972600583446	0.0019458110033925057	0.001945810078836507	0.002069577502990264	0.0020722666264315747	0.00220358902845144	0.002209422509940121	0.0024911683459613227	0.0025045128932815997	0.1245558693436122	0.12720970735196954	1.7301815639914064e-07	4.229313727344142e-06	1.7363191597355443e-07	4.244314391999016e-06
10.679698219625935	0.0017350451799370119	0.0017309646006292455	0.0019458146679819882	0.001945813623880017	0.0020695886123710734	0.002072277774225487	0.002203608806450343	0.0022094425388322282	0.002491208723408182	0.0025045541252868607	0.12456298654108201	0.1272169774878478	1.7434990124895466e-07	4.287548656167761e-06	1.749374212989263e-07	4.301994470101711e-06
10.744048773818252	0.0017350387842702067	0.0017309579185161804	0.0019458189433005952	0.0019458177878757363	0.0020695998753364492	0.002072289074155738	0.002203628201326861	0.0022094621699370654	0.002491247428876907	0.002504593632480398	0.12456961420349645	0.12722374756945495	1.7571110574182702e-07	4.34706065105539e-06	1.7627265998590436e-07	4.3609511542475055e-06
10.808787072471103	0.0017350336937322836	0.0017309525608059594	0.0019458238339914592	0.0019458225754925443	0.0020696112952497	0.0020723005295844913	0.002203647214911976	0.0022094814050462866	0.0024912844604227926	0.0025046314127633697	0.12457575077614275	0.12723001600863726	1.7710203776763467e-07	4.407874046707949e-06	1.7763789926864004e-07	4.421208818772282e-06
10.87391545193992	0.0017350299148855722	0.0017309485341147693	0.0019458293447574937	0.0019458279914591492	0.002069622875538201	0.0020723121439380735	0.0022036658491063417	0.00220950024602147	0.0024913198161865473	0.0025046674641231496	0.12458139470544759	0.12723578121839174	1.785229687897849e-07	4.470013620694324e-06	1.790334099166513e-07	4.482792280047221e-06
10.93943626265785	0.0017350274543478609	0.001730945845114201	0.0019458354803625231	0.001945834040565162	0.0020696346196945503	0.0020723239207081396	0.0022036841058815804	0.002209518694795416	0.0024913534943959152	0.002504701784634956	0.12458654443899486	0.12724104161291033	1.7997417379664316e-07	4.53350460044577e-06	1.8045946632155863e-07	4.545726806526318e-06
11.00535186922059	0.0017350263187933105	0.0017309445005321865	0.0019458422456323087	0.0019458407276621609	0.0020696465312777593	0.002072335863452867	0.0022037019872815796	0.002209536753373455	0.0024913854933672807	0.002504734372463476	0.1245911984255946	0.1272457956076344	1.8145593156868034e-07	4.598372675357343e-06	1.8191634680760072e-07	4.610038133845418e-06
11.071664650471687	0.0017350265149534347	0.0017309445071539515	0.0019458496454556982	0.0019458480576648304	0.0020696586139144716	0.0020723479757981987	0.0022037194954238355	0.0022095544238347974	0.002491415811507336	0.002504765225864553	0.12459535511531167	0.12725004161928752	1.829685245743895e-07	4.664644002061458e-06	1.8340433307999227e-07	4.675752457272697e-06
11.138376999588447	0.0017350280496180673	0.001730945871822988	0.0019458576847857275	0.001945856035552047	0.0020696708713001852	0.002072360261438998	0.002203736632500808	0.0022095717083338963	0.0024914444473147575	0.0025047943431868694	0.1245990129595238	0.12725377806594856	1.8451223890783575e-07	4.7323452107561614e-06	1.8492371057880763e-07	4.742896448861611e-06
11.205491324168262	0.0017350309296363504	0.001730948601442045	0.0019458663686407868	0.0019458646663680465	0.0020696833072004987	0.002072372724140383	0.0022037534007813067	0.002209588609101819	0.0024914713993819068	0.0025048217228736706	0.12460217041096197	0.12725700336707763	1.860873645505995e-07	4.80150341908292e-06	1.864747688779672e-07	4.811497274825882e-06
11.273010046315514	0.001735035161917762	0.0017309527029741479	0.001945875702105776	0.0019458739552236188	0.0020696959254524095	0.002072385367738969	0.0022037698026118914	0.002209605128447685	0.0024914966663965787	0.002504847363464526	0.12460482592376125	0.12725971594356722	1.8769419524861108e-07	4.872146235568309e-06	1.8805780104859393e-07	4.881582586713229e-06
11.340935602728974	0.0017350407534331334	0.0017309581834436228	0.0019458856903332789	0.0019458839072972404	0.0020697087299655767	0.002072398196144159	0.0022037858404183063	0.0022096212687600755	0.002491520247143753	0.0025048712635970935	0.1246069779535195	0.1272619142178066	1.8933302878797187e-07	4.944301776332871e-06	1.8967310422626782e-07	4.953180544109426e-06
11.409270444789758	0.0017350477112157148	0.0017309650499371411	0.001945896338544835	0.0019458945278363466	0.0020697217247237073	0.002072411213339506	0.002203801516706939	0.0022096370325085084	0.0024915421405073907	0.002504893422008937	0.12460862495731514	0.12726359661370695	1.9100416675035814e-07	5.0179986649800945e-06	1.9132097949653426e-07	5.0263198193567504e-06
11.478017038649782	0.001735056042362245	0.0017309733096048027	0.0019459076520321021	0.0019459058221585176	0.002069734913785818	0.0020724244233840234	0.0022038168340662856	0.0022096524222449372	0.0024915623454722508	0.0025049138375393557	0.12460976539378832	0.1272647615567822	1.9270791456159342e-07	5.093266042921485e-06	1.930017317474525e-07	5.101029601772833e-06
11.547177865320764	0.0017350657540340427	0.0017309829696612177	0.0019459196361581758	0.0019459177956527782	0.002069748301287675	0.0020724378304135737	0.0022038317951684886	0.00220966744060522	0.002491580861125743	0.0025049325091312576	0.12461039772317008	0.12726540747415727	1.9444458207451554e-07	5.170133592746762e-06	1.947156702142988e-07	5.177339620410226e-06
11.616755420763786	0.0017350768534581257	0.0017309940373866244	0.0019459322963588255	0.0019459304537808506	0.0020697618914431778	0.002072451438642297	0.00220384640277084	0.0022096820903107265	0.0024915976866598053	0.0025049494358330487	0.1246105204073398	0.1272655327946621	1.9621448282824971e-07	5.248631526455494e-06	1.9646310800945643e-07	5.2552801399485816e-06
11.686752215979308	0.0017350893479283432	0.0017310065201280199	0.0019459456381438346	0.0019459438020784808	0.002069775688545739	0.0020724652523639742	0.0022038606597173634	0.002209696374169847	0.002491612821372822	0.002504964616800565	0.12461013190987111	0.12726513594884878	1.9801793468311735e-07	5.328790611658363e-06	1.982443622334379e-07	5.334881971630345e-06
11.75717077709787	0.0017351032448065416	0.0017310204253003169	0.0019459596670983203	0.0019459578461567433	0.002069789696969802	0.00207247927595352	0.002203874568940389	0.0022097102950796054	0.0024916262646715475	0.002504978051299023	0.12460923069607471	0.1272642153690599	1.9985525974951235e-07	5.410642177627878e-06	2.000597544658117e-07	5.416176495853797e-06
11.82801364547121	0.0017351185515237354	0.0017310357603875204	0.0019459743888840767	0.0019459725917034358	0.0020698039211722555	0.002072493513868457	0.002203888133462183	0.0022097238560272975	0.0024916380160730995	0.002504989738705019	0.12460781523306519	0.1272627694894693	2.0172678405656896e-07	5.494218115631444e-06	2.0190961045121747e-07	5.499195662173051e-06
11.899283377763982	0.0017351352755813217	0.0017310525329439282	0.0019459898092409685	0.001945988044484411	0.002069818365693951	0.0020725079706504107	0.0022039013563965814	0.002209737060092114	0.0024916480752069535	0.0025049996785085444	0.12460588398979759	0.12726079674614282	2.0363283826686784e-07	5.5795509070755145e-06	2.0379426009242696e-07	5.583971997735748e-06
11.970982546046038	0.0017351534245522975	0.001731070750595361	0.0019460059339883404	0.0019460042103450314	0.002069833035161264	0.0020725226509266314	0.0022039142409506756	0.0022097499104468486	0.0024916564418169746	0.0025050078703150467	0.12460343543712021	0.1272582955770812	2.055737571629579e-07	5.666673618787144e-06	2.0571403774177766e-07	5.670538625268673e-06
12.043113737885237	0.0017351730060825151	0.001731090421040397	0.00194602276902644	0.0019460210952115641	0.002069847934287589	0.002072537559411578	0.0022039267904265043	0.002209762410359595	0.002491663115763496	0.0025050143138475064	0.12460046804782846	0.12725526442228172	2.0754987986940088e-07	5.755619917835464e-06	2.07669282168213e-07	5.7589292706272666e-06
12.115679556440844	0.0017351940278919561	0.0017311115520516535	0.0019460403203378823	0.0019460387050926622	0.002069863067874975	0.002072552700908481	0.002203939008222786	0.002209774563195469	0.0024916680970254283	0.002505019008948571	0.12459698029670888	0.12725170172377326	2.0956155027083978e-07	5.846424093958191e-06	2.0966033637513648e-07	5.849178267847144e-06
12.188682620557461	0.0017352164977760287	0.0017311341514770807	0.001946058593989138	0.0019460570460808444	0.002069878440815739	0.0020725680803109544	0.0022039508978367096	0.0022097863724184178	0.002491671385702391	0.002505021955582706	0.12459297066060378	0.1272476059256906	2.1160911642219282e-07	5.939121051345975e-06	2.116875480635827e-07	5.941320581404064e-06
12.26212556485955	0.0017352404236068916	0.0017311582272412766	0.0019460775961320461	0.0019460761243540005	0.002069894058094061	0.002072583702604672	0.0022039624628656905	0.002209797841592991	0.0024916729820168796	0.002505023153838386	0.12458843761844621	0.12724297547431457	2.136929308990676e-07	6.033746328792944e-06	2.1375126951252155e-07	6.03539181248669e-06
12.336011039846525	0.001735265813334808	0.0017311837873468414	0.0019460973330053463	0.0019460959461769572	0.002069909924787698	0.002072599572869015	0.002203973707009227	0.002209808974386185	0.002491672886316492	0.0025050226039303276	0.12458337965132947	0.1272378088181215	2.15813351130828e-07	6.130336119347657e-06	2.158518575216123e-07	6.131428208044909e-06
12.41034171198835	0.001735292674989509	0.001731210839875742	0.0019461178109362815	0.0019461165179030177	0.002069926046069683	0.002072615696278792	0.002203984634070748	0.0022098197745693085	0.0024916710990761566	0.0025050203062017416	0.12457779524253869	0.1272321044078494	2.1797073903456754e-07	6.228927269424922e-06	2.179896736141662e-07	6.229466675999884e-06
12.485120263821853	0.001735321016681612	0.0017312393929907143	0.0019461390363421595	0.0019461378459755929	0.0020699424272100394	0.0020726320781059696	0.002203995247959511	0.0022098302460198758	0.002491667620900428	0.0025050162611266464	0.12457168287762546	0.12722586069653644	2.2016546137419712e-07	6.329557300566169e-06	2.2016508391224654e-07	6.329544792793573e-06
12.560349394047481	0.0017353508466040387	0.0017312694549366891	0.0019461610157320104	0.0019461599369298092	0.002069959073577586	0.0020726487237214294	0.002204005552692525	0.002209840392723558	0.0024916624525258032	0.002505010469312202	0.12456504104444571	0.12721907613959393	2.2239788954013517e-07	6.432264412603583e-06	2.2237845944197976e-07	6.431700822207009e-06
12.63603181762671	0.001735382173033466	0.0017313010340422393	0.0019461837557082436	0.001946182797394193	0.002069975990641672	0.0020726656385967983	0.0022040155523965093	0.002209850218776117	0.0024916555948230716	0.0025050029315010825	0.12455786823321581	0.1272117491948329	2.2466839982512865e-07	6.5370875029779896e-06	2.2463017609365699e-07	6.535973725074751e-06
12.712170265880024	0.001735415004331829	0.001731334138721065	0.0019462072629683263	0.0019462064340923322	0.002069993183974082	0.002072682828306254	0.002204025251309885	0.0022098597283854516	0.002491647048799719	0.0025049936485738986	0.12455016293656872	0.1272038783225557	2.2697737347282532e-07	6.644066178729258e-06	2.269206145575492e-07	6.642403168610755e-06
12.78876748658549	0.0017354493489478108	0.0017313687774735045	0.0019462315443065257	0.0019462308538446323	0.0020700106592508346	0.0020727002985284062	0.002204034653784825	0.00220986892587358	0.0024916368156023684	0.0025049826215516485	0.12454192364961143	0.12719546198556905	2.2932519659971118e-07	6.7532407659331994e-06	2.2925016053207403e-07	6.751029543450304e-06
12.865826244077915	0.001735485215418403	0.001731404958888066	0.0019462566066156593	0.0019462560635700346	0.002070028422254135	0.0020727180550481907	0.002204043764289282	0.0022098778156787687	0.0024916248965192464	0.0025049698515982144	0.1245331488699601	0.1271864986492844	2.3171226031827585e-07	6.864652323967935e-06	2.3161920477063336e-07	6.861893976417566e-06
12.943349319348618	0.0017355226123704616	0.0017314426916429945	0.0019462824568888689	0.0019462820702878518	0.0020700464788742483	0.0020727361037588157	0.0022040525874091345	0.0022098864023576002	0.0024916112929826953	0.0025049553400228893	0.12452383709782622	0.1271769867817295	2.34138960790789e-07	6.978342658781056e-06	2.340281430573271e-07	6.9750383414057815e-06
13.0213395101458	0.001735561548522322	0.0017314819845078815	0.0019463091022214696	0.0019463088811195446	0.0020700648351115233	0.0020727544506637142	0.002204061127850294	0.002209894690587136	0.0024915960065717497	0.0025049390882829876	0.12451398683603944	0.12716692485363568	2.3660569957797972e-07	7.094354345926757e-06	2.3647737630062837e-07	7.090505274143233e-06
13.099799631075467	0.0017356020326854237	0.0017315228463452785	0.0019463365498127811	0.0019463365032906129	0.002070083497078382	0.0020727731018785668	0.0022040693904409	0.0022099026851671115	0.0024915790390147275	0.00250492109798642	0.12450359659012346	0.12715631133848035	2.391128831810696e-07	7.212730727901295e-06	2.3896731073634603e-07	7.208338189956809e-06
13.178732513703073	0.0017356440737659711	0.0017315652861123621	0.001946364806968036	0.0019463649441324555	0.0020701024710013346	0.0020727920636333472	0.0022040773801335328	0.0022099103910221333	0.0024915603921918683	0.002504901370894392	0.1244926648683425	0.12714514471254554	2.416609233696354e-07	7.333515936402968e-06	2.4149835784782747e-07	7.328581293875036e-06
13.258141006655675	0.0017356876807666404	0.0017316093128626313	0.0019463938811002926	0.0019463942110843266	0.0020701217632230814	0.0020728113422743967	0.0022040851020074617	0.0022099178132039773	0.002491540068138022	0.0025048799089240977	0.12448119018175823	0.12713342345497725	2.4425023739151064e-07	7.456754911372432e-06	2.4407093426360993e-07	7.4512795897874184e-06
13.338027975724735	0.0017357328627882922	0.0017316549357476168	0.0019464237797324126	0.0019464243116952718	0.0020701413802046284	0.0020728309442665186	0.00220409256127095	0.0022099249568938587	0.0024915180690453964	0.002504856714151473	0.12446917104428262	0.12712114604784033	2.46881247762884e-07	7.582493407154445e-06	2.466854622049791e-07	7.576478907145301e-06
13.418396303969553	0.001735779629031744	0.00173170216401866	0.0019464545104990352	0.0019464552536261523	0.0020701613285274206	0.002072850876195191	0.0022040997632635944	0.0022099318274048014	0.0024914943972663135	0.002504831788813999	0.12445660597274873	0.12710831097617206	2.4955438251636486e-07	7.7107780130925e-06	2.493423694478053e-07	7.704225911897566e-06
13.49924889182131	0.001735827988799564	0.001731751007028681	0.0019464860811486502	0.001946487044651641	0.002070181614895567	0.0020728711447687196	0.002204106713458688	0.002209938430184003	0.0024914690553160383	0.0025048051353135366	0.12444349348693917	0.12709491672805187	2.522700752721069e-07	7.841656168849909e-06	2.520420890467223e-07	7.834568112319307e-06
13.580588657187745	0.0017358779514978979	0.0017318014742340154	0.0019465184995456333	0.0019465196926623522	0.0020702022461380515	0.0020728917568204794	0.0022041134174656655	0.0022099447708152824	0.00249144204587566	0.00250477675621923	0.12442983210967613	0.12708096179464126	2.550287651528066e-07	7.975176174623844e-06	2.54785059859014e-07	7.967553887433532e-06
13.662418535558457	0.001735929526638324	0.0017318535751962773	0.0019465517736723785	0.0019465532056669025	0.0020702232292110125	0.0020729127193112175	0.002204119881032531	0.002209950855021545	0.0024914133717949924	0.002504746654270437	0.12441562036685035	0.1270664446702626	2.5783089697105355e-07	8.111387211573451e-06	2.575717263711419e-07	8.103232496003976e-06
13.744741480110864	0.001735982723839778	0.0017319073195842447	0.0019465859116314548	0.0019465875917940882	0.0020702445712000605	0.00207293403933134	0.002204126110048413	0.00220995668866729	0.0024913830360955586	0.0025047148323797154	0.12440085678750001	0.12705136385244373	2.606769213351484e-07	8.250339358195635e-06	2.60402538856605e-07	8.241654095464401e-06
13.827560461816718	0.0017360375528304676	0.001731962717175807	0.0019466209216477876	0.0019466228592950835	0.002070266279322642	0.0020729557241033134	0.0022041321105460633	0.0022099622777611776	0.002491351041973593	0.002504681293635869	0.12438553990384715	0.12703571784197432	2.6356729469941e-07	8.392083606534317e-06	2.6327795332216353e-07	8.38286975363145e-06
13.910878469549415	0.001736094023449854	0.0017320197778599147	0.0019466568120708972	0.0019466590165456506	0.002070288360930444	0.0020729777809840168	0.0022041378887045003	0.002209967628458642	0.0024913173928031106	0.002504646041307033	0.1243696682513754	0.1270195051429843	2.665024792063153e-07	8.536671871561818e-06	2.661984316171262e-07	8.526931467633947e-06
13.9946985101918	0.001736152145650665	0.0017320785116386036	0.001946693591377175	0.0019466960720484394	0.0020703108235118036	0.002073000217467235	0.0022041434508516286	0.0022099727470645206	0.0024912820921390217	0.002504609078843808	0.12435324036887821	0.12700272426297635	2.6948294307681253e-07	8.684157017935235e-06	2.6916444179070353e-07	8.673892188948429e-06
14.079023608744702	0.0017362119295009418	0.0017321389286290329	0.0019467312681721932	0.0019467340344352761	0.002070333674694254	0.0020730230411861476	0.0022041488034669253	0.0022099776400357866	0.0024912451437203095	0.002504570409882454	0.12433625479851573	0.12698537371291693	2.7250916068664865e-07	8.834592877149383e-06	2.7217645775373667e-07	8.823805828062081e-06
14.163856808436103	0.0017362733851861343	0.0017322010390655718	0.001946769851193079	0.0019467729124695657	0.0020703569222470255	0.002073046259915843	0.002204153953184207	0.002209982313984262	0.002491206551473248	0.00250453003824814	0.12431871008588245	0.12696745200726076	2.755816123686111e-07	8.988034257639832e-06	2.7523495953196697e-07	8.976727278176e-06
14.24920117083096	0.001736336523011229	0.0017322648533019266	0.0019468093493109123	0.0019468127150486588	0.0020703805740836397	0.0020730698815759323	0.0022041589067943908	0.0022099867756794488	0.002491166319514671	0.002504487967958244	0.12430060478005721	0.1269489576640451	2.787007846293682e-07	9.144536965932648e-06	2.783404334082834e-07	9.132712434356538e-06
14.335059775941703	0.0017364013534029116	0.0017323303818132963	0.001946849771533162	0.00194685345120631	0.002070404638264524	0.002073093914233164	0.0022041636712483285	0.0022099910320513287	0.0024911244521553084	0.0025044442032256917	0.12428193743366742	0.12692988920492446	2.8186717026049135e-07	9.304157826628412e-06	2.814933718845586e-07	9.291818208911895e-06
14.421435722339384	0.0017364678869117955	0.0017323976351985956	0.0019468911270062192	0.0019468951301151892	0.0020704291229997106	0.002073118366104116	0.0022041682536597285	0.0022099950901933283	0.0024910809539031758	0.002504398748462384	0.1242627066029467	0.12691024515525695	2.850812683783538e-07	9.466954699610675e-06	2.8469427379961e-07	9.454102551098575e-06
14.50833212726552	0.0017365361342146564	0.0017324666241826975	0.001946933425017891	0.0019469377610894106	0.0020704540366515384	0.0020731432455579147	0.0022041726613080564	0.0022099989573651927	0.0024910358294670154	0.0025043516082826596	0.12424291084780034	0.12689002404413607	2.883435845976029e-07	9.632986502638996e-06	2.8794364451308063e-07	9.619624469714427e-06
14.595752126744532	0.0017366061061167538	0.0017325373596187232	0.0019469766750000383	0.0019469813535871207	0.00207047938773747	0.002073168561119045	0.002204176901641563	0.0022100026409960414	0.0024909890837597945	0.002504302787506814	0.1242225487318577	0.1268692244044779	2.9165463103636435e-07	9.802313227336157e-06	2.912419958638057e-07	9.788444048142164e-06
14.683698875697011	0.0017366778135541512	0.0017326098524903788	0.0019470208865311701	0.001947025917213151	0.002070505184932881	0.002073194321470148	0.0022041809822802906	0.002210006148687401	0.002490940721902266	0.0025042522911646946	0.12420161882253714	0.12684784477306738	2.950149262173629e-07	9.974995953565546e-06	2.9458984609001537e-07	9.960622458726753e-06
14.772175548053516	0.0017367512675961175	0.0017326841139143428	0.0019470660693391676	0.0019470714617216805	0.002070531437073947	0.0020732205354549037	0.002204184911019206	0.0022100094882163152	0.0024908907492265913	0.0025042001244993304	0.124180119691105	0.12682588369063263	2.9842499543915324e-07	1.0151096878630028e-05	2.9798772026301545e-07	1.0136221994638817e-05
14.861185336869132	0.0017368264794475512	0.0017327601551426937	0.001947112233303999	0.0019471179970190044	0.0020705581531605885	0.0020732472120809976	0.00220418869583135	0.002210012667538522	0.002490839171280022	0.002504146292970653	0.12415804991274393	0.12680333970189708	3.018853707206087e-07	1.0330679333814263e-05	3.0143615031320847e-07	1.03153060886374e-05
14.95073145443871	0.001736903460451468	0.001732837987565377	0.001947159388460515	0.0019471655331663009	0.002070585342359442	0.0020732743605231018	0.002204192344871037	0.0022100156947916587	0.0024907859938286367	0.002504090802259254	0.12413540806660575	0.12678021135564466	3.053965910073536e-07	1.051380780847655e-05	3.0493567481498784e-07	1.0497939323839134e-05
15.040817132412794	0.0017369822220915246	0.0017329176227127365	0.0019472075450013022	0.0019472140803824822	0.0020706130140069317	0.002073301990125894	0.0022041958664771417	0.002210018578298562	0.0024907312228611565	0.0025040336582702266	0.1241121927358751	0.12675649720479068	3.089592020329851e-07	1.0700547963538032e-05	3.084868392764367e-07	1.0684187460807681e-05
15.131445621914246	0.0017370627759945869	0.0017329990722580672	0.001947256713279551	0.0019472636490470714	0.002070641177612312	0.0020733301104071842	0.0022041992691764012	0.0022100213265705804	0.0024906748645928014	0.00250397486713704	0.12408840250783319	0.126732195806439	3.12573756471729e-07	1.089096665651823e-05	3.120901963908629e-07	1.0874117466252997e-05
15.222620193655578	0.001737145133933367	0.0017330823480202608	0.001947306903812028	0.001947314249703189	0.0020706698428608686	0.0020733587310610814	0.0022042025616868396	0.002210023948310998	0.0024906169254692344	0.0025039144352255347	0.12406403597392457	0.12670730572193953	3.162408143582429e-07	1.1085131973065376e-05	3.157463058234278e-07	1.1067797523522938e-05
15.31434413805701	0.0017372293078290904	0.001733167461966453	0.0019473581272820757	0.0019473658930605142	0.0020706990196171257	0.0020733878619611746	0.0022042057529211866	0.0022100264524184715	0.002490557412170569	0.002503852369137918	0.12403909172980744	0.12668182551696439	3.199609426712824e-07	1.1283113234339393e-05	3.194557343169646e-07	1.1265297056861634e-05
15.406620765365147	0.001737315309754231	0.0017332544262147532	0.0019474103945426537	0.0019474185899983744	0.0020707287179280846	0.0020734175131638267	0.002204208851990402	0.0022100288479905824	0.0024904963316154344	0.002503788675716886	0.12401356837543348	0.12665575376157173	3.237347156650333e-07	1.148498102571116e-05	3.2321905607188284e-07	1.1466686762773293e-05
15.499453405772549	0.0017374031519352751	0.0017333432530370143	0.0019474637166194836	0.0019474723515688346	0.0020707589480265833	0.002073447694911521	0.0022042118682072446	0.0022100311443273694	0.0024904336909650974	0.0025037233620497585	0.12398746451509479	0.12662908903025827	3.2756271499574663e-07	1.169080722229765e-05	3.2703685268198335e-07	1.1672038628673942e-05
15.592845409537835	0.001737492846755573	0.0017334339548616695	0.0019475181047141985	0.0019475271889999135	0.0020707897203346656	0.002073478417636248	0.0022042148110899243	0.0022100333509350433	0.0024903694976277104	0.002503656435472756	0.12396077875750723	0.12660182990203733	3.3144552983102593e-07	1.1900665013553358e-05	3.309097129731292e-07	1.1881425947823931e-05
15.686800147106629	0.0017375844067582047	0.0017335265442765962	0.0019475735702076042	0.001947583113698776	0.002070821045467071	0.002073509691962935	0.002204217690365771	0.0022100354775296373	0.0024903037592625536	0.0025035879035752748	0.12393350971584373	0.12657397496049552	3.3538375690186917e-07	1.2114628925807835e-05	3.3483823353233633e-07	1.2094923358796361e-05
15.781321009233178	0.0017376778446489447	0.0017336210340320607	0.0019476301246629493	0.0019476401372550511	0.0020708529342347206	0.0020735415287130347	0.0022042205159750455	0.002210037534040835	0.0024902364837844026	0.0025035177742042804	0.12390565600783165	0.12654552279386647	3.3937800037776855e-07	1.2332774838086369e-05	3.3882301866440534e-07	1.2312606864406384e-05
15.87641140710273	0.0017377731732992389	0.0017337174370437164	0.0019476877798292973	0.0019476982714441969	0.0020708853976482886	0.002073573938908055	0.002204223298074749	0.0022100395306157952	0.0024901676793679605	0.002503446055468757	0.12387721625579813	0.12651647199508467	3.434288723645762e-07	1.2555180022855161e-05	3.4286468013344784e-07	1.2534553845089391e-05
15.972074772454643	0.0017378704057492778	0.0017338157663956421	0.001947746547644943	0.0019477575282308907	0.002070918446921902	0.0020736069337732184	0.0022042260470425423	0.0022100414776230685	0.0024900973544523634	0.0025033727557442543	0.12384818908673882	0.12648682116186571	3.475369927848082e-07	1.278192316217508e-05	3.469638377266715e-07	1.2760843100367847e-05
16.06831455770623	0.0017379695552111015	0.0017339160353434563	0.001947806440240897	0.0019478179197725417	0.0020709520934767975	0.002073640524741208	0.002204228773480719	0.002210043385656609	0.002490025517745741	0.0025032978836774687	0.12381857313238472	0.12645656889676837	3.517029893655016e-07	1.3013084370960826e-05	3.5112111929774814e-07	1.2991554873054145e-05
16.165134236077357	0.0017380706350717731	0.001734018257317483	0.0019478674699444306	0.0019478794584228297	0.0020709863489451396	0.002073674723455951	0.0022042314882202516	0.002210045265539796	0.0024899521782298937	0.0025032214481909556	0.12378836702926624	0.12642571380724815	3.559274980215882e-07	1.3248745233340742e-05	3.5533716048405384e-07	1.3226770862351245e-05
16.262537301715792	0.0017381736588966228	0.001734122445925985	0.0019479296492826992	0.0019479421567353218	0.0020710212251738693	0.0020737095417764357	0.002204234202324924	0.002210047128329614	0.002489877345165016	0.0025031434584878802	0.1237575694187814	0.1263942545057496	3.6021116268068754e-07	1.3488988818810554e-05	3.5961260521320815e-07	1.3466574264653364e-05
16.36052726982327	0.0017382786404325351	0.0017342286149584466	0.0019479929909864198	0.0019480060274671505	0.002071056734228606	0.0020737449917807064	0.0022042369270955098	0.002210048985320813	0.0024898010280945257	0.002503063924056868	0.12372617894725689	0.12636218960974965	3.6455463564566415e-07	1.3733899719703402e-05	3.6394810578807557e-07	1.3711049800912978e-05
16.459107676782416	0.0017383855936113188	0.0017343367783889372	0.001948057507993634	0.001948071083582784	0.0020710928883976927	0.0020737810857698238	0.0022042396740740563	0.002210050848050226	0.0024897232368499586	0.0025029828546769446	0.12369419426601311	0.12632951774183554	3.689585774437065e-07	1.3983564070341181e-05	3.6834432258492367e-07	1.3960283729796963e-05
16.55828208028434	0.0017384945325531265	0.001734446950379518	0.001948123213453509	0.001948137338257821	0.002071129700196195	0.0020738178362719275	0.002204242455048226	0.002210052728301117	0.0024896439815559465	0.0025029002604225253	0.12366161403144153	0.12629623752978109	3.7342365711429126e-07	1.4238069580896351e-05	3.7280192463629014e-07	1.4214363893094717e-05
16.658054059457015	0.0017386054715699461	0.001734559145283738	0.0019481901207302533	0.0019482048048829223	0.002071167182370127	0.002073855256046436	0.0022042452820557317	0.0022100546381076266	0.002489563272635299	0.0025028161516685494	0.1236284369050611	0.12626234760659744	3.7795055231153174e-07	1.4497505567589997e-05	3.7732158959455364e-07	1.4473379740587156e-05
16.758427214994473	0.0017387184251691638	0.0017346733776501784	0.0019482582434070834	0.0019482734970677346	0.0020712053479006033	0.002073893358088236	0.002204248167388844	0.0022100565897592715	0.0024894811208141573	0.002502730539095638	0.12359466155358993	0.1262278466106159	3.825399491706044e-07	1.4761962971954201e-05	3.8190400356540033e-07	1.4737422348143348e-05
16.859405169286727	0.001738833408057181	0.0017347896622260698	0.0019483275952902508	0.00194834342864498	0.00207124421000817	0.0020739321556319775	0.002204251123598968	0.0022100585958055707	0.002489397537127228	0.002502643433695385	0.12356028664901253	0.12619273318554616	3.87192542720613e-07	1.5031534403353586e-05	3.865498616438534e-07	1.500658446479397e-05
16.960991566550526	0.0017389504351431177	0.0017349080139609904	0.001948398190413169	0.0019484146136745342	0.0020712837821571756	0.00207397166215651	0.0022042541635013124	0.002210060669060721	0.002489312532923129	0.002502554846775721	0.12352531086864284	0.1261570059805581	3.919090370077538e-07	1.5306314169072355e-05	3.9125986780325084e-07	1.528096053382555e-05
17.063190072960847	0.0017390695215425828	0.0017350284480106121	0.0019484700430406159	0.0019484870664476439	0.0020713240780602595	0.0020740118913892876	0.002204257300179664	0.0022100628226083613	0.0024892261198698183	0.00250246478996637	0.12348973289519528	0.1261206636503417	3.966901449426602e-07	1.5586398296574266e-05	3.960347350027982e-07	1.556064672575408e-05
17.166004376783235	0.0017391906825815068	0.0017351509797405428	0.0019485431676729975	0.001948560801491203	0.0020713651116828404	0.0020740528573109747	0.0022042605469912296	0.0022100650698064347	0.002489138309960106	0.0025023732752244058	0.12345355141686223	0.12608370485517612	4.0153658850509977e-07	1.587188456847466e-05	4.008751853298159e-07	1.5845740969633315e-05
17.26943818850684	0.0017393139338000544	0.0017352756247302347	0.0019486175790507073	0.0019486358335720976	0.0020714068972477835	0.0020740945741600176	0.002204263917571533	0.0022100674242921175	0.002489049115517273	0.002502280314839898	0.1234167651273611	0.12604612826100103	4.0644909905795945e-07	1.616287256106519e-05	4.057819500725979e-07	1.6136342983641416e-05
17.37349524097843	0.0017394392909566181	0.0017354023987769499	0.00194869329215855	0.0019487121777016358	0.0020714494492400973	0.0020741370564374083	0.002204267425839468	0.0022100698999868705	0.0024889585492007885	0.0025021859214416522	0.12337937272602736	0.12600793253949646	4.1142841722928425e-07	1.6459463670515095e-05	4.1075577001357944e-07	1.6432554316547776e-05
17.478179289537028	0.001739566770031879	0.0017355313178998284	0.0019487703222302842	0.0019487898491400925	0.0020714927824117286	0.0020741803189114724	0.0022042710860023964	0.002210072511101551	0.0024888666240121086	0.002502090108003064	0.1233413729178657	0.1259691163681368	4.1647529312564824e-07	1.6761761148897936e-05	4.157973952922944e-07	1.6734478370139527e-05
17.583494112149474	0.0017396963872329516	0.0017356623983440247	0.0019488486847532142	0.0019488688634012844	0.0020715369117864533	0.002074224376622751	0.002204274912561347	0.0022100752721416306	0.0024887733533006024	0.002501992887848057	0.12330276441362466	0.12592967843027766	4.215904865038922e-07	1.706987014049588e-05	4.2090758579395315e-07	1.7042220444130063e-05
17.689443509546752	0.0017398281589976101	0.0017357956565849223	0.0019489283954728725	0.0019489492362572917	0.0020715818526648596	0.0020742692448890215	0.0022042789203163124	0.0022100781979125096	0.002488678750769558	0.002501894274657132	0.12326354592986988	0.12588961741521118	4.2677476681275694e-07	1.7383897713829644e-05	4.2608711105403263e-07	1.7355887763415012e-05
17.79603130536116	0.0017399621019985848	0.0017359311093324186	0.0019490094703978112	0.001949030983743202	0.002071627620629405	0.0020743149393103216	0.002204283124371651	0.002210081303524916	0.002488582830482297	0.002501794282473518	0.12322371618905244	0.12584893201825442	4.3202891333860016e-07	1.770395289785176e-05	4.3133675042654473e-07	1.767558951382142e-05
17.90326134626431	0.001740098233147958	0.0017360687735353177	0.001949091925804466	0.0019491141221620197	0.002071674231549588	0.002074361475774159	0.0022042875401415687	0.002210084604400424	0.0024884856068684027	0.002501692925709439	0.12318327391957726	0.12580762094080503	4.3735371535458256e-07	1.8030146719916207e-05	4.366572933720003e-07	1.800143688673872e-05
18.011137502105942	0.0017402365696016255	0.0017362086663857878	0.001949175778242115	0.0019491986680895924	0.002071721701587205	0.0020744088704607658	0.0022042921833557044	0.0022100881162770477	0.0024883870947300536	0.0025015902191524607	0.12314221785587193	0.12576568289042592	4.4274997226291524e-07	1.8362592241527587e-05	4.4204953943138836e-07	1.8333543108484118e-05
18.119663666053608	0.0017403771287638659	0.0017363508053239033	0.0019492610445379463	0.0019492846383796865	0.002071770047201707	0.0020744571398484623	0.0022042970700648433	0.0022100918552149565	0.0024882873092484602	0.0025014861779719968	0.12310054673846083	0.12572311658091034	4.482184936642486e-07	1.8701404595700133e-05	4.4751429833719825e-07	1.8672023478161215e-05
18.228843754733095	0.0017405199282919718	0.0017364952080422948	0.0019493477418021823	0.0019493720501691264	0.0020718192851556525	0.0020745063007191087	0.0022043022166466863	0.002210095837602282	0.0024881862659904197	0.0025013808177258667	0.1230582593140355	0.12567992073235829	4.537600995432878e-07	1.9046701025926538e-05	4.530523902510769e-07	1.9016995409515403e-05
18.338681708369887	0.0017406649861009978	0.0017366418924908609	0.001949435887433346	0.0019494609208830572	0.0020718694325202675	0.002074556370163689	0.002204307639811773	0.0022101000801610306	0.0024880839809149893	0.0025012741543670313	0.12301535433552653	0.12563609407123902	4.5937562038154967e-07	1.9398600924924736e-05	4.5866464583148303e-07	1.9368578467959807e-05
18.44918149093129	0.0017408123203685709	0.001736790876881592	0.0019495254991235928	0.0019495512682402513	0.002071920506681098	0.0020746073655879527	0.0022043133566094658	0.00221010459995311	0.002487980470380254	0.002501166204250382	0.12297183056216977	0.12559163533048412	4.65065897313488e-07	1.975722587588269e-05	4.6435190644185387e-07	1.9726894413762963e-05
18.56034709026951	0.0017409619495398266	0.0017369421796934823	0.0019496165948641702	0.0019496431102586133	0.0020719725253437894	0.0020746593047182267	0.0022043193844341075	0.002210109414386477	0.002487875751150247	0.002501056984139708	0.12292768675958966	0.1255465432495382	4.7083178225139355e-07	2.0122699691371704e-05	4.7011502418009554e-07	2.009206723702084e-05
18.672182518265565	0.0017411138923324055	0.0017370958196775235	0.0019497091929509543	0.0019497364652606708	0.0020720255065399392	0.002074712205607238	0.002204325741031196	0.0022101145412213585	0.002487769840401966	0.002500946511214728	0.12288292169985118	0.12550081657445056	4.766741379946815e-07	2.0495148454424683e-05	4.7595486203991233e-07	2.0464223201122067e-05
18.784691810974078	0.001741268167741572	0.0017372518158618158	0.0019498033119901043	0.0019498313518792729	0.002072079468633092	0.0020747660866401543	0.0022043324445037847	0.0022101199985766337	0.0024876627557325046	0.0025008348030783048	0.12283753416155803	0.12545445405793595	4.825938384502015e-07	2.0874700563722204e-05	4.818722942698944e-07	2.0843490893651673e-05
18.897879028768923	0.0017414247950454254	0.0017374101875567627	0.0019498989709038272	0.0019499277890633118	0.002072134430324827	0.0020748209665406698	0.0022043395133188983	0.0022101258049362963	0.002487554515166346	0.002500721877763729	0.12279152292990231	0.12540745445946128	4.885917687033614e-07	2.1261486773116456e-05	4.878682061480039e-07	2.1230001253647046e-05
19.01174825648978	0.0017415837938102004	0.001737570954360367	0.0019499961889362346	0.0019500257960836304	0.00207219041066096	0.002074876864377189	0.0022043469663141292	0.0022101319791560533	0.0024874451371627334	0.0025006077537421583	0.12274488679675205	0.12535981654530537	4.946688251950687e-07	2.1655640237150386e-05	4.939434943649484e-07	2.1623887625776828e-05
19.126303603589555	0.0017417451838956815	0.0017377341361636367	0.0019500949856593372	0.0019501253925389632	0.002072247429037868	0.0020749337995691966	0.0022043548227043317	0.0022101385404700432	0.002487334640623226	0.0025004924499301994	0.12269762456071465	0.12531153908865175	5.008259158761214e-07	2.2057296556077244e-05	5.000990672063277e-07	2.2025285806415162e-05
19.241549204282624	0.0017419089854607173	0.0017378997531560883	0.0019501953809791198	0.0019502265983620617	0.0020723055052089246	0.0020749917918936795	0.0022043631020884458	0.002210145508497653	0.0024872230448993236	0.0025003759856975847	0.12264973502722099	0.1252626208696392	5.070639603373117e-07	2.2466593819714387e-05	5.063358445647759e-07	2.2434334082943597e-05
19.357489217694134	0.0017420752189688483	0.0017380678258313625	0.0019502973951417593	0.001950329433825892	0.0020723646592910594	0.002075050861491704	0.0022043718244564255	0.0022101529032505156	0.0024871103698002905	0.002500258380875018	0.12260121700858537	0.12521306067545865	5.13383889970756e-07	2.288367265507185e-05	5.126547580822094e-07	2.2851173279880843e-05
19.474127828010037	0.0017422439051940257	0.001738238374992929	0.0019504010487399505	0.0019504339195499298	0.002072424911771434	0.002075111028875076	0.0022043810101963304	0.002210160745139561	0.0024869966356010588	0.0025001396557621427	0.12255206932408806	0.12516285730042584	5.19786648153775e-07	2.3308676274036433e-05	5.190567515227923e-07	2.32759468157262e-05
19.59146924462811	0.001742415065226463	0.0017384114217599406	0.0019505063627193301	0.0019505400765066573	0.0020724862835142547	0.0020751723149332172	0.0022043906801015134	0.002210169054982264	0.0024868818630503164	0.002500019831135656	0.1225022908000525	0.125112009546042	5.262731903720591e-07	2.374175052061167e-05	5.255427807954877e-07	2.3708800745314562e-05
19.709517702309874	0.0017425887204785815	0.0017385869875731574	0.001950613358385064	0.0019506479260280921	0.0020725487957676944	0.0020752347409400446	0.0022044008553779547	0.002210177854009985	0.002486766073378711	0.002499898928257549	0.12245188026990945	0.1250605162210856	5.328444843740593e-07	2.41830439194346e-05	5.321138138707909e-07	2.4149883797841554e-05
19.828277461333414	0.0017427648926910855	0.0017387650942010113	0.0019507220574085313	0.0019507574898124846	0.002072612470170958	0.0020752983285610457	0.002204411557651741	0.002210187163875439	0.0024866492883072015	0.0024997769688835185	0.1224008365742798	0.12500837614167776	5.395015103774187e-07	2.4632707727734182e-05	5.387708314295164e-07	2.459934744891701e-05
19.94775280764713	0.0017429436039391446	0.0017389457637457873	0.0019508324818341314	0.0019508687899311462	0.0020726773287614757	0.0020753630998605345	0.0022044228089766454	0.002210197006660361	0.002486531530055568	0.002499653975271507	0.12234915856104162	0.12495558813136937	5.462452611782603e-07	2.509089598423664e-05	5.455148267118765e-07	2.505734595731335e-05
20.067948053024427	0.0017431248766386956	0.0017391290186499024	0.0019509446540862314	0.0019509818488353883	0.0020727433939822237	0.002075429077308918	0.0022044346318419003	0.002210207404883232	0.0024864128213510587	0.0024995299701903967	0.12229684508541867	0.12490215102120744	5.53076742347211e-07	2.5557765561956547e-05	5.523468056059522e-07	2.552403641348233e-05
20.188867535219305	0.001743308733552875	0.001739314881702337	0.001951058596976252	0.0019510966893635919	0.0020728106886891925	0.0020754962837902053	0.002204447049180061	0.002210218381507182	0.0024862931854372	0.0024994049769288583	0.1222438950100394	0.12484806364981316	5.599969724375681e-07	2.6033476222542262e-05	5.592677871715801e-07	2.5999578808222346e-05
20.31051561812294	0.0017434951977985747	0.0017395033760451704	0.0019511743337098774	0.0019512133347484293	0.002072879236158992	0.002075564742609632	0.002204460084375052	0.0022102299599480856	0.0024861726460827516	0.0024992790193043755	0.12219030720502018	0.12479332486347386	5.670069830859131e-07	2.651819066806782e-05	5.662788034564714e-07	2.6484136071092124e-05
20.432896691921076	0.0017436842928531032	0.0017396945251802404	0.0019512918878943756	0.001951331808624219	0.002072949060096587	0.00207563447750137	0.0022044737612703313	0.002210242164082708	0.0024860512275908407	0.0024991521216723776	0.12213608054804727	0.1247379335161956	5.741078191977278e-07	2.7012074595766933e-05	5.73380899834483e-07	2.6977874132638746e-05
20.55601517325261	0.0017438760425610132	0.00173988835297595	0.001951411283546128	0.001951452135034394	0.002073020184643195	0.002075705512636478	0.00220448810417723	0.0022102550182570907	0.00248592895480822	0.0024990243089355927	0.12208121392443701	0.12468188846980299	5.813005392041326e-07	2.7515296757707475e-05	5.805751352814387e-07	2.7480961985237862e-05
20.679875505368887	0.0017440704711410287	0.0017400848836741883	0.0019515325450982274	0.0019515743384391543	0.0020730926343843245	0.0020757778726309267	0.002204503137883446	0.0022102685472950383	0.002485805853134748	0.0024988956065535345	0.12202570622723131	0.12462518859400129	5.885862151260718e-07	2.80280290131385e-05	5.87862582260637e-07	2.7993571726003807e-05
20.804482158294064	0.0017442676031931155	0.0017402841418973955	0.0019516556974082556	0.001951698443723215	0.0020731664343579506	0.0020758515825537744	0.002204518887661649	0.0022102827765067756	0.002485681948532958	0.002498766040552152	0.12196955635725595	0.12456783276646513	5.959659328483996e-07	2.8550446389774553e-05	5.952443271790842e-07	2.851587862873206e-05
20.92983962898646	0.0017444674637057077	0.0017404861526557583	0.001951780765766213	0.0019518244762037654	0.0020732416100628748	0.0020759266679355667	0.0022045353792783107	0.0022102977316977956	0.0024855572675378922	0.002498635637533678	0.12191276322320795	0.12450981987291121	6.034407922742707e-07	2.9082727143525666e-05	6.027214705436185e-07	2.9048061201575326e-05
21.055952441500814	0.001744670078063042	0.0017406909413545553	0.0019519077759025908	0.0019519524616385048	0.002073318187467207	0.002076003154776814	0.00220455263900267	0.002210313439177811	0.002485431837267023	0.0024985044246866274	0.1218553257417346	0.12445114880718088	6.110119074968778e-07	2.962505281683958e-05	6.10295126915808e-07	2.959030123611539e-05
21.18282514715158	0.0017448754720526607	0.0017408985338016232	0.001952036753996578	0.0019520824262338884	0.0020733961930170333	0.0020760810695566474	0.002204570693615819	0.0022103299257699126	0.0024853056854304075	0.0024983724297959805	0.12179724283749885	0.1243918184713151	6.186804070301699e-07	3.0177608302095482e-05	6.179664254427758e-07	3.014278388602243e-05
21.31046232467717	0.001745083671873043	0.0017411089562150025	0.0019521677266844666	0.0019522143966535187	0.0020734756536452295	0.002076160439241705	0.002204589570420045	0.00221034721881989	0.0024851788403410036	0.0024982396812535594	0.12173851344326778	0.12433182777562764	6.264474339372217e-07	3.074058190311035e-05	6.257365098207707e-07	3.070569771879139e-05
21.438868580405217	0.0017452947041413965	0.0017413222352306952	0.0019523007210681782	0.0019523484000266637	0.0020735565967804465	0.00207624129129506	0.002204609297248266	0.0022103653462057313	0.0024850513309251664	0.002498106208068566	0.1216791364999829	0.12427117563880496	6.343141461112589e-07	3.131416540091969e-05	6.336065384755785e-07	3.127923477885819e-05
21.568048548418737	0.0017455085959015917	0.0017415383979105953	0.001952435764723974	0.0019524844639569876	0.0020736390503562703	0.0020763236536854336	0.0022046299024736974	0.002210384336347271	0.002484923186733339	0.00249797203987833	0.12161911095684376	0.12420986098796115	6.422817164109668e-07	3.189855411767084e-05	6.415776849615085e-07	3.186359066242872e-05
21.69800689072348	0.001745725374632257	0.0017417574717505711	0.0019525728857113062	0.0019526226165313973	0.002073723042820539	0.002076407554896518	0.0022046514150196495	0.002210404218216039	0.0024847944379509388	0.00249783720695924	0.1215584357713858	0.12414788275873365	6.503513328877386e-07	3.249394698373598e-05	6.496511379770059e-07	3.245896457559905e-05
21.828748297416116	0.0017459450682550254	0.0017419794846886916	0.0019527121125818925	0.0019527628863291078	0.0020738086031448534	0.002076493023936486	0.0022046738643695446	0.002210425021345299	0.0024846651154094204	0.0024977017402378655	0.12149710990954589	0.1240852398953556	6.585241990268026e-07	3.3100546607600645e-05	6.578281016439425e-07	3.306555940568723e-05
21.960277486853503	0.0017461677051429495	0.0017422044651136408	0.001952853474388892	0.0019529053024308375	0.002073895760834259	0.0020765800903476926	0.0022046972805771187	0.0022104467758402523	0.0024845352505975683	0.002497565671302298	0.12143513234576378	0.12402193135073988	6.668015338773259e-07	3.371855934053425e-05	6.661097957452733e-07	3.368358179156594e-05
22.092599205822967	0.0017463933141290582	0.0017424324418732545	0.001952997000696301	0.0019530498944281965	0.002073984545937093	0.0020766687842165496	0.0022047216942767548	0.002210469512388438	0.0024844048756729473	0.0024974290324136453	0.1213725020630356	0.12395795608655838	6.751845723082864e-07	3.4348195350419886e-05	6.744974558594782e-07	3.431324219116405e-05
22.225718229713628	0.0017466219245151175	0.0017426634442832584	0.001953142721588525	0.0019531966924332743	0.0020740749890550527	0.0020767591361835758	0.002204747136694111	0.0022104932622703404	0.002484274023473608	0.002497291856517813	0.12130921805301575	0.12389331307331847	6.836745652773549e-07	3.498966869547315e-05	6.829923336814855e-07	3.495475495807199e-05
22.359639362688714	0.0017468535660805343	0.0017428975021361727	0.001953290667680136	0.001953345727088371	0.0020741671213534278	0.002076851177453676	0.0022047736396568506	0.0022105180573701783	0.002484142727529974	0.0024971541772574233	0.1212452793160746	0.12382800129045053	6.922727799592646e-07	3.564319739313149e-05	6.915956971388984e-07	3.5608338409931495e-05
22.494367437858962	0.0017470882690914292	0.0017431346457103616	0.001953440870125778	0.00195349702957593	0.002074260974571526	0.002076944939806547	0.0022048012356056185	0.002210543930186881	0.002484011022076934	0.002497016028983973	0.12118068486139413	0.12376201972638373	7.009805000198974e-07	3.6309003497658754e-05	7.003088306756222e-07	3.6274214906595326e-05
22.629907317457054	0.00174732606430991	0.0017433749057793	0.0019535933606303264	0.001953650631628688	0.002074356581033312	0.002077040455607363	0.002204829957605224	0.0022105709138453143	0.0024838789420661904	0.002496877446770237	0.12111543370703777	0.1236953673786283	7.097990258339917e-07	3.698731317614001e-05	7.091330354834502e-07	3.695261092662161e-05
22.766263893012997	0.001747566983003509	0.0017436183136209824	0.0019537481714591667	0.0019538065655399666	0.0020744539736582282	0.0020771377578175806	0.002204859839356003	0.0022105990421076704	0.002483746523178779	0.0024967384664228488	0.12104952488003849	0.12362804325386295	7.187296747201977e-07	3.7678356785919576e-05	7.180696296703315e-07	3.764375714199186e-05
22.903442085530802	0.0017478110569548052	0.001743864901027556	0.0019539053354487488	0.0019539648641742403	0.0020745531859722405	0.002077236880006017	0.0022048909152054324	0.0022106283493851034	0.0024836138018378786	0.0024965991244951455	0.12098295741647092	0.123560046368	7.277737811674581e-07	3.8382368953759904e-05	7.271199486316021e-07	3.834788850409776e-05
23.041446845665973	0.0017480583184712433	0.0017441147003150921	0.001954064886017289	0.0019541255609777887	0.002074654252119069	0.0020773378563601	0.002204923220159918	0.002210658870749543	0.0024834808152217704	0.0024964594583002267	0.12091573036152901	0.12349137574628843	7.369326970657272e-07	3.9099588656887896e-05	7.36285345095955e-07	3.906524431562808e-05
23.180283153904217	0.001748308800395134	0.0017443677443335966	0.001954226857175685	0.0019542886899896763	0.0020747572068716574	0.0020774407216973237	0.00220495678989684	0.0022106906419457678	0.0024833476012771217	0.0024963195059242533	0.1208478427696166	0.12342203042337803	7.462077919878629e-07	3.9830259306650184e-05	7.45567189489732e-07	3.9796068318942446e-05
23.31995602074116	0.0017485625361138627	0.0017446240664771933	0.001954391283538664	0.0019544542858528626	0.0020748620856438425	0.002077545511476959	0.0022049916607768064	0.002210723699403696	0.002483214198732448	0.002496179306239993	0.12077929370441963	0.12335200944341644	7.556004533847832e-07	4.057462883033658e-05	7.549668701979997e-07	4.054060878083687e-05
23.460470486863187	0.001748819559570279	0.0017448837006944975	0.0019545582003361135	0.001954622383825572	0.0020749689245022473	0.0020776522618119516	0.0022050278698561338	0.002210758080250875	0.0024830806471118315	0.002496038898920593	0.12071008223899259	0.12328131186011046	7.651120868482769e-07	4.1332949757999504e-05	7.644857937640429e-07	4.12991185764211e-05
23.60183162332936	0.0017490799052733096	0.0017451466814992188	0.001954727643424662	0.0019547930197928325	0.0020750777601784057	0.002077761009481069	0.0022050654548995624	0.002210793822325258	0.002482946986748906	0.002495898324453631	0.12064020745582932	0.12320993673683533	7.747441163764163e-07	4.210547931010611e-05	7.741253851478377e-07	4.207185527638213e-05
23.744044531754422	0.0017493436083087601	0.0017454130439809423	0.0019548996492994453	0.0019549662302782854	0.0020751886300811122	0.0020778717919412567	0.0022051044543932247	0.0022108309641881733	0.002482813258801082	0.0024957576241553974	0.1205696684469593	0.12313788314670063	7.844979846485106e-07	4.2892479487743884e-05	7.83887088002741e-07	4.2859081237245356e-05
23.887114344492932	0.0017496107043503536	0.0017456828238161524	0.001955074255106144	0.0019551420524562147	0.002075301572309017	0.0020779846473402536	0.002205144907557839	0.0022108695451375534	0.002482679505264043	0.002495616840185449	0.12049846431401386	0.12306515017262559	7.943751532410795e-07	4.369421716099442e-05	7.937723649131465e-07	4.366106369191325e-05
24.031046224824397	0.0017498812296709557	0.0017459560572794378	0.0019552514986532197	0.0019553205241637553	0.0020754166256634374	0.00207809961452942	0.002205186854362151	0.002210909605221421	0.0024825457689864844	0.002495476015561419	0.1204265941683086	0.12299173690744528	8.043771029348987e-07	4.451096416374645e-05	8.037826976980619e-07	4.447807484286859e-05
24.175845367139747	0.001750155221154043	0.0017462327812549528	0.001955431418424381	0.0019555016839134264	0.002075533829661448	0.002078216733076843	0.0022052303355366582	0.002210951185251629	0.002482412093685146	0.002495335194174122	0.12035405713094213	0.12291764245397277	8.145053339700045e-07	4.534299738812031e-05	8.139195876522357e-07	4.531039195726505e-05
24.32151699712871	0.0017504327163053808	0.0017465130332480682	0.0019556140535913306	0.0019556855709058183	0.0020756532245491846	0.0020783360432806578	0.002205275392587541	0.002210994326817837	0.0024822785239601046	0.002495194420802887	0.12028085233285289	0.12284286592509527	8.247613662989636e-07	4.61905988792255e-05	8.2418455582111e-07	4.615829746207334e-05
24.468066371968433	0.0017507137532649468	0.0017467968513972887	0.0019557994440267106	0.0019558722250425787	0.0020757748513154264	0.0020784575861826494	0.002205322067810906	0.002211039072301768	0.002482145105310351	0.0024950537411312307	0.12020697891492045	0.12276740644385027	8.35146739927746e-07	4.705405593674605e-05	8.345791433061328e-07	4.702207904433431e-05
24.61549878051318	0.0017509983708190763	0.0017470842744863697	0.001955987630317327	0.001956061686939641	0.0020758987517054336	0.002078581403582099	0.002205370404307265	0.002211085464891746	0.0024820118841496585	0.002494913201762763	0.12013243602803847	0.12269126314351358	8.456630151247591e-07	4.7933661211529976e-05	8.451049115154249e-07	4.790202975030189e-05
24.763819543485244	0.0017512866084128445	0.0017473753419566826	0.00195617865377764	0.00195625399794069	0.0020760249682350326	0.002078707538049901	0.0022054204459963068	0.0022111335485974714	0.0024818789078227123	0.002494772850237415	0.12005722283319353	0.12261443516767717	8.563117727617212e-07	4.882971281106041e-05	8.557634424933777e-07	4.879844808952649e-05
24.91303401366693	0.001751578506162708	0.0017476700939198547	0.0019563725564634695	0.0019564492001309026	0.002076153544205002	0.0020788360329429536	0.0022054722376319384	0.0022111833682651235	0.002481746224621604	0.0024946327350479688	0.1199813385015576	0.12253692167034475	8.670946146068295e-07	4.974251440303945e-05	8.665563391782594e-07	4.971163813743962e-05
25.063147576093755	0.0017518741048693786	0.0017479685711706064	0.001956569381186021	0.001956647336350966	0.002076284523715701	0.0020789669324188112	0.002205525824817609	0.0022112349695927	0.002481613883802533	0.0024944929056568655	0.11990478221455776	0.122458721815998	8.780131635788974e-07	5.0672375320026664e-05	8.774852257127305e-07	5.0641909643212024e-05
25.214165648248784	0.0017521734460309625	0.001748270815199881	0.0019567691715261285	0.001956848450211327	0.002076417951681999	0.0020791002814506366	0.002205581254021931	0.0022112883991456758	0.0024814819356029057	0.0024943534125133424	0.11982755316397291	0.12237983477969612	8.890690641125132e-07	5.1619610671627125e-05	8.885517477777785e-07	5.158957813955478e-05
25.366093680258146	0.0017524765718563522	0.0017485768682082173	0.001956971971848833	0.0019570525861067702	0.002076553873848491	0.0020792361258424284	0.0022056385725946043	0.0022113437043729763	0.002481350431258701	0.0024942143070708876	0.11974965055200618	0.12230025974715925	9.002639824269229e-07	5.258454145262714e-05	8.9975757285813e-07	5.2554965051354596e-05
25.518937155087716	0.0017527835252788835	0.001748886773119386	0.0019571778273181997	0.0019572597892312396	0.002076692336804992	0.002079374512244538	0.0022056978287826176	0.002211400933623191	0.0024812194230221575	0.002494075641805004	0.1196710735913669	0.12221999591484072	9.115996068400148e-07	5.356749465657007e-05	9.111043905666444e-07	5.353839780991576e-05
25.672701588741027	0.0017530943499702667	0.0017492005735943084	0.001957386783912427	0.0019574701055929625	0.002076833388002342	0.002079515488169495	0.0022057590717467768	0.0022114601361611606	0.0024810889641798065	0.002493937470231295	0.11959182150536081	0.12213904249002455	9.230776481169989e-07	5.456880339210768e-05	9.225939130034014e-07	5.454020997008868e-05
25.827392530458226	0.001753409090354792	0.0017495183140452334	0.001957598888439273	0.0019576835820298744	0.0020769770757685106	0.002079659102008132	0.0022058223515785476	0.0022115213621848448	0.0024809591090708375	0.002493799846923932	0.11951189352796697	0.12205739869090228	9.346998397670447e-07	5.5588806999684603e-05	9.342278750306549e-07	5.556074132545552e-05
25.983015562916506	0.0017537277916238124	0.001749840039650207	0.0019578141885517692	0.001957900266225328	0.00207712344932501	0.0020798054030460164	0.002205887719317214	0.002211584662842524	0.002480829913105778	0.002493662827534386	0.11943128890392127	0.12197506374666484	9.464679383945629e-07	5.662785117266367e-05	9.460080346301858e-07	5.660033803051023e-05
26.139576302431465	0.0017540504997505123	0.0017501657963678214	0.001958032732764225	0.001958120206724133	0.002077272558803631	0.0020799544414802076	0.0022059552269673706	0.002211650090250317	0.00248070143278556	0.002493526468810583	0.11935000688880822	0.12189203689757681	9.583837240262003e-07	5.7686288079117354e-05	9.579361732580532e-07	5.765935272328271e-05
26.297080399159835	0.0017543772615049838	0.0017504956309522708	0.0019582545704685695	0.001958343452948866	0.0020774244552634923	0.0020801062684363313	0.0022060249275167223	0.002211717697510052	0.0024805737257209064	0.002493390828616372	0.11926804674913032	0.12180831739507908	9.704490004499786e-07	5.87644764867834e-05	9.700140961368953e-07	5.873814464890659e-05
26.455533537303385	0.0017547081244695798	0.0017508295909686798	0.00195847975195101	0.0019585700552165516	0.0020775791907084273	0.0020802609359859814	0.0022060968749542686	0.0022117875387274444	0.0024804468506520933	0.0024932559659513608	0.11918540776239885	0.12172390450185294	9.826655955752495e-07	5.98627818914621e-05	9.82243632647109e-07	5.9837079788849223e-05
26.614941435314055	0.0017550431370545899	0.001751167724808768	0.0019587083284089827	0.0019588000647556463	0.002077736818104705	0.002080418497164468	0.0022061711242888017	0.0022118596690306686	0.0024803208674690925	0.002493121940971129	0.11910208921722465	0.12163879749191472	9.950353617822413e-07	6.098157664669035e-05	9.94626636686806e-07	6.095653099180698e-05
26.77530984610034	0.0017553823485142235	0.0017515100817068014	0.0019589403519684944	0.001959033533723321	0.002077897391399092	0.002080579005988902	0.002206247731567763	0.00221193414458926	0.002480195837232061	0.0024929888150078245	0.11901809041338246	0.12155299565071546	1.0075601762733408e-06	6.212124009574715e-05	1.0071649869927354e-06	6.209687810437847e-05
26.93664455723489	0.0017557258089629009	0.001751856711755877	0.0019591758757017343	0.001959270515223142	0.0020780609655372635	0.002080742517476626	0.0022063267538964797	0.002212011022633348	0.002480071822192239	0.002492856650591115	0.11893341066191813	0.12146649827519829	1.0202419414521297e-06	6.328215870854415e-05	1.019860587542741e-06	6.325850810895428e-05
27.098951391163432	0.0017560735693918851	0.0017522076659245165	0.001959414953645088	0.001959511063323063	0.0020782275964825797	0.0020809090876640172	0.002206408249457743	0.0022120903614733355	0.0024799488858132353	0.002492725511469577	0.11884804928521485	0.12137930467390692	1.0330825853163e-06	6.446472622106958e-05	1.0327153679252563e-06	6.444181526205073e-05
27.26223620541477	0.0017564256816862342	0.0017525629960736123	0.001959657640817479	0.0019597552330737735	0.0020783973412352207	0.0020810787736256406	0.002206492277531788	0.0022121722205198876	0.0024798270927926937	0.0024925954626324404	0.11876200561708361	0.12129141416706445	1.0460840618037315e-06	6.566934377361111e-05	1.0457312837235458e-06	6.564720123503065e-05
27.426504892812353	0.0017567821986421031	0.0017529227549736956	0.0019599039932390815	0.001960003080527419	0.00207857025785169	0.0020812516334937884	0.0022065788985166463	0.002212256660304325	0.002479706509084401	0.0024924665703317805	0.11867527900284501	0.12120282608665092	1.059248351188008e-06	6.689642005647256e-05	1.0589103168765282e-06	6.687507525793279e-05
27.59176338168682	0.0017571431739843643	0.0017532869963225472	0.0019601540679503654	0.001960254662756666	0.002078746405464706	0.0020814277264783786	0.0022066681739488815	0.002212343742499421	0.0024795872019207645	0.0024923389021050844	0.1185878687994208	0.12111353977650284	1.0725774604930169e-06	6.814637145785563e-05	1.0722544761029157e-06	6.81258542677976e-05
27.758017636089992	0.0017575086623846247	0.0017536557747631803	0.0019604079230315804	0.00196051003787418	0.002078925844303477	0.0020816071128872734	0.0022067601665247526	0.0022124335299406094	0.00247946923983576	0.002492212526798292	0.11849977437541072	0.12102355459239444	1.0860734238702513e-06	6.941962221201914e-05	1.0857657973010679e-06	6.939996305893592e-05
27.925273656010095	0.0017578787194795604	0.0017540291459021582	0.001960665617622573	0.001960769265052443	0.0020791086357143684	0.0020817898541469594	0.0022068549401217503	0.002212526086647542	0.002479352692688276	0.0024920875145892293	0.1184109951111756	0.12093286990211582	1.099738303028154e-06	7.071660455443274e-05	1.0994463439462435e-06	7.069783443564015e-05
28.09353747758831	0.0017582534018896478	0.0017544071663283054	0.001960927211943015	0.0019610324045440043	0.002079294842181985	0.0020819760128236633	0.002206952559820578	0.002212621477846146	0.0024792376316859306	0.002491963937011508	0.11832153039892451	0.12084148508556831	1.1135741876415126e-06	7.203775887792974e-05	1.113298207521679e-06	7.201990936983593e-05
28.2628151733366	0.0017586327672382551	0.0017547898936317676	0.0019611927673130096	0.0019612995177020975	0.0020794845273506522	0.0020821656526448544	0.002207053091927546	0.0022127197699910576	0.0024791241294093067	0.002491841866978856	0.11823137964280617	0.12074939953485236	1.1275831957617208e-06	7.338353389063634e-05	1.1273235079175756e-06	7.336663715923342e-05
28.43311285235687	0.0017590168741711172	0.0017551773864234778	0.0019614623461741473	0.0019615706670016862	0.002079677756046326	0.002082358838521186	0.002207156603997397	0.00221282103078848	0.002479012259836672	0.002491721378809946	0.11814054225897899	0.12065661265434084	1.1417674742842873e-06	7.475438678183899e-05	1.141524393908147e-06	7.473847559313906e-05
28.604436660561465	0.0017594057823762269	0.0017555697043550016	0.001961736012110949	0.0019618459160609205	0.0020798745942989375	0.0020825556365688643	0.002207263164856597	0.0022129253292195463	0.002478902098369161	0.002491602548253657	0.11804901767570637	0.12056312386078397	1.1561291993504239e-06	7.615078338601977e-05	1.1559030435549442e-06	7.613589111715724e-05
28.77679278089485	0.0017597995526040784	0.0017559669081387817	0.0019620138298727064	0.0019621253296630108	0.0020800751093651565	0.002082756114132445	0.002207372844627028	0.002213032735564055	0.0024787937218564266	0.002491485452514825	0.11795680533344091	0.12046893258338018	1.1706705768084816e-06	7.757319835333121e-05	1.1704616646526778e-06	7.755935900266575e-05
28.950187433556945	0.001760198246688373	0.0017563690595687948	0.0019622958653958394	0.0019624089737785566	0.0020802793697516303	0.0020829603398080923	0.0022074857147502238	0.002213143321424726	0.002478687208622799	0.0024913701702804995	0.11786390468490691	0.12037403826386354	1.1853938426996738e-06	7.9022115325178e-05	1.1852024952314216e-06	7.900936352384091e-05
29.124626876227456	0.0017606019275671072	0.0017567762215416384	0.0019625821858266137	0.0019626969155882904	0.0020804874452386604	0.0020831683834672955	0.0022076018480119814	0.002213257159751933	0.002478582638493924	0.002491256781746697	0.11777031519517801	0.12027844035660809	1.2003012636648686e-06	8.049802710746734e-05	1.2001278039677418e-06	8.048639813118541e-05
29.30011740429177	0.0017610106593040859	0.0017571884580779998	0.001962872859544347	0.0019629892235062986	0.0020806994069043454	0.002083380316281033	0.002207721318567535	0.002213374324868852	0.002478480092823921	0.002491145368645639	0.11767603634177609	0.12018213832868826	1.2153951374745467e-06	8.200143585507247e-05	1.2152398906947054e-06	8.19909656347706e-05
29.476665351068124	0.0017614245071109027	0.0017576058343446203	0.001963167956185087	0.001963285967203695	0.002080915327149221	0.0020835962107444484	0.002207844201967179	0.0022134948924971915	0.0024783796545230713	0.0024910360142735453	0.11758106761474524	0.12008513165998665	1.2306777934780952e-06	8.353285325435333e-05	1.2305410868771946e-06	8.352357838897762e-05
29.654277088036206	0.0017618435373693256	0.0017580284166766544	0.001963467546665727	0.0019635872176327696	0.0020811352797213555	0.002083816140701975	0.0022079705751823974	0.0022136189397833563	0.002478281408085995	0.0024909288035189453	0.11748540851674337	0.11998741984326819	1.2461515931120812e-06	8.509280071289371e-05	1.2460337560906906e-06	8.508475848051367e-05
29.832959025067048	0.0017622678176541656	0.0017584562726005138	0.0019637717032086493	0.0019638930470516074	0.00208135933974198	0.002084040181372994	0.002208100516632523	0.002213746545325159	0.002478185439620447	0.0024908238228915315	0.11738905856312269	0.11988900238427497	1.261818930411128e-06	8.668180955251348e-05	1.2617202945616399e-06	8.667503792286757e-05
30.0127176106544	0.0017626974167565966	0.0017588894708571565	0.0019640804993668174	0.001964203529049225	0.0020815875837315893	0.0020842684093779758	0.0022082341062118925	0.0022138777891990463	0.0024780918368765767	0.002490721160551565	0.11729201728201578	0.11978987880180637	1.2776822324684842e-06	8.83004212028915e-05	1.2776031316167474e-06	8.829495885037675e-05
30.193559332147448	0.0017631324047079433	0.001759328081425851	0.001964394010049411	0.0019645187385711822	0.002081820089636584	0.0020845009027651478	0.002208371425317566	0.0022140127529878626	0.0024780006892768133	0.0024906209063398554	0.1171942842144181	0.11969004862781288	1.293743960029299e-06	8.994918740717894e-05	1.293684730270181e-06	8.994507372261928e-05
30.37549071598484	0.0017635728528039788	0.0017597721755484455	0.0019647123115479324	0.0019648387519457374	0.002082056936856444	0.0020847377410377036	0.0022085125568775724	0.0022141515198091538	0.0024779120879463118	0.002490523151808323	0.11709585891427994	0.11958951140747222	1.3100066079867537e-06	9.16286704242264e-05	1.309967587725773e-06	9.16259455283619e-05
30.55851832793038	0.0017640188336296822	0.001760221825754102	0.0019650354815628746	0.0019651636469104937	0.002082298206271426	0.0020849790051815356	0.002208657585379716	0.0022142941743440413	0.0024778261257439845	0.0024904279902511314	0.11699674094858518	0.11948826669928803	1.3264727058981407e-06	9.333944323791643e-05	1.3264542359061118e-06	9.333814799478146e-05
30.742648773309874	0.0017644704210845366	0.0017606771058845565	0.001965363599230908	0.001965493502639612	0.0020825439802708286	0.0020852247776935342	0.0022088065969009672	0.0022144408028666536	0.002477742897294136	0.00249033551673645	0.11689692989744224	0.1193863140751676	1.3431448185755382e-06	9.508208977210275e-05	1.3431472420267349e-06	9.508226580251522e-05
30.92788869724955	0.0017649276904083049	0.0017611380911198814	0.0019656967451526096	0.001965828399771554	0.002082794342781812	0.002085475142610445	0.002208959679137386	0.002214591493274167	0.0024776624990187016	0.00249024582813881	0.11679642535415702	0.11928365312052068	1.3600255466322472e-06	9.685720510954621e-05	1.3600492091460359e-06	9.685889480454124e-05
31.114244784915854	0.0017653907182073778	0.0017616048580047952	0.001966035001420777	0.0019661684204373988	0.002083049379298805	0.0020857301855383066	0.002209116921434726	0.0022147463351173827	0.0024775850291701373	0.0024901590231720945	0.1166952269253333	0.11918028343432562	1.3771175270882105e-06	9.86653957165129e-05	1.3771627767724184e-06	9.866864225122063e-05
31.30172376175672	0.001765859582481629	0.001762077484475487	0.001966378451649281	0.001966513648289724	0.002083309176913497	0.0020859899936824856	0.002209278414819554	0.002214905419631989	0.0024775105878649443	0.002490075202423201	0.11659333423094635	0.11907620462923149	1.3944234339051745e-06	0.00010050727966842699	1.3944906214072642e-06	0.00010051212701644996
31.4903323937443	0.0017663343626518272	0.0017625560498870062	0.0019667271810025278	0.0019668641685320447	0.002083573824345423	0.002086254655878293	0.0022094442520310563	0.002215068839770394	0.002477439277117813	0.0024899944683863056	0.11649074690443505	0.11897141633165466	1.4119459785929753e-06	0.000102383486882629	1.412035457154688e-06	0.00010238997983158526
31.68007748761912	0.001766815139587619	0.0017630406350412165	0.0019670812762254963	0.00196722006794892	0.002083843411973169	0.0020865242626222397	0.0022096145275534254	0.0022152366902341886	0.002477371200876487	0.002489916925497834	0.1163874645927819	0.11886591818183496	1.4296879108591926e-06	0.00010429465936084847	1.4298000363495086e-06	0.00010430284352580532
31.870965891135747	0.001767301995636091	0.0017635313222153191	0.001967440825674415	0.001967581434936593	0.0020841180318662213	0.0020867989061039063	0.0022097893376489463	0.0022154090675073003	0.0024773064650572794	0.002489842680172127	0.11628348695660029	0.11875970983395141	1.4476520191980882e-06	0.00010624145142873465	1.447787150162666e-06	0.00010625137326769618
32.063004493309954	0.0017677950146509037	0.00176402819519096	0.001967805919348033	0.0019679483595342936	0.002084397777817426	0.0020870786802384606	0.002209968780391704	0.002215586069889755	0.0024772451775812846	0.0024897718408377666	0.11617881367021984	0.11865279095619302	1.465841131522913e-06	0.00010822452998604515	1.4659996292534783e-06	0.00010823623681666117
32.25620022466719	0.0017682942820220417	0.0017645313392839613	0.0019681766489195447	0.0019683209334561864	0.002084682745376138	0.0020873636806998394	0.002210152955701982	0.0022157677975321735	0.002477187448411333	0.0024897045179746616	0.11607344442176863	0.11854516123085199	1.4842581158311732e-06	0.00011024457476127569	1.4844403443889376e-06	0.00011025811477488601
32.45056005749291	0.0017687998847061748	0.001765040841374625	0.001968553107769164	0.001968699250123931	0.002084973031882015	0.0020876540049545797	0.0022103419653813536	0.0022159543524709014	0.0024771333895896256	0.0024896408241518184	0.1159673789132598	0.11843682035441011	1.502905880856019e-06	0.00011230227857128572	1.503112207128926e-06	0.00011231770084935144
32.64609100608406	0.0017693119112576474	0.0017655567899387237	0.0019689353910173385	0.0019690834046999705	0.0020852687364995167	0.0020879497522963675	0.0022105359131484687	0.0022161458386638975	0.0024770831152761737	0.002489580874065902	0.11586061686068261	0.11832776803761823	1.5217873767289086e-06	0.00011439834758558698	1.522018170498421e-06	0.00011441570211712104
32.84280012700226	0.0017698304518601058	0.0017660792750790672	0.0019693235955587	0.001969473494121413	0.002085569960253079	0.0020882510238812543	0.0022107349046755717	0.0022163423620272936	0.0024770367417879286	0.002489524784580523	0.1157531579940752	0.11821800400559442	1.5409055956639578e-06	0.00011653350159795961	1.5411612296484245e-06	0.00011655283929556948
33.040694519328454	0.0017703555983587889	0.001766608388557778	0.001969717820096651	0.0019698696171347066	0.0020858768060630323	0.0020885579227636164	0.0022109390476257435	0.0022165440304727415	0.002476994387638749	0.002489472674766334	0.11564500205761587	0.11810752799789771	1.5602635727108086e-06	0.00011870847430750509	1.560544422614038e-06	0.00011872984702432365
33.239781324919136	0.0017708874442934975	0.001767144223829225	0.0019701181651786987	0.001970271874330949	0.00208618937878224	0.0020888705539328393	0.0022111484516909178	0.002216750953945495	0.00247695617358014	0.0024894246659418993	0.1155361488097089	0.11799633976863029	1.5798643864086206e-06	0.00012092401359775629	1.5801708309736567e-06	0.00012094747414459484
33.44006772866406	0.00177142608493223	0.0017676868760736135	0.001970524733232503	0.0019706803681819656	0.0020865077852334738	0.002089189024350739	0.0022113632286306422	0.0022169632444632376	0.002476922222642788	0.002489380881715386	0.11542659802306478	0.11788443908650618	1.5997111595302677e-06	0.0001231808818268898	1.600043580597503e-06	0.00012320648399055667
33.64156095874556	0.001771971617305532	0.0017682364422313202	0.001970937628602657	0.001971095203077106	0.002086832134247568	0.0020895134429897637	0.0022115834923116403	0.002217181016155737	0.002476892660178946	0.002489341448027091	0.11531634948479014	0.11777182573495246	1.6198070598594932e-06	0.00012547985612748613	1.6201658424273846e-06	0.00012550765468849479
33.84426828689945	0.0017725241402415802	0.0017687930210379284	0.001971356957588259	0.0019715164853608266	0.0020871625367023575	0.0020898439208719777	0.00221180935874818	0.0022174043853052865	0.0024768676139056687	0.002489306493192822	0.11520540299646571	0.11765849951218571	1.6401553009229644e-06	0.00012782172870623443	1.6405408332026764e-06	0.00012785177945795478
34.04819702867729	0.0017730837544019597	0.0017693567130599847	0.001971782828481213	0.001971944323371031	0.0020874991055623952	0.0020901805711088335	0.002212040946143261	0.0022176334703879665	0.0024768472139488963	0.0024892761479481354	0.11509375837424372	0.11754446023129866	1.6607591427665602e-06	0.00013020730715418427	1.6611718162426806e-06	0.00013023966692127242
34.25335454371064	0.0017736505623182411	0.0017699276207315245	0.0019722153516053787	0.001972378827478204	0.0020878419559195107	0.002090523508941771	0.002212278374930625	0.00221786839211577	0.0024768315928884277	0.002489250545493465	0.11498141544891007	0.11742970772035642	1.6816218927906412e-06	0.00013263741476654545	1.682062102261947e-06	0.00013267214142331785
34.45974823597649	0.0017742246684292876	0.001770505848391359	0.0019726546393564843	0.0019728201101253807	0.002088191205034195	0.0020908728517836585	0.0022125217678176635	0.0022181092734795613	0.0024768208858038333	0.0024892298215401783	0.11486837406599039	0.11731424182246758	1.7027469065167972e-06	0.00013511289086287626	1.703215050171715e-06	0.00013515004335346026
34.66738555406454	0.0017748061791193754	0.0017710915023211409	0.001973100806242906	0.001973268285868894	0.002088546972377831	0.002091228719261071	0.0022127712498291774	0.002218356239792922	0.0024768152303212393	0.002489214114357527	0.11475463408582297	0.11719806239588614	1.7241375884239837e-06	0.00013763459111892917	1.7246340679065095e-06	0.00013767422947857932
34.87627399144595	0.0017753952027570936	0.0017716846907842511	0.001973553968927271	0.001973723471420058	0.0020889093796758107	0.00209159123325747	0.0022130269483520296	0.002218609418736924	0.002476814766661098	0.002489203564820585	0.11464019538364252	0.11708116931408123	1.7457973928132822e-06	0.00014020338790748932	1.7463226132776247e-06	0.0001402455732817387
35.086421086743854	0.0017759918497350796	0.0017722855240654856	0.001974014246268948	0.0019741857856876393	0.00208927855095154	0.0020919605179572486	0.0022132889931807467	0.0022188689404057877	0.0024768196376869136	0.00248919831645913	0.11452505784966947	0.11696356246583267	1.7677298246709244e-06	0.00014282017064376484	1.768284194833547e-06	0.00014286496530857562
35.29783442400536	0.0017765962325106079	0.0017728941145115974	0.001974481759367413	0.001974655349821249	0.002089654612571362	0.002092336699890718	0.0022135575165640256	0.002219134937353496	0.0024768299889549703	0.00248919851550753	0.11440922138918701	0.11684524175531406	1.7899384405408586e-06	0.00014548584613938154	1.7905223727594094e-06	0.00014553331352362697
35.51052163297529	0.0017772084656470064	0.0017735105765726992	0.0019749566316065227	0.001975132287255658	0.002090037693290409	0.002092719907980013	0.00221383265325224	0.002219407544641396	0.002476845968765048	0.0024892043109556506	0.1142926859226388	0.11672620710218364	1.8124268494242035e-06	0.00014820133896492615	1.8130407597625672e-06	0.00014825154367231752
35.72449038937153	0.001777828665855992	0.0017741350268445318	0.0019754389886997518	0.001975616723756024	0.0020904279242994154	0.0020931102735859664	0.0022141145405458816	0.002219686899886723	0.0024768677282121948	0.0024892158546007855	0.11417545138568667	0.11660645844165297	1.8351987137194686e-06	0.00015096759182159358	1.8358430220050126e-06	0.00015102059965194092
35.93974841516195	0.0017784569520408722	0.0017747675841116549	0.001975928958736327	0.0019761087874640704	0.00209082543927251	0.00209350793055595	0.0022144033183450606	0.002219973143312206	0.002476895421239565	0.0024892333011006587	0.11405751772931812	0.11648599572458995	1.8582577501627742e-06	0.00015378556592055004	1.8589328800540025e-06	0.00015384144389213317
36.15630347884324	0.0017790934453406993	0.0017754083693915365	0.0019764266722283653	0.001976608608945248	0.0020912303744160085	0.0020939130152727377	0.002214699129200003	0.0022202664177966677	0.002476929204692315	0.0024892568080275256	0.11393888491992511	0.11636481891760092	1.881607730771541e-06	0.00015665624137017886	1.8823141098404939e-06	0.00015671505774450534
36.374163395721176	0.0017797382691753414	0.0017760575059796067	0.0019769322621590243	0.0019771163212368927	0.002091642868518227	0.0020943256667043733	0.0022150021183626007	0.0022205668689266687	0.00247696923837263	0.002489286535923365	0.11381955293937494	0.11624292800310722	1.9052524838679766e-06	0.0001595806175752612	1.9059905436531396e-06	0.00015964244187866017
36.59333602819267	0.0017803915492915496	0.001776715119495265	0.001977445864031644	0.001977632059897407	0.002092063063000355	0.0020947460264551065	0.002215312433839072	0.0022208746450492547	0.0024770156850958862	0.0024893226483562246	0.11369952178510771	0.11612032297943155	1.9291958950513888e-06	0.0001625597136409862	1.9299660711314184e-06	0.00016262461668953287
36.813829286029524	0.0017810534138099742	0.0017773813379288706	0.001977967615919932	0.001978155963056459	0.00209249110196838	0.002095174238817382	0.002215630226443659	0.002221189897325795	0.0024770687107479494	0.0024893653119777153	0.11357879147020547	0.1159970038608895	1.953441908237284e-06	0.0001655945687903393	1.954244640310805e-06	0.00016566262271461296
37.03565112666392	0.0017817239932732317	0.0017780562916897614	0.001978497658519229	0.0019786881714662983	0.002092927132266138	0.0020956104508249537	0.0022159556498535372	0.002221512779786971	0.002477128484343698	0.002489414696581723	0.11345736202349212	0.11587297067786746	1.977994526722489e-06	0.00016868624278992828	1.97883025868182e-06	0.0001687575210599923
37.25880955547555	0.001782403420694981	0.0017787401136552874	0.0019790361351988747	0.0019792288285541124	0.0020933713035294573	0.002096054812307098	0.0022162888606648092	0.002221843449388888	0.0024771951780867257	0.0024894709751643027	0.11333523348959772	0.1157482234769104	2.0028578142606765e-06	0.00017183581638563483	2.0037269942586172e-06	0.0001719103938365718
37.483312626080554	0.0017830918316100828	0.0017794329392209283	0.0019795831920556752	0.001979778080475536	0.0020938237682414855	0.0020965074759440017	0.0022166300184497272	0.0022221820660704036	0.002477268967430327	0.0024895343239848687	0.11321240592905184	0.11562276232080658	2.028035896158714e-06	0.00017504439174842457	2.02893897668574e-06	0.0001751223446058714
37.70916844062219	0.001783789364125811	0.001780134906351463	0.001980138977968509	0.0019803360761693014	0.0020942846817891578	0.002096968597323305	0.0022169792858150973	0.002222528792811638	0.0024773500311396995	0.0024896049226285984	0.11308887941836758	0.11549658728866316	2.0535329603912217e-06	0.00017831309293037112	2.0544703983544146e-06	0.00017839449883777503
37.93638515006311	0.0017844961589742131	0.001780846155633284	0.0019807036446541403	0.00198090296741305	0.0020947542025209027	0.0020974383349978737	0.0022173368284619326	0.0022228837956937654	0.0024774385513555274	0.002489682954070207	0.11296465405011213	0.11536969847600347	2.079353258790592e-06	0.0001816430663337254	2.080325515600376e-06	0.00018172800437998848
38.164970954479706	0.001785212359565592	0.0017815668303278417	0.001981277346724198	0.001981478908880366	0.002095232491805562	0.0020979168505447956	0.0022177028152463754	0.002223247243960034	0.0024775347136588213	0.00248976860473903	0.11283972993299578	0.11524209599483624	2.1055011081797664e-06	0.00018503548118709023	2.1065086498184282e-06	0.00018512403193343685
38.39493410335793	0.0017859381120431375	0.0017822970764262188	0.001981860241743386	0.0019820640581989994	0.002095719714092575	0.0020984043086256323	0.002218077418241916	0.0022236193100781043	0.002477638707137175	0.002489862064585452	0.11271410719195804	0.11511377997375231	2.131980891614295e-06	0.00018849153003713814	2.133024188724457e-06	0.0001885837755463693
38.626282895891045	0.0017866735653387822	0.001783037042704959	0.0019824524902889804	0.0019826585760104203	0.0020962160369734696	0.0020989008770479914	0.0022184608128029415	0.002224000169803734	0.002477750724452403	0.002489963527148797	0.11258778596823991	0.1149847505579918	2.1587970596191955e-06	0.00019201242925132034	2.1598765875836118e-06	0.0001921084531164019
38.859025681279114	0.001787418871230268	0.0017837868807830616	0.0019830542560115923	0.0019832626260305633	0.0020967216312446674	0.0020994067268284007	0.002218853177629656	0.002224390002245794	0.0024778709619096115	0.0024900731896265998	0.11246076641947338	0.11485500790954631	2.1859541314162706e-06	0.0001955994195281252	2.1870703704454306e-06	0.00019569930690188642
39.09317085903034	0.001788174184399441	0.0017845467451802518	0.001983665705697244	0.001983876375111984	0.002097236670971637	0.0020999220322565483	0.0022192546948343462	0.0022247889899327093	0.0024779996195277367	0.002490191252945375	0.11233304871974953	0.11472455220722833	2.2134566962416294e-06	0.00019925376642593307	2.214610131460494e-06	0.0001993576040514311
39.328726879264174	0.0017889396624918754	0.0017853167933765519	0.001984287009330816	0.0019844999933073346	0.0020977613335544584	0.0021004469709609186	0.0022196655500091567	0.002225197318880309	0.002478136901111577	0.002490317921832882	0.11220463305971705	0.11459338364674794	2.2413094146900986e-06	0.00020297676090252903	2.2425005362187653e-06	0.00020308463714363567
39.56570224301631	0.0017897154661777597	0.0017860971858731146	0.0019849183401608778	0.0019851336539341837	0.0020982957997947938	0.0021009817239758502	0.0022200859322952563	0.0022256151786611503	0.0024782830143253737	0.002490453404891947	0.11207551964664711	0.11446150244081363	2.269517020035347e-06	0.00020676971986549608	2.270746323091398e-06	0.00020688172473914967
39.80410550254544	0.001790501759214185	0.001786888086254465	0.0019855598747659116	0.001985777533641348	0.0020988402539643216	0.0021015264758100518	0.0022205160344535377	0.002226042762475367	0.0024784381707679748	0.0024905979146758422	0.11194570870452733	0.11432890881919848	2.2980843196350118e-06	0.00021063398673870637	2.2993523046141787e-06	0.0002107502119465532
40.04394526164196	0.00179129870850876	0.0017876896612520653	0.001986211793122034	0.001986431812476567	0.002099394883874663	0.0021020814145166124	0.002220956052936825	0.00222648026722299	0.002478602586049584	0.0024907516677652995	0.11181520047412176	0.11419560302883133	2.3270161963497016e-06	0.0002145709320408029	2.328323368922143e-06	0.00021469147100255936
40.28523017593832	0.0017921064841846677	0.0017885020808093269	0.001986874278672152	0.0019870966739557678	0.002099959880948837	0.002102646731764545	0.002221406187963689	0.002226927893577918	0.0024787764798701885	0.0024909148848471807	0.11168399521307366	0.11406158533387269	2.3563176099819505e-06	0.00021858195397927993	2.3576644811876615e-06	0.00021870690186620578
40.52796895322162	0.0017929252596471693	0.0017893255181480564	0.0019875475183966894	0.001987772305133804	0.0021005354402942847	0.002103222622911898	0.0022218666435938473	0.002227385846063439	0.0024789600760996597	0.002491087790794829	0.11155209319597573	0.11392685601578949	2.385993598804509e-06	0.0002226684790599398	2.3873806851530677e-06	0.00022279793282958815
40.77217035374772	0.0017937552116515903	0.00179016014983639	0.00198823170288588	0.001988458896676743	0.0021011217607775044	0.002103809287080485	0.002222337627805211	0.0022278543331294563	0.002479153602859625	0.002491270614750197	0.11141949471443374	0.11379141537345763	2.416049281052206e-06	0.00022683196270883998	2.417477104614714e-06	0.0002269660211400848
41.017843190557436	0.00179459652037282	0.0017910061558582486	0.001988927026413597	0.001989156642935823	0.0021017190451003225	0.0021044069272322437	0.0022228193525726404	0.00222833356723136	0.002479357292607068	0.002491463590207712	0.11128620007717478	0.11365526372321304	2.4464898564814652e-06	0.0002310738899105047	2.4479589449928965e-06	0.0002312126536388459
41.26499632979458	0.0017954493694763752	0.001791863719684341	0.001989633687012912	0.001989865742022962	0.0021023274998778576	0.002105015750247296	0.002223312033948418	0.0022288237649106786	0.002479571382219789	0.0024916669551000026	0.11115220961010239	0.11351840139896523	2.4773206080104873e-06	0.00023539577586528804	2.4788314949729037e-06	0.00023553934742032157
41.51363869102594	0.0017963139461910724	0.0017927330283447928	0.001990351886553282	0.0019905863958880787	0.0021029473357182223	0.0021056359670037486	0.0022238158921445137	0.0022293251468774784	0.002479796113083725	0.0024918809518854916	0.11101752365638594	0.11338082875223542	2.5085469033212654e-06	0.0002397991666575061	2.5101001281157068e-06	0.00023994765050128208
41.763779247563185	0.001797190441383324	0.0017936142725033682	0.00199108183081947	0.00199131881039796	0.002103578767303974	0.002106267792459245	0.002224331151616644	0.0022298379380946017	0.0024800317311821593	0.002492105827637895	0.11088214257653645	0.11324254615228707	2.54017419654487e-06	0.00024428563994460806	2.5417703045258963e-06	0.0002444391425084347
42.0154270267867	0.0017980790496331179	0.0017945076465334172	0.0019918237295922523	0.0019920631954171	0.002104222013475411	0.0021069114457343543	0.002224858041150235	0.002230362367863761	0.002480278487186939	0.002492341834137697	0.11074606674848651	0.11310355398615389	2.572208030016121e-06	0.00024885680566433255	2.573847572620233e-06	0.0002490154353879115
42.26859111047143	0.0017989799693117418	0.0017954133485955268	0.001992577796730947	0.0019928197648901953	0.002104877297315715	0.002107567150197824	0.002225396793948268	0.002230898669913583	0.0024805366365516675	0.0024925892279656545	0.11060929656765639	0.11296385265875915	2.6046540360039755e-06	0.00025351430675468745	2.606337570871045e-06	0.00025367817412819127
42.523280635114425	0.001799893402661223	0.0017963315807169227	0.001993344250257741	0.0019935887369265846	0.0021055448462380024	0.0021082351335537397	0.0022259476477210845	0.002231447082489564	0.0024808064396069644	0.0024928482705983517	0.11047183244704492	0.11282344259296836	2.6375179385312517e-06	0.00025825981989746616	2.6392460296120746e-06	0.00025842903750095125
42.77950479226489	0.0018008195558756493	0.0017972625488727066	0.001994123312443998	0.0019943703338865695	0.0021062248920743487	0.0021089156279306487	0.0022265108447782423	0.002232007848446096	0.0024810881616578614	0.0024931192285058868	0.1103336748173048	0.1126823242296829	2.67080555523512e-06	0.00026309505627797325	2.6725787729024383e-06	0.0002632697388234573
43.03727282885567	0.0018017586391842865	0.0017982064630689318	0.001994915209898496	0.001995164782469696	0.0021069176711668025	0.0021096088699726926	0.0022270866321223793	0.0022325812153405236	0.0024813820730833357	0.0024934023732517178	0.11019482412680492	0.11254049802791204	2.7045227992588197e-06	0.00026802176236506714	2.7063417204270176e-06	0.0002682020267397722
43.29659404753705	0.0018027108669366376	0.0017991635374276084	0.001995720173657642	0.0019959723138050483	0.0021076234244604797	0.0021103151009328096	0.002227675261545253	0.0022331674355293343	0.002481688449438106	0.002493697981594769	0.11005528084173204	0.11239796446485176	2.738675681224906e-06	0.00027304172071229704	2.7405408894740427e-06	0.0002732276860225036
43.55747780701245	0.0018036764576894503	0.00180013399027364	0.001996538439277806	0.001996793163543611	0.002108342397598759	0.002111034566768051	0.0022282769897258845	0.0022337667662665176	0.002482007571556673	0.0024940063355938006	0.10991504544613395	0.11225472403595362	2.7732703111989568e-06	0.0002781567507760263	2.7751823968944628e-06	0.0002783485383919815
43.81993352237618	0.0018046556342957176	0.0018011180442237666	0.001997370246929691	0.001997627571952694	0.0021090748410206445	0.0021117675182370553	0.002228892078330986	0.0022343794698041573	0.002482339725659715	0.0024943277227141227	0.10977411844202475	0.1121107772550211	2.8083129007660385e-06	0.00028336870975931294	2.8102724611784105e-06	0.00028356644336052783
44.08397066545326	0.0018056486239957671	0.0018021159262775874	0.001998215841494948	0.0019984757840126152	0.002109821010060365	0.0021125142109997734	0.0022295207941176575	0.0022350058134953206	0.0024826852034629037	0.002494662435936741	0.109632500349445	0.11196612465426425	2.843809765134056e-06	0.0002886794934756076	2.845817404568962e-06	0.0002888832990977641
44.349598765141174	0.0018066556585104282	0.0018031278679106696	0.001999075472664946	0.001999338049515499	0.002110581165049242	0.002113274905719458	0.0022301634090383855	0.0022356460698992704	0.002483044302288143	0.002495010773869953	0.10949019170653304	0.11182076678439568	2.8797673252587905e-06	0.0002940910372320471	2.8818236551949802e-06	0.00029430104331606977
44.6168274077539	0.0018076769741363777	0.001804154105169836	0.001999949395041854	0.0020002146231664687	0.0021113555714198998	0.0021140498681670042	0.0022308202003485118	0.0022363005168891167	0.0024834173251773732	0.0024953730408634766	0.10934719306961446	0.11167470421468688	2.9161921100973043e-06	0.0002996053167430013	2.9182977493106416e-06	0.0002998216541831855
44.88566623736761	0.001808712811843732	0.001805194878770685	0.0020008378682420842	0.0020011057646870632	0.0021121444998128992	0.0021148393693277054	0.0022314914507161267	0.0022369694377619045	0.002483804581008947	0.0024957495471252013	0.10920350501325762	0.11152793753306235	2.9530907588609136e-06	0.00030522434906105067	2.9552463335592513e-06	0.0003054471512553003
45.15612495616904	0.001809763417375896	0.00180625043419737	0.0020017411570020798	0.0020020117389211896	0.002112948226185807	0.0021156436855104634	0.0022321774483344964	0.002237653121351287	0.0024842063846166763	0.002496140608840582	0.10905912813036085	0.11138046734615517	2.9904700233340797e-06	0.0003109501935351089	2.992676167299941e-06	0.00031117959643645055
45.42821332480542	0.0018108290413517694	0.0018073210218047424	0.0020026595312866266	0.002002932815943397	0.002113767031924826	0.0021164630984595464	0.002232878487037115	0.0022383518621427565	0.0024846230569116087	0.002496546548294799	0.1089140630322196	0.11123229427940785	3.0283367702822056e-06	0.0003167849527946909	3.030594125010694e-06	0.000317021094963843
45.701941162736816	0.001811909939370349	0.0018084068969228986	0.002003593266399669	0.002003869271169841	0.002114601203959003	0.0021172978954689435	0.002233594866415409	0.002239065960391573	0.002485054925006613	0.0024969676939977075	0.1087683103486018	0.11108341897711088	3.0666979838884882e-06	0.0003227307737578289	3.069007198732137e-06	0.0003229737964169921
45.97731834859046	0.0018130063721178197	0.0018095083199641802	0.0020045426430977138	0.0020048213854716784	0.0021154510348771185	0.0021181483694993866	0.002234326891939169	0.002239795722243423	0.0024855023223438327	0.002497404380811686	0.10862187072781984	0.11093384210251513	3.1055607682740384e-06	0.00032878984866863137	3.1079225005906964e-06	0.0003290398957562224
46.25435482051728	0.0018141186054771617	0.001810625556532733	0.002005507947705935	0.0020057894452912995	0.0021163168230473066	0.0021190148192981265	0.0022350748750798043	0.0022405414598579173	0.0024859655888251064	0.0024978569500824525	0.10847474483679309	0.11078356433787183	3.1449323501030017e-06	0.00033496441616265304	3.147347265406754e-06	0.0003352216343901482
46.533060576550575	0.0018152469106403914	0.0018117588775366515	0.002006489472237002	0.0020067737427611745	0.0021171988727395038	0.0021198975495215215	0.0022358391334365213	0.0022413034915349643	0.0024864450709454356	0.0024983257497729274	0.1083269333611336	0.11063258638452837	3.1848200812080625e-06	0.00034125676235763347	3.1872888533231863e-06	0.0003415213012670226
46.813445674966815	0.0018163915642234424	0.0018129085593028144	0.002007487514512684	0.0020077745758255803	0.002118097494250764	0.0021207968708605103	0.002236619990865398	0.0022420821418441196	0.0024869411219295345	0.002498811134600202	0.10817843700521697	0.11048090896299247	3.22523144131873e-06	0.00034766922197654315	3.227754752533219e-06	0.0003479412339990051
47.09552023464871	0.001817552848383824	0.0018140748836944533	0.0020085023782884393	0.0020087922483652174	0.0021190130040335624	0.0021217131001690665	0.0022374177776115587	0.0022428777417569886	0.002487454101871621	0.002499313466175745	0.10802925649223324	0.1103285328129983	3.2661740408750604e-06	0.00035420417950216	3.2687525821002185e-06	0.00035448382001840306
47.37929443545016	0.001818731050941094	0.0018152581382315566	0.0020095343733808725	0.002009827070324769	0.0021199457248271374	0.0021226465605957037	0.00223823283044447	0.0022436906287827594	0.0024879843778784667	0.0024998331131488834	0.10787939256428163	0.1101754586935841	3.307655623882577e-06	0.0003608640703589572	3.31029009482519e-06	0.0003611514977620023
47.66477851856398	0.001819926465500231	0.0018164586162141656	0.0020105838157982938	0.0020108793578435236	0.002120895985791964	0.002123597581718113	0.0022390654927964253	0.0022445211471069683	0.0024885323242158494	0.0025003704513537023	0.10772884598242767	0.11002168738316936	3.3496840708764804e-06	0.0003676513821330163	3.352375180196241e-06	0.0003679467578902029
47.951982786891236	0.0018211393915779938	0.0018176766168486512	0.002011651027874432	0.0020119494333891695	0.002121864122647455	0.002124566499681025	0.00223991611490437	0.0022453696477335652	0.00248909832245847	0.0025009258639593934	0.1075776175267675	0.10986721967961026	3.3922674019335602e-06	0.0003745686558186412	3.39501586741741e-06	0.00037487214453701956
48.24091760541319	0.0018223701347323247	0.0018189124453770551	0.0020127363384053036	0.002013037625894736	0.0021228504778129454	0.002125553657337373	0.0022407850539550903	0.0022462364886303697	0.00248968276164341	0.0025014997416241943	0.10742570799651073	0.10971205640028682	3.435413779789929e-06	0.0003816184871046069	3.4382203285324674e-06	0.0003819302565979399
48.53159340156531	0.0018236190066949415	0.0018201664132095807	0.0020138400827894513	0.0020141442708989468	0.002123855400552102	0.0021265594043928743	0.002241672674233896	0.002247122034878047	0.002490286038427308	0.002502092482653016	0.10727311821003388	0.1095561983821536	3.479131513065871e-06	0.00038880352769704585	3.481996881640227e-06	0.00038912374905264446
48.82402066561362	0.0018248863255071112	0.0018214388380603053	0.002014962603171556	0.0020152697106898664	0.002124879247120811	0.002127584097554095	0.0022425793472769075	0.002248026658822645	0.002490908557247256	0.0025027044931588277	0.10711984900495865	0.10939964648182875	3.5234290595037056e-06	0.0003961264866717551	3.526353994147153e-06	0.0003964553343206445
49.11820995103327	0.0018261724156587989	0.001822730044086229	0.0020161042485895534	0.002016414294452142	0.0021259223809186444	0.0021286281006801053	0.002243505452027004	0.0022489507402318424	0.0024915507304855812	0.0025033361872279333	0.10696590123821322	0.10924240157564578	3.5683150293765176e-06	0.000403590131871856	3.571300286180426e-06	0.0004039277836601629
49.41417187488941	0.0018274776082311945	0.00182404036202974	0.002017265375125317	0.0020175783784177866	0.0021269851726440406	0.0021296917849378434	0.002244451374993559	0.002249894666454981	0.0024922129786386286	0.002503987987089242	0.10681127578610651	0.1090844645597273	3.613798188958038e-06	0.000411197291342591	3.616844534051755e-06	0.00041154392860426325
49.71191711822035	0.0018288022410427993	0.0018253701293645924	0.002018446346059115	0.0020187623260206635	0.0021280680004532575	0.002130775528961264	0.0022454175104161013	0.0022508588325870138	0.0024928957304896065	0.002504660323287647	0.1066559735443809	0.10892583635006146	3.659887464073624e-06	0.0004189508548037568	3.6629956738265697e-06	0.0004193066624357811
50.01145642642306	0.0018301466587990827	0.0018267196904454945	0.0020196475320277533	0.0020199665080548076	0.0021291712501232355	0.002131879719014399	0.002246404260431924	0.002251843641636435	0.0024935994232856656	0.0025053536348616126	0.10649999542828976	0.1087665178825509	3.7065919437752684e-06	0.00042685377516699097	3.7097628049955617e-06	0.0004272189417058314
50.3128006096408	0.0018315112132458768	0.0018280893966614107	0.0020208693111867207	0.0020211913028366038	0.0021302953152184676	0.0021330047491584297	0.002247412035247876	0.0022528495046973598	0.002494324502919278	0.0025060683695251086	0.10634334237266198	0.10860651011309563	3.753920884108121e-06	0.0004349090700944691	3.7571551942438067e-06	0.0004352837877943938
50.61596054315354	0.0018328962633266145	0.0018294796065926986	0.0020221120693763132	0.002022437096371032	0.0021314405972619977	0.0021341510214228916	0.002248441253316328	0.002253876841125839	0.002495071424114095	0.002506804983854005	0.10618601533195539	0.10844581401765101	3.8018837119906286e-06	0.00044311982360345503	3.805182279343483e-06	0.00044350428851752666
50.9209471677702	0.0018343021753434493	0.0018308906861721657	0.002023376200291885	0.002023704282522045	0.002132607505910662	0.00213531894598113	0.0022494923415155347	0.0022549260787205405	0.002495840650615375	0.002507563943477063	0.10602801528033357	0.10828443059228993	3.8504900291926915e-06	0.00045148918771520385	3.8538536731294246e-06	0.00045188359977760273
51.22777149022361	0.0018357293231224872	0.0018323230088501704	0.0020246621056583766	0.002024993263187153	0.00213379645913469	0.0021365089413301177	0.0022505657353344625	0.0022559976539079088	0.0024966326553850994	0.0025083457232716426	0.10586934321172121	0.10812236085328064	3.899749616431778e-06	0.00046002038415160484	3.9031791676013075e-06	0.00046042494726178385
51.53644458356769	0.001837178088183108	0.0018337769557638833	0.002025970195409192	0.0020263044484764483	0.0021350078834018005	0.002137721434474774	0.0022516618790622235	0.002257092011931933	0.0024974479208019575	0.002509150807564264	0.10571000013987165	0.10795960583713182	3.949672437588737e-06	0.0004687167060817288	3.953168738150738e-06	0.0004691316281914548
51.84697758757708	0.0018386488599116371	0.0018352529159108481	0.002027300887869589	0.0020276382568960947	0.0021362422138659163	0.0021389568611169087	0.002252781225982257	0.002258209607048709	0.0024982869388663117	0.002509979690336175	0.10554998709842942	0.10779616660067472	4.000268644061087e-06	0.0004775815199202227	4.00383254791194e-06	0.00047800701312233906
52.15938170914916	0.0018401420357393823	0.0018367512863269235	0.002028654609944724	0.0020289951155364875	0.002137499894560642	0.0021402156658489363	0.0022539242385713905	0.0022593509027258375	0.002499150211410287	0.0025108328754340787	0.10538930514098115	0.10763204422110292	4.05154857919263e-06	0.00048661826717344425	4.055180952201778e-06	0.0004870545477929089
52.47366822270851	0.0018416580213252178	0.0018382724722687592	0.002030031797312407	0.0020303754602651134	0.0021387813785976144	0.0021414983023524637	0.0022550913887039287	0.0022605163718469002	0.002500038250313141	0.0025117108767861145	0.10522795534113541	0.10746723979606897	4.1035227828774105e-06	0.0004958304663437163	4.107224503128049e-06	0.0004962777550311381
52.789848470613855	0.0018431972307428573	0.001839816887400979	0.00203143289462083	0.0020317797359244083	0.002140087128369916	0.002142805233601954	0.002256283157860905	0.002261706496921071	0.0025009515777220746	0.00251261421862334	0.10506593879256748	0.10730175444371438	4.1562019962807645e-06	0.0005052217148894811	4.15997395431791e-06	0.0005056802367170432
53.107933863567155	0.0018447600866728882	0.0018413849539881167	0.002032858355691299	0.002033208396534628	0.0021414176157606517	0.002144136932073553	0.0022575000373446464	0.0022629217702981037	0.002501890726278629	0.002513543435706769	0.10490325660908158	0.10713558930274311	4.209597166697412e-06	0.0005147956912409102	4.213440265773798e-06	0.0005152656757997365
53.42793588102576	0.0018463470205998173	0.0018429771030915388	0.00203430864372619	0.002034661905501915	0.0021427733223568822	0.0021454938799592826	0.002258742528498853	0.002264162694388766	0.002502856239350847	0.0025144990735602385	0.10473990992467813	0.10696874553247684	4.263719452554399e-06	0.0005245561568778534	4.267634608894587e-06	0.000525037838379705
53.74986607161648	0.001847958473014161	0.0018445937747714456	0.0020357842315222537	0.0020361407358317264	0.002144154739669041	0.0021468765693867277	0.002260011142934294	0.0022654297818909728	0.002503848671271377	0.002515481688709195	0.1045758998936105	0.1068012243129304	4.318580228545015e-06	0.0005345069584661855	4.322568371612975e-06	0.0005350005758468779
54.073736053552395	0.0018495948936198166	0.001846235418294109	0.002037285601689452	0.0020376453703478195	0.0021455623693560177	0.002148285502644389	0.00226130640276029	0.0022667235560216927	0.002504868587581658	0.002516491848925605	0.1044112276904247	0.10663302684484625	4.374191090947017e-06	0.0005446520300625979	4.37825316370417e-06	0.0005451578270866397
54.399557515052166	0.0018512567415468134	0.0018479024923445555	0.0020388132468754346	0.0020391763019168645	0.0021469967234560776	0.0021497211924128793	0.0022626288408222617	0.002268044550754901	0.002505916565282427	0.0025175301334791843	0.10424589451005085	0.10646415434977943	4.430563863058387e-06	0.0005549953953808973	4.434700822252002e-06	0.0005555136207511802
54.727342214761876	0.001852944485569659	0.0018495954652447504	0.0020403676699959085	0.0020407340336789574	0.0021484583246237712	0.0021511841620021287	0.0022639790009453295	0.0022693933110656383	0.002506993193090672	0.002518597133395121	0.10407990156782715	0.10629460807012701	4.487710600824344e-06	0.0005655411701300239	4.491923417272031e-06	0.0005660720776001216
55.057101982179326	0.0018546586043314101	0.00185131481517759	0.0020419493844710283	0.002042319079284141	0.002149947706373054	0.002152674945594794	0.002265357438184374	0.0022707703931805203	0.0025080990717033106	0.0025196934517185037	0.10391325009957271	0.106124389269211	4.54564359861874e-06	0.0005762935644215705	4.549933257496416e-06	0.000576837412908926
55.38884871808102	0.0018563995865736517	0.0018530610304167354	0.0020435589144679697	0.0020439319631351473	0.0021514654133267573	0.0021541940884960316	0.002266764719080563	0.0022721763648347318	0.0025092348140676904	0.002520819703785627	0.10374594136163953	0.10595349923132283	4.604375395207173e-06	0.000587256885250742	4.608742896344831e-06	0.0005878139389545733
55.722594394951685	0.001858167931372575	0.0018548346095625988	0.002045196795149946	0.002045573220636562	0.0021530120014726546	0.0021557421473898763	0.0022682014219246767	0.0022736118055357965	0.002510401045659226	0.0025219765175024385	0.10357797663096918	0.10578193926177039	4.663918779868829e-06	0.000598435539052089	4.668365138065823e-06	0.0005990060675746256
56.058351057416104	0.0018599641483813276	0.0018566360617845465	0.002046863572931778	0.0020472433984505536	0.002154588038426267	0.0021573196906023674	0.00226966813702732	0.002275077306834327	0.002511598404766312	0.00252316453363027	0.10340935720513919	0.10560971068694854	4.724286798720844e-06	0.0006098340343339559	4.728813044052073e-06	0.0006104183128036178
56.39613082267415	0.0018617887580788422	0.0018584659070696144	0.0020485598057422977	0.0020489430547594306	0.002156194103700679	0.002158927298371685	0.0022711654669963703	0.0022765734726019403	0.0025128275427827754	0.002524384406079163	0.10324008440242659	0.10543681485439273	4.785492761244341e-06	0.0006214569843975282	4.790099939382033e-06	0.000622055293595658
56.7359458809379	0.0018636422920253286	0.001860324676477875	0.0020502860632937467	0.0020506727595352185	0.0021578307889835277	0.0021605655631254826	0.002272694027021752	0.0022781009193165408	0.0025140891245081023	0.00252563680220895	0.10307015956185023	0.10526325313281576	4.8475502469769866e-06	0.0006333091101343724	4.852239419527674e-06	0.0006339217366266858
57.07780849587155	0.0018655252931246518	0.0018622129124046785	0.002052042927358399	0.0020524330948164652	0.0021594986984214176	0.002162235089765644	0.0022742544451678655	0.0022796602763552943	0.00251538382845566	0.0025269224031383855	0.10289958404323288	0.10508902691217417	4.910473112425869e-06	0.0006453952429130161	4.9152453572621525e-06	0.000646022479183217
57.42173100503407	0.0018674383158937948	0.0018641311688499835	0.0020538309920526314	0.0020542246549924547	0.002161198448911975	0.002163936495960689	0.002275847362673818	0.002281252186295395	0.0025167123471691497	0.002528241904062519	0.10272835922724162	0.1049141376037241	4.974275498206317e-06	0.0006577203275586752	4.979131909816845e-06	0.0006583624721460679
57.7677258203244	0.0018693819267396388	0.001866080011695009	0.0020556508641287026	0.002056048047095204	0.0021629306704038067	0.0021656704124461035	0.002277473434261817	0.0022828773052230027	0.002518075387547621	0.0025295960145786532	0.10255648651544681	0.10473858664005907	5.03897183637414e-06	0.0006702894254221881	5.043913526218361e-06	0.0006709467830625648
58.115805428429454	0.0018713567042432898	0.0018680600189864172	0.0020575031632744183	0.0020579038910993057	0.0021646960062045697	0.0021674374833327717	0.0022791333284538366	0.0022845363030504994	0.0025194736711792154	0.002530985459021047	0.1023839673303641	0.10456237547516764	5.104576857998568e-06	0.0006831077175472045	5.109604954874492e-06	0.000683780599318895
58.465982391274686	0.0018733632394521873	0.0018700717812282744	0.002059388522421014	0.002059792820229988	0.002166495113297457	0.002169238366423859	0.002280827727896977	0.0022862298638424076	0.002520907934683997	0.002532410976804767	0.10221080311551096	0.10438550558448624	5.1711056009771765e-06	0.0006961805079392369	5.176221251393907e-06	0.000696869231411823
58.818269346477535	0.0018754021361802365	0.0018721159016820573	0.002061307588059446	0.0020617154812796333	0.002168328662666324	0.0021710737335403213	0.00228255732969765	0.0022879586861501993	0.0025223789300661235	0.002533873322778848	0.10203699533544905	0.10420797846493965	5.238573418069395e-06	0.0007095132269352433	5.243777786627466e-06	0.0007102181163219368
59.172679007803275	0.001877474011316231	0.0018741929966749073	0.0020632610205653904	0.002063672534932947	0.002170197339629756	0.002172944270855382	0.0022843228457649586	0.0022897234833562773	0.002523887425075636	0.002535373267589166	0.10186254547583318	0.10402979563500049	5.306995985191951e-06	0.0007231114346807899	5.312290254988385e-06	0.0007238328209977496
59.52922416562417	0.0018795794951408172	0.0018763036959164585	0.002065249494533228	0.002065664656101187	0.0021721018441843427	0.002174850679238227	0.002286125003163535	0.0022915249840274542	0.0025254342035802148	0.002536911598051246	0.10168745504345768	0.10385095863472253	5.376389309999247e-06	0.0007369808247243426	5.38177468302958e-06	0.0007377190459513794
59.887917687380885	0.0018817192316523002	0.0018784486428244818	0.002067273699119307	0.002067692534265621	0.0021740428913574945	0.0021767936746072435	0.002287964544476159	0.002293363932278225	0.0025270200659472217	0.0025384891175334267	0.10151172556630222	0.10367146902580081	5.446769740703131e-06	0.0007511272277213044	5.452247438265598e-06	0.0007518826289676372
60.24877251804685	0.0018838938789015386	0.0018806284948596308	0.002069334338394758	0.002069756873830572	0.002176021211570048	0.002178773988293065	0.0022898422281764376	0.0022952410881440953	0.002528645829436306	0.002540106646350597	0.10133535859357656	0.10349132839160441	5.518153975159375e-06	0.000765556615256624	5.523725238299002e-06	0.0007663295489332422
60.6118016805955	0.001886104109336248	0.0018828439238695767	0.0020714321317081962	0.002071858394486353	0.00217803755100903	0.0021807923674117945	0.0022917588290118983	0.002297157227965396	0.0025303123286029793	0.00254176502216894	0.10115835569576394	0.10331053833723368	5.590559070284187e-06	0.0007802751037978561	5.59622516022127e-06	0.0007810659297924905
60.97701827647021	0.0018883506101550237	0.0018850956164428645	0.002073567814058628	0.0020739978315823995	0.002180092672010886	0.0021828495752486887	0.002293715138397838	0.0022991131447818065	0.0025320204157134717	0.002543465100421991	0.10098071846466475	0.10312910048955619	5.664002451751318e-06	0.0007952889587732326	5.66976465033028e-06	0.0007960980446305443
61.34443548605718	0.0018906340836713836	0.0018873842742728013	0.002075742136478889	0.0020761759365109642	0.002182187353455526	0.0021849463916526874	0.0022957119648222674	0.0023011096487380433	0.0025337709611712874	0.002545207754738432	0.10080244851343893	0.10294701649725135	5.738501923976697e-06	0.0008106045987816834	5.744361534133595e-06	0.0008114323198901152
61.71406656916102	0.0018929552476881623	0.0018897106145316601	0.002077955866429952	0.0020783934771016646	0.0021843223911715216	0.002187083613442102	0.002297750134262305	0.002303147567500993	0.002535564853955772	0.002546993877381917	0.10062354747664816	0.1027642880308555	5.8140756804591145e-06	0.0008262285999453556	5.820034026699991e-06	0.000827075339728256
62.085924865483435	0.0018953148358826246	0.0018920753702556272	0.002080209788206497	0.0020806512380273185	0.002186498598352862	0.0021892620548218775	0.0022998304906124358	0.0023052277466887343	0.002537403002073177	0.0025488243797034504	0.10044401701029396	0.10258091678279588	5.8907423144401e-06	0.0008421677004040173	5.8968007433184665e-06	0.0008430338505152624
62.46002379510434	0.0018977135982025924	0.0018944792907407526	0.00208250470335406	0.002082950021221353	0.0021887168059876	0.0021914825478127537	0.002301953896124973	0.002307351050311807	0.002539286333020524	0.0025507001926065886	0.10026385879186066	0.10239690446744429	5.968520829883854e-06	0.0008584288049559019	5.974680710505494e-06	0.0008593147654824551
62.83637685896657	0.0019001523012740335	0.0018969231419503493	0.002084841431098205	0.0020852906463072526	0.00219097786329883	0.002193745942692784	0.002304121231863184	0.0023095183612271233	0.0025412157942628355	0.002552622267026047	0.10008307452035238	0.10221225282114263	6.047430652863107e-06	0.0008750189898596439	6.053693377404759e-06	0.0008759251695298897
63.21499763936286	0.0019026317288204347	0.0018994077069341686	0.0020872208087860827	0.0020876739510404	0.0021932826381983865	0.0021960531084515805	0.002306333398167467	0.0023117305816049948	0.002543192353724039	0.0025545915744200204	0.09990166591633108	0.10202696360224879	6.127491643271969e-06	0.000891945507790759	6.133858627511719e-06	0.0008928723241887204
63.59589980042612	0.001905152682094353	0.0019019337862597795	0.002089643692340799	0.002090100791762736	0.0021956320177536847	0.002198404933257726	0.0023085913151350253	0.0023139886334096684	0.0025452170002920934	0.002556609107276774	0.09971963472195502	0.10184103859117637	6.208724106943411e-06	0.0009092157929680988	6.215196790801056e-06	0.0009101636727534279
63.979097088622495	0.001907715980321621	0.0019045021984565467	0.0020921109567290383	0.0020925720438706753	0.002198026908668169	0.002200802324939799	0.0023108959231135026	0.002316293458893827	0.0025472907443387888	0.002558675879635934	0.09953698270101285	0.10165447959042459	6.291148808158353e-06	0.0009268374664529455	6.2977286562535505e-06	0.0009278068455871868
64.36460333324754	0.0019103224611585392	0.00190711378047265	0.0020946234964423715	0.002095088602296733	0.0022004682377758053	0.0022032462114814706	0.002313248183209044	0.0023186460211075794	0.0025494146182546986	0.0025607929276250017	0.09935371163896205	0.1014672884246221	6.3747869825775925e-06	0.0009448183416284062	6.381475484808826e-06	0.0009458096656090875
64.75243244692527	0.0019129729811625822	0.001909769388145563	0.002097182225992735	0.002097651382005315	0.0022029569525501206	0.0022057375415311603	0.002315649077809276	0.0023210473044223607	0.0025515896769998667	0.002562961310011599	0.09916982334296	0.10127946694055485	6.459660350582267e-06	0.0009631664298634379	6.4664590227170825e-06	0.0009641801539640449
65.14259842611021	0.0019156684162770256	0.001912469896686478	0.002099788080422538	0.00210026131850315	0.00220549402162825	0.0022082772849267183	0.0023180996111217063	0.0023234983150703034	0.0025538169986706483	0.0025651821087719715	0.0989853196418984	0.10109101700720591	6.545791131058829e-06	0.0009818899463713282	6.552701515342724e-06	0.0009829265358887174
65.53511535159264	0.0019184096623300105	0.001915216201179141	0.0021024420158299215	0.002102919368364892	0.0022080804353505445	0.002210866433235691	0.002320600809728091	0.0023260000816995876	0.0025560976850833843	0.002567456429676331	0.09880020238643868	0.10090194051578599	6.63320205568493e-06	0.00100099731627451	6.640225721462386e-06	0.0010020572467832611
65.92999738900669	0.0019211976355485046	0.001918009217093588	0.0021051450099097016	0.002105626509774407	0.002210717206316266	0.002213506000311684	0.00232315372315531	0.0023285536559463425	0.0025584328623754296	0.0025697854028916157	0.0986144734490387	0.1007122393797646	6.721916383638574e-06	0.0010204971808717156	6.7290549280014066e-06	0.0010215809384870322
66.32725878934137	0.001924033273087696	0.001920849880815333	0.0021078980625104868	0.0021083837430822547	0.002213405369955894	0.0022161970228673725	0.0023257594244633045	0.0023311601130236313	0.0025608236816241077	0.0025721701836022323	0.09842813472398823	0.1005219155349026	6.811957916832458e-06	0.001040398404126286	6.81921296528205e-06	0.0010415064857742795
66.72691388945532	0.001926917533576375	0.0019237391501904825	0.002110702196208614	0.002111192091379984	0.0022161459851206813	0.002218940561064765	0.002328419010850714	0.0023338205523281692	0.0025632713194842817	0.0025746119526494694	0.09824118812743474	0.10033097093928303	6.903351015653553e-06	0.0010607100793809665	6.910724222777397e-06	0.0010618429930762119
67.12897711259382	0.0019298513976788222	0.0019266780050874027	0.0021135584568994	0.0021140526010917727	0.002218940134689995	0.0022217376991232824	0.0023311336042787685	0.0023365360980653316	0.0025657769788451404	0.0025771119171901545	0.09805363559741355	0.10013940757333908	6.996120615248257e-06	0.001081441536306127	7.003613665427285e-06	0.0010825998014397098
67.53346296890952	0.001932835868673821	0.0019296674479754717	0.0021164679144064	0.0021169663425840823	0.0022217889261971274	0.0022245895459463362	0.0023339043521141537	0.0023393078998931644	0.002568341889506922	0.002579671311375348	0.09786547909387765	0.09994722743988194	7.0902922423413985e-06	0.0011026023480939506	7.09790685046556e-06	0.0011037864957277876
67.94038605598601	0.0019358719730513515	0.0019327085045215292	0.002119431663109236	0.0021199344107938824	0.0022246934924741776	0.0022274972357669773	0.002336732427791429	0.002342137133585984	0.002570967308878191	0.0025822913970496046	0.09767672059872083	0.09975443256412944	7.185892032651568e-06	0.0011242023389049227	7.193629944865325e-06	0.0011254129120771839
68.3497610593647	0.001938960761127665	0.0019358022242046812	0.002122450822590718	0.002122957925876197	0.002227654992316718	0.0022304619288133886	0.002339619031495778	0.0023450250017183535	0.002573654522694515	0.002584973464471753	0.09748736211580476	0.09956102499373162	7.282946748891472e-06	0.001146251591580938	7.290809743356642e-06	0.0011474891456196845
68.7616027530747	0.0019421033076792947	0.0019389496809500547	0.0021255265383038806	0.0021260380338715694	0.002230674611168922	0.0022334848119948247	0.0023425653908667504	0.0023479727343700646	0.0025764048457592005	0.002587718833057712	0.09729740567098522	0.09936700679879502	7.3814837993910545e-06	0.0011687604556311348	7.389473687073513e-06	0.001170025558477672
69.17592600016614	0.0019453007125968017	0.0019421519737822495	0.002128659982259703	0.00212917590739423	0.0022337535618299014	0.0022365670996088226	0.0023455727617237763	0.002350981589852961	0.0025792196227069353	0.002590528852146382	0.09710685331213408	0.0991723800719079	7.481531257361174e-06	0.001191739555503668	7.48964988284747e-06	0.001193032788047721
69.59274575324658	0.0019485541015588181	0.0019454102274991112	0.002131852353736207	0.0021323727463416547	0.002236893085181996	0.002239710034070368	0.0023486424288142157	0.002354052855460315	0.0025821002287911374	0.002593404901789215	0.09691570710916224	0.09897714692816151	7.583117880841615e-06	0.0012151997991582397	7.591367123168172e-06	0.0012165217555805685
70.01207705502031	0.0019518646267272578	0.001948725593366659	0.0021351048800097553	0.0021356297786263283	0.002240094450941838	0.0022429148866638716	0.0023517757065847924	0.002357187848239637	0.002585048070695853	0.0025963483935644814	0.09672396915404118	0.09878130950517516	7.686273133332162e-06	0.0012391523869442755	7.69465490684483e-06	0.0012405036750720577
70.43393503883172	0.0019552334674643812	0.0019520992498358299	0.0021384188171092895	0.0021389482609304846	0.0022433589584349763	0.002246182958318734	0.002354973939977199	0.0023603879157897	0.002588064587373131	0.0025993607714170147	0.09653164156082446	0.09858486996311412	7.791027205131425e-06	0.0012636088208015095	7.799543460372364e-06	0.0012649900624743249
70.85833492921113	0.00195866183107252	0.001955532403281916	0.0021417954505944022	0.002142329479484674	0.0022466879373949436	0.0022495155804093834	0.002358238505248805	0.002363654437082708	0.002591151250906751	0.0026024435125244607	0.09633872646566596	0.0983878304847107	7.897411035469749e-06	0.001288580913800741	7.906063760094659e-06	0.0012899927452491577
71.2852920424243	0.0019621509535573197	0.00195902628876748	0.002145236096358087	0.002145774750871042	0.002250082748787664	0.0022529141155806865	0.0023615708108193677	0.0023669888233125197	0.002594309567403303	0.002605598128190896	0.09614522602683886	0.09819019327528158	8.005456335386744e-06	0.0013140808000293713	8.014247555097713e-06	0.0013155238722634688
71.71482178702524	0.001965702100415328	0.001962582170829626	0.0021487421014550617	0.0021492854228521868	0.002253544785662103	0.002256379958599625	0.002364972298144686	0.0023703925187698563	0.0025975410779116434	0.002608826164768916	0.09595114242475312	0.09799196056274806	8.115195611424139e-06	0.0013401209448405393	8.124127390943692e-06	0.0013415959240522524
72.14693966441222	0.001969316567446839	0.0019662013442925093	0.002152314844956638	0.0021528628752265824	0.0022570754740281578	0.0022599145372342562	0.0023684444426182137	0.0023738670017455195	0.0026008473593716647	0.002612129204611158	0.09575647786197138	0.09779313459765072	8.226662190178192e-06	0.0013667141554836726	8.23573663425066e-06	0.00136822172346307
72.58166126938723	0.0019729956815949623	0.0019698851351060516	0.002155955738833085	0.0021565085207115283	0.0022606762737627747	0.0022635193131609332	0.0023719887545016476	0.0023774137854626408	0.00260423002559363	0.0026155088670524206	0.09556123456322518	0.0975937176531643	8.339890243715554e-06	0.0013938735921281697	8.349109498135762e-06	0.0013954144466910012
73.01900229071879	0.001976740801811811	0.0019736349012118046	0.002159666228864549	0.00216022380585465	0.0022643486795453603	0.0022671957829008458	0.0023756067798855825	0.0023810344190390476	0.0026076907282690572	0.002618966809423469	0.09536541477542688	0.09739371202511382	8.454914815918951e-06	0.0014216127792989197	8.464281068589537e-06	0.0014231876347283734
73.45897851170821	0.001980553319952941	0.0019774520334369895	0.002163447795581559	0.002164010211975024	0.0022680942218235717	0.0022709454787869835	0.0023793001016813526	0.002384730488480862	0.002611231158014425	0.002622504728097725	0.09516902076768481	0.09719312003198545	8.571771849760507e-06	0.0014499456177391457	8.5812873317913e-06	0.0014515552052433711
73.90160581075892	0.0019844346617009807	0.0019813379564177754	0.0021673019552362572	0.002167869256135039	0.0022719144678106243	0.002274769969962659	0.0023830703406452223	0.0023885036177085264	0.0026148530454488945	0.002626124359572093	0.09497205483131349	0.09699194401494099	8.690498215577734e-06	0.0014788863967202248	8.700165202419393e-06	0.0014805314649045664
74.34690016194996	0.0019883862875196513	0.0019852941295529125	0.002171230260805499	0.0021718024921441596	0.0022758110225153177	0.0022786708634127835	0.0023869191564361613	0.0023923554696164556	0.0026185581623073325	0.0026298274815831696	0.0947745192798453	0.09679018633782503	8.811131740378217e-06	0.0015084498068173025	8.820952552984936e-06	0.0015101311221712987
74.79487763561212	0.001992409693639245	0.0019893220479888216	0.002175234303027034	0.002175811511595772	0.0022797855298060062	0.002282649805029127	0.002390848248708462	0.0023962877471675995	0.0026223483225899934	0.0026336159142602267	0.09457641644903995	0.09658784938717929	8.933711238205081e-06	0.001538650953169074	8.94368824423241e-06	0.0015403693005689445
75.24555439890803	0.0019965064130748516	0.0019934232436373887	0.002179315711470028	0.0021798979449384136	0.002283839673509811	0.002286708480710864	0.002394859358240529	0.0024003021945242383	0.002626225383750206	0.002637491521316307	0.09437774869689197	0.09638493557224578	9.05827654162656e-06	0.0015695053692452166	9.068412156676506e-06	0.0015712615524745566
75.6989467164156	0.0020006780166785	0.0019975992862277117	0.0021834761556412405	0.0021840634625826727	0.002287975178548432	0.0022908486175017683	0.0023989542681012335	0.0024044005982164214	0.0026301912479216034	0.0026414562112789647	0.09417851840363911	0.09618144732497963	9.184868534387828e-06	0.0016010290311407882	9.195165223289514e-06	0.0016028238734285827
76.15507095071504	0.002004926114226576	0.002001851784393077	0.0021877173461282316	0.0021883097760451407	0.002292193812111946	0.002295071984765436	0.0024031348048552674	0.0024085847883494535	0.0026342478631862995	0.002645511938762106	0.09397872797176685	0.0959773871000502	9.313529185248515e-06	0.0016332383724190769	9.323989463382205e-06	0.0016350727169949786
76.61394356297929	0.002009252355543853	0.0020061823867945344	0.002192041035781007	0.002192638639130837	0.002296497384872069	0.0022993803954000193	0.0024074028398089918	0.0024128566398519675	0.0026383972248857058	0.002649660705780527	0.09377837982601571	0.09577275737484904	9.444301583105656e-06	0.001666150299531266	9.45492801775671e-06	0.0016680250101985261
77.07558111356816	0.0020136584316655585	0.00201059278328252	0.0021964490209336234	0.0021970518491556085	0.002300887752236414	0.002303775707094004	0.0024117602902983645	0.002417218073766141	0.002642641376975549	0.002653904563108841	0.09357747641338139	0.09556756064949191	9.57722997341464e-06	0.001699782207835121	9.588025185192951e-06	0.0017016981695661682
77.54000026262605	0.0020181460760389683	0.0020150847060979834	0.002200943142667292	0.0022015512482100683	0.002305366815645339	0.0023082598236246446	0.002416209121020595	0.0024216710585817183	0.0026469824134268817	0.002658245611686507	0.0933760202031206	0.09536179944682194	9.712359795971924e-06	0.0017341519982376763	9.72332646026388e-06	0.0017361101177874039
78.00721777068286	0.0020227170657660764	0.0020196599311145297	0.0022055252881165986	0.0022061387244666653	0.002309936523913043	0.0023128346962006732	0.0024207513454111984	0.0024262176116155096	0.002651422479674824	0.0026626860040706974	0.09317401368675098	0.09515547631241049	9.849737724125854e-06	0.0017692780944909003	9.860878572593573e-06	0.001771279301031381
78.47725049925933	0.0020273732228889255	0.0020243202791233065	0.002210197391820559	0.0022108162135316346	0.0023145988746146673	0.0023175023248510995	0.0024253890270682765	0.0024308598004382136	0.002655963774116952	0.0026672279459390227	0.09297145937804978	0.09494859381455717	9.989411705470675e-06	0.001805179461171147	1.0000729527601983e-05	0.0018072247069479963
78.95011541147531	0.0020321164157193566	0.002029067617162176	0.0022149614371202568	0.0022155856998435424	0.002319355915521205	0.0023222647598618476	0.0024301242812258673	0.0024355997443503683	0.0026606085496632893	0.002671873697643908	0.0927683598130558	0.09474115454428832	1.0131431004077943e-05	0.001841875622366984	1.0142928648796627e-05	0.0018439658833800388
79.42582957266194	0.002036948560214851	0.002033903859891064	0.002219819457604922	0.0022204492181203328	0.002324209746084114	0.0023271241032621934	0.0024349592762783027	0.002440439615909443	0.002665359115339901	0.0026766255758208526	0.09256471755006351	0.09453316111535479	1.0275846244354233e-05	0.0018793866811137594	1.0287526621671934e-05	0.0018815229578198478
79.90441015097758	0.0020418716214023673	0.00203883097101523	0.0022247735386084003	0.0022254088548567595	0.002329162518971639	0.0023320825103629273	0.002439896235357645	0.002445381642510052	0.0026702178379483287	0.0026814859550525314	0.09236053516962162	0.09432461616422808	1.0422709456562457e-05	0.0019177333396022678	1.0434575539283904e-05	0.0019199166576414073
80.38587441802741	0.002046887614852075	0.0020438509647584266	0.0022298258187579832	0.0022304667498742525	0.00233421644165887	0.0023371421913483633	0.0024449374379662625	0.002450428108019447	0.0026751871437829433	0.0026864572695911464	0.09215581527452732	0.0941155223500939	1.0572074124099579e-05	0.001956936920199659	1.0584128949605882e-05	0.001959168331150618
80.87023974948666	0.0020519986082030224	0.0020489659073879888	0.002234978491577775	0.002235625097925332	0.0023393737780737518	0.0023423054129243404	0.002450085221666843	0.0024555813544705294	0.0026802695204087333	0.0026915420151412493	0.09195056048981957	0.09390588235484823	1.0723995232615312e-05	0.001997019387318333	1.0736241904681088e-05	0.001999299969477064
81.35752362572781	0.002057206722742766	0.0020541779187938486	0.0022402338071487314	0.0022408861503547457	0.0023446368503012545	0.0023475745000244618	0.0024553419838320915	0.0024608437838146485	0.0026854675185017797	0.0026967427507055136	0.09174477346277381	0.09369569888308586	1.087852932101993e-05	0.00203800337017207	1.0890971011706316e-05	0.002040334229359231
81.8477436324513	0.002062514135043259	0.0020594891741238003	0.0022455940738277383	0.0022462522168196766	0.002350008040348124	0.002352951837576991	0.002460710183456591	0.0024662178597366934	0.0026907837537551416	0.0027020621004960536	0.09153845686289062	0.09348497466209583	1.1035734534497414e-05	0.0020799121864578107	1.104837448610927e-05	0.0020822944568550383
82.34091746132043	0.0020679230786552066	0.0020649019054772176	0.0022510616600280864	0.00225172566707139	0.002355489791970625	0.0023584398723348133	0.0024661923430333264	0.0024717061095349347	0.0026962209088526477	0.0027075027559138832	0.09133161338188593	0.09327371244184746	1.1195670679569909e-05	0.0021227698670036044	1.1208512206678945e-05	0.0021252047120201567
82.83706291059936	0.00207343584586335	0.0020704184036596535	0.002256638996063883	0.0022573089328008712	0.0023610846125678973	0.002364041114771095	0.0024717910504975346	0.0024773111260683366	0.002701781735513523	0.0027130674775993763	0.0911242457336817	0.09306191499497998	1.1358399281374831e-05	0.0021666011814367447	1.1371445772908207e-05	0.002169089794606116
83.33619788579601	0.002079054789505155	0.0020760410200008515	0.002262328576061069	0.002263004509551095	0.0023667950751436444	0.0023697581410433476	0.0024775089612406854	0.0024830355697741053	0.002707469056610659	0.0027187590975566115	0.09091635665439121	0.09284958511678987	1.1523983643162844e-05	0.0022114316649052834	1.1537238564565504e-05	0.002213975270815405
83.83834040030794	0.002084782324855544	0.0020817721682387597	0.002268132959937721	0.0022688149586986414	0.0023726238203389174	0.00237559359502869	0.0024833488001974164	0.002488882170758333	0.0027132857683656642	0.002724580521354672	0.09070794890230556	0.09263672562521523	1.1692488908176743e-05	0.002257287645910766	1.170595580365745e-05	0.0022598875011678454
84.34350857607244	0.002090620931580447	0.002087614326472345	0.0022740547754566028	0.002274742909507602	0.002378573558539032	0.0023815501904333176	0.002489313364008552	0.002494853730962848	0.002719234842623777	0.0027305347304090936	0.09049902525787994	0.09242333936082074	1.1863982124011869e-05	0.002304196275302872	1.1877664618852556e-05	0.002306853669529707
84.85172064422062	0.002096573155761987	0.002093570039186025	0.0022800967203529363	0.0022807910612587575	0.002384647072057649	0.002387630712979239	0.0024954055232633	0.002500953126411403	0.002725319329212075	0.0027366247843467885	0.09028958852371363	0.09220942918678214	1.2038532309527426e-05	0.002352185556486419	1.2052434112486653e-05	0.0023549018133584565
85.36299494573534	0.0021026416119984	0.002099641919348783	0.002286261564540572	0.002286962185457208	0.002390847217401311	0.002393838022671561	0.0025016282248240145	0.002507183309538544	0.0027315423583844324	0.002742853823458008	0.0900796415245351	0.0919949979888638	1.2216210524497364e-05	0.002401284376903512	1.2230335430292276e-05	0.0024040608552222675
85.87734993211305	0.0021088289855817482	0.0021058326505910946	0.002292552152399865	0.0022932591281217673	0.002397176927617794	0.0024001750561496956	0.002507984494236967	0.002513547311604673	0.0027379071433568606	0.0027492250712389133	0.0898691871071814	0.09178004867540245	1.2397089942028146e-05	0.002451522540842521	1.2411441833904465e-05	0.0024543606356494108
86.39480416602983	0.002115138034756836	0.0021121449894629754	0.0022989714051507197	0.0022996848121595707	0.0024036392147318425	0.0024066448291260507	0.0025144774382327853	0.0025200482452009112	0.002744416982937123	0.0027557418370286967	0.08965822814057729	0.09156458417728525	1.2581245923956336e-05	0.002502930803644554	1.2595828776353762e-05	0.0025058319473764135
86.91537632201124	0.002121571593064671	0.002118581767776592	0.002305522323314432	0.002306242239829561	0.0024102371722720104	0.0024132504389159444	0.0025211102473203773	0.0025266893068476267	0.0027510752642525395	0.0027624075187451854	0.08944676751571351	0.09134860744792507	1.2768756099318379e-05	0.0025555409073718116	1.278357398062837e-05	0.002558506571059327
87.43908518710603	0.002128132571774227	0.0021251458950371062	0.0023122079892681376	0.0023129344952986237	0.0024169739778925076	0.0024199950670626322	0.0025278861984783397	0.002533473779690613	0.0027578854655802773	0.0027692256057232213	0.08923480814562337	0.09113212146323825	1.2959700446048706e-05	0.0026093856180057773	1.2974757521465059e-05	0.0026124173125162686
87.9659496615646	0.002134823962406185	0.0021318403609655095	0.0023190315698958636	0.0023197647472943924	0.0024238528960941483	0.0024268819820615593	0.0025348086579480597	0.0025404050362991394	0.0027648511592844845	0.0027761996816601394	0.089022352965357	0.09091512922161962	1.3154161376020216e-05	0.0026644987642476248	1.3169461910509349e-05	0.002667598041577235
88.4959887595208	0.0021416488393527413	0.0021386682381174444	0.0023259963193403206	0.002326736251858881	0.002430877281048654	0.0024339145421881023	0.002541881084132864	0.0025474865415702416	0.0027719760148648687	0.002783333427673082	0.08880940493195656	0.09069763374391326	1.3352223823641807e-05	0.002720915278003111	1.3367772185007582e-05	0.0027240837326165113
89.0292216096782	0.0021486103625975796	0.0021456326846021985	0.0023331055818598626	0.0023338523552073305	0.002438050579530849	0.002441096198433316	0.0025491070306078623	0.002554721855743896	0.002779263802121569	0.0027906306254728884	0.08859596702442676	0.09047963807338628	1.3553975338129187e-05	0.0027786712366296706	1.3569776000187887e-05	0.0027819105068509487
89.56566745600044	0.002155711780540431	0.0021527369469062155	0.0023403627947951766	0.002341116496696874	0.0024453763339634094	0.0024484304975523896	0.002556490149245294	0.0025621146375339	0.002786718394441426	0.0027980951606597125	0.08838204224370776	0.09026114527569813	1.3759506179624598e-05	0.0028378039070297567	1.3775563725511308e-05	0.0028411156764879264
90.1053456584057	0.002162956432930803	0.0021599843628257657	0.002347771491650523	0.002348532211909827	0.0024528581855791376	0.0024559210852307567	0.002564034193460437	0.002569668647379535	0.0027943437722108702	0.002805731026145662	0.08816763361264315	0.09004215843886956	1.3968909419395312e-05	0.0028983517916896795	1.3985228544973523e-05	0.002901737790818981
90.6482756934654	0.0021703477539157094	0.0021673783645135745	0.0023553353052945996	0.002356103135856681	0.0024604998777059415	0.002463571709373066	0.0025717430215834234	0.002577387750823348	0.00280214402636114	0.0028135423257101195	0.08795274417594877	0.08982268067324896	1.4182281044222353e-05	0.0029603546767460465	1.419886656163407e-05	0.0029638166843456437
91.19447715510712	0.002177889275206419	0.0021749224816444003	0.0023630579712862897	0.0023638330063040633	0.002468305259179916	0.002471386223520411	0.0025796206003624823	0.0025852759220205976	0.0028101233620515626	0.0028215332776935064	0.08773737700017892	0.08960271511147942	1.4399720065246587e-05	0.0030238536821909356	1.4416576906591243e-05	0.003027393527045119
91.74396975532183	0.0021855846293695924	0.002182620344705027	0.0023709433313309097	0.0023717256672332898	0.002476278287892296	0.002479368590401589	0.002587671008604523	0.0025933372473862875	0.0028182861024971017	0.0028297082188357254	0.08752153517369118	0.08938226490846315	1.46213286314552e-05	0.0030888913143191643	1.4638461852600846e-05	0.0030925108768809495
92.29677332487483	0.002193437553248312	0.0021904756884140175	0.0023789953368727433	0.0023797850724352914	0.0024844230344762	0.002487522885624324	0.0025958984409591413	0.0026015759293858604	0.0028266366929465907	0.0028380716082657418	0.0873052218066109	0.08916133324132351	1.4847212148032338e-05	0.0031555115205243456	1.4864626932578184e-05	0.0031592127346662946
92.85290781402206	0.0022014518915189096	0.0021984923552772974	0.002387218052830052	0.002388015289248119	0.002492743686139516	0.0024958533015128088	0.0026043072118525526	0.002609996290476095	0.002835179704818453	0.002846628031649047	0.0870884400307936	0.08893992330936557	1.5077479399803768e-05	0.0032237597465693546	1.509518106318974e-05	0.0032275446014038978
93.41239329322968	0.002209631600389706	0.0022066742992855803	0.002395615661478942	0.0023964205024434	0.002501244550650478	0.0025043641510981225	0.0026129017595781607	0.002618602777202914	0.0028439198400009554	0.0028553822055001612	0.08687119299978514	0.088718038334038	1.531224268004139e-05	0.003293682996449998	1.5330236673808187e-05	0.003297553538221032
93.97524995389855	0.0022179807514481537	0.002215025589760097	0.0024041924664929184	0.002405005018268585	0.002509930060482917	0.002513059872268512	0.002621686650550941	0.0026273999644632856	0.002852861935324526	0.0028643389816676657	0.08665348388878064	0.08849568155889063	1.5551617924865722e-05	0.0033653298949853916	1.556990984108962e-05	0.0033692882290383697
94.54149810909283	0.0022265035356630815	0.002223550415353484	0.0024129528971451736	0.002413773268652054	0.002518804777128435	0.0025219450320868152	0.0026306665837330543	0.0026363925599386705	0.002862010967213922	0.002873503351999608	0.0864353158945829	0.08827285624953035	1.5795724853509552e-05	0.0034387507532698813	1.5814320429397705e-05	0.0034427990460990654
95.11115819427312	0.0022352042675492967	0.0022322530882128637	0.0024219015126811174	0.002422729815578561	0.002527873395583182	0.002531024331282672	0.0026398463952385723	0.0026455854087078763	0.002871372056528526	0.002882880453197522	0.08621669223555989	0.08804956569357694	1.6044687114786724e-05	0.003513997637141275	1.606359223745371e-05	0.003518138118521752
95.68425076803395	0.0022440873895019364	0.002241138048312687	0.002431043006869019	0.0024318793556429245	0.002537140749017299	0.0025403026089276565	0.0026492310631255813	0.0026549834980476457	0.0028809504735994116	0.0028924755718678376	0.08599761615159589	0.08782581320061736	1.6298632440004974e-05	0.003591124438812654	1.6317853151441488e-05	0.003595359404019338
96.26079651284576	0.0022531574763084844	0.0022502098679651754	0.0024403822127369653	0.002441226724790153	0.002546611813635463	0.002549784847301713	0.0026588257123843135	0.0026645919624295896	0.002890751643472291	0.0029022941497796988	0.08577809090404916	0.08760160210215803	1.6557692802682787e-05	0.003670186951831911	1.6577235304899088e-05	0.0036745187639467547
96.84081623580131	0.0022624192398467712	0.0022594732565166774	0.002449924107504883	0.0024507769032507745	0.002556291713737474	0.00255947617695989	0.002668635620130465	0.002674416088722683	0.0029007811513659283	0.0029123417893388644	0.08555811977570073	0.08737693575157399	1.6822004585374285e-05	0.0037512429495414334	1.6841875245769168e-05	0.0037556740418601686
97.42433086936633	0.002271877533977612	0.002268933065238585	0.0024596738177207005	0.0024605350206804363	0.0025661857269881913	0.002569381882008689	0.0026786662210132595	0.0026844613216108807	0.0029110447483560696	0.002922624259287789	0.08533770607070588	0.08715181752405891	1.7091708754007635e-05	0.0038343522672245056	1.7111914110940797e-05	0.003838885145761639
98.01136147213543	0.002281537359641341	0.002278594292422127	0.002469636624610337	0.0024705063615134857	0.0025762992899067702	0.002579507405601958	0.002688923112848432	0.0026947332692360522	0.0029215483572955325	0.002933147500642471	0.08511685311454273	0.08692625081657425	1.7366951040087824e-05	0.0039195768881318815	1.7387497808659964e-05	0.003924214134226889
98.60192922959182	0.0022914038701678436	0.002288462088686534	0.0024798179696515765	0.0024806963705405805	0.0025866380035854787	0.002589858355666652	0.0026994120624867	0.0027052377090768004	0.0029322980789815494	0.0029439176328773116	0.08489556425395903	0.08670023904779185	1.7647882131125066e-05	0.004006981033577717	1.7668777209208647e-05	0.004011725306615477
99.1960554548718	0.0023014823768102554	0.002298541762510867	0.0024902234603824958	0.0024911106587210178	0.0025972076396490493	0.002600440510869435	0.0027101390119289273	0.0027159805940744288	0.002943300198582151	0.002954940960369688	0.08467384285691841	0.08647378565804131	1.793465786977715e-05	0.0040966312573432195	1.7955908344281356e-05	0.004101485297586915
99.79376158953411	0.0023117783545130934	0.0023088387860001496	0.0025008588764557044	0.002501755009241046	0.0026080141464660967	0.002611259826835632	0.0027211100846998193	0.0027269680590178815	0.002954561192333948	0.002966223979116714	0.08445169231254328	0.08624689410925167	1.8227439462106896e-05	0.0041885965446017415	1.8249052615491087e-05	0.004193563176144999
100.39506920433367	0.002322297447926035	0.0023193588008970905	0.002511730175950157	0.002512635383829916	0.002619063655624658	0.002622322442632635	0.002732331592492496	0.0027382064272000275	0.002966087734524305	0.002977773383737179	0.08422911603105913	0.08601956788489122	1.852639369542006e-05	0.0042829484156077235	1.8548377012475234e-05	0.004288030549453925
101.00000000000001	0.0023330454776752754	0.002330107624851317	0.002522843501953036	0.0025237579293461905	0.002630362488684655	0.00263363468753057	0.0027438100420970704	0.002749702217358467	0.002977886704771657	0.0029895960747724714	0.08400611744373358	0.08579181048991016	1.8677893638314722e-05	0.004330730098838917	1.870006450155075e-05	0.004335870722647618
