# Supplementary material for: White matter micro- and macrostructure brain charts for the human lifespan
Source: Nature. 2026 May 13;655(8124):979–89. doi: 10.1038/s41586-026-10454-2 (PMC13391363; doi:10.1038/s41586-026-10454-2)
Supplement: Supplementary file 12 — Centiles trajectories of brain charts. SDT.T9.1–5 contain the brain charts for the global metrics; SDT.T9.6–509 contain the brain charts for the tract-specific metrics (unnormalized); and SDT.T9.510–1157 contain the brain charts for the tract-specific macrostructural metrics (normalized). Included in each table are the male and female centile trajectories for the 2.5th, 25th, 50th, 75th and 97.5th percentiles; the interquartile range normalized by the 50th centile; and the derivatives of the 50th centiles with respect to both age and log(age). Charts are sampled in logarithmically spaced intervals. Age is reported in years, while centile trajectory values are reported in metric-specific units: diffusivities in mm2 s−1, volume in mm3, surface area in mm2, average length in mm, and FA is dimensionless (unitless). [file 41586_2026_10454_MOESM12_ESM.zip › plotted_curves/SDT.T9.147-FX_right_avg_length_curve_metrics.csv]

ages	male_0.025th_percentile	female_0.025th_percentile	male_0.25th_percentile	female_0.25th_percentile	male_0.5th_percentile	female_0.5th_percentile	male_0.75th_percentile	female_0.75th_percentile	male_0.975th_percentile	female_0.975th_percentile	male_normalized_quantile_range	fwmale_normalized_quantile_range	male_median_centile_d_age	male_median_centile_d_log_age	female_median_centile_d_age	female_median_centile_d_log_age
0.25	36.79471143571103	37.016879043718276	38.28083659002292	38.49365653272768	39.14687663136543	39.35311265138783	40.08121113192946	40.27941350072594	42.080952747143975	42.25877041182471	0.045990247417696445	0.04537778202749824	1.2390918681654761	0.7154253957720781	1.2434562635063489	0.7179453051866016
0.25150637576242696	36.79519756509157	37.01738014191679	38.28216228931295	38.49499294727133	39.148743169323055	39.354985763764816	40.08370346646291	40.281906430830446	42.08492981633171	42.2627295402884	0.04601785475865913	0.04540500901932423	1.2370548122726177	0.7163939900847254	1.2414116475192714	0.7189170867895882
0.2530218281966045	36.795685455322754	37.01788303707683	38.28349171584966	38.49633311604772	39.150614761387125	39.35686394687946	40.086202441904156	40.28440600241317	42.08891748173671	42.26669921138586	0.04604552794487533	0.04543230092669062	1.2329743379686988	0.7183333288767244	1.23731602875705	0.7208628053040229
0.25454641199404576	36.79617511089744	37.01838773375597	38.28482487795672	38.49767704743126	39.15249141877715	39.35874721197812	40.08870807320235	40.28691223040748	42.092915768606204	42.270679450182286	0.04607326711220477	0.04545965788341198	1.228905706480873	0.7202769699915734	1.2332322954644042	0.7228128364185977
0.2560801821758082	36.79666653631109	37.01889423651436	38.286161783963884	38.499024749802345	39.154373152723075	39.360635570317505	40.09122037532409	40.28942512976397	42.09692470222979	42.27467028178448	0.046101072396677385	0.045487080023468796	1.2248488850364083	0.722224917371932	1.2291604147540056	0.7247671840495968
0.25762319409447826	36.79715973606174	37.019402549914695	38.28750244220671	38.50037623154725	39.15625997446495	39.36252903316441	40.0937393632532	40.291944715450335	42.100944307939265	42.27867173134081	0.0461289439344921	0.045514567481007656	1.2208038409298752	0.7241771748949759	1.2251003538240184	0.7267258520614632
0.2591755034361701	36.797654714649816	37.01991267852208	38.288846861026556	38.50173150105799	39.15815189525298	39.3644276117957	40.096265051990606	40.29447100245121	42.10497461110848	42.282683824040944	0.046156881862015504	0.04554212039033994	1.2167705415340606	0.7261337464142343	1.2210520799271762	0.7286888442758936
0.2607371662225343	36.798151476578184	37.020424626904	38.290195048770435	38.50309056673225	39.1600489263473	39.36633131749811	40.09879745655422	40.297004005768	42.10901563715321	42.28670658511581	0.0461848863157814	0.045569738885939085	1.2127489542835974	0.7280946357113862	1.2170155604017054	0.7306561644645626
0.2623082388127803	36.79865002635204	37.02093839963032	38.29154701379095	38.50445343697328	39.161951079017854	39.368240161568195	40.1013365919788	40.29954374041889	42.11306741153111	42.29074003983748	0.04621295743248861	0.04559742310244295	1.2087390466858778	0.7300598465280927	1.2129907626531349	0.732627816342756
0.2638887779057103	36.79915036847882	37.02145400127304	38.292902764446076	38.5058201201897	39.16385836454431	39.37015415531208	40.10388247331573	40.30209022143844	42.11712995974145	42.29478421351893	0.046241095349000706	0.04562517317464892	1.2047407863065018	0.7320293825514455	1.2089776541270112	0.7346038035730089
0.26547884054176485	36.799652507468124	37.02197143640638	38.29426230909916	38.507190624795484	39.16577079421584	39.372073310045415	40.10643511563297	40.30464346387764	42.121203307325004	42.298839131513944	0.04626930020234501	0.04565298923751499	1.2007541407947429	0.7340032474166946	1.2049762023943913	0.7365841297832958
0.2670784841050822	36.800156447831725	37.02249070960668	38.295625656118766	38.508564959209814	39.167688379331096	39.37399763709327	40.10899453401489	40.30720348280374	42.12528747986402	42.302904819217076	0.04629757212971099	0.045680871426158585	1.19677907787991	0.7359814447245299	1.200986375059074	0.7385687985370168
0.26868776632556873	36.800662194083394	37.02301182545226	38.29699281387854	38.50994313185692	39.16961113119801	39.375927147789874	40.11156074356204	40.30977029330001	42.12938250298193	42.30698130206333	0.046325911268448164	0.045708819875854345	1.1928155653258727	0.7379639779892386	1.1970081397739705	0.7405578133275412
0.2703067452809827	36.80116975073886	37.02353478852337	38.29836379075706	38.511325151166	39.17153906113361	39.37786185347854	40.114133759391045	40.31234391046563	42.13348840234326	42.31106860552809	0.046354317756067236	0.04573683472203387	1.1888635709856317	0.7399508506996426	1.1930414642993128	0.7425511776218627
0.2719354793990299	36.801679122315775	37.02405960340217	38.299738595137825	38.512711025571086	39.173472180463996	39.37980176551158	40.11671359663455	40.31492434941555	42.13760520365352	42.31516675512698	0.0463827917302377	0.045764916100284235	1.1849230628013174	0.7419420662845368	1.1890863164680923	0.7445488948251295
0.27357402745947257	36.802190313333625	37.02458627467261	38.30111723540906	38.51410076351097	39.17541050052411	39.38174689525009	40.119300270440874	40.31751162528034	42.141732932659	42.31927577641573	0.04641133332878517	0.04579306414634656	1.1809940087532595	0.7439376281163277	1.185142664160594	0.7465509682915581
0.2752224485962505	36.80270332831363	37.02511480692036	38.30249971996361	38.51549437342901	39.17735403265765	39.38369725406385	40.12189379597404	40.320105753206015	42.145871615146675	42.323395694989976	0.04643994268969278	0.0458212789961155	1.1770763768854522	0.7459375395028474	1.1812104753262247	0.7485574013007863
0.27688080229961526	36.803218171778624	37.025645204732676	38.303886057198746	38.51689186377301	39.179302788216795	39.3856528533311	40.12449418841343	40.322706748353795	42.15002127694389	42.32752653648504	0.0464686199510991	0.04584956078563654	1.173170135345572	0.7479418037137293	1.1772897179907886	0.7505681970960723
0.2785491484182772	36.803734848253136	37.02617747269848	38.305276255516226	38.518293242995206	39.18125677856232	39.387613704438536	40.12710146295378	40.32531462590015	42.15418194391844	42.331668326575965	0.046497365251294116	0.045877909651107183	1.1692752523576928	0.7499504239649468	1.1733803602783155	0.7525833588697424
0.28022754716156506	36.804253362263154	37.02671161540812	38.30667032332198	38.519698519552	39.1832160150632	39.38957981878105	40.12971563480499	40.32792940103641	42.158353641978245	42.335821090977134	0.04652617872872338	0.04590632572887301	1.165391696142251	0.7519634033869806	1.169482370316473	0.754602889727721
0.2819160591015993	36.80477371833609	37.027247637453314	38.308068269026066	38.52110770190388	39.18518050909652	39.39155120776155	40.13233671919181	40.3305510889687	42.162536397071186	42.3399848554422	0.0465550605219812	0.04593480915542854	1.1615194350670208	0.7539807450775697	1.165595716354801	0.7566267927386434
0.28361474517547763	36.805295921000734	37.02778554342718	38.30947010104254	38.522520798515345	39.18715027204743	39.393527882790934	40.134964731353904	40.333179704917775	42.166730235185	42.34415964576395	0.04658401076981359	0.045963360067413944	1.1576584375488892	0.7560024520807929	1.161720366711961	0.7586550709220319
0.2853236666874746	36.80581997478719	37.02832533792405	38.31087582778935	38.523937817854716	39.18912531530889	39.39550985528788	40.1375996865455	40.33581526411888	42.170935182347115	42.34834548777406	0.046613029611113896	0.04599197860161626	1.153808672041123	0.7580285273570553	1.1578562897630036	0.7606877272246493
0.2870428853112538	36.80634588422671	37.028867025539405	38.312285457688134	38.525358768394014	39.19110565028152	39.39749713667863	40.14024160003528	40.33845778182147	42.17515126462438	42.35254240734295	0.04664211718492349	0.046020664894965604	1.149970107117042	0.7600589738367489	1.1540034539430053	0.7627247645286843
0.28877246309209376	36.80687365385172	37.029410610869846	38.3136989991642	38.52678365860887	39.193091288373545	39.39948973839694	40.14289048710625	40.341107273289154	42.179378508123044	42.35675043037965	0.046671273630428556	0.04604941908453517	1.1461427113881655	0.7620937943756871	1.1501618277798116	0.7647661856753984
0.2905124624491269	36.80740328819564	37.02995609851294	38.31511646064626	38.52821249697833	39.19508224100049	39.40148767188386	40.145546363055495	40.34376375379945	42.18361693898842	42.36096958283155	0.04670049908696179	0.04607824130753992	1.1423264535278577	0.7641329917569237	1.1463313798431045	0.7668119934178321
0.29226294617759224	36.807934791792825	37.03050349306716	38.31653785056636	38.52964529198471	39.19707851958512	39.4034909485875	40.148209243193996	40.346427238643564	42.18786658340475	42.36519989068417	0.0467297936939975	0.04610713170133427	1.1385213023058895	0.7661765687262232	1.1425120787771448	0.7688621904635511
0.294023977451102	36.808468169178575	37.03105279913183	38.31796317735983	38.531082052113554	39.199080135557274	39.40549957996306	40.15087914284653	40.34909774312634	42.1921274675951	42.369441379961145	0.04675915759115149	0.04613609040341199	1.1347272265502397	0.7682245279575	1.1387038933517033	0.7709167794764653
0.29579561982392083	36.80900342488892	37.03160402130703	38.31939244946498	38.53252278585345	39.20108710035367	39.40751357747255	40.15355607735142	40.35177528256599	42.196399617821086	42.37369407672389	0.04678859091818125	0.046165117551403165	1.1309441951489134	0.7702768720555468	1.134906792323818	0.7729757630240783
0.29757793723326015	36.809540563460615	37.03215716419344	38.32082567532308	38.53396750169581	39.20309942541774	39.40953295258454	40.15624006206036	40.35445987229387	42.20068306038271	42.37795800707145	0.04681809381498224	0.04619421328307494	1.1271721770808654	0.7723336035815009	1.1311207445669424	0.7750391436275095
0.29937099400158496	36.810079589431055	37.0327122323924	38.322262863378235	38.5354162081349	39.20511712219956	39.41155771677422	40.1589311123383	40.35715152765445	42.20497782161821	42.382233197140344	0.04684766642158732	0.046223377736328175	1.123411141372344	0.7743947250082783	1.1273457190309273	0.7771069237514894
0.3011748548389356	36.81062050733809	37.033269230505645	38.323704022077116	38.53686891366749	39.20714020215548	39.41358788152301	40.1616292435631	40.35985026400489	42.20928392790374	42.38651967310424	0.046877308878165484	0.0462526110491963	1.1196610571205383	0.7764602387551349	1.1235816847001843	0.7791791057734372
0.30298958484526295	36.8111633217201	37.03382816313536	38.325149159868964	38.53832562679292	39.20916867674819	39.41562345831851	40.16433447112553	40.362556096715075	42.21360140565332	42.39081746117395	0.04690702132502078	0.04628191335984462	1.1159218935245008	0.7785301471922139	1.1198286106628075	0.7812556920271163
0.30481524951277783	36.81170803711578	37.034389034884015	38.32659828520536	38.53978635601279	39.211202557446406	39.41766445865431	40.16704681042893	40.3652690411673	42.21793028131853	42.39512658759705	0.04693680390258934	0.04631128480656899	1.1121936197978357	0.7806044525868856	1.1160864660432708	0.7833366847589787
0.3066519147283146	36.81225465806404	37.03495185035424	38.328051406540055	38.54125110983087	39.21324185572466	39.41971089402974	40.16976627688903	40.36798911275602	42.222270581388315	42.39944707865768	0.046966656751438796	0.04634072552779225	1.1084762052778387	0.7826831571783259	1.1123552200751874	0.7854220861709109
0.3084996467757088	36.81280318910408	37.035516614148904	38.329508532328994	38.54271989675302	39.21528658306333	39.42176277594989	40.17249288593391	40.37071632688787	42.22662233238888	42.40377896067655	0.046996580012267065	0.046370235662065884	1.1047696193472802	0.7847662631256753	1.1086348420321883	0.7875118983865832
0.31035851233818973	36.81335363477509	37.03608333087078	38.330969671029926	38.544192725286926	39.21733675094824	39.42382011592515	40.1752266530036	40.37345069898121	42.23098556088332	42.40812226001041	0.047026573825900586	0.046399815348065636	1.1010738314416812	0.7868537725044007	1.104925301269759	0.7896061234614535
0.3122285785007863	36.813905999616296	37.036652005122676	38.33243483110245	38.54566960394206	39.21939237087058	39.42588292547134	40.177967593549965	40.376192244466104	42.23536029347153	42.41247700305209	0.04705663833329176	0.04642946472459147	1.0973888111020642	0.7889456873417657	1.1012265672179637	0.7917047633845868
0.3141099127527488	36.81446028816681	37.03722264150717	38.33390402100773	38.54715054122942	39.22145345432676	39.42795121610925	40.18071572303653	40.37894097878399	42.23974655678992	42.41684321623011	0.047086773675519195	0.04645918393056508	1.0937145279058313	0.7910420095859081	1.0975386093468842	0.7938078200650125
0.31600258298998396	36.81501650496554	37.037795244626615	38.33537724920847	38.54863554566146	39.223520012818135	39.430024999364626	40.18347105693819	40.381696917387565	42.24414437751118	42.421220926008566	0.04711697999378348	0.0464889731050295	1.0900509515286103	0.7931427411231198	1.0938613972484745	0.7959152953653756
0.3179066575175057	36.81557465455117	37.038369819083044	38.336854524168665	38.55012462575194	39.22559205785096	39.432104286768	40.18623361074114	40.38446007574059	42.24855378234419	42.42561015888688	0.047147257429408895	0.046518832387146714	1.0863980516987795	0.7952478837632952	1.0901949005437928	0.7980271910546435
0.3198222050518999	36.81613474146192	37.03894636947799	38.33833585435345	38.55161779001566	39.227669600936025	39.43418908985435	40.18900339994249	40.38723046931753	42.252974798033584	42.430010941399495	0.04717760612383869	0.04654876191619558	1.0827557982029248	0.7973574392381124	1.0865390889139235	0.8001435088272046
0.32174929472380437	36.816696770235566	37.03952490041245	38.33982124822899	38.55311504696841	39.22975265358862	39.43627942016304	40.19178044005017	40.39000811360347	42.25740745135965	42.43442330011569	0.04720802621863489	0.046578761831571114	1.0791241609258577	0.799471409221951	1.0828939321490907	0.8022642503274255
0.32368799608040405	36.817260745409335	37.04010541648683	38.34131071426233	38.55461640512682	39.23184122732829	39.438375289237634	40.194564746582714	40.39279302409392	42.26185176913812	42.43884726163944	0.047238517855477	0.04660883227278174	1.0755031098015024	0.8015897953055173	1.079259400095907	0.8043894171132706
0.3256383790879404	36.81782667151973	37.04068792230073	38.34280426092115	38.5561218730081	39.2339353336786	39.44047670862562	40.19735633506895	40.39558521629447	42.266307778219826	42.44328285260898	0.04726908117615843	0.046638973379449	1.0718926148329047	0.8037125990094864	1.0756354626537359	0.8065190106699447
0.32760051413423674	36.81839455310253	37.041272422452955	38.344301896673684	38.55763145912999	39.236034984167055	39.44258368987831	40.200155221047915	40.398384705720716	42.27077550549053	42.44773009969674	0.04729971632258775	0.04666918529130467	1.0682926461122406	0.8058398217845024	1.072022089803795	0.8086530324035266
0.3295744720312385	36.81896439469261	37.04185892154134	38.34580362998855	38.5591451720105	39.23814019032477	39.444696244550535	40.20296142006848	40.40119150789789	42.27525497787068	42.452189029609	0.04733042343678317	0.046699468148189274	1.0647031737771613	0.8079714649993548	1.0684192515964241	0.8107914836509735
0.33156032401756863	36.819536200823926	37.04244742416271	38.34730946933458	38.56066302016782	39.24025096368641	39.44681438420059	40.205774947689314	40.40400563836077	42.279746222315154	42.45665966908567	0.047361202660874575	0.04672982209005076	1.0611241680435342	0.810107529950983	1.064826918156541	0.8129343656773926
0.33355814176109866	36.82010997602928	37.04303793491268	38.34881942318059	38.56218501212009	39.242367315789835	39.44893812038989	40.208595819478425	40.40682711265334	42.284249265812946	42.461142044899994	0.04739205413709889	0.04676024725694235	1.0575555991927104	0.812248017852653	1.0612450596545386	0.8150816796487561
0.33556799736153503	36.82068572484035	37.04363045838566	38.35033349999531	38.56371115638525	39.24448925817605	39.451067464682836	40.21142405101311	40.40965594632859	42.288764135387	42.46563618385837	0.047422978007799405	0.04679074378902053	1.0539974375878955	0.8143929298530566	1.057673646362673	0.817233426681014
0.3375899633530214	36.821263451787544	37.04422499917468	38.351851708247146	38.56524146148094	39.24661680238893	39.45320242864664	40.21425965787965	40.41249215494837	42.293290858093904	42.47014211280003	0.04745397441542378	0.04682131182654407	1.050449653648684	0.816542267011755	1.0541126486023131	0.8193896077937097
0.3396241127067558	36.821843161399855	37.044821561871316	38.35337405640406	38.566775935924205	39.24874995997498	39.45534302385104	40.217102655673116	40.41533575408302	42.297829461023646	42.47465985859678	0.047485043502522986	0.04685195150987139	1.0469122178801626	0.8186960303246451	1.0505620367839583	0.8215502239463603
0.3416705188336247	36.82242485820484	37.04542015106561	38.3549005529334	38.56831458823148	39.250888742483276	39.457489261868254	40.21995305999713	40.41818675931125	42.30237997129939	42.47918944815281	0.04751618541174806	0.04688266297945837	1.043385100834712	0.8208542206884886	1.0470217813581257	0.8237152759902528
0.343729255586852	36.823008546728396	37.04602077134583	38.356431206301615	38.569857426918176	39.25303316146502	39.45964115427246	40.222810886463485	40.42104518621973	42.306942416077014	42.483730908404226	0.047547400285848695	0.0469134463758578	1.039868273132015	0.8230168389218306	1.043491852848092	0.8258847647075527
0.34580039726466444	36.823594231494766	37.04662342729858	38.357966024974246	38.5714044604988	39.25518322847354	39.461798712639954	40.22567615069213	40.42391105040311	42.31151682254514	42.48828426631903	0.0475786882676719	0.04694430183971674	1.0363617054936185	0.8251838857850089	1.0399722218917304	0.8280586908231271
0.3478840186129729	36.8241819170264	37.04722812350846	38.35950501741567	38.57295569748654	39.257338955064014	39.46396194854869	40.22854886831079	40.42678436746353	42.31610321792459	42.49284954889666	0.04761004950015899	0.04697522951177401	1.0328653686774487	0.8273553619219456	1.0364628591341898	0.8302370549326952
0.34998019482807	36.82477160784372	37.0478348645581	38.3610481920888	38.57451114639315	39.25950035279314	39.466130873578095	40.231429054954624	40.429665153010426	42.320701629468196	42.4974267831677	0.047641484126344794	0.04700622953285929	1.0293792335178296	0.8295312679219933	1.0329637353206635	0.8324198575828632
0.352089001559344	36.825363308465285	37.04844365502802	38.3625955574552	38.57607081572886	39.261667433219145	39.46830549930896	40.23431672626628	40.432553422660405	42.325312084460634	42.50201599619376	0.04767299228935504	0.047037302043890575	1.0259032709363964	0.8317116042826456	1.0294748212800187	0.8346070992356545
0.3542105149120084	36.82595702340739	37.04905449949651	38.36414712197461	38.57763471400209	39.263840207901346	39.47048583732312	40.237211897895314	40.435449192036856	42.32993461021794	42.506617215067024	0.04770457413240421	0.04706844718587242	1.0224374518911645	0.8338963714058991	1.0259960878756829	0.8367987802512289
0.35634481144984936	36.82655275718412	37.049667402539505	38.36570289410489	38.57920284971928	39.26601868840006	39.47267189920324	40.240114585498105	40.438352476769715	42.33456923408731	42.51123046691	0.04773622979879421	0.04709966509989313	1.0189817474420124	0.836085569624629	1.0225275060583954	0.8389949009069824
0.35849196819798806	36.82715051430721	37.050282368730464	38.367262882301894	38.580775231384735	39.268202886276335	39.47486369653262	40.2430248047376	40.441263292495265	42.339215983446856	42.51585577887524	0.04776795943191122	0.04713095592712461	1.0155361286979314	0.8382791991771228	1.019069046855293	0.8411954614102797
0.36065206264566085	36.82775029928592	37.05089940264029	38.368827095019135	38.58235186750043	39.27039281309174	39.477061240895004	40.24594257128295	40.444181654855825	42.34387488570519	42.52049317814504	0.04779976317522435	0.04716231980881834	1.0121005668315775	0.8404772602116282	1.0156206813499011	0.8434004618657127
0.3628251727490157	36.82835211662685	37.05151850883716	38.37039554070771	38.58393276656577	39.272588480408096	39.47926454387423	40.248867900809365	40.44710757949946	42.34854596830117	42.52514269193106	0.04783164117228399	0.047193756886304096	1.00867503309928	0.8426797527899907	1.0121823806948669	0.8456099022860144
0.3650113769339257	36.828955970833974	37.05213969188649	38.37196822781607	38.5855179370775	39.274789899787294	39.48147361705411	40.251800808997736	40.450041082079785	42.35322925870366	42.52980434747414	0.04786359356671817	0.04722526730098805	1.005259498831947	0.8448866769012966	1.0087541161192348	0.8478237826111581
0.36721075409881926	36.82956186640842	37.05276295635073	38.373545164789874	38.58710738752942	39.27699708279109	39.483688472018166	40.25474131153452	40.45298217825567	42.357924784411125	42.53447817204392	0.04789562050223217	0.04725685119435026	1.0018539354095992	0.8470980324236734	1.0053358589138952	0.8500421026783442
0.3694233836175272	36.830169807848335	37.053388306789266	38.37512636007167	38.588701126412204	39.27921004098075	39.48590912034936	40.25768942411124	40.45593088369088	42.36263257295133	42.53916419293845	0.04792772212260529	0.0472885087079428	0.998458314272284	0.84931381914339	1.0019275804370409	0.8522648622338238
0.37164934534214805	36.83077979964883	37.05401574775832	38.37671182210082	38.59029916221322	39.281428785916916	39.48813557362991	40.26064516242443	40.45888721405393	42.36735265188102	42.54386243748398	0.04795989857168922	0.047320239983387545	0.9950726069637312	0.8515340367757744	0.9985292521232623	0.8544920609338078
0.3738887196059291	36.83139184630181	37.054645283810814	38.3783015593133	38.59190150341633	39.28365332915935	39.49036784344096	40.26360854217522	40.461851185017714	42.37208504878564	42.54857293303455	0.04799214999340451	0.04735204516237413	0.9916967850786023	0.8537586849397485	0.9951408454780903	0.8567236983562907
0.3761415872261661	36.83200595229596	37.05527691949632	38.379895580141465	38.593508158501756	39.28588368226672	39.492605941362534	40.266579579069166	40.46482281225933	42.37682979127902	42.55329570697181	0.0480244765317404	0.047383924386657235	0.9883308202715853	0.855987763144185	0.9917623320707207	0.8589597739655801
0.3784080295071193	36.83262212211638	37.05591065936075	38.381493893013754	38.59511913594568	39.28811985679623	39.49484987897298	40.2695582888158	40.46780211145957	42.38158690700289	42.55803078670439	0.04805687833075172	0.04741587779805448	0.984974684259214	0.8582212708070074	0.9883936835103668	0.8612002871277582
0.3806881282429484	36.833240360244766	37.05654650794642	38.3830965063547	38.59673444422029	39.2903618643035	39.497099667849014	40.272544687128494	40.47078909830292	42.386356423626694	42.56277819966788	0.04808935553455463	0.04744790553844467	0.9816283488617046	0.8604592072715604	0.9850348715335713	0.8634452371361476
0.38298196572066395	36.83386067115905	37.05718446979182	38.38470342858452	38.59835409179335	39.29260971634231	39.4993553195653	40.275538789724145	40.473783788477036	42.39113836884722	42.56753797332428	0.048121908287328624	0.04748000774976518	0.978291785933834	0.8627015717702307	0.9816858679023426	0.8656946231803886
0.3852896247230969	36.83448305933343	37.05782454943158	38.38631466811908	38.59997808712821	39.29486342446429	39.50161684569433	40.27854061232282	40.47678619767264	42.395932770388235	42.57231013516175	0.048154536733309466	0.04751218457400948	0.9749649674085958	0.8649483634353601	0.9783466444532678	0.8679484443382535
0.38761118853188686	36.8351075292381	37.058466751396175	38.38793023336951	38.60160643868334	39.297123000218676	39.50388425780594	40.28155017064749	40.479796341583004	42.400739656000084	42.57709471269418	0.04818724101679009	0.04754443615322547	0.9716478652917431	0.8671995813128888	0.9750171731011505	0.8702066995992936
0.3899467409304866	36.83573408533925	37.05911108021197	38.389550132742144	38.60323915491236	39.299388455152105	39.50615756746736	40.284567480423746	40.482814235903845	42.40555905345943	42.58189173346092	0.0482200212821166	0.04757676262951181	0.9683404516490555	0.8694552243368889	0.9716974258190021	0.8724693878593826
0.39229636620718694	36.836362732098856	37.05975754040097	38.391174374638204	38.60487624426367	39.30165980080829	39.50843678624267	40.28759255737948	40.48583989633291	42.4103909905688	42.58670122502632	0.04825287767368737	0.04760916414501663	0.9650426986172533	0.8717152913523023	0.9683873746507743	0.8747365079007068
0.3946601491581577	36.83699347397459	37.060406136480786	38.39280296745367	38.606517715180324	39.3039370487278	39.510721925692735	40.29062541724459	40.48887333856976	42.41523549515632	42.59152321497945	0.0482858103359483	0.04764164084193542	0.9617545784039976	0.8739797811012977	0.9650869917204545	0.8770080584226889
0.3970381750905084	36.83762631541969	37.061056872964414	38.39443591957901	38.60816357609974	39.30622021044782	39.51301299737485	40.29366607575067	40.49191457831533	42.42009259507526	42.596357730933704	0.04831881941339237	0.04767419286250688	0.9584760632887992	0.876248692226909	0.9617962492011429	0.8792840380092457
0.39943052982536675	36.8382612608828	37.061709754360145	38.39607323939898	38.60981383545354	39.30850929750182	39.5153100128425	40.2967145486307	40.49496363127177	42.42496231820371	42.60120480052638	0.04835190505055644	0.04770682034901312	0.9552071256093768	0.8785220232684878	0.9585151193496131	0.8815644451478875
0.4018372997009759	36.83889831480787	37.062364785171425	38.39771493529239	38.61146850166729	39.31080432141936	39.51761298364507	40.29977085161874	40.498020513141995	42.429844692444185	42.60606445141839	0.04838506739201899	0.04773952344377384	0.9519477377634757	0.8807997726480608	0.9552435744662944	0.8838492782033427
0.40425857157581063	36.83953748163393	37.06302196989666	38.39936101563187	38.61312758316024	39.31310529372569	39.51992192132753	40.30283500044952	40.501085239629404	42.434739745723164	42.61093671129369	0.04841830658239665	0.0477723022891474	0.9486978722252388	0.8830819386957955	0.9519815869507511	0.8861385354657614
0.4066944328317112	36.840178765795116	37.063681313029235	38.40101148878369	38.61479108834526	39.31541222594165	39.52223683743035	40.305907010858284	40.50415782643765	42.439647505990884	42.615821607859196	0.04845162276634306	0.04780515702752502	0.9454575015606679	0.8853685196536389	0.9487291292616646	0.8884322151097876
0.4091449713770379	36.840822171720404	37.064342819057174	38.40266636310753	38.61645902562839	39.31772512958331	39.52455774348895	40.30898689858037	40.507238289270184	42.44456800122081	42.62071916884406	0.04848501608854518	0.04783808780133088	0.9422265983630496	0.8876595136271135	0.9454861738986438	0.8907303151836459
0.411610275649843	36.8414677038335	37.06500649246314	38.40432564695619	38.61813140340875	39.32004401616163	39.52688465103362	40.31207467935085	40.51032664382998	42.44950125940923	42.625629421999506	0.048518486693721	0.0478710947530175	0.939005135309344	0.8899549186253353	0.9422526934595226	0.8930328336464299
0.41409043462106226	36.842115366552726	37.06567233772422	38.405989348675405	38.6198082300783	39.322368897182294	39.52921757158914	40.31517036890425	40.51342290581921	42.454447308574906	42.630552395098285	0.0485520347266171	0.04790417802506448	0.9357930851492711	0.8922547325528285	0.9390286605921574	0.8953397683380899
0.41658553779772634	36.842765164290824	37.06634035931182	38.407657476603625	38.62148951402152	39.32469978414533	39.531556516674534	40.3182739829742	40.51652709093889	42.459406176758655	42.63548811593433	0.048585660332005454	0.04793733775997499	0.9325904206989435	0.8945589532077065	0.935814048037173	0.8976511170112644
0.41909567522619073	36.84341710145495	37.067010561691575	38.40933003907179	38.623175263615344	39.32703668854492	39.53390149780285	40.321385537293175	40.51963921488863	42.46437789202299	42.640436612322425	0.04861936365468195	0.04797057410027395	0.9293971148272249	0.8968675782653008	0.9326088285706646	0.8999668772812583
0.4216209374953856	36.844071182446314	37.06768294932301	38.41100704440299	38.62486548722867	39.32937962186898	39.536252526480666	40.32450504759194	40.52275929336607	42.4693624824515	42.64539791209751	0.04865314483946128	0.0480038871885045	0.9262131404875618	0.8991806052990796	0.9294129750496722	0.9022870466578752
0.42416141574008476	36.844727411660244	37.06835752665963	38.412688500912395	38.626560193222375	39.33172859559902	39.538609614208035	40.3276325295995	40.52588734206681	42.47435997614873	42.65037204311461	0.048687004031177344	0.04803727716722542	0.9230384706934274	0.9014980317715526	0.9262264603967196	0.9046116225408696
0.4267172016441951	36.84538579348589	37.06903429814861	38.41437441690684	38.6282593899489	39.33408362120971	39.54097277247797	40.33076799904247	40.529023376683845	42.479370401239485	42.65535903324813	0.04872094137467782	0.048070744179008876	0.9198730785192311	0.9038198550224479	0.9230492576025426	0.9069406022163093
0.42928838744406506	36.846046332306194	37.06971326823072	38.416064800684715	38.62996308575209	39.33644471016868	39.543342012776364	40.33391147164493	40.53216741290734	42.48439378586856	42.66035891039157	0.04875495701482251	0.0481042883664374	0.9167169371230557	0.9061460722905395	0.9198813397370031	0.9092739828674894
0.43187506593181346	36.846709032497664	37.07039444134018	38.41775966053568	38.63167128896693	39.33881187393621	39.545717346581526	40.33706296312799	40.53531946642424	42.489430158200264	42.66537170245705	0.0487890510964806	0.048137909872100766	0.9135700197084589	0.9084766806845437	0.9167226799127093	0.911611761531276
0.4344773304586784	36.84737389843021	37.071077821904396	38.419459004740354	38.63338400791922	39.34118512396482	39.5480987853639	40.34022248920935	40.53847955291783	42.49447954641786	42.67039743737478	0.04882322376452659	0.048171608838593616	0.9104322995499388	0.9108116771958521	0.9135732513141193	0.91395393514631
0.4370952749383861	36.84804093446708	37.07176341434397	38.42116284157015	38.635101250925466	39.34356447169911	39.5504863405858	40.34339006560312	40.54164768806749	42.49954197872333	42.67543614309276	0.04885747516383972	0.04820538540851196	0.9073037500093051	0.9131510587221783	0.9104330272193693	0.9163005005439118
0.4397289938505404	36.84871014496465	37.07245122307247	38.422871179287014	38.636823026292525	39.3459499285754	39.55288002370115	40.346565708019305	40.54482388754831	42.50461748333676	42.68048784757622	0.048891805439298545	0.04823923972445144	0.9041843444947517	0.9154948220157166	0.9073019809466132	0.9186514544180682
0.4423785822440318	36.84938153427226	37.073141252496214	38.42458402614312	38.638549342317376	39.34834150602135	39.55527984615502	40.34974943216351	40.54800816703064	42.50970608849594	42.68555257880717	0.04892621473577961	0.04827317192900284	0.9010740564699518	0.9178429637086083	0.9041800858685747	0.9210067933290702
0.4450441357404687	36.850055106732036	37.073833507014186	38.426301390380594	38.64028020728679	39.3507392154557	39.55768581938337	40.35294125373647	40.551200542179714	42.5148078224558	42.690630364783914	0.048960703198153696	0.04830718216475053	0.8979728595013512	0.9201954803402259	0.9010673154643882	0.9233665137562639
0.44772575053762753	36.850730866678916	37.07452799101792	38.42802328023146	38.6420156294773	39.35314306828805	39.56009795481292	40.35614118843388	40.55440102865547	42.51992271348823	42.69572123352073	0.04899527097128258	0.04834127057426832	0.8948807271963233	0.9225523683035135	0.8979636432595726	0.9257306120325666
0.4504235234129248	36.85140881844019	37.07522470889121	38.42974970391705	38.643755617154625	39.35555307591833	39.56251626386048	40.35934925194576	40.557609642111885	42.52505078988118	42.70082521304715	0.04902991820001722	0.04837543730011746	0.8917976332186299	0.9249136238604478	0.8948690428251211	0.9280990843490144
0.4531375517269096	36.85208896633558	37.07592366501005	38.43148066964799	38.6455001785736	39.357969249736634	39.56494075793289	40.362565459956215	40.560826398196774	42.53019207993851	42.70594233140767	0.04906464502919312	0.048409682484843515	0.88872355132753	0.9272792431775088	0.8917834878329813	0.9304719268075132
0.4558679334267773	36.85277131467701	37.07662486374245	38.43321618562389	38.64724932197792	39.36039160112288	39.56737144842663	40.365789828143086	40.56405131255136	42.53534661197938	42.71107261666115	0.049099451603628406	0.048444006270971715	0.8856584553350331	0.9296492222838424	0.8887069520114892	0.9328491353726349
0.45861476704990445	36.85345586776844	37.07732830944828	38.434956260033026	38.64900305559979	39.36282014144644	39.56980834672747	40.369022372177476	40.5672844008099	42.54051441433779	42.71621609688043	0.04913433806812044	0.04847840880100594	0.8826023190995329	0.9320235570585282	0.8856394091289985	0.935230705851609
0.4613781517274047	36.854142629905624	37.078034006479	38.43670090105203	38.65076138765961	39.36525488206574	39.572251464210034	40.372263107723285	40.57052567859916	42.54569551536197	42.72137280015164	0.04916930456744158	0.04851289021742492	0.8795551165658253	0.9344022432742349	0.8825808330484506	0.9376166339561678
0.4641581871877068	36.854831605376106	37.07874195917766	38.43845011684574	38.65252432636586	39.367695834328096	39.5747008122377	40.375512050437	40.5737751615382	42.55088994341405	42.72654275457391	0.049204351246337555	0.04854745066267779	0.8765168217523751	0.9367852765890348	0.8795311976991798	0.9400069152716242
0.4669549737601532	36.85552279845895	37.07945217187867	38.440203915566876	38.654291879914716	39.37014300956927	39.57715640216207	40.3787692159672	40.5770328652379	42.55609772686945	42.731725988258766	0.0492394782495238	0.048582090279183116	0.8734874087303979	0.9391726525118429	0.8764904770650901	0.9424015452368621
0.46976861237862133	36.8562162134246	37.08016464890757	38.44196230535573	38.656064056489775	39.37259641911314	39.5796182453227	40.38203461995407	40.58029880530051	42.56131889411637	42.736922529329554	0.049274685721679895	0.048616809209324	0.8704668516329548	0.9415643664124218	0.8734586451919313	0.9448005191497941
0.4725992045851658	36.856911854534665	37.080879394580876	38.44372529433987	38.65784086426177	39.375056074271306	39.58208635304667	40.38530827802912	40.583572997319195	42.56655347355524	42.74213240592097	0.04930997380745148	0.048651607595444436	0.8674551246558622	0.9439604135368427	0.8704356761945746	0.9472038321900982
0.4754468525336833	36.85760972604182	37.081596413205986	38.44549289063395	38.65962231138833	39.377521986342856	39.58456073664839	40.38859020581468	40.58685545687781	42.57180149359828	42.747355646178576	0.049345342651440735	0.04868648557984862	0.8644522020831573	0.9463607890093044	0.8674215442697459	0.9496114794119421
0.47831165899359906	36.858309832189605	37.082315709080945	38.447265102339344	38.66140840601367	39.37999416661394	39.58704140742912	40.39188041892352	40.590146199550276	42.57706298266888	42.75259227825819	0.04938079239820727	0.04872144330479438	0.8614580582361668	0.9487654878012108	0.8644162236532793	0.9520234557085132
0.4811937273535759	36.85901217721223	37.08303728649424	38.44904193754388	38.66319915626826	39.3824726263574	39.58952837667663	40.39517893295843	40.593445240900266	42.58233796920109	42.75784233032536	0.049416323192263516	0.04875648091249221	0.8584726675208003	0.9511745047566365	0.8614196886646823	0.9544397558556739
0.4840931616252451	36.85971676533444	37.08376114972471	38.45082340432159	38.66499457026863	39.38495737683249	39.59202165566492	40.39848576351179	40.59675259648075	42.58762648163911	42.76310583055486	0.04945193517807086	0.04879159854510018	0.855496004397537	0.9535878345805031	0.8584319136816703	0.9568603744855864
0.4870100664469608	36.860423600771306	37.08448730304127	38.45260951073234	38.66679465611697	39.38744842928442	39.59452125565375	40.40180092616512	40.60006828183355	42.59292854843665	42.76838280713006	0.049487628500036816	0.048826796344722215	0.8525280433923399	0.956005471834942	0.855452873145623	0.9592853060858033
0.4899445470875755	36.86113268772808	37.085215750702815	38.454400264821615	38.6685994219009	39.38994579494407	39.59702718788836	40.40512443648865	40.603392312488914	42.59824419805647	42.77367328824244	0.04952340330251027	0.04886207445340275	0.8495687591057504	0.9584274109538455	0.8524825415697705	0.9617145450110911
0.49289670945023945	36.86184403039998	37.08594649695799	38.45619567462019	38.670408875693155	39.392449485027605	39.599539463599044	40.40845631004089	40.6067247039651	42.60357345896974	42.77897730209098	0.049559259729779453	0.04889743301312525	0.8466181261956081	0.960853646216492	0.849520893530098	0.9641480854716065
0.4958666600762229	36.86255763297204	37.08667954604502	38.4579957481438	38.67222302555129	39.39495951073606	39.60205809400083	40.411796562368224	40.61006547176787	42.6089163596555	42.7842948768816	0.049595197926068826	0.04893287216580632	0.8436761193797793	0.9632841717684641	0.8465679036598885	0.9665859215310775
0.4988545061487607	36.86327349961892	37.087414902191504	38.45980049339289	38.67404187951733	39.39747588325504	39.604583090293055	40.41514520900436	40.61341463139011	42.61427292860009	42.78962604082656	0.049631218035532575	0.04896839205329516	0.8407427134479803	0.9657189816061873	0.8436235466624566	0.9690280471122605
0.5018603554969207	36.86399163450468	37.08815256961428	38.46160991835227	38.67586544561756	39.399998613754256	39.607114463659016	40.41850226546997	40.61677219831131	42.61964319429649	42.794970822143924	0.04966732020225395	0.04900399281736625	0.8378178832499543	0.9681580695805678	0.8406877973084192	0.9714744559887549
0.5048843165994948	36.86471204178268	37.08889255251919	38.46342403099085	38.6776937318621	39.402527713387244	39.60965222526557	40.421867747272216	40.62013818799718	42.62502718524388	42.80032924905692	0.04970350457024037	0.04903967459971948	0.8349016037054753	0.9706014294042689	0.837760630432058	0.9739251417950072
0.5079264985889148	36.86543472559534	37.08963485510091	38.465242839261286	38.67952674624467	39.40506319329089	39.612196386262795	40.425241669904274	40.62351261589911	42.630424929946905	42.80570134979331	0.04973977128341967	0.04907543754197381	0.831993849797982	0.9730490546398869	0.8348420209340475	0.9763800980126689
0.5109870112551897	36.86615969007397	37.09037948154278	38.46706635109973	38.68136449674229	39.40760506458514	39.61474695778354	40.428624048844874	40.626895497453795	42.63583645691513	42.811087152584925	0.04977612048563582	0.04911128178566454	0.8290945965673018	0.9755009386890379	0.8319319437659942	0.9788393179615014
0.5140659650498691	36.86688693933851	37.09112643601652	38.46889457442538	38.68320699131484	39.41015333837247	39.617303950943025	40.432014899557785	40.630286848082626	42.64126179466237	42.81648668566683	0.04981255232064721	0.04914720747223989	0.8262038191141983	0.9779570748105471	0.8290303739559022	0.9813027948302988
0.5171634710900281	36.86761647749746	37.09187572268217	38.470727517140325	38.6850542379049	39.41270802573762	39.61986737683854	40.435414237491436	40.63368668319137	42.64670097170616	42.82189997727693	0.04984906693212033	0.04918321474305655	0.8233214926285655	0.9804174561268155	0.8261372866036254	0.9837705216477843
0.5202796411622786	36.86834830864762	37.09262734568783	38.472565187129184	38.68690624443736	39.4152691377472	39.62243724654897	40.4388220780784	40.637095018169624	42.65215401656711	42.82732705565522	0.04988566446362721	0.049219303739376156	0.8204475923375867	0.9828820755847119	0.8232526568517642	0.98624249128261
0.5234145877268029	36.86908243687386	37.093381309169395	38.47440759225866	38.688763018819024	39.417836685449146	39.62501357113435	40.44223843673482	40.64051186839027	42.65762095776817	42.832767949043145	0.04992234505864128	0.049255474602361696	0.8175820935375668	0.9853509259819475	0.8203764599220449	0.9887186964515422
0.5265684239214125	36.86981886624903	37.09413761725048	38.476254740377385	38.69062456893839	39.420410679872475	39.62759636163559	40.44566332886008	40.64393724920907	42.663101823834126	42.83822268568299	0.049959108860533674	0.04929172747307292	0.8147249716002989	0.9878239999743528	0.8175086710962205	0.9911991297240093
0.5297412635656308	36.87055760083364	37.09489627404215	38.47810663931547	38.69249090266528	39.4229911320268	39.63018562907394	40.44909676983619	40.64737117596417	42.6685966432909	42.84369129381727	0.04999595601256922	0.04932806249246355	0.811876201949417	0.990301290041316	0.8146492657233466	0.9936837835011829
0.5329332211648017	36.871298644675754	37.09565728364272	38.47996329688425	38.694362027850474	39.425578052901926	39.63278138445067	40.452538775027335	40.65081366397553	42.67410544466484	42.849173801687996	0.05003288665790135	0.04936447980137585	0.8090357600731295	0.9927827885157967	0.8117982192088675	0.9961726500287114
0.5361444119142209	36.87204200181075	37.096420650137574	38.481824720875885	38.69623795232543	39.42817145346742	39.63538363874655	40.4559893597794	40.65426472854452	42.67962825648218	42.85467023753609	0.05006990093957054	0.049400979540537814	0.8062036215278567	0.9952684875688647	0.8089555070228016	0.9986657213867147
0.5393749517032939	36.872787676261105	37.0971863775989	38.48369091906307	38.69811868390187	39.43077134467226	39.63799240292153	40.45944853941939	40.6577243849533	42.68516510726826	42.86018062960062	0.05010699900049701	0.049437561850559225	0.8033797619309553	0.9977583792096993	0.8061211047006509	1.0011629894997895
0.5426249571197181	36.873535672036205	37.097954470085575	38.48556189919868	38.70000423037152	39.43337773744431	39.64060768791426	40.46291632925499	40.66119264846441	42.69071602554687	42.86570500611822	0.050144180983479246	0.049474226871926104	0.8005641569689033	1.0002524552864998	0.8032949878534055	1.0036644461306423
0.5458945454536906	36.8742859931322	37.098724931642906	38.48743766901545	38.70189459950573	39.43599064269001	39.643229504641695	40.46639274457402	40.66466953432023	42.6962810398397	42.8712433953224	0.05018144703118799	0.049510974744998756	0.7977567823772915	1.0027507074801179	0.8004771321348016	1.006170082875542
0.5491838347021408	36.87503864353166	37.09949776630241	38.48931823622554	38.703789799055095	39.438610071293816	39.64585786399862	40.469877800643935	40.668155057742396	42.7018601786654	42.8767958254428	0.05021879728616457	0.049547805610005255	0.7949576139571946	1.0052531273004206	0.7976675132631499	1.008679891147949
0.5524929435729888	36.87579362720347	37.10027297808159	38.491203608520316	38.70568983674912	39.441236034117864	39.64849277685721	40.473371512711225	40.671649233931305	42.70745347053911	42.88236232470444	0.050256231890812804	0.049584719607039154	0.7921666275942698	1.0077597061072083	0.7948661070440721	1.011193862223081
0.55582199148943	36.876550948102654	37.10105057098383	38.49309379356995	38.70759472029597	39.44386854200154	39.65113425406672	40.47687389600104	40.67515207806569	42.71306094397169	42.887942921327266	0.0502937509873981	0.04962171687605439	0.7893837992078261	1.0102704350747445	0.7920728893132036	1.0137119871806135
0.5591710985942444	36.87731061016998	37.101830548997924	38.494988799022934	38.70950445738185	39.446507605760914	39.65378230645276	40.48038496571643	40.67866360530186	42.71868262746888	42.89353764352502	0.05033135471804209	0.049658797556861894	0.7866091047972077	1.0127853052190403	0.7892878359980386	1.0162342569492466
0.5625403857541326	36.87807261733199	37.10261291609824	38.49688863250599	38.71141905567101	39.44915323618849	39.656436944817266	40.48390473703807	40.68218383077341	42.72431854953081	42.89914651950502	0.0503690432247173	0.04969596178912295	0.7838425204245141	1.0153043073842127	0.7865109230733651	1.0187606622776002
0.565929974564078	36.87883697350059	37.10339767624412	38.498793301623486	38.71333852280503	39.45180544405257	39.65909817993758	40.48743322512348	40.68571276959045	42.72996873865108	42.90476957746694	0.050406816649243784	0.049733209712347654	0.7810840221955004	1.0178274322197467	0.7837421265685407	1.0212911937251192
0.569339987351735	36.8796036825729	37.10418483337991	38.5007028139571	38.71526286640268	39.45446424009686	39.66176602256636	40.490970445106605	40.689250436839245	42.73563322331606	42.91040684560246	0.05044467513328527	0.04977054146588992	0.7783335862977765	1.0203546702268795	0.780981422597506	1.02382584170482
0.5727705471818436	36.880372748431085	37.104974391434624	38.50261717706558	38.7171920940595	39.45712963504012	39.66444048343095	40.49451641209725	40.6927968475815	42.74131203200427	42.916058352094275	0.05048261881834279	0.049807957188940294	0.7755911889817071	1.0228860117285876	0.778228787316948	1.0263645964296302
0.5762217778606706	36.88114417494202	37.105766354321744	38.504536398484255	38.71912621334733	39.459801639575545	39.66712157323291	40.49807114118045	40.69635201685391	42.747005193185444	42.92172412511547	0.05052064784575136	0.049845457020526424	0.7728568065485888	1.025421446857763	0.7754841969563131	1.0289074479451301
0.5796938039404782	36.8819179659572	37.10656072593902	38.506460485724716	38.72106523181411	39.4624802643704	39.669809302647664	40.50163464741601	40.699915959667536	42.75271273531992	42.927404192828696	0.050558762356675384	0.04988304109950318	0.7701304153652018	1.0279609655744935	0.7727476278087124	1.0314543861213679
0.5831867507240184	36.88269412531238	37.107357510168185	38.508389446274386	38.723009156983316	39.465165520065504	39.6725036823239	40.50520694583784	40.70348869100726	42.75843468685776	42.93309858338546	0.05059696249210464	0.04992070956455279	0.7674119918619908	1.0305045576560588	0.7700190562172793	1.034005400629212
0.5867007442690553	36.88347265682745	37.10815671087477	38.51032328759621	38.72495799635371	39.46785741727477	39.675204722883144	40.50878805145341	40.70707022583117	42.764171076238064	42.93880732492525	0.05063524839284758	0.04995846255417685	0.7647015125285179	1.0330522126978394	0.7672984585997256	1.0365604809721845
0.5902359113929144	36.884253564306164	37.10895833190788	38.51226201712826	38.726911757398916	39.47055596658475	39.67791243491933	40.51237797924319	40.710660579070044	42.76992193188814	42.94453044557489	0.050673620199528084	0.0499963002066936	0.7619989539225571	1.035603920120593	0.7645858114328803	1.0391196164700887
0.5937923796770596	36.88503685153591	37.10976237709991	38.51420564228328	38.728870447567026	39.473261178554125	39.680626828998236	40.51597674416008	40.71425976562671	42.77568728222271	42.950267973447616	0.05071207805258217	0.0500342226602322	0.7593042926582712	1.0381596691504456	0.7618810912508707	1.0416827962462776
0.597370277471697	36.8858225222875	37.110568850266375	38.51615417044842	38.730834074280196	39.47597306371324	39.68334791565705	40.519584361128764	40.717867800375444	42.78146715564315	42.956019936642356	0.05075062209224992	0.05007223005272861	0.7566175054098494	1.0407194488243476	0.7591842746514885	1.0442500092422051
0.6009697339004076	36.886610580314894	37.11137775520557	38.5181076089847	38.73280264493428	39.47869163256358	39.68607570540385	40.523200845045125	40.72148469816143	42.787261580536594	42.96178636324286	0.05078925245857299	0.05011032252192077	0.7539385689115079	1.0432832479909848	0.7564953382952808	1.0468212442056029
0.6045908788648067	36.887401029354976	37.11218909569843	38.52006596522672	38.7347761668984	39.4814168955773	39.688810208717115	40.526826210775646	40.725110473800086	42.79307058527516	42.96756728131693	0.050827969291388886	0.050148500205343435	0.7512674599665843	1.0458510553207816	0.7538142589028212	1.0493964897041224
0.6082338430492322	36.88819387312736	37.11300287550828	38.522029246482276	38.73675464751457	39.48414886319675	39.691551436045245	40.53046047315688	40.72874514207652	42.7988941982152	42.973362718915595	0.050866772730326346	0.05018676324032404	0.7486041554348049	1.0484228592804357	0.7511410132556193	1.051975734097141
0.611898757925461	36.888989115334084	37.113819098380475	38.523997460031815	38.73873809409728	39.48688754583392	39.694299397806	40.534103646994645	40.73238871774484	42.804732447696324	42.97917270407219	0.05090566291479984	0.05022511176397674	0.7459486322313751	1.0509986481438318	0.7484755781961212	1.0545589655575895
0.6155857557574533	36.88978675965941	37.11463776804232	38.5259706131282	38.7407265139331	39.48963295386998	39.69705410438606	40.537755747063656	40.73604121552761	42.810585362040655	42.98499726480163	0.050944639984006224	0.05026354591319788	0.7433008673451695	1.053578409999318	0.7458179306322563	1.0571461720683146
0.6192949696061266	36.89058680976957	37.115458888202745	38.52794871299623	38.74271991428027	39.492385097654754	39.69981556614049	40.5414167881067	40.7397026501152	42.81645296955196	42.990836429099495	0.05098370407691692	0.05030206582466166	0.740660837816904	1.0561621327306057	0.7431680475310714	1.059737341406617
0.6230265333341571	36.89138926931253	37.116282462551986	38.529931766832206	38.744718302368256	39.49514398750618	39.70258379339218	40.545086784834126	40.74337303616513	42.82233529851477	42.99669022494118	0.05102285533227554	0.05034067163481481	0.7380285207436827	1.0587498040176797	0.7405259059096352	1.0623324611497083
0.6267805816108112	36.89219414191768	37.11710849476143	38.531919781803516	38.74672168539735	39.49790963370982	39.705358796431355	40.54876575192307	40.74705238830143	42.82823237719345	43.002558680280956	0.051062093888590517	0.05037936347987027	0.7354038932971889	1.0613414113504405	0.7378914828659617	1.0649315186756212
0.6305572499168048	36.89300143119569	37.11793698848337	38.5339127650483	38.74873007053828	39.50068204651833	39.708140585515096	40.552453704017026	40.750740721114056	42.83414423383149	43.00844182305125	0.05110141988413197	0.050418141495803974	0.7327869326954897	1.06393694201779	0.7352647555444491	1.0675345011686659
0.634356674549194	36.893811140738165	37.118767947350634	38.53591072367492	38.750743464931716	39.50346123615091	39.710929170866706	40.556150655724984	40.75443804915816	42.8400708966504	43.01433968116155	0.05114083345692452	0.050457005818348444	0.7301776162266833	1.0665363830939896	0.7326457011522507	1.0701413955939643
0.6381789926262927	36.89462327411745	37.11960137497647	38.53791366476159	38.75276187568793	39.50624721279282	39.713724562675274	40.559856621620916	40.75814438695351	42.84601239384899	43.02025228249771	0.05118033474474351	0.05049595658298763	0.7275759212307094	1.0691397214550307	0.7300342969556368	1.0727521887129114
0.642024342092622	36.8954378348863	37.120437274954135	38.53992159535594	38.75478530988626	39.50903998659476	39.71652677109502	40.56357161624304	40.76185974898375	42.85196875360233	43.026179654920846	0.05121992388510862	0.05053499392495234	0.7249818251129909	1.07174694376954	0.7274305202809046	1.0753668670813568
0.6458928617238878	36.896254826577696	37.12127565085678	38.54193452247458	38.75681377457474	39.5118395676724	39.71933580624488	40.56729565409318	40.7655841496958	42.857940004060914	43.03212182626656	0.05125960101527903	0.05057411797921431	0.7223953053398873	1.0743580364960508	0.7248343485271107	1.0779854170586987
0.6497846911319898	36.89707425270459	37.12211650623712	38.5439524531027	38.758847276769714	39.51464596610584	39.7221516782079	40.57102874963617	40.76931760349921	42.863926173349746	43.03807882434403	0.051299366272248056	0.05061332888048125	0.7198163394377843	1.0769729858884602	0.7222457591369675	1.0806078247705955
0.6536999707700591	36.897896116759554	37.12295984462709	38.54597539419352	38.76088582345524	39.51745919193897	39.724974397030614	40.57477091729902	40.77306012476533	42.869927289567286	43.04405067693489	0.051339219792737784	0.05065262676319048	0.7172449049858187	1.0795917779787487	0.7196647296186711	1.0832340761407977
0.6576388419375281	36.89872042221461	37.12380566953774	38.54800335266802	38.7629294215828	39.52027925517901	39.72780397272263	40.57852217147037	40.77681172782682	42.87594338078467	43.0500374117925	0.05137916171319199	0.05069201176150501	0.7146809796331581	1.0822143985897128	0.7170912375486296	1.0858641568847816
0.661601446785229	36.8995471725209	37.12465398445883	38.55003633541431	38.764978078070754	39.5231061657959	39.730640415255934	40.58228252649973	40.780572426976825	42.8819744750446	43.05603905664086	0.05141919216977352	0.05073148400930669	0.7121245410789925	1.0848408333249608	0.7145252605450878	1.0884980524806451
0.6655879283205246	36.900376371108436	37.1255047928586	38.55207434928734	38.767031799803924	39.52593993372173	39.733483734564366	40.5860519966968	40.78434223646832	42.888020600360456	43.06205563917367	0.051459311298354925	0.05077104364019122	0.7095755670834478	1.0874710675698225	0.7119667762990503	1.0911357482009407
0.6695984304124688	36.901208021385834	37.12635809818348	38.5541174011083	38.769090593633116	39.52878056885018	39.736333940543055	40.58983059633081	40.78812117051341	42.89408178471535	43.06808718705338	0.05149951923451729	0.05081069078746282	0.7070340354739528	1.0901050864986246	0.709415762563367	1.0937772291026704
0.6736330977969988	36.90204212674007	37.12721390385788	38.5561654976643	38.771154466374696	39.53162808103597	39.73919104304788	40.59361833962973	40.79190924328262	42.90015805606103	43.07413372791018	0.05153981611353943	0.05085042558412722	0.7044999241334153	1.0927428750565014	0.7068721971427294	1.0964224800118245
0.6776920760821589	36.90287869053613	37.12807221328381	38.55821864570782	38.773223424810084	39.53448248009424	39.74205505189479	40.59741524077962	40.7957064689042	42.906249442317026	43.080195289341	0.05158020207039623	0.05089024816288885	0.7019732109947654	1.0953844179639418	0.7043360578982174	1.0990714855242913
0.6817755117533548	36.90371771611676	37.128933029840645	38.56027685195623	38.77529747568529	39.53734377579996	39.744925976859285	40.60122131392387	40.79951286146332	42.91235597136951	43.08627189890855	0.05162067723975082	0.050930158656141124	0.6994538740618736	1.0980296997222467	0.7018073227600325	1.1017242300276848
0.6858835521786408	36.904559206802276	37.12979635688487	38.562340123091445	38.7773766257105	39.540211977887424	39.74780382767584	40.60503657316257	40.80332843500147	42.91847767107038	43.09236358414026	0.05166124175594935	0.05097015719596372	0.6969418913931804	1.1006787046035242	0.6992859697165841	1.1043806976704218
0.6900163456140378	36.90540316589012	37.13066219774976	38.564408465759286	38.77946088155952	39.54308709604951	39.75068861403725	40.6088610325516	40.80715320351565	42.92461456923617	43.09847037252725	0.05170189575301428	0.05101024391411626	0.6944372410998767	1.1033314166343189	0.6967719768035749	1.107040872361722
0.6941740412088835	36.90624959665468	37.13153055574503	38.5664818865691	38.78155024986929	39.545969139937185	39.75358034559404	40.61269470610202	40.810987180957525	42.93076669364701	43.104592291523296	0.051742639364639145	0.05105041894203023	0.6919399013595466	1.1059878196338104	0.6942653221240107	1.1097047377907074
0.6983567890112157	36.907098502347	37.132401434156684	38.56856039209328	38.78364473723953	39.548858119158886	39.75647903195387	40.61653760777932	40.81483038123292	42.93693407204564	43.11072936854382	0.05178347272418279	0.05109068241080532	0.6894498504107105	1.1086478971856195	0.6917659838427426	1.1123722774154885
0.702564739973187	36.90794988619447	37.13327483624661	38.570643988866784	38.78574435023209	39.551754043279914	39.75938468268097	40.620389751502636	40.81868281820091	42.94311673213634	43.116881630964826	0.05182439596466178	0.05113103445120364	0.6869670665400918	1.1113116326214367	0.6892739401737344	1.1150434744440645
0.7067980459565127	36.90880375140049	37.13415076525229	38.572732683386555	38.78784909537054	39.55465692182174	39.76229730729537	40.624251151143945	40.82254450567299	42.94931470158374	43.12304910612172	0.051865409218746036	0.0511714751936411	0.684491528100807	1.113979009051036	0.6867891694000718	1.1177183118616085
0.7110568597379514	36.9096601011443	37.135029224386614	38.57482648211119	38.78995897913971	39.55756676426152	39.76521691527252	40.62812182052744	40.82641545741252	42.955528008011946	43.129231821308466	0.051906512618751566	0.05121200476818409	0.6820232135014521	1.1166500093404466	0.6843116498566815	1.1203967724077302
0.7153413350148182	36.9105189385805	37.135910216837374	38.57692539146028	38.79207400798509	39.56048358003134	39.768143516042386	40.63200177342854	40.83029568713373	42.96175667900324	43.13542980377621	0.05194770629663357	0.05125262330454073	0.679562101204283	1.1193246161083152	0.6818413599357882	1.1230788385710184
0.7196516264105322	36.91138026683896	37.13679374576717	38.579029417814006	38.79419418831241	39.563407378517645	39.77107711898904	40.63589102357335	40.83418520850111	42.96800074209713	43.14164308073244	0.05198899038398271	0.05129333093205791	0.6771081697415866	1.1220028117450056	0.6793782780932816	1.1257644926135981
0.7239878894801961	36.912244089024355	37.13767981431299	38.58113856751264	38.79631952648708	39.566338169060636	39.774017733449895	40.63978958463772	40.838084035128496	42.97426022478919	43.147871679339694	0.05203036501201584	0.05133412777971114	0.6746613976902154	1.1246845783834942	0.6769223828368922	1.1284537165329311
0.7283502807162107	36.913110408215914	37.138568425585895	38.58325284685596	38.79845002883373	39.56927596095353	39.77696536871509	40.64369747024645	40.84199218057836	42.980535154529896	43.154115626714514	0.052071830311570755	0.05137501397610121	0.6722217636870482	1.1273698979102846	0.674473652731649	1.1311464920900107
0.7327389575539218	36.91397922746713	37.13945958267079	38.58537226210284	38.80058570163564	39.57222076344202	39.77992003402686	40.64761469397258	40.84590965836095	42.98682555872354	43.160374949926286	0.052113386413099705	0.05141598964944594	0.6697892464371762	1.1300587519690453	0.672032066410793	1.1338428007948096
0.7371540783773028	36.91485054980544	37.140353288626	38.5874968194706	38.802726551134235	39.57517258572353	39.782881738578865	40.6515412693365	40.849836481933536	42.993131464727064	43.16664967599613	0.05215503344666364	0.05145705492757571	0.6673638246920746	1.1327511219515145	0.6695976025548589	1.136542623899004
0.74159580252467	36.915724378231914	37.14124954648304	38.589626525134655	38.80487258352859	39.57813143694665	39.78585049151552	40.65547720980518	40.85377266469953	42.99945289984888	43.1729398318957	0.05219677154192344	0.0514982099379243	0.6649454772632453	1.1354469889865868	0.6671702399034984	1.1392459424050685
0.746064290294433	36.916600715720925	37.142148359246285	38.59176138522782	38.80702380497488	39.58109732621035	39.788826301931344	40.659422528791325	40.85771822000771	43.00578989134777	43.17924544454605	0.05223860082813605	0.05153945480752442	0.6625341830176694	1.138146333955774	0.6647499572554807	1.1419527370617288
0.7505597029508803	36.917479565219864	37.14304972989261	38.593901405839915	38.80918022158584	39.58407026256345	39.7918091788703	40.66337723965256	40.86167316115139	43.012142466431605	43.18556654081644	0.0522805214341449	0.05158078966300011	0.6601299208878117	1.140849137490477	0.6623367334668728	1.1446629883503192
0.7550822027299987	36.918360929648806	37.143953661371086	38.59604659301714	38.81134183943022	39.58705025500385	39.79479913132507	40.6673413556906	40.86563750136755	43.01851065225626	43.191903147523114	0.05232253348837594	0.05162221463056115	0.6577326698543402	1.1435553799428817	0.6599305474519497	1.1473766764929678
0.7596319528453285	36.91924481190016	37.144860156602654	38.59819695276159	38.813508664532264	39.590037312477875	39.79779616823642	40.671314890150356	40.869611253836005	43.02489447592429	43.19825529142816	0.05236463711882803	0.05166372983599444	0.6553424089561304	1.146265041422339	0.6575313781804653	1.1500937814616918
0.7642091174938536	36.9201312148384	37.145769218479835	38.600352491030705	38.8156807028712	39.59303144387961	39.800800298492504	40.67529785621919	40.87359443167857	43.03129396448385	43.204622999238254	0.052406832453068805	0.0517053354046581	0.6529591172911751	1.1489781017589848	0.6551392046776527	1.1528142829474746
0.7688138618619275	36.921020141299664	37.14668084986631	38.602513213736664	38.817857960380564	39.596032658050135	39.80381153092812	40.679290267025905	40.87758704795819	43.03770914492731	43.21100629760345	0.05244911961822566	0.05174703146147659	0.6505827740138557	1.1516945405282968	0.652754006028772	1.1555381603811838
0.7734463521312342	36.921911594091554	37.147595053596675	38.604679126745964	38.820040442947814	39.59904096377697	39.806829874324116	40.68329213564003	40.88158911567803	43.04414004419019	43.21740521311589	0.0524914987409788	0.051788818130929386	0.6482133583376708	1.1544143370356323	0.650375761380019	1.158265392928115
0.7781067554847866	36.922805575992626	37.14851183247607	38.60685023587871	38.822228156413644	39.60205636979321	39.80985533740656	40.687303475070856	40.88560064778072	43.05058668914972	43.22381977230865	0.05253396994755626	0.05183069553704879	0.6458508495234128	1.1571374703071342	0.6480044499166979	1.1609959594670727
0.7827952401129585	36.92370208975222	37.149431189279774	38.609026546908176	38.82442110657144	39.60507888477693	39.81288792884609	40.69132429826657	40.88962165714728	43.05704910662372	43.230250001654355	0.05257653336372403	0.051872663803409116	0.643495226898267	1.1598639191051916	0.6456400508986917	1.1637298386194743
0.7875119752195561	36.924601138090004	37.15035312675302	38.611208065560184	38.82661929916679	39.60810851735041	39.81592765725721	40.69535461811339	40.89365215659644	43.063527323369264	43.236695927564035	0.052619189114780446	0.05191472305312208	0.6411464698358031	1.1625936619084314	0.6432825436349958	1.1664670087211562
0.792257131027923	36.92550272369569	37.151277647610485	38.613394797512505	38.82882273989679	39.61114527607942	39.81897453119753	40.69939444743463	40.897692158883586	43.07002136608134	43.243157576385705	0.052661937325549295	0.051956873408828416	0.638804557775984	1.1653266769271795	0.640931907491904	1.169207447833287
0.7970308787870847	36.92640684922871	37.15220475453602	38.615586748394385	38.83103143440958	39.614189169472546	39.82202855916708	40.70344379898983	40.90174167669993	43.07653126139168	43.24963497440318	0.05270477812037078	0.0519991149926908	0.6364694702106135	1.168062942090728	0.6385881218939176	1.1719511337396398
0.8018333907779276	36.927313517317835	37.15313445018236	38.6177839237859	38.83324538830372	39.61724020598041	39.82508974960754	40.70750268547386	40.905800722671586	43.08305703586733	43.25612814783468	0.05274771162309557	0.052041447926386326	0.6341411866833369	1.1708024350391497	0.6362511663137411	1.1746980439265826
0.8066648403194178	36.92822273056079	37.15406673717059	38.61998632921733	38.835464607127534	39.620298393994894	39.828158110901455	40.711571119515924	40.90986930935861	43.089598716009284	43.26263712283152	0.05279073795707718	0.052083872331100546	0.6318196867973711	1.1735451331351214	0.6339210202909271	1.1774481556112733
0.8115254017748545	36.929134491524024	37.155001618090004	38.622193970168716	38.83768909637866	39.62336374184852	39.83123365137165	40.715649113678744	40.913947449254174	43.09615632825136	43.26916192547683	0.05283385724516389	0.05212638832751829	0.6295049502150505	1.1762910134548292	0.6315976634127765	1.1802014457152836
0.8164152505581643	36.9300488027422	37.15593909549756	38.62440685206906	38.83991886150329	39.626436257813545	39.83431637928021	40.71973668045747	40.918035154783446	43.10272989895852	43.27570258178405	0.05287706960969163	0.0521689960358171	0.627196956642365	1.1790400527779639	0.6292810753216145	1.1829578908673284
0.8213345631402307	36.93096566671799	37.15687917191769	38.62662498029595	38.842153907895764	39.629515950101336	39.83740630282804	40.723833832278935	40.922132438302874	43.10931945442582	43.28225911769583	0.05292037517247599	0.05221169557565935	0.6248956858571546	1.1817922276059107	0.6269712357284334	1.1857174674214548
0.8262835170552626	36.93188508592161	37.15782184984179	38.62884836017479	38.84439424089777	39.63260282686152	39.84050343015383	40.72794058150053	40.926239312099035	43.115925020876816	43.288831559082354	0.05296377405480553	0.05225448706618481	0.6226011176745487	1.18454751412537	0.6246681243769672	1.1884801514052015
0.8312622909072027	36.93280706279045	37.15876713172787	38.63107699697827	38.84663986579781	39.63569689618122	39.843607769333396	40.7320569404093	40.93035578838776	43.1225466244622	43.295419931740085	0.05300726637743188	0.05229737062600361	0.6203132319765245	1.1873058882483747	0.6223717210837094	1.1912459185723492
0.8362710643761712	36.933731599728844	37.159715020000334	38.63331089592575	38.84889078783067	39.63879816608437	39.84671932837891	40.73618292122102	40.934481879313196	43.129184291258525	43.302024261390436	0.05305085226056431	0.05234034637318725	0.6180320087028122	1.1900673255804577	0.6200820057192686	1.1940147443729074
0.8413100182249524	36.93465869910753	37.160665517049424	38.635550062182645	38.85114701217666	39.64190664453081	39.8498381152381	40.74031853607919	40.93861759694677	43.135838047266596	43.308644573678215	0.05309453182386033	0.05238341442526176	0.6157574278349784	1.192831801419743	0.6177989582001828	1.1967866039512955
0.8463793343055166	36.93558836326338	37.161618625230886	38.63779450085977	38.85340854396108	39.64502233941556	39.85296413779343	40.74446379705399	40.9427629532862	43.14250791841015	43.31528089417025	0.0531383051864179	0.052426574899198976	0.6134894694200739	1.1955992907696782	0.6155225585061999	1.199561472149071
0.8514791955655843	36.93652059449902	37.16257434686572	38.64004421701276	38.855675388253566	39.64814525856805	39.85609740386135	40.74861871614141	40.94691796025457	43.14919393053442	43.32193324835396	0.05318217246676836	0.05246982791141002	0.6112281135569901	1.1983697683263017	0.6132527866684541	1.2023393235031108
0.8566097860552276	36.93745539508241	37.16353268423959	38.64229921564141	38.85794755006744	39.65127540975125	39.859237921191465	40.75278330526212	40.95108262969922	43.15589610940455	43.32860166163584	0.05322613378286669	0.052513173577735356	0.6089733404005528	1.2011432084755143	0.6109896227749232	1.2051201322374254
0.861771290933513	36.93839276724653	37.16449363960264	38.64455950168907	38.860225034359104	39.654412800660936	39.86238569746572	40.756957576260575	40.95525697339086	43.16261448070427	43.33528615934005	0.053270189252084786	0.05255661201343875	0.6067251301524266	1.2039195852876219	0.608733046958605	1.207903872254974
0.8669638964751838	36.939332713188875	37.165457215168914	38.646825080041936	38.86250784602733	39.65755743892479	39.86554074029755	40.76114154090385	40.95944100302241	43.16934907003424	43.34198676670685	0.053314338991202345	0.05260014333319775	0.6044834630779405	1.2066988725237024	0.6064830394234377	1.2106905171613107
0.8721877900773816	36.94027523507124	37.16642341311616	38.64909595552851	38.8647959899127	39.66070933210167	39.86870305723117	40.76533521088081	40.96363473020813	43.17609990291071	43.348703508891205	0.05335858311639924	0.05264376765109622	0.6022483194938104	1.209481043634696	0.6042395804174703	1.2134800402400288
0.877443160266411	36.941220335019196	37.16739223558528	38.65137213291886	38.86708947079689	39.663868487680716	39.871872655740624	40.76953859780089	40.967838166482416	43.18286700476387	43.35543641096115	0.0534029217432464	0.05268748508061523	0.6000196797690478	1.212266071747763	0.6020026502401379	1.2162724144436652
0.8827301967045416	36.94216801512176	37.168363684679996	38.653653616924004	38.869388293402025	39.66703491308056	39.875049543228975	40.77375171319314	40.97205132329887	43.18965040093639	43.362185497896306	0.05344735498669747	0.05273129573462538	0.5977975243258697	1.2150539296599163	0.5997722292545404	1.2190676124118909
0.8880490901968541	36.943118277430955	37.16933776246646	38.65594041219522	38.87169246239	39.67020861564842	39.878233727027514	40.77797456850517	40.97627421202922	43.19645011668181	43.36895079458638	0.05349188296108147	0.05277519972537885	0.5955818336419725	1.2178445898534846	0.5975482978697073	1.2218656064605966
0.8934000326981257	36.944071123961464	37.170314470972805	38.65823252332344	38.87400198236185	39.673389602659334	39.88142521439484	40.782207175102066	40.9805068439622	43.20326617716302	43.37573232582952	0.05353650578009228	0.05281919716449934	0.5933725882491672	1.2206380244897446	0.5953308365483281	1.2246663685655221
0.8987832173197573	36.94502655669018	37.17129381218878	38.66052995483848	38.87631685785699	39.67657788131524	39.884624012516014	40.78644954426528	40.98474923030256	43.21009860745063	43.38253011633077	0.05358122355678141	0.0528632881629756	0.5911697687347441	1.2234342053934597	0.5931198258167569	1.2274698703940885
0.904198838336744	36.945984577555876	37.17227578806536	38.66283271120851	38.878637093352694	39.67977345874417	39.887830128501804	40.79070168719169	40.98900138216997	43.2169474325215	43.389344190700555	0.05362603640354877	0.05290747283115094	0.588973355734197	1.2262331040546997	0.5909152462468228	1.2302760832635613
0.9096470911946843	36.94694518845869	37.17326040051424	38.665140796839204	38.880962693263186	39.682976341999314	39.89104356938761	40.79496361499233	40.99326331059782	43.22381267725693	43.3961745734529	0.05367094443213374	0.05295175127871591	0.5867833299394078	1.2290346916352064	0.588717078459922	1.233084978152874
0.915128172516836	36.94790839125978	37.17424765140749	38.66745421607316	38.88329366193914	39.686186538058195	39.89426434213275	40.79923533869138	40.997535026532255	43.23069436644116	43.403021289003995	0.05371594775360665	0.05299612361469817	0.5845996720941002	1.2318389389556614	0.586525303140661	1.2358965257171803
0.9206422801112097	36.94887418778091	37.175237542577136	38.66977297318918	38.88563000366689	39.68940405382176	39.89749245361951	40.803516869225064	41.001816540831	43.237592524759755	43.409884361670436	0.05376104647835898	0.05304058994745496	0.5824223629992957	1.2346458165011427	0.5843399010200301	1.23871069625784
0.9261896129777101	36.94984257980402	37.17623007581471	38.67209707240159	38.88797172266774	39.69262889611353	39.90072791065225	40.80780821744054	41.006107864262276	43.24450717679784	43.41676381566762	0.053806240716095854	0.05308515038466396	0.5802513835033096	1.2374552944083916	0.5821608528876823	1.2415274597433381
0.931770371315315	36.950813569070796	37.177225252870834	38.67442651785949	38.89031882309729	39.69586107167863	39.90397071995655	40.812109394094705	41.010409007503604	43.25143834703852	43.42365967510807	0.05385153057582537	0.053129805033312834	0.5780867145103912	1.2402673424703607	0.5799881395810189	1.2443467857838186
0.9373847565293029	36.951787157282254	37.178223075454795	38.67676131364608	38.89267130904464	39.69910058718295	39.90722088817819	40.81642040985314	41.01471998114072	43.25838605986114	43.43057196399973	0.053896916165850225	0.05317455399969243	0.5759283369775403	1.2430819301380325	0.5778217419897373	1.2471686436438176
0.9430329712385201	36.95276334609832	37.17922354523408	38.679101463777954	38.895029184531765	39.7023474492122	39.91047842188236	40.82074127528887	41.019040795666456	43.265350339539594	43.437500706244315	0.05394239759375762	0.05321939738938646	0.5737762319158719	1.2458990265095053	0.5756616410658353	1.2499930022477201
0.9487152192826929	36.95374213713741	37.18022666383401	38.681446972204355	38.89739245351276	39.705601664271036	39.91374332755271	40.825072000881356	41.023371461479506	43.272331210240615	43.44444592563554	0.05398797496641223	0.05326433530726173	0.5716303803851588	1.248718600317261	0.5735078178013282	1.252819830138833
0.9544317057297852	36.954723531975915	37.18123243283718	38.68379784280643	38.89976111987302	39.70886323878203	39.917015611590294	40.829412597015136	41.02771198888326	43.27932869602199	43.45140764585737	0.05403364838994367	0.05330936785746003	0.569490763495196	1.2515406199418067	0.5713602532459845	1.2556490955212212
0.9601826368833979	36.955707532147876	37.18224085378315	38.68615407939655	38.902135187428684	39.71213217908484	39.92029528031284	40.8337630739788	41.03206238808475	43.28634282083088	43.458385890482404	0.05407941796973896	0.05335449514338809	0.5673573624189885	1.25436505342077	0.5692189285091445	1.2584807662487947
0.9659682202902156	36.956694139144496	37.18325192816791	38.68851568571758	38.904514659925724	39.71540849143525	39.92358233995366	40.838123441963766	41.03642266919332	43.293373608501994	43.465380682969915	0.054125283810432245	0.05339971726770829	0.5652301583763801	1.2571918684170669	0.5670838247419852	1.261314809783471
0.9717886647474951	36.95768335441367	37.184265657443454	38.69088266544206	38.90689954103929	39.71869218200419	39.926876796660714	40.84249371106304	41.04079284221949	43.30042108275584	43.47239204666424	0.05417124601589569	0.05344503433232898	0.5631091326299611	1.2600210322207204	0.5649549231534365	1.2641511932442882
0.9776441803106027	36.958675179359524	37.185282043017345	38.693255022171485	38.90928983437291	39.72198325687674	39.93017865649571	40.84687389127003	41.04517291707375	43.307485267196824	43.47942000479288	0.054217304689229126	0.05349044643839523	0.5609942665064409	1.2628525117561367	0.5628322050033603	1.2669898833664774
0.9835349783005937	36.95966961534206	37.18630108625219	38.69563275943562	38.91168554345777	39.725281722051285	39.93348792543306	40.85126399247739	41.04956290356534	43.31456618531161	43.48646458046473	0.05426345993275096	0.05353595368627901	0.5588855413825513	1.2656862735939285	0.5607156515993665	1.2698308465096488
0.9894612713118381	36.960666663676584	37.18732278846525	38.69801588069164	38.914086671751896	39.72858758343844	39.936804609358944	40.8556640244757	41.05396281140099	43.32166386046707	43.49352579666817	0.054309711847987066	0.053581556175569194	0.5567829386814083	1.2685222839090784	0.5586052443081826	1.272674048674162
0.9954232732196957	36.961666325633324	37.18834715092797	38.70040438932343	38.91649322263943	39.731900846860114	39.94012871407035	40.86007399695231	41.05837265018376	43.32877831590862	43.50060367626938	0.054356060535662734	0.053627254005062276	0.5546864398816069	1.2713605085100426	0.5565009645470127	1.2755194554729314
1.0014211991882311	36.962668602436906	37.18937417486543	38.70279828864077	38.91890519942984	39.73522151804848	39.94346024527402	40.86449391949	41.06279242941172	43.33590957475818	43.50769824201028	0.05440250609569014	0.05367304727275207	0.5525960265108552	1.2742009128214704	0.5544027937808096	1.278367032137794
1.0074552656779823	36.96367349526598	37.19040386145599	38.7051975818786	38.921322605357126	39.73854960264507	39.94679920858554	40.86892380156587	41.06722215847672	43.343057660012434	43.5148095165068	0.05444904862716097	0.053718936075819186	0.5505116801527947	1.2770434618932995	0.5523107135277314	1.28121674351587
1.013525690453769	36.96468100525263	37.19143621183072	38.7076022721962	38.92374544357904	39.74188510619966	39.95014560952821	40.87336365254991	41.07166184666309	43.350222594540796	43.521937522246866	0.054495688228333686	0.05376492051062188	0.5484333824342684	1.279888120369833	0.5502247053564133	1.2840685540613777
1.0196326925925556	36.965691133482004	37.19247122707296	38.7100123626764	38.92617371717627	39.745228034169315	39.953499453532146	40.87781348170384	41.076111503146436	43.35740440108356	43.52908228158856	0.05454242499662501	0.05381100067268572	0.5463611150439647	1.2827348525315756	0.5481447508923338	1.286922427852005
1.0257764924913542	36.966703880991766	37.193508908217815	38.712427856324815	38.92860742915166	39.74857839191741	39.956860745933206	40.88227329817974	41.080571136992305	43.36460310224996	43.53624381675814	0.05458925902859829	0.053857176656693914	0.5442948597114992	1.2855836222443031	0.5460708318028082	1.2897783285534388
1.0319573118751795	36.96771924877165	37.19454925625169	38.714848756068996	38.9310465824294	39.751936184712484	39.96022949197192	40.886743111018816	41.08504075715481	43.37181872051612	43.54342214984809	0.054636190419954246	0.053903448556474026	0.542234598221512	1.2884343929899842	0.5440029298110858	1.2926362194439207
1.0381753738050519	36.96873723776297	37.195592272111796	38.71727506475766	38.93349117985421	39.75530141772734	39.96360569679252	40.891222929150054	41.08952037247548	43.3790512782232	43.550617302815155	0.05468321926551934	0.053949816464992084	0.540180312413213	1.2912871278522289	0.5419410266981686	1.29549606341061
1.0444309026860459	36.96975784885812	37.196637956685635	38.71970678515986	38.9359412241905	39.75867409603789	39.96698936544189	40.89571276138891	41.094009991681816	43.38630079757528	43.55782929747837	0.054730345659235576	0.05399628047433876	0.5381319841708319	1.294141789509922	0.5398851042846218	1.298357822928665
1.05072412427539	36.97078108290012	37.19768631081052	38.722143919964175	38.93839671812156	39.762054224622204	39.97038050286844	40.900212616436	41.098509623385986	43.393567300637464	43.56505815551703	0.054777569694150284	0.05404284067572007	0.5360895954277112	1.2969983402254002	0.5378351444451255	1.3012214600476
1.057055265690613	36.971806940681994	37.19873733527302	38.7245864717778	38.94085766424872	39.7654418083593	39.97377911392107	40.904722502875636	41.10301927608348	43.40085080933367	43.5723038984686	0.054824891462403935	0.05408949715944616	0.5340531281749463	1.2998567418735547	0.5357911291075652	1.3040869364431273
1.0634245554177415	36.972835422946495	37.19979103080858	38.72703444312588	38.943324065090536	39.76883685202827	39.97718520334817	40.909242429174725	41.107538958151814	43.40815134544481	43.57956654772682	0.05487231105522133	0.05413625001492152	0.5320225644509264	1.3027169559100003	0.5337530402503035	1.3069542133534924
1.0698322233195456	36.973866530385344	37.20084739810084	38.729487836450495	38.945795923081896	39.77223936030704	39.980598775796416	40.9137724036811	41.11206867784904	43.41546893060647	43.58684612453946	0.05491982856289797	0.05418309933063253	0.5299978863381511	1.3055789433647078	0.5317208598958132	1.3098232516031203
1.0762785006438331	36.974900263638915	37.201906437781226	38.73194665410991	38.94827324057318	39.77564933777135	39.98401983580977	40.91831243462237	41.11660844331248	43.42280358630701	43.59414265000639	0.054967444074791406	0.05423004519413865	0.5279790759796015	1.3084426648638328	0.5296945701288678	1.3126940116135302
1.0827636200317978	36.97593662329563	37.202968150428426	38.73441089837771	38.95075601982945	39.779066788893665	39.98744838782837	40.92286253010445	41.12115826255733	43.43015533388535	43.60145614507738	0.05501515767930884	0.05427708769205994	0.5259661155628237	1.3113080806124344	0.5276741530742584	1.315566453366955
1.089287815526412	36.97697560989149	37.20403253656787	38.73688057144192	38.953244263029525	39.78249171804208	39.99088443618739	40.92742269811018	41.12571814347519	43.4375241945289	43.608786630550014	0.055062969463896216	0.05432422691006585	0.5239589873217483	1.3141751503753767	0.5256595909063435	1.3184405364154372
1.0958513225808764	36.97801722390945	37.20509959667108	38.739355675404084	38.955737972265084	39.785924129479106	39.994327985115895	40.93199294649779	41.130288093832654	43.44491018927129	43.61613412706749	0.0551108795150265	0.0543714629328649	0.5219576735457849	1.3170438335027939	0.5236508658554158	1.3213162198953796
1.1024543780671139	36.97906146577907	37.206169331155365	38.741836212278564	38.95823714953992	39.789364027360755	39.99777903873585	40.93657328299977	41.134868121270046	43.45231333899039	43.623498655116606	0.055158887918188744	0.054418795844193464	0.519962156573456	1.3199140889109913	0.5216479602017898	1.3241934625075373
1.1090972202843215	36.9801083358758	37.20724174038305	38.74432218399143	38.960741796768865	39.79281141573513	40.00123760106081	40.94116371522107	41.13945823329972	43.45973366440591	43.630880235025394	0.05520699475787617	0.054466225726802944	0.5179724187837564	1.3227858750651649	0.519650856266253	1.3270722225061036
1.115780088967567	36.98115783452057	37.2083168246611	38.74681359237972	38.96325191577706	39.79626629854154	40.0047036759949	40.94576425063796	41.144058437304864	43.467171186077344	43.638278886961025	0.055255200117575384	0.054513752662450406	0.5159884426229837	1.325659150028514	0.5176595364309833	1.3299524577187185
1.1225032252964444	36.982209961979244	37.20939458424049	38.74931043919059	38.96576750829895	39.79972867960925	40.00817726733164	40.95037489659641	41.148668740537865	43.4746259244017	43.64569463092757	0.055303504079752694	0.054561376731884825	0.5140102105733604	1.3285338713985766	0.5156739831213599	1.3328341255246414
1.1292668719037753	36.98326471846202	37.21047501931572	38.75181272608023	38.96828857597746	39.80319856265632	40.011658378752756	40.954995660310665	41.153289150118994	43.48209789961122	43.653127486763765	0.05535190672584483	0.054609098014838243	0.5120377051662217	1.3314099963217814	0.513694178809601	1.3357171828502032
1.1360712728843656	36.98432210412289	37.211558130024194	38.7543204546131	38.97081512036298	39.8066759512884	40.015147013827004	40.959626548861756	41.15791967303473	43.48958713177109	43.66057747414072	0.055400408136245735	0.054656916590010624	0.5100709089838347	1.334287481496176	0.511720106022949	1.3386015861742635
1.1429166738038161	36.98538211905913	37.21264391644567	38.756833626260956	38.973347142912516	39.81016084899761	40.01864317600904	40.96426756919599	41.16256031613646	43.497093640777216	43.668044612559626	0.05544900839029427	0.05470483253506111	0.5081098046621264	1.3371662831877984	0.5097517473345761	1.3414872915327578
1.1498033217073829	36.98644476331076	37.21373237860178	38.759352242402	38.97588464498876	39.813653259161384	40.02214686863818	40.968918728123505	41.16721108613884	43.50461744635387	43.67552892134954	0.05549770756626226	0.054752845926594476	0.5061543748806798	1.340046357193387	0.5077890853685858	1.344374254491413
1.1567314651288954	36.987510036859916	37.214823516455375	38.76187630431984	38.97842762785914	39.81715318504121	40.025658094937256	40.9735800323167	41.17187198961836	43.512158568051355	43.683030419664945	0.05554650574134377	0.05480095684014906	0.5042046023736475	1.3429276588549328	0.5058321027968304	1.3472624301648466
1.1637013540997225	36.98857793963034	37.21591732990997	38.764405813202636	38.98097609269486	39.820660629781464	40.02917685801134	40.97825148830869	41.17654303301174	43.51971702524364	43.690549126483475	0.0555954029916406	0.05484916535018542	0.5022604699124713	1.345810143036033	0.5038807823366369	1.3501517731865533
1.1707132401577995	36.989648471486774	37.21701381880918	38.76694077014211	38.983530040569946	39.824175596408146	40.03270316084657	40.982933102491806	41.18122422261443	43.527292837126	43.6980850606035	0.05564439939215129	0.0548974715300742	0.5003219603277103	1.348693764147356	0.5019351067585376	1.3530422377361901
1.177767376356704	36.99072163223442	37.21811298293616	38.76948117613261	38.98608947246035	39.82769808782774	40.03623700630892	40.987624881116005	41.18591556457906	43.53488602271259	43.70563824064179	0.05569349501675853	0.054945875452082654	0.49838905649403387	1.3515784761329996	0.4999950588817228	1.3559337775241147
1.1848640172747877	36.99179742161835	37.21921482201301	38.77202703207016	38.98865438924292	39.83122810682592	40.039778397142996	40.99232683028734	41.190617064913845	43.54249660083409	43.7132086850311	0.055742689938216634	0.054994377187363414	0.49646174133795284	1.354464232457758	0.49806062157313136	1.358826345779562
1.1920034190243662	36.99287583932296	37.22031933570015	38.774578338751546	38.991224791694464	39.83476565606635	40.0433273359707	40.99703895596636	41.19532872948102	43.550124590135226	43.72079641201768	0.05579198422813768	0.05504297680594143	0.4945399978282694	1.357350986104393	0.4961317777433578	1.3617198952433682
1.1991858392609598	36.99395688497129	37.22142652359577	38.77713509687319	38.993800680490736	39.838310738089376	40.04688382529007	41.0017612639665	41.20005056399524	43.55777000907223	43.728401439658874	0.05584137795698122	0.05509167437670225	0.49262380898562697	1.360238689578182	0.4942085103584759	1.364614378189799
1.2064115371925936	36.99504055812453	37.22253638523521	38.77969730703033	38.9963820562055	39.841863355310835	40.050447867473956	41.006493759952484	41.20478257402198	43.56543287591047	43.73602378582064	0.05589087119403828	0.055140469967377995	0.49071315787705316	1.3631272948969126	0.4922908024263961	1.3675097463938073
1.2136807735891502	36.99612685828136	37.22364892009035	38.782264969715925	38.998968919309455	39.845423510020694	40.05401946476876	41.01123644943869	41.20952476497589	43.57311320872186	43.743663468175015	0.05594046400742117	0.0551893636445357	0.48880802762050735	1.36601675359816	0.4903786370086891	1.3704059511464948
1.2209938107917835	36.99721578487742	37.22476412756905	38.78483808531975	39.001561270169354	39.848991204381925	40.05759861929319	41.015989337787616	41.214277142119194	43.5808110253824	43.75132050419765	0.055990156464049284	0.0552383554735634	0.4869084013794236	1.3689070167201862	0.4884719972124003	1.3733029432505646
1.2283509127223842	36.998307337284636	37.22588200701447	38.787416654127306	39.00415910904687	39.852566440428994	40.0611853330369	41.02075243020805	41.219039710560025	43.58852634356955	43.75899491116523	0.05603994862963466	0.05528744551865849	0.48501426235907275	1.3717980347882985	0.4865708661886856	1.3762006729930363
1.2357523448931043	36.999401514810614	37.227002557704495	38.79000067631884	39.00676243609765	39.85614922006675	40.064779607859236	41.02552573175357	41.22381247525078	43.596259180759674	43.766686706152896	0.05608984056867158	0.05533663384281354	0.4831255938265713	1.3746897578648714	0.4846752271423611	1.3790990901688929
1.2431983744159416	37.00049831669812	37.2281257788511	38.79259015196838	39.0093712513703	39.859739545069054	40.06838144548787	41.03030924732086	41.22859544098643	43.604009554225485	43.774395906031714	0.056139832344421256	0.055385920507803374	0.4812423790831417	1.3775821354784057	0.48278506332007964	1.3819981440683478
1.2506892700123766	37.0015977421243	37.229251669599705	38.7951850810426	39.01198555480525	39.8633374170774	40.07199084751753	41.035102981647846	41.233388612402806	43.61177748103333	43.782122527465965	0.05618992401889741	0.055435305574171936	0.47936460147957405	1.3804751166480855	0.48090035802079	1.3848977834686593
1.2582253020230734	37.00269979020019	37.2303802290286	38.79778546339989	39.01460534623385	39.86694283759965	40.07560781540863	41.03990693931227	41.23819199397497	43.619562978040626	43.789866586910634	0.05624011565285533	0.055484789101219255	0.47749224442031846	1.3833686499001487	0.4790210945898252	1.387797956639588
1.2658067424176331	37.003804459970056	37.23151145614824	38.800391298789236	39.01723062537726	39.87055580800869	40.07923235048595	41.04472112472975	41.243005590015485	43.627366061893134	43.797628100608655	0.05629040730577673	0.05553437114698729	0.4756252913530261	1.3862626832369642	0.4771472564184478	1.3906986113261155
1.2734338648044117	37.00491175041074	37.23264534990065	38.80300258684925	39.01986139184537	39.874176329541065	40.082864453937255	41.049545542152195	41.247829404672615	43.63518674902234	43.80540708458827	0.05634079903585557	0.05558405176824629	0.47376372576991344	1.389157164127937	0.47527882694430446	1.393599694751174
1.2811069444403917	37.006021660430996	37.23378190915875	38.80561932710703	39.022497645135736	39.87780440329556	40.086504126811924	41.05438019566595	41.25266344192865	43.6430250556426	43.8132035546603	0.056391290899984375	0.055633831020482034	0.47190753121049056	1.392052039529517	0.47341578965233566	1.3965011536110978
1.2888262582411194	37.00713418887089	37.23492113272569	38.80824151897712	39.025139384632546	39.88144003023194	40.09015137001959	41.05922508919012	41.257507705598115	43.650880997748544	43.8210175264154	0.056441882953741244	0.05568370895788112	0.4700566912670183	1.394947255875195	0.47155812807523034	1.3994029340756242
1.296592084790695	37.008249334501166	37.236063019334274	38.81086916176047	39.02778660960555	39.88508321116949	40.09380618432875	41.0640802264748	41.26236219932608	43.65875459111219	43.828849015221415	0.05649257525137456	0.05573368563331721	0.4682111895704111	1.3978427590545834	0.4697058257943354	1.4023049817851643
1.3044047043518285	37.00936709602254	37.23720756764621	38.813502254643325	39.0304393192089	39.88873394678561	40.09746857036539	41.06894561109927	41.26722692658626	43.666645851280265	43.83669803622047	0.05654336784578981	0.05578376109833748	0.4663710098043339	1.4007384944243313	0.46785886643556296	1.4052072418344324
1.312264398875954	37.01048747206506	37.23835477625144	38.816140796696125	39.03309751248011	39.89239223761445	40.1011385286115	41.07382124647013	41.27210189067929	43.67455479357126	43.84456460432618	0.056594260788533135	0.055833935403147815	0.464536135695198	1.403634406807214	0.46601723366893566	1.408109658772446
1.320171452013404	37.01161046118748	37.23950464366756	38.818784786872435	39.035761188338945	39.89605808404553	40.104816059403745	41.07870713581968	41.276987094730906	43.682481433072695	43.85244873422093	0.05664525412978049	0.055884208596599205	0.46270655101761804	1.4065304404721246	0.4641809112163173	1.4110121766116208
1.3281261491236485	37.01273606187651	37.24065716833903	38.821434224007795	39.03843034558625	39.899731486322175	40.10850116293195	41.083603282203825	41.28188254169006	43.69042578463819	43.86035044035286	0.056696347918319005	0.05593458072617273	0.46088223958759045	1.4094265391340741	0.4623498828391348	1.4139147388004858
1.3361287772855897	37.01386427254619	37.24181234863653	38.82408910681863	39.041104982902894	39.9034124445402	40.11219383923771	41.08850968850046	41.28678823432719	43.69838786288455	43.86826973693314	0.05674754220153559	0.05598505183796681	0.45906318527568146	1.4123226459696525	0.46052413235338463	1.416817288250968
1.3441796253079266	37.01499509153727	37.24297018285637	38.82674943390118	39.043785098848666	39.90710095864646	40.11589408821296	41.093426357407544	41.29170417523227	43.70636768218899	43.87620663793299	0.05679883702540056	0.05603562197667924	0.45724937199156557	1.415218703593382	0.45870364361280735	1.4197197672992843
1.352278983739575	37.016128517116385	37.24413066921959	38.82941520373022	39.046470691860996	39.9107970284373	40.11960190959841	41.09835329144114	41.296630366812934	43.71436525668596	43.884161157080705	0.05685023243445262	0.05608629118559621	0.4554407836926657	1.418114654047713	0.45688840052389423	1.4226221177268599
1.3604271448801535	37.01726454747549	37.245293805871455	38.832086414658086	39.04916176025396	39.91450065355717	40.1233173029822	41.1032904929337	41.30156681129268	43.72238060026439	43.892133307858835	0.05690172847178553	0.05613705950657547	0.45363740438415334	1.421010438823032	0.4550783870349733	1.4255242807412287
1.3686244027905345	37.018403180731084	37.24645959088065	38.834763064913425	39.05185830221702	39.91821183349711	40.127040267798286	41.10823796403198	41.30651351070887	43.73041372656454	43.90012310350106	0.05695332517902974	0.05618792698003184	0.4518392181157651	1.4239059988331064	0.45327358714212096	1.4284261969824001
1.3768710533034536	37.01954441492357	37.247628022238615	38.83744515260007	39.05456031581395	39.92193056759326	40.13077080332505	41.11319570669528	41.31147046691092	43.738464648975125	43.90813055698931	0.05700502259634102	0.05623889364492272	0.4500462089804387	1.4268012744087173	0.4514739848868885	1.4313278065137638
1.3851673940341884	37.020688248016484	37.24879909785874	38.84013267569581	39.057267798981535	39.92565685502531	40.13450890868369	41.118163722693396	41.31643768155822	43.746533380630076	43.916155681050576	0.057056820762382894	0.05628995953873204	0.44825836111749595	1.4296962053103925	0.4496795643526639	1.4342290488084473
1.3935137243912972	37.02183467789584	37.24997281557579	38.84282563205135	39.059980749528506	39.92939069481506	40.138254582836794	41.12314201360477	41.32141515611832	43.75461993440563	43.92419848815401	0.0571087197143112	0.05634112469745528	0.44647565871446204	1.4325907307147645	0.44789030967558574	1.4371298627684155
1.4019103455874267	37.02298370236934	37.25114917314503	38.845524019388975	39.06269916513429	39.93313208582484	40.14200782458672	41.128130580814414	41.32640289186492	43.76272432291713	43.932258990507755	0.05716071948775842	0.056392389155585004	0.44469808600115357	1.4354847892063844	0.4461062050313558	1.4400301866953669
1.410357560650181	37.024135319165765	37.25232816824159	38.84822783530146	39.06542304334782	39.936881026755984	40.14576863257413	41.13312942551209	41.3314008898759	43.77084655851595	43.94033720005582	0.05721282011681996	0.05644375294609441	0.4429256272551356	1.438378318787727	0.44432723464342416	1.4429299583007378
1.4188556744330574	37.02528952593411	37.25350979845969	38.85093707725081	39.06815238158632	39.9406375161473	40.149537005276365	41.13813854869014	41.33640915103131	43.77898665328632	43.94843312847498	0.05726502163403499	0.05649521610042226	0.4411582667953553	1.441271256841901	0.4425533827779873	1.4458291146911506
1.4274049936264492	37.02644632024295	37.25469406131187	38.85365174256706	39.07088717713407	39.94440155237341	40.15331294100589	41.14315795114161	41.341427676011335	43.78714461904207	43.95654678717157	0.05731732407037435	0.05654677864845657	0.4393959889875987	1.4441635401672102	0.4407846337498995	1.4487275923738707
1.4360058267687137	37.02760569957965	37.25588095422831	38.856371828447095	39.07362742714125	39.94817313364332	40.15709643790877	41.14818763345819	41.34645646529441	43.795320467323556	43.964678187278345	0.057369727455220954	0.05659844061852004	0.4376387782440361	1.447055104957144	0.43902097191721623	1.4516253272549875
1.4446584842573071	37.02876766134964	37.257070474556016	38.85909733195335	39.076373128622585	39.95195225799873	40.16088749396301	41.15322759602813	41.351495519154966	43.80351420939431	43.9728273396512	0.05742223181635576	0.05665020203735233	0.43588661901594605	1.4499458867758221	0.4372623816811938	1.45452225461122
1.453363278359986	37.02993220287561	37.25826261955803	38.861828250012614	39.07912427845617	39.95573892331241	40.16468610697695	41.15827783903419	41.356544837661524	43.811725856237764	43.98099425486589	0.05747483717994013	0.056702062930095845	0.43413949580872213	1.4528358205916447	0.4355088474903823	1.4574183091099258
1.4621205232260774	37.03109932139684	37.25945738641278	38.86456457941477	39.08188087338225	39.959533127286726	40.168492274587706	41.163338362451654	41.3616044206746	43.81995541855403	43.989178943214874	0.057527543570501515	0.056754023320277965	0.43239739316459236	1.4557248407518273	0.4337603538383519	1.460313424807282
1.470930534897817	37.0322690140684	37.26065477221317	38.86730631681157	39.08464291000187	39.96333486745188	40.17230599425952	41.168409166046175	41.36667426784461	43.82820290675656	43.99738141470391	0.05758035101091464	0.05680608322979604	0.4306602956689858	1.4586128809514776	0.4320168852568713	1.4632075351073581
1.4797936313217521	37.03344127796026	37.261854773965844	38.87005345871524	39.08741038477558	39.96714414116425	40.176127263281984	41.173490249371575	41.37175437860965	43.83646833096862	44.00560167904864	0.05763325952238616	0.05685824267890033	0.42892818795826315	1.4614998742881653	0.43027842633091495	1.4661005728012242
1.48871013236022	37.034616110056774	37.26305738859048	38.87280600149742	39.090183294022324	39.97096094560494	40.179956078768676	41.178581611767974	41.37684475219363	43.84475170102025	44.013839745671476	0.05768626912443759	0.05691050168617749	0.4272010547119862	1.464385753217357	0.4285449616891128	1.4689924700496704
1.4976803598028874	37.035793507255626	37.2642626129189	38.87556394138768	39.092961633917945	39.9747852777779	40.18379243765521	41.183683252359366	41.38194538760388	43.85305302644447	44.02209562369793	0.05773937983488742	0.05696286026853416	0.425478880645187	1.4672704495296784	0.42681647599329153	1.4718831583422798
1.5067046373783677	37.03697346636717	37.26547044369425	38.87832727447226	39.09574540049394	39.97861713450831	40.18763633669765	41.188795170051606	41.38705628362907	43.861372316474046	44.03036932195333	0.057792591669835885	0.057015318441179484	0.42376165052610304	1.4701538944000276	0.4250929539621211	1.4747725685456317
1.5157832907659001	37.03815598411367	37.266680877570316	38.88109599669289	39.098534589636216	39.982456512440976	40.191487772470886	41.193917363530296	41.392177438837145	43.86970958003805	44.038660848959374	0.05784590464364652	0.05706787621760935	0.4220493491648085	1.4730360183448283	0.4233743803533798	1.477660630875107
1.5249166476071065	37.0393410571284	37.2678939111106	38.88387010384532	39.101329197083686	39.986303408038545	40.19534674136686	41.19904983125848	41.39730885157301	43.8780648257582	44.04697021293058	0.0578993187689296	0.05712053360958882	0.4203419614145787	1.4759167512283966	0.4216607399671375	1.4805472748803368
1.5341050375178134	37.04052868195491	37.26910954078755	38.886649591578056	39.104129218426976	39.99015781757983	40.19921323959284	41.20419257147446	41.40245051995636	43.88643806194545	44.05529742177083	0.0579528340565238	0.05717329062713425	0.4186394721691613	1.478796022242932	0.4199520176484839	1.4834324294524777
1.5433487920999491	37.041718855046156	37.270327762981736	38.88943445539104	39.106934649107046	39.99401973715801	40.203087263169714	41.209345582189606	41.40760244187947	43.89482929659636	44.06364248306978	0.05800645051547947	0.05722614727849714	0.4169418663709621	1.4816737599367116	0.418248198290712	1.4863160228278502
1.5526482449535108	37.04291157276377	37.271548573981036	38.89222469063431	39.10974548441391	39.997889162679066	40.2069688079303	41.21450886118613	41.41276461500496	43.903238537389576	44.07200540409934	0.058060168153040555	0.0572791035701456	0.41524912900194977	1.4845498921631588	0.41654926682213045	1.4891979825470116
1.5620037316886017	37.04410683137708	37.2727719699797	38.89502029250653	39.11256171948511	40.00176608985974	40.210857869517405	41.219682406014726	41.41793703676349	43.911665791682054	44.08038619180999	0.05811398697462729	0.05733215950674894	0.4135612450882036	1.4874243461190417	0.4148552082187962	1.4920782354838593
1.5714155899375468	37.04530462706244	37.27399794707766	38.8978212560538	39.11538334930454	40.00565051422609	40.21475444338226	41.224866213992435	41.423119704351535	43.920111066505584	44.08878485282723	0.058167906983817956	0.057385315091157026	0.41187819970491546	1.4902970483362878	0.41316600750496946	1.4949567078574546
1.580884159367074	37.04650495590231	37.275226501279555	38.90062757616818	39.11821036870096	40.00954243111152	40.21865852478268	41.23006028220024	41.4283126147291	43.92857436856301	44.09720139344787	0.05822192818232996	0.057438570324384694	0.41019997796001917	1.4931679246201384	0.41148164973992607	1.497833325159263
1.5904097816905756	37.04770781388436	37.2764576284939	38.903439247586256	39.12104277234654	40.01344183565494	40.222570108781134	41.23526460748078	41.433515764617304	43.93705570422445	44.10563581963629	0.05827605057000356	0.05749192520559293	0.40852656501056117	1.4960369001146319	0.40980212002932603	1.500708012207724
1.5999928006804371	37.048913196900735	37.277691324532306	38.906256264887865	39.123880554755615	40.01734872279916	40.22648919024313	41.240479186436055	41.4387291504962	43.945555079523665	44.11408813702081	0.058330274144781306	0.057545379732070884	0.40685794605906267	1.498903899276229	0.4081274035252136	1.5035806931327897
1.6096335621804478	37.05012110074709	37.27892758510848	38.909078622494576	39.12672371028309	40.0212630872889	40.23041576383523	41.245704015425034	41.44395276860231	43.9540725001542	44.12255835088983	0.058384598902691556	0.057598933899218434	0.40519410634351516	1.5017688458301564	0.40645748541737703	1.5064512913440922
1.6193324141182788	37.05133152112177	37.28016640583741	38.91190631466832	39.12957223312314	40.02518492366898	40.23434982402332	41.250939090561324	41.4491866149263	43.96260797146559	44.13104646618811	0.058439024837829305	0.05765258770052621	0.40353503115261447	1.504631662824977	0.40479235094380783	1.509319729557319
1.6290897065180392	37.052544453624975	37.28140778223455	38.91473933551002	39.13242611730776	40.02911422628258	40.238291365070694	41.25618440771078	41.45443068521065	43.971161498459516	44.13955248751292	0.05849355194233605	0.057706341127559325	0.4018807058105267	1.5074922725798388	0.4031319853788773	1.5121859297642004
1.6389057915129117	37.05375989375773	37.282651709714735	38.917577678957954	39.13528535670518	40.033050989269185	40.242240381036176	41.26143996248899	41.45968497494709	43.97973308578584	44.14807641911008	0.05854818020638267	0.05776019416993641	0.4002311156898486	1.5103505967126694	0.40147637404561465	1.5150498132525172
1.6487810233578566	37.054977836921225	37.28389818359155	38.92042133878661	39.13814994501866	40.03699520656296	40.24619686577234	41.26670575025911	41.464949479374425	43.98832273773888	44.156618264870346	0.05860290961814972	0.05781414681531331	0.39858624620364935	1.5132065561092531	0.3998255023072943	1.5179113005697218
1.6587157584424002	37.05619827841571	37.28514719907616	38.9232703086049	39.141019875784735	40.04094687189062	40.250160812923454	41.27198176612914	41.47022419347584	43.996930458253246	44.165178028325094	0.05865774016380895	0.05786819904936258	0.3969460828029696	1.5160600709186838	0.3981793555683453	1.5207703115438562
1.6687103553034934	37.05742121343969	37.286398751276565	38.92612458185491	39.14389514237194	40.044905978769634	40.254132215923725	41.2772680049496	41.475509111976606	44.00555625089995	44.17375571264271	0.0587126718275024	0.05792235085575458	0.3953106109881901	1.518911060582468	0.3965379192782166	1.5236267652680908
1.6787651746384535	37.05864663708905	37.28765283519664	38.92898415181035	39.14677573797924	40.04887252050636	40.25811106799527	41.282564461311075	41.480804229341544	44.014200118882485	44.182351320624406	0.05876770459132443	0.05797660221613898	0.393679816300164	1.5217594437917796	0.394901178928194	1.5264805800943577
1.6888805793179813	37.05987454435605	37.2889094457352	38.93184901157505	39.149661655634546	40.05284649019402	40.26209736214627	41.287871129541706	41.48610953977256	44.02286206503262	44.190964854700304	0.05882283843530243	0.058030953110125495	0.3920536843172613	1.52460513848564	0.39326912004958103	1.529331673629713
1.6990569343992543	37.06110493012846	37.29016857768505	38.93471915408145	39.15255288819314	40.05682788071076	40.26609109116889	41.29318800370457	41.491425037206085	44.03154209180636	44.19959631692525	0.05887807333737566	0.05808540351526452	0.39043220066287176	1.5274480618609232	0.391641728215518	1.5321799627190558
1.7092946071391046	37.0623377891886	37.29143022573204	38.937594572089075	39.15544942833624	40.06081668471776	40.270092247637415	41.298515077595255	41.496750715310526	44.040240201279865	44.208245708974836	0.058933409273376446	0.058139953407026185	0.38881535100495057	1.5302881303650793	0.39001898904461996	1.5350253634642286
1.7195939670072704	37.06357311621244	37.29269438445417	38.940475258183085	39.1583512685694	40.06481289465717	40.27410082390624	41.30385234473927	41.50208656748379	44.048956395145325	44.216913032141214	0.058988846217009325	0.05819460275878294	0.3872031210471505	1.533125259670669	0.38840088819551966	1.5378677912021885
1.7299553856997325	37.064810905768596	37.293961048320575	38.94336120477258	39.16125840122096	40.06881650275016	40.278116812107875	41.30919979838945	41.50743258685065	44.05769067470661	44.22559828732895	0.059044384139833275	0.058249351541788306	0.3855954965408728	1.5359593646999201	0.3867874113700509	1.5407071605031888
1.7403792371521247	37.066051152317485	37.29523021169062	38.94625240408925	39.16417081844061	40.072827500994954	40.28214020415094	41.314557431523426	41.51278876626018	44.06644304087531	44.234301475050906	0.05910002301123806	0.058304199725156415	0.38399246327662695	1.5387903596010801	0.38517854431006526	1.543543385158955
1.7508658975532332	37.067293850210206	37.296501868812854	38.94914884818564	39.167088512197594	40.07684588116472	40.286170991718116	41.31992523684089	41.518155098283096	44.07521349416623	44.24302259542382	0.059155762798425875	0.05835914727584374	0.38239400708357607	1.5416181577256793	0.38357427279584044	1.5463763781644957
1.76141574535857	37.06853899368769	37.29777601382404	38.952050528933626	39.17001147427927	40.08087163480558	40.29020916626404	41.325303206761035	41.523531575209134	44.08400203469316	44.25176164816418	0.05921160346639056	0.05841419415862755	0.38080011383613055	1.544442671658544	0.38197458265540263	1.54920605175721
1.7720291613040315	37.069786576879714	37.29905264074827	38.95495743802292	39.172939696289546	40.08490475323458	40.29425471901345	41.33069133341996	41.52891818904447	44.09280866216468	44.260518632583945	0.05926754497789681	0.05846934033608562	0.37921076944962806	1.5472638132005159	0.3803794597565684	1.5520323173823272
1.7827065284196406	37.071036593803875	37.30033174349585	38.957869566959324	39.17587316964719	40.08894522753759	40.29830764095889	41.336089608667876	41.53431493150893	44.1016333758796	44.26929354758611	0.059323587293459726	0.05852458576857552	0.3776259598798788	1.5500814933466245	0.37878889000648996	1.5548550856665315
1.7934482320433673	37.07228903836462	37.301613315862355	38.96078690706324	39.178811885584224	40.09299304856724	40.30236792285876	41.34149802406645	41.53972179403338	44.11047617472268	44.27808639166039	0.05937973037132215	0.05857993041421505	0.3760456711243023	1.5528956222924535	0.37720285935574793	1.5576742664497942
1.8042546598350382	37.07354390435229	37.302897351527626	38.96370944946801	39.18175583514436	40.097048206940805	40.30643555523514	41.346916570886144	41.54513876775702	44.1193370571602	44.2868971628788	0.05943597416743504	0.05863537422886044	0.374469889216698	1.5557061094150413	0.3756213537913027	1.5604897687462653
1.8151262017903238	37.07480118544197	37.30418384405466	38.96663718511819	39.184705009181215	40.101110693038045	40.31051052837168	41.352345240103325	41.55056584352445	44.12821602123528	44.295725858891146	0.059492318635436706	0.05869091716608446	0.3728986002381589	1.558512863296528	0.3740443593464988	1.56330150076883
1.8260632502548164	37.07606087519269	37.30547278688876	38.96957010476809	39.18765939835684	40.105180496999225	40.314592832311526	41.35778402239774	41.556003011883284	44.13711306456371	44.30457247692067	0.059548763726629816	0.05874655917715856	0.3713317903107054	1.5613157917023273	0.3724718620958356	1.5661093699154662
1.8370661999381863	37.07732296704621	37.306764173356314	38.97250819897997	39.19061899313992	40.10925760872282	40.31868245685511	41.363232908149534	41.561450263081014	44.146028184329076	44.31343701375942	0.059605309389960746	0.058802300211027766	0.3697694455927376	1.5641148015565705	0.37090384815269317	1.5689132827455978
1.848135447928429	37.07858745432614	37.308057996663905	38.97545145812246	39.193583783804165	40.11334201786343	40.322779391558015	41.36869188743654	41.56690758706243	44.154961377278376	44.32231946576374	0.059661955571996876	0.05885814021429152	0.3682115522840377	1.5669097989539296	0.3693403036675136	1.571713144971909
1.8592713937061955	37.07985433023674	37.30935424989712	38.97839987236874	39.196553760426504	40.117433713829534	40.32688362572869	41.37416095003142	41.57237497346665	44.16391263971726	44.3312198288496	0.05971870221690663	0.05891407913118199	0.3666580966262245	1.569700689156889	0.36778121483780524	1.574508861492177
1.8704744391592067	37.08112358786204	37.31065292601961	38.98135343169503	39.19952891288557	40.12153268578139	40.330995148426474	41.37964008539883	41.57785241162441	44.17288196750547	44.34013809848809	0.05977554926643497	0.05897011690354075	0.36510906490343586	1.5724873765921075	0.3662265679004122	1.577300336351982
1.8817449885967616	37.08239522016466	37.31195401787197	38.98431212587875	39.20250923085982	40.125638922628774	40.335113948459124	41.385129282692624	41.58333989055516	44.18186935605206	44.34907426970065	0.05983249665988337	0.05902625347079982	0.3635644434361893	1.5752697648149478	0.36467634912719404	1.5800874727256087
1.8930834487643238	37.08366921998481	37.313257518170616	38.98727594449685	39.20549470382583	40.12975241302871	40.33924001438074	41.39062853075281	41.588837398964046	44.19087480031064	44.358028337054314	0.05988954433408546	0.0590824887699562	0.36202421858706657	1.5780477565449473	0.36313054483866836	1.5828701729578825
1.9044902288582053	37.08494558003923	37.31456341950685	38.99024487692407	39.20848532105666	40.133873145383355	40.34337333448953	41.39613781810282	41.59434492523928	44.199898294774705	44.36700029465716	0.0599466922233869	0.059138822735553036	0.36048837676139556	1.5808212536367137	0.36158914139036824	1.5856483385123283
1.9159657405403292	37.08622429292006	37.3158717143456	38.99321891233122	39.21148107162002	40.13800110783762	40.34751389682542	41.40165713294648	41.59986245744896	44.20893983347271	44.375990136153305	0.06000394025962025	0.059195255299654435	0.35895690439883765	1.5835901570553688	0.3600521251773898	1.58842186997299
1.9275103979530908	37.08750535109373	37.317182395024396	38.99619803968335	39.214481944376416	40.142136288276895	40.35166168916787	41.407186463165026	41.605389983338185	44.217999409963184	44.38499785471816	0.0600612883720835	0.059251786391825136	0.3574297879813457	1.586354366906562	0.35851948263712075	1.59119066706171
1.9391246177343011	37.08878874689998	37.31849545375224	38.999182247738034	39.21748792797752	40.14627867432484	40.35581669903356	41.412725796314206	41.610927490326155	44.227077017329925	44.39402344305355	0.06011873648751734	0.059308415939106754	0.35590701403612	1.589113782424647	0.3569912002487854	1.5939546286144832
1.9508088190322228	37.090074472550654	37.319810882608564	39.002171525043615	39.22049901086433	40.15042825334106	40.359978913674084	41.418275119621256	41.616474965503116	44.236172648177	44.40306689338285	0.06017628453008068	0.05936514386599498	0.3543885691226478	1.591868301933573	0.35546726452776056	1.5967136525696333
1.9625634235206988	37.091362520128584	37.32112867354197	39.00516585993731	39.223515181265306	40.15458501241867	40.364148320073554	41.42383441998186	41.62203239562733	44.24528629462377	44.41212819744601	0.06023393242132937	0.059421970094417007	0.35287443984248057	1.5946178228659846	0.3539476620298956	1.599467635963265
1.9743888554143678	37.09265288158651	37.322448818369175	39.0081652405435	39.22653642719457	40.15874893838208	40.3683249049463	41.429403683957105	41.62759976712204	44.25441794829981	44.42120734649449	0.06029168008019012	0.05947889454370882	0.3513646128394612	1.5973622417668594	0.35243237935333127	1.6022164749447256
1.9862855414839768	37.09394554874596	37.323771308773885	39.01116965477185	39.22956273645015	40.162920017784586	40.37250865473455	41.43498289777047	41.633177066072484	44.26356760034	44.43030433128639	0.06034952742293957	0.05953591713059079	0.3498590747947219	1.6001014542689518	0.350921403134862	1.6049600647484112
1.9982539110717792	37.09524051329606	37.32509613630559	39.0141790903155	39.232594096612054	40.16709823690599	40.376699555605974	41.44057204730468	41.638764278222716	44.27273524137925	44.43941914208124	0.060407474363178615	0.059593037769145374	0.3483578124300948	1.6028353550846077	0.3494147200490261	1.6076982996764855
2.010294396107033	37.096537766792416	37.326423292378415	39.0171935346492	39.23563049504039	40.17128358175022	40.380897593451266	41.4461711180986	41.64436138897249	44.281920861547455	44.44855176863494	0.06046552081180891	0.059650256370792895	0.346860812505156	1.605563838001217	0.34791231681174395	1.6104310731207079
2.0224074311215867	37.09783730065593	37.32775276826997	39.02021297502744	39.23867191887355	40.17547603804285	40.3851027538818	41.45178009534413	41.64996838337422	44.291124450464224	44.457702200194596	0.060523666677009445	0.05970757284426866	0.3453680618179078	1.6082867958784846	0.34641418017736214	1.6131582775396964
2.0345934532655616	37.09913910617164	37.32908455512011	39.023237398482536	39.24171835502631	40.17967559122876	40.38931502222715	41.45739896388298	41.65558524612972	44.30034599723371	44.466870425493354	0.060581911864211836	0.059764987095597064	0.34387954720818925	1.6110041206511596	0.3449202969409271	1.6158798044571085
2.0468529023231294	37.10044317448759	37.33041864392985	39.02626679182287	39.24476979018792	40.18388222646964	40.393534383532646	41.463027708203605	41.66121196158711	44.30958549043936	44.47605643274515	0.060640256276075	0.0598224990280699	0.3423952555556298	1.6137157033099356	0.3434306539352292	1.6185955444461797
2.059186220728381	37.101749496613536	37.331755025560035	39.02930114163081	39.247826210820115	40.18809592864155	40.39776082255687	41.46866631243786	41.66684851373751	44.31884291813848	44.48526020963937	0.06069869981246227	0.059880108542221235	0.3409151737751017	1.6164214338814418	0.3419452380319399	1.621305387125176
2.0715938535812968	37.103058063419866	37.33309369073023	39.03234043426091	39.25088760315534	40.192316682332375	40.401994323769195	41.47431476035787	41.67249488621194	44.32811826785699	44.49448174333563	0.06075724237041547	0.05993781553580211	0.3394392888233142	1.6191212014537086	0.3404640361445672	1.6240092211701267
2.084076248663807	37.10436886563634	37.33443463001747	39.03538465583795	39.25395395319468	40.1965444718394	40.40623487134731	41.47997303537276	41.67815106227799	44.337411526584	44.503721020458364	0.06081588384413039	0.0599956199037576	0.33796758769631197	1.621814894151612	0.3389870352232265	1.6267069342829927
2.0966338564559543	37.10568189385087	37.33577783385502	39.03843379225497	39.25702524670595	40.20077928116676	40.41048244917462	41.48564112052531	41.68381702483656	44.346722680766305	44.5129780270914	0.060874624124930936	0.06005352153820113	0.33650005742492795	1.6245023991132257	0.33751422225532224	1.629398413182571
2.109267130152151	37.106997138508284	37.337123292531096	39.0414878291713	39.26010146922166	40.20502109402284	40.41473704083772	41.49131899848871	41.68949275641848	44.35605171630291	44.52225274877248	0.060933463101244714	0.06011152032838923	0.3350366850827413	1.6271836025107405	0.3360455842700958	1.6320835436217749
2.1219765256775314	37.10831458990914	37.33847099618775	39.04454675201061	39.26318260603714	40.209269893817805	40.41899862962387	41.497006651563254	41.695178239181374	44.365398618539544	44.53154517048789	0.060992400658578236	0.06016961616069765	0.3335774577810753	1.6298583895395495	0.33458110833544197	1.6347622103685353
2.1347625017044103	37.10963423820846	37.339820934819464	39.04761054595893	39.266268642208445	40.21352566366101	40.42326719851839	41.50270406167295	41.700873454906144	44.37476337226307	44.54085527666677	0.06105143667948932	0.06022780891859562	0.33212236266831496	1.6325266443918736	0.3331207815558628	1.6374342971921578
2.147625519668832	37.11095607341443	37.34117309827196	39.05067919596258	39.26935956255036	40.21778838635832	40.42754273020204	41.5084112103621	41.70657838499364	44.38414596169578	44.550183051175615	0.06111057104356262	0.06028609848261973	0.3306713869330906	1.6351882502676744	0.3316645910774696	1.6400996868615039
2.160566043787228	37.112280085387226	37.34252747624093	39.05375268672625	39.272455351634434	40.22205804440964	40.43182520704843	41.51412807879203	41.712293010461316	44.39354637048983	44.559528477312696	0.06116980362738398	0.060344484730349195	0.3292245178020039	1.6378430893619225	0.330212524081162	1.6427582611358957
2.1735845410731627	37.11360626383767	37.3438840582707	39.056831002710865	39.275555993786796	40.22633462000614	40.436114611121376	41.519854647737496	41.718017311939754	44.40296458172146	44.56889153780222	0.06122913430451285	0.0604029675363813	0.3277817425371268	1.6404910428418589	0.3287645677871751	1.6454099007523837
2.1866814813541975	37.11493459832593	37.34524283375294	39.059914128131574	39.2786614730862	40.23061809502765	40.44041092417214	41.52559089758335	41.723751269669144	44.41240057788521	44.578272214788754	0.06128856294545779	0.060461546772301866	0.3263430484428227	1.6431319908797377	0.32732070945689884	1.6480544854475738
2.199857337288837	37.11626507826036	37.34660379192544	39.06300204695575	39.28177177336198	40.23490845104007	40.44471412763701	41.53133680832107	41.72949486349603	44.421854340888245	44.58767048983147	0.061348089417648806	0.06052022230666354	0.324908422860517	1.6457658126055321	0.3258809363869659	1.6506918939085153
2.213112584383593	37.11759769289598	37.34796692187061	39.06609474290075	39.284886878191784	40.23920566929254	40.44902420263425	41.537092359545134	41.73524807286952	44.431325852044296	44.597086343898184	0.061407713585411486	0.060578994004956796	0.3234778531673328	1.6483923861114818	0.32444523591220786	1.6533220037817955
2.2264477010101436	37.118932431333384	37.349332212514405	39.06919219943203	39.28800677089973	40.24350973071485	40.45334112996171	41.54285753044962	41.741010876838054	44.44081509206795	44.606519757359706	0.06146743530993842	0.06063786172958437	0.3220513267795013	1.6510115884484549	0.32301359540701924	1.6559446916844536
2.2398631684225956	37.12026928251723	37.35069965262471	39.072294399760814	39.291131434553975	40.247820615914584	40.45766489009383	41.548632299824575	41.74678325404555	44.450322041068574	44.61597070998374	0.061527254449265274	0.06069682533983446	0.32062883115099794	1.6536232956141248	0.32158600228149226	1.6585598331630536
2.2533594707748548	37.12160823523502	37.35206923081021	39.075401326842155	39.29426085196486	40.25213830517451	40.46199546317908	41.55441664605246	41.752565182728105	44.459846678544395	44.62543918092909	0.06158717085824038	0.0607558846918545	0.31921035377718	1.656227382572979	0.32016244398892013	1.6611673027309735
2.2669370951380965	37.122949278115776	37.35344093551894	39.07851296337272	39.297395005682624	40.256462778449766	40.466332829037114	41.56021054710458	41.75835664071025	44.46938898337647	44.63492514873962	0.061647184388499636	0.06081503963862348	0.3177958821870561	1.6588237231962921	0.3187429080151105	1.6637669738111072
2.2805965315183476	37.12429239962856	37.35481475503689	39.08162929178859	39.300533877995214	40.260794015364986	40.47067696715591	41.566013980537384	41.76415760540129	44.47894893382247	44.644428591338155	0.06170729488843825	0.06087429002992547	0.31638540394465053	1.6614121902775878	0.3173273818815687	1.6663587187367739
2.294338272874165	37.125637588081155	37.356190677486644	39.084750294263124	39.30367745092611	40.26513199521154	40.475027856688975	41.571826923488764	41.76996805379171	44.48852650751068	44.65394948602038	0.061767502203181945	0.06093363571232267	0.31497890665696104	1.6639926555490092	0.31591585315413795	1.668942408791736
2.308162815134429	37.12698483161879	37.357568690826035	39.08787595270482	39.30682570623222	40.26947669694478	40.47938547645265	41.577649352674555	41.7757879624495	44.49812168143378	44.66348780944888	0.06182780617456181	0.06099307652912633	0.3135763779680474	1.666564989656763	0.31450830943435903	1.6715179141638146
2.3220706572162446	37.128334118222625	37.358948782846674	39.091006248755036	39.309978625401534	40.27382809918109	40.48374980492306	41.583481244384615	41.781617307516406	44.507734431942566	44.67304353764673	0.061888206641083104	0.06105261232037123	0.3121778055572122	1.669129062137472	0.3131047383576515	1.6740851039148765
2.336062301042938	37.12968543570842	37.36033094117258	39.09414116378584	39.31313618965102	40.27818618019507	40.48812082023334	41.58932257447921	41.787456064704244	44.51736473473975	44.68261664599138	0.061948703437898586	0.0611122429227864	0.31078317714150216	1.6716847414272706	0.3117051276010443	1.6766438460272184
2.3501382515621807	37.13103877172505	37.36171515325872	39.09728067889768	39.316298379924234	40.282550917916616	40.49249850017073	41.595173318385186	41.79330420929103	44.52701256487349	44.692207109208375	0.06200929639678073	0.06117196816976734	0.3093924804732069	1.6742318948408865	0.3103094648743081	1.6791940073480873
2.3642990167642037	37.132394113753186	37.36310140638956	39.1004247749172	39.31946517688914	40.28692228992798	40.496882822173596	41.601033451092164	41.79916171611728	44.53667789673111	44.701814901364926	0.062069985346091656	0.06123178789134888	0.3080057033457706	1.676770388584373	0.3089177379290504	1.6817354536124185
2.378545107700138	37.133751449103784	37.36448968767772	39.103573432394974	39.322636560935855	40.29130027346091	40.50127376332858	41.60690294714877	41.80502855958222	44.54636070403269	44.71143999586368	0.06213077011075486	0.06129170191417579	0.30662283358788045	1.679300087739648	0.30752993455212163	1.684268049430102
2.392877038500453	37.13511076491668	37.36587998406237	39.1067266316032	39.32581251217428	40.29568484539367	40.50567130036756	41.61278178065877	41.8109047136398	44.55606095982451	44.72108236543613	0.06219165051222711	0.06135171006147402	0.30524385906301177	1.6818208562335712	0.30614604256652456	1.6867916582568796
2.4072953263935135	37.13647204815909	37.36727228230784	39.10988435253338	39.328993010431816	40.30007598224798	40.51007540966472	41.61866992527712	41.81679015179497	44.565778636472515	44.73074198213625	0.06225262636846764	0.06141181215302366	0.3038687676760219	1.684332556872505	0.3047660498352798	1.689306142417081
2.4218004917242455	37.13783528562426	37.36866656900217	39.11304657489409	39.3321780352511	40.30447366018623	40.514486067233555	41.62456735420621	41.8226848470997	44.57551370565586	44.74041881733393	0.06231369749391015	0.061472008005127414	0.3024975473667837	1.6868350512977486	0.3033899442546044	1.6918113630699736
2.436393057972914	37.139200463929804	37.370062830555504	39.116213278108496	39.33536756588747	40.30887785500818	40.51890324872375	41.63047404019172	41.828588772149025	44.58526613836005	44.75011284170836	0.062374863699432924	0.06153229743058464	0.30113018610722975	1.689328199972806	0.30201771375936914	1.694307180207943
2.4510735517740176	37.14056756951635	37.3714610531987	39.11938444131214	39.338561581306855	40.31328854214812	40.52332692941827	41.63638995551884	41.83450189907718	44.595035904870464	44.75982402524143	0.06243612479232819	0.061592680238659686	0.29976667191385786	1.6918118622234033	0.3006493463210518	1.6967934526528552
2.46584250293529	37.141936588646	37.37286122298171	39.1225600433505	39.341760060183155	40.31770569667179	40.52775708423014	41.642315072008174	41.84042419955348	44.60482297476548	44.76955233721101	0.06249748057627401	0.06165315623505324	0.2984069928338613	1.6942858961756428	0.29928482994819205	1.6992700380606038
2.4807004444568266	37.14330750740081	37.374263325772155	39.12574006277661	39.34496298089602	40.32212929327317	40.53219368769953	41.64824936101176	41.84635564477845	44.614627316909804	44.7792977461843	0.06255893085130236	0.06171372522187308	0.29705113695285945	1.6967501587741936	0.297924152686619	1.7017367928874592
2.4956479125503126	37.14468031168129	37.37566734725369	39.12892447784869	39.34817032152832	40.32655930627154	40.536636713990504	41.654192793408995	41.852296205479654	44.62444889944747	44.7890602200109	0.06262047541376972	0.061774386997604	0.2956990923948979	1.6992045057750147	0.2965673026155855	1.704193572375516
2.510685446658382	37.1460549872048	37.37707327292447	39.13211326652768	39.35138205986374	40.33099570960824	40.541086136887884	41.66014533960259	41.85824585190763	44.6342876897951	44.798839725816116	0.06268211405632731	0.06183514135707694	0.294350847316764	1.701648791732623	0.2952142678545897	1.7066402305999873
2.5258135894740787	37.14743151950411	37.37848108809568	39.135306406474875	39.35459817338443	40.33543847684358	40.545541929794275	41.66610696951445	41.864204553831996	44.64414365463489	44.808636229994036	0.06274384656788844	0.061895988091440916	0.29300638991526284	1.7040828699809936	0.29386503655973684	1.709076620394626
2.54103288696045	37.14880989392572	37.3798907778898	39.13850387504935	39.357818639268345	40.33988758115363	40.55000406572661	41.672077652581486	41.87017228053695	44.65401675990757	44.81844969820044	0.06280567273359959	0.06195692698813013	0.2916657084194867	1.7065065926308307	0.2925195969178276	1.7115025933644574
2.556343888370238	37.150190095628346	37.3813023272391	39.14170564930559	39.3610434343869	40.34434299532701	40.554472517313165	41.6780573577515	41.876149000817406	44.663906970805364	44.828280095345995	0.06286759233480851	0.062017957830835524	0.29032879109718124	1.708919810581392	0.2911779371568173	1.7139179999012413
2.571747146265715	37.15157210958135	37.382715720884036	39.144911705990985	39.36427253530242	40.34880469176178	40.55894725679022	41.68404605347899	41.88213468297469	44.673814251764995	44.8381273855891	0.06292960514903258	0.06207908039947308	0.288995626252472	1.711322373477742	0.2898400455414958	1.7163226891543673
2.5872432165386163	37.15295592056307	37.384130943371666	39.14812202154325	39.36750591826566	40.353272642462	40.56342825599891	41.69004370772087	41.88812929481233	44.6837385664603	44.84799153232883	0.06299171094992831	0.06214029447015242	0.2876662022238179	1.7137141297253038	0.2885059103709864	1.718716509020851
2.602832658430207	37.15434151315932	37.385547979053904	39.15133657208803	39.37074355921319	40.35774681903474	40.56791548638185	41.696050287932316	41.894132803631784	44.69367987779528	44.85787249819773	0.06305390950725906	0.06220159981514619	0.2863405073867398	1.7160949264798546	0.28717551997829105	1.7210993061262343
2.6185160345514573	37.15572887176164	37.38696681208598	39.154555333436186	39.373985433764865	40.362227192686504	40.572408918979875	41.702065761062336	41.900145176228186	44.703638147896555	44.867770245054594	0.06311620058686332	0.06226299620285985	0.2850185301526835	1.7184646096211509	0.2858488627357474	1.723470925847323
2.6342939109033563	37.15711798056573	37.38838742642477	39.15777828108138	39.37723151722127	40.366713734220156	40.576908524428774	41.70809009354957	41.90616637888601	44.713613338106235	44.87768473397724	0.06317858395062301	0.06232448339779838	0.28370025896833795	1.7208230237656608	0.28452592705184543	1.72583121228854
2.6501668568973313	37.1585088235698	37.38980980582712	39.161005390197396	39.38048178456114	40.37120641403144	40.581414272955925	41.71412325131788	41.91219637737479	44.723605408974464	44.88761592525525	0.06324105935643083	0.06238606116053533	0.28238568231677164	1.723170012247465	0.2832067013684991	1.7281800082555492
2.666135445375801	37.15990138457289	37.391233933848135	39.16423663563563	39.3837362104387	40.37570520210572	40.58592613437687	41.720165199772	41.91823513694462	44.733614320251974	44.8975637783824	0.0633036265581577	0.06244772924768029	0.2810747887147045	1.725505417102795	0.28189117416195586	1.730517155254347
2.6822002526328483	37.16129564717317	37.39265979383949	39.167471991922355	39.386994769181	40.38021006801449	40.59044407809198	41.72621590379307	41.92428262232184	44.743640030882574	44.9075282520494	0.06336628530562095	0.0625094874118487	0.2797675667186468	1.7278290790764004	0.28057933395120926	1.7328424935194562
2.6983618584350144	37.16269159476634	37.39408736894784	39.17071143325622	39.390257434785426	40.384720980912135	40.594968073083145	41.73227532773432	41.930338797704664	44.75368249899569	44.91750930413638	0.0634290353445508	0.06257133540162733	0.2784640049155769	1.7301408375997198	0.2792711692836747	1.7351558619457137
2.71462084604223	37.16408921054376	37.39551664211284	39.17395493350543	39.39352418091676	40.389237909532284	40.59949808791007	41.7383434354164	41.936403626758484	44.763741681898566	44.92750689170519	0.06349187641655765	0.06263327296154331	0.27716409192953506	1.732440530772692	0.27796666874223774	1.7374570980973658
2.730977802228858	37.16548847749088	37.396947596065665	39.177202466205216	39.39679498090475	40.39376082218455	40.60403409070709	41.744420190123044	41.942477072611624	44.77381753606881	44.937520970992004	0.06355480825909861	0.0626952998320306	0.2758678164241246	1.7347279954046826	0.2766658209527577	1.7397460382517238
2.747433317304874	37.16688937838553	37.39838021332721	39.18045400455511	39.40006980774131	40.39828968675102	40.60857604917959	41.75050555459652	41.948559097850705	44.78391001714658	44.94755149739962	0.06361783060544476	0.06275741574939762	0.2745751670931895	1.7370030669362677	0.27536861456951556	1.742022517310943
2.763987985137163	37.168291895796	37.399814476206195	39.18370952141615	39.40334863407772	40.40282447068265	40.61312393060043	41.75659949103293	41.95464966451604	44.79401907992678	44.957598425489614	0.06368094318464636	0.06281962044579412	0.27328613266718094	1.7392655794692473	0.2740750382845363	1.7442863688402213
2.780642403170963	37.169696012079505	37.40125036679752	39.18696898930826	39.406631432221985	40.40736514099588	40.61767770180654	41.76270196107778	41.9607487340971	44.80414467835125	44.967661708974696	0.06374414572150044	0.06288191364917739	0.27200070191156556	1.7415153657502742	0.2727850808234962	1.7465374250350578
2.797397172451417	37.17110170938016	37.40268786698038	39.19023238040737	39.409918174135925	40.41191166426893	40.62223732919519	41.76881292582116	41.96685626752783	44.81428676550078	44.97774130071077	0.06380743793651548	0.06294429508328031	0.2707188636263709	1.7437522571508453	0.2714987309479966	1.7487755167321666
2.8142528976452668	37.172508969627444	37.404126958416576	39.19349966654276	39.413208831432584	40.416464006638336	40.626802778720595	41.77493234579324	41.97297222518205	44.824445293587345	44.98783715268919	0.06387081954587813	0.06300676446757483	0.2694406066505053	1.7459760836991336	0.2702159774592019	1.7510004734040194
2.831210187062679	37.17391777453427	37.40556762254864	39.196770819194256	39.41650337537331	40.421022133795425	40.631374015890245	41.78106018095956	41.97909656686879	44.834620213945946	44.99794921602873	0.06393429026141854	0.06306932151724166	0.2681659198544821	1.748186674018143	0.2689368091864708	1.753212123110643
2.848269652679189	37.17532810559518	37.407009840597915	39.20004580948932	39.41980177686489	40.42558601098247	40.635951005761164	41.78719639071619	41.98522925182744	44.844811477026546	45.00807744096753	0.06399784979057614	0.06313196594313347	0.2668947921417839	1.7503838553229798	0.26766121499713336	1.7554102925287225
2.865431910157798	37.176739944084495	37.408453593562854	39.20332460820029	39.42310400645674	40.430155602989224	40.64053371293643	41.79334093388501	41.9913702387231	44.85501903238594	45.018221776855114	0.06406149783636321	0.06319469745174253	0.2656272124554562	1.7525674534526843	0.2663891837948995	1.7575948069315928
2.882697578871184	37.17815327105457	37.40989886221707	39.206607185741575	39.426410034338126	40.434730874149196	40.64512210156137	41.79949376870901	41.997519485641774	44.865242828679605	45.028382172144234	0.06412523409733208	0.06325751574516442	0.26436316976901253	1.7547372928147524	0.26512070451508407	1.7597654901655915
2.900067281924058	37.17956806733382	37.41134562710748	39.209893512166666	39.42971983033513	40.439311788335885	40.64971613531988	41.80565485284732	42.00367695008552	44.87548281365343	45.038558574382684	0.06418905826753861	0.06332042052106533	0.26310265309325587	1.7568931963978685	0.26385576613120065	1.7619221646582446
2.9175416461756507	37.18098431352489	37.41279386855242	39.21318355716531	39.43303336390784	40.44389830895917	40.654315777430725	41.811824143370394	42.00984258896758	44.885738934135304	45.04875093020504	0.0642529700365069	0.06338341147264513	0.2618456514749141	1.7590349857700858	0.2625943576495047	1.7640646514037144
2.9351213022623317	37.182401990002845	37.414243566639705	39.21647729006065	39.43635060414735	40.44849039896149	40.658920990643736	41.81800159675519	42.01601635860753	44.89601113602695	45.058959185324376	0.06431696908919325	0.06344648828860466	0.26059215399163804	1.7611624810397188	0.26133646811149447	1.7661927699409716
2.952806884620376	37.18382107691313	37.41569470122479	39.21977467980618	39.43967151977293	40.45308802081405	40.66353173723606	41.82418716888013	42.02219821472638	44.90629936429526	45.06918328452398	0.06438105510595188	0.06350965065310846	0.2593421497572308	1.7632755008653476	0.26008208659254706	1.768306338365619
2.970599031508854	37.18524155416974	37.417147251928725	39.22307569498283	39.44299607912892	40.45769113651306	40.668147979008346	41.83038081502018	42.028388112441505	44.91660356296392	45.079423171648735	0.06444522776249713	0.06357289824574966	0.2580956279207385	1.7653738624539983	0.25883120220419187	1.7704051732989683
2.9884983850326714	37.186663401453316	37.4186011981363	39.22638030379607	39.446324250181796	40.46229970757592	40.672769677280876	41.83658248984189	42.03458600626181	44.92692367510487	45.089678789596846	0.06450948672986817	0.06363623074151685	0.2568525776644037	1.7674573815274925	0.2575838040902454	1.7724890898825834
3.006505591165733	37.188086598209075	37.42005651899398	39.229688474072745	39.44965600051715	40.46691369503726	40.67739679288969	41.842792147398235	42.04079185008249	44.93725964282956	45.099950080311075	0.06457383167439214	0.06369964781075334	0.25561298820525735	1.769525872324266	0.2563398814299944	1.7745579017755517
3.0246212997742656	37.189511123644984	37.42151319340804	39.23300017325825	39.4529912973367	40.47153305944521	40.682029286182775	41.84900974112374	42.04700559718023	44.947611407280405	45.11023698477039	0.06463826225764799	0.06376314911912614	0.2543768487962552	1.7715791476102822	0.25509942343956027	1.7766114211581225
3.0428461646402667	37.19093695672972	37.42297120004248	39.236315368413365	39.456330107455194	40.47615776085738	40.686667117016114	41.85523522382921	42.05322720020794	44.957978908621975	45.12053944298109	0.06470277813642882	0.06382673432758676	0.2531441487219581	1.773617018623554	0.25386241936553233	1.7786494586798653
3.0611808434850984	37.19236407619068	37.42443051731705	39.23963402621124	39.45967239729731	40.48078775883697	40.69131024474968	41.86146854769666	42.05945661118961	44.968362086032165	45.130857393968135	0.06476737896270487	0.06389040309233454	0.2519148773012603	1.7756392950914233	0.2526288584890608	1.780671823474222
3.079625997993227	37.193792460511915	37.425891123405144	39.242956112934245	39.46301813289457	40.48542301244874	40.6959586282435	41.86770966427411	42.065693781515215	44.9787608776933	45.141190775766326	0.06483206438358781	0.0639541550647822	0.2506890238887536	1.7776457852278327	0.25139873012767566	1.7826783231566878
3.0981822938360946	37.19522208793223	37.427352996231896	39.24628159447099	39.46636727988228	40.49006348025516	40.70061222585372	41.87395852447045	42.071938661935526	44.989175220783316	45.15153952541155	0.06489683404129108	0.06401798989151682	0.24946657787154436	1.7796362957014935	0.2501720236318761	1.7846687638102594
3.116850400696155	37.19665293644302	37.428816113471974	39.24961043631306	39.46971980349627	40.49470912031219	40.705270995428464	41.88021507855007	42.078191202556795	44.99960505146659	45.16190357893168	0.06496168757309326	0.0640819072142642	0.2482475286715271	1.781610631642252	0.24894872838626725	1.786642949952693
3.135630992291033	37.19808498378631	37.4302804525476	39.252942603552	39.47307566856986	40.49935989016546	40.70993489430389	41.88647927612774	42.08445135283556	45.010050304885034	45.17228287133777	0.06502662461130018	0.0641459066698502	0.2470318657469761	1.7835685966401797	0.24772883381069732	1.788600684564699
3.1545247463978408	37.19951820745265	37.43174599062646	39.25627806087607	39.47643483953063	40.50401574684608	40.714603879300086	41.89275106616318	42.09071906157334	45.02051091514892	45.18267733661493	0.06509164478320652	0.06420998789016456	0.24581957858390524	1.7855099926773619	0.24651232935616463	1.7905417690353715
3.1735323448776414	37.20095258467892	37.43321270461945	39.25961677256701	39.479797280397094	40.50867664686643	40.71927790671684	41.899030396955666	42.096994276911154	45.03098681532753	45.19308690771314	0.06515674771105692	0.06427415050212228	0.24461065670743665	1.7874346201933804	0.2452992045098199	1.7924660031858366
3.192654473700048	37.20238809244644	37.43468057117877	39.262958702496945	39.483162954775686	40.5133425462163	40.723956932329706	41.90531721613886	42.10327694632439	45.04147793744016	45.20351151653822	0.06522193301200956	0.06433839412762626	0.24340508967407004	1.7893422780298351	0.24408944879110095	1.794373185236509
3.211891822967991	37.20382470747859	37.43614956669554	39.266303814124996	39.486531825857256	40.51801340035844	40.72864091138562	41.911611470675076	42.10956701661709	45.05198421244655	45.21395109394243	0.06528720029809455	0.06440271838352876	0.2422028670744112	1.7912327634248868	0.2428830517546885	1.7962631118170975
3.2312450869426166	37.205262406238916	37.43761966729788	39.269652070494196	39.489903856414024	40.522689164224644	40.73332979859892	41.91791310685013	42.1158644339168	45.06250557023769	45.22440556971531	0.06535254917617718	0.06446712288159406	0.24100397853476352	1.7931058720296278	0.2416800029893693	1.7981355779511432
3.2507149640683446	37.20670116492882	37.43909084884856	39.27300343422809	39.493279008796165	40.52736979221135	40.73802354814701	41.92422207026761	42.122169143668835	45.07304193962623	45.23487487257423	0.06541797924791658	0.06453160722845735	0.23980841371076167	1.7949613978362322	0.24048029211508037	1.7999903770141827
3.2703021569980693	37.208140959485405	37.440563086942824	39.27635786752738	39.49665724492843	40.532055238175424	40.74272211366605	41.93053830584344	42.128481090630885	45.08359324833698	45.24535893015491	0.06548349010972927	0.06459617102558991	0.23861616229373794	1.796799133229797	0.2392839087867742	1.8018273007628522
3.2900073726185273	37.20958176557931	37.44203635690627	39.27971533216674	39.500038526306945	40.536745455429966	40.74742544824682	41.936861757800315	42.13480021886744	45.09415942299737	45.25585766900203	0.06554908135274704	0.06466081386925655	0.23742721400947175	1.7986188689528717	0.23809084269350933	1.8036461393021455
3.3098313220758016	37.21102355861252	37.4435106337925	39.28307578949136	39.50342281399567	40.54144039673994	40.752133504430276	41.943192369662064	42.141126471744116	45.10474038912773	45.26637101455953	0.06561475256277795	0.06472553535047912	0.23624155861693907	1.8004203940981824	0.23690108355719985	1.8054466810926897
3.329774720800988	37.2124663137161	37.44498589238102	39.286439200413646	39.506810068623224	40.546140014317935	40.75684623420338	41.94953008424804	42.14745979192215	45.115336071131644	45.27689889116114	0.06568050332026633	0.06479033505499451	0.23505918590751662	1.8022034960822566	0.23571462113432062	1.807228712918004
3.349838288536016	37.21391000574798	37.446462107174796	39.289805525409705	39.51020025037922	40.55084425981967	40.76156358899453	41.95587484366736	42.153800121352575	45.12594639228606	45.287441222020476	0.06574633320025261	0.06485521256321768	0.23388008570418606	1.8039679606390564	0.2345314452107914	1.808992019867219
3.370022749359618	37.21535460929062	37.447939252398086	39.293174724515985	39.51359331901097	40.555553084339685	40.766285519669275	41.96222658931324	42.1601474012706	45.13657127473146	45.29799792922139	0.06581224177233312	0.06492016745020084	0.23270424786676358	1.8057135718345307	0.233351545610617	1.8107363853614515
3.390328831713469	37.21680009864891	37.44941730199415	39.29654675732592	39.51698923382005	40.56026643840697	40.77101197652593	41.968585261857285	42.166501572189865	45.14721063946203	45.30856893370817	0.0658782286006184	0.06498519928559253	0.23153166228632927	1.807440112031145	0.2321749121896346	1.8124615911201545
3.4107572684284713	37.21824644784764	37.45089622962287	39.29992158298628	39.520387953658684	40.56498427198043	40.77574290929105	41.974950801243565	42.17286257389659	45.15786440631552	45.31915415527554	0.06594429324369336	0.06505030763359845	0.2303623188882966	1.8091473618796954	0.2310015348361958	1.8141674171374689
3.431308796751202	37.2196936306294	37.45237600865844	39.30329916019384	39.52378943692634	40.56970653444449	40.78047826711495	41.981323146682925	42.17923034544382	45.16853249396328	45.32975351255874	0.06601043525457576	0.0651154920529415	0.2291962076284335	1.8108351003002099	0.2298314034703708	1.815853641677677
3.4519841583705158	37.22114162045205	37.45385661218699	39.30667944719169	39.52719364156611	40.57443317460447	40.7852179985672	41.98770223664693	42.18560482514547	45.17921481990004	45.34036692302342	0.06607665418067486	0.06518075209681978	0.2280333184974097	1.8125031044828575	0.22866450804838223	1.817520041282478
3.47278409944432	37.22259039048654	37.455338013004244	39.31006240176586	39.53060052506122	40.57916414068219	40.789962051632095	41.99408800886216	42.191985950570526	45.189911300433806	45.35099430295565	0.06614294956375051	0.06524608731286674	0.226873641520001	1.8141511498924956	0.22750083855828507	1.8191663907455222
3.4937093706264992	37.22403991361444	37.45682018361313	39.31344798124167	39.5340100444314	40.58389938031133	40.794710373704085	42.00048040030409	42.198373658537044	45.20062185067552	45.36163556745165	0.06620932093986988	0.06531149724311003	0.22571716675270181	1.8157790102186482	0.22634038502087606	1.8207924630924026
3.514760727094002	37.22549016242557	37.45830309622132	39.316836142480106	39.53742215622926	40.58863884053282	40.79946291158312	42.00687934719118	42.204767885106136	45.211346384528724	45.372290630407555	0.06627576783936716	0.0653769814239296	0.22456388428304308	1.817386457376415	0.22518313748867058	1.8223980295715592
3.535938928574102	37.2269411092156	37.459786722738826	39.32022684187423	39.540836816536675	40.59338246779023	40.80421961147003	42.0132847849788	42.21116856557602	45.22208481467914	45.382959404509116	0.0663422897868006	0.06544253938601766	0.22341378423482183	1.8189732615210232	0.22402908604931326	1.8239828596661027
3.557244739371806	37.22839272598364	37.46127103477558	39.32362003534559	39.544253980961145	40.598130207925145	40.80898041896193	42.019696648353246	42.21757563447593	45.23283705258428	45.39364180122131	0.06640888630091035	0.06550817065433524	0.2222668567621895	1.8205391910078106	0.22287822082273578	1.8255467210547067
3.578678928397448	37.229844984429754	37.462756003638894	39.327015678340445	39.547673604632024	40.6028820061724	40.8137452790474	42.0261148712255	42.22398902555999	45.24360300846275	45.40433773077789	0.06647555689457571	0.06557387474807186	0.22112309205328984	1.822084012385858	0.22173053196081582	1.8270893796070595
3.600242269194432	37.23129785595253	37.46424160033107	39.33041372582617	39.55109564219692	40.60763780715547	40.81851413610187	42.03253938672521	42.230408671801115	45.25438259128371	45.415047102170846	0.06654230107477223	0.06563965118060192	0.21998248032730316	1.8236074903834378	0.22058600964840025	1.8286105993711317
3.6219355399671502	37.23275131164657	37.465727795546755	39.33381413228742	39.55452004781782	40.61239755488153	40.82328693388273	42.03897012719437	42.236834505384785	45.26517570875615	45.42576982313982	0.06660911834252915	0.0657054994594442	0.2188450118375158	1.825109387912562	0.21944464410273667	1.8301101425677189
3.643759523609069	37.2342053223	37.46721455967056	39.337216851722545	39.55794677516746	40.61716119273694	40.82806361552467	42.04540702418121	42.243266457702894	45.275982267318184	45.436505800161434	0.06667600819288513	0.06577141908621785	0.21771067687177492	1.826589466058067	0.2183064255766567	1.8315877695913514
3.6657150077309777	37.23565985839199	37.468701862774445	39.34062183763969	39.561375777425496	40.621928663482215	40.832844123534834	42.0518500084339	42.24970445934746	45.28680217212619	45.447254938438626	0.06674297011484637	0.0658374095565999	0.2165794657449851	1.828047484013041	0.2171713443507315	1.83304323894572
3.6878027846894206	37.23711489009006	37.47018967461507	39.34402904305296	39.56480700727454	40.626699909247186	40.83762839978779	42.058299009894135	42.256148440104226	45.29763532704373	45.45801714188961	0.06681000359134186	0.06590347036028354	0.21545136880808968	1.8294831991324827	0.21603939074077516	1.8344763072846035
3.710023651615288	37.23857038724772	37.47167796463137	39.34743842047877	39.568240416896536	40.631474871526265	40.842416385520906	42.06475395769092	42.2625983289465	45.30848163463085	45.46879231313734	0.06687710809917935	0.0659696009809338	0.21432637644522856	1.8308963669051082	0.21491055509579837	1.8358867293945877
3.732378410442586	37.24002631940173	37.47316670194181	39.350849921931825	39.57167595796877	40.63625349117341	40.84720802132923	42.07121478013412	42.269054054028636	45.31934099613287	45.47958035349829	0.06694428310900227	0.06603580089614379	0.2132044790719192	1.8322867409169703	0.21378482779687147	1.8372742581623243
3.7548678679373717	37.241482655769595	37.474655855341865	39.35426349892138	39.57511358166002	40.64103570839727	40.85200324716069	42.07768140470805	42.27551554267973	45.3302133114693	45.4903811629716	0.06701152808524419	0.06610206957739317	0.21208566713482924	1.8336540728478212	0.21266219925587393	1.8386386445536118
3.777492835726878	37.24293936524683	37.47614539330122	39.357679102447136	39.578553238626505	40.645821462756054	40.856802002310886	42.08415375806489	42.281982721396936	45.34109847922252	45.501194640227766	0.06707884248608527	0.06616840649000193	0.21096993111359552	1.8349981124665646	0.21154265991708598	1.8399796376215818
3.8002541303288	37.244396416404435	37.47763528396128	39.361096682995544	39.58199487900811	40.650610693152714	40.861604225418304	42.090631766018355	42.288455515839225	45.35199639662672	45.512020682597765	0.06714622576340729	0.06623481109308824	0.20985726152196094	1.8363186076367128	0.21042620026048553	1.8412969845185216
3.823152573180761	37.245853777486175	37.47912549513235	39.36451619053574	39.585438452424334	40.65540333782983	40.8664098544592	42.09711535353702	42.29493385082074	45.36290695955642	45.52285918606162	0.067213677362748	0.0663012828395239	0.20874764890413644	1.837615304261817	0.2093128107958364	1.8425904304285723
3.8461889906699622	37.24731141640587	37.480615994290964	39.3679375745155	39.588883907970256	40.66019933436447	40.87121882674243	42.103604444737734	42.3014176503041	45.37383006251506	45.53371004523713	0.06728119672325732	0.06636782117588844	0.2076410838352558	1.8388879462872865	0.20820248206359793	1.843859718571366
3.8693642141629967	37.248769300744684	37.482106748577145	39.37136078385728	39.5923311942125	40.66499861966312	40.87603107890437	42.11009896287894	42.30790683739391	45.38476559862351	45.54457315336848	0.06734878327765094	0.06643442554242714	0.2065375569243315	1.840136275709483	0.20709520463810804	1.8451045902111218
3.892679080035866	37.250227397748425	37.483597724791615	39.374785766954204	39.59578025918519	40.66980112995661	40.880846546903804	42.116598830354086	42.31440133433001	45.3957134596085	45.55544840231481	0.06741643645216434	0.06650109537300464	0.20543705881334517	1.8413600325557127	0.20599096912701498	1.8463247846457307
3.9161344297041563	37.25168567432485	37.48508888939313	39.378212471666	39.59923105038595	40.67460680079488	40.885665166016764	42.123103968684894	42.320901062480836	45.406673535791114	45.56633568253873	0.06748415566650927	0.06656783009505916	0.204339580175656	1.842558954852393	0.20488976616957189	1.8475200391649196
3.9397311096534064	37.25314409704076	37.48658020849556	39.38164084531485	39.60268351477163	40.67941556704179	40.89048687083123	42.129614298514504	42.327405942336604	45.41764571607486	45.5772348830946	0.06755194033382443	0.06663462912955989	0.20324511171463655	1.843732778616868	0.20379158643584105	1.848690089053889
3.963469971469652	37.25460263211928	37.48807164786515	39.385070834681265	39.60613759875428	40.68422736286981	40.89531159524194	42.1361297396007	42.33391589350253	45.428629887933994	45.588145891616975	0.06761978986063202	0.0667014918909584	0.20215364416731063	1.8448812378555886	0.2026964206277171	1.8498346675696666
3.987351871870168	37.25606124543706	37.48956317291754	39.38850238599999	39.60959324819687	40.68904212175488	40.900139272445024	42.1426502108091	42.34043083469193	45.43962593740167	45.59906859430874	0.06768770364679025	0.06676841778714573	0.20106516830298915	1.846004064560475	0.2016042594798364	1.8509535059474729
4.01137767273438	37.257519902521395	37.49105474871511	39.39193544495579	39.61305040840924	40.693859776470994	40.90496983493281	42.14917563010623	42.34695068371947	45.45063374905799	45.61000287592942	0.06775568108544623	0.06683540621940479	0.1999796749221332	1.8471009886661705	0.20051509375980459	1.8520463333779844
4.035548241134971	37.25897856854738	37.4925463399639	39.395369956679254	39.616509024143674	40.69868025908488	40.90980321448834	42.155705914552605	42.3534753574941	45.461653206017964	45.6209486197831	0.06782372156299052	0.06690245658236552	0.19889715485635406	1.8481717380454938	0.199428914265809	1.8531128769873249
4.059864449369175	37.260437208334984	37.49403791101084	39.39880586574247	39.61996903959085	40.7035035009506	40.91463934218011	42.16224098029564	42.360004772012196	45.472684189919406	45.63190570770669	0.06789182445900847	0.06696956826395788	0.19781759897102802	1.8492160385258103	0.19834571182832406	1.8541528618352459
4.08432717499025	37.26189578634626	37.49552942584071	39.402243116154935	39.62343039837538	40.708329432704254	40.91947814835651	42.16878074256283	42.36653884235044	45.48372658091084	45.64287402005766	0.06795998914623391	0.06703674064536494	0.1967409981622268	1.8502336138462852	0.19726547730897437	1.8551660108851138
4.108937300839158	37.26335426668229	37.49702084807323	39.40568165135912	39.62689304355158	40.71315798425837	40.924319562640484	42.175325115654516	42.37307748265886	45.49478025763926	45.65385343570205	0.06802821499050193	0.06710397310097849	0.19566734335637648	1.8512241856351466	0.19618820160189898	1.8561520450130047
4.133695715076422	37.264812613080274	37.49851214096009	39.40912141422614	39.63035691759911	40.71798908479651	40.929163513923946	42.181874012936795	42.379620606153665	45.50584509723771	45.6648438320022	0.06809650135070049	0.06717126499834934	0.19459662551389556	1.8521874734306039	0.19511387563250082	1.8571106829749624
4.15860331121418	37.26627078891055	37.500003267381906	39.412562347051505	39.633821962418565	40.72282266276776	40.934009930362315	42.188427346834416	42.386168125110125	45.51692097531296	45.67584508480453	0.0681648475787225	0.06723861569814198	0.19352883562623902	1.8531231946490152	0.19404249035949306	1.8580416414170031
4.183660988148428	37.267728757173685	37.501494189845296	39.416004391550665	39.63728811932717	40.727658645881164	40.938858739368975	42.19498502882361	42.39271995085543	45.52800776593316	45.686857068427216	0.06823325301941918	0.0673060245540869	0.19246396471567095	1.8540310645594218	0.19297403677171587	1.8589446348314596
4.208869650191461	37.269186480497275	37.502984870479665	39.41944748885457	39.64075532905417	40.732496961100104	40.943709867609556	42.2015469694247	42.39927599376134	45.53910534161505	45.69787965564767	0.06830171701054945	0.0673734909129333	0.191402003835492	1.8549107962844573	0.19190850588813646	1.8598193755451575
4.2342302071045115	37.270643921133015	37.50447527103423	39.422891579505276	39.6442235317365	40.73733753463668	40.948563240996386	42.208113078194934	42.405836163237005	45.55021357331148	45.70891271769009	0.06837023888273357	0.06744101411440162	0.190342944072313	1.8557621007939815	0.1908458887622828	1.8606655737439723
4.259743574130585	37.27210104095364	37.50596535287495	39.42633660345148	39.647692666914274	40.74218029194613	40.953418784682846	42.21468326372117	42.412400367721624	45.5613323303988	45.71995612421296	0.06843881795940326	0.0675085934911346	0.18928677654389503	1.8565846868832523	0.18978617647837837	1.8614829374300825
4.285410672027485	37.2735578014498	37.507455076981365	39.42978250004398	39.651162673526244	40.747025157721055	40.958276423057626	42.221257433612415	42.41896851467711	45.57246148066394	45.731009743296326	0.0685074535567534	0.06757622836865078	0.18823349239812615	1.8573782611429124	0.18872936015100095	1.8622711723901375
4.311232427101037	37.27501416372687	37.50894440394336	39.433229208031115	39.65463348990516	40.75187205588567	40.9631360797389	42.2278354944924	42.42554051058056	45.583600890291564	45.74207344142901	0.06857614498369215	0.06764391806529535	0.18718308281484042	1.8581425279617179	0.18767543092678807	1.863029982221633
4.337209771238533	37.27647008850195	37.51043329395817	39.436676665554295	39.65810505377335	40.75672090959012	40.967997677568746	42.23441735199222	42.43211626091696	45.594750423851295	45.753147083495996	0.06864489154179264	0.06771166189219135	0.18613553900729585	1.8588771895365426	0.18662437998523274	1.863759068303807
4.363343641942354	37.2779255361006	37.511921706827046	39.440124810143345	39.66157730223794	40.76157164120466	40.972861138607136	42.24100291074274	42.43869567017157	45.60590994428455	45.76423053276537	0.06871369252524291	0.06777945915319204	0.18509085221694477	1.8595819457977996	0.1855761985348181	1.8644581297603509
4.389634982363801	37.279380466453624	37.513409601952084	39.44357357871184	39.66505017178629	40.76642417231369	40.97772638412618	42.24759207436703	42.44527864182245	45.61707931289154	45.77532365087547	0.06878254722079648	0.06784730914483222	0.18404901371775395	1.8602564944440019	0.18453087781722388	1.8651268634839653
4.416084741337141	37.280834839093956	37.51489693833296	39.44702290755253	39.66852359828133	40.77127842371006	40.98259333460424	42.254184745472784	42.45186507833283	45.62825838931811	45.78642629782182	0.06885145490772207	0.0679152111562775	0.1830100148162046	1.8609005309253916	0.18348840910471154	1.8657649640908858
4.442693873413836	37.28228861315331	37.51638367456368	39.450472732332585	39.671997516956765	40.77613431538902	40.98746190971994	42.26078082564469	42.45845488114345	45.63944703154247	45.79753833194404	0.0689204148577538	0.0679831644692763	0.1819738468493597	1.8615137484093793	0.18244878370148854	1.8663721239281585
4.469463338897009	37.283741747359	37.51786976882927	39.45392298808895	39.675471862412415	40.78099176654239	40.99233202834632	42.267380215436745	42.46504795066502	45.65064509586193	45.80865960991269	0.06898942633504118	0.06805116835811151	0.18094050118486393	1.8620958377705392	0.1814119929423441	1.8669480330445367
4.49639410387609	37.28519420003056	37.519355178902444	39.45737360922346	39.67894656860938	40.78585069555241	40.99720360854468	42.27398281436443	42.47164418627025	45.66185243687948	45.81978998671591	0.06905848859609821	0.06811922208954775	0.17990996922083013	1.8626464875778765	0.18037802819242188	1.8674923791731999
4.523487140261684	37.28664592907646	37.52083986214022	39.46082452949822	39.68242156886524	40.79071101998586	41.00207656755865	42.28058852089701	42.4782434862863	45.67306890749033	45.83092931564621	0.06912760088975207	0.06818732492278584	0.17888224238879502	1.8631653840984654	0.17934688085051675	1.868004847742668
4.550743425820648	37.2880968919908	37.52232377548062	39.46427568203066	39.68589679584925	40.795572656587915	41.00695082180813	42.28719723244972	42.48484574798687	45.68429435886837	45.842077448287	0.06919676245709468	0.0682554761094085	0.17785731215042233	1.8636522112628882	0.17831854234498223	1.868485121842241
4.578163944211368	37.28954704584988	37.52380687543925	39.467726999288764	39.689372181577454	40.80043552127611	41.011826286883085	42.29380884537579	42.491450867584334	45.69552864045255	45.85323423449909	0.06926597253142845	0.06832367489333377	0.176835169998526	1.8641066506552306	0.1772930041362315	1.8689328822092648
4.605749685019276	37.290996347308834	37.52528911810582	39.471178413086164	39.6928476574078	40.80529952913415	41.016702877537526	42.30042325495864	42.49805874022188	45.70677159993321	45.86439952240721	0.06933523033821747	0.06839192051076166	0.17581580745616066	1.864528381492164	0.17627025771412264	1.8693478072045764
4.633501643792551	37.29244475259817	37.52677045914067	39.474629854577195	39.69632315403507	40.81016459440572	41.021580507683105	42.30704035540377	42.504669259965425	45.71802308323822	45.875573158386175	0.06940453509503475	0.0684602121901268	0.1747992160778722	1.864917080619307	0.17525029460034602	1.8697295728152312
4.6614208220780515	37.29389221752033	37.52825085377139	39.47808125425198	39.6997986014861	40.815030630488316	41.026459090383135	42.31366003983087	42.51128231979578	45.7292829345192	45.88675498704738	0.06947388601151133	0.06852854915204493	0.1737853874508346	1.8652724225075872	0.17423310635012967	1.8700778526590511
4.689508227457455	37.29533869744629	37.52973025678928	39.48153254193152	39.70327392911472	40.819897549927	41.03133853784622	42.32028220026576	42.51789781160053	45.74055099613762	45.89794485122496	0.06954328228928428	0.06859693060926272	0.17277431319098469	1.8655940792068577	0.17321868454610012	1.8703923179100457
4.717764873583629	37.296784147311904	37.53120862254569	39.48498364676254	39.706749065596604	40.82476526440804	41.03621876141987	42.32690672763214	42.524515626165865	45.75182710865068	45.90914259196179	0.06961272312194429	0.06866535576660829	0.1717659849454094	1.8658817203404396	0.17220702080317096	1.870672637327516
4.746191780217212	37.29822852161443	37.53268590494859	39.48843449721249	39.710223938924294	40.829633684752615	41.04109967158426	42.33353351174354	42.53113565316852	45.76311111079725	45.92034804849565	0.06968220769498412	0.0687338238209379	0.17076039439348278	1.866135013121493	0.17119810676786074	1.8709184772469598
4.774789973263409	37.29967177440907	37.53416205745894	39.491885021064576	39.71369847640214	40.83450272091051	41.04598117794587	42.34016244129516	42.53775778116761	45.77440283948381	45.931561058245194	0.06975173518574633	0.0688023339610857	0.16975753324561538	1.8663536223093615	0.17019193411772449	1.8711295015400538
4.803560484809025	37.30111385930525	37.53563703308707	39.49533514541253	39.717172604641085	40.8393722819536	41.05086318923096	42.346793403855536	42.544381897596324	45.78570212977013	45.942781456795814	0.06982130476336988	0.06887088536781151	0.16875739324120786	1.8665372101804678	0.16918849456055796	1.8713053716091963
4.832504353159697	37.30255472946302	37.53711078438898	39.49878479665549	39.72064624955349	40.844242276069465	41.055745613279186	42.35342628585823	42.55100788875366	45.797008814854905	45.954009077885466	0.06989091558873799	0.06893947721374984	0.16775996615172062	1.8666854365528707	0.16818777983473865	1.8714457463702274
4.861622622877388	37.30399433758946	37.538583263462705	39.502233900492826	39.72411933634797	40.84911261055491	41.060628357037075	42.36006097259354	42.557635639796075	45.808322726061434	45.965243753390396	0.06996056681442533	0.06900810866335638	0.16676524378021895	1.8667979587517038	0.16718978171093113	1.871550282255157
4.890916344818065	37.305432635935006	37.540054421944674	39.50568238191898	39.72759178952417	40.85398319180944	41.06551132655153	42.36669734820015	42.564265034729225	45.81964369282315	45.976485313310945	0.07003025758464489	0.06907677887285825	0.1657732179589857	1.8668744315746153	0.16619449198924485	1.8716186331630524
4.9203865761696335	37.30686957628966	37.541524211005786	39.509130165218075	39.731063532867395	40.8588539253286	41.07039442696314	42.373335295656545	42.57089595639934	45.83097154266896	45.98773358575688	0.07009998703519522	0.06914548699019958	0.1647838805520223	1.866914507313595	0.16520190250105315	1.8716504504745899
4.950034380490085	37.30830510997936	37.54299258134786	39.512577173958825	39.734534489443426	40.86372471569756	41.075277562499714	42.379974696772685	42.57752828648492	45.84230610120876	45.99898839693312	0.07016975429340552	0.06921423215498969	0.16379722345425307	1.8669178357149576	0.16421200510910694	1.871645383028408
4.979860827745887	37.309739187862135	37.54445948319968	39.51602333098902	39.73800458159306	40.86859546658426	41.080160636469486	42.38661543218132	42.58416190548813	45.85364719211859	46.010249571125115	0.07023955847808393	0.06928301349845148	0.16281323859027452	1.8668840639638802	0.1632247917057157	1.8716030770901853
5.009866994350591	37.311171760324385	37.54592486631325	39.519468558430326	39.7414737309268	40.87346608073287	41.08504355125449	42.39325738132954	42.59079669272623	45.86499463712596	46.02151693068416	0.07030939869946276	0.06935183014336682	0.16183191791651552	1.866812836688041	0.16224025421547594	1.8715231763717384
5.040053963203681	37.312602777277014	37.54738867995993	39.52291277767284	39.74494185831944	40.87833645995702	41.08992620830386	42.39990042247006	42.59743252632301	45.87634825599492	46.032790296012735	0.07037927405914411	0.06942068120402486	0.1608532534197593	1.8667037959239678	0.1612583845926565	1.8714053219791822
5.070422823729659	37.31403218815158	37.54885087292652	39.52635590936964	39.74840888390458	40.883206505133025	41.09480850812692	42.40654443265258	42.60406928320008	45.887707866511136	46.044069485549706	0.07044918365004765	0.06948956578616898	0.1598772371172572	1.8665565811079432	0.16027917482210796	1.8712491524102006
5.100974671917351	37.315459941896464	37.55031139351139	39.52979787343138	39.75187472706917	40.8880761161931	41.09969035028648	42.41318928771505	42.61070683906819	45.89907328446691	46.055354315755444	0.07051912655635438	0.06955848298694285	0.15890386105775178	1.8663708290632712	0.15930261692062686	1.8710543035576848
5.131710610359471	37.3168859869729	37.551770189520525	39.53323858902076	39.755339306447986	40.892945192118525	41.104571633391984	42.419834862274875	42.61734506841844	45.91044432364603	46.06664460109686	0.0705891018534527	0.06962743189483704	0.1579331173193168	1.8661461739739025	0.1583287029342273	1.8708204086578917
5.1626317482924104	37.318310271351024	37.55322720826347	39.53667797454698	39.758802539918015	40.897813630932674	41.10945225509247	42.426481029720115	42.62398384451344	45.92182079580859	46.07794015403238	0.07065910860788552	0.06969641158963623	0.15696499801026675	1.8658822473689725	0.15735742493927773	1.8705470982959014
5.193739201636265	37.319732742505956	37.554682396549445	39.54011594766021	39.76226434459292	40.90268132969417	41.11433211206978	42.433127662200576	42.63062303937852	45.93320251067581	46.089240784996896	0.07072914587729291	0.06976542114236474	0.1559994952726811	1.8655786781500865	0.1563887750453432	1.8702340004119833
5.225034093035115	37.32115334741381	37.55613570068326	39.54355242524602	39.765724636817474	40.90754818448999	41.11921110003155	42.43977463061901	42.63726252379286	45.94458927591473	46.10054630238661	0.07079921271035965	0.0698344596152329	0.15503660127569674	1.8652350925067367	0.15542274538984202	1.8698807402361126
5.256517551897525	37.32257203254756	37.55758706646118	39.54698732341962	39.7691833321617	40.91241409042822	41.12408911370408	42.44642180462196	42.64390216728037	45.955980897122636	46.11185651254368	0.07086930814675849	0.0699035260615829	0.15407630821960083	1.8648511139263064	0.15445932814168373	1.8694869403052508
5.288190714437326	37.32398874387307	37.559036439166924	39.550420557520304	39.772640345415354	40.91727894163122	41.1289660468254	42.45306905259087	42.65054183810082	45.96737717781178	46.123171219740954	0.07093943121709567	0.06997261952583421	0.15311860833764968	1.864426363226812	0.15349851550104177	1.869052220446065
5.320054723714605	37.32540342684498	37.56048376356751	39.55385204210571	39.7760955905821	40.92214263122849	41.13384179213809	42.45971624163305	42.65718140324083	45.97877791939377	46.13449022616663	0.07100958094285663	0.0700417390434313	0.15216349389174866	1.8639604584695917	0.1525402996981029	1.8685761977494622
5.352110729676963	37.32681602640254	37.56192898390903	39.557281690946034	39.77954898087376	40.927005051349454	41.13871624138216	42.46636323757243	42.66382072840459	45.99018292116389	46.145813331908734	0.07107975633634783	0.07011088364078519	0.15121095717279331	1.8634530149665807	0.15158467299249878	1.8680584865478522
5.384359889201005	37.32822648696541	37.56337204391245	39.56070941701821	39.7830004287044	40.93186609311631	41.143589285287796	42.47300990494047	42.670459678004875	46.00159198028541	46.15714033493947	0.07114995640064485	0.07018005233522444	0.15026099050544417	1.8629036452957735	0.15063162767671656	1.8674986984360658
5.41680336613411	37.32963475242966	37.56481288676955	39.564135132500255	39.78644984568469	40.93672564663693	41.14846081356829	42.47965610696702	42.67709811515382	46.0130048917739	46.16847103109982	0.07122018012953325	0.07024924413493402	0.1493135862424424	1.8623119592430157	0.14968115607143773	1.8668964421922283
5.44944233133642	37.331040766163255	37.56625145513837	39.567558748765165	39.78989714261572	40.94158360099738	41.153330714912464	42.48630170557089	42.68373590165353	46.02442144848119	46.179805214083565	0.07129042650745485	0.0703184580389063	0.14836873676790674	1.8616775638147374	0.1487332505289487	1.8662513238296015
5.482277962723094	37.33244447100207	37.567687691139234	39.57098017637526	39.79334222948341	40.94643984425489	41.158198876977785	42.492946561350735	42.69037289798706	46.0358414410797	46.19114267542186	0.07136069450945079	0.07038769303688198	0.14742643449699244	1.8610000632106676	0.14778790343302717	1.8655629465456514
5.515311445306831	37.333845809245425	37.56912153635017	39.574399325076044	39.796785015452244	40.951294263430256	41.163065186382575	42.49959053357554	42.69700896330879	46.04726465804616	46.20248320446702	0.07143098310110582	0.07045694810929648	0.1464866718738449	1.8602790587910931	0.14684510719530408	1.8648309106820307
5.548543971240616	37.33524472265181	37.57055293180265	39.57781610379036	39.800225408859426	40.956146744500614	41.16792952869887	42.50623348017532	42.70364395543521	46.058690885645774	46.213826588376904	0.07150129123849205	0.07052622222722575	0.14554944137307757	1.8595141490877722	0.14590485425901534	1.8640548137518635
5.581976739860765	37.336641152434495	37.571981817977196	39.58123042061227	39.80366331720876	40.9609971723919	41.172791788444854	42.51287525773154	42.71027773083537	46.07011990791581	46.225172612098675	0.07157161786811239	0.07059551435232903	0.1446147355006815	1.8587049297784688	0.14496713709900177	1.8632342504179178
5.615610957730194	37.33803503925722	37.573408134798946	39.58464218280113	39.80709864716466	40.96584543097151	41.1776518490775	42.519515721467776	42.71691014462149	46.081551506649696	46.23652105835295	0.07164196192684415	0.07066482343679384	0.14368254679334314	1.8578509936778573	0.14403194821920806	1.8623688124553155
5.649447838681973	37.3394263232297	37.574831821633175	39.58805129677541	39.810531304545925	40.970691403040696	41.182509592984886	42.526154725240055	42.72354105053935	46.09298546138046	46.24787170761754	0.07171232234188236	0.070734148423282	0.14275286781719387	1.8569519306975053	0.14309928015416062	1.8614580887369812
5.6834886038631165	37.34081494390318	37.576252817280796	39.59145766810658	39.81396119431965	40.97553497032702	41.18736490147874	42.53279212152724	42.73017030095871	46.10442154936445	46.259224338111245	0.07178269803068259	0.07080348824487091	0.14182569116860577	1.8560073278486016	0.14216912546919502	1.8605016652372797
5.717734481778674	37.34220084026594	37.577671059973845	39.594861201512934	39.81738822059501	40.98037601347676	41.19221765478675	42.53942776142143	42.73679774686371	46.115859545564916	46.27057872577763	0.07185308790090525	0.07087284182500067	0.14090100947464634	1.855016769215581	0.14124147675897802	1.85949912498927
5.75218670833605	37.343583950738704	37.579086487370866	39.59826180085339	39.82081228661695	40.98521441204724	41.19706773204493	42.546061494618236	42.74342323784309	46.1272992226354	46.281934644268574	0.07192349085035805	0.0709422080774162	0.13997881539205537	1.8539798359488486	0.14031632664932658	1.8584500480919814
5.786846526889619	37.34496421317021	37.58049903655238	39.60165936912127	39.82423329476001	40.9900500444992	41.20191501128993	42.552693169407036	42.75004662208058	46.13874035090331	46.29329186492796	0.07199390576693838	0.07101158590611269	0.13905910161031443	1.8528961062647795	0.13939366779754891	1.8573540116931326
5.821715188285586	37.346341564832535	37.58190864401623	39.60505380843802	39.82765114652204	40.994882788189095	41.20675936945132	42.55932263266122	42.756667746345094	46.150182698353156	46.304650156775146	0.07206433152857664	0.07108097420527779	0.13814186084562152	1.8517651553756878	0.13847349288812438	1.856210589931834
5.856793950907131	37.34771594241634	37.58331524567273	39.60844502004672	39.831065742517545	40.99971251936112	41.21160068234362	42.565949729828176	42.76328645598068	46.1616260306097	46.31600928648824	0.07213476700317943	0.0711503718592371	0.13722708584600696	1.8505865555061973	0.1375557946380468	1.8550193539740576
5.892084080719833	37.34908728202643	37.58471877684027	39.61183290430596	39.83447698247171	41.004539113139636	41.21643882465876	42.572574304919634	42.76990259489699	46.17307011092144	46.327369018387756	0.07220521104857196	0.07121977774239646	0.13631476939156073	1.849359875913251	0.13664056579523276	1.8537798719808052
5.927586851317345	37.35045551917686	37.586119172240316	39.61521736068329	39.837884765213666	41.009362443521205	41.22127366995793	42.57919620050152	42.776516005559074	46.18451470014349	46.33872911441967	0.07227566251243905	0.07128919071918642	0.1354049042904535	1.8480846828051654	0.135727799136248	1.8524917090699091
5.963303543967366	37.35182058878631	37.58751636599274	39.618598287748796	39.841288988670115	41.01418238336668	41.22610509066385	42.58581525768412	42.78312652897754	46.19595955672081	46.350089334138765	0.07234612023227063	0.0713586096440054	0.13449748338200607	1.846760539355273	0.13481748746892208	1.8511544273305844
5.999235447657878	37.35318242517319	37.58891029161095	39.62197558316863	39.84468954985878	41.01899880439328	41.2309329580527	42.5924313161119	42.789734004698445	46.20740443667106	46.36144943469174	0.07241658303530132	0.0714280333611631	0.13359249953532526	1.8453870056828237	0.13390962363109793	1.8497675857706781
6.035383859143656	37.35454096205091	37.59030088199705	39.62534914369843	39.84808634488185	41.02381157716653	41.23575714224611	42.599044213953476	42.79633827079323	46.21884909356763	46.37280917080027	0.07248704973845428	0.07149746070482332	0.13268994564873537	1.8439636388193321	0.13300420048938122	1.8483307403175786
6.071750082993084	37.35589613252295	37.5916880694369	39.628718865176744	39.85147926891934	41.0286205710923	41.240577512203096	42.60565378789142	42.80293916384857	46.230293278522325	46.38416829474408	0.07255751914828322	0.07156689049894831	0.1317898146536436	1.8424899927404113	0.13210121094323313	1.8468434438254917
6.108335431635222	37.35724786907808	37.593071785595306	39.63208464251859	39.85486821622257	41.03342565440874	41.2453939357121	42.61225987311222	42.80953651895636	46.24173674016848	46.39552655634393	0.07262799006091349	0.07163632155724188	0.1308920995097651	1.84096561829665	0.13120064792144603	1.8453052460272374
6.145141225407182	37.35859610358529	37.594451961510885	39.63544636970853	39.858253080107296	41.03822669417806	41.25020627938265	42.61886230329583	42.81613016970322	46.25317922464327	46.406883702944405	0.07269846126198581	0.07170575268309161	0.12999679320694213	1.8393900632099758	0.1303025043815751	1.8437156935106032
6.182168792601758	37.35994076728893	37.59582852759115	39.6388039397942	39.861633752947114	41.04302355627845	41.25501440863728	42.62546091060553	42.82271994816039	46.26462047557069	46.418239479396775	0.07276893152659694	0.07177518266951166	0.12910388876525758	1.8377628720691064	0.12940677331323513	1.8420743297328954
6.2194194695153895	37.36128179080362	37.59720141360751	39.642157244879414	39.86501012616669	41.04781610539578	41.2598181877033	42.63205552567752	42.82930568487344	46.276060234043925	46.429593628041815	0.07283939961924267	0.07184461029908763	0.1282133792363993	1.8360835863122702	0.12851344773571327	1.8403806949827413
6.256894600496366	37.36261910410932	37.598570548690034	39.645506176117536	39.868382090234846	41.052604205015484	41.264617479604475	42.6386459776106	42.835887208851744	46.28749823860809	46.440945888692426	0.07290986429375866	0.07191403434391759	0.1273252577010453	1.8343517442008306	0.12762252069751412	1.8386343263555318
6.294595537993358	37.36395263654608	37.599935861322415	39.64885062370453	39.87174953465775	41.05738771741409	41.26941214615268	42.64523209395567	42.84246434755814	46.29893422524244	46.452295998616194	0.07298032429326358	0.07198345356555637	0.1264395172697732	1.832566880792001	0.12673398527897461	1.8368347577688837
6.332523642604218	37.365282316809065	37.601297279336855	39.65219047687217	39.875112347972134	41.06216650365095	41.27420204793968	42.65181370070523	42.849036926898535	46.310367927342945	46.463643692518175	0.07305077835009892	0.07205286671495693	0.12555615108362872	1.8307285279415737	0.12584783458987658	1.834981519912617
6.370680283125076	37.36660807294331	37.60265472990874	39.65552562388106	39.87847041773813	41.06694042355984	41.2789870443285	42.65839062228293	42.85560477121121	46.32179907570452	46.47498870252316	0.07312122518577362	0.07212227253241488	0.12467515231469406	1.8288362142839105	0.12496406176933306	1.8330741402323838
6.40906683659976	37.36792983233852	37.60400813955148	39.658855952013795	39.881823630532494	41.071709335740536	41.28376699344512	42.6649626815329	42.86216770325642	46.33322739850336	46.48633075815822	0.07319166351090224	0.0721916697475095	0.12379651416404158	1.8268894652073868	0.12408265998794832	1.831112142940583
6.447684688369473	37.36924752172389	37.60535743411119	39.66218134756787	39.88517187194145	41.0764730975503	41.28854175216992	42.67152969970921	42.86872554420565	46.34465262127912	46.4976695863351	0.07326209202515023	0.07226105707904784	0.12292022986378015	1.824887802837111	0.12320362244577154	1.8290950489745228
6.486535232122802	37.37056106716273	37.60670253876137	39.665501695848704	39.88851502655367	41.08123156509536	41.29331117612913	42.67809149646511	42.875278113631055	46.35607446691703	46.509004911332475	0.0733325094171726	0.07233043323500721	0.12204629267591827	1.8228307460294673	0.1223269423740021	1.827022375992783
6.525619869945995	37.37187039404725	37.608043377997554	39.668816881162535	39.89185297795318	41.08598459322237	41.29807511968629	42.68464788984239	42.88182522949469	46.36749265563003	46.5203364547783	0.07340291436455806	0.07239979691247707	0.12117469589281882	1.820717810338465	0.12145261303226107	1.824893638334288
6.564940012373588	37.373175427093095	37.609379875631866	39.672126786809315	39.89518560871212	41.09073203550975	41.302833435933465	42.69119869626051	42.88836670813769	46.378906904940806	46.53166393563186	0.07347330553376788	0.07246914679760208	0.12030543283594852	1.8185485079911814	0.12058062771143341	1.8227083470228536
6.604497078439295	37.374476090333935	37.610711954787575	39.67543129507547	39.89851280038362	41.09547374425896	41.30758597668271	42.697743730505806	42.89490236426957	46.390316929663584	46.54298707016599	0.07354368158008043	0.07253848156552525	0.11943849685803798	1.8163223479095905	0.11971097973309952	1.8204660097626402
6.644292495727218	37.37577230711618	37.612039537893686	39.67873028722687	39.90183443349458	41.10020957048598	41.31233259245731	42.70428280572073	42.901432010957365	46.401722441886356	46.554305571949264	0.07361404114752998	0.07260779988033028	0.11857388134228586	1.8140388356596304	0.11884366244782996	1.8181661308772163
6.684327700423376	37.37706400009325	37.613362546679255	39.682023643501346	39.90515038753822	41.104939363912315	41.317073132482896	42.71081573339275	42.90795545961458	46.41312315095241	46.56561915182777	0.07368438286885061	0.07267710039498401	0.11771157970076729	1.8116974734311952	0.11797866923654965	1.8158082113222918
6.724604137367524	37.37835109122023	37.61468090216794	39.685311243101545	39.90846054096694	41.109662972956386	41.32180744467874	42.717342323343516	42.91447251999035	46.4245187634423	46.576927517907265	0.07375470536541652	0.07274638175127811	0.11685158537704865	1.8092977600490485	0.11711599351150426	1.8133917486793507
6.76512326010531	37.37963350174825	37.61599452467236	39.68859296418759	39.911764771184856	41.114380244724586	41.32653537564887	42.72386238371783	42.9209830001585	46.43590898315559	46.58823037553508	0.07382500724718319	0.07281564257977424	0.115993891843857	1.8068391909246202	0.11625562871387274	1.810916237107449
6.805886530940724	37.380911152218815	37.61730333378838	39.6918686838696	39.91506295454033	41.11909102500238	41.33125677067308	42.73037572097253	42.92748670650635	46.44729351109247	46.59952742728188	0.07389528711263031	0.07288488149974447	0.11513849260472853	1.804321258060554	0.11539756831535897	1.8083811673386663
6.846895420988873	37.382183962458235	37.61860724838949	39.695138278200346	39.918354966318596	41.12379515824547	41.33597147369805	42.73688213986548	42.9339834437237	46.458672045435414	46.610818372923546	0.07396554354870265	0.0729540971191142	0.11428538119281484	1.8017434500143281	0.11454180581773699	1.8057860266635544
6.888151410229076	37.3834518515718	37.619906186620945	39.69840162216768	39.92164068073413	41.128492487570604	41.34067932732828	42.74338144344424	42.94047301479166	46.47004428153075	46.62210290942287	0.07403577513075109	0.07302328803440651	0.1134345511714514	1.7991052518900688	0.11368833475290785	1.8031302989093092
6.92965598755826	37.38471473793817	37.62120006589408	39.70165858968712	39.92491997092319	41.13318285474677	41.34538017281706	42.74987343303509	42.946955220971454	46.48140991187018	46.6333807309113	0.07410598042247554	0.07309245283068239	0.11258599613557863	1.7964061453485556	0.11283714868369543	1.8004134644370424
6.971410650844719	37.38597253920354	37.62248880288047	39.70490905359425	39.92819270893623	41.13786610018603	41.35007385005741	42.756357908231664	42.95342986179329	46.49276862607236	46.64465152867059	0.07417615797586581	0.07316159008148564	0.1117397097078765	1.7936456085208192	0.11198824120180007	1.7976350000899401
7.01341690698215	37.38722517227574	37.623772313505924	39.70815288563701	39.931458765730085	41.14254206293428	41.35476019757282	42.762834666883585	42.95989673504484	46.50412011086412	46.65591499111434	0.07424630633114342	0.0732306983487841	0.11089568554257312	1.7908231160563446	0.11114160592961753	1.794794379207815
7.055676271944047	37.388472553318444	37.62505051294474	39.71138995646821	39.93471801116046	41.1472105806623	41.35943905250821	42.76930350508528	42.96635563676018	46.51546405006204	46.667170803769636	0.07431642401670312	0.07329977618291375	0.11005391732464886	1.7879381390857816	0.11029723652035273	1.7918910716043683
7.098190270838397	37.38971459774522	37.6263233156136	39.714620135637674	39.937970313974084	41.15187148965637	41.36411025062054	42.77576421716449	42.97280636120819	46.526800124553674	46.67841864925844	0.07438650954905528	0.07336882212252058	0.10921439876801742	1.7849901451872938	0.10945512665654178	1.7889245435299017
7.1409604379627405	37.39095122021357	37.62759063516564	39.71784329158459	39.94121554180096	41.156524624809094	41.36877362626966	42.78221659567092	42.97924870088131	46.53812801227891	46.689658207279194	0.07445656143276792	0.07343783469450403	0.10837712361706053	1.7819785983738257	0.10861527005050675	1.7858942576658592
7.183988316859528	37.392182334618845	37.628852384484276	39.72105929162959	39.94445356114644	41.16116981960998	41.373429012408806	42.78866043136457	42.98568244648385	46.54944738821103	46.70088915458805	0.07452657816040782	0.07350681241395966	0.10754208564713963	1.7789029591049257	0.1077776604461178	1.7827996731248277
7.227275460371831	37.39340785408837	37.6301084756773	39.72426800196715	39.94768423738354	41.165806906136325	41.37807624057548	42.795095513204544	42.99210738692079	46.560757924338255	46.71211116498042	0.07459655821248212	0.07357575378412301	0.10670927866289048	1.775762684224901	0.10694229161669	1.7796402454068811
7.270823430699384	37.39462769097507	37.6313588200705	39.72746928765731	39.95090743474478	41.17043571504346	41.38271514088174	42.801521628337085	42.998523309285886	46.572059289644436	46.72332390927216	0.07466650005738305	0.0736446572963113	0.10587869649884851	1.7725572269682743	0.10610915736521065	1.7764154263823002
7.31463379945495	37.39584175685161	37.63260332820162	39.73066301261816	39.95412301631435	41.175056075555666	41.387345542004944	42.80793856208432	43.00492999885028	46.5833511500906	46.734527055280914	0.07473640215132675	0.07371352142986795	0.10505033302160882	1.7692860369579648	0.10527825152547621	1.7731246642888436
7.358708147721062	37.397049962503985	37.633841909814045	39.73384903961759	39.95733084402002	41.179667815456426	41.39196727117808	42.814346097932365	43.01132723905078	46.594633168595735	46.745720267807364	0.0748062629382974	0.07378234465210613	0.10422418212573348	1.765948560146171	0.10444956796129645	1.769767403709011
7.403048066107065	37.39825221792537	37.635074473850516	39.73702723026532	39.96053077862514	41.184270761079006	41.396580154180334	42.82074401751974	43.01771481147816	46.60590500501794	46.75690320861639	0.07487608084998984	0.07385112541825012	0.10340023773721896	1.7625442388352894	0.10362310056672186	1.7663430855509432
7.447655154806527	37.399448432309825	37.636300928446836	39.74019744500486	39.963722679720455	41.18886473729683	41.401184015327374	42.82713210062556	43.024092495865425	46.6171663161354	46.76807553641829	0.07494585430575024	0.07391986217138072	0.10257849381167716	1.7590725116315298	0.10279884326519095	1.7628511470184094
7.49253102365499	37.40063851404591	37.637521180925376	39.743359543105306	39.9669064057159	41.19344956751384	41.40577867746172	42.83351012515774	43.030460070076	46.6284167556273	46.779236906849796	0.0750155817125206	0.07398855334237862	0.10175894433564281	1.755532813458558	0.10197679001191773	1.7592910216162636
7.537677292188054	37.40182237071038	37.638735137788785	39.74651338265327	39.97008181383252	41.19802507365486	41.410363961943084	42.83987786714123	43.03681731009198	46.63965597405482	46.79038697245531	0.07508526146478063	0.07405719734986754	0.10094158332526604	1.751924575508383	0.10115693479122001	1.7556621391249791
7.583095589699846	37.402999909061684	37.63994270471339	39.74965882054461	39.97324876009411	41.20259107615585	41.41493968863859	42.84623510070611	43.04316399000219	46.65088361884199	46.801525382667904	0.07515489194448999	0.07412579260015818	0.10012640482705137	1.7482472252359003	0.10033927161754264	1.7519639255624497
7.628787555301809	37.404171035033485	37.64114378654269	39.75279571247609	39.976407099318855	41.20714739395408	41.419505675912916	42.85258159807557	43.04949988199023	46.662099334256474	46.81265178379022	0.07522447152103216	0.07419433748719263	0.0993134029180851	1.744500186352525	0.0995237945359122	1.7481958031930844
7.674754837981857	37.4053356537282	37.64233828728084	39.75592391293721	39.97955668511114	41.211693844478454	41.42406174061858	42.85891712955412	43.05582475632266	46.673302761390566	46.82376581897574	0.07529399855115754	0.07426283039248815	0.09850257170501209	1.740682878787993	0.09871049762170969	1.7443571905005228
7.720999096663877	37.40649366941032	37.64352611008589	39.75904327520169	39.982697369852936	41.216230243639444	41.42860769808592	42.86524146351541	43.06213838133679	46.68449353814179	46.83486712820939	0.07536347137892536	0.0743312696850811	0.09769390532454736	1.7367947186758101	0.09789937497941992	1.7404475021503458
7.767522000267617	37.407644985499815	37.64470715726322	39.76215365131915	39.985829004695475	41.22075640581935	41.43314336211319	42.87155436639028	43.06844052342881	46.69567129919374	46.84595534828876	0.07543288833564817	0.07439965372147223	0.09688739794523826	1.7328351183714403	0.09709042074558738	1.7364661490219078
7.814325227768903	37.408789504565554	37.64588133025879	39.765254892106654	39.98895143955076	41.225272143862334	41.4376685449567	42.8778556026547	43.074730947041694	46.70683567599694	46.857030112804935	0.07550224773983576	0.07446798084557046	0.0960830437649065	1.7288034863831854	0.09628362908580357	1.732412538131939
7.861410468260233	37.40992712831841	37.64704852965228	39.768346847140116	39.99206452308289	41.22977726906429	41.44218305732054	42.88414493481753	43.0810094146529	46.71798629674935	46.868091052123255	0.07557154789713771	0.07453624938863743	0.09528083701025025	1.7246992273649084	0.09547899419561645	1.728286072650917
7.908779421011744	37.41105775760456	37.64820865515036	39.77142936474578	39.99516810269956	41.23427159116289	41.44668670834677	42.890422123408385	43.08727568676241	46.72912278637718	46.879137793364364	0.07564078710028803	0.0746044576692338	0.09448077194053894	1.7205217421369525	0.09467651030189472	1.7240861518857855
7.956433795532517	37.41218129239872	37.64936160557974	39.77450229199167	39.99826202454334	41.2387549183275	41.451179305605066	42.89668692696549	43.09352952188036	46.74024476651556	46.89016996038483	0.07570996362904833	0.07467260399316267	0.0936828428442027	1.7162704276279328	0.09387617166044038	1.71981217123448
8.004375311632296	37.413297631797114	37.65050727888023	39.777565474678845	40.001346133483	41.24322705714899	41.455660655082696	42.90293910202332	43.099770676514886	46.75135185548916	46.90118717375815	0.07577907575015348	0.07474068665341617	0.09288704403985548	1.7119446768738271	0.09307797255848982	1.7154635222159413
8.052605699483543	37.414406674010706	37.651645572097834	39.78061875733272	40.004420273104806	41.247687812629614	41.460130561174296	42.9091784031004	43.105998905159794	46.76244366829282	46.91218905075543	0.07584812171725533	0.07480870393011951	0.09209336987686356	1.7075438789925101	0.09228190731334962	1.7110395924028126
8.101126699683881	37.41550831635806	37.652776381377585	39.7836619831943	40.007484285703605	41.25213698817265	41.464588826671495	42.91540458268687	43.112213960282176	46.77351981657215	46.92317520532619	0.07591709977086682	0.07487665409047778	0.091301814734436	1.703067419179206	0.0914879702717144	1.7065397654287153
8.149940063318896	37.41660245525841	37.65389960195657	39.786694994211416	40.010538012274054	41.25657438557231	41.46903525275274	42.92161739123222	43.118415592310136	46.78457990860417	46.93414524807909	0.07598600813830787	0.07494453538872185	0.09051237302298887	1.698514678681022	0.09069615581182688	1.7019634209782453
8.199047552025359	37.41768898622457	37.65501512815672	39.789717631029816	40.013581292501705	41.260999805003244	41.47346963897287	42.9278165771328	43.12460354962032	46.79562354927792	46.94509878626276	0.07605484503365002	0.0750123460660539	0.08972503918226948	1.6938850347705738	0.0899064583411473	1.6973099347433163
8.248450938054788	37.4187678038557	37.65612285337764	39.79272973298426	40.016613964753994	41.26541304501028	41.4778917832527	42.934001886719365	43.13077757852542	46.80665034007491	46.95603542374642	0.076123608657661	0.07508008435059405	0.08893980768215215	1.6891778607259766	0.08911887229794502	1.692578678420432
8.298152004337403	37.41983880183015	37.657222670089325	39.79573113808955	40.01963586607133	41.269813902497845	41.4823014818686	42.94017306424459	43.136937423261784	46.81765987904972	46.966954761000686	0.07619229719775215	0.07514774845732668	0.08815667302377506	1.684392525849944	0.08833339215090064	1.6877690197061384
8.348152544546481	37.42090187289833	37.658314469824894	39.798721683031616	40.02264683215793	41.274202172719804	41.48669852944204	42.94632985187064	43.143082825976805	46.828651760810764	46.97785639507819	0.07626090882792239	0.07521533658804834	0.08737562973857393	1.6795283954179467	0.08755001239876492	1.682880322255187
8.398454363163072	37.42195690887515	37.65939814317319	39.80170120315826	40.02564669737279	41.27857764926859	41.491082718928936	42.95247198965641	43.149213526716366	46.83962557650045	46.98873991959442	0.0763294417087062	0.07528284693131301	0.0865966723875431	1.6745848306545668	0.08676872757041565	1.6779119456705303
8.449059275541144	37.42300380063298	37.66047357977142	39.80466953247032	40.02863529472053	41.28294012406498	41.49545384160919	42.958599215545156	43.15532926341227	46.85058091377616	46.99960492470827	0.0763978939871175	0.07535027766238034	0.0858197955631681	1.669561188757143	0.08598953222571026	1.6728632454996841
8.49996910797308	37.42404243809397	37.661540668297626	39.807626503612234	40.031612455842094	41.28728938734724	41.49981168707598	42.96471126535164	43.161429771869585	46.86151735679042	47.01045099710286	0.07646626379659872	0.07541762694316491	0.08504499388720888	1.6644568228221033	0.08521242095486059	1.667733573202895
8.551185697755594	37.42507271022271	37.66259929646321	39.81057194786301	40.03457801100561	41.291625227660646	41.50415604322514	42.970807872749596	43.16751478575393	46.87243448617166	47.0212777199661	0.07653454925696627	0.07548489292218058	0.08427226201274607	1.659271081883162	0.08443738837735282	1.662522276130403
8.602710893256043	37.4260945050187	37.66364935100535	39.813505695126885	40.037531789096995	41.29594743184672	41.508486696244326	42.976888769259006	43.17358403657884	46.88333187900475	47.03208467297156	0.07660274847435936	0.07555207373449226	0.08350159462281681	1.6540033108531134	0.08366442914450545	1.6572286975188035
8.654546553979111	37.427107709508746	37.664690717679306	39.816427573924024	40.04047361761062	41.30025578503249	41.512803430602396	42.98295368423325	43.17963725369294	46.8942091088114	47.04287143225895	0.07667085954118472	0.07561916750166259	0.08273298643047156	1.6486528505174647	0.08289353793674081	1.6518521764728575
8.706694550633951	37.42811220973932	37.66572328125078	39.81933741138114	40.04340332263987	41.30455007061974	41.51710602903847	42.989002344846476	43.18567416426715	46.905065745530884	47.05363757041499	0.07673888053606817	0.0756861723317003	0.08196643218059307	1.6432190375444407	0.08212470946608619	1.6463920479409353
8.759156765201672	37.42910789076895	37.66674692548822	39.822235033222164	40.04632072886774	41.30883007027423	41.521394272551184	42.995034476080704	43.191694493282014	46.91590135550056	47.064382656454114	0.07680680952379917	0.07575308631901136	0.08120192664688375	1.6377012044194998	0.08135793847378636	1.6408476426931884
8.811935091003267	37.430094636660314	37.667761533154845	39.82512026375859	40.049225659557194	41.31309556391467	41.52566794038763	43.00104980071293	43.1976979635146	46.926715501436306	47.07510625579899	0.07687464455528194	0.07581990754434606	0.08043946463408247	1.6320986794580676	0.08059321973217948	1.6352182873142738
8.865031432767935	37.43107233047259	37.66876698600097	39.82799292588014	40.052117936541734	41.317346329701984	41.52992681003255	43.00704803930238	43.20368429552586	46.93750774241332	47.08580793026151	0.07694238366748406	0.0758866340747509	0.07967904097807832	1.6264107868000792	0.07983054804429912	1.6295033041915303
8.918447706701835	37.43204085425355	37.669763164756	39.83085284104512	40.05499738021571	41.32158214402825	41.5341706571973	43.01302891017753	43.20965320764761	46.948277633846594	47.096487238023414	0.07701002488338397	0.07595326396351781	0.07892065054454633	1.620636846359048	0.07906991824296483	1.6237020114776897
8.972185840557227	37.43300008903155	37.670749949120356	39.833699829270735	40.05786380952457	41.32580278150571	41.53839925580874	43.0189921294231	43.21560441596947	46.95902472747152	47.10714373361691	0.07707756621192262	0.07601979525013411	0.0781642882297433	1.6147761738329791	0.07831132519203265	1.6178137230972425
9.02624777370205	37.43394991480775	37.67172721775771	39.83653370912355	40.060717041955314	41.33000801495578	41.5426123779983	43.024937410867246	43.221537634326125	46.96974857132469	47.11777696790576	0.07714500564795274	0.07608622596023444	0.0774099489609057	1.608828080674357	0.0775547637854288	1.6118377487082398
9.080635457189915	37.43489021054785	37.67269484828658	39.83935429770961	40.06355689352652	41.334197615397876	41.546809794090656	43.03086446606839	43.22745257428409	46.980448709724286	47.12838648806577	0.07721234117218884	0.07615255410555208	0.07665762769494222	1.6027918740683162	0.07680022894726335	1.6057733936868317
9.135350853830497	37.43582085417412	37.67365271727232	39.84216141066474	40.06638317877858	41.33837135203831	41.55099127259268	43.03677300430221	43.23334894512876	46.991124683250945	47.138971837565734	0.07727957075115771	0.0762187776838704	0.07590731941996864	1.5966668569280955	0.07604771563347867	1.5996199591372715
9.190395938260405	37.43674172255726	37.674600700218946	39.84495486214468	40.069195710763914	41.34252899225911	41.555156580182256	43.04266273254874	43.23922645385138	47.001776028728486	47.149532556148344	0.07734669233715218	0.07628489467897374	0.07515901915473933	1.5904523278877605	0.0752972188290073	1.5933767418455318
9.245772697014415	37.43765269150817	37.67553867156076	39.847734464815304	40.071994301036845	41.346670301606885	41.55930548169688	43.04853335547912	43.24508480513583	47.01240227920462	47.16006817981089	0.07741370386817881	0.07635090306060206	0.07441272194853354	1.5841475812521821	0.07454873354998881	1.5870430342656618
9.301483128597186	37.43855363576959	37.6764665046541	39.85050002984246	40.07477875964375	41.35079504378135	41.563437740122474	43.05438457544246	43.25092370134561	47.02300296393159	47.17057824078632	0.07748060326791296	0.0764168007844027	0.07366842287979125	1.5777519069906702	0.07380225484308767	1.5806181245197877
9.357529243555355	37.43944442900787	37.67738407176886	39.853251366882155	40.07754889511292	41.354902980624196	41.567553116581976	43.06021609245279	43.25674284251058	47.03357760834714	47.18106226752403	0.07754738844565005	0.0764825857918837	0.07292611706003527	1.5712645907606202	0.07305777778583433	1.5741012963680987
9.413913064550128	37.440324943804555	37.67829124408012	39.855988284070484	40.08030451444454	41.35899387210771	41.57165137032398	43.0660276041759	43.26254192631386	47.04412573405537	47.191519784670916	0.07761405729625956	0.07654825601036777	0.0721857996298354	1.5646849138474863	0.07231529748537469	1.5674918291933864
9.47063662643026	37.4411950516479	37.679187891659566	39.858710588013466	40.08304542310048	41.36306747632334	41.57573225871125	43.071818805916045	43.26832064807857	47.05464685880746	47.2019503130524	0.07768060770013725	0.07661380935294748	0.07144746576074112	1.558012153148411	0.07157480908045954	1.5607889979883112
9.527701976305488	37.442054622924374	37.68007388346692	39.86141808377695	40.0857714249941	41.367123549470236	41.579795537209314	43.07758939060278	43.274078700754586	47.06514049648272	47.21235336965334	0.07774703752315944	0.07667924371843783	0.07071111065442892	1.5512455811704058	0.07083630773996674	1.5539920733317558
9.585111173620431	37.44290352691002	37.6809490873413	39.86411057487636	40.08848232247998	41.3711618458438	41.58384095937484	43.083339048777695	43.279815774905295	47.075606157069494	47.222728467599225	0.07781334461663775	0.076744556991334	0.06997672954406653	1.5443844660258037	0.07009978866307165	1.5471003213870063
9.642866290228868	37.44374163176199	37.68181336999254	39.866787863266524	40.091177916343646	41.375182117824224	41.58786827684418	43.08906746858123	43.28553155869431	47.08604334664629	47.233075116137265	0.07787952681727439	0.07680974704176544	0.06924431769346029	1.5374280713995176	0.0693652470804409	1.5401130038690098
9.700969410468568	37.44456880450957	37.68266659699236	39.86944974933123	40.09385800579112	41.37918411586481	41.59187723932168	43.09477433573919	43.29122573787215	47.096451567362685	47.24339282061757	0.07794558194711639	0.07687481172545362	0.06851387039654355	1.530375656522665	0.06863267825269759	1.5330293780389184
9.75942263123647	37.44538491104567	37.68350863276566	39.872096031873	40.096522388438636	41.38316758848044	41.595867594568084	43.10045933354967	43.29689799576295	47.106830317420524	47.25368108247439	0.07801150781351332	0.07693974888366654	0.06778538297783143	1.5232264761743863	0.06790207747098975	1.5258486966777127
9.818228062064373	37.44618981611782	37.68433934058142	39.87472650810252	40.099170860301975	41.38713228223587	41.59983908838875	43.10612214286949	43.30254801325095	47.11717909105512	47.26393939920732	0.07807730220907198	0.0770045563431781	0.06705885079287555	1.5159797806572897	0.06717344005733139	1.5185702080743795
9.877387825195074	37.44698338331934	37.68515858254392	39.87734097362828	40.10180321578606	41.391077941734075	41.60379146462201	43.111762442100975	43.30817546876732	47.12749737851641	47.27416726436269	0.07814296291161511	0.0770692319162259	0.06633426922866192	1.5086348158083638	0.06644676136505723	1.5111931560331868
9.936904055658934	37.44776547508044	37.68596621958367	39.87993922244606	40.104419247674414	41.395004309604595	41.60772446512742	43.117379907178574	43.31378003827662	47.13778466605038	47.28436416751503	0.07820848768413707	0.07713377340046698	0.06561163370218992	1.501190822937133	0.06572203677745847	1.5037167798127484
9.996778901350961	37.44853595265908	37.68676211144825	39.882521046928254	40.10701874711838	41.39891112649159	41.61163782977378	43.122974211555444	43.3193613952635	47.14804043588028	47.294529594248395	0.07827387427476544	0.0771981785789416	0.06489093966047221	1.4936470388283851	0.06499926170812387	1.496140314134209
10.05701452310831	37.44929467613193	37.687546116693255	39.88508623781326	40.10960150362649	41.40279813104215	41.61553129642742	43.12854502618994	43.32491921071905	47.15826416618813	47.304663026137895	0.07833912041671559	0.0772624452200274	0.0641721825827517	1.4860026957521768	0.06427843160270186	1.4884629891848817
10.117613094788254	37.450041504385275	37.68831809267301	39.88763458419488	40.1121673050538	41.406665059894415	41.61940460094028	43.13409201953236	43.330453153127635	47.16845533109623	47.31476394073142	0.07840422382825345	0.07732657107740375	0.0634553579783983	1.478257021416539	0.06355954193651314	1.4806840305691367
10.178576803346665	37.450776295105726	37.689077895531284	39.89016587351144	40.11471593759092	41.4105116476657	41.62325747713791	43.139614857511376	43.33596288845317	47.1786134006487	47.32483181153113	0.07846918221265455	0.077390553890011	0.06274046138730682	1.470409238963839	0.06284258821568756	1.4728026593011236
10.239907848916916	37.451498904770936	37.68982538019198	39.89267989153512	40.11724718575331	41.4143376269405	41.62708965680752	43.14511320352056	43.34144808012574	47.188737840793124	47.33486610797527	0.07853399325816325	0.07745439138201096	0.06202748838080652	1.4624585669498629	0.06212756597767566	1.4648180918075013
10.301608444889292	37.45220918864028	37.69056040034968	39.89517642236098	40.119760832370275	41.41814272825858	41.63090086968599	43.15058671840501	43.346908389028115	47.198828113362296	47.34486629541999	0.07859865463795748	0.07751808126275077	0.06131643456069469	1.4544042193510904	0.061414470790452924	1.4567295399001523
10.363680817990868	37.45290700074547	37.691282808460194	39.8976552483962	40.12225665857407	41.42192668010298	41.634690843447764	43.156035060447756	43.35234347348218	47.20888367605608	47.35483183512118	0.07866316401010677	0.07758162122672387	0.06060729555980515	1.446245405519221	0.06070329825257659	1.4485362107479887
10.426127208365882	37.45359219388096	37.69199245573094	39.90011615034895	40.12473444378879	41.42568920888786	41.638459303692755	43.161457885356285	43.35775298923541	47.21890398242322	47.364762184216495	0.07872751901753793	0.07764500895353481	0.05990006704092821	1.4379813301702598	0.05999404399329933	1.440237306876952
10.488949869656532	37.454264619594454	37.692689192111345	39.90255890721749	40.127193965719336	41.429430038946485	41.64220597393421	43.166854846249024	43.36313658944727	47.22888848184335	47.374656795707345	0.07879171728799729	0.077708242107862	0.059194744699368584	1.4296111934045257	0.05928670367330824	1.4318320261654662
10.552151069084381	37.454924128177396	37.69337286628327	39.904983296279134	40.129635000340365	41.43314889251918	41.64593057558658	43.1722255936419	43.36849392467584	47.238836619509215	47.38451511844116	0.07885575643401482	0.0777713183394235	0.0584913242603875	1.421134190653902	0.05858127298392901	1.4233195618098762
10.615733087532126	37.455570568655055	37.69404332565106	39.907389093078976	40.132057321884965	41.43684548974096	41.649632827953226	43.17756977543459	43.37382464286397	47.24874783640864	47.39433659709349	0.0789196340528686	0.07783423528294084	0.05778980147971424	1.4125495126700116	0.057877747646671196	1.4146991023071678
10.679698219625935	37.45620378877694	37.69470041633183	39.90977607141885	40.13446070283346	41.440519548629524	41.653312448214194	43.18288703689719	43.37912838932594	47.25862156930694	47.40412067215044	0.07898334772655112	0.07789699055810849	0.05709017214473988	1.4038563455369513	0.05717612341476297	1.4059698314613343
10.744048773818252	37.456823635006934	37.69534398314556	39.91214400334602	40.1368449139022	41.44417078507289	41.656969151413946	43.188177020656546	43.384404806733734	47.26845725072932	47.41386677989106	0.07904689502173527	0.07795958176955611	0.056392432073721466	1.3950538706312727	0.05647639607184374	1.3971309283515438
10.808787072471103	37.45742995251333	37.695973869605105	39.914492659141935	40.13920972403207	41.44779891281719	41.66060265044898	43.1934393666827	43.38965353510345	47.27825430894327	47.42357435236989	0.07911027348974126	0.07802200650682012	0.05569657711583886	1.3861412646328972	0.05577856143253257	1.3881815673303208
10.87391545193992	37.45802258515902	37.69658991790618	39.916821807310924	40.14155490037723	41.45140364345438	41.66421265605555	43.19867371227542	43.39487421178178	47.2880121679413	47.43324281739971	0.07917348066650422	0.07808426234430978	0.05500260315068317	1.3771176994705456	0.05508261534248504	1.3791209179953512
10.93943626265785	37.45860137549123	37.69719196891718	39.91913121456862	40.1438802082935	41.45498468640971	41.66779887679712	43.20387969205041	43.400066471432275	47.29773024742348	47.44287159853406	0.07923651407254365	0.0781463468412773	0.05431050608950727	1.367982342346295	0.054388553678222706	1.369948145188573
11.00535186922059	37.45916616473166	37.697779862169156	39.921420645830786	40.14618541132702	41.45854174892964	41.67136101905212	43.209056937926	43.40522994602186	47.307407962780545	47.452460115050414	0.0792993712129321	0.07820825754178777	0.05362028187431633	1.3587343557182976	0.05369637234696256	1.3606624089752586
11.071664650471687	37.4597167927661	37.698353435845355	39.92368986420155	40.14847027120247	41.462074536069125	41.67489878700124	43.21420507910934	43.41036426480705	47.317044725076514	47.462007781932876	0.07936204957726542	0.07826999197468941	0.052931926477810975	1.3493728972534882	0.053006067287128644	1.351262864623095
11.138376999588447	37.46025309813432	37.698912526771075	39.92593863096202	40.150734547811645	41.46558275067936	41.67841188261512	43.219323742082956	43.41546905432047	47.32663994103209	47.47151400985552	0.07942454663963394	0.07833154765358533	0.05224543590423991	1.3398971198575964	0.052317634468010965	1.341748662615828
11.205491324168262	37.46077491801965	37.69945697040318	39.92816670555855	40.15297799920165	41.46906609339518	41.68190000564169	43.224412550591076	43.42054393835718	47.33619301300763	47.4809782051655	0.07948685985859516	0.07839292207680686	0.051560806188888364	1.3303061716524098	0.05163106989016342	1.332118948612333
11.273010046315514	37.46128208823872	37.699986600819685	39.93037384559121	40.15520038156325	41.47252426262268	41.68536285359365	43.22947112562622	43.425588537961055	47.34570333898673	47.49039976986648	0.07954898667714651	0.07845411272738556	0.05087803339762331	1.3205991959302992	0.050946369584437434	1.322372863433884
11.340935602728974	37.46177444323079	37.70050125070911	39.93255980680189	40.15740144921893	41.47595695452641	41.688800121735746	43.2344990854153	43.430602471411056	47.35517031255945	47.49977810160203	0.07961092452269648	0.07851511707302751	0.050197113627348244	1.3107753311651322	0.05026352961311886	1.3125095430696092
11.409270444789758	37.46225181604741	37.70100075136002	39.93472434306266	40.15958095461126	41.47936386301706	41.6922115030723	43.239496045406405	43.43558535420778	47.36459332290617	47.509112593639415	0.0796726708070437	0.07857593256608886	0.04951804300674212	1.3008337110222783	0.04958254606981427	1.302528118659211
11.478017038649782	37.46271403834171	37.70148493265019	39.936867206363864	40.16173864829077	41.48274467973866	41.695596688334355	43.244461618254945	43.440536799059686	47.37397175478116	47.5184026348532	0.07973422292634855	0.07863655664355225	0.04884081769483828	1.290773464303129	0.04890341507854146	1.2924277164565865
11.547177865320764	37.4631609403577	37.701953623035955	39.93898814680227	40.16387427890421	41.48609909405598	41.698955365967045	43.24939541381024	43.44545641586956	47.3833049884967	47.5276476097093	0.07979557826111158	0.07869698672700177	0.04816543388210448	1.2805937149614692	0.04822613279463894	1.282207457853474
11.616755420763786	37.463592350919576	37.70240664954131	39.9410869125691	40.16598759318237	41.48942679304187	41.70228722211685	43.25429703910188	43.450343811720884	47.39259239990696	47.536846898248974	0.07985673417615	0.0787572202226033	0.04749188779010183	1.2702935820825587	0.04755069540465229	1.2718664593439826
11.686752215979308	37.464008097420816	37.70284383774702	39.94316324993805	40.1680783359281	41.492727461464504	41.70559194061878	43.25916609832625	43.45519859086417	47.40183336039241	47.545999876073054	0.07991768802057812	0.0788172545210804	0.04682017567154162	1.2598721798694896	0.04687709912604987	1.261403832517317
11.75717077709787	37.46440800581336	37.70326501177965	39.94521690325328	40.17014625000419	41.49600078177467	41.70886920298362	43.26400219283288	43.460020354703474	47.41102723684409	47.555105914326376	0.07997843712778305	0.07887708699769658	0.046150293810057974	1.2493286176313632	0.0462053402071092	1.2508186840432245
11.82801364547121	37.46479190059649	37.703669994300434	39.947247614917174	40.17219107632112	41.49924643409292	41.71211868838499	43.26880492111098	43.464808701782644	47.420173391648156	47.56416437968215	0.08003897881540906	0.07893671501223397	0.045482238520321516	1.2386619997705566	0.04553541492731483	1.2401101156565346
11.899283377763982	37.465159604805876	37.7040586064942	39.94925512537833	40.17421255382489	41.50246409619684	41.71534007364655	43.273573878775856	43.469563227771864	47.4292711826707	47.57317463432684	0.08009931038533584	0.078996135908977	0.04481600614906256	1.2278714257990941	0.04486731959769941	1.2292772241780767
11.970982546046038	37.465510940002446	37.704430668058194	39.95123917311928	40.176210419484796	41.505653443508244	41.71853303322914	43.27830865855551	43.474283525454084	47.438319963242634	47.582136035945	0.0801594291236632	0.0790553470166927	0.044151593073081585	1.216955990277711	0.04420105055982049	1.2183191014528347
12.043113737885237	37.465845726261094	37.704785997190655	39.95319949464423	40.17818440828092	41.50881414908016	41.72169723921769	43.28300885027699	43.47896918471132	47.44731908214464	47.591047937704154	0.08021933230069282	0.07911434564861651	0.043488995700897704	1.2059147828322239	0.04353660418672689	1.207234834368137
12.115679556440844	37.46616378215947	37.70512441057958	39.95513582446672	40.180134253191916	41.51194588358409	41.72483236130844	43.28767404085301	43.48361979251128	47.45626788359263	47.599909688240245	0.08027901717091375	0.07917312910243572	0.04282821047223706	1.1947468881571695	0.04287397688221972	1.1960235048436516
12.188682620557461	37.46646492476653	37.70544572339119	39.95704789509729	40.18205968518242	41.51504831529701	41.72793806679579	43.29230381426846	43.4882349328937	47.46516570722303	47.60872063164282	0.08033848097298804	0.07923169466027605	0.042169233857464405	1.1834513859730578	0.04221316508142081	1.184684189811378
12.26212556485955	37.466748969631155	37.705749749258445	39.958935437030966	40.18396043319065	41.51812111008842	41.73101402055942	43.29689775156692	43.49281418695691	47.47401188807849	47.61748010744076	0.08039772092973793	0.07929003958868834	0.04151206235906102	1.1720273510482002	0.0415541652508864	1.173215961216556
12.336011039846525	37.467015730770655	37.70603630026945	39.96079817873493	40.18583622411576	41.521163931407465	41.734059885051174	43.301455430837294	43.4973571328443	47.482805756593784	47.62618745058796	0.08045673424813167	0.07934816113863634	0.040856692510146786	1.1604738531641487	0.04089697388820923	1.1616178859958382
12.41034171198835	37.46726502065908	37.70630518695577	39.96263584663579	40.18768678280534	41.52417644026977	41.73707532028202	43.30597642720034	43.50186334573086	47.49154663858172	47.63484199144939	0.08051551811927592	0.0794060565454859	0.040203120875048626	1.1487899571111484	0.04024158752133644	1.1498890260500048
12.485120263821853	37.46749665021558	37.70655621828055	39.96444816510715	40.18951183204257	41.52715829524458	41.74005998380881	43.3104603127953	43.50633239780963	47.50023385521941	47.643443055787074	0.08057406971840192	0.07946372302899593	0.03955134404964156	1.1369747226954132	0.039588002710502224	1.1380284382848913
12.560349394047481	37.467710428792685	37.70678920162692	39.96623485645686	40.19131109253373	41.53010915244161	41.74301353072148	43.31490665676657	43.51076385827847	47.508866723034856	47.65198996474672	0.08063238620486113	0.07952115779330918	0.03890135866072342	1.1250272047009275	0.03893621604680675	1.1260351745668231
12.63603181762671	37.46790616416439	37.70700394278586	39.96799564091435	40.19308428289523	41.53302866549799	41.745935613629534	43.31931502525029	43.5151572933264	47.51744455389339	47.6604820348441	0.08069046472211454	0.0795783580269443	0.03825316136641277	1.1129464529112738	0.03828622415198879	1.113908281699878
12.712170265880024	37.468083662514324	37.70720024594429	39.969730236617934	40.19483111964088	41.5359164855652	41.748825882649136	43.32368498136112	43.51951226612039	47.525966654984785	47.66891857795189	0.08074830239772775	0.07963532090279088	0.037606748856262584	1.1007315120759813	0.03763802367950575	1.101646801449533
12.78876748658549	37.46824272842366	37.70737791367294	39.97143835960188	40.196551317168954	41.53877226129591	41.75168398538976	43.32801608517883	43.52382833679187	47.53443232881019	47.67729890128666	0.0808058963433656	0.07969204357810426	0.03696211785069181	1.0883814219096166	0.036991611313681005	1.089249770511742
12.865826244077915	37.468383164859105	37.70753674691425	39.973119723783675	40.1982445877493	41.54159563883086	41.75450956694105	43.33230789373518	43.5281050624235	47.54284087316954	47.685622307396144	0.08086324365478903	0.07974852319450067	0.03631926510217909	1.0758952171054261	0.036346983770783936	1.0767162205365821
12.943349319348618	37.46850477316077	37.70767654497015	39.97477404095109	40.19991064151041	41.54438626178575	41.757302269859665	43.33655996100068	43.532341997035864	47.55119158114924	47.693888094146764	0.08092034141185282	0.07980475687795568	0.03567818739355744	1.0632719272834947	0.03570413779743831	1.064045178053675
13.0213395101458	37.46860735302974	37.70779710548952	39.976401020749066	40.20154918642612	41.547143771237906	41.760061734155705	43.340771837871216	43.53653869157399	47.55948374110967	47.702095554710986	0.08097718667850337	0.07986074173880273	0.035038881539321665	1.0505105770180307	0.03506307017170229	1.0512356645349428
13.099799631075467	37.46869070251605	37.707898224456144	39.97800037066698	40.2031599283029	41.549867805713255	41.76278759727985	43.34494307215517	43.54069469389448	47.5677166366736	47.71024397755572	0.0810337765027791	0.07991647487173395	0.034401344385685206	1.0376101858237234	0.034423777703125324	1.0382866963536799
13.178732513703073	37.46875461800603	37.707979696175855	39.979571796025326	40.20474257076634	41.552558001173	41.7654794941097	43.349073208560064	43.54480954875188	47.57588954671422	47.718332646430056	0.08109010791681273	0.07997195335579937	0.03376557280904535	1.0245697681239108	0.03378625723217965	1.0251972847681827
13.258141006655675	37.46879889420988	37.70804131326422	39.98111499996265	40.20629681524819	41.55521399100033	41.76813705693667	43.35316178867958	43.54888279778582	47.584001745343784	47.72636084035395	0.08114617793683407	0.08002717425441201	0.033131563718427515	1.011388333288778	0.03315050563077193	1.0119664359363014
13.338027975724735	37.468823324149206	37.70808286663373	39.982629683422495	40.207822360972976	41.55783540598736	41.77075991545252	43.35720835098053	43.55291397950773	47.59205250190248	47.7343278336067	0.08120198356317297	0.08008213461535042	0.03249931405332518	0.998064885594431	0.032516519801845334	0.9985931508972499
13.418396303969553	37.46882769914422	37.70810414548117	39.98411554514002	40.20931890494477	41.56042187432162	41.773347696736124	43.361212430789756	43.55690262928778	47.600041080947406	47.742232895715986	0.08125752178026606	0.0801368314707648	0.03186882078449571	0.9845984242119812	0.031884296680289026	0.9850764255807007
13.49924889182131	37.46881180880112	37.70810493727474	39.985572281628826	40.21078614193383	41.562973021572915	41.77590002524	43.36517356028131	43.56084827934182	47.607966742241985	47.75007529144702	0.0813127895566646	0.08019126183718271	0.031240080914301416	0.9709879432293747	0.03125383323077813	0.9714152507531253
13.580588657187745	37.46877544099915	37.7080850277411	39.98699958716756	40.21222376446303	41.56548847067994	41.77841652277686	43.369091268463336	43.564750458718294	47.61582874074549	47.75785428079182	0.08136778384503973	0.0802454227155192	0.03061309147653901	0.957232431630473	0.030625126450672724	0.9576086120696345
13.662418535558457	37.468718381877835	37.70804420085249	39.9883971537866	40.21363146279467	41.56796784193704	41.7808968085064	43.372965081165425	43.56860869328542	47.623626326603095	47.765569118959185	0.08142250158219681	0.0802993110910843	0.02998784953570066	0.9433308732741352	0.029998173367857817	0.94365549003669
13.744741480110864	37.46864041582386	37.70798223881355	39.98976467125451	40.21500892491671	41.57041075298071	41.78334049892164	43.37679452102556	43.57242250571804	47.631358745135834	47.77321905636445	0.0814769396890837	0.08035292393359449	0.029364352188309795	0.9292822469287785	0.029372971041283336	0.9295548600066468
13.827560461816718	37.46854132545811	37.707898922048194	39.991101827064746	40.21635583652933	41.57281681877652	41.78574720783566	43.38057910747751	43.57619141548495	47.63902523683131	47.780803338619855	0.08153109507080339	0.08040625819718696	0.028742596561926348	0.9150855262323603	0.02874951656198732	0.9153056921913958
13.910878469549415	37.46842089162242	37.707794029186424	39.99240830642192	40.217671881031315	41.575185651605445	41.7881165463681	43.384318356738	43.57991493883597	47.646625037334246	47.78832120652515	0.08158496461663059	0.08045931082043167	0.028122579814947812	0.9007396796851026	0.028127807051674836	0.9009069516423551
13.9946985101918	37.468278893366374	37.707667337050886	39.993683792228346	40.21895673950633	41.57751686105069	41.79044812293168	43.3880117817941	43.58359258878912	47.654157377437656	47.79577189605827	0.08163854520002654	0.08051207872634673	0.02750429913754715	0.8862436706767767	0.027507839663115874	0.8863575982368275
14.079023608744702	37.46811510793395	37.70751862064352	39.9949279650703	40.22021009070925	41.579810053984225	41.79274154321869	43.3916588923905	43.58722387511794	47.66162148307418	47.80315463836661	0.08169183367865628	0.08056455882241648	0.026887751751559108	0.8715964574685131	0.026889611580571682	0.8716565866825476
14.163856808436103	37.46792931075018	37.70734765313199	39.996140503204536	40.2214316110523	41.58206483455348	41.794996410187544	43.39525919501713	43.5908083043388	47.669016575307786	47.81046865975838	0.08174482689440732	0.08061674800061021	0.026272934909314927	0.856796993170974	0.026273120019567386	0.8568028665322345
14.24920117083096	37.46772127540748	37.707154205836204	39.99732108254423	40.222620974591386	41.584280804167776	41.797212324049326	43.3988121928964	43.594345379698304	47.676341870325686	47.817713181694444	0.0817975216734121	0.08066864313740107	0.02565984589443815	0.8418442257452625	0.02565836222677831	0.8417953821517585
14.335059775941703	37.4674907736522	37.706938048214475	39.99846937664549	40.22377785301203	41.58645756148503	41.79938888225416	43.40231738597092	43.59783460116062	47.68359657943067	47.82488742078021	0.08184991482606772	0.08072024109378877	0.02504848202266885	0.8267370980447595	0.02504533548031418	0.8266330727356035
14.421435722339384	37.46723757537098	37.706698947849915	39.99958505669341	40.22490191561567	41.58859470239838	41.80152567947788	43.405774270891115	43.60127546539511	47.690779909033864	47.83199058875823	0.08190200314706163	0.08077153871532129	0.024438840640584658	0.8114745477560064	0.02443403708937808	0.8113148722923142
14.50833212726552	37.46696144857679	37.70643667043643	40.00066779148812	40.22599282930548	41.590691820022634	41.80362230760828	43.4091823410028	43.60466746576381	47.69789106064749	47.839021892500675	0.08195378341539745	0.08082253283212272	0.02383091912597024	0.7960555074250806	0.023824464394181177	0.7958397096426779
14.595752126744532	37.46666215939531	37.7061509797649	40.00171724743103	40.227050258572504	41.592748504680955	41.805678355731786	43.41254108633505	43.608010092309044	47.70492923087842	47.84598053400251	0.08200525239442044	0.0808732202589171	0.0232247148878173	0.7804789044403151	0.023216614766141674	0.7802065084197238
14.683698875697011	37.4663394720508	37.70584163770901	40.00273308851065	40.22807386548145	41.59476434389129	41.807693410119754	43.41584999358785	43.61130283174107	47.71189361142151	47.85286571037471	0.08205640683184817	0.08092359779505787	0.02262022536621089	0.7647436610368459	0.02261048560833956	0.764414187078728
14.772175548053516	37.46599314885213	37.705508404211265	40.00371497628866	40.22906330965673	41.596738922353055	41.809667054215126	43.419108546120064	43.61454516742593	47.71878338905387	47.85967661383817	0.0821072434598005	0.08097366222455689	0.022017448033352593	0.7488486943229873	0.022006074355402916	0.7484616588953941
14.861185336869132	37.46562295017876	37.70515103726871	40.00466256988591	40.230018248268195	41.59867182193368	41.811598868618745	43.42231622393745	43.61773657937324	47.72559774562913	47.86641243171755	0.08215775899483213	0.08102341031611841	0.02141638039171312	0.7327929162274813	0.021403378471575252	0.7323478319094647
14.95073145443871	37.465228634466335	37.704769292918556	40.00557552596811	40.23093833601686	41.60056262165504	41.813488431075726	43.42547250368046	43.62087654422391	47.732335858072034	47.87307234643566	0.08220795013796596	0.08107283882316911	0.02081701997531127	0.716575233534968	0.02080239545361451	0.7160716090083952
15.040817132412794	37.464809958192596	37.704362925223954	40.006453498731865	40.231823225120856	41.602410897680194	41.815335316462196	43.428576858612615	43.62396453523838	47.73899689837376	47.87965553550841	0.08225781357473137	0.08112194448389555	0.020219364349884472	0.7001945478841662	0.02020312282925829	0.6996318878746024
15.131445621914246	37.46436667586279	37.70393168625933	40.00729613989027	40.23267256530084	41.604216223299794	41.817139096771406	43.431628758608404	43.62700002228437	47.74558003358709	47.88616117153965	0.08230734597519922	0.08117072402128055	0.019623411111496125	0.6836497557460461	0.019605558157024916	0.6830275609909222
15.222620193655578	37.46389853999538	37.703475326095955	40.008103098658815	40.23348600376588	41.60597816891871	41.81889934110048	43.43462767014176	43.62998247182522	47.75208442582243	47.89258842221684	0.0823565439940237	0.08121917414314136	0.019029157888297732	0.6669397484529327	0.01900969902717975	0.6662575156624371
15.31434413805701	37.463405301107315	37.7029935927872	40.00887402174096	40.23426318519892	41.60769630204258	41.82061561563665	43.43757305627424	43.632911346907974	47.758509232243945	47.898936450306834	0.08240540427048257	0.08126729154217201	0.018436602338965713	0.6500634121812254	0.01841554306031412	0.6493206339828248
15.406620765365147	37.462886707699504	37.70248623235379	40.00960855331383	40.23500375174238	41.60937018726435	41.82228748364381	43.440464376643476	43.635786107151596	47.76485360506614	47.905204413652044	0.08245392342852013	0.08131507289598201	0.017845742153667743	0.6330196279577649	0.01782308790910747	0.6322157928807428
15.499453405772549	37.462342506241974	37.70195298876905	40.01030633501381	40.235707342983694	41.6109993862509	41.823914505449046	43.443301087451744	43.63860620873546	47.7711166915509	47.91139146516718	0.08250209807679515	0.0813625148671442	0.0172565750538638	0.6158072716643801	0.01723233125665047	0.6149418640688964
15.592845409537835	37.46177244115906	37.70139360394376	40.01096700592212	40.236373595940634	41.61258345772955	41.82549623842887	43.446082641454474	43.64137110438764	47.77729763400484	47.917496752836065	0.0825499248087247	0.08140961410323984	0.01666909879182299	0.5984252140260651	0.016643270817041866	0.5974977140731426
15.686800147106629	37.461176254814454	37.700807817711315	40.01159020255023	40.23700214504688	41.61412195747462	41.827032236995905	43.44880848794887	43.64408024337348	47.78339556977701	47.92351941970917	0.08259740020253513	0.08145636723690496	0.016083311150879354	0.5808723206346258	0.016055904336241156	0.5798822042634129
15.781321009233178	37.46055368749623	37.70019536781258	40.01217555882549	40.237592622137356	41.61561443829414	41.82852205258533	43.45147807276284	43.6467330714843	47.78940963125732	47.929458603901395	0.08264452082131338	0.08150277088588243	0.015499209945915027	0.5631474519432231	0.015470229590590634	0.5620941907927772
15.87641140710273	37.459904477401636	37.69955598988055	40.01272270607638	40.238144656433455	41.617060450016275	41.82996523364119	43.45409083824368	43.649329031025914	47.79533894587494	47.935313438590136	0.08269128321305914	0.08154882165307323	0.014916793022734964	0.5452494632709204	0.014886244387639636	0.5441325246492852
15.972074772454643	37.459228360622	37.6988894174252	40.01323127301807	40.23865787452849	41.61845953947613	41.83136132560314	43.4566462232472	43.65186756080759	47.8011826360975	47.941083052014086	0.08273768391074068	0.08159451612658898	0.014336058258237472	0.5271772047990453	0.014303946566144532	0.5259960516477804
16.06831455770623	37.45852507112734	37.698195381817925	40.013700885737606	40.239131900372776	41.61981125050216	41.832709870892714	43.459143663126596	43.65434809613084	47.806939819430454	47.94676656747208	0.08278371943235134	0.08163985087981063	0.01375700355984577	0.508929521569371	0.013723333995613984	0.5076836124208057
16.165134236077357	37.45779434075097	37.69747361227619	40.01413116767924	40.239566355258916	41.621115123902904	41.834010408900006	43.461582589721736	43.656770068778414	47.81260960841703	47.95236310332266	0.08282938628097052	0.08168482247144307	0.013179626866985927	0.4905052535350478	0.013144404577047908	0.489194042449526
16.262537301715792	37.457035899174116	37.6967238358479	40.014521739629814	40.239960857806985	41.62237069745372	41.835262475970126	43.46396243134839	43.659132907003475	47.81819111063864	47.957871772983964	0.08287468094482184	0.08172942744557747	0.012603926149409972	0.47190323550148605	0.012567156241772182	0.4705261720346243
16.36052726982327	37.45624947391015	37.69594577739561	40.01487221970375	40.240315023949506	41.623577505883176	41.83646560538967	43.46628261278751	43.66143603551862	47.82368342871555	47.963291684933914	0.08291959989734018	0.08177366233175253	0.01202989940787802	0.45312229716728325	0.011991586952319722	0.4516788263190392
16.459107676782416	37.455434790289104	37.69513915958093	40.01518222332844	40.2406284669167	41.624735080860034	41.837619327373396	43.46854255527481	43.66367887548532	47.82908566030825	47.96862194271112	0.08296413959723438	0.08181752364501765	0.011457544674442488	0.4341612631396856	0.01141769470240206	0.4326508253107022
16.55828208028434	37.454591571441775	37.69430370284853	40.015451363229204	40.24090079722137	41.625842950979674	41.83872316905071	43.47074167649021	43.66586084450325	47.83439689811909	47.973861644916006	0.08300829648855648	0.08186100788600113	0.010886860011737554	0.41501895290912216	0.010845477516255642	0.41344098385616235
16.658054059457015	37.45371953828392	37.69343912541018	40.015679249414525	40.241131622644	41.626900641750986	41.839776654452265	43.47287939054768	43.667981356599775	47.83961622989445	47.97900988521245	0.0830520670007714	0.08190411154097588	0.010317843513490743	0.3956941808892225	0.01027493344926711	0.3940481116696901
16.758427214994473	37.452818409500274	37.69254514322876	40.01586548916101	40.241320548217615	41.62790767558298	41.84077930449658	43.47495510798487	43.67003982221959	47.84474273842743	47.98406575232994	0.083095447548828	0.081946831081932	0.009750493304494512	0.3761857564059028	0.00970606058768908	0.37447101333691535
16.859405169286727	37.451887901528536	37.69162147000209	40.016009686998444	40.241467176212815	41.62886357177164	41.84173063697666	43.476968235753155	43.672035648214525	47.849775501560934	47.9890283300662	0.08313843453323508	0.081989162966649	0.009184807539924122	0.3564924837064609	0.009138857048270665	0.35470848831391777
16.960991566550526	37.45092772854316	37.69066781714661	40.01611144469477	40.24157110612251	41.62976784648655	41.842630166546606	43.47891817720759	43.67396823783321	47.85471359219129	47.9938966972901	0.0831810243401362	0.08203110363876982	0.008620784406275561	0.3366131619704902	0.008573320978769061	0.33475933093268395
17.063190072960847	37.449937602439185	37.689683893781094	40.016170361241024	40.24163193464681	41.630620012757845	41.843477404708274	43.48080433209712	43.67583699071113	47.85955607827229	47.99866992794527	0.0832232133413903	0.08207264952787842	0.0080584221203992	0.31654658532352187	0.008009450557864284	0.3146223304356681
17.166004376783235	37.44891723281582	37.68866940671025	40.016186032836195	40.24164925567793	41.63141958046288	41.84427185979805	43.482626096554796	43.67764130286082	47.86430202281986	48.00334709105415	0.08326499789465164	0.08211379704957963	0.0074977189300398095	0.2962915428388442	0.007447243994619157	0.29429627095669275
17.26943818850684	37.447866326960096	37.6876240604081	40.01615805287217	40.24162266028477	41.63216605631319	41.84501303697343	43.48438286308818	43.67938056666182	47.868950483917025	48.00792725072236	0.0833063743434526	0.08215454260557922	0.00693867311403551	0.2758468185611491	0.006886699529246698	0.27377993154641445
17.37349524097843	37.44678458983031	37.68654755700142	40.01608601191856	40.24155173669781	41.632858943841306	41.8457004381999	43.486074020569966	43.681054170851226	47.87350051471967	48.01240946614383	0.0833473390172912	0.08219488258376915	0.0063812829814651195	0.25521119149743754	0.006327815432285888	0.2530720861714144
17.478179289537028	37.44567172403933	37.68543959625295	40.01596949770741	40.241436070293645	41.633497743387636	41.84633356223755	43.48769895422848	43.68266150051399	47.877951163462434	48.01679279160612	0.08338788823171743	0.08223481335831367	0.005825546871932374	0.23438343563429953	0.005770590004743781	0.2321715037269314
17.583494112149474	37.44452742983799	37.68429987554464	40.015808095118025	40.241275243579786	41.634081952087406	41.84691190462797	43.489257045638574	43.684201937073574	47.88230147346546	48.0210762764966	0.08342801828842537	0.0822743312897367	0.0052714631561343595	0.21336231996792776	0.005215021578749202	0.21107694806232757
17.689443509546752	37.443351405098234	37.683128089860695	40.015601386161755	40.24106883617919	41.63461106385767	41.84743495768106	43.4907476727126	43.68567485828269	47.886550483141576	48.02525896530881	0.0834677254753453	0.0823134327250145	0.004719030235179389	0.1921466085004795	0.004661108516614831	0.18978717797835998
17.79603130536116	37.44214334529619	37.68192393177054	40.01534894996657	40.24081642481487	41.63508456938423	41.84790221046185	43.492170209691324	43.687079638214016	47.89069722600381	48.029339897649535	0.08350700606673878	0.08235211399766638	0.00416824654081438	0.1707350602528095	0.004108849211576171	0.16830094725082745
17.90326134626431	37.440902943495196	37.68068709141183	40.01505036276187	40.24051758329455	41.63550195610875	41.84831314877744	43.493524027135265	43.68841564725143	47.894740730673846	48.03331810824642	0.08354585632329661	0.08239037142785316	0.003619110534543779	0.1491264292590131	0.003558242086626251	0.1466170046132902
18.011137502105942	37.4396298903286	37.679417256473016	40.014705197862874	40.240171882494934	41.6358627082156	41.84866725516381	43.49480849191587	43.68968225208077	47.89868002089038	48.037192626955814	0.08358427249224021	0.08242820132247328	0.0030716207095338177	0.12731946463554777	0.003009285595936717	0.12473409381436795
18.119663666053608	37.43832387398278	37.67811411217629	40.01431302565562	40.239778890346535	41.636166306619344	41.84896400887296	43.49602296720729	43.69087881568148	47.90251411551896	48.0409624787717	0.08362225080742235	0.08246559997526413	0.0025257755884524613	0.10531291054758185	0.002461978223635697	0.1026509536040976
18.228843754733095	37.43698458017959	37.67677734125999	40.01387341358109	40.23933817181784	41.63641222895144	41.849202885859675	43.497166812477616	43.692004697317685	47.90624202856129	48.04462668383453	0.08365978748943351	0.08250256366690455	0.001981573724435748	0.08310550621627044	0.0019163184842909686	0.08036631774666603
18.338681708369887	37.435611692159135	37.67540662396125	40.01338592612007	40.23884928889996	41.63659994954775	41.849383358768776	43.49823938348104	43.69305925253003	47.90986276916603	48.04818425744115	0.08369687874571087	0.08253908866512136	0.0014390137015993787	0.06069598599424353	0.0013723049233078655	0.05787891506952292
18.44918149093129	37.43420489066229	37.67400163799835	40.012850124777586	40.23831180059093	41.63672893943559	41.84950489692208	43.49924003224961	43.69404183312721	47.913375341639636	48.051634210054985	0.08373352077064687	0.08257517122479603	0.0008980941333334158	0.03808307931012678	0.0008299361155366114	0.03518746942245343
18.56034709026951	37.432763853913	37.672562058552955	40.01226556806729	40.23772526288005	41.636798666321006	41.84956696630549	43.50016810708527	43.694951787177814	47.91677874545783	48.05497554731669	0.0837697097457029	0.08261080758807605	0.0003588136638938977	0.015265510731296672	0.0002892106663807681	0.01229069973123842
18.672182518265565	37.4312882576007	37.67108755825242	40.01163181149605	40.23708922873233	41.63680859457613	41.8495690295562	43.50102295255224	43.69578845900243	47.920071975277885	48.05820727005571	0.0838054418395251	0.08264599398448758	-0.0001788290322508601	-0.007758000022477063	-0.0002498727883732954	-0.010812679978698725
18.784691810974078	37.429777774862494	37.66957780715191	40.01094840754832	40.23640324807276	41.63675818522653	41.849510545949926	43.50180390946934	43.69655118916577	47.923254020951205	48.06132837430215	0.0838407132080623	0.0826807266310518	-0.0007148352507613254	-0.030988738084488432	-0.0007873155829543066	-0.034123960585930035
18.897879028768923	37.428232076265324	37.66803247271636	40.01021490567056	40.235666867770604	41.63664689593855	41.84939097138808	43.50251031490261	43.697239314468966	47.926323867536695	48.06433785129923	0.0838755199946878	0.08271500173240268	-0.001249206257170954	-0.05442799340471538	-0.0013231190215208244	-0.05764443784937612
19.01174825648978	37.426650829787974	37.666451219802454	40.00943085225563	40.2348796316237	41.63647418100681	41.849209758385136	43.50314150215799	43.69785216794213	47.929280495314615	48.0672346875165	0.08390985833032111	0.08274881548090814	-0.0017819432869714547	-0.07807706072981091	-0.0018572843782465043	-0.08137541239102575
19.126303603589555	37.42503370080297	37.66483371064037	40.00859579062714	40.23404108034265	41.63623949134169	41.84896635605588	43.50369680077426	43.698389078836854	47.93212287980108	48.07001786466333	0.08394372433355629	0.08278216405679242	-0.0023130475460391153	-0.10193723960674106	-0.002389812897547472	-0.105318189674108
19.241549204282624	37.42338035205844	37.66317960481559	40.007709261023756	40.23315075153508	41.635942274456816	41.8486602101029	43.50417553651609	43.6988493726192	47.934849991763095	48.072686359703276	0.08397711411079013	0.08281504362826532	-0.0028425202095547775	-0.12600983430820634	-0.002920705793314937	-0.12947407996762195
19.357489217694134	37.42169044365994	37.66148855925054	40.00677080058364	40.23220817968993	41.63558197445688	41.84829076280405	43.50457703136735	43.69923237096263	47.93746079723443	48.07523914486909	0.0840100237563531	0.08284745035164724	-0.0033703624235670304	-0.15029615387538797	-0.003449964250080484	-0.15384439835361263
19.474127828010037	37.41996363305193	37.659760228186016	40.00577994332855	40.23121289616139	41.63515803202497	41.847857452999804	43.504900603524405	43.69953739174107	47.93995425753173	48.07767518767784	0.08404244935264567	0.08287938037150472	-0.0038965753043953555	-0.17479751207338268	-0.003977589422703431	-0.17843046470807167
19.59146924462811	37.418199574999456	37.657994263162735	40.0047362201483	40.230164429153334	41.63466988441056	41.84735971608096	43.505145567389846	43.69976374902233	47.942329329271594	48.07999345094729	0.08407438697027392	0.08291082982078107	-0.00442115993786274	-0.1995152273320855	-0.004503582435660292	-0.20323360362817766
19.709517702309874	37.41639792156956	37.65619031300264	40.00363915878493	40.22906230370334	41.63411696541721	41.84679698397626	43.505311233566204	43.69991075306168	47.94458496438816	48.08219289281249	0.08410583266819108	0.08294179482093648	-0.0049441173810294	-0.22445062278529804	-0.005027944384295324	-0.22825514447777095
19.828277461333414	37.414558322112605	37.654348023790085	40.0024882838169	40.22790604166672	41.633498705390316	41.8461686851399	43.505396908849875	43.69997771029535	47.94672011015116	48.08427246674299	0.08413678249383948	0.08297227148208686	-0.005465448660885386	-0.24960502620251646	-0.005550676334337368	-0.2534964213264175
19.94775280764713	37.412680423243586	37.65246703885312	40.001283116643464	40.226695161700825	41.632814531205135	41.84547424453949	43.50540189622539	43.69996392333461	47.948733709184964	48.086231121560914	0.08416723248329704	0.08300225590314626	-0.0059851547750042755	-0.2749797699825649	-0.0060717793215019356	-0.2789587729193954
20.067948053024427	37.41076386882321	37.65054699874436	40.000023175468684	40.22542917924895	41.63206386625465	41.84471308364366	43.50532549485961	43.69986869095965	47.950624699487854	48.0880678014594	0.08419717866142572	0.08303174417197269	-0.006503236691543179	-0.30057619112631073	-0.0065912543525996625	-0.3046435426813332
20.188867535219305	37.40880829993907	37.648587541222106	39.99870797528576	40.224107606524505	41.631246130437674	41.843884620410066	43.505167000096364	43.699691308113955	47.9523920144524	48.089781446021846	0.08422661704202365	0.08306073236551692	-0.007019695349072208	-0.3263956312011942	-0.00710910240462681	-0.3305520786707348
20.31051561812294	37.40681335488651	37.6465883012311	39.99733702786118	40.22272995249505	41.63036074014691	41.8429882692732	43.50492570345111	43.69943106589866	47.954034582886045	48.09137099024176	0.08425554362797844	0.08308921654997266	-0.007534531657228172	-0.35243943633577146	-0.007625324425276858	-0.3566857335590612
20.432896691921076	37.404778669149565	37.64454891088332	39.99590984171881	40.22129572286634	41.6294071082571	41.84202344113249	43.504600892605865	43.69908725156724	47.95555132903264	48.09283536454318	0.0842839544114264	0.08311719278093248	-0.008047746496089303	-0.3787089571751494	-0.008139921333111033	-0.38304586459980783
20.55601517325261	37.402703875381704	37.64246899943868	39.99442592212418	40.219804420066346	41.62838464411332	41.840989543340314	43.504191851404386	43.69865914852031	47.956941172594554	48.09417349480185	0.0843118453739118	0.08314465710354321	-0.008559340716658426	-0.40520554885551974	-0.008652894017245671	-0.40963383361486194
20.679875505368887	37.40058860338652	37.6403481932855	39.99288477106847	40.21825554322928	41.62729275351921	41.839885979690145	43.50369785984737	43.69814603630062	47.95820302875545	48.09538430236698	0.08433921248655057	0.08317160555266669	-0.009069315141090328	-0.43193057099233556	-0.009164243337977496	-0.4364510069590324
20.804482158294064	37.398432480098315	37.63818611592109	39.99128588725275	40.216648588179616	41.626130838725416	41.83871215040474	43.50311819408811	43.69754719058833	47.95933580820376	48.096466704083674	0.08436605171019759	0.08319803415304315	-0.009577670562066487	-0.4588853876248322	-0.009673970126272025	-0.4634987554845793
20.92983962898646	37.396235129562584	37.63598238793207	39.98962876607209	40.21498304741607	41.62489829841805	41.837467452124486	43.50245212642814	43.6968618831964	47.96033841715678	48.09741961231607	0.0843923589956148	0.0832239389194558	-0.010084407743647716	-0.48607136720238486	-0.010182075184275163	-0.49077845452393376
21.055952441500814	37.39399617291641	37.63373662697467	39.98791289959961	40.213258410095634	41.62359452770722	41.83615127789569	43.501698925313235	43.69608938206624	47.96120975738555	48.098241934971064	0.08441813028364566	0.08324931585690044	-0.010589527421075218	-0.5134898825563141	-0.010688559285028987	-0.518291483847861
21.18282514715158	37.39171522836878	37.63144844775493	39.98613777657067	40.21147416201753	41.622218918115614	41.834763017159126	43.5008578553295	43.69522895126364	47.96194872624029	48.09893257552287	0.0844433615053878	0.08327416096075874	-0.011093030300514783	-0.5411423108571398	-0.011193423172699113	-0.5460392276427228
21.31046232467717	37.38939191118078	37.62911746200874	39.98430288236694	40.20962978560717	41.620770857567294	41.833302055738436	43.499928177199834	43.694279850974624	47.9625542166767	48.099490433037964	0.08446804858237505	0.08329847021697039	-0.011594917059710497	-0.5690300335936627	-0.011696667563285246	-0.5740230744895598
21.438868580405217	37.387025833645694	37.626743278481904	39.9824076990005	40.2077247599002	41.61924973037638	41.83176777582881	43.49890914778048	43.69324133750196	47.96302511728281	48.09991440220109	0.0844921874267574	0.0833222396022134	-0.012095188348013153	-0.5971544365465888	-0.01219829314337062	-0.6022444173067925
21.568048548418737	37.38461660506899	37.624325502910004	39.980451705097884	40.2057585605264	41.617654917235946	41.83015955598566	43.49780002005776	43.69211266326149	47.963360312306506	48.100203373341614	0.08451577394148573	0.08334546508408464	-0.012593844785612873	-0.62551690971668	-0.0126983005714294	-0.6307046533347602
21.69800689072348	37.382163831748386	37.62186373799824	39.97843437588435	40.20373065969372	41.615985795207116	41.828476771113415	43.49660004314534	43.690893076778934	47.96355868168409	48.100356232460854	0.08453880402050164	0.08336814262128323	-0.013090886964903348	-0.6541188473456714	-0.013196690477144557	-0.6594051840920656
21.828748297416116	37.379667116953456	37.619357583401126	39.97635518316774	40.201640526172234	41.61424173770784	41.82671879245438	43.495308462281216	43.689581822686776	47.963619101069	48.10037186125984	0.08456127354892669	0.08339026816379805	-0.013586315449657604	-0.6829616478489697	-0.013693463461947886	-0.6883474153555653
21.960277486853503	37.37712606090556	37.616806635702126	39.97421359532275	40.199487625278095	41.61242211450234	41.82488498757767	43.49392451882539	43.68817814172144	47.963540441861745	48.10024913716798	0.08458317840325816	0.08341183765309841	-0.014080130775340649	-0.712046713770178	-0.014188620098991578	-0.717532757117624
22.092599205822967	37.37454026075735	37.614210488393155	39.972009077274954	40.19727141885749	41.61052629169011	41.82297472036828	43.49244745025754	43.6866812707207	47.96332157124035	48.09998693337234	0.08460451445156664	0.08343284702232871	-0.014572333449507369	-0.7413754517774578	-0.014682160933119803	-0.7469626235442774
22.225718229713628	37.37190931057245	37.61156873185406	39.969741090484966	40.1949913652707	41.6085536316954	41.82098735101623	43.49087649017502	43.68509044262128	47.96296135219149	48.099584118847694	0.08462527755369562	0.08345329219650216	-0.015062923951546736	-0.7709492726035023	-0.015174086481010818	-0.7766384329443099
22.359639362688714	37.36923280130476	37.60888095333194	39.96740909293248	40.19264691937601	41.606503493256554	41.818922236005804	43.48921086829101	43.68340488645676	47.96245864354245	48.09903955838716	0.08464546356146786	0.08347316909270404	-0.01555190273268181	-0.800769591001881	-0.015664397231205385	-0.8065616077246887
22.494367437858962	37.36651032077802	37.60614673692047	39.96501253910046	40.19023753251376	41.60437523141565	41.81677872810494	43.48744981043303	43.68162382735564	47.96181229999379	48.09835211263378	0.08466506831889072	0.08349247362029162	-0.016039270216595014	-0.8308378257343065	-0.01615309364450468	-0.8367335743696458
22.629907317457054	37.36374145366484	37.603365663538895	39.962550879959174	40.18776265249025	41.602168197507964	41.81455617635456	43.4855925385415	43.67974648653959	47.96102117215263	48.09752063811247	0.08468408766236768	0.08351120168110267	-0.016525026799257603	-0.8611553995124268	-0.016640176153913444	-0.8671557633961129
22.766263893012997	37.360925781466094	37.600537310911285	39.96002356295042	40.18522172356185	41.599881739151876	41.81225392605817	43.48363827066885	43.67777208132223	47.96008410656691	48.096543987263125	0.08470251742091293	0.08352934916966429	-0.017009172848702292	-0.8917237389587171	-0.017125645164355774	-0.8978296092873279
22.903442085530802	37.358062882489925	37.59766125354543	39.95743003197162	40.18261418641897	41.5975152002386	41.80987131877159	43.48158622097854	43.6756998251078	47.9589999457602	48.095421008474155	0.08472035341636727	0.08354691197340576	-0.017491708705449582	-0.9225442745582768	-0.017609501053215126	-0.9287565504819213
23.041446845665973	37.355152331830766	37.594737062711765	39.95476972736001	40.1799394781701	41.59506792092225	41.8074076922926	43.47943559974463	43.67352892739027	47.95776752826732	48.09415054611677	0.08473759146361973	0.08356388597287352	-0.017972634682877242	-0.9536184406470056	-0.01809174417061854	-0.9599380293402646
23.180283153904217	37.3521937013482	37.59176430642211	39.952042085876734	40.17719703232582	41.592539237609714	41.8048623806508	43.47718561335133	43.67125859375268	47.95638568867067	48.09273144058016	0.08475422737083133	0.08358026704195232	-0.018451951066708716	-0.984947675325202	-0.018572374838811356	-0.9913754920571591
23.31995602074116	37.3491865596459	37.58874254940847	39.949246540691185	40.174386278782954	41.58992848295112	41.80223471409776	43.4748354642931	43.66888802586675	47.95485325763751	48.09116252830733	0.08477025693966157	0.08359605104808615	-0.01892965811541103	-1.0165334204457395	-0.019051393352896184	-1.0230703886627452
23.460470486863187	37.34613047205027	37.58567135310163	39.94638252136504	40.171506643808534	41.58723498582981	41.799524019096836	43.47238435117474	43.66641642149264	47.953169061957624	48.089442641831596	0.08478567596550071	0.08361123385250505	-0.01940575606101902	-1.0483771215822344	-0.01952879998100343	-1.0550241729724803
23.60183162332936	37.34302500058908	37.582550275609634	39.94344945383655	40.16855755002394	41.58445807135293	41.79672961831362	43.46983146871188	43.66384297447911	47.95133192458209	48.08757060981388	0.08480048023770248	0.08362581131045424	-0.019880245107543715	-1.0804802279171781	-0.02000459496343865	-1.0872383024998271
23.744044531754422	37.33986970397018	37.579378871696385	39.940446760404875	40.16553841638912	41.58159706084199	41.7938508306062	43.467176007731844	43.661166874763914	47.94934066466277	48.08554525708101	0.08481466553982224	0.08363977927142573	-0.020353125432706065	-1.1128441922683123	-0.02047877851435942	-1.1197142384844483
23.887114344492932	37.336664137559765	37.576156692759795	39.93737385971418	40.16244865818647	41.5786512718234	41.79088697101545	43.46441715517444	43.658387308374294	47.947194097592245	48.08336540466414	0.0848282276498572	0.08365313357939669	-0.020824397187681143	-1.145470471018598	-0.02095135082046795	-1.152453445772153
24.031046224824397	37.333407853360924	37.57288328681032	39.93423016673804	40.15928768700531	41.57562001801927	41.787837350755915	43.46155409409341	43.65550345742803	47.94489103504497	48.08102986983876	0.08484116234049167	0.08366587007306513	-0.021294060496245493	-1.1783605240416364	-0.021422312041408986	-1.1854573928012542
24.175845367139747	37.33010039999193	37.56955819844895	39.93101509276379	40.15605491072586	41.57250260933842	41.78470127720619	43.45858600365798	43.652514500134544	47.94243028501898	48.078537466164704	0.08485346537934395	0.08367798458609604	-0.02176211545642559	-1.2115158146953036	-0.021891662311190885	-1.218727551579832
24.32151699712871	37.326741322664326	37.56618096884539	39.927728045376696	40.15274973350344	41.569298351867204	41.78147805389989	43.45551205915452	43.64941961079623	47.93981065187817	48.075887003527356	0.08486513252921829	0.08368947294736521	-0.022228562139559926	-1.2449378097435329	-0.022359401736338214	-1.2522653975856883
24.468066371968433	37.32333016316123	37.5627511357161	39.924368428444495	40.14937155575288	41.56600654786087	41.778166980516616	43.452331431988874	43.64621795981038	47.93703093639582	48.07307728817956	0.0848761595483591	0.08370033098121	-0.022693400590299007	-1.2786279792962887	-0.02282553039711388	-1.286072409733606
24.61549878051318	37.319866459815366	37.55926823330229	39.920935642101774	40.14591977413269	41.562626495734776	41.774767352873035	43.44904328968865	43.64290871367105	47.93408993579853	48.07010712278418	0.08488654219070921	0.08371055450768061	-0.02315663082791275	-1.3125877968077475	-0.023290048347774928	-1.3201500703507918
24.763819543485244	37.31634974748686	37.55573179234766	39.91742908273424	40.14239378152927	41.559157490055725	41.77127846291399	43.44564679590583	43.63949103497132	47.930986443810966	48.06697530645742	0.08489627620617247	0.08372013934279976	-0.023618252844897825	-1.3468187389598825	-0.023752955616089366	-1.3544998650886555
24.91303401366693	37.31277955754144	37.55214134007633	39.91384814296349	40.13879296704151	41.55559882153376	41.76769959870404	43.44214111041993	43.635964082405984	47.927719250701685	48.063680634813196	0.08490535734087683	0.0837290812988174	-0.024078266608370313	-1.3813222856570064	-0.024214252203904607	-1.3891232828882494
25.063147576093755	37.309155417827924	37.548496400170386	39.91019221163117	40.13511671596483	41.55194977701358	41.764030044418774	43.43852538914103	43.63232701077421	47.924287143329245	48.060221900007775	0.0849137813374457	0.08373737618447916	-0.024536672059610964	-1.4160999199648359	-0.024673938087232727	-1.4240218159338838
25.214165648248784	37.30547685265617	37.54479649274764	39.906460673783776	40.131364409775884	41.548209639466634	41.760269080336556	43.43479878411348	43.62857897098288	47.92068890518962	48.05659789078573	0.08492154393526835	0.0837450198052893	-0.024993469113923084	-1.4511531280159033	-0.025132013216023097	-1.459196959572182
25.366093680258146	37.30174338277466	37.5410411343391	39.90265291065713	40.12753542611685	41.54437768798299	41.756415982830276	43.43096044351972	43.62471911004988	47.91692331646406	48.05280739252627	0.08492864087077612	0.08375200796378285	-0.02544865766139992	-1.4864833989977342	-0.025588477514503438	-1.494650212272063
25.518937155087716	37.2979545253481	37.53722983786653	39.89876829966105	40.12362913878003	41.54045319776354	41.752470024359326	43.42700951168446	43.620746571107986	47.91298915406793	48.04884918729057	0.08493506787772272	0.08375833645979884	-0.02590223756681098	-1.5220922250937292	-0.02604333088189037	-1.530383075595637
25.672701588741027	37.29410979393485	37.533362112619635	39.894806214363925	40.1196449176922	41.53643544011219	41.74843047346148	43.42294512907898	43.61666049340863	47.9088851917001	48.04472205386965	0.08494082068746552	0.08376400109075728	-0.02635420866957361	-1.5579811013931248	-0.026496573191508332	-1.566397054083609
25.827392530458226	37.29020869846444	37.529437464233695	39.890766024477536	40.11558212889948	41.53232368242847	41.74429659474546	43.41876643232607	43.61246001232658	47.90461019989344	48.04042476783347	0.08494589502925325	0.08376899765193946	-0.026804570783980353	-1.5941515258618892	-0.026948204291329603	-1.6026936552270854
25.983015562916506	37.286250745214836	37.52545539466648	39.88664709584176	40.11144013455169	41.52811718819994	41.74006764888297	43.41447255420501	43.608144259364266	47.900162946065876	48.03595610158017	0.08495028663051624	0.0837733219367734	-0.027253323699710563	-1.6306049992736007	-0.02739822400462799	-1.639274389432103
26.139576302431465	37.28223543678978	37.52141540217566	39.88244879040939	40.10721829288722	41.52381521699511	41.73574289260148	43.410062623656906	43.603712362156934	47.89554219457235	48.0313148243867	0.08495399121715848	0.08377696973712048	-0.02770046718114827	-1.6673430251357786	-0.027846632129325144	-1.6761407699059419
26.297080399159835	37.27816227209599	37.51731698129582	39.87817046623102	40.102915958217665	41.519417024456274	41.7313215786768	43.40553576579047	43.59916344447777	47.89074670675749	48.02649970245984	0.08495700451385714	0.08377993684356642	-0.02814600096837694	-1.7043671096498656	-0.02829342843847371	-1.7132943126334794
26.455533537303385	37.27403074632022	37.51315962281547	39.87381147743993	40.09853248091268	41.51492186229261	41.726802955926004	43.400891101887936	43.59449662624359	47.88577524100916	48.02150949898819	0.08495932224436152	0.08378221904571807	-0.02858992477692368	-1.7416787616357396	-0.02873861268082578	-1.7507365363235294
26.614941435314055	37.26984035090645	37.50894281375397	39.86937117423709	40.09406720738471	41.51032897827342	41.722186269200336	43.39612774941145	43.589711023520536	47.880626552812764	48.01634297419477	0.08496094013179878	0.08378381213249936	-0.029032238297844515	-1.7792794924653208	-0.029182184580008652	-1.788468962297884
26.77530984610034	37.265590573532705	37.504666037338595	39.864848902876155	40.089519480074124	41.50563761622157	41.717470759378635	43.39124482200961	43.58480574853054	47.8752993948063	48.010998885390734	0.08496185389898074	0.08378471189245412	-0.029472941198179115	-1.81717081601073	-0.029624143835491168	-1.8264931144631191
26.93664455723489	37.261280898088174	37.500328772981106	39.8602440056486	40.084888637433885	41.50084701600701	41.712655663360415	43.38624142952455	43.579779909657546	47.86979251683628	48.00547598702933	0.08496205926871712	0.08378491411405162	-0.029912033120666592	-1.8553542485615253	-0.0300644901225553	-1.8648105192569346
27.098951391163432	37.256910804649934	37.495930496254736	39.855555820868894	40.08017401391483	41.49595641354063	41.70774021405961	43.381116677999174	43.574632611454625	47.864104666014455	47.999773030761254	0.08496155196412937	0.08378441458599621	-0.030349513684313933	-1.8938313087683127	-0.030503223092210874	-1.9034227055371957
27.26223620541477	37.25247976945978	37.491470678870726	39.85078368285962	40.07537493995059	41.490965040768096	41.70272364039817	43.37586966968474	43.56936295465094	47.858234586775204	47.9938887654903	0.08496032770897104	0.08378320909753868	-0.030785382484566526	-1.932603517589996	-0.0309403423716077	-1.9423312045628336
27.426504892812353	37.247987264900964	37.48694878865501	39.84592692193686	40.070490741942855	41.48587212566397	41.69760516729996	43.37049950304883	43.56397003615935	47.85218102093384	47.98782193743002	0.08495838222794902	0.08378129343879306	-0.031219639092924467	-1.9716723981800897	-0.031375847563921866	-1.9815375498783396
27.59176338168682	37.24343275947489	37.48236428952486	39.840984864395544	40.06552074224659	41.480676892226114	41.692384015684915	43.36500527278371	43.55845294908421	47.84594270774573	47.98157129016118	0.08495571124705065	0.08377866340105572	-0.03165228305752521	-2.011039475850339	-0.03180973824859734	-2.0210432772719287
27.758017636089992	37.23881571777768	37.477716641465264	39.83595683249486	40.060464259155324	41.475378560470055	41.6870594024632	43.35938606981485	43.552810782729594	47.83951838396608	47.9751355646899	0.08495231049387347	0.08377531477712996	-0.0320833139035841	-2.0507062780179695	-0.03224201398194282	-2.0608499247227883
27.925273656010095	37.23413560047672	37.47300530050544	39.830842144443736	40.05532060688649	41.46997634642363	41.68163054052959	43.353640981309894	43.54704262260764	47.83290678391051	47.9685134995065	0.08494817569795804	0.08377124336165155	-0.0325127311329112	-2.0906743340892717	-0.03267267429662013	-2.100959032287392
28.09353747758831	37.22939186428718	37.46822971869525	39.8256401143865	40.05008909556698	41.46446946212194	41.67609663875827	43.34776909068801	43.54114755044759	47.826106639516624	47.961703830645455	0.08494330259112556	0.08376644495142009	-0.0329405342244371	-2.1309451754032125	-0.033101718701985305	-2.1413721420358343
28.2628151733366	37.22458396194845	37.4633893440815	39.82035005238847	40.04476903121861	41.45885711560232	41.67045690199752	43.341769477629526	43.53512464420479	47.819116680406125	47.9547052917457	0.08493768690781954	0.08376091534573195	-0.03336672263434082	-2.171520335169589	-0.033529146684628586	-2.1820907980099946
28.43311285235687	37.21971134220048	37.45848362068426	39.814971264421764	40.039359715743764	41.45313851089963	41.66471053106475	43.33564121808587	43.52897297807035	47.81193563394784	47.947516614112025	0.08493132438544754	0.08375465034671892	-0.03379129579631979	-2.2124013483917224	-0.03395495770837442	-2.2231165461325872
28.604436660561465	37.21477344976014	37.45351198847301	39.809503052351026	40.03386044691107	41.44731284804158	41.658856722741646	43.32938338428992	43.522691622480885	47.80456222532139	47.94013652677698	0.08492421076473261	0.0837476457596892	-0.03421425312147619	-2.253589751761865	-0.03437915121386936	-2.264450934087108
28.77679278089485	37.209769725297534	37.44847388334301	39.80394471391954	40.028270518341316	41.44137932304457	41.65289466976982	43.32299504476681	43.51627964412891	47.796995177581984	47.932563756564015	0.08491634179006224	0.08373989739347128	-0.034635593998729064	-2.2950870836302784	-0.034801726619491546	-2.3060955113096497
28.950187433556945	37.20469960541208	37.44336873709116	39.798295542735	40.02258921949313	41.435337127909285	41.646823560846066	43.31647526434478	43.50973610597319	47.78923321172544	47.92479702815061	0.08490771320984547	0.08373140106076363	-0.035055317795055885	-2.3368948838888173	-0.035222683321407544	-2.3480518288752137
29.124626876227456	37.19956252260889	37.438195977392375	39.7925548282558	40.016815835649176	41.42918545061696	41.64064258061848	43.30982310416673	43.50306006724989	47.781275046754565	47.91683506413305	0.08489832077687036	0.08372215257848535	-0.035473423855265196	-2.3790146938999897	-0.035642020693259724	-2.3903214394076713
29.30011740429177	37.19435790527477	37.4329550277754	39.78672185577716	40.010949647902095	41.422923475125494	41.63435090968231	43.30303762170192	43.4962505834837	47.773119399745795	47.90867658509132	0.08488816024866787	0.08371214776813246	-0.035889911502636096	-2.421448056426925	-0.03605973808706153	-2.4329058970397455
29.476665351068124	37.18908517765431	37.427645307598915	39.780795906417445	40.004989933140685	41.416550381366	41.62794772457622	43.29611787075811	43.489306706499505	47.76476498591703	47.90032030965496	0.08487722738787697	0.08370138245613672	-0.03630478003876192	-2.464196515542426	-0.036475834832501164	-2.4758067572729487
29.654277088036206	37.18374375982601	37.422266232027525	39.77477625710452	39.99893596403631	41.410065345239445	41.621432197778866	43.28906290149399	43.482227484434475	47.756210518695916	47.89176495456986	0.08486551796261482	0.08368985247422715	-0.03671802874407604	-2.5072616165543877	-0.036890310237851054	-2.519025576943932
29.832959025067048	37.17833306767818	37.41681721200756	39.7686621805623	39.99278700902911	41.40346753861356	41.61480349770538	43.281871760432125	43.47501196175032	47.747454709789004	47.88300923476548	0.08485302774685105	0.08367755365979847	-0.03712965687769554	-2.550644905913032	-0.0373031635901242	-2.562563914138991
30.0127176106544	37.17285251288498	37.41129765424304	39.76245294529734	39.98654233231455	41.396756129319954	41.60806078870436	43.274543490472055	43.46765917924608	47.738496269251726	47.87405186342305	0.08483975252078307	0.08366448185627944	-0.03753966367753492	-2.5943479311108604	-0.03771439415439204	-2.6064233280558256
30.193559332147448	37.167301502882395	37.40570696117156	39.756147815585635	39.98020119383015	41.38993028115158	41.60120323105507	43.267077130904056	43.46016817407125	47.72933390555914	47.864891552044526	0.08482568807121793	0.08365063291350491	-0.03794804836107346	-2.6383722406408197	-0.03812400117494974	-2.6506053789717043
30.37549071598484	37.16167944084397	37.40004453094	39.74974605145925	39.973762849242014	41.382989153860024	41.594229980964585	43.259471717422855	43.45253797973918	47.719966325677085	47.85552701052207	0.08481083019195668	0.08363600268809436	-0.03835481012501418	-2.6827193838771564	-0.03853198387533041	-2.6951116281634313
30.55851832793038	37.15598572565687	37.39430975738035	39.743246908693536	39.96722654993175	41.37593190315366	41.5871401905655	43.251726282142215	43.44476762614099	47.71039223513468	47.84595694720848	0.08479517468418069	0.0836205870438322	-0.03875994814549699	-2.7273909109653687	-0.038938341457992465	-2.7399436377590973
30.742648773309874	37.150219751897545	37.388502029985496	39.73664963879398	39.960591542983444	41.36875768069543	41.579933007913716	43.24383985360947	43.43685613955974	47.70061033809695	47.83618006898828	0.08477871735684515	0.0836043818520504	-0.03916346157846817	-2.7723883727840075	-0.03934307310471752	-2.7851029706907866
30.92788869724955	37.144380909807715	37.38262073388491	39.72995348898357	39.9538570711707	41.361465634101265	41.57260757698648	43.235811456820755	43.42880254268508	47.6906193374387	47.826195081349574	0.08476145402707186	0.08358738299201646	-0.03956534955993618	-2.817713320814619	-0.03974617797710778	-2.8305911905972607
31.114244784915854	37.138468585269955	37.37666524982042	39.72315770218997	39.9470223729439	41.35405490693849	41.56516303768065	43.22764011323634	43.42060585462824	47.68041793481866	47.81600068845659	0.08474338052054908	0.08356958635132472	-0.03996561120582953	-2.8633673070644363	-0.04014765521644392	-2.8764098617375566
31.30172376175672	37.132482159783635	37.37063495412176	39.716261517033075	39.94008668241741	41.34652463872469	41.557598525811194	43.219324840796595	43.412265090937275	47.67000483075472	47.80559559322281	0.08472449267193283	0.08355098782628922	-0.04036424561259366	-2.9093518839717945	-0.04054750394391249	-2.922560548873662
31.4903323937443	37.12642101044055	37.36452921868242	39.70926416781253	39.933049229357245	41.338873964926606	41.54991317311009	43.21086465393819	43.40377926361301	47.65937872469972	47.79497849738522	0.0847047863252527	0.08353158332234308	-0.04076125185711987	-2.9556686043133595	-0.04094572326089008	-2.9690448172004835
31.68007748761912	37.12028450990068	37.35834741093511	39.70216488449543	39.925909239168476	41.33110201695948	41.54210610722515	43.202258563610734	43.395147381124964	47.64853831511789	47.78414810157869	0.08468425733432178	0.08351136875443842	-0.041156628997072175	-3.002319021094081	-0.04134231224929863	-3.015864232246713
31.870965891135747	37.114072026367886	37.352088893827535	39.694962892704275	39.918665932883094	41.32320792218648	41.53417645171944	43.19350557729379	43.38636844842805	47.637482299562166	47.7731031054116	0.08466290156314667	0.08349034004745266	-0.041550376070887296	-3.049304687468066	-0.041737269971207525	-3.0630203597547734
32.063004493309954	37.10778292356566	37.34575302579792	39.68765741370485	39.911318527147856	41.31519080391852	41.52612332607076	43.18460469901429	43.377441466979356	47.62620937475207	47.76184220754177	0.0846407148863457	0.08346849313659417	-0.04194249209821521	-3.0966271566248906	-0.04213059546971465	-3.1105147656071495
32.25620022466719	37.10141656071272	37.339339160750725	39.68024766439445	39.903866234212344	41.30704978141426	41.51794584567143	43.17555492936439	43.368365434755574	47.614718236652365	47.7503641057534	0.08461769318956835	0.08344582396781634	-0.042332976080018625	-3.144287981701382	-0.042522287768719025	-3.1583490157145206
32.45056005749291	37.09497229249879	37.3328466480322	39.67273285729015	39.89630826191713	41.29878396988038	41.50964312182837	43.16635526551961	43.35913934627065	47.60300758055233	47.738667497034385	0.08459383236991667	0.08342232849823157	-0.042721826998743495	-3.192288715673385	-0.04291234587320503	-3.2065246759129877
32.64609100608406	37.0884494690602	37.32627483240599	39.66511220051722	39.888643813682144	41.29039248047215	41.50121426176339	43.1570047012575	43.349762192593865	47.59107610114575	47.72675107765456	0.08456912833637344	0.08339800269652779	-0.04310904381870273	-3.2406309112675444	-0.04330076876958344	-3.2550433118767614
32.84280012700226	37.08184743595556	37.319623054028746	39.65738489779774	39.880872088495096	41.28187442029414	41.492658368613746	43.147502226976506	43.34023296136833	47.578922492611525	47.71461354324438	0.08454357701022962	0.08337284254339304	-0.043494625486033556	-3.289316120836702	-0.04368755542587621	-3.3039064890062946
33.040694519328454	37.0751655341415	37.31289064842573	39.64955014843939	39.8729922809002	41.27322889240146	41.48397454143303	43.13784682971558	43.330550636829955	47.56654544869508	47.702253588874534	0.08451717432552015	0.08334684403193922	-0.04387857092895331	-3.3383458962616714	-0.044072704791574324	-3.353115772302772
33.239781324919136	37.06840309994824	37.30607694646649	39.641607147324315	39.86500358098701	41.264454995801024	41.47516187519235	43.12803749317382	43.32071419982674	47.55394366279025	47.68966990913603	0.08448991622945891	0.08332000316813	-0.044260879058043656	-3.387721788847557	-0.044456215798064136	-3.402672726275341
33.44006772866406	37.06155946505549	37.299181274340484	39.633555084898354	39.85690517437942	41.25555182545325	41.46621946078171	43.11807319773084	43.31072262783849	47.54111582802207	47.676861198221	0.08446179868287824	0.0832923159712124	-0.04464154876640691	-3.437445349214613	-0.04483808735921002	-3.4525789148683543
33.64156095874556	37.054633956467875	37.29220295353258	39.62539314716014	39.84869624222469	41.24651847227394	41.4571463850116	43.107952920467234	43.30057489499684	47.52806063732982	47.66382615000396	0.0844328176606732	0.08326377847415331	-0.045020578930135	-3.4875181272100235	-0.04521831837095647	-3.5028359012949295
33.84426828689945	37.04762589649082	37.285141300798934	39.617120515650605	39.840375961183014	41.23735402313645	41.44794173061519	43.097675635185674	43.29026997210597	47.51477678355103	47.65056345812414	0.08440296915224686	0.08323438672407506	-0.045397968408039446	-3.5379416717551067	-0.045596907711697554	-3.5534452479496395
34.04819702867729	37.04053460270628	37.27799562814249	39.608736367442646	39.83194350341685	41.22805756087431	41.438604576250434	43.08724031243245	43.2798068266634	47.501262959506036	47.63707181606793	0.08437224916196212	0.0832041367826998	-0.04577371604229086	-3.5887175307816506	-0.04597385424281697	-3.6044085163230193
34.25335454371064	37.03335938794837	37.2707652427888	39.60023987513082	39.82339803658075	41.21862816428384	41.4291339965027	43.07664591951911	43.269184422881445	47.48751785808302	47.62334991725231	0.0843406537095918	0.08317302472679196	-0.046147820658390515	-3.6398472510745705	-0.04634915680850327	-3.655727266838767
34.45974823597649	37.02609956027931	37.26344944716164	39.59163020682148	39.81473872381118	41.209064908127466	41.41952906188764	43.065891420545	43.25840172170889	47.47354017232385	47.60939645510868	0.08430817883077737	0.08314104664860646	-0.04652028106525563	-3.6913323781718645	-0.046722814236090926	-3.7074030587800735
34.66738555406454	37.01875442296511	37.25604753885886	39.58290652612285	39.80596472371667	41.1993668631369	41.40978883885433	43.05497577641976	43.24745768085328	47.45932859551041	47.595210123167384	0.08427482057748666	0.08310819865634032	-0.04689109605592989	-3.743174456275483	-0.04709482533623088	-3.7594374501431957
34.87627399144595	37.01132327445145	37.248558810628175	39.57406799213544	39.7970751903681	41.189533096016966	41.39991238978884	43.043897944886545	43.236351254803516	47.4448818212514	47.58078961514285	0.08424057501847813	0.08307447687458647	-0.047260264407427144	-3.7953750281085377	-0.0474651889032458	-3.8118319975428676
35.086421086743854	37.0038054083395	37.2409825503429	39.56511375944258	39.78806927328912	41.17956266944948	41.38989877301784	43.03265688054544	43.22508139485285	47.43019854356996	47.566133625019205	0.08420543823976491	0.08303987744479162	-0.047627784881100865	-3.847935634806163	-0.04783390371545693	-3.8645882561067992
35.29783442400536	36.99620011336185	37.233318040977856	39.55604297810123	39.778946117446864	41.16945464209764	41.379747042812774	43.02125153487748	43.21364704912229	47.415277456991625	47.55124084713648	0.08416940634508463	0.0830043965257152	-0.047993656222459435	-3.9008578157745433	-0.048200968534686695	-3.9177077792983255
35.51052163297529	36.98850667335855	37.22556456058539	39.54685479363304	39.76970486324301	41.15920806861068	41.369456249394396	43.00968085626912	43.20204716258466	47.400117256633116	47.53610997627755	0.08413247545637166	0.08296803029389349	-0.048357877162089835	-3.9541431085999648	-0.048566382107296135	-3.9711921188363704
35.72449038937153	36.98072436725298	37.217721382271186	39.537548347015424	39.76034464650468	41.1488219996287	41.35902543893728	42.997943790036864	43.190280677088744	47.384716638291295	47.52073970775539	0.08409464171423095	0.0829307749441061	-0.048720446415259744	-4.007793048906024	-0.04893014316405697	-4.02504282458267
35.93974841516195	36.972852469027956	37.209787774170366	39.528122774673086	39.7508645984759	41.13829548178808	41.34845365357504	42.986039278452594	43.17834653138407	47.36907429853302	47.50512873750098	0.08405590127841654	0.08289262668984546	-0.049081362682485974	-4.061809170249035	-0.04929225042037899	-4.0792614443971615
36.15630347884324	36.9648902477018	37.20176299942351	39.51857720846958	39.74126384580914	41.12762755772685	41.337739931405565	42.97396626076919	43.1662436611461	47.35318893478525	47.48927576215171	0.08401625032831311	0.08285358176378911	-0.04944062464973342	-4.116193003970693	-0.04965270257653742	-4.133849524003381
36.374163395721176	36.95683696730457	37.19364631615286	39.50891077569925	39.73154151055713	41.116817266090884	41.326883306496896	42.96172367324667	43.15397099900181	47.3370592454259	47.47317947914042	0.0839756850634195	0.08281363641827416	-0.04979823098828717	-4.170946079068926	-0.05001149831767293	-4.188808606866587
36.59333602819267	36.948691886854206	37.18543697743846	39.49912259907927	39.72169671016488	41.10586364153993	41.31588280889315	42.949310449178626	43.14152747455572	47.32068392987494	47.456838586784755	0.0839342017038351	0.08277278692577601	-0.05015418035550567	-4.226069922106944	-0.05036863631457322	-4.244140234096449
36.813829286029524	36.94045426033283	37.1771342312944	39.48921179674202	39.711728557461875	41.09476571475428	41.30473746462089	42.93672551891924	43.12891201441636	47.3040616886862	47.440251784377125	0.08389179649075008	0.08273102957938984	-0.0505084713947781	-4.281566057038617	-0.05072411522340303	-4.29984594427242
37.03565112666392	36.93212333666317	37.16873732064525	39.479177482227634	39.70163616065467	41.083522512441725	41.29344629569596	42.92396780991065	43.11612354222318	47.28719122363955	47.42341777227519	0.08384846568693803	0.08268836069331419	-0.05086110273549593	-4.337436005092968	-0.051077933685874655	-4.35592727331823
37.25880955547555	36.92369835968492	37.160245483302404	39.46901876447686	39.691418623319635	41.0721330573448	41.282008320130494	42.911036246710765	43.10316097867388	47.27007123783354	47.406335251992736	0.08380420557725045	0.082644776603336	-0.05121207299390562	-4.3936812846632165	-0.05143009032998691	-4.412385754406387
37.483312626080554	36.915178568131275	37.15165795194057	39.45873474782402	39.68107504439588	41.06059636824837	41.27042255194027	42.89792975102149	43.09002324155218	47.2527004357785	47.389002926291035	0.08375901246911653	0.08260027366732237	-0.0515613807726254	-4.4503034111276065	-0.051780583769499344	-4.469222917765364
37.70916844062219	36.906563195605614	37.14297395407452	39.448324531990544	39.6706045181787	41.04891145998774	41.25868800115274	42.88464724171754	43.07670924575616	47.235077523490176	47.37141949927077	0.08371288269304134	0.08255484826571072	-0.05190902466141267	-4.507303896745725	-0.052129412604926983	-4.526440290585015
37.93638515006311	36.897851470558045	37.1341927120355	39.43778721207834	39.660006134312844	41.037077343456836	41.24680367381481	42.871187634875405	43.063217903326674	47.21720120858356	47.35358367646407	0.08366581260311177	0.08250849680200384	-0.05225500323716403	-4.564684250531172	-0.05247657542339823	-4.58403939688742
38.164970954479706	36.88904261626231	37.125313442948254	39.42712187856375	39.64927897778654	41.025093025616975	41.234768572001634	42.857549843803085	43.04954812347671	47.19907020036739	47.335494164927404	0.08361779857750223	0.08246121570326828	-0.052599315064128405	-4.622445978066935	-0.052822070798526966	-4.6420217573149785
38.39493410335793	36.880135850792676	37.11633535870783	39.41632761729173	39.638422128925484	41.01295750950596	41.22258169382541	42.84373277907006	43.03569881262084	47.180683209938955	47.31714967333466	0.08356883701898185	0.08241300142063218	-0.05294195869417706	-4.680590581408978	-0.053165897291265196	-4.700388889079477
38.626282895891045	36.87113038700081	37.10725766595653	39.40540350947008	39.627434663387135	41.000669794247415	41.21024203344454	42.82973534853769	43.02166887440521	47.16203895027915	47.298548912070494	0.08351892435542753	0.08236385042979005	-0.05328293266720152	-4.739119558932543	-0.053508053449988324	-4.759142305773821
38.859025681279114	36.862025432492985	37.09807956606105	39.394348631664265	39.6163156521554	40.98822887506065	41.197748581073306	42.815556457390166	43.00745720973797	47.14313613634808	47.2796905933243	0.08346805704033579	0.08231375923150565	-0.05362223551075829	-4.798034405153885	-0.05384853781011145	-4.818283517201053
39.09317085903034	36.85282018960733	37.08880025508978	39.38316205579239	39.605064161535644	40.97563374327093	41.18510032299198	42.80119500816599	42.99306271682033	47.12397348518108	47.26057343118458	0.08341623155334148	0.08226272435211979	-0.053959865741248336	-4.857336610649327	-0.05418734889526888	-4.877814029293404
39.328726879264174	36.84351385539095	37.07941892378996	39.37184284912028	39.59367925314964	40.962883386319774	41.172296241556936	42.78664990078948	42.97848429117762	47.10454971598467	47.241196141733276	0.08336344440073354	0.08221074234406091	-0.05429582186332027	-4.917027661857901	-0.05452448521678832	-4.937735343913118
39.56570224301631	36.83410562157771	37.06993475756537	39.36039007425728	39.582159983931426	40.94997678777624	41.159335315211756	42.7719200326034	42.96372082569144	47.08486355023347	47.22155744314105	0.08330969211597876	0.08215780978635602	-0.05463010237025401	-4.977109040928553	-0.054859945274102984	-4.998048958700565
39.80410550254544	36.82459467456557	37.06034693645384	39.34880278915197	39.57050540612288	40.936912927348004	41.14621651849814	42.75700429840134	42.948771210631634	47.06491371176687	47.20165605576234	0.08325497126024166	0.08210392328514549	-0.054962705744642903	-5.037582225611914	-0.05519372755534846	-5.0587563669678275
40.04394526164196	36.81498019539443	37.050654635105005	39.337080047088335	39.55871456726996	40.92369078089326	41.132938822067615	42.74190159046109	42.933634333689184	47.044698926886305	47.18149070223108	0.08319927842291346	0.08204907947419983	-0.0552936304580669	-5.098448689072029	-0.05552583053695059	-5.119859057494068
40.28523017593832	36.80526135972399	37.04085702275821	39.325220896682275	39.54678651021913	40.910309320432745	41.11950119269345	42.726610798578115	42.91830908000929	47.02421792445269	47.1610601075566	0.08314261022213802	0.08199327501543834	-0.055622874971845704	-5.159709899756308	-0.05585625268452077	-5.181358514407293
40.52796895322162	36.795437337811755	37.03095326322059	39.31322438187841	39.53472027311417	40.89676751416233	41.10590259328301	42.71113081009966	42.902794332225035	47.0034694359842	47.1403629992198	0.08308496330534122	0.08193650659944963	-0.05595043773662667	-5.221367321208163	-0.05618499245240116	-5.243256217006092
40.77217035374772	36.78550729449124	37.020942514845274	39.301089541947235	39.52251488939323	40.88306432646599	41.09214198289064	42.695460509959304	42.887088970491476	46.98245219575427	47.11939810726966	0.08302633434976386	0.08187877094601545	-0.05627631719316639	-5.283422411937863	-0.05651204828447476	-5.305553639603204
41.017843190557436	36.77547038915029	37.01082393050973	39.28881541148253	39.51016938778632	40.86919871792913	41.07821831673075	42.67959878071186	42.87119187252017	46.961164940889816	47.098164164419934	0.08296672006299481	0.08182006480463493	-0.05660051177255809	-5.345876625270648	-0.05683741861416536	-5.3682522513836375
41.26499632979458	36.76532577570955	37.00059665759433	39.276401020399135	39.49768279231306	40.855169645352305	41.0641305461915	42.663544502568826	42.855101913614156	46.93960641146967	47.076659906146126	0.08290611718350833	0.08176038495505132	-0.05692301989593318	-5.408731409148459	-0.05716110186450862	-5.431353516217314
41.51363869102594	36.75507260260125	36.9902598379611	39.26384539393123	39.48505412228085	40.84097606176558	41.049877618848875	42.6472965534343	42.83881796670357	46.917775350623366	47.0548840707828	0.08284452248119964	0.08169972820778337	-0.057243839975157584	-5.471988205994421	-0.057483096448535775	-5.494858892504453
41.763779247563185	36.74471001274797	36.9798126079326	39.25114755263069	39.472282392283326	40.82661691644298	41.03545847848112	42.63085380894132	42.8223389023814	46.895670504629884	47.03283539962088	0.08278193275792697	0.08163809140465267	-0.05756297041303071	-5.535648452543683	-0.057803400769643076	-5.558769833020051
42.0154270267867	36.734237143541726	36.969254098271065	39.23830651236604	39.459366612199254	40.81209115491771	41.020872065083665	42.61421514248864	42.80566358894002	46.87329062301674	47.01051263700533	0.08271834484805166	0.08157547141931884	-0.057880409603313865	-5.599713579678792	-0.058122013221392876	-5.623087784725612
42.26859111047143	36.72365312682317	36.95858343415764	39.22532128432157	39.446305787191704	40.79739771899747	41.00611731488454	42.59737942527801	42.78879089240801	46.8506344586592	46.987914530432974	0.08265375561898206	0.0815118651578124	-0.05819615593122762	-5.664185012269627	-0.05843893218825258	-5.6878141886290905
42.523280635114425	36.71295708886107	36.94779973517189	39.212190874997006	39.4330989177076	40.78253554678053	40.991193160360034	42.580345526351834	42.771719676587466	46.82770076787953	46.96503983065036	0.0825881619717173	0.08144726955907275	-0.05851020777329552	-5.729064168968762	-0.05875415604545253	-5.7529504795802495
42.77950479226489	36.702148150331986	36.93690211527163	39.19891428620749	39.419744999477864	40.767503572672105	40.97609853025114	42.56311231263158	42.75444880309193	46.804488310546645	46.941887291752124	0.08252156084139603	0.08138168159548377	-0.05882256349788406	-5.7943524620804965	-0.0590676831592134	-5.818498086112413
43.03727282885567	36.691225426300015	36.925889682772656	39.18549051508382	39.40624302351755	40.75230072740105	40.9608323495801	42.54567864895611	42.736977131384464	46.78099585017546	46.91845567127891	0.08245394919784166	0.0813150982734134	-0.059133221465557995	-5.860051297378959	-0.05937951188735724	-5.884458430282393
43.29659404753705	36.680188026197	36.91476154032908	39.17191855407329	39.39259197612676	40.73692593803731	40.94539353966765	42.52804339812107	42.71930351881662	46.75722215402678	46.89474373031608	0.08238532404611483	0.08124751663375676	-0.059442180028725033	-5.926162073898922	-0.05968964057898063	-5.950832927463125
43.55747780701245	36.66903505380279	36.903516784913634	39.15819739094081	39.378790838891724	40.72137812800959	40.92978101815062	42.510205420918346	42.701426820667514	46.73316599320686	46.87075023359191	0.08231568242706168	0.08117893375247577	-0.059749437532488514	-5.992686183804835	-0.05999806757503734	-6.017622986178139
43.81993352237618	36.65776560722572	36.89215450779834	39.144326008770406	39.364838588686446	40.70565621712355	40.91399369900011	42.49216357617614	42.68334589018361	46.70882614276738	46.846473949576456	0.08224502141786887	0.08110934674114358	-0.06005499231457634	-6.059625012187098	-0.060304791208523056	-6.084830007938763
44.08397066545326	36.64637877888353	36.880673794535305	39.130303385967196	39.35073419767455	40.689759121580515	40.898030492539895	42.473916720799515	42.66505957861879	46.68420138180513	46.82191365057984	0.0821733381326157	0.08103875274748983	-0.06035884270559677	-6.12697993688198	-0.06060980980470276	-6.152455387038572
44.349598765141174	36.6348736554843	36.869073724938	39.11612849625976	39.33647663331178	40.67368575399663	40.881890305465674	42.45546370981131	42.6465667352751	46.659290493562	46.797068112851235	0.08210062972282821	0.08096714895594684	-0.06066098702923739	-6.194752328287905	-0.060913121681082316	-6.22050051035967
44.6168274077539	36.623249318007794	36.85735337306254	39.10180030870295	39.32206485834885	40.65743502342251	40.86557204086449	42.43680339639369	42.627866207543846	46.63409226552478	46.77193611667747	0.08202689337803697	0.08089453258819623	-0.060961423602577725	-6.2629435491853656	-0.061214725147934246	-6.2889667572117105
44.88566623736761	36.61150484168703	36.84551180718939	39.087317787681094	39.30749783083463	40.64100583536332	40.84907459823484	42.417934631930024	42.60895684094718	46.60860548952512	46.74651644648175	0.08195212632633295	0.08082090090371873	-0.06126015073624558	-6.331554954551393	-0.061514618508425656	-6.357855499130892
45.15612495616904	36.599639295990094	36.833548089805355	39.072679892911665	39.292774504119926	40.62439709179945	40.832396873507136	42.398856266047275	42.58983747918018	46.58282896183927	46.72080789092248	0.08187632583492643	0.08074625120034176	-0.06155716673470124	-6.400587891362193	-0.06181280005877454	-6.4271680996844225
45.42821332480542	36.5876517446023	36.82146127758577	39.05788557944942	39.277893826861614	40.60760769120757	40.81553775906477	42.37956714665889	42.57050696415345	46.556761483287914	46.69480924299192	0.08179948921070497	0.08067058081479223	-0.061852469896422235	-6.470043698409427	-0.06210926808859085	-6.496905914286799
45.701941162736816	36.575541245408566	36.80925042137706	39.042933797690935	39.262854743027304	40.590636528582266	40.79849614376565	42.360066120008156	42.55096413603612	46.53040185933592	46.66851930011495	0.08172161380079447	0.08059388712324554	-0.06214605851407384	-6.539923706100126	-0.06240402088090491	-6.567070289995172
45.97731834859046	36.56330685047616	36.796914566179574	39.02782349337966	39.24765619190037	40.57348249545817	40.78127091296424	42.340352030711976	42.531207833299376	46.503748900191916	46.641936864247675	0.08164269699311925	0.08051616754187955	-0.062437930874821745	-6.610229236264786	-0.06269705671259374	-6.637662565312894
46.25435482051728	36.55094760603773	36.784452751130765	39.01255360761146	39.2322971080856	40.5561444799326	40.763860948534166	42.32042372180522	42.51123689276052	46.47680142090796	46.615060741976066	0.08156273621696247	0.08043741952742661	-0.06272808526038887	-6.680961601951822	-0.06298837385436684	-6.70868406999125
46.533060576550575	36.538462552474684	36.77186400948869	38.997123076840566	39.21677642151523	40.53862136668871	40.74626512889129	42.30028003478552	42.491050149627476	46.449558241478904	46.58788974461445	0.08148172894353083	0.08035764057772778	-0.06301651994766644	-6.752122107256582	-0.06327797057123519	-6.780136124835735
46.813445674966815	36.52585072430071	36.75914736861571	38.98153083288597	39.20109305745539	40.52091203701907	40.72848232901728	42.27991980965833	42.470646437543614	46.4220181869416	46.56042268830385	0.08139967268651352	0.08027682823228624	-0.06330323320842979	-6.823712047082154	-0.06356584512262486	-6.852020041492324
47.09552023464871	36.51311115014599	36.74630184996282	38.96577580293857	39.18524593651334	40.50301536885008	40.71051142048386	42.25934188498293	42.45002458863346	46.39418008747421	46.53265839411038	0.08131656500264822	0.08019498007282262	-0.0635882233098215	-6.895732706942908	-0.06385199576247658	-6.924337122234647
47.37929443545016	36.500242852741415	36.73332646905402	38.949856909568496	39.169233974644875	40.484930236766495	40.69235127147746	42.23854509791842	42.429183433548495	46.36604277849508	46.50459568812334	0.08123240349228247	0.0801120937238301	-0.06387148851464985	-6.968185362795339	-0.0641364207395867	-6.997088659777546
47.66477851856398	36.48724484890333	36.72022023547124	38.93377307073308	39.15305608316243	40.466655512036816	40.67400074682446	42.217528284270486	42.4081218015136	46.33760510076152	46.47623340155317	0.08114718579993967	0.08002816685312918	-0.06415302708133197	-7.041071280768847	-0.06441911829774938	-7.070275937036058
47.951982786891236	36.47411614951865	36.706982152839615	38.91752319978553	39.13671116874377	40.44819006263914	40.65545870801704	42.19629027853862	42.38683852037417	46.30886590046847	46.44757037082947	0.08106090961488031	0.07994319717242518	-0.06443283726432014	-7.114391717006583	-0.06470008667602656	-7.143900226939877
48.24091760541319	36.460855759530205	36.69361121881298	38.90110620548371	39.120198133440944	40.42953275328746	40.636724013239466	42.17482991396362	42.365332416643284	46.27982402934669	46.41860543769834	0.08097357267166823	0.0798571824378627	-0.0647109173144429	-7.188147917441711	-0.06497932410903218	-7.217962792211438
48.53159340156531	36.44746267792265	36.68010642506003	38.88452099199987	39.10351587469013	40.410682445458605	40.61779551739506	42.15314602257583	42.343602315549845	46.25047834476099	46.38933744932011	0.08088517275073372	0.07977012045058199	-0.06498726547854972	-7.262341117541837	-0.06525682882686112	-7.292464885134905
48.82402066561362	36.43393589770875	36.666466757250625	38.86776645893082	39.08666328532177	40.39163799741992	40.59867207213368	42.13123743524384	42.3216470410869	46.22082770980813	46.3597652583664	0.08079570767893797	0.07968200905727586	-0.06526188000039213	-7.3369725421443945	-0.0655325990555582	-7.367407747339712
49.11820995103327	36.420274405915826	36.65269119504268	38.850841501308345	39.069639253571395	40.37239826425706	40.57935252587987	42.10910298172334	42.29946541606063	46.19087099341418	46.329887723117146	0.08070517533013724	0.07959284615074574	-0.06553475912045315	-7.4120434052183555	-0.0658066330171323	-7.442792609581375
49.41417187488941	36.406477183573	36.638778712069374	38.83374500961073	39.052442663091	40.352962097902896	40.55983572386142	42.08674149070698	42.277056262139716	46.16060707043201	46.299703707557384	0.08061357362574635	0.07950262967045674	-0.06580590107625994	-7.487554909633218	-0.0660789289301249	-7.5186206915395815
49.71191711822035	36.39254320569848	36.624728275926806	38.8164758697743	39.035072392960856	40.33332834716655	40.5401205081386	42.06415178987421	42.25441839990517	46.13003482173807	46.26921208147351	0.08052090053530284	0.07941135760309385	-0.06607530410254014	-7.563508246935271	-0.06634948500936844	-7.5948932015508035
50.01145642642306	36.37847144128766	36.610538848162165	38.79903296320603	39.0175273177022	40.313495857763414	40.520205717634134	42.04133270594206	42.23155064890096	46.099153134329164	46.238411720549664	0.08042715407702954	0.07931902798311899	-0.06634296643139237	-7.639904597121131	-0.0666182994662563	-7.6716113363836484
50.3128006096408	36.364260853301325	36.59620938426229	38.78141516679637	38.99980630729031	40.29346347234541	40.500090188163576	42.01828306471606	42.20845182768478	46.06796090141864	46.2073015064635	0.08033233231839812	0.07922563889332337	-0.06660888629274098	-7.716745128434923	-0.0668853705092829	-7.748776281050596
50.61596054315354	36.349910398654515	36.58173883364263	38.76362135293285	38.98190822716808	40.27323003053206	40.47977275246628	41.99500169114177	42.18512075387942	46.03645702253224	46.1758803269816	0.08023643337669062	0.07913118846538436	-0.06687306191406606	-7.794030997080881	-0.06715069634388726	-7.826389208514229
50.9209471677702	36.335419028205855	36.56712613963694	38.74565038951436	38.96383193826063	40.25279436894223	40.4592522402373	41.97148740935697	42.16155624422489	46.004640403603794	46.1441470760549	0.08013945541956115	0.07903567488041896	-0.06713549152112819	-7.871763347047818	-0.06741427517283682	-7.9044512794935144
51.22777149022361	36.320785686747186	36.55237023948703	38.727501139965774	38.945576296990005	40.232155321226145	40.438527478159386	41.94773904274396	42.137757114630595	45.97250995707007	46.11210065391322	0.08004139666559741	0.07893909636953692	-0.06739617333786896	-7.9499433098399095	-0.06767610519634104	-7.982963642198229
51.53644458356769	36.306009312994	36.537470064333554	38.709172463253566	38.92714015529101	40.211311718098486	40.41759728993624	41.92375541398282	42.11372218022855	45.94006460196577	46.079739967159995	0.07994225538488012	0.07884145121439412	-0.06765510558649623	-8.02857200422386	-0.06793618461223616	-8.061927432092489
51.84697758757708	36.29108883957608	36.52242453920672	38.69066321390182	38.90852236062728	40.190262387371774	40.396460496325794	41.89953534510477	42.08945025542652	45.90730326401756	46.047063928866095	0.07984202989954142	0.07874273774774294	-0.0679122864879389	-8.1076505360179	-0.06819451161619838	-8.141343771656466
52.15938170914916	36.27602319302881	36.507232583018165	38.671972242008934	38.88972175600837	40.169006153990566	40.37511591517467	41.87507765754635	42.064940153962326	45.87422487573797	46.01407145866373	0.07974071858432585	0.07864295435398551	-0.06816771426203161	-8.187179997845305	-0.06845108440202807	-8.221213770134455
52.47366822270851	36.26081129378498	36.491893108552716	38.65309839326498	38.87073718000712	40.14754184006609	40.35356236145278	41.85038117220371	42.04019068895796	45.840828376518665	45.98076148283936	0.07963831986714395	0.07854209946972177	-0.06842138712746504	-8.267161468862469	-0.06870590116168529	-8.30153852328931
52.789848470613855	36.24545205616714	36.47640502246123	38.634040508969846	38.851567466778064	40.12586826491188	40.331798647289084	41.825444709487854	42.015200672974856	45.807112712723345	45.94713293442677	0.07953483222963018	0.07844017158429994	-0.06867330330202037	-8.347596014502415	-0.06895896008545321	-8.382319113116864
53.107933863567155	36.22994438838055	36.46076722525372	38.614797426051936	38.83221144607636	40.10398424507976	40.30982358200765	41.8002670893801	41.989968918069245	45.77307683778012	45.91318475329925	0.07943025420769707	0.07833716924036246	-0.06892346100323721	-8.428484686295633	-0.0692102593624142	-8.463556607654937
53.42793588102576	36.21428719250648	36.444978611293024	38.59536797708743	38.81266794327729	40.0818885943964	40.28763597216446	41.77484713148794	41.96449423584813	45.738719712273046	45.878915886261375	0.07932458439208909	0.07823309103439326	-0.06917185844783091	-8.509828521509917	-0.0694597971803006	-8.545252060655002
53.74986607161648	36.19847936449656	36.42903806878933	38.57575099032077	38.79293577939679	40.05958012400118	40.2652346215851	41.74918365510191	41.93877543752599	45.70404030403386	45.844325287140556	0.0792178214289325	0.0781279356172632	-0.06941849385232501	-8.591628542947547	-0.06970757172579312	-8.627406511358458
54.073736053552395	36.18251979416709	36.41294447979494	38.55594528968512	38.77301377111235	40.03705764238381	40.242618331402824	41.72327547925228	41.912811333981665	45.66903758823223	45.80941191687767	0.07910996402028751	0.07802170169477293	-0.06966336543336382	-8.673885758712458	-0.06995358118483352	-8.710020984238326
54.399557515052166	36.1664073651945	36.396696720199984	38.535949694824126	38.752900730784916	40.01431995542339	40.219785900097534	41.697121422766784	41.88660073581604	45.63371054746618	45.77417474361757	0.07900101092469536	0.07791438802819495	-0.0699064714073927	-8.756601161874642	-0.07019782374245409	-8.793096488690935
54.727342214761876	36.15014095511119	36.38029365972853	38.51576302111421	38.73259546648138	39.99136586642782	40.196736123535466	41.670720304328746	41.86014245341011	45.59805817185161	45.7386127427988	0.07889096095772706	0.07780599343481359	-0.07014780999130465	-8.839775730253677	-0.07044029758335313	-8.876634018811274
55.057101982179326	36.133719435301984	36.36373416193547	38.49538407968754	38.712096781997886	39.96819417617396	40.17346779500937	41.64407094253545	41.83343529698367	45.562079459111175	45.70272489724285	0.07877981299252497	0.07769651678846459	-0.07038737940241191	-8.923410426142254	-0.07068100089188079	-8.960634553099226
55.38884871808102	36.11714167100128	36.347017084203934	38.47481167745585	38.691403476883835	39.94480368294848	40.149979705279684	41.61717215595741	41.80647807665436	45.52577341466266	45.66651019724279	0.0786675659603496	0.07758595702007026	-0.0706251778586875	-9.00750619603241	-0.07091993185213141	-9.045099054177626
55.722594394951685	36.10040652129086	36.33014127774351	38.45404461713493	38.67051434646676	39.92119318258946	40.126270642616205	41.59002276319778	41.77926960249747	45.48913905170663	45.629967640651415	0.07855421885111685	0.07747431311817576	-0.07086120357870129	-9.092063970308118	-0.07115708864833437	-9.130028468528508
56.058351057416104	36.083512839098475	36.31310558758908	38.433081697270204	38.64942818187791	39.89736146852885	40.10233939284063	41.56262158295276	41.75180868460609	45.45217539131368	45.59309623296868	0.07843977071393916	0.07736158412947951	-0.0710954547820819	-9.177084663010646	-0.071392469464719	-9.215423726189329
56.39613082267415	36.066459471196886	36.29590885260037	38.41192171226253	38.6281437700787	39.873307331835285	40.07818473936988	41.53496743407191	41.72409413315196	45.41488146251053	45.55589498742871	0.07832422065766043	0.07724776915936568	-0.07132792968964452	-9.262569171546602	-0.07162607248593389	-9.30128574048831
56.7359458809379	36.04924525820382	36.27854990546217	38.39056345239539	38.60665989388786	39.84902956125804	40.0538054632599	41.50705913561955	41.69612475844668	45.377256302365986	45.51836292508587	0.07820756785139062	0.07713286737243207	-0.07155862652346201	-9.348518376394168	-0.07185789589725289	-9.387615407759768
57.07780849587155	36.03186903458253	36.26102757268533	38.36900570386245	38.584975332009506	39.824526943271465	40.029200343250544	41.47889550693632	41.667899371003564	45.339298956075794	45.480499074900486	0.07808981152503808	0.07701687799301442	-0.07178754350688621	-9.43493314079933	-0.07208793788432644	-9.474413607011229
57.42173100503407	36.014329628643196	36.24334067460857	38.34724724879632	38.56308885906209	39.79979826212042	40.00436815581112	41.45047536770149	41.639416781600126	45.30100847704711	45.442302473823915	0.07797095096983642	0.07689980030571138	-0.07201467886493162	-9.521814310509399	-0.0723161966337571	-9.561681199672421
57.7677258203244	35.99662586254499	36.22548802540086	38.325286865297805	38.54099924560801	39.77484229986615	39.97930767518657	41.42179753799563	41.610675801340875	45.26238392698197	45.403772166882646	0.07785098553887278	0.07678163365590439	-0.07224003082454544	-9.609162713496517	-0.07254267033329853	-9.649419029306046
58.115805428429454	35.978756552298826	36.20746843306469	38.30312332746618	38.51870525818421	39.74965783643319	39.954017673444504	41.39286083836384	41.58167524172081	45.223424375960164	45.364907207261986	0.07772991464761006	0.0766623774502759	-0.07246359761425225	-9.696979159598413	-0.0727673571715215	-9.737627921244894
58.465982391274686	35.96072050777123	36.18928069944029	38.280755405430476	38.49620565933376	39.724243649657055	39.92849692052328	41.36366408987977	41.55241391468963	45.18412890252151	45.325706656389166	0.07760773777440842	0.07654203115732554	-0.07268537746482906	-9.78526444027466	-0.07299025533838233	-9.826308682336276
58.818269346477535	35.94251653268853	36.17092362021026	38.25818186538124	38.473499207637985	39.69859851533246	39.90274418428041	41.33420611420971	41.522890632716035	45.14449659374699	45.28616958401532	0.07748445446104199	0.07642059430788095	-0.07290536860929109	-9.874019328292889	-0.07321136302542186	-9.915462100644618
59.172679007803275	35.924143424642246	36.152395984905446	38.23540146960358	38.45058465774984	39.67272120726265	39.87675823054213	41.30448573367764	41.49310420885306	45.10452654533951	45.24629506829711	0.07736006431321424	0.07629806649560879	-0.07312356928282071	-9.963244577392288	-0.07343067842553097	-10.00508894509494
59.52922416562417	35.90559997509518	36.13369657691139	38.21241297651092	38.42746076042807	39.64661049730933	39.85053782315374	41.27450177133063	41.46305345680378	45.06421786170369	45.2060821958776	0.07723456700106862	0.07617444737752033	-0.07333997772320089	-10.05294092200711	-0.07364819973332004	-10.095189965182726
59.887917687380885	35.88688496938822	36.114824173475746	38.18921514067962	38.40412626257216	39.62026515544348	39.82408172403061	41.244253051004755	41.43273719098743	45.023569656024726	45.16553006196617	0.07710796225969724	0.0760497366744742	-0.07355459217084359	-10.143109076931069	-0.07386392514543871	-10.185765890668335
60.24877251804685	35.86799718674833	36.095777545716516	38.16580671288477	38.38057990725843	39.593683949797025	39.797388693210166	41.21373839739174	41.4021542266064	44.98258105034691	45.124637770417884	0.07698024988964404	0.07592393417167796	-0.07376741086882532	-10.23374973700902	-0.07407785286041957	-10.276817431239579
60.6118016805955	35.84893540029703	36.0765554586312	38.14218644013657	38.356820433776896	39.56686564671526	39.77045748890463	41.18295663610587	41.371303379713474	44.941251175650656	45.08340443381198	0.0768514297574071	0.07579703971918286	-0.07397843206328503	-10.32486357682319	-0.07428998107899787	-10.368345276187029
60.97701827647021	35.8296983770601	36.0571566711069	38.11835306571794	38.33284657766929	39.53980901081016	39.74328686755474	41.151906593751775	41.34018346727994	44.89957917192939	45.04182917352972	0.07672150179593591	0.07566905323237767	-0.07418765400326777	-10.416451250355749	-0.07450030800405472	-10.460350094074784
61.34443548605718	35.81028487797799	36.037579935931305	38.09430532922298	38.30865707076784	39.51251280501454	39.715875583884156	41.12058709799252	41.30879330726405	44.85756418826507	44.999911119831324	0.07659046600512509	0.07553997469247774	-0.07439507494103736	-10.50851339066594	-0.07470883184100074	-10.552832532416687
61.71406656916102	35.790693657917366	36.017823999804605	38.070041966596506	38.28425064123524	39.484975790637094	39.68822239095489	41.08899697761843	41.27713171868019	44.81520538290326	44.957649411932216	0.07645832245230337	0.0754098041470116	-0.07460069313211193	-10.601050609559024	-0.07491555079769796	-10.645793217327082
62.085924865483435	35.770923465683325	35.99788760335239	38.045561710174354	38.25962601360544	39.45719672741824	39.660326040223566	41.05713506261628	41.24519752166855	44.77250192332694	44.91504319807838	0.07632507127271991	0.07527854171030109	-0.07480450683542017	-10.694063497248862	-0.07512046308468001	-10.73923275319612
62.46002379510434	35.75097304403291	35.977769481139575	38.02086328872504	38.23478190882563	39.42917437358695	39.632185281598495	41.0250001842394	41.2129895375655	44.72945298632995	44.87209163562101	0.07619071267002722	0.0751461875639411	-0.07500651431351457	-10.787552622034127	-0.07532356691538666	-10.833151722351431
62.83637685896657	35.73084112968933	35.95746836168521	37.99594542749208	38.20971704429906	39.4009074859183	39.60379886349774	40.992591175077884	41.18050658897435	44.68605775808907	44.82879389109024	0.07605524691675665	0.07501274195727285	-0.07520671383253585	-10.881518529931782	-0.07552486050612828	-10.927550684692505
63.21499763936286	35.71052645335739	35.93698296747842	37.970806848237594	38.184430133929084	39.37239481979212	39.57516553290804	40.95990686912976	41.14774749983691	44.64231543423553	44.78514914026811	0.07591867435479376	0.07487820520785268	-0.07540510366238351	-10.97596174435057	-0.0757243420760716	-11.022430177332353
63.59589980042612	35.69002773973978	35.91631201499543	37.94544626928686	38.158919888164235	39.343635129252355	39.54628403544482	40.92694610187257	41.114711095505655	44.59822521992555	44.741156568260834	0.07578099539584585	0.07474257770191968	-0.07560168207693607	-11.070882765732676	-0.07592200984774422	-11.117790714278271
63.979097088622495	35.66934370755462	35.895454214717354	37.919862405573966	38.1331850140442	39.314627167067535	39.51715311541275	40.89370771033561	41.081396202816194	44.553786329909975	44.696815369569826	0.075642210521908	0.07460585989485438	-0.07579644735407243	-11.166282071211754	-0.076117862046992	-11.213632786065318
64.36460333324754	35.6484730695538	35.87440827114946	37.89405396868847	38.10722421524711	39.285369684791945	39.48777151586766	40.86019053317259	41.04780165016074	44.508997988603014	44.6521247481624	0.07550232028572121	0.07446805231163783	-0.07598939777574998	-11.262160114236394	-0.07631189690287954	-11.309956859361591
64.75243244692527	35.62741453254271	35.85317288284124	37.8680196669233	38.08103619213781	39.25586143282802	39.45813797867913	40.82639341073519	41.013926267561956	44.463859430150066	44.60708391754124	0.07536132531122924	0.07432915554730204	-0.07618053162810412	-11.358517324211789	-0.07650411264799573	-11.406763376620802
65.14259842611021	35.606166797400824	35.83174674240783	37.841758205323615	38.05461964181734	39.22610116048942	39.428251244594286	40.792315185146876	40.979768886747536	44.418369898494696	44.561692100813275	0.07521922629402732	0.07418917026737883	-0.07636984720173245	-11.455354106159575	-0.0766945075186527	-11.504052755739394
65.53511535159264	35.584728559103525	35.81012853655217	37.81526828573681	38.027973258173326	39.196087616065185	39.39811005330214	40.757954700377546	40.945328341225164	44.37252864744458	44.515948530757335	0.07507602400180936	0.07404809720834112	-0.07655734279159532	-11.552670840323117	-0.07688307975489295	-11.601825389661826
65.92999738900669	35.56309850674505	35.788316946088855	37.78854860686379	38.00109573193181	39.16581954688486	39.36771314349943	40.7233108023187	40.910603466358445	44.32633494073662	44.46985244989139	0.07493171927480657	0.07390593717804164	-0.07674301669725025	-11.650467881810073	-0.07706982760041825	-11.70008164596402
66.32725878934137	35.54127532356266	35.766310645968815	37.76159786431119	37.97398575071015	39.135295699384564	39.33705925295716	40.68838233885925	40.87559309944335	44.279788052101125	44.42340311053872	0.07478631302622517	0.07376269105614632	-0.0769268672228236	-11.748745560199495	-0.07725474930297338	-11.79882186654686
66.72691388945532	35.51925768696188	35.74410830530517	37.73441475064498	37.94664199907087	39.10451481917409	39.306147118588065	40.65316815996189	40.84029607978502	44.23288726532501	44.37659977489298	0.07463980624267362	0.07361835979456066	-0.07710889267721655	-11.847504179168936	-0.07743784311444557	-11.898046367206007
67.12897711259382	35.49704426854306	35.72170858740054	37.706997955445075	37.91906315857709	39.07347565110497	39.2749754765153	40.617667117740154	40.80471124877564	44.18563187431415	44.32944171508281	0.07449219998458896	0.07347294441785306	-0.07728909137420459	-11.946744016129742	-0.07761910729065136	-11.997755437232627
67.53346296890952	35.4746337341291	35.699110149775414	37.67934616536122	37.891247907848864	39.042176939339484	39.24354306214211	40.58187806653603	40.768837449972686	44.138021183154684	44.281928213235304	0.07434349538665648	0.07332644602367228	-0.07746746163241625	-12.046465321792311	-0.07779854009180553	-12.097949339045954
67.94038605598601	35.452024743794475	35.676311644197824	37.65145806417017	37.86319492262085	39.01061742742095	39.211848610222326	40.54579986299831	40.73267352917785	44.090054506173566	44.234058561538625	0.07419369365822125	0.07317886578315884	-0.07764400177551067	-12.146668319815944	-0.07797613978235063	-12.1986283077822
68.3497610593647	35.42921595189548	35.65331171671436	37.623332332833904	37.834902875801326	38.9787958583446	39.17989085493227	40.50943136616142	40.69621833451681	44.0417311679979	44.18583206230389	0.07404279608369845	0.07303020494135135	-0.07781871013237662	-12.247353206403204	-0.07815190463119848	-12.299792550891652
68.7616027530747	35.40620600710178	35.63010900768241	37.59496764955925	37.806370437532216	38.946710974629966	39.14766852994331	40.472771437525076	40.659470716519294	43.993050503613674	44.13724802802593	0.0738908040229748	0.07288046481758667	-0.07799158503686243	-12.348520149859723	-0.07832583291179418	-12.401442247734849
69.17592600016614	35.38299355242939	35.60670215180377	37.56636268985883	37.77759627525062	38.914361518394074	39.11518036849585	40.43581894113447	40.62242952820027	43.944011858423295	44.08830578144342	0.07373771891180346	0.07272964680589672	-0.0781626248282592	-12.450169290243139	-0.078497922902109	-12.50357754916422
69.59274575324658	35.359577225274776	35.583089778159675	37.53751612661296	37.748579053751584	38.88174623142564	39.08242510347412	40.39857274366106	40.585093625141425	43.8946145883023	44.03900465559792	0.07358354226219646	0.07257775237539436	-0.07833182785124393	-12.552300738928352	-0.07866817288493166	-12.606198577129362
70.01207705502031	35.33595565745051	35.55927051024699	37.50842663013323	37.719317435252	38.84886385526052	39.049401467482205	40.36103171448416	40.54746186557352	43.84485805965508	43.98934399389216	0.07342827566280714	0.07242478307066011	-0.07849919245578008	-12.654914578184616	-0.07883658114771919	-12.70930542422866
70.43393503883172	35.31212747522227	35.535242966016135	37.47909286822721	37.68981007945614	38.81571313125818	39.01610819292115	40.32319472577318	40.5095331104594	43.7947416494698	43.93932315014748	0.07327192077930982	0.0722707405121164	-0.07866471699740885	-12.75801086075262	-0.07900314598282421	-12.812898153294555
70.85833492921113	35.28809129934721	35.511005757910084	37.449513506264495	37.66005564362225	38.78229280067925	38.98254401206718	40.28506065257037	40.471306223577685	43.744264745372234	43.8889414886602	0.07311447935476921	0.07211562639639942	-0.07882839983731316	-12.861589609451585	-0.0791678656876087	-12.916976796987
71.2852920424243	35.263845745113684	35.48655749290506	37.419687207244024	37.63005278263063	38.74860160476413	38.94870765715092	40.24662837287444	40.432780071607105	43.693426745678664	43.83819838425734	0.07295595321000807	0.07195944249672431	-0.07899023934231764	-12.965650816731795	-0.07933073856441553	-13.021541357328715
71.71482178702524	35.23938942238268	35.461896772552564	37.389612631862946	37.599800149053095	38.714638284812864	38.914597860438036	40.207896767724726	40.39395352421167	43.642227059448054	43.78709322235132	0.07279634424396389	0.07180219066324228	-0.07915023388492415	-13.070194444228946	-0.07949176292062532	-13.126591805275893
72.14693966441222	35.21472093563047	35.43702219302298	37.35928843858673	37.569296393223794	38.680401582266015	38.88021335431071	40.16886472128617	40.354825454126455	43.590665106533045	43.735625398993896	0.07263565443404182	0.07164387282339399	-0.0793083818434539	-13.175220422344864	-0.07965093706894777	-13.232128080297116
72.58166126938723	35.18983888399291	35.41193234515062	37.32871328372072	37.53854016331139	38.64589023878679	38.84555287135046	40.12953112093494	40.31539473724405	43.53874031763033	43.68379432092913	0.07247388583646071	0.07148449098225237	-0.07946468160218956	-13.280728649810044	-0.07980825932726532	-13.338150089887677
73.01900229071879	35.16474186131119	35.38662581448039	37.29788582148298	37.50753010539282	38.61110299634419	38.81061514442216	40.08989485734463	40.275660252701975	43.48645213432971	43.6315994056456	0.07231104058659006	0.07132404722286377	-0.07961913155126155	-13.38671899322253	-0.07996372801879659	-13.44465770916213
73.45897851170821	35.139428456179246	35.36110118131591	37.266804704078844	37.47626486352825	38.57603859729748	38.775398906758966	40.04995482457344	40.235620882970466	43.4338000091627	43.57904008142764	0.07214712089928216	0.07116254370657758	-0.07977173008685412	-13.493191286604088	-0.08011734147224558	-13.55165078036498
73.90160581075892	35.1138972519926	35.33535702076943	37.235468581776594	37.44474307983778	38.54069578448176	38.73990289204892	40.00970992015183	40.195275513941375	43.380783405649936	43.52611578740594	0.07198212906919728	0.07099998267337226	-0.07992247561118404	-13.600145330940904	-0.08026909802168092	-13.659129112406845
74.34690016194996	35.08814682699897	35.30939190281312	37.20387610298487	37.41296339457941	38.50507330129476	38.704125834522294	39.96915904517104	40.15462303501758	43.32740179834778	43.47282597360706	0.07181606747111903	0.07083636644217238	-0.08007136653262847	-13.707580893736122	-0.08041899600682001	-13.767092480437896
74.79487763561212	35.06217575435035	35.283204392332095	37.17202591433133	37.3809244462285	38.46916989178471	38.668066469040376	39.92830110437228	40.11366233920314	43.273654672894025	43.41917010100218	0.07164893856026691	0.07067169741115992	-0.08021840126576762	-13.815497708526891	-0.08056703377299357	-13.875540625333997
75.24555439890803	35.03598260215688	35.25679304917927	37.13991666074302	37.348624871558954	38.43298430073974	38.63172353118555	39.88713500623672	40.072392323194435	43.219541526052815	43.36514764155532	0.07148074487259691	0.07050597805807741	-0.080363578231335	-13.923895474413257	-0.08071320967113849	-13.98447325323832
75.6989467164156	35.009565933542326	35.230156428231616	37.10754698552814	37.31606330572566	38.396515273778185	38.59509575735243	39.84565966307618	40.030811887471835	43.165061865758595	43.31075807827018	0.07131148902509793	0.07033921094052492	-0.0805068958566082	-14.032773855625237	-0.08085752205811758	-14.093890035096592
76.15507095071504	34.98292430670117	35.20329307944834	37.07491553045929	37.283238382348685	38.359761557440216	38.558181884840415	39.803873991124505	39.988919936392215	43.11021521115914	43.25600090523671	0.07114117371607868	0.07017139869624658	-0.08064835257497549	-14.142132480978944	-0.08099996929642117	-14.203790606135954
76.61394356297929	34.95605627495777	35.17620154793082	37.042020935858574	37.250148733598955	38.32272189928099	38.5209806519475	39.76177691063002	39.94671537828245	43.05500109265806	43.20087562767663	0.07096980172544771	0.07000254404341504	-0.08078794682636214	-14.251970943430024	-0.0811405497545934	-14.31417456541294
77.07558111356816	34.92896038682681	35.148880373984106	37.00886184068377	37.21679299028545	38.285395047964634	38.483490798065176	39.71936734594828	39.90419712553334	42.999419051956075	43.14538176198811	0.07079737591498629	0.06983264978090299	-0.08092567705727305	-14.362288799607995	-0.08127926180710432	-14.42504147530326
77.54000026262605	34.90163518607584	35.121328093180495	36.975436882616535	37.183169781944144	38.2477797533598	38.445711063774965	39.67664422563594	39.86136409469467	42.943468642091624	43.08951883578988	0.07062389922861137	0.06966171878854974	-0.08106154172055824	-14.473085569248724	-0.08141610383434994	-14.536390860977917
78.00721777068286	34.87407921178973	35.09354323642474	36.941744698152135	37.14927773692851	38.20987476663662	38.40764019094602	39.63360648254553	39.818215206570954	42.88714942748096	43.03328638796443	0.07044937469263378	0.06948975402741882	-0.08119553927576817	-14.584360734769689	-0.0815510742229435	-14.6482222099512
78.47725049925933	34.8462909984365	35.06552433002114	36.907783922690484	37.1151154825015	38.1716788403645	38.369276922834	39.59025305392048	39.7747493863179	42.830460983956804	42.9766839687004	0.07027380541600456	0.06931675854005005	-0.08132766818908976	-14.696113740728833	-0.08168417136555917	-14.76053497151861
78.95011541147531	34.8182690759356	35.03726989574268	36.87355319062933	37.080681644929605	38.13319072861183	38.3306200041816	39.54658288149162	39.73096556354	42.77340289880689	42.91971113953458	0.07009719459055591	0.06914273545069897	-0.08145792693338905	-14.808343993318886	-0.08181539366110968	-14.873328556274828
79.42582957266194	34.79001196972757	35.00877845090167	36.83905113545861	37.04597484957795	38.094409187046516	38.29166818132	39.50259491157399	39.68686267238851	42.71597477081129	42.86236747339255	0.06991954549123403	0.06896768796557345	-0.08158631398834615	-14.921050859868956	-0.08194473951480319	-14.986602335580756
79.90441015097758	34.76151820084595	34.98004850842293	36.804276389856874	37.01099372100781	38.0553329730382	38.25242020227213	39.4582880951648	39.64243965166081	42.65817621027919	42.80465255462947	0.06974086147632087	0.0687916193730586	-0.08171282784029188	-15.034233668294291	-0.08207220733812903	-15.100355641039641
80.38587441802741	34.73278628599105	34.951078576918285	36.769227585789196	36.975736883075164	38.01596084576171	38.21287481685684	39.413661388042	39.59769544490011	42.60000683908487	42.746565979069246	0.06956114598764972	0.06861453304393425	-0.08183746698254879	-15.147891706602422	-0.08219779554913487	-15.214587763985037
80.87023974948666	34.70381473760564	34.92186716076355	36.733903354606866	36.9402029590315	37.97629156630186	38.17303077679487	39.36871375086391	39.5526290004964	42.54146629070302	42.688107354043765	0.06938040255081239	0.06843643243158404	-0.08196022991523932	-15.262024222346554	-0.08232150257207849	-15.329297954897811
81.35752362572781	34.674602063952726	34.89241276017731	36.69830232714884	36.90439057162611	37.93632389775973	38.13288683581605	39.32344414926952	39.50723927178819	42.4825542102433	42.629276298431186	0.06919863477535591	0.0682573210721977	-0.08208111514557714	-15.376630422110793	-0.08244332683791811	-15.44448542291866
81.8477436324513	34.64514676919522	34.862713871301715	36.662423133844776	36.86829834321008	37.89605660536015	38.09244174976781	39.27785155397967	39.461525217164855	42.423270254484095	42.57007244269336	0.06901584635497303	0.0680772025849612	-0.08220012118766817	-15.49170947094808	-0.08256326678419157	-15.560149335283313
82.34091746132043	34.61544735347793	34.832768986285515	36.62626440482021	36.83192489584237	37.855488456560956	38.051694276725314	39.23193494089934	39.41548580017039	42.36361409190592	42.51049542891307	0.0688320410676811	0.06789608067224163	-0.08231724656265271	-15.60726049182631	-0.08268132085500213	-15.676288816757733
82.83706291059936	34.58550231301136	34.80257659336902	36.58982477000315	36.795268851397395	37.8146182211633	38.010643177102956	39.18569329122049	39.369119989607576	42.30358540272388	42.4505449108303	0.06864722277599351	0.06771395911976122	-0.08243248979891149	-15.72328256512992	-0.08279748750127425	-15.79290294911334
83.33619788579601	34.55531014015779	34.772135176971304	36.55310285923263	36.758328831674575	37.773444671423576	37.96928721376722	39.13912559152601	39.32242675964338	42.24318387891961	42.390220553878095	0.06846139542708324	0.06753084179676386	-0.08254584943188803	-15.839774728047814	-0.08291176518066834	-15.909990770534932
83.83834040030794	34.52486932351947	34.74144321777956	36.51609730236919	36.721103458509724	37.73196658216684	37.9276251521512	39.092230833894554	39.275405089915125	42.18240922427264	42.329522035217806	0.06827456305293443	0.0673467326561712	-0.08265732400423076	-15.956735974033109	-0.08302415235765181	-16.02755127506316
84.34350857607244	34.494178348029	34.710499192840636	36.47880672940705	36.683591353888296	37.69018273090163	37.88565576037046	39.045008016006236	39.22805396563772	42.12126115439113	42.268449043773764	0.06808672977048735	0.06716163573473126	-0.08276691206589248	-16.074165252256535	-0.08313464750359856	-16.145583412035194
84.85172064422062	34.46323569504187	34.67930157565473	36.44122977058819	36.64579114006046	37.64809189793623	37.84337780934045	38.99745614124925	39.180372377711684	42.059739396742025	42.20700128026743	0.06789789978177328	0.0669755551531566	-0.08287461217420145	-16.192061467010717	-0.08324324909698788	-16.264086085509007
85.36299494573534	34.43203984243129	34.647848836271415	36.4033650565184	36.607701439658086	37.60569286649655	37.80079007289534	38.94957421882748	39.13235932283223	41.99784369068068	42.14517845725103	0.0677080773740385	0.0667884951162548	-0.08298042289376184	-16.31042347714265	-0.08334995562315584	-16.38305815365129
85.87734993211305	34.400589264685244	34.61613944138801	36.36521121828517	36.56932087581383	37.56298442284537	37.757891327908624	38.90136126386903	39.0840138035994	41.935573787479996	42.08298029914084	0.06751726691986175	0.06660045991304711	-0.0830843427966741	-16.429250095473435	-0.08345476557469311	-16.502498428193576
86.39480416602983	34.36888243300593	34.584171854449906	36.326766887577456	36.5306480722817	37.51996535640329	37.71468035441484	38.85281629753571	39.03533482862882	41.87292945035903	42.020406542249574	0.06732547287725973	0.06641145391688104	-0.08318637046249222	-16.54854008820348	-0.08355767745136689	-16.622405673813773
86.91537632201124	34.33691781541139	34.55194453575387	36.288030696807574	36.491681653560285	37.476634459871036	37.671155935733374	38.803938347133524	38.98632141266408	41.809910454511105	41.957456934819035	0.06713269978978277	0.06622148158553003	-0.083286504478437	-16.668292174348608	-0.08365868976007107	-16.74277860752136
87.43908518710603	34.30469387683951	34.519455942553016	36.24900127923472	36.45242024501719	37.43299052935335	37.627316858593375	38.75472644622404	38.93697257668941	41.74651658713148	41.89413123705165	0.06693895228660504	0.0660305474612868	-0.0833847434392041	-16.788505025104314	-0.08375780101522423	-16.863615898116223
87.9659496615646	34.2722090792546	34.48670452916463	36.20967726909093	36.41286247301602	37.389032364484656	37.58316191326043	38.70517963473693	38.88728734804383	41.682747647444664	41.830429221142	0.06674423508259715	0.06583865617104341	-0.0834810859471844	-16.909177263258243	-0.083855009738528	-16.98491616551655
88.4959887595208	34.23946188175612	34.45368874708029	36.17005730170862	36.37300696504513	37.344758768555934	37.538689893664916	38.655296959083294	38.83726476053617	41.618603446731235	41.76635067130782	0.06654855297839637	0.06564581242636588	-0.08357553061264866	-17.030307462614473	-0.0839503144591589	-17.10667798016766
89.0292216096782	34.206450740689974	34.42040704507844	36.130140013650305	36.332852349848494	37.30016854864349	37.493899597531794	38.605077472270175	38.78690385456122	41.55408380835427	41.70189538382087	0.06635191086046384	0.06545202102355531	-0.08366807605351312	-17.151894147316852	-0.08404371371394603	-17.228899862438084
89.56566745600044	34.17317410976239	34.38685786933942	36.08992404284055	36.29239725755854	37.25526051573929	37.44878982651213	38.5545202340161	38.7362036772167	41.489188567785625	41.637063167037155	0.06615431370113035	0.06525728684370061	-0.08375872089562364	-17.273935791282383	-0.08413520604729996	-17.351580281982933
90.1053456584057	34.139630440156054	34.35303966356308	36.04940802869959	36.25164031983115	37.2100334848827	37.40335938631622	38.503624310867465	38.68516328242157	41.42391757263158	41.57185384142707	0.06595576655863399	0.06506161485272129	-0.08384746377282681	-17.396430817570945	-0.08422479001139038	-17.474717657112706
90.6482756934654	34.10581818064902	34.31895086908893	36.008590612279335	36.210580169982656	37.16448627529414	37.35760708684833	38.452388776316226	38.63378173103523	41.35827068265849	41.50626723960532	0.06575627457714806	0.06486501010140061	-0.08393430332694862	-17.51937759773864	-0.08431246416617455	-17.59831035415482
91.19447715510712	34.071735777735974	34.28458992501885	35.967470436401335	36.1692154431291	37.118617710510165	37.31153174234324	38.40081271091841	38.58205809097786	41.292247769817955	41.44030320636044	0.06555584298679504	0.06466747772540606	-0.08401923820788681	-17.642774451212063	-0.08439822707956068	-17.72235668684425
91.74396975532183	34.037381675752336	34.24995526834231	35.9260461457969	36.12754477632729	37.07242661852038	37.26513217150411	38.34889520241396	38.52999143735179	41.225848718271884	41.37396159868408	0.06535447710365608	0.06446902294530436	-0.08410226707377433	-17.766619644649836	-0.08448207732752167	-17.846854915647782
92.29677332487483	34.00275431700076	34.21504533406451	35.884316387249356	36.085566808718454	37.0259118319059	37.21840719764258	38.29663534584744	38.47758085256412	41.15907342441732	41.3072422858004	0.06515218232976362	0.06426965106656078	-0.08418338859096508	-17.89091139131233	-0.08456401349395293	-17.971803247110074
92.85290781402206	33.967852141880414	34.17985855533687	35.84227980973835	36.043280181673666	36.97907218797952	37.171355648820025	38.24403224368993	38.42482542645028	41.09192179691106	41.240145149194916	0.06494896415308918	0.06406936747953172	-0.08426260143417608	-18.015647850384084	-0.08464403417109168	-18.097199833224295
93.41239329322968	33.932673589018925	34.14439336359046	35.799935064586506	36.00068353894166	36.931906528927655	37.12397635799093	38.191085005962016	38.3717242563989	41.02439375669411	41.172670082643556	0.06474482814751503	0.0638681776594461	-0.08433990428655846	-18.140827126350814	-0.08472213795946715	-18.223042770775464
93.97524995389855	33.89721709540697	34.10864818867191	35.75728080560805	35.957775526798706	36.88441370195387	37.07626816314763	38.137792750357924	38.31827644747752	40.956489237016065	41.10481699224129	0.0645397799728012	0.06366608716637406	-0.08441529583976148	-18.266447268310003	-0.08479832346795746	-18.349330100638326
94.54149810909283	33.86148109653582	34.07262145898245	35.7143156892599	35.91455479420092	36.83659255942435	37.02822990746727	38.084154602370845	38.26448111255996	40.88820818345952	41.0365857964311	0.06433382537453622	0.06346310164518962	-0.0844887747941101	-18.39250626933608	-0.08487258931400987	-18.47605980713979
95.11115819427312	33.82546402653733	34.036311601619296	35.671038374794605	35.871019992938464	36.788441959014776	36.97986043945995	38.03016969541913	38.21033737245422	40.81955055396406	40.96797642603244	0.0641269701840808	0.06325922682551688	-0.084560339858605	-18.51900206578466	-0.08494493412370474	-18.603229817379543
95.68425076803395	33.78916431832715	33.999717042520345	35.62744752441603	35.82716977779242	36.73996076385938	36.93115861311915	37.97583717097416	38.15584435603216	40.7505163188508	40.89898882427017	0.06391922031849889	0.0630544685216705	-0.08462998975104696	-18.64593253662497	-0.08501535653182302	-18.730838000533367
96.26079651284576	33.752580403750365	33.96283620661118	35.58354180343675	35.78300280669352	36.69114784270133	36.88212328807357	37.92115617868878	38.101001200359896	40.68110546084627	40.829622946803106	0.06371058178047796	0.06284883263258167	-0.08469772319826419	-18.77329550279046	-0.0850838551821127	-18.858882167200136
96.84081623580131	33.715710713730246	33.92566751795543	35.53931988043813	35.7385177408834	36.64200207004519	36.83275332974095	37.86612587652733	38.04580705082966	40.61131797510689	40.75987876175283	0.06350106065823738	0.06264232514171603	-0.08476353893605904	-18.90108872644305	-0.08515042872725331	-18.987360068676026
97.42433086936633	33.678553678419924	33.888209399907836	35.4947804274325	35.6937132450782	36.59252232631112	36.78304760948369	37.81074543089682	37.990261061292884	40.541153869243324	40.689756249732646	0.06329066312542966	0.062434952116979296	-0.08482743570941054	-19.029309910326447	-0.0852150758290513	-19.116269396278767
98.01136147213543	33.64110772735682	33.85046027527017	35.449922120027686	35.64858798763427	36.542707497990754	36.73300500476619	37.75501401677916	37.934362394194295	40.47061316334479	40.61925540387648	0.06307939544102506	0.06222671971061008	-0.08488941227260938	-19.157956697049485	-0.08527779515868872	-19.245607780660066
98.60192922959182	33.60337128962015	33.812418566450305	35.40474363759384	35.603140640716305	36.492556477805046	36.68262439931404	37.698930817864635	37.8781102207074	40.399695890003755	40.54837622986799	0.06286726394918735	0.062017634159066214	-0.08494946738928988	-19.287026668387625	-0.0853385853966806	-19.375372791084374
99.1960554548718	33.56534279399145	33.77408269562419	35.35924366343269	35.557369880468	36.442068164863876	36.631904683275195	37.642495026686866	37.82150372087129	40.32840209434075	40.47711874597	0.06265427507914059	0.06180770178289449	-0.08500759983270711	-19.416517344599015	-0.08539744523303128	-19.505561934694015
99.79376158953411	33.527020669118	33.735451084900966	35.31342088494905	35.511274387184876	36.39124146482745	36.58084475338291	37.58570584475865	37.76454208372862	40.25673183402929	40.405482983054085	0.06244043534502074	0.061596928986593934	-0.08506380838578664	-19.546426183700532	-0.0854543733676536	-19.63617265587709
100.39506920433367	33.48840334367941	33.69652215649081	35.26727399382476	35.4648528454894	36.34007529006967	36.5294435131203	37.52856248270927	37.70722450746461	40.18468517932107	40.333468984630066	0.062225751345717006	0.061385322258462875	-0.08511809184122754	-19.676750580748376	-0.0855093685101842	-19.76720233546257
101.00000000000001	33.4494892465572	33.65729433287641	35.220801686194974	35.41810394450892	36.288568559843284	36.47769987288738	37.47106416042305	37.649550199547974	40.11226221307162	40.26107680687657	0.06201022976470337	0.0611728881704411	-0.08514483077299732	-19.742016339184826	-0.08553646235834947	-19.832821583458266
