# Supplementary material for: White matter micro- and macrostructure brain charts for the human lifespan
Source: Nature. 2026 May 13;655(8124):979–89. doi: 10.1038/s41586-026-10454-2 (PMC13391363; doi:10.1038/s41586-026-10454-2)
Supplement: Supplementary file 12 — Centiles trajectories of brain charts. SDT.T9.1–5 contain the brain charts for the global metrics; SDT.T9.6–509 contain the brain charts for the tract-specific metrics (unnormalized); and SDT.T9.510–1157 contain the brain charts for the tract-specific macrostructural metrics (normalized). Included in each table are the male and female centile trajectories for the 2.5th, 25th, 50th, 75th and 97.5th percentiles; the interquartile range normalized by the 50th centile; and the derivatives of the 50th centiles with respect to both age and log(age). Charts are sampled in logarithmically spaced intervals. Age is reported in years, while centile trajectory values are reported in metric-specific units: diffusivities in mm2 s−1, volume in mm3, surface area in mm2, average length in mm, and FA is dimensionless (unitless). [file 41586_2026_10454_MOESM12_ESM.zip › plotted_curves/SDT.T9.148-FX_right_fa-mean_curve_metrics.csv]

ages	male_0.025th_percentile	female_0.025th_percentile	male_0.25th_percentile	female_0.25th_percentile	male_0.5th_percentile	female_0.5th_percentile	male_0.75th_percentile	female_0.75th_percentile	male_0.975th_percentile	female_0.975th_percentile	male_normalized_quantile_range	fwmale_normalized_quantile_range	male_median_centile_d_age	male_median_centile_d_log_age	female_median_centile_d_age	female_median_centile_d_log_age
0.25	0.35959805773574116	0.36005645332712427	0.4131604858274906	0.41209052874035457	0.4400524721844625	0.43823610351139325	0.46606535386319664	0.46354538494207725	0.5132308566323419	0.5094869359679473	0.12022399913601492	0.11741354897380098	0.07790510736814087	0.04498075865354253	0.07758354486430351	0.0447950952758029
0.25150637576242696	0.3596939562905278	0.36015247412853124	0.41327066856213884	0.41220042613619534	0.4401698265499711	0.43835297348294	0.4661896454173205	0.4636690044641392	0.5133677264153431	0.5096228073119984	0.12022399915495781	0.11741354899226424	0.07774941732927232	0.04502556827266346	0.07742849745477542	0.04483971993816738
0.2530218281966045	0.35979004591246977	0.36024868624066414	0.41338107082375425	0.41231054249050036	0.44028741473120797	0.4384700763051142	0.4663141846088284	0.4637928702846343	0.5135048688965884	0.5097589493650098	0.12022399917424258	0.1174135490110604	0.07743766418815312	0.045115242145357115	0.07711803111223503	0.04492902367185536
0.25454641199404576	0.3598863268345228	0.36034508989677605	0.4134916928799955	0.4124208780702349	0.44040523701325457	0.43858741226182074	0.46643897173965554	0.4639169827038651	0.5136422844085705	0.5098953624570485	0.12022399919387547	0.11741354903019627	0.07712704263983028	0.04520502518971625	0.07680869169178095	0.04501843612662526
0.2560801821758082	0.35998279928922833	0.36044168532970466	0.4136025349980446	0.41253143314188945	0.44052329368068516	0.43870498163645927	0.46656400711119955	0.46404134202159975	0.5137799732831909	0.5100320469175946	0.12022399921386279	0.11741354904967755	0.07681754886482395	0.045294917209886876	0.07650047538956528	0.04510795710734783
0.25762319409447826	0.3600794635087062	0.3605384727718663	0.4137135974446001	0.41264220797147183	0.440641585017559	0.4388227847119165	0.4666892910243128	0.46416594853706383	0.5139179358517499	0.5101690030755323	0.12022399923421127	0.11741354906951085	0.07650917905439769	0.045384918006845965	0.07619337841265406	0.04519758641595217
0.2591755034361701	0.3601763197246494	0.36063545245524914	0.41382488048586963	0.41275320282450023	0.44076011130741216	0.4389408217705584	0.4668148237792937	0.46429080254893185	0.5140561724449385	0.5103062312591395	0.12022399925492742	0.11741354908970206	0.07620192941030268	0.04547502737862885	0.0758873969785725	0.04528732385121259
0.2607371662225343	0.36027336816831645	0.3607326246114069	0.4139363843875619	0.41286441796599554	0.44087887283324984	0.4390590930942219	0.46694060567587786	0.46441590435531926	0.514194683392828	0.5104437317960802	0.12022399927601729	0.11741354911025789	0.0758957961454314	0.045565245120215536	0.07558252731561765	0.04537716920896173
0.2623082388127803	0.3603706090705258	0.3608299894714523	0.4140481094148799	0.41297585366047385	0.4409978698775383	0.4391775989642075	0.46706663701323103	0.46454125425377374	0.5143334690248614	0.5105815050133939	0.12022399929748859	0.11741354913118512	0.07559077548324922	0.04565557102353068	0.07527876566294367	0.045467122282019545
0.2638887779057103	0.3604680426616489	0.3609275472660506	0.4141600558325133	0.41308751017193945	0.44111710272219723	0.4392963396612711	0.46719291808993907	0.4646668525412672	0.5144725296698446	0.5107195512374875	0.120223999319347	0.11741354915249039	0.07528686365765225	0.04574600487737257	0.07497610827010703	0.04555718286003696
0.26547884054176485	0.36056566917160293	0.3610252982254125	0.41427222390463	0.41319938776387627	0.4412365716485906	0.4394153154656156	0.46731944920400026	0.46479269951418634	0.514611865655935	0.510857870794125	0.12022399934160065	0.11741354917418044	0.07498405691362109	0.045836546467413086	0.0746745513974929	0.04564735072959536
0.2670784841050822	0.36066348882984567	0.36112324257928824	0.41438461389486975	0.41331148669924145	0.44135627693752	0.43953452665688325	0.46744623065281676	0.4649187954683253	0.5147514773106342	0.510996464008419	0.1202239993642565	0.1174135491962624	0.07468235150662395	0.045927195576283	0.07437409131591721	0.04573762567416395
0.26868776632556873	0.36076150186536715	0.3612213805569601	0.41449722606633543	0.4134238072404564	0.4414762188692149	0.4396539735141472	0.4675732627331848	0.46504514069887576	0.5148913649607773	0.5111353312048198	0.12022399938732115	0.11741354921874322	0.07438174370281558	0.046017951983387206	0.07407472430713824	0.04582800747408555
0.2703067452809827	0.3608597085066842	0.36131971238723626	0.41461006068158585	0.41353634964940045	0.44159639772332593	0.4397736563159034	0.4677005457412876	0.4651717355004193	0.5150315289325232	0.5112744727071075	0.12022399941080278	0.11741354924162965	0.07408222977915102	0.04610881546500423	0.0737764466632882	0.045918495906562384
0.2719354793990299	0.3609581089818329	0.3614182382984438	0.414723118002628	0.4136491141874017	0.44171681377891525	0.4398935753400626	0.46782807997268555	0.4652985801669184	0.5151719695513458	0.5114138888383812	0.12022399943470849	0.11741354926493013	0.07378380602304446	0.04619978579414408	0.07347925468735639	0.0460090907455708
0.27357402745947257	0.36105670351836194	0.3615169585184216	0.41483639829090885	0.4137621011152301	0.44183746731444895	0.4400137308639414	0.4679558657223074	0.46542567499170695	0.515312687142023	0.51155357992105	0.12022399945904598	0.11741354928865158	0.07348646873271036	0.04629086274071881	0.07318314469256393	0.04609979176193235
0.2752224485962505	0.3611554923433259	0.36161587327451394	0.41494990180730734	0.4138753106930895	0.4419583586077887	0.4401341231642544	0.46808390328444155	0.4655530202674823	0.5154536820286283	0.5116935462768227	0.12022399948382335	0.11741354931280136	0.07319021421682237	0.0463820460712725	0.07288811300298903	0.04619059872317166
0.27688080229961526	0.3612544756832781	0.3617149827935631	0.41506362881212716	0.41398874318060935	0.4420794879361824	0.44025475251710533	0.4682121929527271	0.4656806162862958	0.5155949545345193	0.5118337882266987	0.12022399950904833	0.11741354933738747	0.07289503879474069	0.04647333554912336	0.07259415595316909	0.046281511393630126
0.2785491484182772	0.36135365376426376	0.36181428730190274	0.4151775795650879	0.4141023988368367	0.44220085557625677	0.44037561919797913	0.4683407350201445	0.465808463339544	0.5157365049823291	0.5119743060909571	0.12022399953472891	0.117413549362418	0.07260093879659735	0.046564730934434806	0.0723012698883565	0.04637252953440907
0.28022754716156506	0.361453026811813	0.3619137870253506	0.4152917543253175	0.4142162779202286	0.442322461804008	0.4404967234817329	0.4684695297790072	0.4659365617179594	0.5158783336939561	0.512115100189148	0.1202239995608738	0.11741354938790051	0.07230791056278463	0.046656231983916996	0.07200945116403545	0.04646365290318499
0.2819160591015993	0.3615525950509335	0.36201348218920165	0.415406153351344	0.41433038068864364	0.44244430689479364	0.4406180656425874	0.4685985775209514	0.4660649117116018	0.5160204409905528	0.5122561708400813	0.12022399958749097	0.1174135494138437	0.07201595044458031	0.046747838451025814	0.07171869614657567	0.04655488125449381
0.28361474517547763	0.36165235870610396	0.3621133730182206	0.4155207769010874	0.41444470739933387	0.44256639112332324	0.44073964595411863	0.46872787853692793	0.4661935136098485	0.5161628271925173	0.5123975183618177	0.12022399961458916	0.11741354944025556	0.07172505480360769	0.04683955008583496	0.07142900121257867	0.04664621433943239
0.2853236666874746	0.36175231800126634	0.3622134597366353	0.4156356252318512	0.4145592583089367	0.44268871476365024	0.44086146468924853	0.4688574331171921	0.4663223677013857	0.5163054926194817	0.5125391430716576	0.12022399964217696	0.1174135494671448	0.07143522001220504	0.046931366635064364	0.07114036274934676	0.04673765190574386
0.2870428853112538	0.36185247315981894	0.36231374256812915	0.4157506986003146	0.41467403367346656	0.4428112780891627	0.44098352212023706	0.46898724155129495	0.46645147427419875	0.5164484375903026	0.5126810452861316	0.12022399967026326	0.11741354949451997	0.0711464424530277	0.047023287842037576	0.07085277715451355	0.046829193697845994
0.28877246309209376	0.36195282440460896	0.36241422173583354	0.4158659972625233	0.4147890337483064	0.44293408137257456	0.44110581851867237	0.4691173041280734	0.4665808336155628	0.5165916624230504	0.5128232253209897	0.12022399969885739	0.11741354952238975	0.07085871851944603	0.04711531344669595	0.07056624083632812	0.046920839456717545
0.2905124624491269	0.36205337195792553	0.3625148974623213	0.4159815214738824	0.4149042587881997	0.44305712488591714	0.44122835415546297	0.46924762113564134	0.466710446012034	0.5167351674349993	0.5129656834911914	0.12022399972796834	0.11741354955076352	0.07057204461526112	0.0472074431855134	0.07028075021348457	0.04701258891996929
0.29226294617759224	0.36215411604149217	0.3626157699695988	0.4160972714891467	0.4150197090472419	0.443180408900529	0.4413511293008277	0.4693781928613792	0.46684031174943896	0.5168789529426158	0.5131084201108949	0.12022399975760505	0.1174135495796496	0.07028641715466222	0.04729967679143954	0.06999630171489457	0.04710444182158824
0.294023977451102	0.36225505687645904	0.3627168394790982	0.4162132475624128	0.41513538477887135	0.4433039336870482	0.4414741442242872	0.4695090195919254	0.46697043111286624	0.5170230192615496	0.513251435493447	0.12022399978777755	0.11741354960905825	0.07000183256259618	0.047392013994070226	0.0697128917801848	0.04719639789229291
0.29579561982392083	0.3623561946833961	0.36281810621167115	0.4163294499471106	0.41525128623586205	0.44342769951540234	0.4415973991946552	0.46964010161316616	0.4671008043866562	0.5171673667066216	0.513394729951372	0.12022399981849545	0.11741354963899818	0.06971828727421325	0.047484454519434394	0.06943051685942692	0.04728845685933436
0.29757793723326015	0.36245752968228523	0.36291957038758016	0.41644587889599444	0.41536741367031366	0.44355170665479976	0.44172089448002894	0.46977143921022574	0.46723143185439153	0.5173119955918143	0.5135383037963619	0.12022399984976871	0.11741354966947969	0.06943577773512288	0.04757699808999405	0.06914917341279647	0.04738061844622621
0.29937099400158496	0.3625590620925127	0.3630212322264914	0.4165625346611343	0.4154837673336438	0.44367595537371995	0.44184463034777965	0.4699030326674564	0.46736231379888704	0.5174569062302601	0.5136821573392649	0.12022399988160733	0.11741354970051172	0.0691543004015358	0.04766964442468691	0.06886885791111297	0.04747288237309988
0.3011748548389356	0.36266079213286184	0.3631230919474673	0.41667941749390774	0.4156003474765788	0.4438004459399048	0.44196860706454416	0.47003488226842954	0.4674934505021808	0.517602098934231	0.5138262908900747	0.12022399991402145	0.11741354973210484	0.06887385173990879	0.04776239323889797	0.06858956683538509	0.04756524835649145
0.30298958484526295	0.3627627200215049	0.3632251497689585	0.41679652764499037	0.41571715434914536	0.44392517862034847	0.44209282489621454	0.4701669882959246	0.4676248422455234	0.5177475740151275	0.5139707047579204	0.12022399994702145	0.11741354976426926	0.06859442822717199	0.04785524424434584	0.06831129667715174	0.047657716109355874
0.30481524951277783	0.36286484597599566	0.3633274059087965	0.41691386536434705	0.41583418820066115	0.4440501536812888	0.4422172841079298	0.4702993510319198	0.4677564893093683	0.5178933317834679	0.5141153992510549	0.1202239999806181	0.11741354979701503	0.06831602635065792	0.047948197149239036	0.06803404393826895	0.047750285341052745
0.3066519147283146	0.36296717021326175	0.3634298605841856	0.41703143090122363	0.4159514492797266	0.4441753713881971	0.4423419849640657	0.4704319707575818	0.46788839197336207	0.5180393725488766	0.5142603746768439	0.12022400001482199	0.11741354983035274	0.0680386426080446	0.04804125165794915	0.06775780513078189	0.04784295575723263
0.3084996467757088	0.3630696929495965	0.3635325140116954	0.4171492245041373	0.41606893783421534	0.44430083200576903	0.4424669277282251	0.47056484775325585	0.4680205505163339	0.5181856966200734	0.514405631341755	0.1202240000496443	0.11741354986429318	0.0677622735073129	0.048134407471380314	0.06748257677719494	0.047935727060007594
0.31035851233818973	0.3631724144006517	0.36363536640725264	0.41726724642086777	0.41618665411126576	0.44442653579791497	0.44259211266322934	0.47069798229845533	0.46815296521628624	0.5183323043048625	0.5145511695513473	0.12022400008509626	0.11741354989884766	0.06748691556697395	0.0482276642866708	0.06720835541025849	0.04802859894773803
0.3122285785007863	0.3632753347814288	0.36373841798613316	0.4173854968984483	0.4163045983572714	0.4445524830277502	0.44271754003110747	0.4708313746718516	0.46828563635038317	0.518479195910121	0.5146969896102586	0.12022400012118946	0.11741354993402639	0.06721256531557174	0.04832102179710773	0.06693513757295477	0.04812157111499005
0.3141099127527488	0.36337845430627164	0.36384166896295456	0.4175039761831565	0.4164227708178722	0.4446786739575848	0.4428432100930872	0.47096502515126354	0.4684185641949419	0.5186263717417872	0.5148430918221956	0.12022400015793511	0.1174135499698414	0.06693921929216629	0.048414479692411305	0.0666629198186115	0.048214643252833866
0.31600258298998396	0.36348177318885844	0.3639451195516676	0.41762268452050527	0.4165411717379453	0.44480510884891494	0.4429691231095852	0.47109893401364766	0.4685517490254213	0.5187738321048493	0.5149894764899217	0.12022400019534497	0.11741355000630417	0.06666687404607785	0.048508037658422154	0.06639169871074557	0.04830781504830384
0.3179066575175057	0.36358529164219305	0.36404876996554797	0.41774162215523286	0.4166598013615954	0.4449317879624116	0.44309527934019655	0.47123310153508696	0.4686851911164114	0.5189215773033344	0.5151361439152462	0.12022400023343158	0.11741355004342595	0.06639552613690114	0.04860169537724346	0.06612147082316255	0.04840108618488159
0.3198222050518999	0.3636890098785977	0.3641526204171889	0.41786078933129456	0.416778659932146	0.445058711557912	0.44322167904368603	0.47136752799078097	0.46881889074162403	0.5190696076402967	0.5152830943990121	0.12022400027220678	0.11741355008121945	0.06612517213440583	0.04869545252712726	0.06585223273981455	0.04849445634212657
0.32174929472380437	0.3637929281097041	0.36425667111849225	0.4179801862918523	0.4168977476921297	0.4451858798944083	0.4433483224779769	0.4715022136550346	0.4689528481738809	0.519217923417805	0.5154303282410848	0.12022400031168318	0.11741355011969618	0.06585580861863605	0.04878930878246024	0.06558398105484287	0.04858792519576127
0.32368799608040405	0.3638970465464459	0.3643609222806609	0.41809981327926626	0.41701706488327905	0.4453132932300386	0.4434752099001417	0.4716371588012484	0.4690870636851041	0.5193665249369326	0.5155778457403413	0.12022400035187357	0.11741355015886856	0.06558743217999563	0.048883263813806366	0.06531671237273429	0.0486814924176997
0.3256383790879404	0.36400136539904954	0.3644653741141896	0.41821967053508413	0.41713661174651623	0.4454409518220761	0.4436023415663919	0.47177236370190656	0.4692215375463047	0.5195154124977434	0.5157256471946563	0.1202240003927909	0.11741355019874969	0.06532003941889286	0.0489773172877932	0.06505042330796584	0.04877515767600471
0.32760051413423674	0.36410588487702683	0.36457002682885764	0.4183397583000327	0.4172563885219449	0.4455688559269195	0.4437297177320678	0.4719078286285672	0.46935627002757246	0.5196645863992821	0.5158737329008932	0.12022400043444806	0.11741355023935184	0.06505362694610994	0.04907146886714031	0.06478511048526059	0.048868920634760116
0.3295744720312385	0.36421060518916587	0.36467488063371956	0.4184600768140074	0.41737639544883925	0.445697005800082	0.4438573386516281	0.47204355385185087	0.4694912613980648	0.5198140469395608	0.5160221031548899	0.12022400047685858	0.11741355028068856	0.06478819138244774	0.04916571821063087	0.0645207705393318	0.048962780954084906
0.33156032401756863	0.3643155265435229	0.36477993573709727	0.4185806263160629	0.41749663276563515	0.44582540169618173	0.4439852045786398	0.4721795396414301	0.46962651192599586	0.5199637944155477	0.516170758251448	0.12022400052003643	0.11741355032277283	0.06452372935900996	0.04926006497308322	0.06425740011529513	0.04905673829031798
0.33355814176109866	0.3644206491474139	0.3648851923465713	0.4187014070444035	0.41761710070992014	0.4459540438689308	0.44411331576576824	0.4723157862660177	0.469762021878626	0.5201138291231544	0.5163196984843207	0.12022400056399507	0.11741355036561844	0.06426023751684795	0.04935450880518033	0.06399499586804325	0.04915079229560604
0.33556799736153503	0.3645259732074056	0.3649906506689721	0.4188224192363729	0.41773779951842344	0.4460829325711247	0.4442416724647653	0.4724522939933563	0.4698977915222497	0.5202641513572239	0.5164689241461998	0.1202240006087489	0.11741355040923877	0.06399771250735853	0.04944904935379668	0.06373355446270068	0.04924494261817358
0.3375899633530214	0.36463149892930735	0.3650963109103718	0.4189436631284448	0.4178587294270063	0.4462120680546328	0.4443702749264608	0.472589063090207	0.47003382112218595	0.5204147614115189	0.516618435528705	0.12022400065431227	0.11741355045364846	0.06373615099197139	0.04954368626165717	0.06347307257449586	0.04933918890223765
0.3396241127067558	0.3647372265181623	0.36520217327607535	0.41906513895621234	0.4179798906706523	0.44634145057038654	0.44449912340075026	0.4727260938223378	0.4701701109427658	0.5205656595787083	0.5167682329223704	0.12022400070069973	0.11741355049886115	0.06347554964207802	0.04963841916733713	0.06321354688864744	0.049433530787936775
0.3416705188336247	0.3648431561782383	0.3653082379706114	0.41918684695437874	0.41810128348345665	0.4464710803683692	0.44462821813658554	0.47286338645451315	0.4703066612473218	0.5207168461503558	0.5169183166166323	0.12022400074792657	0.11741355054489173	0.06321590513934439	0.04973324770540444	0.06295497410050643	0.04952796791134517
0.343729255586852	0.3649492881130199	0.36541450519772417	0.4193087873567467	0.4182229080986169	0.4466009576976054	0.4447575593819634	0.4730009412504813	0.47044347229817657	0.5208683214169068	0.5170686868998176	0.12022400079600747	0.11741355059175508	0.06295721417525613	0.04982817150623475	0.06269735091517248	0.04962249990433065
0.34580039726466444	0.3650556225251985	0.365520975160364	0.4194309603962083	0.4183447647484221	0.44673108280614976	0.44488714738391455	0.47313875847296394	0.47058054435663116	0.5210200856676758	0.5172193440591297	0.12022400084495818	0.11741355063946657	0.06269947345155913	0.04992319019606839	0.06244067404794862	0.049717126394625666
0.3478840186129729	0.3651621596166644	0.3656276480606789	0.41955336630473505	0.4184668536642433	0.4468614559410767	0.4450169823884935	0.47327683838364437	0.47071787768295364	0.5211721391908339	0.5173702883806381	0.12022400089479482	0.11741355068804081	0.06244267967994688	0.05001830339696767	0.062184940224241814	0.0498118470059552
0.34998019482807	0.3652688995884971	0.36573452410000523	0.4196760053133674	0.41858917507652277	0.44699207734846874	0.44514706464076753	0.47341518124315546	0.4708554725363681	0.5213244822733962	0.5175215201492633	0.12022400094553297	0.11741355073749415	0.06218682958201782	0.05011351072678849	0.06193014617907977	0.049906661357681514
0.352089001559344	0.365375842640957	0.365841603478859	0.4197988776522046	0.41871172921476385	0.4471229472734061	0.4452773943848049	0.4735537873110687	0.4709933291750421	0.5214771152012084	0.5176730396487663	0.12022400099718906	0.11741355078784203	0.06193191988944591	0.050208811799066666	0.06167628865766517	0.05000156906496045
0.3542105149120084	0.36548298897347553	0.3659488863969264	0.4199219835503936	0.4188345163075206	0.44725406595995515	0.4454079718636649	0.4736926568458815	0.47113144785607586	0.521630038258934	0.5178248471617336	0.12022400104977973	0.11741355083910092	0.06167794734386689	0.05030420622318843	0.06142336441506302	0.05009656973878407
0.35634481144984936	0.3655903387846467	0.3660563730530549	0.42004532323611965	0.41895753658238727	0.44738543365115746	0.44553879731938584	0.4738317901050066	0.4712698288354899	0.5217832517300419	0.5179769429695663	0.12022400110332199	0.11741355089128727	0.06142490869684991	0.05039969360417729	0.06117137021622909	0.050191662985795915
0.35849196819798806	0.3656978922722174	0.3661640636452441	0.4201688969365948	0.4190807902659877	0.44751705058901864	0.4456698709929744	0.473971187344759	0.47140847236821337	0.5219367558967923	0.5181293273524653	0.12022400115783304	0.11741355094441769	0.06117280070984066	0.05049527354270822	0.06092030283605254	0.05028684840836206
0.36065206264566085	0.3658056496330783	0.3662719583706362	0.42029270487804754	0.4192042775839648	0.4476489170144965	0.44580119312439426	0.4741108488203445	0.47154737870807234	0.5220905510402243	0.5182820005894195	0.12022400121333059	0.11741355099850975	0.060921620154246625	0.05059094563513611	0.060670159059242224	0.05038212560451427
0.3628251727490157	0.36591361106325526	0.36638005742550717	0.4204167472857126	0.4193279987609701	0.4477810331674906	0.4459327639525545	0.47425077478584776	0.47168654810777766	0.5222446374401425	0.5184349629581921	0.12022400126983218	0.11741355105358059	0.060671363811408696	0.050686709473453107	0.06042093568039775	0.050477494167864734
0.3650113769339257	0.3660217767578984	0.36648836100525656	0.42054102438381924	0.41945195402065244	0.4479133992868296	0.4460645837152984	0.4743909654942197	0.47182598081891247	0.5223990153751028	0.5185882147353073	0.1202240013273563	0.11741355110964796	0.06042202847245903	0.050782564645217576	0.06017262950388158	0.050572953687691324
0.36721075409881926	0.36613014691127416	0.3665968693043989	0.42066553639558135	0.4195761435856479	0.4480460156102611	0.4461966526493918	0.474531421197266	0.4719656770919209	0.5225536851224003	0.5187417561960367	0.12022400138592151	0.11741355116673	0.060173610938463185	0.05087851073362515	0.059925237343932736	0.05066850374888077
0.3694233836175272	0.3662387217167549	0.36670558251655366	0.42079028354318593	0.4197005676775682	0.4481788823744386	0.44632897099051183	0.47467214214563386	0.47210563717609505	0.5227086469580549	0.5188955876143867	0.12022400144554653	0.11741355122484509	0.05992610802009324	0.05097454731716766	0.05967875602452466	0.05076414393177231
0.37164934534214805	0.3663475013668098	0.3668145008344358	0.42091526604778223	0.41982522651699006	0.4483119998149106	0.4464615389732348	0.4748131285888002	0.4722458613195628	0.5228639011567973	0.5190497092630838	0.12022400150625047	0.11741355128401183	0.05967951653819625	0.051070673970158964	0.059433182379549976	0.05085987381232826
0.3738887196059291	0.36645648605299525	0.36692362444984633	0.42104048412947115	0.4199501203234446	0.44844536816610914	0.44659435683102505	0.47495438077505964	0.47238634976927607	0.5230194479920565	0.5192041214135622	0.12022400156805317	0.11741355134424915	0.059433833323225826	0.05116689026220911	0.059188513252465214	0.05095569296199187
0.3761415872261661	0.3665656759659446	0.36703295355366233	0.4211659380072933	0.4200752493154055	0.4485789876613372	0.4467274247962227	0.47509589895151066	0.4725271027709978	0.5231752877359449	0.5193588243359495	0.12022400163097423	0.1174135514055769	0.05918905521531315	0.05126319575833804	0.058944745496603446	0.051051600947616294
0.3784080295071193	0.36667507129535903	0.3671424883358274	0.4212916278992185	0.42020061371027834	0.4487128585327569	0.4468607431000319	0.4752376833640443	0.4726681205692892	0.5233314206592448	0.519513818299052	0.12022400169503428	0.11741355146801463	0.05894517906455121	0.05135959001916035	0.058701875974918494	0.05114759733152141
0.3806881282429484	0.3667846722299978	0.36725222898534177	0.4214175540221344	0.42032621372438916	0.44884698101137854	0.44699431197250905	0.4753797342573309	0.47280940340749755	0.5234878470313947	0.519669103570343	0.12022400176025362	0.11741355153158235	0.05870220173066798	0.05145607260050156	0.05845990156012704	0.05124368167140858
0.38298196572066395	0.36689447895766764	0.3673621756902522	0.4215437165918348	0.4204520495729731	0.44898135532704664	0.44712813164255044	0.4755220518748071	0.4729509515277433	0.5236445671204749	0.5198246804159465	0.12022400182665369	0.11741355159630085	0.058460120082983735	0.05155264305358287	0.058218819134609134	0.05133985352040327
0.3852896247230969	0.3670044916652137	0.3674723286376427	0.4216701158230086	0.4205781214701636	0.44911598170842965	0.44726220233788067	0.4756646364586632	0.4730927651709075	0.5238015811931931	0.5199805491006249	0.1202240018942553	0.11741355166219056	0.05821893100088005	0.05164930092506381	0.05797862559043665	0.051436112427026615
0.38761118853188686	0.36711471053850897	0.36758268801362376	0.42179675192922805	0.4207044296289799	0.4492508603830067	0.44739652428504	0.47580748824983043	0.47323484457661835	0.5239588895148707	0.5201367098877637	0.1202240019630809	0.11741355172927288	0.05797863137308923	0.05174604575678643	0.057739317829316406	0.05153245793496808
0.3899467409304866	0.3672251357624444	0.3676932540033226	0.42192362512293763	0.42083097426131644	0.4493859915770555	0.4475310977093722	0.4759506074879676	0.4733771899832391	0.5241164923494279	0.5202931630393581	0.120224002033152	0.11741355179756979	0.05773921809814908	0.05184287708590318	0.057500892762476497	0.051628889583270166
0.39229636620718694	0.36733576752091884	0.3678040267908731	0.42205073561544176	0.4209577555779308	0.44952137551564014	0.44766592283501244	0.4760939944114482	0.47351980162785406	0.5242743899593701	0.520449908815998	0.1202240021044919	0.11741355186710299	0.05750068808417552	0.051939794444777476	0.057263347310893664	0.05172540690635685
0.3946601491581577	0.36744660599682877	0.36791500655940557	0.4221780836168938	0.4210847737884324	0.4496570124225982	0.44780099988487465	0.4762376492573469	0.4736626797462563	0.5244325826057722	0.5206069474768537	0.12022400217712309	0.11741355193789471	0.05726303824897627	0.05203679736105471	0.0570266784050375	0.05182200943366411
0.3970381750905084	0.367557651372058	0.36802619349103616	0.4223056693362836	0.42121202910126987	0.44979290252052884	0.447936329080639	0.4763815722614265	0.47380582457293374	0.5245910705482649	0.5207642792796618	0.120224002251069	0.11741355200996828	0.057026265519866115	0.05213388535747754	0.05679088298499835	0.05191869668999516
0.39943052982536675	0.3676689038274674	0.36813758776685734	0.42243349298142635	0.4213395217237208	0.4499290460307795	0.44807191064273977	0.4765257636581249	0.47394923634105657	0.5247498540450196	0.5209219044807104	0.12022400232635369	0.1174135520833462	0.05679036683388006	0.052231057951942716	0.056555958000316764	0.05201546819522207
0.4018372997009759	0.36778036354288474	0.3682491895669263	0.4225615547589499	0.421467251861878	0.4500654431734336	0.44820774479035175	0.47667022368054063	0.4740929152824633	0.5249089333527338	0.5210798233348239	0.12022400240300128	0.117413552158053	0.05655533913754596	0.05232831465752952	0.05632190041019669	0.05211232346438521
0.40425857157581063	0.36789203069709386	0.3683609990702556	0.4226898548742835	0.421595219720639	0.450202094167298	0.4483438317413788	0.47681495256042067	0.47423686162764733	0.5250683087266159	0.5212380360953491	0.12022400248103671	0.11741355223411204	0.05632117938687031	0.052425654982286574	0.05608870718324965	0.05220926200769327
0.4066944328317112	0.36800390546782413	0.36847301645480196	0.422818393531645	0.4217234255036932	0.4503389992298892	0.4484801717124399	0.47695995052814544	0.47438107560574394	0.5252279804203704	0.5213965430141395	0.12022400256048493	0.11741355231154836	0.056087884547537215	0.052523078429430825	0.05585637529763687	0.05230628333032428
0.4091449713770379	0.36811598803174034	0.3685852418974561	0.4229471709340294	0.42185186941351	0.45047615857742157	0.448616764918857	0.47710521781271614	0.4745255574445158	0.5253879486861828	0.5215553443415407	0.12022400264137136	0.11741355239038624	0.05585545159465255	0.052620584497219625	0.055624901740884525	0.05240338693255353
0.411610275649843	0.36822827856443174	0.3686976755740317	0.42307618728319607	0.4219805516513267	0.45061357242479366	0.4487536115746415	0.4772507546417408	0.4746703073703405	0.5255482137747044	0.5217144403263754	0.12022400272372258	0.11741355247065209	0.05562387751275821	0.052718172678765995	0.05539428351011111	0.052500572309668314
0.41409043462106226	0.36834077724040115	0.3688103176592548	0.4232054427796566	0.42210947241713576	0.4507512409855749	0.4488907118924817	0.47739656124141966	0.47481532560819495	0.5257087759350367	0.5218738312159279	0.12022400280756476	0.11741355255237114	0.05539315929584632	0.052815842462109686	0.05516451761167218	0.052597838951840004
0.41658553779772634	0.36845348423305424	0.3689231683267528	0.42333493762266244	0.422238631909673	0.45088916447199257	0.4490280660837289	0.4775426378365319	0.4749606123816429	0.5258696354147168	0.5220335172559288	0.12022400289292517	0.11741355263556956	0.055163293947572356	0.05291359333045875	0.05493560106152984	0.05269518634435144
0.41909567522619073	0.36856639971468924	0.3690362277490444	0.42346467201019256	0.42236803032640496	0.4510273430949194	0.4491656743583855	0.47768898465042137	0.47510616791282095	0.526030792459701	0.5221934986905407	0.12022400297983092	0.1174135527202746	0.054934278480772036	0.05301142476176324	0.05470753088492586	0.05279261396732693
0.4216209374953856	0.368679523856485	0.3691494960975275	0.4235946461389405	0.4224976678635163	0.4511657770638585	0.44930353692509006	0.47783560190498264	0.4752519924224237	0.5261922473143495	0.5223537757623408	0.1202240030683108	0.1174135528065137	0.05470610991780234	0.0531093362287578	0.05448030411648119	0.052890121295675385
0.42416141574008476	0.36879285682849094	0.3692629735424689	0.42372486020430233	0.42262754471589703	0.45130446658693146	0.44944165399110525	0.47798248982064634	0.4753980861296898	0.5263540002214117	0.5225143487123072	0.12022400315839275	0.11741355289431439	0.0544787852903994	0.05320732719918908	0.05425391780018174	0.05298770779934614
0.4267172016441951	0.3689063987996155	0.36937666025299326	0.4238553144003634	0.4227576610771305	0.4514434118708641	0.4495800257623036	0.47812964861636503	0.4755444492523881	0.5265160514220086	0.5226752177798017	0.12022400325010585	0.11741355298370483	0.05425230163965011	0.05330539713540361	0.054028368989293085	0.05308537294294524
0.42928838744406506	0.3690201499376149	0.36949055639707135	0.42398600891988586	0.4228880171394797	0.4515826131209726	0.4497186524431541	0.4782770785095989	0.4756910820068029	0.5266784011556183	0.5228363832025558	0.12022400334347952	0.11741355307471407	0.05402665601590684	0.05340354549464621	0.05380365474643156	0.05318311618589178
0.43187506593181346	0.36913411040908223	0.36960466214150955	0.42411694395429533	0.4230186130938751	0.45172207054115054	0.4498575342367088	0.47842477971630115	0.47583798460771976	0.5268410496600595	0.5229978452166527	0.12022400343854471	0.1174135531673719	0.05380184547908584	0.05350177172890369	0.053579772143478976	0.05328093698240366
0.4344773304586784	0.3692482803794361	0.3697189776519382	0.42424811969366893	0.42314944912990177	0.45186178433385465	0.4499966713445887	0.4785727524509034	0.47598515726841056	0.5270039971714758	0.5231596040565132	0.12022400353533137	0.11741355326170716	0.053577867098098864	0.053600075284734316	0.05335671826168209	0.053378834781455
0.4370952749383861	0.3693626600129092	0.36983350309280005	0.4243795363267211	0.4232805254357859	0.4520017547000908	0.4501360639669705	0.4787209969263008	0.4761326002006199	0.527167243924319	0.5233216599548786	0.12022400363387087	0.11741355335775121	0.053354717951336283	0.05369845560342412	0.05313449019138261	0.053476809026591354
0.4397289938505404	0.3694772494725368	0.36994823862733933	0.42451119404079135	0.4234118421983819	0.4521419818394002	0.45027571230257174	0.47886951335383765	0.4762803136145489	0.5273307901513332	0.5234840131427946	0.12022400373419483	0.11741355345553481	0.053132395126439746	0.053796912120944285	0.05291308503217351	0.05357485915608606
0.4423785822440318	0.36959204892014563	0.37006318441758973	0.42464309302183034	0.4235433996031596	0.45228246594984556	0.4504156165486378	0.4790183019432921	0.47642829771884154	0.5274946360835377	0.5236466638495958	0.12022400383633602	0.117413553555089	0.05291089572023111	0.05389544426780901	0.052692499892899036	0.05367298460274128
0.4450441357404687	0.36970705851634184	0.37017834062436306	0.4247752334543872	0.42367519783419033	0.45242320722799667	0.450555776900927	0.4791673629028613	0.4765765527205694	0.527658781950212	0.5238096123028883	0.12022400394032712	0.11741355365644686	0.05269021683881192	0.053994051469089754	0.05247273189165469	0.05377118479412957
0.44772575053762753	0.3698222784204998	0.3702937074072378	0.42490761552159606	0.42380723707413437	0.4525642058689163	0.4506961935536975	0.4793166964391467	0.4767250788252166	0.5278232279788777	0.5239728587285338	0.12022400404620168	0.11741355375964009	0.0524703555974213	0.05409273314437257	0.05225377815557408	0.053869459152181776
0.4504235234129248	0.3699377087907498	0.3704092849245469	0.42504023940516217	0.42393951750422676	0.4527054620661456	0.4508368666996914	0.47946630275713814	0.4768738762366648	0.5279879743952826	0.524136403350633	0.1202240041539938	0.11741355386470272	0.05225130912053544	0.05419148870777235	0.05203563582095683	0.05396780709337179
0.4531375517269096	0.37005334978396703	0.3705250733333662	0.42517310528534874	0.42407203930426424	0.45284697601169016	0.45097779653012204	0.4796161820601994	0.4770229451571778	0.5281530214233835	0.524300246391509	0.1202240042637388	0.11741355397166837	0.05203307454181072	0.054290317567861734	0.05181830203331117	0.05406622802878758
0.4558679334267773	0.37016920155575894	0.3706410727895028	0.4253062133409633	0.42420480265259186	0.4529887478960051	0.4511189832346585	0.479766334550052	0.4771722857873868	0.5283183692853296	0.52446438807169	0.12022400437547161	0.11741355408057134	0.051815649003941644	0.05438921912755745	0.05160177394712662	0.05416472136380435
0.45861476704990445	0.37028526426045394	0.3707572834474826	0.425439563749344	0.42433780772608864	0.45313077790798045	0.4512604270014114	0.47991676042676046	0.4773218983262744	0.5284840182014452	0.5246288286098928	0.1202240044892281	0.1174135541914471	0.05159902965881713	0.054488192784290845	0.05138604872612973	0.054263286498340335
0.4613781517274047	0.37040153805108916	0.3708737054605388	0.4255731566863457	0.42447105470015456	0.4532730662349271	0.45140212801691865	0.4800674598887165	0.4774717829711598	0.5286499683902134	0.5247935682230063	0.12022400460504515	0.11741355430433137	0.0513832136674921	0.054587237929752064	0.0511711235429857	0.05436192282660102
0.4641581871877068	0.370518023079398	0.37099033898059947	0.425706992326326	0.424604543748696	0.453415613062561	0.45154408646612976	0.48021843313262325	0.47762193991768215	0.5288162200682569	0.5249586071260729	0.1202240047229603	0.11741355441926041	0.05116819819990326	0.05468635394998955	0.05095699557935518	0.054460629737107524
0.4669549737601532	0.3706347194957985	0.37110718415827537	0.42584107084213135	0.4247382750441124	0.4535584185749893	0.4516863025323921	0.48036968035347966	0.47777236935978623	0.5289827734503232	0.5251239455322732	0.12022400484301184	0.1174135545362715	0.05095398043528121	0.05478554022529636	0.05074366202607905	0.05455940661278191
0.46976861237862133	0.370751627449381	0.37122424114284786	0.4259753924050834	0.42487224875728197	0.45370148295469465	0.4518287763974352	0.4805212017445645	0.47792307148970575	0.5291496287492652	0.5252895836529072	0.12022400496523801	0.11741355465540226	0.05074055756175255	0.05488479613028119	0.050531120082851544	0.05465825283076242
0.4725992045851658	0.37086874708789563	0.3713415100822566	0.4261099571849643	0.4250064650575477	0.45384480638252056	0.45197150824135623	0.4806729974974206	0.47807404649794794	0.5293167861760247	0.5254555216973774	0.12022400508967847	0.11741355477669126	0.05052792677642515	0.054984121033683664	0.050319366958504474	0.0547571677624461
0.4754468525336833	0.37098607855773996	0.3714589911230867	0.4262447653500027	0.42514092411270293	0.4539883890376559	0.4521144982426049	0.4808250678018388	0.47822529457327734	0.5294842459396147	0.5256217598731715	0.12022400521637339	0.11741355490017774	0.0503160852855018	0.05508351429840275	0.0501083998706946	0.054856150773403556
0.47831165899359906	0.3711036220039465	0.3715766844105569	0.4263798170668594	0.4252756260889773	0.45413223109762	0.45225774657796786	0.4809774128458415	0.4783768159026997	0.5296520082471001	0.5257882983858445	0.12022400534536345	0.11741355502590144	0.050105030304138154	0.055182975281638846	0.049898216046017296	0.054955201223350514
0.4811937273535759	0.37122137757017043	0.3716945900885066	0.42651511250061297	0.42541057115102243	0.45427633273824736	0.4524012534225538	0.48113003281566696	0.47852861067144625	0.5298200733035826	0.5259551374390006	0.12022400547669065	0.11741355515390291	0.04989475905640006	0.0552825033344817	0.049688812720049214	0.055054318466162044
0.4840931616252451	0.37133934539867647	0.37181270829938307	0.42665065181474515	0.4255457594618971	0.4544206941336714	0.45254501894977783	0.4812829278957522	0.4786806790629567	0.5299884413121798	0.5261222772342762	0.12022400561039713	0.11741355528422324	0.04968526877527779	0.05538209780219461	0.049480187137206144	0.0551535018498015
0.4870100664469608	0.37145752563032686	0.37193103918422926	0.4267864351711265	0.4256811911830532	0.4545653154563102	0.45268904333134635	0.48143609826871747	0.47883302125886384	0.5301571124740095	0.5262897179713211	0.12022400574652624	0.11741355541690479	0.04947655670277129	0.055481758024100714	0.0492723365508283	0.05525275071626368
0.4899445470875755	0.37157591840456794	0.3720495828826704	0.4269224627300015	0.42581686647432054	0.4547101968768498	0.4528333267372412	0.4815895441153488	0.47898563743897626	0.5303260869881699	0.5264574598477806	0.12022400588512186	0.11741355555199047	0.04926862008967703	0.05558148333342672	0.049065258223137675	0.05535206440158902
0.49289670945023945	0.37169452385941754	0.3721683395329017	0.42705873464997385	0.4259527854938927	0.454855338564229	0.4529778693357041	0.48174326561458186	0.47913852778126226	0.5304953650517212	0.526625503059278	0.12022400602622837	0.11741355568952386	0.04906145619568747	0.055681273057373915	0.04885894942509594	0.055451442235735726
0.4958666600762229	0.37181334213145195	0.3722873092716746	0.4271952510879913	0.42608894839831146	0.45500074068562335	0.4531226712932206	0.48189726294348506	0.47929169246183245	0.5306649468596688	0.5267938477993949	0.12022400616989193	0.11741355582954913	0.04885506228932002	0.055781126517089774	0.04865340743644708	0.055550883542593965
0.4988545061487607	0.37193237335579316	0.3724064922342848	0.4273320121993315	0.4262253553424529	0.45514640340642926	0.45326773277450466	0.4820515362772429	0.47944513165492436	0.5308348326049431	0.5269624942596542	0.1202240063161586	0.11741355597211162	0.04864943564797386	0.0558810430276111	0.04844862954590212	0.055650387640127974
0.5018603554969207	0.37205161766609557	0.3725258885545582	0.4274690181375861	0.4263620064795114	0.4552923268902482	0.45341305394248266	0.4822060857891386	0.4795988455328841	0.5310050224783814	0.527131442629501	0.1202240064650756	0.11741355611725737	0.048444573557844706	0.05598102189775034	0.04824461305079808	0.05574995383993553
0.5048843165994948	0.3721710751945326	0.37264549836483823	0.4276062690546461	0.4264989019609851	0.45543851129887	0.4535586349582768	0.48236091165053746	0.4797528342661504	0.5311755166687092	0.5273006930962831	0.12022400661669125	0.11741355626503319	0.048240473313839516	0.05608106243015243	0.04804135525724007	0.05584958144757479
0.5079264985889148	0.3722907460717836	0.3727653217959721	0.42774376510068635	0.4266360419366603	0.45558495679225725	0.45370447598118974	0.48251601403086897	0.4799070980232367	0.5313463153625207	0.5274702458452338	0.12022400677105387	0.11741355641548702	0.048037132219732825	0.05618116392123795	0.04783885348017236	0.055949269762407994
0.5109870112551897	0.3724106304270208	0.3728853589772981	0.42788150642415046	0.42677342655459705	0.4557316635285287	0.45385057716868776	0.4826713930976108	0.480061636970715	0.5315174187442612	0.527640101059452	0.12022400692821407	0.1174135565686672	0.04783454758795358	0.056281325661117876	0.04763710504307994	0.0560490180774309
0.5140659650498691	0.37253072838789525	0.3730056100366313	0.42801949317173493	0.4269110559611124	0.45587863166394266	0.45399693867638446	0.48282704901627	0.48021645127319745	0.5316888269962057	0.5278102589198832	0.1202240070882226	0.11741355672462345	0.04763271673971303	0.056381546933678806	0.04743610727818748	0.05614882567944335
0.5171634710900281	0.37265104008052397	0.37312607510025103	0.42815772548837444	0.4270489303007661	0.4560258613528811	0.4541435606580246	0.4829829819503662	0.48037154109331953	0.5318605402984422	0.5279807196053009	0.12022400725113042	0.11741355688340577	0.04743163700491948	0.05648182701631299	0.047235857526487735	0.05624869184890713
0.5202796411622786	0.3727715656294757	0.3732467542928863	0.4282962035172253	0.42718704971634447	0.456173352747832	0.4542904432654672	0.48313919206141404	0.4805269065917226	0.53203255882885	0.5281514832922866	0.1202240074169904	0.11741355704506572	0.04723130572210721	0.05658216518007464	0.047036353137457354	0.05634861585983231
0.5234145877268029	0.37289230515775756	0.3733676477377025	0.4284349273996503	0.4273254143488448	0.45632110599937353	0.4544375866486689	0.4832956795089055	0.48068254792703585	0.532204882763082	0.5283225501552111	0.12022400758585676	0.11741355720965503	0.04703172023853597	0.056682560689665706	0.046837591469312656	0.05644859697994775
0.5265684239214125	0.3730132587868015	0.3734887555562878	0.42857389727520284	0.4274640243374595	0.45646912125615696	0.45458499095566773	0.48345244445029145	0.4808384652558593	0.532377512274544	0.528493920366215	0.12022400775778301	0.1174135573772277	0.046832877910063075	0.056783012803251154	0.04663956988888174	0.05654863447054481
0.5297412635656308	0.37313442663645	0.37361007786863915	0.42871311328161094	0.42760287981956074	0.45661739866488954	0.45473265633256577	0.48360948704096474	0.4809946587327454	0.5325504475343751	0.5286655940951888	0.12022400793282545	0.11741355754783732	0.046634776101129205	0.0568835207723879	0.046442285771462366	0.05664872758624995
0.5329332211648017	0.3732558088249422	0.37373161479314787	0.42885257555476103	0.4277419809306836	0.4567659383703172	0.4548805829235117	0.483766807434241	0.48115112851018055	0.5327236887114282	0.5288375715097527	0.12022400811104034	0.11741355772153876	0.046437412184886284	0.056984083842266386	0.046245736500949874	0.056748875575308944
0.5361444119142209	0.3733774054689003	0.37385336644658645	0.42899228422868235	0.42788132780451077	0.45691474051520864	0.4550287708706848	0.4839244057813416	0.4813078747385687	0.5328972359722498	0.5290098527752384	0.12022400829248539	0.11741355789838895	0.04624078354292749	0.05708470125138376	0.04604991946989401	0.05684907767941638
0.5393749517032939	0.37349921668331476	0.3739753329440936	0.42913223943553036	0.42802092057285607	0.4570638052403362	0.45517722031427715	0.48408228223137434	0.48146489756621125	0.5330710894810599	0.5291824380546669	0.12022400847721862	0.11741355807844422	0.04604488756544356	0.05718537223151543	0.04585483207918628	0.05694933313355932
0.5426249571197181	0.3736212425815308	0.3740975143991606	0.4292724413055702	0.42816075936564807	0.4572131326844601	0.4553259313924761	0.4842404369313159	0.4816221971392901	0.5332452493997316	0.5293553275087306	0.1202240086653005	0.1174135582617631	0.04584972165127965	0.05728609600794243	0.0456604717383442	0.05704964116613098
0.5458945454536906	0.3737434832752334	0.37421991092361667	0.429412889967161	0.4283008443109142	0.45736272298431024	0.4554749042414476	0.48439887002599297	0.4817797736018488	0.5334197158877712	0.5295285212957712	0.12022400885679148	0.11741355844840443	0.045655283207580055	0.05738687179915303	0.04546683586534073	0.05715000099890233
0.5491838347021408	0.3738659388744338	0.37434252262761497	0.42955358554673895	0.42844117553476385	0.4575125762745688	0.4556241389953182	0.4845575816580637	0.48193762709577437	0.5335944891022971	0.5297020195717609	0.12022400905175329	0.117413558638429	0.04546156965005821	0.05748769881680005	0.04527392188651902	0.05725041184682311
0.5524929435729888	0.37398860948745405	0.3744653496196172	0.42969452816880055	0.42858175316137165	0.4576626926878522	0.4557736357861572	0.4847165719679987	0.4820957577607776	0.5337695691980199	0.5298758224902811	0.12022400925024893	0.1174135588318979	0.045268578402982484	0.05758857626587144	0.04508172723673454	0.05735087291803609
0.55582199148943	0.37411149522091336	0.3745883920063804	0.4298357179558862	0.4287225773129615	0.45781307235469415	0.45592339474395965	0.48487584109406306	0.482254165734376	0.5339449563272207	0.5300499302025015	0.12022400945234282	0.11741355902887401	0.04507630689899145	0.057689503344406035	0.04489024935922714	0.05745138341400491
0.5591710985942444	0.37423459617971266	0.3747116498929411	0.4299771550285631	0.4288636481097891	0.45796371540352665	0.4560734159966279	0.48503538917229605	0.4824128511518732	0.5341206506397315	0.5302243428571605	0.12022400965810001	0.11741355922942029	0.04488475257913649	0.05779047924362146	0.04469948570564952	0.057551942529244116
0.5625403857541326	0.3743579124670205	0.3748351233826011	0.43011883950540863	0.42900496567012536	0.45811462196066294	0.45622369966995396	0.4851952163364933	0.48257181414634137	0.5342966522829129	0.5303990606005432	0.12022400986758712	0.11741355943360218	0.04469391289291025	0.05789150314782887	0.04450943373601035	0.05765254945143283
0.565929974564078	0.3744814441842579	0.37495881257691266	0.4302607715029933	0.42914653011023973	0.45826579215027885	0.45637424588760145	0.4853553227181869	0.48273105484860146	0.5344729614016339	0.5305740835764614	0.12022401008087126	0.11741355964148521	0.04450378529818977	0.05799257423430504	0.04432009091864586	0.05775320336123002
0.569339987351735	0.37460519143108334	0.3750827175756633	0.4304029511358633	0.4292883415443825	0.4584172260943948	0.45652505477108735	0.4855157084466266	0.48289057338720415	0.5346495781382504	0.5307494119262322	0.12022401029802225	0.11741355985313685	0.04431436726113702	0.05809369167330658	0.04413145473020563	0.057853903432373954
0.5727705471818436	0.37472915430537806	0.37520683847686087	0.43054537851652347	0.42943040008476796	0.45856892391285703	0.4566761264397637	0.4856763736487595	0.4830503698884103	0.5348265026325836	0.5309250457886558	0.12022401051910943	0.11741356006862541	0.04412565625634102	0.05819485462812679	0.043943522655723655	0.057954648831582745
0.5762217778606706	0.37485333290323086	0.3753311753767187	0.4306880537554202	0.42957270584155716	0.4587208857233198	0.4568274610107994	0.48583731844921185	0.483210444476172	0.5350037350218988	0.5311009852999959	0.12022401074420506	0.11741356028802054	0.04393764976667569	0.05829606225493933	0.043756292188462	0.05805543871851171
0.5796938039404782	0.3749777273189228	0.3754557283696401	0.43083097696092376	0.4297152589228407	0.45887311164122657	0.4569790585991616	0.4859985429702681	0.4833707972721127	0.5351812754408833	0.531277230593957	0.12022401097338112	0.11741356051139286	0.04375034528332833	0.05839731370274137	0.04356976082996766	0.05815627224571074
0.5831867507240184	0.3751023376449121	0.3755804975482031	0.4309741482393107	0.4298580594346205	0.45902560177979096	0.4571309193175972	0.4861600473318521	0.48353142839550745	0.5353591240216258	0.531453781801663	0.12022401120671221	0.11741356073881476	0.04356374030577115	0.05849860811335361	0.04338392608994468	0.058257148558453764
0.5867007442690553	0.3752271639718182	0.37570548300314494	0.4311175676947462	0.43000110748079295	0.4591783562499784	0.4572830432766135	0.4863218316515063	0.48369233796326333	0.5355372808935924	0.5316306390516357	0.12022401144427348	0.11741356097035988	0.043377832341676026	0.05859994462137763	0.04319878548643885	0.058358066794966135
0.5902359113929144	0.37535220638840733	0.37583068482334714	0.4312612354292666	0.4301444031631309	0.459331375160487	0.4574354305844607	0.48648389604437237	0.4838535260898995	0.535715746183607	0.5318078024697726	0.12022401168614137	0.11741356120610288	0.04319261890699977	0.058701322354181684	0.04301433654566722	0.05845902608629672
0.5937923796770596	0.37547746498157597	0.37595610309581906	0.4314051515427611	0.43028794658126585	0.45948465861772875	0.4575880813471117	0.4866462406231713	0.4840149928875271	0.535894520015827	0.5319852721793253	0.12022401193239486	0.11741356144611996	0.04300809752591306	0.05880274043181544	0.042830576801968334	0.05856002555599105
0.597370277471697	0.37560293983633575	0.3760817379056829	0.4315493161329542	0.4304317378326701	0.45963820672581013	0.4577409956682435	0.4868088654981821	0.484176738465829	0.5360736025117228	0.532163048300877	0.1202240121831127	0.11741356169048842	0.042824265730729394	0.058904197966882066	0.04264750379791593	0.05866106432043239
0.6009697339004076	0.3757286310357974	0.3762075893361577	0.4316937292953874	0.4305757770126384	0.45979201958651283	0.45789417364921847	0.4869717707772225	0.48433876293203987	0.5362529937900536	0.5323411309523205	0.12022401243837628	0.11741356193928773	0.04264112106199747	0.05900569406466616	0.042465115084119986	0.05876214148855752
0.6045908788648067	0.3758545386611549	0.3763336574685432	0.43183839112340083	0.4307200642142702	0.45994609729927477	0.4580476153890639	0.48713495656562794	0.4845010663909254	0.5364326939668469	0.5325195202488355	0.12022401269826863	0.1174135621925982	0.042458661068351944	0.05910722782304845	0.04228340821936172	0.05886325616188515
0.6082338430492322	0.37598066279167	0.37645994238220454	0.4319833017081152	0.43086459952845124	0.4601004399611701	0.4582013209844538	0.48729842296623055	0.4846636489447619	0.5366127031553732	0.5326982163028663	0.12022401296287309	0.11741356245050191	0.04227688330659163	0.05920879833225001	0.04210238077056516	0.05896440743455855
0.611898757925461	0.3761070035046554	0.37658644415455544	0.43212846113841374	0.4310093830438353	0.4602550476668899	0.45835529052968893	0.4874621700793392	0.48482651069331556	0.5367930214661256	0.5328772192240987	0.12022401323227477	0.11741356271308138	0.0420957853416013	0.05931040467507387	0.041922030312690595	0.059065594393118204
0.6155857557574533	0.3762335608754594	0.3767131628610426	0.4322738695009225	0.4311544148468254	0.4604099205087222	0.45850952411667684	0.4876261980027182	0.4849896517338222	0.5369736490067953	0.5330565291194382	0.12022401350656194	0.11741356298042213	0.041915364746394346	0.05941204592679128	0.041742354428663475	0.05916681611657282
0.6192949696061266	0.37636033497744886	0.37684009857512907	0.43241952687999313	0.43129969502155535	0.4605650585765329	0.4586640218349125	0.48779050683156633	0.48515307216096554	0.5371545858822492	0.5332361460929858	0.12022401378582241	0.11741356325261042	0.041735619102034605	0.05951372115497122	0.041563350709594715	0.05926807167638515
0.6230265333341571	0.37648732588199385	0.3769672513682782	0.43256543335768316	0.43144522364987137	0.46072046195774463	0.45881878377145835	0.48795509665849546	0.4853167720668569	0.5373358321945062	0.5334160702460152	0.12022401407014653	0.1174135635297343	0.04155654599753689	0.05961542941942355	0.04138501675443962	0.05936936013630145
0.6267805816108112	0.37661453365845	0.37709462130993676	0.43271158901373735	0.43159100081131263	0.46087613073731737	0.45897381001092397	0.4881199675735097	0.48548075154101356	0.5375173880427142	0.5335963016769505	0.12022401435962657	0.11741356381188352	0.04137814303005172	0.059717169772326884	0.041207350170331836	0.05947068055236571
0.6305572499168048	0.37674195837414304	0.37722220846751897	0.432857993925569	0.43173702658309315	0.4610320649977282	0.4591291006354467	0.4882851196639837	0.48564501067033766	0.5376992535231256	0.5337768404813417	0.12022401465435557	0.11741356409914869	0.041200407804694805	0.0598189412582002	0.041030348572192565	0.05957203197306171
0.634356674549194	0.3768696000943516	0.3773500129063893	0.4330046481682405	0.4318833010400817	0.46118826481895103	0.4592846557246704	0.48845055301464163	0.4858095495390949	0.5378814287290756	0.5339576867518413	0.12022401495442982	0.1174135643916234	0.041023337934575466	0.05992074291356175	0.04085400958298635	0.05967341343885835
0.6381789926262927	0.3769974588822908	0.3774780346898462	0.43315155181444465	0.43202982425478414	0.4613447302784359	0.45944047535572613	0.4886162677075344	0.4859743682288931	0.5380639137509561	0.5341388405781821	0.12022401525994474	0.1174135646894016	0.040846931040711354	0.06002257376714226	0.04067833083359318	0.05977482398252221
0.642024342092622	0.3771255347990948	0.3776062738791044	0.4332987049344842	0.4321765962973221	0.46150146145108845	0.45959655960321055	0.4887822638220194	0.48613946681865994	0.5382467086761928	0.5343203020471508	0.12022401557100063	0.11741356499258028	0.04067118475209952	0.06012443283978541	0.04050330996275875	0.05987626262890444
0.6458928617238878	0.3772538279038007	0.3777347305332794	0.4334461075962539	0.4323236172354158	0.4616584584092496	0.45975290853916645	0.4889485414347374	0.48630484538462193	0.5384298135892216	0.5345020712425667	0.12022401588769743	0.11741356530125674	0.040496096705616935	0.06022631914426313	0.0403289446171442	0.059977728394954966
0.6497846911319898	0.3773823382533308	0.37786340470936863	0.43359375986521975	0.43247088713436255	0.4618157212226737	0.459909522233061	0.48911510061959074	0.48647050400028163	0.5386132285714632	0.5346841482452553	0.12022401621013733	0.11741356561553115	0.04032166454607733	0.06032823168550294	0.04015523245129771	0.06007922028963719
0.6536999707700591	0.3775110659024758	0.37799229646223576	0.4337416618044	0.4326184060570188	0.46197324995850925	0.46006640075176564	0.48928194144772164	0.4866364427363966	0.5387969537012993	0.5348665331330265	0.12022401653842474	0.11741356593550482	0.04014788592615304	0.060430169460332195	0.039982171127512345	0.06018073731385698
0.6576388419375281	0.3776400109038776	0.3781214058445928	0.4338898134743451	0.43276617406377915	0.46213104468127614	0.4602235441595344	0.4894490639874895	0.4868026616609565	0.5389809890540482	0.5350492259806477	0.12022401687266582	0.11741356626128155	0.039974758506346575	0.06053213145737857	0.03980975831601086	0.0602822784605479
0.661601446785229	0.3777691733080116	0.37825073290698236	0.4340382149331174	0.4329141912125571	0.46228910545284546	0.4603809525179838	0.48961646830444827	0.4869691608391608	0.5391653347019396	0.5352322268598211	0.12022401721296888	0.11741356659296669	0.03980227995501906	0.0606341166572264	0.03963799169478932	0.06038384271447228
0.6655879283205246	0.37789855316316956	0.37838027769776117	0.43418686623627223	0.4330624575587651	0.462447432332418	0.46053862588607053	0.48978415446132456	0.48713594033339674	0.5393499907140904	0.5354155358391585	0.12022401755944383	0.1174135669306672	0.03963044794831916	0.06073612403223194	0.03946686894953899	0.060485429052178574
0.6695984304124688	0.37802815051544203	0.3785100402630814	0.43433576743683666	0.433210973155294	0.46260602537650247	0.46069656432007056	0.4899521225179941	0.4873030002032162	0.539534957156479	0.535599152984156	0.12022401791220247	0.11741356727449259	0.03945926017022572	0.06083815254650915	0.039296387773795516	0.06058703644207242
0.6736330977969988	0.37815796540870067	0.378640020646874	0.4344849185852896	0.43335973805249356	0.46276488463889437	0.4608547678735577	0.4901203725314594	0.48747034050531346	0.5397202340919205	0.5357830783571695	0.12022401827135908	0.11741356762455356	0.03928871431243408	0.06094020115580179	0.03912654586885367	0.060688663844246094
0.6776920760821589	0.37828799788458	0.37877021889083	0.4346343197295414	0.4335087522981511	0.4629240101706537	0.46101323659738214	0.4902889045558266	0.4876379612935021	0.5399058215800414	0.5359673120173901	0.12022401863702961	0.11741356798096408	0.03911880807439161	0.06104226880756869	0.03895734094359682	0.06079031021054959
0.6817755117533548	0.37841824798246043	0.37890063503438304	0.4347839709149135	0.43365801593747216	0.46308340202008386	0.4611719705396479	0.4904577186422826	0.48780586261869185	0.5400917196772543	0.5361518540208177	0.12022401900933288	0.11741356834383863	0.0389495391633119	0.06114435444096955	0.038788770714695886	0.06089197448434902
0.6858835521786408	0.3785487157394495	0.3790312691146915	0.4349338721841175	0.4338075290130589	0.4632430602327091	0.4613309697456921	0.4906268148390711	0.4879740445288657	0.540277928436732	0.5363367044202358	0.12022401938838843	0.11741356871329495	0.038780905294046875	0.061246456986467024	0.03862083290648144	0.06099365560073977
0.6900163456140378	0.3786794011903639	0.37916212116662007	0.4350840235772345	0.43395729156489016	0.4634029848512522	0.4614902342580618	0.49079619319147005	0.48814250706905676	0.5404644479083814	0.5365218632651871	0.12022401977431929	0.11741356908945261	0.0386129041892147	0.06134857536623883	0.03845352525095791	0.06109535248624809
0.6941740412088835	0.3788103043677117	0.3792931912227216	0.43523442513169425	0.4341073036303001	0.46356317591561336	0.4616497641164929	0.49096585374176765	0.4883112502813241	0.540651278138819	0.5367073306019463	0.12022402016725053	0.11741356947243271	0.03844553357908609	0.06145070849393619	0.03828684548773964	0.06119706405897318
0.6983567890112157	0.37894142530167374	0.37942447931321904	0.43538507688225425	0.43425756524395753	0.46372363346284673	0.4618095593578872	0.4911357965292388	0.4884802742047305	0.5408384191713432	0.5368931064734955	0.12022402056730896	0.11741356986235998	0.0382787912014777	0.06155285527441379	0.03812079136400115	0.06129878922837406
0.702564739973187	0.37907276402008505	0.3795559854659867	0.4355359788609786	0.43440807643784485	0.463884357527138	0.46196962001629	0.49130602159012116	0.48864957887531735	0.5410258710459092	0.537079190919497	0.12022402097462384	0.11741357025935999	0.038112674801894286	0.06165501460398559	0.037955360634562396	0.06140052689528375
0.7067980459565127	0.3792043205484166	0.3796877097065316	0.43568713109721613	0.43455883724123673	0.4640453481397826	0.46212994612286784	0.4914765289575911	0.48881916432608163	0.5412136337991017	0.5372655839762678	0.12022402138932708	0.11741357066356084	0.037947182133486024	0.061757185370339585	0.03779055106182483	0.06150227595198032
0.7110568597379514	0.3793360949097565	0.3798196520579752	0.4358385336175799	0.4347098476806785	0.46420660532916186	0.4622905377058858	0.49164731866174	0.488989030586952	0.5414017074641092	0.5374522856767533	0.12022402181155292	0.11741357107509408	0.03778231095689222	0.06185936645222512	0.03762636041567902	0.06160403528186009
0.7153413350148182	0.37946808712479135	0.3799518125410343	0.43599018644592524	0.43486110777996523	0.46436812912072084	0.46245139479068426	0.4918183907295496	0.48915917768476386	0.5415900920706971	0.5376392960505003	0.12022402224143766	0.11741357149409212	0.037618059040376295	0.061961556719808186	0.03746278647362544	0.06170580375976442
0.7196516264105322	0.3796002972117874	0.3800841911740023	0.4361420896033283	0.43501261756012	0.4645299195369452	0.46261251739965686	0.4919897451848678	0.4893296056432365	0.5417787876451805	0.5378266151236314	0.1202240226791201	0.11741357192069099	0.03745442415969791	0.062063755034230894	0.03729982702056844	0.061807580251524996
0.7239878894801961	0.3797327251865711	0.38021678797272995	0.4362942431080634	0.43516437703937166	0.46469197659733746	0.4627739055522261	0.4921613820483843	0.489500314482947	0.5419677942103976	0.5380142429188165	0.12022402312474306	0.11741357235502833	0.03729140409813425	0.06216596024773935	0.03713747984897253	0.06190936361416277
0.7283502807162107	0.3798653710625109	0.3803496029506068	0.4364466469755829	0.4353163862331338	0.4648543003183945	0.4629355592648216	0.49233330133760506	0.4896713042213072	0.5421571117856824	0.5382021794552478	0.12022402357844922	0.11741357279724494	0.037128996646472956	0.062268171203712086	0.03697574275872029	0.062011152695760074
0.7327389575539218	0.3799982348504973	0.3804826361185415	0.4365993012184933	0.4354686451539822	0.46501689071358343	0.46309747855085526	0.4925055030668287	0.48984257487253796	0.5423467403868372	0.5383904247486112	0.1202240240403861	0.11741357324748349	0.03696719960304051	0.06237038673643269	0.03681461355719762	0.06211294633548903
0.7371540783773028	0.38013131655892374	0.38061588748494246	0.43675220584653435	0.4356211538116329	0.4651797477933186	0.46325966342069935	0.49267798724712086	0.4900141264476449	0.5425366800261056	0.5385789788110595	0.12022402451070287	0.11741357370588984	0.036806010773482	0.06247260567114665	0.03665409005918718	0.062214743363412595
0.74159580252467	0.38026461619366725	0.3807493570556983	0.43690536086655596	0.43577391221291983	0.46534287156493714	0.46342211388166116	0.49285075388628885	0.490185958954393	0.5427269307121438	0.538767841651185	0.12022402498955201	0.11741357417261218	0.03664542797098136	0.06257482682393345	0.036494170086818656	0.062316542600513
0.746064290294433	0.38039813375806897	0.380883044834159	0.43705876628249657	0.4359269203617728	0.4655062620326758	0.4635848299379608	0.493023802988857	0.49035807239728196	0.5429174924499949	0.538957013273992	0.12022402547708805	0.11741357464780164	0.03648544901606954	0.0626770490017492	0.03633485146968951	0.062418342858705955
0.7505597029508803	0.38053186925291427	0.3810169508211154	0.4372124220953596	0.43608017825919454	0.4656699191976464	0.4637478115907062	0.49319713455604064	0.4905304667775206	0.543108365241058	0.5391464936808689	0.12022402597346898	0.11741357513161207	0.036326071736709764	0.06277927100228453	0.03617613204468739	0.06252014294061325
0.7550822027299987	0.3806658226764131	0.3811510750147797	0.4373663283031916	0.43623368590323847	0.4658338430578121	0.4639110588378696	0.4933707485857209	0.49070314209300125	0.5432995490830624	0.53933628286956	0.12022402647885519	0.11741357562419977	0.036167293968247805	0.06288149161399303	0.036018009656082484	0.06262194163963386
0.7596319528453285	0.38079999402417986	0.38128541741076544	0.4375204849010591	0.43638744328898554	0.46599803360796277	0.46407457167426297	0.49354464507241896	0.4908760983382745	0.5434910439700388	0.5395263808341381	0.12022402699341035	0.11741357612572427	0.03600911355330538	0.06298370961586386	0.03586048215544935	0.06272373773994389
0.7642091174938536	0.3809343832892139	0.38141997800206784	0.4376748918810256	0.43654145040852194	0.4661624908396907	0.4642383500915142	0.4937188240072701	0.4910493355045234	0.5436828498922897	0.5397167875649754	0.12022402751730085	0.11741357663634737	0.03585152834192229	0.06308592377769173	0.035703547401666924	0.06282553001631186
0.7688138618619275	0.381068990461879	0.38155475677904294	0.4378295492321285	0.43669570725091506	0.466327214741366	0.4644023940780421	0.4938932853779976	0.49122285357953743	0.5438749668363624	0.5399075030487157	0.1202240280506963	0.11741357715623484	0.03569453619141427	0.063188132859608	0.03554720326089722	0.06292731723402767
0.7734463521312342	0.38120381552988303	0.38168975372938824	0.43798445694035604	0.4368502138021916	0.4664922052981119	0.464566703619032	0.49406802916888665	0.49139665254768683	0.544067394785019	0.5400985272682457	0.1202240285937691	0.11741357768555463	0.03553813496636593	0.06329033561236486	0.03539144760655688	0.06302909814901625
0.7781067554847866	0.3813388584782577	0.3818249688381212	0.4381396149886235	0.4370049700453128	0.4666574624917797	0.4647312786964111	0.4942430553607581	0.49157073238989557	0.5442601337172075	0.5402898602026656	0.12022402914669521	0.11741357822447804	0.03538232253863072	0.06339253077713636	0.03523627831928877	0.06313087150765284
0.7827952401129585	0.3814741192893385	0.3819604020875599	0.4382950233567504	0.4371599759601526	0.46682298630092417	0.4648961192888233	0.49441836393094185	0.49174509308361636	0.5444531836080341	0.5404815018272613	0.12022402970965342	0.11741357877317961	0.03522709678735936	0.06349471708549004	0.035081693286983295	0.06323263604673457
0.7875119752195561	0.3816095979427433	0.3820960534573015	0.4384506820214361	0.4373152315234728	0.4669887767007779	0.4650612253716044	0.4945939548532502	0.49191973460280286	0.5446465444287315	0.5406734521134746	0.12022403028282577	0.11741357933183673	0.035072455598857744	0.06359689325924478	0.03492769040465049	0.06333439049333833
0.792257131027923	0.3817452944153521	0.3822319229242018	0.4386065909562365	0.43747073670889974	0.4671548336632261	0.46522659691675616	0.494769828097951	0.4920946569178835	0.5448402161466314	0.5408657110288734	0.12022403086639755	0.11741357990063006	0.0349183968666722	0.06369905801054188	0.034774267574547935	0.06343613356492028
0.7970308787870847	0.3818812086812861	0.3823680104623543	0.4387627501315399	0.4376264914869004	0.4673211571567814	0.4653922338929223	0.4949459836317413	0.49226985999573486	0.5450341987251339	0.5410582785371238	0.12022403146055827	0.11741358047974394	0.03476491849154684	0.06380121004174555	0.034621422706109684	0.06353786396925898
0.8018333907779276	0.3820173407118867	0.38250431604306956	0.4389191595145432	0.437782495824759	0.46748774714655805	0.46555813626536163	0.4951224214177191	0.4924453437996547	0.5452284921236782	0.541251154597959	0.12022403206549952	0.11741358106936547	0.03461201838138095	0.06390334804535769	0.03446915371586812	0.06363958040427065
0.8066648403194178	0.3821536904756944	0.3826408396348535	0.43907581906922705	0.4379387496865516	0.46765460359424604	0.4657243039959235	0.495299141415357	0.4926211082893346	0.5454230962977118	0.5414443391671501	0.12022403268141749	0.11741358166968588	0.03445969445119346	0.0640054707039468	0.034317458527425515	0.0637412815579097
0.8115254017748545	0.3822902579384275	0.38277758120338645	0.43923272875633235	0.438095253033123	0.46782172645808545	0.465890737043021	0.4954761435804746	0.4927971534208324	0.5456180111986612	0.5416378321964761	0.12022403330851156	0.11741358228089893	0.034307944623179765	0.06410757669021905	0.034166335071567744	0.06384296610838192
0.8164152505581643	0.38242704306296105	0.3829145407115018	0.4393898885333355	0.43825200582206203	0.4679891156928402	0.4660574353616057	0.49565342786521055	0.4929734791465459	0.545813236773901	0.5418316336336944	0.12022403394698403	0.11741358290320253	0.03415676682656965	0.06420966466670563	0.034015781286079516	0.06394463272378914
0.8213345631402307	0.3825640458093047	0.3830517181191644	0.43954729835442313	0.4384090080076762	0.46815677124977173	0.4662243989031414	0.49583099421799526	0.4931500854151838	0.5460087729667238	0.542025743422509	0.1202240345970422	0.1174135835367984	0.034006158997755165	0.06431173328601858	0.03386579511585097	0.06404628006225721
0.8262835170552626	0.38270126613458194	0.38318911338344896	0.4397049581704683	0.4385662595409682	0.46832469307661323	0.46639162761557745	0.49600884258352285	0.49332697217173904	0.5462046197163088	0.5422201615025413	0.12022403525889636	0.11741358418189123	0.033856119080120095	0.06441378119052388	0.0337163745127711	0.0641479067717512
0.8312622909072027	0.3828387039930077	0.3833267264585182	0.4398628679290047	0.4387237603696099	0.46849288111754206	0.466559121443323	0.4961869729027224	0.4935041393574602	0.5464007769576916	0.5424148878092991	0.12022403593276014	0.11741358483868997	0.03370664502411813	0.06451580701242676	0.033567517435741934	0.06424951149017488
0.8362710643761712	0.3829763593358668	0.3834645572956012	0.44002102757420236	0.4388815104379185	0.46866133531315424	0.46672688032722	0.49636538511273137	0.49368158690982406	0.5465972446217329	0.5426099222741461	0.1202240366188526	0.11741358550740741	0.033557734787287075	0.06461780937372907	0.03341922185074253	0.06435109284520024
0.8413100182249524	0.3831142321114923	0.38360260584297123	0.440179437046842	0.4390395096868304	0.46883005560043683	0.4668949042045166	0.49654407914686516	0.4938593147625067	0.5467940226350871	0.5428052648242693	0.12022403731739476	0.11741358618825976	0.03340938633404278	0.06471978688600188	0.033271485730608674	0.06445264945416795
0.8463793343055166	0.3832523222652424	0.3837408720459237	0.44033809628428944	0.43919775805387645	0.468999041912741	0.4670631930088403	0.4967230549345901	0.4940373228453554	0.5469911109201713	0.5430009153826502	0.12022403802861353	0.11741358688146718	0.03326159763586389	0.0648217381505134	0.03312430705515368	0.06455417992413004
0.8514791955655843	0.38339062973947907	0.38387935584675353	0.44049700522047064	0.4393562554731561	0.4691682941797553	0.4672317466701707	0.4969023124014938	0.49421561108435996	0.5471885093951327	0.5431968738680315	0.12022403875273859	0.11741358758725422	0.03311436667115686	0.06492366175811526	0.0329776838111826	0.06465568285170775
0.8566097860552276	0.3835291544735455	0.3840180571847334	0.4406561637858459	0.43951500187531234	0.46933781232747795	0.46740056511481265	0.497081851469257	0.4943941794016243	0.5473862179738183	0.5433931401948864	0.12022403949000467	0.11741358830584935	0.03296769142534828	0.0650255562891715	0.03283161399239276	0.06475715682316263
0.861771290933513	0.38366789640374355	0.38415697599609083	0.44081557190738385	0.43967399718750577	0.4695075962781899	0.46756964826536873	0.4972616720556239	0.49457302771533723	0.5475842365657416	0.5435897142733869	0.12022404024065016	0.1174135890374851	0.03282156989069307	0.0651274203134733	0.032686095599338216	0.06485860041416913
0.8669638964751838	0.38380685546331084	0.38429611221398524	0.44097522950853546	0.4398332413333882	0.46967764595042644	0.46773899604071184	0.49744177407437296	0.4947521559397432	0.5477825650760514	0.5437865960093715	0.12022404100491815	0.1174135897823984	0.032676000066359734	0.06522925239011101	0.03254112663945108	0.06496001218980041
0.8721877900773816	0.38394603158239826	0.3844354657684857	0.4411351365092083	0.4399927342330774	0.46984796125894995	0.467908608355957	0.497622157435288	0.4949315639851134	0.5479812034054985	0.5439837853043132	0.12022404178305596	0.1174135905408302	0.03253097995845877	0.06533105106758796	0.032396705127069936	0.06506139070458516
0.877443160266411	0.3840854246880473	0.38457503658654785	0.44129529282574004	0.4401524758031306	0.47001854211472205	0.46807848512243483	0.49780282204412807	0.49511125175771675	0.5481801514504042	0.5441812820552877	0.12022404257531542	0.11741359131302656	0.032386507579893475	0.06543281488369246	0.032252829083304846	0.0651627345023087
0.8827301967045416	0.3842250347041663	0.38471482459199047	0.44145569837087184	0.4403124659565178	0.470189388424875	0.46824862624766156	0.49798376780259807	0.4952912191597887	0.5483794091026266	0.5443790861549395	0.12022404338195322	0.11741359209923674	0.03224258095044519	0.06553454236528466	0.0321094965361155	0.06526404211594183
0.8880490901968541	0.3843648615515082	0.3848548297054731	0.4416163530537223	0.4404727046025959	0.4703605000926839	0.46841903163531323	0.49816499460831876	0.4954714660895035	0.5485789762495288	0.5445771974914515	0.1202240442032305	0.1174135928997154	0.03209919809670936	0.06563623202850977	0.031966705520261485	0.06536531206781149
0.8934000326981257	0.38450490514764646	0.3849950518444717	0.44177725677976043	0.44063319164708176	0.47053187701753807	0.46858970118519544	0.49834650235479633	0.49565199244094327	0.5487788527739444	0.5447756159485101	0.12022404503941271	0.11741359371472197	0.031956357052088435	0.06573788237854217	0.03182445407722412	0.06546654286913167
0.8987832173197573	0.38464516540695204	0.38513549092325594	0.44193840945077867	0.4407939269920252	0.4707035190949126	0.4687606347932157	0.4985282909313929	0.4958327981040676	0.5489790385541458	0.544974341405273	0.1202240458907711	0.11741359454451994	0.03181405585675634	0.0658394919094718	0.0316827402552704	0.06556773302028773
0.904198838336744	0.38478564224056977	0.38527614685286515	0.44209981096486617	0.44095491053578223	0.4708754262163392	0.4689318323513549	0.4987103602232952	0.49601388296468396	0.549179533463809	0.5451733737363359	0.12022404675758092	0.11741359538937823	0.031672292557644255	0.06594105910438941	0.031541562109424603	0.06566888101072266
0.9096470911946843	0.38492633555639455	0.3854170195410851	0.4422614612163814	0.4411161421729882	0.4710475982693778	0.46910329374763826	0.4988927101114844	0.49619524690441696	0.5493803373719817	0.5453727128116993	0.12022404764012261	0.11741359624957023	0.03153106520844062	0.0660425824353581	0.03140091770142561	0.06576998531878075
0.915128172516836	0.38506724525904745	0.3855581088924236	0.4424233600959248	0.4412776217945303	0.4712200351375871	0.4692750188661066	0.49907534047270574	0.4963768898006779	0.549581450143048	0.5455723584967344	0.12022404853868247	0.11741359712537462	0.03139037186954141	0.06614406036315756	0.031260805099627476	0.0658710444115087
0.9206422801112097	0.38520837124985213	0.3856994148080866	0.44258550749031167	0.44143934928751966	0.4713927367004955	0.4694470075867865	0.4992582511794368	0.49655881152663317	0.5497828716366954	0.5457723106521496	0.120224049453551	0.1174135980170746	0.03125021060807143	0.06624549133734092	0.031121222379113078	0.06597205674488293
0.9261896129777101	0.38534971342681	0.3858409371859545	0.4427479032825438	0.441601324535265	0.4715657028335716	0.469619259785662	0.4994414420998565	0.49674101195117476	0.5499846017078794	0.5459725691339566	0.1202240503850243	0.11741359892495878	0.031110579497791946	0.06634687379617787	0.03098216762168704	0.06607302076376698
0.931770371315315	0.3854912716845768	0.38598267592055713	0.4429105473517823	0.44176354741724355	0.47173893340819456	0.46979177533464483	0.4996249130978146	0.496923490938888	0.5501866402067905	0.546173133793436	0.12022405133340452	0.11741359984932172	0.030971476619143345	0.06644820616646996	0.030843638915655447	0.06617393490134305
0.9373847565293029	0.38563304591443737	0.38612463090304977	0.4430734395733194	0.44192601780907387	0.4719124282916243	0.46996455410154375	0.4998086640327987	0.4971062483500201	0.5503889869788183	0.5463740044771027	0.12022405229899787	0.11741360079046219	0.03083290005925221	0.06654948686374951	0.030705634356031908	0.0662747975797231
0.9430329712385201	0.38577503600428187	0.3862668020211887	0.44323657981855036	0.44208873558248785	0.47208618734697205	0.47013759595003674	0.4999926947599046	0.49728928404044975	0.5505916418645173	0.5465751810266719	0.12022405328211785	0.11741360174868523	0.030694847911824752	0.06665071429193858	0.030568152044430974	0.06637560720945146
0.9487152192826929	0.38591724183858045	0.386409189159306	0.44339996795494496	0.4422517006053022	0.47226021043316946	0.47031090073963905	0.5001770051298022	0.4974725978616543	0.5507946046995714	0.5467766632790237	0.12022405428308237	0.1174136027243009	0.030557318277168122	0.06675188684334898	0.03043119008898998	0.06647636218947639
0.9544317057297852	0.38605966329835906	0.3865517921982853	0.4435636038460195	0.44241491274139033	0.4724344974049389	0.47048446832567425	0.5003615949887051	0.49765618966067854	0.5509978753147599	0.5469784510661687	0.12022405530221522	0.11741360371762499	0.03042030926218331	0.06685300289875329	0.030294746604404565	0.06657706090716431
0.9601826368833979	0.38620230026117375	0.38669461101553626	0.4437274873513078	0.44257837185065346	0.47260904811276305	0.4706582985592433	0.5005464641783381	0.4978400592801024	0.5512014535359198	0.5471805442152124	0.12022405633984715	0.11741360472897931	0.030283818980343824	0.06695406082714328	0.030158819711928686	0.06667770173838505
0.9659682202902156	0.38634515260108626	0.38683764548496963	0.44389161832633245	0.4427420777889921	0.4727838624028535	0.47083239128719434	0.5007316125359038	0.49802420655800855	0.5514053391839123	0.54738294254832	0.12022405739631332	0.11741360575869116	0.03014784555166017	0.06705505898574415	0.030023407539388813	0.06677828304711397
0.9717886647474951	0.38648822018863815	0.3869808954769721	0.44405599662257605	0.44290603040827753	0.47295894011712114	0.4710067463520924	0.5009170398940515	0.49820863132795096	0.5516095320745865	0.5475856458826805	0.12022405847195661	0.11741360680709442	0.030012387102658522	0.06715599572004294	0.029888508221020516	0.06687880318568773
0.9776441803106027	0.38663150289082593	0.3871243608583806	0.44422062208745194	0.4430702295563221	0.47313428109314415	0.4711813635921875	0.5011027460808428	0.49839333341892056	0.5518140320187421	0.5477886540304715	0.12022405956712469	0.11741360787452794	0.029877441766409163	0.06725686936347586	0.029754119897567932	0.06697926049440639
0.9835349783005937	0.3867750005710752	0.38726804149245697	0.4443854945642751	0.4432346750768506	0.4733098851641375	0.4713562428413847	0.5012887309197204	0.49857831265531427	0.5520188388220946	0.5479919667988228	0.12022406068217226	0.11741360896133768	0.029743007682426992	0.0673576782376415	0.029620240716262458	0.06707965330181764
0.9894612713118381	0.3869187130892151	0.38741193723886214	0.44455061389223255	0.44339936680947056	0.4734857521589213	0.4715313839292124	0.5014749942294738	0.498763568856901	0.5522239522852382	0.5481955839897804	0.12022406181746124	0.11741361006787589	0.02960908299670706	0.06745842065200236	0.029486868830737478	0.06717997992433311
0.9954232732196957	0.3870626403014522	0.38755604795362997	0.4447159799063538	0.4435643045896428	0.47366188190188957	0.47170678668079075	0.5016615358242059	0.4989491018387883	0.5524293722036093	0.5483995054002697	0.12022406297335816	0.11741361119450044	0.029475665861710354	0.06755909490394174	0.02935400240108521	0.0672802386664273
1.0014211991882311	0.3872067820603449	0.3877003734891421	0.44488159243748093	0.443729488248652	0.47383827421297814	0.47188245091680076	0.5018483555133001	0.4991349114113902	0.5526350983674497	0.5486037308220597	0.12022406415023802	0.11741361234157645	0.029342754436271434	0.06765969927865001	0.02922163959375723	0.0673804278204102
1.0074552656779823	0.3873511382147771	0.38784491369410046	0.445047451312239	0.4438949176135763	0.474014928907633	0.47205837645345206	0.5020354531013861	0.4993209973803922	0.5528411305617689	0.5488082600417252	0.12022406534848151	0.11741361350947507	0.029210346885697902	0.06776023204911041	0.029089778581628423	0.06748054566637052
1.013525690453769	0.38749570860993193	0.3879896684135024	0.4452135563530054	0.4440605925072577	0.47419184579677864	0.472234563102451	0.5022228283883063	0.49950735954671877	0.5530474685663077	0.5490130928406106	0.12022406656847706	0.11741361469857493	0.029078441381678033	0.06786069147597118	0.028958417543897497	0.06758059047210452
1.0196326925925556	0.38764049308726506	0.38813463748861293	0.4453799073778802	0.44422651274827163	0.4743690246867852	0.4724110106709689	0.5024104811690818	0.49969399770649864	0.5532541121555005	0.5492182289947926	0.12022406781061978	0.11741361590926114	0.02894703610223104	0.06796107580748867	0.028827554666165156	0.06768056049315874
1.0257764924913542	0.38778549148447866	0.388279820756939	0.44554650420065517	0.4443926781508967	0.4745464653794363	0.47258771896160934	0.5025984112338774	0.499880911651031	0.5534610610984367	0.5494236682750417	0.1202240690753114	0.11741361714192546	0.028816129231735488	0.06806138327939948	0.02869718814027067	0.06778045397257415
1.0319573118751795	0.38793070363549415	0.38842521805220226	0.4457133466307834	0.44455908852508425	0.4747241676718966	0.4727646877723761	0.5027866183679681	0.5000681011667514	0.5536683151588245	0.5496294104467864	0.12022407036296215	0.11741361839696723	0.02868571896097194	0.06816161211513361	0.028567316164455292	0.06788026914105671
1.0381753738050519	0.38807612937042557	0.38857082920431246	0.4458804344733482	0.44472574367642703	0.47490213135667914	0.4729419168966402	0.5029751023517037	0.5002555660351966	0.5538758740949513	0.5498354552700738	0.12022407167398902	0.1174136196747928	0.028555803486938203	0.06826176052524602	0.028437936943191744	0.06798000421662209
1.0444309026860459	0.3882217685155525	0.3887166540393399	0.4460477675290327	0.4448926434061291	0.4750803562216116	0.47311940612310754	0.5031638629604741	0.5004433060329709	0.5540837376596454	0.550041802499532	0.12022407300881614	0.11741362097581626	0.02842638101296302	0.06836182670774349	0.02830904868721973	0.06807965740478039
1.05072412427539	0.38836762089329274	0.38886269237948884	0.44621534559408793	0.4450597875109743	0.4752588420498041	0.4732971552357851	0.5033528999646744	0.5006313209317105	0.554291905600238	0.5502484518843322	0.12022407436787631	0.11741362230045899	0.028297449748670545	0.06846180884789987	0.028180649613538833	0.06817922689820932
1.057055265690613	0.38851368632217526	0.3890089440430695	0.4463831684603023	0.445227175783295	0.47543758861961544	0.47347516401394857	0.5035422131296695	0.5008196104980484	0.5545003776585251	0.5504554031681499	0.12022407575160954	0.11741362364915002	0.02816900790994481	0.06856170511824189	0.028052737945394313	0.06827871087700998
1.0634245554177415	0.38865996461681207	0.3891554088444709	0.4465512359149694	0.44539480801094095	0.4756165957046197	0.4736534322321086	0.5037318022157588	0.5010081744935795	0.5547091535707269	0.5506626560891259	0.12022407716046382	0.11741362502232608	0.028041053718865783	0.06866151367829332	0.027925311912227357	0.06837810750832318
1.0698322233195456	0.38880645558787125	0.38930208659413307	0.4467195477408566	0.4455626839772472	0.47579586307357213	0.47383195965997704	0.50392166697814	0.5011970126748247	0.5549182330674494	0.5508702103798278	0.12022407859489578	0.1174136264204316	0.02791358540373068	0.06876123267461764	0.027798369749653773	0.06847741494645732
1.0762785006438331	0.3889531590420488	0.38944897709851906	0.44688810371617327	0.4457308034610028	0.47597539049037585	0.47401074606243376	0.5041118071668742	0.5013861247931964	0.5551276158736452	0.5510780657672109	0.12022408005536998	0.11741362784392037	0.027786601199110805	0.06886086024090332	0.027671909699520825	0.06857663133273206
1.0827636200317978	0.38910007478204073	0.38959608016008723	0.44705690361453865	0.4458991662364187	0.47615517771404736	0.47418979119949195	0.504302222526849	0.5015755105949606	0.5553373017085736	0.5512862219725783	0.12022408154235954	0.11741362929325251	0.027660099345666822	0.06896039449755165	0.02754593000975092	0.06867575479535049
1.089287815526412	0.3892472026065146	0.3897433955772627	0.44722594720494957	0.44606777207309545	0.47633522449868243	0.47436909482626466	0.5044929127977422	0.5017651698212029	0.5555472902857607	0.5514946787115421	0.12022408305634566	0.11741363076889809	0.027534078090290848	0.0690598335519752	0.027420428934476604	0.06877478344952692
1.0958513225808764	0.38939454231008186	0.38989092314440926	0.447395234251748	0.44623662073599085	0.47651553059342167	0.47454865669293	0.5046838777139864	0.5019551022077905	0.5557575813129592	0.5517034356939828	0.12022408459781952	0.11741363227133492	0.027408535685978563	0.06915917549815731	0.027295404733884254	0.06887371539708909
1.1024543780671139	0.3895420936832688	0.3900386626518008	0.4475647645145886	0.44640571198538775	0.4766960957424158	0.474728476544697	0.5048751170047306	0.502145307485337	0.5559681744921082	0.55191249262401	0.12022408616727978	0.11741363380104973	0.02728347039185053	0.06925841841682256	0.027170855674327754	0.06897254872684755
1.1090972202843215	0.38968985651248816	0.3901866138855929	0.44773453774840594	0.4465750455768613	0.4768769196847903	0.4749085541217706	0.5050666303938053	0.5023357853791652	0.5561790695192931	0.5521218491999215	0.12022408776523541	0.11741363535853773	0.027158880473130864	0.06935756037530894	0.02704678002817218	0.06907128151404152
1.115780088967567	0.3898378305800105	0.39033477662779353	0.4479045537033815	0.44674462126124564	0.47705800215461147	0.47508888915931663	0.5052584175996835	0.5025265356092702	0.5563902660847035	0.5523315051141632	0.12022408939220341	0.11741363694430369	0.02703476420116857	0.06945659942753935	0.02692317607390038	0.06916991182059462
1.1225032252964444	0.3899860156639348	0.3904831506562343	0.44807481212491035	0.4469144387846014	0.4772393428808501	0.47526948138742736	0.5054504783354448	0.5027175578902824	0.5566017638725942	0.5525414600532883	0.12022409104871117	0.11741363855886155	0.02691111985333805	0.06955553361378009	0.026800042096006393	0.06926843769498703
1.1292668719037753	0.3901344115381598	0.3906317357445416	0.4482453127535681	0.4470844978881821	0.47742094158734677	0.4754503305310855	0.5056428123087374	0.50290885193143	0.556813562561242	0.5527517136979165	0.12022409273529559	0.1174136402027341	0.02678794571306753	0.06965436096076871	0.026677376384995455	0.06936685717201385
1.1360712728843656	0.39028301797235476	0.39078053166210686	0.4484160553250774	0.44725479830840115	0.4776027979927756	0.47563143631012883	0.5058354192217402	0.5031004174365018	0.5570256618229058	0.552962265722693	0.12022409445250236	0.11741364187645346	0.02666524006986748	0.06975307948142984	0.026555177237433725	0.06946516827287041
1.1429166738038161	0.39043183473192944	0.39092953817405734	0.4485870395702739	0.4474253397767975	0.477784911810609	0.47581279843921503	0.5060282987711255	0.5032922541038097	0.5572380613237841	0.5531731157962465	0.12022409620088839	0.11741364358056297	0.026543001219181406	0.06985168717503143	0.026433442955827502	0.06956336900513804
1.1498033217073829	0.39058086157800526	0.39107875504122636	0.4487582652150727	0.4475961220200026	0.477967282749081	0.4759944166277851	0.5062214506480203	0.5034843616261497	0.5574507607239728	0.5533842635811481	0.12022409798102028	0.11741364531561355	0.026421227462492425	0.06995018202688641	0.02631217184865875	0.06966145736238616
1.1567314651288954	0.39073009826738486	0.39122818202012366	0.44892973198043423	0.44776714475970614	0.4781499105111516	0.47617629058002753	0.5064148745379675	0.5036767396907653	0.5576637596774239	0.5535957087338694	0.12022409979347387	0.1174136470821679	0.02629991710727353	0.07004856200850895	0.02619136223037799	0.06975943132457019
1.1637013540997225	0.3908795445525225	0.39137781886290524	0.4491014395823296	0.4479384077126215	0.47833279479446994	0.4763584199948423	0.5066085701208889	0.5038693879793078	0.5578770578319028	0.5538074509047402	0.1202241016388369	0.11741364888079839	0.026179068466895217	0.07014682507724501	0.026071012421340356	0.0698572888574347
1.1707132401577995	0.391029200181494	0.39152766531734323	0.4492733877317067	0.44810991059045213	0.47851593529133774	0.47654080456580367	0.506802537071045	0.5040623061677985	0.5580906548289454	0.5540194897379066	0.12022410351770711	0.1174136507120873	0.026058679860739176	0.07024496917644285	0.025951120747855327	0.06995502791292552
1.177767376356704	0.39117906489796644	0.3916777211267959	0.4494455761344553	0.4482816530998562	0.4786993316886727	0.47672344398112465	0.5069967750569967	0.5042554939265896	0.5583045503038155	0.5542318248712884	0.12022410543069328	0.11741365257662822	0.02593874961407039	0.07034299223535356	0.025831685542122784	0.07005264642879183
1.1848640172747877	0.39132913844116746	0.39182798603017654	0.449618004491372	0.4484536349424125	0.478882983667971	0.47690633792361886	0.5071912837415661	0.504448950920326	0.5585187438854625	0.5544444559365358	0.12022410737841534	0.11741365447502547	0.02581927605805845	0.07044089216880423	0.025712705142169057	0.07015014232855776
1.1920034190243662	0.3914794205458548	0.39197845976192375	0.4497906724981255	0.4486258558145851	0.4790668909052703	0.4770894860706641	0.5073860627817964	0.5046426768079045	0.5587332351964759	0.554657382558987	0.12022410936150404	0.1174136564078935	0.025700257529742032	0.07053866687745369	0.02559417789191798	0.0702475135214371
1.1991858392609598	0.39162991094228566	0.3921291420519694	0.4499635798452213	0.4487983154076883	0.47925105307111243	0.4772728880941647	0.5075811118289135	0.5048366712424361	0.5589480238530442	0.5548706043576248	0.12022411138060203	0.11741365837585907	0.025581692372064424	0.07063631424755101	0.02547610214114826	0.07034475790250383
1.2064115371925936	0.3917806093561856	0.3922800326257088	0.4501367262179661	0.44897101340785134	0.47943546983050545	0.47745654366051454	0.5077764305282851	0.5050309338712055	0.5591631094649099	0.5550841209450332	0.1202241134363638	0.11741366037955979	0.025463578933774045	0.0707338321507649	0.025358476245436634	0.07044187335228003
1.2136807735891502	0.39193151550871724	0.39243113120396894	0.4503101112964322	0.4491439494959828	0.47962014084288546	0.47764045243055875	0.5079720185193808	0.5052254643356305	0.559378491635325	0.555297931927353	0.12022411552945504	0.11741366241964418	0.025345915569474187	0.0708312184442832	0.025241298566172077	0.07053885773673585
1.2209938107917835	0.3920826291164494	0.3925824375029771	0.45048373475542225	0.44931712334773516	0.4798050657620796	0.47782461405955606	0.5081678754357323	0.5054202622712246	0.5595941699610086	0.5555120369042391	0.12022411766055383	0.11741366449677444	0.025228700639587487	0.07092847097072763	0.025124567470555803	0.07063570890746007
1.2283509127223842	0.3922339498913251	0.3927339512343297	0.4506575962644322	0.44949053463346833	0.4799902442362665	0.47800902819714086	0.5083640009048926	0.5056153273075533	0.5598101440320997	0.5557264354688153	0.12022411983035121	0.11741366661162299	0.025111932510299084	0.07102558755777011	0.02500828133150179	0.07073242470114849
1.2357523448931043	0.3923854775406303	0.39288567210496	0.4508316954876159	0.44966418301821404	0.4801756759079387	0.4781936944872841	0.5085603945483952	0.5058106590681958	0.5600264134321151	0.5559411272076304	0.12022412203954966	0.11741366876487486	0.024995609553599252	0.07112256601851641	0.02489243852773626	0.07082900293984551
1.2431983744159416	0.39253721176696177	0.3930375998171072	0.45100603208374845	0.44983806816163924	0.4803613604138632	0.4783786125682556	0.5087570559817133	0.5060062571707036	0.5602429777379023	0.556156111700613	0.12022412428886554	0.11741367095722784	0.024879730147201684	0.07121940415106565	0.02477703744366977	0.0709254414308873
1.2506892700123766	0.3926891522681953	0.3931897340682831	0.4511806057061894	0.45001218971800955	0.48054729738504304	0.4785637820725848	0.5089539848142183	0.5062021212265598	0.5604598365195957	0.5563713885210272	0.12022412657902727	0.11741367318939283	0.02476429267460034	0.07131609973856712	0.02466207646948604	0.07102173796656075
1.2582253020230734	0.39284129873745327	0.39334207455124115	0.45135541600284607	0.4501865473361529	0.480733486446678	0.478749202627022	0.5091511806491388	0.5063982508411377	0.5606769893405703	0.5565869572354267	0.12022412891077706	0.11741367546209262	0.024649295524987735	0.07141265054916346	0.024547554000985627	0.07111789032417448
1.2658067424176331	0.3929936508630727	0.393494620953943	0.45153046261613666	0.45036114065942207	0.48091992721812515	0.47893487385249855	0.5093486430835191	0.506594645613659	0.5608944357573963	0.5568028174036107	0.12022413128487096	0.11741367777606353	0.024534737093258485	0.07150905433584853	0.024433468439713835	0.0712138962660589
1.2734338648044117	0.393146208328572	0.39364737295952684	0.4517057451829527	0.4505359693256578	0.4811066193128595	0.4791207953640885	0.5095463717081765	0.5067913051371532	0.5611121753197932	0.5570189685785765	0.1202241337020777	0.11741368013205608	0.024420615779995103	0.07160530883636795	0.024319818192889642	0.0713097535393672
1.2811069444403917	0.39329897081261916	0.3938003302462739	0.45188126333462203	0.4507110329671518	0.4812935623384337	0.4793069667709683	0.5097443661076604	0.5069882289984149	0.5613302075705827	0.557235410306475	0.12022413616318113	0.11741368253083317	0.024306929991450232	0.07170141177319067	0.02420660167330979	0.07140545987597591
1.2888262582411194	0.39345193798899775	0.3939534924875758	0.4520570166968706	0.45088633121060867	0.48148075589643863	0.47949338767637667	0.5099426258602084	0.507185416777962	0.5615485320456438	0.5574521421265638	0.12022413866897813	0.11741368497317249	0.024193678139514674	0.07179736085343791	0.024093817299426945	0.07150101299247069
1.296592084790695	0.393605109526575	0.3941068593519014	0.45223300488978524	0.4510618636771083	0.48166819958246276	0.4796800576775751	0.5101411505377058	0.5073828680499932	0.5617671482738645	0.557669163571161	0.12022414122028116	0.11741368745986516	0.024080858641742253	0.07189315376872685	0.023981463495335475	0.07159641059004684
1.3044047043518285	0.3937584850892673	0.3942604305027634	0.4524092275277752	0.45123762998206807	0.481855892986052	0.47986697636580755	0.5103399397056411	0.5075805823823457	0.5619860557770957	0.5578864741655988	0.12022414381791688	0.11741368999171727	0.02396846992129298	0.07198878819521326	0.02386953869071462	0.07169165035445246
1.312264398875954	0.39391206433600795	0.39441420559868506	0.452585684219534	0.45141362973520477	0.4820438356906687	0.4800541433262595	0.5105389929230636	0.5077785593364524	0.5622052540701039	0.558104073428176	0.12022414646272687	0.11741369256954905	0.02385651040687975	0.07208426179322203	0.023758041320750323	0.07178672995574686
1.320171452013404	0.3940658469207125	0.3945681842931663	0.45276237456800095	0.4515898625404957	0.4822320272736509	0.4802415581380175	0.5107383097425406	0.5079767984672987	0.5624247426605232	0.5583219608701115	0.12022414915556874	0.1174136951941961	0.023744978532842964	0.07217957220757398	0.02364696982626313	0.07188164704844269
1.3281261491236485	0.3942198324922452	0.3947223662346498	0.4529392981703223	0.4517663279961407	0.48242046730617116	0.4804292203740283	0.510937889710113	0.5081752993233793	0.5626445210488076	0.5585401359954965	0.12022415189731478	0.11741369786650906	0.023633872739093675	0.07227471706718802	0.023536322653587405	0.07197639927130695
1.3361287772855897	0.39437402069438554	0.3948767510664871	0.4531164546178127	0.45194302569452305	0.4826091553531956	0.4806171296010575	0.5111377323652524	0.5083740614466552	0.5628645887281839	0.5587585983012469	0.12022415468885389	0.11741370058735415	0.023523191471042537	0.0723696939851095	0.023426098254567762	0.07207098424723313
1.3441796253079266	0.39452841116579324	0.39503133842690435	0.453293843495916	0.4521199552221707	0.4827980909734416	0.4808052853796483	0.5113378372408167	0.5085730843725089	0.5630849451846022	0.5589773472770554	0.12022415753109031	0.11741370335761248	0.02341293317963533	0.07246450055838238	0.023316295086548422	0.07216539958325541
1.352278983739575	0.3946830035399742	0.3951861279489675	0.45347146438416547	0.4522971161597164	0.4829872737193366	0.4809936872640796	0.5115382038630062	0.5087723676297018	0.5633055898966882	0.5591963824053431	0.12022416042494578	0.1174137061781828	0.023303096321374284	0.07255913436800654	0.023206911612387415	0.0722596428703639
1.3604271448801535	0.3948377974452461	0.3953411192605483	0.45364931685614496	0.45247450808185924	0.48317670313697586	0.48118233480232464	0.5117388317513187	0.5089719107403288	0.5635265223356942	0.5594157031612116	0.12022416337135768	0.11741370904997858	0.023193679358190167	0.07265359297885254	0.023097946300392636	0.07235371168349047
1.3686244027905345	0.39499279250470326	0.39549631198428903	0.45382740047944853	0.4526521305573243	0.48336637876608013	0.4813712275360084	0.5119397204185056	0.5091717132197747	0.5637477419654494	0.5596353090123938	0.12022416637128136	0.11741371197393088	0.023084680757538223	0.07274787393949111	0.022989397624339603	0.07244760358142344
1.3768710533034536	0.3951479883361816	0.3956517057375674	0.454005714815641	0.4528299831488229	0.48355630013995343	0.4815603650003658	0.5121408693705258	0.509371774576669	0.5639692482423116	0.559855199419205	0.12022416942568848	0.11741371495098689	0.022976098992320004	0.07284197478223575	0.022881264063421725	0.07254131610666548
1.3851673940341884	0.3953033845522241	0.39580730013246196	0.4541842594202173	0.4530080654130129	0.48374646678544014	0.4817497467241987	0.5123422781065023	0.5095720943128419	0.5641910406151173	0.5600753738344941	0.12022417253556984	0.11741371798211206	0.02286793254084074	0.07293589302298642	0.02277354410225385	0.072634846785391
1.3935137243912972	0.3954589807600447	0.39596309477571595	0.45436303384256244	0.45318637690045777	0.483936878222882	0.4819393722298335	0.512543946118675	0.5097726719232776	0.5644131185251311	0.5602958317035933	0.12022417570193276	0.11741372106828865	0.0227601798868875	0.07302962616105901	0.022666236230861614	0.072728193127233
1.4019103455874267	0.3956147765614931	0.3961190892687019	0.4545420376259106	0.45336491715558647	0.48412753396607505	0.48212924103307747	0.512745872892356	0.50997350689607	0.5646354814059966	0.5605165724642691	0.12022417892580335	0.11741372421051682	0.02265283951960484	0.0731231716792422	0.022559338944621032	0.0728213526254109
1.410357560650181	0.39577077155301893	0.3962752832073865	0.45472127030730436	0.453543685716653	0.4843184335222265	0.48231935264317694	0.5129480579058837	0.5101745987123775	0.5648581286836858	0.5607375955466718	0.12022418220822725	0.11741372740981515	0.022545909933565866	0.07321652704368375	0.022452850744354436	0.07291432275665954
1.4188556744330574	0.39592696532563604	0.39643167618229364	0.4549007314175541	0.45372268211569483	0.4845095763919105	0.4825097065627724	0.5131505006305769	0.5103759468463758	0.5650810597764477	0.5609589003732858	0.12022418555026795	0.11741373066722047	0.0224393896286621	0.07330968970363472	0.02234677013614217	0.07300710098071761
1.4274049936264492	0.3960833574648858	0.39658826777846895	0.45508042048119557	0.45390190587849194	0.4847009620690244	0.4827003022878554	0.5133532005306871	0.5105775507652126	0.5653042740947583	0.5611804863588783	0.1202241889530088	0.11741373398378875	0.02233327711018518	0.0734026570915347	0.022241095631425623	0.07309968474065442
1.4360058267687137	0.3962399475508013	0.3967450575754428	0.4552603370164495	0.4540813565245255	0.4848925900407453	0.4828911393077244	0.5135561570633536	0.5107794099289613	0.5655277710412685	0.5614023529104488	0.12022419241755264	0.1174137373605953	0.022227570888770032	0.07349542662299768	0.022135825746996574	0.07319207146277051
1.4446584842573071	0.3963967351578706	0.39690204514719446	0.4554404805351798	0.4542610335669365	0.48508445978748493	0.4830822171049413	0.5137593696785557	0.5109815237905738	0.5657515500107541	0.5616244994271783	0.12022419594502236	0.11741374079873404	0.022122269480320256	0.07358799569638563	0.022030959004908368	0.07328425855628495
1.453363278359986	0.3965537198549997	0.3970592300621147	0.4556208505428505	0.45444093651248313	0.4852765707828452	0.4832735351552861	0.5139628378190656	0.5111838917958341	0.565975610390062	0.5618469253003775	0.1202241995365615	0.11741374429931958	0.022017371406104047	0.07368036169307857	0.02192649393252566	0.07337624341333537
1.4621205232260774	0.39671090120547614	0.39721661188296886	0.4558014465384847	0.4546210648614996	0.48546892249357393	0.48346509292771284	0.5141665609204015	0.5113865133833112	0.56619995155806	0.5620696299134353	0.12022420319333488	0.11741374786348659	0.02191287519262275	0.07377252197714768	0.02182242906242493	0.07346802340897796
1.470930534897817	0.3968682787669315	0.3973741901668602	0.45598226801462177	0.45480141810785313	0.4856615143795188	0.48365688988430444	0.5143705384107788	0.5115893879843116	0.5664245728855839	0.5622926126417671	0.1202242069165269	0.11741375149239115	0.021808779371681908	0.07386447389541217	0.02171876293249042	0.07355959590097427
1.4797936313217521	0.39702585209130403	0.397531964465192	0.4561633144572749	0.4549819957389021	0.4858543458935833	0.4838489254802281	0.514574769711064	0.5117925150228314	0.5666494737353842	0.5625158728527623	0.1202242107073442	0.11741375518720837	0.02170508248033798	0.0739562147771835	0.021615494085814646	0.07365095822974865
1.48871013236022	0.39718362072480123	0.3976899343236298	0.4563445853458874	0.45516279723545233	0.4860474164816797	0.48404119916368893	0.514779254234725	0.5119958939155089	0.5668746534620747	0.5627394099057317	0.12022421456701679	0.11741375894913701	0.021601783060852142	0.07404774193429375	0.02151262107066998	0.07374210771820344
1.4976803598028874	0.39734158420786186	0.3978480992820642	0.4565260801532905	0.45534382207171503	0.4862407255826845	0.4842337103758852	0.5149839913877833	0.5121995240715758	0.5671001114120772	0.5629632231518553	0.12022421849679497	0.11741376277939558	0.021498879660750703	0.07413905266109566	0.02141014244059747	0.0738330416719748
1.5067046373783677	0.3974997420751184	0.3980064588745724	0.45670779834565994	0.4555250697152631	0.4864342726283922	0.48442645855096267	0.5151889805687658	0.51240340489281	0.5673258469235714	0.5631873119341293	0.12022422249795328	0.11741376667922693	0.021396370832750478	0.07423014423416419	0.02130805675427183	0.07392375737880741
1.5157832907659001	0.3976580938553584	0.3981650126293803	0.456889739382472	0.4557065396269878	0.48662805704346807	0.4846194431159674	0.515394221168655	0.5126075357734854	0.5675518593264378	0.5634116755873119	0.12022422657178815	0.11741377064989406	0.02129425513470551	0.0743210139121544	0.02120636257551567	0.07401425210879609
1.5249166476071065	0.39781663907148623	0.3983237600688236	0.4570719027164597	0.4558882312610549	0.4868220782454027	0.4848126634908004	0.51559971257084	0.5128119161003242	0.5677781479422055	0.5636363134378706	0.12022423071962028	0.1174137746926849	0.02119253112969588	0.07441165893601465	0.021105058473366967	0.07410452311438576
1.5341050375178134	0.39797537724048493	0.39848270070930986	0.45725428779356914	0.45607014406486124	0.48701633564446467	0.48500611908817104	0.5158054541510683	0.5130165452524474	0.5680047120839983	0.5638612248039283	0.1202242349427948	0.11741377880890964	0.021091197385931792	0.07450207652868812	0.02100414302191922	0.07419456762990251
1.5433487920999491	0.3981343078733764	0.3986418340612788	0.4574368940529148	0.4562522774789896	0.4872108286436537	0.48519980931354917	0.5160114452773938	0.5132214226013251	0.5682315510564784	0.5640864089952087	0.12022423924268005	0.1174137829999032	0.020990252476764226	0.07459226389497076	0.02090361480042091	0.07428438287178096
1.5526482449535108	0.39829343047518345	0.3988011596291642	0.4576197209267353	0.45643463093716563	0.48740555663865337	0.4853937335651195	0.5162176853101292	0.5134265475107268	0.5684586641557936	0.5643118653129817	0.1202242436206704	0.1174137872670234	0.02088969498067783	0.07468221822156806	0.020803472393222222	0.07437396603839375
1.5620037316886017	0.39845274454488994	0.3989606769113535	0.4578027678403485	0.45661720386621185	0.4876005190177835	0.48558789123373297	0.5164241736017944	0.5136319193366721	0.568686050669521	0.5645375930500098	0.1202242480781852	0.11741379161165438	0.02078952348122698	0.0747719366769104	0.02070371438973595	0.07446331430983832
1.5714155899375468	0.3986122495754016	0.3991203854001498	0.4579860342121067	0.45679999568600405	0.48779571516195247	0.4857822817028603	0.5166309094970665	0.5138375374273797	0.568913709876612	0.5647635914904922	0.12022425261666997	0.11741379603520401	0.02068973656708195	0.07486141641096822	0.020604339384473036	0.07455242484799385
1.580884159367074	0.3987719450535062	0.39928028458173065	0.4581695194533512	0.45698300580942497	0.487991144444609	0.485976904348543	0.5168378923327283	0.5140434011232174	0.5691416410473362	0.5649898599100092	0.12022425723759497	0.11741380053910694	0.02059033283194367	0.0749506545552947	0.020505345976925327	0.07464129479625115
1.5904097816905756	0.3989318304598336	0.3994403739361089	0.4583532229683668	0.4571662336423199	0.48818680623169375	0.48617175853934613	0.5170451214376185	0.5142495097566513	0.5693698434432258	0.5652163975754675	0.12022426194245918	0.11741380512482322	0.020491310874632518	0.07503964822299736	0.02040673277170768	0.07472992127966904
1.5999928006804371	0.39909190526881616	0.3996006529370928	0.4585371441543363	0.45734967858345066	0.4883826998815918	0.4863668436363099	0.5172525961325798	0.5144558626521943	0.5695983163170197	0.5654432037450444	0.12022426673278774	0.11741380979383932	0.020392669298949784	0.07512839450839692	0.020308498378405204	0.07481830140467594
1.6096335621804478	0.3992521689486477	0.39976112105224504	0.45872128240129423	0.4575333400244498	0.4885788247450819	0.48656215899290045	0.5174603157304069	0.5146624591263557	0.5698270589126057	0.5656702776681303	0.12022427161013366	0.11741381454766905	0.020294406713734503	0.07521689048712688	0.02021064141157325	0.07490643225891347
1.6193324141182788	0.3994126209612436	0.39992177774284265	0.45890563709208115	0.45771721734977455	0.48877518016528976	0.48675770395496165	0.5176682795357953	0.5148692984875889	0.5700560704649649	0.5658976185852737	0.12022427657607801	0.11741381938785392	0.020196521732842143	0.0753051332158492	0.020113160490804916	0.07499431091135023
1.6290897065180392	0.3995732607621995	0.4000826224638358	0.4590902076022965	0.45790130993666045	0.4889717654776364	0.48695347786066556	0.5178764868452891	0.5150763800362396	0.5702853502001141	0.5661252257281237	0.120224281632231	0.11741382431596249	0.020099012975098418	0.07539311973239649	0.02001605424064934	0.0750819344121112
1.6389057915129117	0.39973408780075104	0.4002436546638073	0.45927499330025245	0.4580856171550747	0.48916858000979047	0.48714948004046355	0.5180849369472283	0.5152837030644946	0.5705148973350481	0.5663530983193735	0.12022428678023196	0.11741382933359366	0.020001879064317052	0.07548084705557301	0.019919321290576164	0.0751692997922504
1.6487810233578566	0.3998951015197319	0.400404873784931	0.45945999354692674	0.4582701383676697	0.48936562308161713	0.48734570981703573	0.5182936291216967	0.515491266856328	0.5707447110776822	0.5665812355727025	0.12022429202175006	0.11741383444237309	0.0199051186292607	0.07556831218487048	0.01982296027503594	0.0752564040637651
1.6587157584424002	0.4000563013555329	0.4005662792629304	0.45964520769591555	0.45845487292973575	0.48956289400512876	0.4875421665052424	0.5185025626404685	0.51569907068745	0.5709747906267946	0.5668096366927189	0.12022429735848467	0.11741383964395774	0.01980873030363739	0.07565551210066701	0.01972696983336064	0.0753432442195674
1.6687103553034934	0.40021768673806	0.4007278705270371	0.45983063509338584	0.4586398201891534	0.48976039208443406	0.48773884941207246	0.5187117367669547	0.5159071138252531	0.5712051351719667	0.5670383008749017	0.12022430279216584	0.11741384494003411	0.019712712726075665	0.07574244376392869	0.01963134860980631	0.07542981723317155
1.6787651746384535	0.4003792570906929	0.40088964699994883	0.46001627507802806	0.45882497948634626	0.4899581166156878	0.48793575783659415	0.5189211507561512	0.5161153955287591	0.5714357438935259	0.5672672273055428	0.12022430832455584	0.1174138503323196	0.019617064540110363	0.07582910411612431	0.01953609525352107	0.07551612005877928
1.6888805793179813	0.40054101183024243	0.401051608097787	0.46020212698100765	0.4590103501542332	0.4901560668870393	0.4881328910699036	0.519130803854583	0.5163239150485653	0.5716666159624859	0.5674964151616879	0.12022431395744809	0.11741385582256225	0.019521784394168407	0.0759154900792538	0.01944120841852026	0.07560214963115186
1.6990569343992543	0.40070295036690873	0.40121375323005526	0.46038819012591753	0.4591959315181805	0.4903542421785823	0.4883302483950745	0.519340695300252	0.5165326716267918	0.571897750540488	0.5677258636110786	0.12022431969266922	0.1174138614125417	0.019426870941554597	0.0760015985555782	0.019346686763668686	0.07568790286538274
1.7092946071391046	0.40086507210423816	0.4013760817995957	0.4605744638287289	0.4593817228959525	0.4905526417623023	0.48852782908710607	0.5195508243225812	0.5167416644970266	0.5721291467797404	0.5679555718120921	0.12022432553207875	0.11741386710407166	0.019332322840440952	0.07608742642761968	0.01925252895266283	0.07577337665689754
1.7195939670072704	0.40102737643908104	0.40153859320254714	0.46076094739774304	0.4595677235976643	0.4907512649020261	0.48872563241287237	0.519761190142361	0.5169508928842711	0.5723608038229596	0.5681855389136825	0.12022433147757002	0.11741387289899675	0.019238138753824074	0.0761729705580052	0.019158733654048632	0.0758585678813688
1.7299553856997325	0.40118986276154817	0.40170128682830114	0.46094764013354195	0.45975393292573213	0.49095011085336837	0.4889236576310701	0.5199717919716941	0.5171603560048862	0.5725927208033097	0.5684157640553209	0.12022433753107109	0.11741387879919599	0.01914431734956068	0.07625822778940972	0.019065299541171754	0.07594347339461649
1.7403792371521247	0.4013525304549681	0.4018641620594596	0.4611345413289396	0.4599403501748243	0.49114917886368115	0.48912190399216665	0.5201826290139401	0.5173700530665372	0.5728248968443417	0.5686462463669353	0.12022434369454442	0.11741388480658307	0.019050857300314306	0.07634319494454189	0.018972225292170464	0.07602809003238065
1.7508658975532332	0.4015153788958433	0.4020272182717906	0.4613216502689322	0.46012697463181246	0.4913484681719999	0.48932037073834805	0.5203937004636606	0.5175799832681384	0.5730573310599334	0.5688769849688508	0.12022434996998885	0.11741389092310543	0.018957757283509125	0.076427868825661	0.01887950958995077	0.07611241461030716
1.76141574535857	0.4016784074538064	0.40219045483418486	0.46150896623064797	0.46031380557572094	0.491547978008991	0.4895190571034657	0.5206050055065627	0.5177901457997978	0.5732900225542271	0.5691079789717277	0.12022435635943932	0.11741389715074671	0.01886501598137258	0.07651224621486108	0.018787151122182877	0.0761964439238767
1.7720291613040315	0.4018416154915766	0.4023538711086119	0.46169648848329803	0.46050084227767774	0.49174770759689923	0.4897179623129844	0.5208165433194435	0.5180005398427614	0.5735229704215696	0.5693392274765012	0.12022436286496732	0.11741390349152629	0.018772632080914065	0.07659632387399995	0.018695148581297616	0.07628017474826265
1.7827065284196406	0.402005002364915	0.40251746645007563	0.4618842162881252	0.46068808400086425	0.49194765614949393	0.48991708558392866	0.5210283130701336	0.5182111645693572	0.5737561737464494	0.5695707295743211	0.12022436948868322	0.11741390994749985	0.018680604273885848	0.07668009854425861	0.018603500664454486	0.0763636038382316
1.7934482320433673	0.4021685674225807	0.4026812402065702	0.4620721488983546	0.4608755300004645	0.4921478228720156	0.49011642612482953	0.5212403139174406	0.5184220191429392	0.5739896316034351	0.5698024843464885	0.12022437623273385	0.11741391652076144	0.018588931256775965	0.07676356694628339	0.018512206073513227	0.07644672792798701
1.8042546598350382	0.40233231000628605	0.40284519171903477	0.46226028555914134	0.4610631795236148	0.49234820696112197	0.49031598313567076	0.5214525450110921	0.5186331027178298	0.574223343057113	0.5700344908643947	0.12022438309930682	0.11741392321344206	0.01849761173076203	0.07684672577991591	0.01842126351503026	0.07652954373109822
1.8151262017903238	0.402496229450651	0.403009320321309	0.46244862550752086	0.46125103180935256	0.49254880760483344	0.49051575580783485	0.5216650054916782	0.5188444144392641	0.5744573071620245	0.5702667481894593	0.12022439009062824	0.1174139300277123	0.018406644401760985	0.07692957172423576	0.01833067170028002	0.07661204794050036
1.8260632502548164	0.4026603250831593	0.40317362534008805	0.4626371679723568	0.4614390860885653	0.4927496239824793	0.4907157433240493	0.5218776944905948	0.5190559534433322	0.574691522962603	0.570499255373067	0.12022439720896558	0.11741393696578223	0.018316027980368688	0.07701210143743253	0.018240429345169673	0.0766942372281818
1.8370661999381863	0.4028245962241117	0.40333810609487647	0.46282591217428926	0.46162734158393914	0.49295065526464227	0.4909159448583311	0.5220906111299852	0.5192677188569211	0.5749259894931102	0.5707320114565051	0.12022440445662763	0.11741394402990087	0.018225761181849265	0.07709431155662116	0.018150535170267545	0.07677610824515568
1.848135447928429	0.4029890421865816	0.40350276189794315	0.46301485732568376	0.46181579750990703	0.49315190061310427	0.49111635957593297	0.522303754522682	0.5194797097976586	0.5751607057775736	0.5709650154709001	0.12022441183596394	0.11741395122235984	0.0181358427261209	0.07717619869772818	0.01806098790079602	0.07685765762148833
1.8592713937061955	0.40315366227636823	0.4036675920542753	0.46320400263057804	0.4620044530725966	0.49335335918079015	0.4913169866332875	0.5225171237721489	0.5196919253738531	0.5753956708297211	0.5711982664371548	0.1202244193493683	0.11741395854549133	0.018046271337752273	0.07725775945552016	0.017971786266588907	0.07693888196604348
1.8704744391592067	0.4033184557919511	0.40383259586153236	0.4633933472846308	0.46219330746977827	0.49355503011171303	0.4915178251779525	0.5227307179724221	0.5199043646844371	0.5756308836529178	0.5714317633658836	0.12022442699927643	0.11741396600166992	0.017957045745937705	0.07733899040331949	0.017882929002084325	0.07701977786635439
1.8817449885967616	0.40348342202444326	0.40399777260999903	0.46358289047506757	0.46238235989081217	0.4937569125409177	0.4917188743485544	0.5229445362080514	0.5201170268189074	0.5758663432401009	0.5716655052573489	0.12022443478817017	0.1174139735933139	0.017868164684472276	0.07741988809293332	0.017794414846324713	0.07710034188858117
1.8930834487643238	0.4036485602575449	0.4041631215825394	0.463772631380629	0.4625716095165958	0.4939590055944245	0.4919201332747334	0.5231585775540397	0.5203299108572665	0.5761020485737145	0.5718994911013966	0.12022444271857406	0.11741398132288516	0.017779626891758937	0.07750044905469622	0.017706242542921302	0.0771805705774824
1.9044902288582053	0.40381386976749667	0.4043286420545497	0.4639625691715172	0.46276105551951063	0.4941613083891737	0.4921216010770864	0.5233728410757862	0.5205430158699637	0.5763379986256456	0.5721337198773913	0.12022445079306131	0.11741398919289056	0.01769143111078364	0.07758066979721434	0.017618410840047005	0.07726046045607404
1.9159657405403292	0.4039793498230321	0.40449433329391127	0.46415270300934175	0.4629506970633689	0.4943638200329676	0.49232327686711097	0.5235873258290232	0.5207563409178346	0.5765741923571569	0.5723681905541509	0.12022445901424982	0.1174139972058822	0.01760357608907981	0.0776605468071665	0.017530918490415104	0.07734000802571472
1.9275103979530908	0.4041449996853306	0.40466019456094265	0.4643430320470665	0.4631405333033597	0.49456653962441394	0.4925251597471479	0.5238020308597583	0.520969885052042	0.5768106287188217	0.5726029020898815	0.12022446738480615	0.11741400536445831	0.01751606057873545	0.07774007654943205	0.01744376425126859	0.07741920976587835
1.9391246177343011	0.40431081860796964	0.40482622510835287	0.4645335554289553	0.4633305633859951	0.4947694662528689	0.492727248810325	0.5240169552042125	0.5211836473140159	0.577047306650458	0.5728378534321116	0.12022447590744456	0.11741401367126604	0.01742888333641801	0.07781925546687773	0.01735694688441214	0.0774980621342678
1.9508088190322228	0.4044768058368772	0.40499242418119263	0.4647242722905176	0.46352078644905653	0.49497259899837925	0.4929295431404992	0.5242320978887606	0.5213976267353921	0.5772842250810611	0.5730730435176258	0.12022448458492917	0.11741402212899832	0.01734204312325005	0.0778980799801019	0.017270465156098425	0.07757656156634596
1.9625634235206988	0.4046429606102831	0.40515879101680696	0.4649151817584535	0.46371120162153917	0.4951759369316237	0.4931320418121986	0.5244474579298688	0.5216118223379523	0.577521382928737	0.5733084712723983	0.1202244934200747	0.1174140307403989	0.01725553870488028	0.07797654648746288	0.01718431783707075	0.07765470447540679
1.9743888554143678	0.404809282158671	0.40532532484478595	0.46510628295059936	0.46390180802359837	0.4953794791138559	0.493334743890565	0.5246630343340343	0.5218262331335621	0.5777587791006353	0.5735441356115265	0.12022450241574631	0.11741403950825927	0.017169368851490674	0.07805465136509326	0.017098503702584367	0.07773248725261794
1.9862855414839768	0.40497576970473	0.40549202488691666	0.4652975749758725	0.46409260476649344	0.49558322459684523	0.49353764843129555	0.5248788260977229	0.5220408581241114	0.5779964124928821	0.573780035439164	0.12022451157486101	0.1174140484354251	0.017083532337672125	0.07813239096643088	0.0170130215323141	0.07780990626663709
1.9982539110717792	0.40514242246330495	0.4056588903571342	0.46548905693421505	0.4642835909525334	0.4957871724228177	0.4937407544805837	0.5250948322073073	0.52225569630145	0.5782342819905107	0.5740161696484526	0.12022452090038997	0.11741405752479019	0.01699802794252392	0.07820976162241777	0.016927870110393428	0.07788695786359767
2.010294396107033	0.40530923964134813	0.4058259204614721	0.46568072791653903	0.4644747656750204	0.4959913216243975	0.493944061075061	0.525311051639005	0.5224707466473277	0.5784723864673949	0.5742525371214546	0.1202245303953577	0.11741406677930304	0.01691285444956847	0.07828675964123022	0.01684304822538607	0.07796363836706632
2.0224074311215867	0.40547622043786913	0.40599311439801317	0.4658725870046697	0.46466612801819435	0.49619567122454705	0.4941475672417371	0.5255274833588147	0.5226860081333313	0.5787107247861788	0.5744891367290851	0.12022454006284335	0.11741407620196508	0.01682801064677264	0.0783633813082929	0.016758554670236236	0.07803994407777282
2.0345934532655616	0.4056433640438857	0.4061604713568398	0.4660646332712893	0.4648576770571764	0.4964002202365076	0.49435127199794104	0.5257441263224542	0.5229014797208215	0.57894929579821	0.5747259673310434	0.12022454990598283	0.11741408579583226	0.016743495326505098	0.0784396228859805	0.016674388242332583	0.07811587127375219
2.0468529023231294	0.40581066964237333	0.40632799051998375	0.4662568657798804	0.4650494118579128	0.49660496766373885	0.4945551743512612	0.5259609794752964	0.5231171603608709	0.5791880983434675	0.5749630277757444	0.12022455992796845	0.11741409556401694	0.01665930728555054	0.07851548061361768	0.016590547743422945	0.07819141620991843
2.059186220728381	0.4059781364082157	0.40649567106137624	0.4664492835846694	0.46524133147711794	0.496809912499859	0.4947592732994849	0.5261780417523068	0.5233330489941995	0.5794271312504953	0.5752003169002486	0.12022457013205085	0.1174141055096866	0.016575445325056393	0.07859095070735123	0.016507031979621445	0.07826657511814972
2.0715938535812968	0.40614576350815296	0.40666351214679697	0.46664188573056814	0.46543343496221695	0.4970150537285836	0.4949635678305384	0.5263953120779776	0.5235491445511122	0.5796663933363295	0.5754378335301943	0.12022458052153971	0.11741411563606731	0.016491908250582554	0.0786660293600221	0.01642383976141204	0.07834134420713212
2.084076248663807	0.4063135501007327	0.40683151293382386	0.4668346712531178	0.4656257213512888	0.49722039032366516	0.4951680569224262	0.5266127893662654	0.5237654459514341	0.5799058834064298	0.5756755764797258	0.12022459109980413	0.11741412594644324	0.016408694872009022	0.07874071274105177	0.016340969903605895	0.07841571966218908
2.0966338564559543	0.40648149533625716	0.4069996725717813	0.46702763917842965	0.4658181896730083	0.49742592124883145	0.49537273954316957	0.526830472520526	0.523981952104447	0.5801456002546084	0.5759135445514251	0.12022460187027655	0.11741413644415924	0.016325804003564315	0.07881499699631433	0.01625842122531651	0.07848969764518188
2.109267130152151	0.40664959835673326	0.40716799020168964	0.46722078852312815	0.4660108389465882	0.49763164545772415	0.4955776146507457	0.5270483604334484	0.5241986619088236	0.5803855426629585	0.5761517365362395	0.12022461283644958	0.11741414713261979	0.016243234463825473	0.07888887824798019	0.01617619255002012	0.07856327429445287
2.1219765256775314	0.4068178582958202	0.4073364649562127	0.4674141182942917	0.4662036681817208	0.4978375618938365	0.49578268119302576	0.5272664519869908	0.5244155742525639	0.5806257094017837	0.5763901512134129	0.12022462400188	0.11741415801529205	0.016160985075657663	0.07896235259448758	0.01609428270544555	0.07863644572471173
2.1347625017044103	0.4069862742787779	0.4075050959596067	0.46760762748939416	0.46639667637852	0.498043669490452	0.49598793810771347	0.5274847460523151	0.5246326880129295	0.5808660992295261	0.5766287873504129	0.12022463537018986	0.11741416909570573	0.016079054666249704	0.07903541611038634	0.01601269052362042	0.07870920802670867
2.147625519668832	0.4071548454224152	0.40767388232766794	0.46780131509624584	0.46658986252746143	0.498249967170581	0.4961933843222819	0.5277032414897198	0.5248500020563776	0.5811067108926937	0.5768676437028599	0.1202246469450663	0.11741418037745473	0.015997442067050116	0.07910806484612465	0.015931414840839153	0.07878155726739067
2.160566043787228	0.4073235708350367	0.4078428231676794	0.46799518009293395	0.46678322560932406	0.4984564538468982	0.4963990187539119	0.5279219371485747	0.5250675152384958	0.5813475431257882	0.5771067190144554	0.1202246587302637	0.11741419186419866	0.015916146113788443	0.0791802948280349	0.01585045449763456	0.07885348948960313
2.1735845410731627	0.4074924496163907	0.4080119175783594	0.46818922144776326	0.4669767645951301	0.4986631284216796	0.49660484030942825	0.5281408318672546	0.5252852264039356	0.581588594651233	0.5773460120169092	0.12022467072960531	0.11741420355966371	0.01583516564646459	0.07925210205821998	0.015769808338802704	0.07892500071206143
2.1866814813541975	0.40766148085761605	0.4081811646498081	0.46838343811919597	0.46717047844608617	0.4988699897867388	0.49681084788523777	0.5283599244730715	0.525503134386346	0.5818298641792992	0.5775855214298673	0.12022468294698332	0.11741421546764322	0.015754499509288422	0.07932348251431165	0.01568947521334607	0.07899608692923721
2.199857337288837	0.4078306636411888	0.40835056346345355	0.4685778290557915	0.467364366113522	0.4990770368233633	0.4970170403672642	0.5285792137822076	0.5257212380083061	0.5820713504080323	0.577825245960839	0.12022469538636023	0.1174142275919997	0.015674146550725965	0.07939443214954167	0.015609453974466447	0.07906674411104575
2.213112584383593	0.40799999704086876	0.40852011309199926	0.4687723931961458	0.4675584265388309	0.49928426840225043	0.4972234166308854	0.5287986985996485	0.5259395360812585	0.5823130520231787	0.5780651843051228	0.1202247080517711	0.11741423993666605	0.015594105623438992	0.07946494689235806	0.01552974347959335	0.07913696820301652
2.2264477010101436	0.4081694801216456	0.40868981259936954	0.4689671294688303	0.46775265865340876	0.49949168338344285	0.49742997554086915	0.5290183777191143	0.5261580274054422	0.5825549676981111	0.5783053351457339	0.12022472094732498	0.11741425250564694	0.015514375584295692	0.07953502264660983	0.015450342590309418	0.07920675512590947
2.2398631684225956	0.40833911193968514	0.4088596610406554	0.4691620367923317	0.46794706137859277	0.499699280616264	0.49763671595130793	0.5292382499229923	0.526376710769823	0.5827970960937545	0.5785456971533293	0.1202247340772042	0.11741426530301942	0.015434955294342245	0.07960465529109229	0.015371250172368178	0.07927610077574343
2.2533594707748548	0.408508891542274	0.4090296574620609	0.4693571140749888	0.4681416336256008	0.4999070589392522	0.4978436367055549	0.5294583139822673	0.5265955849520271	0.5830394358585101	0.5787862689861336	0.12022474744566841	0.11741427833293436	0.015355843618792164	0.07967384067967487	0.015292465095694041	0.07934500102369668
2.2669370951380965	0.40867881796776606	0.40919980090084734	0.46955236021493224	0.4683363742954688	0.5001150171800964	0.49805073663615845	0.5296785686564538	0.5268146487182718	0.5832819856281818	0.5790270492898645	0.12022476105705401	0.117414291599619	0.015277039427040506	0.07974257464115908	0.015213986234332566	0.0794134517158227
2.2805965315183476	0.40884889024552695	0.4093700903852792	0.46974777410002155	0.46853128227898994	0.5003231541555698	0.49825801456479657	0.5298990126935261	0.5270339008232966	0.5835247440258992	0.5792680366976577	0.12022477491577618	0.11741430510737648	0.015198541592585713	0.079810852978909	0.01513581246645046	0.07948144867300755
2.294338272874165	0.40901910739587827	0.40954052493456833	0.46994335460778247	0.46872635645665106	0.5005314686714634	0.49846546930221114	0.5301196448298486	0.5272533400102941	0.5837677096620412	0.5795092298299906	0.12022478902633076	0.11741431886058919	0.015120348993065136	0.07987867147096495	0.015057942674339131	0.07954898769094143
2.308162815134429	0.4091894684300432	0.40971110355881835	0.4701391006053453	0.46892159569857134	0.5007399595225203	0.4986730996481421	0.5303404637901069	0.5274729650108403	0.5840108811341619	0.5797506272946081	0.12022480339329522	0.11741433286371795	0.015042460510258593	0.07994602587001509	0.014980375744389818	0.07961606453989134
2.3220706572162446	0.4093599723500897	0.4098818252589692	0.47033501094938046	0.4691169988644385	0.5009486254923687	0.49888090439126065	0.5305614682872357	0.527692774544825	0.5842542570269111	0.579992227686445	0.12022481802132966	0.11741434712130594	0.01496487503001731	0.08001291190286963	0.014903110567047406	0.07968267496444525
2.336062301042938	0.4095306181488746	0.41005268902674036	0.47053108448603587	0.46931256480344574	0.501157465353455	0.4990888823091021	0.5307826570223504	0.5279127673203808	0.5844978359119593	0.5802340295875492	0.12022483291518059	0.11741436163797789	0.014887591442267478	0.08007932527057449	0.014826146036863719	0.07974881468369688
2.3501382515621807	0.4097014048099872	0.4102236938445749	0.47072732005087287	0.4695082923542286	0.5013664778669751	0.49929703216799987	0.5310040286846734	0.5281329420338136	0.5847416163479183	0.5804760315670068	0.12022484807967851	0.11741437641844299	0.01481060864103867	0.08014526164849656	0.014749481052419355	0.07981447939090458
2.3642990167642037	0.4098723313076928	0.41039483868558246	0.4709237164688028	0.46970418034480077	0.5015756617828093	0.49950535272301694	0.531225581951466	0.528353297369531	0.584985596880266	0.5807182321808623	0.12022486351974324	0.11741439146749642	0.014733925524414104	0.08021071668576951	0.01467311451635922	0.07987966475334929
2.378545107700138	0.4100433966068748	0.4105661225134822	0.47112027255402134	0.4699002275924896	0.5017850158394515	0.49971384271787855	0.5314473154879533	0.5285738319999708	0.5852297760412645	0.5809606299720426	0.12022487924038353	0.11741440679002017	0.014657540994484464	0.08027568600533641	0.014597045335321468	0.07994436641227765
2.392877038500453	0.41021459966297824	0.4107375442825451	0.471316987109945	0.47009643290387204	0.5019945387639421	0.4999225008849039	0.5316692279472554	0.5287945445855297	0.5854741523498853	0.5812032234702781	0.12022489524669984	0.11741442239098487	0.014581453957404733	0.08034016520400655	0.014521272419987241	0.08000857998277411
2.4072953263935135	0.410385939421952	0.4109091029375373	0.47151385892914577	0.4702927950747097	0.5022042292717991	0.5001313259449377	0.5318913179703123	0.5290154337744915	0.5857187243117278	0.5814460111920251	0.12022491154388411	0.11741443827545174	0.014505663323344464	0.080404149852086	0.014445794685016722	0.080072301053562
2.4218004917242455	0.41055741482019015	0.41108079741366077	0.4717108867932852	0.47048931288988344	0.5024140860669492	0.5003403166072814	0.5321135841858132	0.5292364982029543	0.5859634904189409	0.5816889916403861	0.12022492813722396	0.11741445444857418	0.014430168006470012	0.08046763549326386	0.014370611049081106	0.08013552518704614
2.436393057972914	0.41072902478447415	0.4112526266364956	0.4719080694730492	0.47068598512332777	0.5026241078416572	0.5005494715696241	0.5323360252101217	0.5294577364947577	0.5862084491501428	0.5819321633050311	0.12022494503210189	0.11741447091559869	0.014354966924909007	0.08053061764461233	0.0142957204347951	0.08019824791890073
2.4510735517740176	0.41090076823191457	0.41142458952194183	0.4721054057280819	0.4708828105379656	0.5028342932764581	0.5007587895179727	0.5325586396472042	0.5296791472614107	0.5864535989703415	0.5821755246621176	0.12022496223400003	0.117414487681868	0.014280059000828516	0.08059309179641616	0.014221121768752454	0.080260464758112
2.46584250293529	0.4110726440698916	0.41159668497616003	0.47230289430691946	0.4710797878856416	0.5030446410400854	0.5009682691265825	0.5327814260885542	0.5299007291020171	0.586698938330854	0.5824190741742121	0.12022497974849798	0.11741450475282082	0.01420544316029293	0.08065505341188839	0.01414681398148332	0.08032217118700657
2.4807004444568266	0.41124465119599585	0.4117689118955117	0.4725005339469225	0.47127691590705517	0.5032551497894006	0.5011779090578867	0.5330043831131193	0.5301224806032021	0.5869444656692246	0.5826628102902074	0.12022499758127879	0.11741452213399572	0.014131118333331472	0.08071649792721303	0.014072796007447153	0.08038336266068313
2.4956479125503126	0.41141678849796964	0.41194126916650065	0.4726983233742104	0.4714741933316949	0.5034658181693236	0.5013877079624258	0.5332275092872265	0.530344400339039	0.5871901794091458	0.5829067314452444	0.12022501573812736	0.11741453983103198	0.014057083453934638	0.08077742075134609	0.01399906678504692	0.08044403460729654
2.510685446658382	0.4115890548536458	0.41211375566571257	0.4728962613035927	0.47167161887777	0.5036766448127599	0.5015976644787772	0.5334508031645068	0.530566486870973	0.5874360779603737	0.5831508360606291	0.12022503422493419	0.11741455784967048	0.013983337459983147	0.08083781726597294	0.013925625256536733	0.08050418242768842
2.5258135894740787	0.4117614491308887	0.41228637025975445	0.4730943464385019	0.4718691912521436	0.5038876283405312	0.5018077772334829	0.533674263285821	0.530788738747748	0.5876821597186489	0.5833951225437525	0.12022505304769802	0.11741457619575735	0.01390987929328702	0.08089768282511045	0.013852470368114211	0.08056380149535869
2.54103288696045	0.41193397018753286	0.4124591118051949	0.47329257747092524	0.4720669091502645	0.5040987673613004	0.5020180448409793	0.533897888179182	0.5310111545053308	0.5879284230656115	0.5836395892880076	0.12022507221252425	0.11741459487524518	0.013836707899507417	0.08095701275517797	0.013779601069821013	0.08062288715625243
2.556343888370238	0.41210661687132305	0.412631979148503	0.47349095308133643	0.47226477125609934	0.5043100604715025	0.5022284659035239	0.5341216763596818	0.5312337326668346	0.5881748663687207	0.5838842346727081	0.12022509172563187	0.11741461389419328	0.01376382222824546	0.08101580235504002	0.013707016315585463	0.08068143472873146
2.571747146265715	0.4122793880198522	0.4128049711259869	0.4736894719386268	0.47246277624206345	0.5045215062552697	0.5024390390111242	0.5343456263294123	0.531456471742445	0.5884214879811692	0.5841290570630057	0.12022511159335128	0.11741463325877319	0.013691221232932094	0.08107404689539521	0.013634715063176372	0.08073943950331852
2.5872432165386163	0.41245228246050064	0.4129780865637324	0.47388813270003616	0.4726609227689522	0.5047331032843598	0.5026497627414637	0.53456973657739	0.5316793702293415	0.5886682862418017	0.5843740548098061	0.12022513182212795	0.11741465297526713	0.013618903870849408	0.0811317416190036	0.013562696274188824	0.08079689674261203
2.602832658430207	0.4126252990103737	0.4131513242775415	0.474086934011083	0.4728592094858721	0.504944850118082	0.5028606356598303	0.5347940055794791	0.5319024266116225	0.5889152594750295	0.5846192262496872	0.12022515241852587	0.11741467305007197	0.013546869103134185	0.08118888174043093	0.013490958914060158	0.08085380168115819
2.6185160345514573	0.4127984364762401	0.41332468307286985	0.4742858745054955	0.47305763503017056	0.5051567453032236	0.5030716563190415	0.5350184317983131	0.532125639360227	0.5891624059907468	0.5848645697048137	0.12022517338922696	0.11741469348970106	0.013475115894747702	0.08124546244599173	0.013419501952027346	0.080910149525252
2.6342939109033563	0.4129716936544693	0.41349816174476434	0.47448495280514014	0.4732561980273662	0.505368787373976	0.5032828232593718	0.5352430136832173	0.5323490069328584	0.5894097240842456	0.5851100834828543	0.12022519474103528	0.11741471430078612	0.013403643214443761	0.08130147889337991	0.013348324361132313	0.08096593545302255
2.6501668568973313	0.41314506933096856	0.41367175907780057	0.47468416751995257	0.47345489709107863	0.5055809748518596	0.503494135008478	0.535467749670131	0.5325725277739054	0.589657212036131	0.585355765876896	0.12022521648087854	0.11741473549007941	0.013332450034798882	0.08135692621183921	0.013277425118195296	0.08102115461392145
2.666135445375801	0.41331856228111985	0.4138454738460194	0.4748835172478654	0.47365373082295764	0.50579330624565	0.5037055900813247	0.5356926381815285	0.5327962003143646	0.589904868112235	0.5856016151653602	0.12022523861581058	0.11741475706445552	0.013261535332153684	0.08141179950172273	0.013206803203793527	0.08107580212880805
2.6822002526328483	0.41349217126971666	0.41401930481286353	0.47508300057473796	0.47385269781261213	0.5060057800513019	0.5039171869801095	0.5359176776263397	0.533020022971762	0.5901526905635309	0.5858476296119163	0.1202252611530128	0.11741477903091505	0.013190898086673286	0.08146609383474868	0.013136457602300311	0.08112987308990682
2.6983618584350144	0.41366589505089973	0.4141932507311139	0.47528261607428407	0.4740517966375388	0.5062183947518748	0.5041289241941882	0.5361428663998716	0.5332439941500735	0.590400677626047	0.5860938074653965	0.12022528409979745	0.11741480139658504	0.013120537282214073	0.0815198042533467	0.013066387301796212	0.08118336256042369
2.71462084604223	0.4138397323680931	0.414367310342825	0.47548236230799995	0.4742510258630505	0.5064311488174549	0.5043408001999984	0.5363682028837283	0.5334681122396457	0.5906488275207794	0.5863401469597099	0.12022530746361125	0.11741482416872173	0.013050451906410743	0.08157292577081421	0.0129965912941028	0.08123626557450336
2.730977802228858	0.4140136819539401	0.41454148237926114	0.47568223782509306	0.47445038404220374	0.5066440407050812	0.5045528134609841	0.53659368544573	0.5336923756171168	0.5908971384536054	0.586586646313755	0.12022533125203323	0.11741484735471423	0.012980640950651434	0.08162545337130211	0.012927068574777323	0.08128857713722937
2.747433317304874	0.41418774253023727	0.41471576556083084	0.47588224116240757	0.4746498697157265	0.5068570688586674	0.5047649624275196	0.5368193124398336	0.533916782645336	0.5911456086151954	0.5868333037313341	0.12022535547278279	0.11741487096208632	0.012911103409996016	0.08167738200926067	0.012857818143061195	0.08134029222422612
2.763987985137163	0.4143619128078702	0.414890158597022	0.47608237084435284	0.47484948141194533	0.507070231708925	0.5049772455368318	0.5370450822060512	0.5341413316732826	0.5913942361809252	0.5870801174010644	0.12022538013371874	0.11741489499849685	0.012841838283270235	0.08172870660983733	0.012788839001894203	0.08139140578168735
2.780642403170963	0.41453619148674825	0.41506466018633636	0.4762826253828293	0.47504921764671226	0.507283527673287	0.5051896612129241	0.5372709930703694	0.5343660210359861	0.591643019310788	0.5873270854962913	0.12022540524284346	0.11741491947174537	0.012772844572946696	0.08177942206816624	0.012720130157898524	0.08144191272621981
2.797397172451417	0.4147105772557371	0.41523926901622366	0.4764830032771544	0.47524907692333085	0.5074969551558278	0.5054022078664986	0.5374970433446659	0.5345908490544444	0.5918919561493042	0.5875742061750002	0.120225430808303	0.1174149443897733	0.012704121285187497	0.08182952324951032	0.012651690621366285	0.08149180794461586
2.8142528976452668	0.4148850687925941	0.415413983763015	0.47668350301398926	0.47544905773248264	0.5077105125471877	0.5056148838948781	0.5377232313266298	0.5348158140355419	0.5921410448254342	0.5878214775797271	0.12022545683839347	0.11741496976066503	0.01263566742986555	0.0818790049893039	0.0125835194062347	0.0815410862937398
2.831210187062679	0.41505966476390105	0.41558880309185675	0.4768841230672634	0.47564915855215273	0.5079241982244924	0.5058276876819279	0.5379495552996779	0.5350409142719684	0.5923902834524869	0.5880688978374707	0.12022548334156113	0.11741499559265355	0.012567482020449106	0.0819278620925985	0.012515615530075408	0.0815897426004426
2.848269652679189	0.41523436382499684	0.41576372565664294	0.4770848618980999	0.4758493778475545	0.5081380105512748	0.5060406175979771	0.5381760135328714	0.5352661480421353	0.5926396701280308	0.5883164650596019	0.12022551032640556	0.11741502189412073	0.012499564074079927	0.0819760893341055	0.012447978014112238	0.08163777166136299
2.865431910157798	0.4154091646199107	0.4159387500999487	0.4772857179547402	0.4760497140710555	0.5083519478773955	0.5062536719997404	0.5384026042808331	0.5354915136100941	0.5928892029338029	0.5885641773417748	0.12022553780168284	0.11741504867360061	0.012431912611527096	0.08202368145816763	0.012380605883155482	0.08168516824275684
2.882697578871184	0.41558406578129425	0.4161138750529617	0.4774866896724686	0.47625016566210127	0.5085660085389632	0.5064668492302371	0.5386293257836644	0.5357170092254523	0.593138879935619	0.5888120327638359	0.12022556577630854	0.11741507593978322	0.01236452665717458	0.0820706331784038	0.012313498165637426	0.08173192708041199
2.900067281924058	0.41575906593035333	0.4162890991354152	0.47768777547353586	0.47645073104713986	0.5087801908582543	0.5066801476187133	0.53885617626686	0.5359426331232904	0.5933886991832807	0.5890600293897343	0.12022559425935983	0.11741510370151573	0.012297405239005244	0.08211693917760954	0.012246653893562609	0.0817780428794066
2.9175416461756507	0.4159341636767798	0.4164644209555182	0.4778889737670828	0.4766514086395452	0.5089944931436328	0.5068935654805596	0.5390831539412243	0.5361683835240773	0.593638658710485	0.5893081652674295	0.12022562326007952	0.11741513196780687	0.012230547388606183	0.08216259410778548	0.012180072102536244	0.08182351031406654
2.9351213022623317	0.4161093576186824	0.416639839109888	0.4780902829490635	0.47685219683954116	0.5092089136894689	0.5071071011172329	0.5393102570027862	0.5363942586335866	0.5938887565347315	0.5895564384288009	0.12022565278787817	0.11741516074782889	0.012163952141131418	0.08220759258972521	0.012113751831710928	0.08186832402779487
2.952806884620376	0.416284646342518	0.41681535218348015	0.47829170140216837	0.4770530940341237	0.5094234507760581	0.5073207528161731	0.5395374836327138	0.5366202566428107	0.5941389906572304	0.5898048468895551	0.12022568285233694	0.11741519005092034	0.012097618535305443	0.08225192921307212	0.012047692123772435	0.08191247863274498
2.970599031508854	0.4164600284230219	0.41699095874951925	0.4784932274957463	0.4772540985969844	0.5096381026695396	0.5075345188507232	0.5397648319972291	0.5368463757278769	0.5943893590628092	0.5900533886491346	0.12022571346321151	0.11741521988659022	0.012031545613389483	0.08229559853589308	0.011981892024971685	0.08195596870994848
2.9884983850326714	0.4166355024231371	0.41716665736942865	0.47869485958572566	0.4774552088884315	0.509852867621813	0.5077483974800473	0.5399923002475211	0.5370726140499603	0.594639859719819	0.5903020616906236	0.1202257446304357	0.11741525026452014	0.011965732421204578	0.08233859508490582	0.01191635058508389	0.08199878880898837
3.006505591165733	0.4168110668939456	0.417342446592761	0.4788965960145379	0.47765642325531343	0.5100677438704578	0.5079623869490483	0.5402198865196605	0.5372989697551998	0.5948904905800415	0.5905508639806566	0.1202257763641233	0.11741528119456772	0.011900178008104945	0.08238091335508102	0.01185106685739612	0.08204093344789953
3.0246212997742656	0.41698672037459616	0.41751832495712676	0.4790984351110371	0.47785774003093845	0.5102827296386488	0.5081764854882853	0.5404475889345114	0.5375254409746093	0.5951412495785944	0.5907997934693238	0.12022580867457147	0.11741531268677	0.011834881426928234	0.08242254780944336	0.011786039898671774	0.08208239711289878
3.0428461646402667	0.41716246139223395	0.4176942909881231	0.47930037519042124	0.4780591575349966	0.5104978231350734	0.5083906913138905	0.540675405597645	0.5377520258239924	0.5953921346338357	0.5910488480900761	0.12022584157226561	0.1174153447513464	0.011769841734048825	0.08246349287912835	0.011721268769187887	0.08212317425847004
3.0611808434850984	0.4173382884619291	0.41787034319926336	0.479502414554153	0.47826067407348083	0.5107130225538482	0.5086050026274865	0.5409033345992518	0.537978722403855	0.595643143647271	0.5912980257596336	0.12022587506788088	0.11741537739870209	0.011705057989306766	0.08250374296301288	0.011656752532701375	0.0821632593070376
3.079625997993227	0.4175142000866045	0.41804648009190387	0.4797045514898791	0.4784622879386059	0.5109283260744341	0.5088194176161019	0.541131374014053	0.5382055287993168	0.5958942745034554	0.5915473243778876	0.12022590917228762	0.11741541063943135	0.011640529256027321	0.08254329242762992	0.011592490256401078	0.08220264664869603
3.0981822938360946	0.41769019475696373	0.41822270015517293	0.47990678427135036	0.4786639974087295	0.5111437318615525	0.5090339344520871	0.5413595219012118	0.5384324430800242	0.5961455250698994	0.591796741827807	0.12022594389655249	0.11741544448432142	0.0115762546010032	0.08258213560715433	0.011528481010950387	0.08224133064138073
3.116850400696155	0.4178662709514186	0.41839900186589746	0.4801091111583406	0.47886580074827095	0.5113592380650998	0.50924855129303	0.5415877763042453	0.5386594633000611	0.5963968931969712	0.5920462759753424	0.12022597925194417	0.11741547894435517	0.011512233094464364	0.08262026680289125	0.01146472387045172	0.08227930561041319
3.135630992291033	0.41804242713601547	0.41857538368853003	0.48031153039656543	0.47906769620763023	0.511574842820062	0.5094632662816712	0.541816135250934	0.53888658749786	0.5966483767178008	0.5922959246693296	0.12022601524993629	0.11741551403071562	0.01144846381010467	0.08265768028363141	0.011401217912418105	0.08231656584851521
3.1545247463978408	0.41821866176436256	0.41875184407507576	0.4805140402176009	0.47926968202310705	0.5117905442464301	0.5096780775458177	0.5420445967532329	0.5391138136961133	0.5968999734481826	0.5925456857413935	0.12022605190221075	0.11741554975478923	0.01138494582502858	0.08269437028499738	0.01133796221778205	0.08235310561551046
3.1735323448776414	0.41839497327755554	0.41892838146501826	0.480716638838801	0.4794717564168187	0.5120063404491119	0.5098929831982583	0.5422731588071805	0.5393411399016826	0.5971516811864769	0.5927955570058502	0.12022608922066191	0.11741558612816862	0.011321678219751163	0.08273033100950045	0.011274955870890224	0.08238891913833868
3.192654473700048	0.4185713601041034	0.4191049942852453	0.4809193244632154	0.4796739175966178	0.5122222295178467	0.5101079813366761	0.5425018193928087	0.5395685641055095	0.597403497713513	0.5930455362596105	0.12022612721740085	0.11741562316265859	0.01125866007820342	0.08276555662646956	0.011212197959455494	0.08242400061077149
3.211891822967991	0.4187478206598539	0.41928168094997453	0.4811220952795067	0.4798761637560102	0.5124382095271184	0.5103230700435631	0.5427305764740511	0.5397960842825238	0.5976554207924898	0.593295621282082	0.12022616590475779	0.1174156608702769	0.011195890487693205	0.08280004127171026	0.011149687574571132	0.08245834419318498
3.2312450869426166	0.41892435334791844	0.41945843986067777	0.481324949461867	0.48007849307407074	0.5126542785360668	0.5105382473861315	0.5429594279986522	0.5400236983915533	0.5979074481688769	0.5935458098350695	0.12022620529528846	0.11741569926326134	0.011133368538908783	0.08283377904734834	0.01108742381069483	0.08249194401251714
3.2507149640683446	0.41910095655859625	0.4196352694060064	0.48152788516993383	0.48028090371536136	0.5128704345884011	0.5107535114162278	0.5431883718980745	0.5402514043752322	0.5981595775703151	0.593796099662678	0.12022624540177601	0.11741573835407108	0.011071093325917047	0.0828667640219578	0.01102540576566291	0.08252479416229619
3.2703021569980693	0.41927762866929885	0.4198121679617145	0.4817309005487066	0.48048339382984584	0.5130866757123107	0.510968860170244	0.543417406087407	0.5404792001599094	0.5984118067065171	0.5940464884912121	0.12022628623723641	0.11741577815539324	0.01100906394611556	0.08289899022989289	0.010963632540613943	0.08255688870200117
3.2900073726185273	0.41945436804447367	0.4199891338905837	0.4819339937284616	0.4806859615528067	0.5133029999203764	0.5111842916690295	0.5436465284652716	0.5407070836555552	0.5986641332691661	0.5942969740290771	0.12022632781492197	0.11741581868014382	0.010947279500252094	0.08293045167157231	0.010902103240022498	0.0825882216571614
3.3098313220758016	0.4196311730355269	0.42016616554234504	0.4821371628246669	0.48088860500475894	0.5135194052094818	0.5113998039178013	0.5438757369137305	0.540935052755669	0.5989165549318163	0.5945475539666785	0.12022637014832642	0.11741585994147447	0.010885739092412194	0.0829611423131098	0.010840816971676048	0.08261878701924275
3.329774720800988	0.4198080419807467	0.4203432612536031	0.4823404059378973	0.4810913222913663	0.5137358895607231	0.5116153949060565	0.5441050292981916	0.5411631053371871	0.59916906934979	0.5947982259763215	0.12022641325118825	0.11741590195277705	0.010824441829980103	0.08299105608614354	0.010779772846692737	0.08264857874551979
3.349838288536016	0.4199849732052252	0.4205204193477577	0.482543721153748	0.481294111503355	0.5139524509393193	0.5118310626074815	0.5443344034673153	0.5413912392603872	0.5994216741600775	0.5950489877121105	0.12022645713749647	0.11741594472768484	0.010763386823652965	0.08302018688773671	0.01071896997943611	0.08267759075869208
3.370022749359618	0.420161965020781	0.420697638134926	0.4827471065427488	0.4814969707164276	0.5141690872945214	0.5120468049798617	0.5445638572529193	0.5416194523687957	0.5996743669812342	0.5952998368098469	0.12022650182149366	0.11741598828008051	0.010702573187417741	0.08304852858012168	0.010658407487582622	0.0827058169467847
3.390328831713469	0.4203390157258798	0.4208749159118641	0.48295056016027654	0.4816998979911768	0.5143857965595217	0.5122626199649917	0.5447933884698835	0.5418477424890927	0.5999271454132779	0.5955507708869279	0.12022654731768206	0.1174160326240991	0.010642000038545874	0.08307607499070002	0.01059808449205768	0.08273325116319086
3.4107572684284713	0.42051612360555635	0.4210522509618883	0.4831540800464689	0.48190289137299835	0.5146025766513628	0.5124785054885839	0.545022994916055	0.5420761074310171	0.6001800070375861	0.5958017875422437	0.12022659364082729	0.11741607777413246	0.010581666497570197	0.08310281991157353	0.010538000117049862	0.08275988722616034
3.431308796751202	0.42069328693133434	0.42122964155479536	0.48335766422613535	0.48210594889200376	0.5148194254708444	0.5126944594601768	0.545252674372151	0.5423045449872702	0.6004329494167921	0.5960528843560743	0.12022664080596333	0.11741612374483314	0.010521571688265396	0.08312875709962952	0.010478153489970055	0.08278571891888475
3.4519841583705158	0.42087050396114706	0.4214070859467833	0.48356131070867087	0.4823090685629324	0.5150363409024324	0.5129104797730433	0.5454824246016642	0.5425330529334215	0.6006859700946815	0.5963040588899876	0.12022668882839772	0.11741617055112129	0.010461714737678207	0.0831538802763987	0.010418543741492314	0.08281073998929855
3.47278409944432	0.4210477729392567	0.4215845823803705	0.48376501748796574	0.4825122483850633	0.5152533208141657	0.513126564304099	0.5457122433507643	0.5427616290278114	0.6009390665960871	0.5965553086867349	0.12022673772371628	0.1174162182081885	0.010402094776074122	0.08317818312767145	0.010359170005481033	0.08283494414979486
3.4937093706264992	0.4212250920961744	0.42176212908431543	0.4839687825423176	0.48271548634212647	0.515470363057563	0.513342710913808	0.5459421283482018	0.5429902710114541	0.6011922364267853	0.5968066312701454	0.12022678750778837	0.11741626673150136	0.010342710936928512	0.08320165930336998	0.010300031419017586	0.08285832507708335
3.514760727094002	0.4214024596485778	0.4219397242735357	0.48417260383434124	0.4829187804022136	0.5156874654675283	0.5135589174460913	0.5461720773052091	0.5432189766079414	0.6014454770733889	0.5970580241450245	0.1202268381967718	0.11741631613680929	0.010283562356921294	0.08322430241744883	0.010241127122371907	0.0828808764120339
3.535938928574102	0.42157987379923023	0.42211736614902584	0.4843764793108792	0.48312212851768843	0.515904625862258	0.5137751817282312	0.5464020879154032	0.5434477435233434	0.6016987860032427	0.5973094847970458	0.12022688980711783	0.11741636644014662	0.01022464817594404	0.08324610604782379	0.010182456259000716	0.08290259175966241
3.557244739371806	0.4217573327368985	0.42229505289777597	0.48458040690291126	0.48332552862509714	0.516121842043146	0.5139915015707794	0.5466321578546872	0.5436765694461122	0.6019521606643169	0.5975610106926478	0.1202269423555778	0.11741641765784018	0.010165967537059117	0.08326706373590298	0.0101240179755262	0.08292346468860501
3.578678928397448	0.42193483463627013	0.42247278269268856	0.4847843845254632	0.48352897864507693	0.5163391117946879	0.51420787476746	0.5468622847811495	0.5439054520469818	0.6022055984850997	0.5978125992789257	0.12022699585920653	0.1174164698065134	0.01010751958650502	0.08328716898668631	0.010065811421727133	0.08294348873118906
3.600242269194432	0.4221123776578704	0.4226505536924959	0.48498841007751614	0.4837324764822655	0.5165564328843867	0.5144242990950761	0.5470924663349664	0.5441343889788696	0.6024590968744911	0.5980642479835271	0.12022705033536994	0.11741652290309196	0.010049303473682158	0.08330641526846705	0.01000783575054598	0.08296265738333375
3.6219355399671502	0.42228995994797897	0.4228283640416768	0.48519248144191457	0.4839360200252102	0.5167738030626557	0.5146407723134139	0.5473227001383003	0.5443633778767768	0.6027126532216949	0.5983159542145439	0.12022710580174828	0.11741657696480881	0.009991318351115552	0.08332479601251919	0.009950090118030275	0.08298096410406686
3.643759523609069	0.422467579638545	0.4230062118703721	0.485396596485273	0.4841396071462746	0.5169912200627224	0.5148572921651458	0.5475529837951998	0.5445924163576886	0.6029662648961096	0.5985677153604045	0.12022716227634553	0.11741663200921158	0.00993356337450102	0.08334230461323955	0.009892573683371708	0.08299840231562428
3.6657150077309777	0.42264523484710403	0.42318409529430046	0.48560075305788547	0.4843432357015474	0.5172086816005322	0.515073856375735	0.547783314891499	0.5448215020204731	0.6032199292472213	0.5988195287897672	0.12022721977749097	0.1174166880541654	0.009876037702628793	0.08335893442765041	0.009835285608868816	0.08301496540310893
3.6878027846894206	0.42282292367669183	0.42336201241467375	0.4858049489936299	0.48454690353074875	0.5174261853746497	0.5152904626533379	0.548013690994715	0.5450506324457807	0.6034736436044933	0.59907139185141	0.12022727832384816	0.11741674511786153	0.009818740497411937	0.08337467877537108	0.009778225059909218	0.08303064671436289
3.710023651615288	0.4230006442157593	0.4235399613181114	0.486009182109876	0.4847506084571374	0.5176437290661623	0.5155071086887067	0.5482441096539469	0.5452798051959428	0.6037274052772574	0.5993233018741239	0.1202273379344201	0.11741680321882121	0.00976167092386504	0.08338953093850421	0.009721391204976726	0.08304543955982524
3.732378410442586	0.42317839453808676	0.42371794007655444	0.4862134502073906	0.4849543482874165	0.5178613103385805	0.515723792155092	0.5484745683997726	0.5455090178148696	0.6039812115546032	0.5995752561666019	0.12022739862855433	0.1174168623759027	0.009704828150086442	0.08340348416120946	0.009664783215633577	0.08305933721230474
3.7548678679373717	0.42335617270269704	0.4238959467471791	0.48641775107024243	0.48515812081163906	0.51807892683774	0.5159405107081434	0.5487050647441466	0.5457382678279477	0.604235059705268	0.5998272520173298	0.12022746042595218	0.11741692260830726	0.009648211347249358	0.08341653164977458	0.009608400266497341	0.08307233290676663
3.777492835726878	0.42353397675376886	0.42407397937231056	0.48662208246570826	0.4853619238031137	0.5182965761917019	0.5161572619858117	0.5489355961802959	0.5459675527419378	0.6044889469775259	0.6000792866944766	0.12022752334667122	0.11741698393558588	0.00959181968958589	0.08342866657216064	0.00955224153522849	0.08308441984007686
3.8002541303288	0.4237118047205488	0.4242520359793344	0.4868264421441756	0.4855657550183088	0.5185142560106524	0.5163740436082479	0.5491661601826157	0.5461968700448697	0.6047428705990749	0.6003313574457819	0.12022758741113448	0.11741704637764347	0.009535652354392354	0.08343988205815833	0.009496306202546378	0.08309559117107312
3.823152573180761	0.4238896546172641	0.42443011458060964	0.4870308278390478	0.4857696121967568	0.5187319638868038	0.5165908531777058	0.5493967542065665	0.5464262172059408	0.6049968277769274	0.600583461498447	0.12022765264013704	0.11741710995474838	0.009479708522007968	0.08345017119894749	0.009440593452207935	0.08310584002023802
3.8461889906699622	0.42406752444303353	0.4246082131733803	0.48723523726664725	0.4859734930609582	0.5189496973942925	0.5168076882784394	0.5496273756885681	0.54665559167541	0.6052508156972959	0.6008355960590217	0.12022771905485086	0.11741717468753719	0.009423987375784648	0.0834595270469265	0.009385102470949036	0.08311515946931536
3.8693642141629967	0.4242454121817784	0.4247863297396857	0.487439668126117	0.48617739531628407	0.519167454089078	0.5170245464766027	0.5498580220458937	0.546884990884493	0.60550483152548	0.6010877583132919	0.12022778667683409	0.11741724059702112	0.009368488102103001	0.08346794261549917	0.009329832448528919	0.08312354256128174
3.892679080035866	0.42442331580213344	0.424964462246272	0.48764411809932495	0.48638131665087936	0.5193852315088414	0.5172414253201485	0.5500886906765654	0.5471144122452581	0.605758872405754	0.601339945426168	0.12022785552803587	0.11741730770459426	0.009313209890340346	0.08347541087907473	0.009274782577714191	0.08313098230037497
3.9161344297041563	0.4246012332573557	0.4251426086445013	0.48784858485076377	0.4865852547355645	0.5196030271728822	0.5174583223387269	0.5503193789592463	0.547343853150519	0.6060129354612517	0.6015921545415711	0.12022792563080523	0.11741737603203932	0.009258151932881376	0.08348192477268412	0.009219952054250413	0.0831374716516109
3.9397311096534064	0.42477916248523545	0.4253207668702621	0.4880530660274537	0.4867892072237376	0.5198208385820168	0.5176752350435823	0.5505500842531352	0.5475733109737294	0.6062670177938536	0.6018443827823193	0.12022799700789762	0.1174174456015353	0.00920331342508618	0.08348747719190897	0.009165340076823014	0.0831430035404992
3.963469971469652	0.42495710140800363	0.42549893484387735	0.48825755925884257	0.4869931717512752	0.5200386632184739	0.5178921609274502	0.5507808038978578	0.5478027830688758	0.6065211164840701	0.6020966272500136	0.1202280696824815	0.11741751643566423	0.009148693565281363	0.08349206099241258	0.009110945847114138	0.08314757085318547
3.987351871870168	0.42513504793224083	0.4256771104700134	0.4884620621567062	0.4871971459364327	0.5202564985457911	0.518109097464455	0.5510115352133594	0.5480322667703698	0.6067752285909276	0.6023488850249231	0.1202281436781474	0.11741758855741895	0.009094291554742284	0.08349566899013894	0.009056768569729812	0.08315116643608178
4.01137767273438	0.42531299994878485	0.4258552916375879	0.48866657231504806	0.48740112737974517	0.5204743420087108	0.5183260421100051	0.5512422754997967	0.5482617593929414	0.6070293511518515	0.6026011531658704	0.1202282190189143	0.1174176619902106	0.009040106597725028	0.083498293960929	0.009002807452214157	0.08315378309553978
4.035548241134971	0.425490955332638	0.4260334762196768	0.48887108730999845	0.48760511366392606	0.5206921910330751	0.5185429923006886	0.5514730220374284	0.5484912582315293	0.6072834811825507	0.6028534287101154	0.12022829572923903	0.11741773675787542	0.008986137901397129	0.08349992864025069	0.008949061705051164	0.08315541359792178
4.059864449369175	0.4256689119428733	0.42621166207342115	0.4890756046997133	0.48780910235376646	0.5209100430257199	0.5187599454541687	0.5517037720865058	0.5487207605611731	0.6075376156768996	0.603105708673239	0.12022837383402156	0.11741781288468443	0.008932384675855332	0.08350056572302833	0.008895530541618513	0.08315605066924547
4.08432717499025	0.4258468676225414	0.4263898470399339	0.4892801220242721	0.4880130909960342	0.5211278953743698	0.518976898969078	0.551934522887163	0.5489502636369031	0.6077917516068216	0.6033579900490271	0.1202284533586156	0.11741789039534832	0.008878846134093621	0.08350019786347218	0.008842213178201774	0.08315568699491394
4.108937300839158	0.426024820198575	0.42656802894420465	0.4894846368055755	0.4882170771193708	0.5213457454475304	0.5191938502249125	0.5521652716593067	0.5491797646936311	0.6080458859221706	0.6036102698093533	0.12022853432883639	0.11741796931502847	0.00882552149203164	0.08349881767490785	0.008789108833980208	0.08315431521965877
4.133695715076422	0.42620276748169483	0.4267462055950054	0.48968914654724277	0.4884210582341895	0.5215635905943831	0.5194107965819249	0.5523960156025044	0.5494092609460389	0.6083000155506132	0.6038625449040601	0.12022861677096704	0.11741804966934287	0.008772409968472061	0.08349641772964844	0.008736216731001889	0.08315192794727011
4.15860331121418	0.4263807072663131	0.42692437478479495	0.4898936487345073	0.4886250318325723	0.5217814281446757	0.5196277353810181	0.5526267518958737	0.5496387495884695	0.6085541373975085	0.6041148122608427	0.12022870071177058	0.11741813148437653	0.008719510785088147	0.08349299055849713	0.008683536094183708	0.08314851774034082
4.183660988148428	0.426558637330438	0.4271025342896224	0.4900981408341138	0.4888289953881653	0.5219992554086154	0.5198446639436366	0.5528574776979699	0.5498682277948125	0.6088082483457902	0.6043670687851282	0.12022878617849515	0.11741821478668722	0.008666823166429083	0.08348852865083245	0.008631066151311373	0.08314407712019545
4.208869650191461	0.42673655543557604	0.42728068186903106	0.49030262029421245	0.4890329463560758	0.5222170696767597	0.5200615795716595	0.5530881901466729	0.5500976927183955	0.6090623452558452	0.6046193113599589	0.12022887319888496	0.11741829960331752	0.00861434633987912	0.08348302445412514	0.008578806132998551	0.0831385985666202
4.2342302071045115	0.42691445932663546	0.4274588152659607	0.49050708454425423	0.48923688217276623	0.5224348682199073	0.5202784795472911	0.5533188863590748	0.5503271414918683	0.6093164249653942	0.6048715368458698	0.12022896180118921	0.11741838596179965	0.008562079535696654	0.08347647037412287	0.008526755272699305	0.08313207451752191
4.259743574130585	0.4270923467318278	0.42763693220665033	0.4907115309948856	0.48944080025594966	0.5226526482889886	0.5204953611329517	0.5535495634313664	0.5505565712270931	0.6095704842893698	0.6051237420807702	0.12022905201417053	0.11741847389016878	0.008510021986946725	0.08346885877426757	0.008474912806670787	0.08312449736887118
4.285410672027485	0.42727021536256904	0.4278150304005388	0.4909159570378413	0.4896446980044833	0.5228704071149549	0.5207122215711678	0.5537802184387217	0.550785979015028	0.6098245200197955	0.6053759238798231	0.12022914386711407	0.1174185634169685	0.008458172929532992	0.08346018197559602	0.008423277974010546	0.08311585947447497
4.311232427101037	0.42744806291338105	0.4279931075401667	0.4911203600458382	0.48984857279826216	0.5230881419086681	0.520929058084462	0.5540108484351846	0.5510153619256143	0.6100785289256639	0.6056280790353221	0.12022923738983766	0.11741865457126163	0.008406531602151546	0.08345043225661186	0.008371850016594351	0.0831061531457351
4.337209771238533	0.42762588706179067	0.42817116130107613	0.49132473737246674	0.4900524219981123	0.5233058498607889	0.5211458678752421	0.5542414504535527	0.551244717007662	0.6103325077528129	0.6058802043165721	0.12022933261270285	0.11741874738263994	0.008355097246308674	0.08343960185293042	0.008320628179081524	0.08309537065143502
4.363343641942354	0.42780368546823044	0.42834918934171046	0.4915290863520845	0.4902562429456825	0.5235235281416646	0.5213626481256889	0.5544720215052619	0.5514740412887335	0.610586453223804	0.6061322964697647	0.12022942956662139	0.11741884188123258	0.008303869106295991	0.08342768295723602	0.008269611708922042	0.0830835042174698
4.389634982363801	0.42798145577593644	0.4285271893033137	0.49173340429970586	0.49046003296333657	0.5237411739012174	0.5215793959976455	0.5547025585802694	0.5517033317750291	0.6108403620377978	0.6063843522178574	0.12022952828306778	0.11741893809771765	0.00825284642917623	0.08341466771888406	0.008218799856319237	0.08307054602678932
4.416084741337141	0.42815919561084714	0.4287051588098285	0.4919376885108939	0.4906637893540443	0.5239587842688306	0.5217961086325034	0.554933058646938	0.5519325854512699	0.6110942308704302	0.6066363682604485	0.12022962879408976	0.11741903606333078	0.008202028464779687	0.0834005482437874	0.008168191874233344	0.08305648821894351
4.442693873413836	0.42833690258150064	0.4288830954677945	0.4921419362616498	0.49086750940127183	0.5241763563532347	0.5220127831510897	0.5551635186519168	0.5521617992805806	0.6113480563736877	0.6068883412736543	0.12022973113231704	0.11741913580987533	0.008151414465686457	0.08338531659408943	0.00811778701836019	0.08304132289002553
4.469463338897009	0.428514574278932	0.4290609968662449	0.49234614480830297	0.49107119036887176	0.5243938872423936	0.5222294166535538	0.5553939355200246	0.5523909702043727	0.6116018351757816	0.6071402679099843	0.12022983533097266	0.11741923736973314	0.008101003687219333	0.08336896478813571	0.008067584547132967	0.08302504209243011
4.49639410387609	0.42869220827656906	0.4292388605766034	0.4925503113873992	0.49127482950097284	0.5246113740033895	0.5224460062192523	0.5556243061541302	0.5526200951422261	0.6118555638810229	0.6073921447982162	0.1202299414238843	0.11741934077587492	0.008050795387422482	0.08335148479996235	0.008017583721697363	0.08300763783461207
4.523487140261684	0.4288698021301282	0.4294166841525797	0.4927544332155896	0.4914784240218678	0.5248288136823073	0.5226625489066349	0.5558546274350339	0.5528491709917706	0.6121092390696958	0.6076439685432705	0.12023004944549502	0.11741944606187123	0.008000788827077443	0.08333286855940969	0.007967783805920448	0.08298910208090149
4.550743425820648	0.42904735337751004	0.42959446513006566	0.4929585074895185	0.49168197113590284	0.5250462033041192	0.522879041753128	0.5560848962213476	0.5530781946285672	0.612362857297931	0.6078957357260847	0.1202301594308735	0.1174195532619033	0.00795098326966226	0.08331310795168179	0.007918184066342704	0.08296942675107744
4.578163944211368	0.4292248595386921	0.42977220102702784	0.49316253138570976	0.4918854680273634	0.5252635398725669	0.5230954817750191	0.556315109349374	0.5533071629059871	0.6126164150975777	0.6081474429034859	0.12023027141572698	0.11741966241077367	0.007901377981339053	0.0832921948169627	0.007868783772215338	0.0829486037204532
4.605749685019276	0.4294023181156241	0.42994988934340383	0.4933665020604535	0.4920889118603628	0.5254808203700453	0.5233118659673401	0.5565452636329858	0.5535360726550927	0.6128699089760761	0.6083990866080651	0.12023038543641162	0.11741977354391743	0.007851972230977111	0.08327012095057285	0.007819582195450536	0.0829266248194358
4.633501643792551	0.4295797265921199	0.43012752756099326	0.4935704166496922	0.4922922997787271	0.5256980417574839	0.5235281913037496	0.5567753558635044	0.5537649206845161	0.613123335416329	0.6086506633480477	0.12023050152994479	0.11741988669741518	0.007802765290097824	0.0832468781024005	0.007770578610607259	0.0829034818332417
4.6614208220780515	0.4297570824337498	0.4303051131433515	0.4937742722689055	0.4924956289058818	0.525915200974229	0.5237444547364151	0.5570053828095772	0.5539937037803373	0.6133766908765724	0.6089021696071673	0.12023061973401712	0.11742000190800238	0.0077537564329013264	0.08322245797690186	0.007721772294930318	0.08287916650188265
4.689508227457455	0.42993438308773213	0.4304826435356809	0.4939780660129949	0.4926988963447355	0.5261322949379237	0.5239606531958946	0.5572353412170559	0.5542224187059629	0.6136299717902465	0.6091536018445348	0.12023074008700506	0.11742011921308414	0.007704944936229197	0.08319685223271733	0.007673162528282873	0.08285367051982462
4.717764873583629	0.43011162598282415	0.4306601161647224	0.4941817949561673	0.49290209917756594	0.5263493205443895	0.5241767835910175	0.5574652278088718	0.5544510622020029	0.6138831745658647	0.6094049564945113	0.12023086262798252	0.11742023865074457	0.00765633007957689	0.0831700524825294	0.00762474859315887	0.08282698553566092
4.746191780217212	0.43028880852921236	0.4308375284386451	0.4943854561518192	0.49310523446590226	0.5265662746675047	0.5243928428087643	0.5576950392849135	0.5546796309861476	0.6141362955868838	0.6096562299665764	0.12023098739673461	0.11742036025976099	0.007607911145036894	0.08314205029256527	0.00757652977467238	0.08279910315187067
4.774789973263409	0.4304659281184006	0.4310148777469363	0.49458904663241743	0.4933082992504083	0.5267831541590835	0.5246088277141464	0.5579247723219001	0.554908121753043	0.6143893312115716	0.6099074186451986	0.1202311144337692	0.11742048407961561	0.007559687417350247	0.08311283718273899	0.007528505360545168	0.08277001492480451
4.803560484809025	0.4306429821231006	0.43119216146029066	0.4947925634093829	0.49351129055076565	0.5269999558487551	0.5248247351500855	0.5581544235732587	0.555136531174168	0.6146422777728764	0.6101585188897044	0.12023124378033194	0.11742061015050893	0.0075116581838479135	0.08308240462618244	0.0074806746410978064	0.08273971236425837
4.832504353159697	0.43081996789711774	0.43136937693049765	0.49499600347297057	0.49371420536555416	0.5272166765438407	0.5250405619372912	0.5583839896689964	0.5553648558977071	0.6148951315782933	0.6104095270341461	0.12023137547841732	0.11742073851337276	0.007463822734463221	0.08305074404897539	0.00743303690923014	0.08270818693320336
4.861622622877388	0.4309968827752396	0.4315465214903296	0.4951993637921505	0.49391704067213427	0.5274333130292312	0.5252563048741391	0.5586134672155753	0.5555930925484271	0.6151478889097327	0.6106604393871703	0.12023150957078478	0.11742086920988332	0.007416180361705216	0.08301784683004598	0.007385591460408847	0.08267543004753009
4.890916344818065	0.4311737240731222	0.431723592453428	0.49540264131448764	0.49411979342652596	0.527649862067263	0.5254719607365472	0.5588428527957849	0.5558212377275484	0.6154005460233849	0.610911252231885	0.12023164610097094	0.11742100228247453	0.007368730360665765	0.08298370430074442	0.0073383375926834304	0.0826414330759917
4.9203865761696335	0.4313504890871747	0.4319005871141897	0.4956058329660207	0.4943224605632899	0.5278663203975943	0.5256875262778534	0.5590721429686147	0.55604928801262	0.6156530991495877	0.6111619618257266	0.12023178511330404	0.117421137774352	0.007321472028985809	0.08294830774472928	0.007291274606629372	0.08260618733974923
4.950034380490085	0.43152717509444477	0.4320775027476515	0.4958089356511406	0.4945250389954047	0.5280826847370795	0.5259029982286897	0.5593013342691259	0.5562772399573905	0.6159055444926904	0.611412564400325	0.12023192665291935	0.11742127572950786	0.007274404666862466	0.08291164839761223	0.007244401805380107	0.082569684112201
4.979860827745887	0.43170377935250287	0.4322543366093749	0.4960119462524689	0.49472752561414635	0.5282989517796446	0.5261183732968586	0.5595304232083224	0.5565050900916808	0.6161578782309199	0.6116630561613705	0.12023207076577208	0.11742141619273369	0.007227527577033044	0.08287371744673067	0.0071977184945968276	0.0825319146187411
5.009866994350591	0.4318802990993245	0.4324310859353297	0.4962148616307336	0.49492991728896535	0.5285151181961598	0.5263336481672066	0.559759406273021	0.5567328349212548	0.6164100965162435	0.6119134332884784	0.12023221749865383	0.11742155920963615	0.007180840064750171	0.08283450603093456	0.0071512239824418344	0.08249287003636141
5.040053963203681	0.43205673155317376	0.43260774794177653	0.4964176786246462	0.4951322108673638	0.5287311806343136	0.5265488195014978	0.5599882799257221	0.5569604709276899	0.6166621954742325	0.6121636919350523	0.1202323668992074	0.1174217048266503	0.007134341437808445	0.0827940052404017	0.007104917579601633	0.08245254149365167
5.070422823729659	0.4322330739124842	0.43278431982514887	0.4966203940507777	0.49533440317477073	0.5289471357184851	0.5267638839382879	0.560217040604478	0.5571879945682472	0.6169141712039269	0.6124138282281502	0.12023251901594101	0.11742185309105742	0.007088031006487583	0.08275220611611189	0.00705879859925318	0.08241092007034467
5.100974671917351	0.4324093233557395	0.43296079876193405	0.49682300470343194	0.49553649101441816	0.5291629800496145	0.526978838092795	0.5604456847227618	0.5574154022757406	0.6171660197776958	0.6126638382683449	0.12023267389824696	0.11742200405099809	0.007041908083552428	0.08270909964960538	0.007012866357053227	0.08236799679697526
5.131710610359471	0.43258547704135375	0.433137181908554	0.4970255073545212	0.4957384711672157	0.5293787102050752	0.5271936785567726	0.5606742086693352	0.5576426904584051	0.6174177372410996	0.6129137181295896	0.12023283159641451	0.11742215775548802	0.006995971984276039	0.08266467678316758	0.006967120171140095	0.08232376265488028
5.1626317482924104	0.4327615321075507	0.43331346640124413	0.4972278987534389	0.4959403403916239	0.5295943227385445	0.5274084018983796	0.5609026088081157	0.5578698554997645	0.6176693196127523	0.6131634638590773	0.12023299216164816	0.11742231425443457	0.006950222026391728	0.08261892840906171	0.006921559362098151	0.08227820857571544
5.193739201636265	0.43293748567224133	0.4334896493559322	0.497430175626932	0.49614209542352783	0.5298098141798716	0.5276230046620507	0.5611308814780432	0.5580968937585	0.6179207628841807	0.613413071477104	0.12023315564608385	0.1174224735986541	0.006904657530087732	0.08257184536940088	0.0068761832529826705	0.08223132544125633
5.225034093035115	0.4331133348329019	0.4336657278681165	0.4976323346789734	0.4963437329761095	0.5300251810349481	0.5278374833683664	0.5613590229929456	0.5583238015683146	0.6181720630196853	0.6136625369769285	0.12023332210280456	0.11742263583988513	0.006859277818003662	0.08252341845589228	0.006830991169273659	0.08218310408315688
5.256517551897525	0.4332890766664495	0.4338416990127418	0.4978343725906318	0.496545249739719	0.5302404197855747	0.5280518345139211	0.5615870296414043	0.5585505752378007	0.618423215956199	0.6139118563246339	0.12023349158586136	0.11742280103080881	0.0068140822152269465	0.0824736384096525	0.0067859824388918355	0.0821335352825514
5.288190714437326	0.43346470822911937	0.43401755984407653	0.4980362860199438	0.496746642381746	0.5304555268893301	0.5282660545711915	0.5618148976866185	0.558777211050305	0.6186742176031463	0.6141610254589855	0.12023366415028597	0.117422969225064	0.006769070049259085	0.08242249592071005	0.006741156392161329	0.08208260976991255
5.320054723714605	0.4336402265563372	0.4341933073955869	0.49823807160178146	0.4969479075464887	0.5306704987794358	0.5284801399884035	0.5620426233662688	0.5590037052637918	0.6189250638423014	0.614410040291291	0.12023383985211239	0.11742314047726529	0.006724240650024527	0.08236998162789178	0.006696512361827445	0.08203031822469598
5.352110729676963	0.43381562866259527	0.434368938679812	0.4984397259477224	0.4971490418550246	0.5308853318646243	0.5286940871893996	0.5622702028923807	0.5592300541107088	0.6191757505276454	0.6146588967052589	0.12023401874839346	0.11742331484302047	0.006679593349858237	0.08231608611863805	0.006652049683021133	0.081976651275113
5.384359889201005	0.433990911541324	0.43454445068823644	0.49864124564591705	0.4973500419050777	0.5311000225290023	0.5289078925735039	0.562497632451187	0.5594562537978488	0.619426273485224	0.6149075905568555	0.12023420089721965	0.11742349237894954	0.006635127483479053	0.08226079992837754	0.006607767693262545	0.08192159949774691
5.41680336613411	0.4341660721647641	0.43471984039116324	0.49884262726095563	0.4975509042708869	0.5313145671319164	0.5291215525153875	0.5627249082029891	0.5596823005062123	0.6196766285130025	0.6151561176741631	0.12023438635773868	0.11742367314270102	0.006590842387991458	0.08220411354042767	0.006563665732443269	0.08186515341731138
5.44944233133642	0.4343411074838377	0.4348951047375851	0.49904386733373474	0.49775162550307195	0.5315289620078155	0.529335063364933	0.5629520262820181	0.5599081903908695	0.6199268113807226	0.6154044738572353	0.12023457519017317	0.11742385719297362	0.006546737402860714	0.0821460173857389	0.006519743142810341	0.08180730350643728
5.482277962723094	0.4345160144280188	0.43507024065505495	0.49924496238132254	0.4979522021285008	0.531743203466115	0.5295484214470975	0.5631789827962954	0.5601339195808211	0.6201768178297566	0.6156526548779537	0.12023476745584209	0.11742404458953222	0.006502811869941283	0.08208650184272415	0.006475999268983124	0.08174804018528903
5.515311445306831	0.4346907899052019	0.43524524504955614	0.4994459088968235	0.4981526306501538	0.5319572877910588	0.5297616230617763	0.5634057738274919	0.5603594841788594	0.6204266435729631	0.6159006564798838	0.12023496321717929	0.11742423539322996	0.006459065133410213	0.08202555723651983	0.006432433457899123	0.0816873538212235
5.548543971240616	0.43486543080156953	0.4354201148053697	0.4996467033492416	0.49835290754698797	0.5321712112415786	0.5299746644836637	0.5636323954307865	0.5605848802614259	0.6206762842945382	0.6161484743781273	0.12023516253775446	0.11742442966602654	0.006415496539785792	0.08196317383905694	0.00638904505882909	0.08162523472856265
5.581976739860765	0.4350399339814613	0.43559484678494353	0.49984734218334437	0.49855302927380124	0.5323849700511577	0.5301875419621153	0.5638588436347253	0.5608101038784724	0.6209257356498717	0.6163961042591787	0.12023536548229365	0.11742462747100868	0.006372105437927544	0.08189934186877679	0.006345833423368141	0.08156167316835194
5.615610957730194	0.43521429628723796	0.4357694378287584	0.5000478218195233	0.4987529922610946	0.5325985604276879	0.5304002517210075	0.5640851144410773	0.5610351510533174	0.6211749932653972	0.6166435417807772	0.12023557211670023	0.11742482887241051	0.006328891178994489	0.08183405149000578	0.006302797905421542	0.08149665934794825
5.649447838681973	0.43538851453914806	0.4359438847551934	0.5002481386536567	0.49895279291493405	0.53281197855333	0.5306127899585983	0.5643112038246929	0.5612600177825045	0.6214240527384449	0.6168907825717598	0.12023578250807672	0.11742503393563505	0.006285853116463791	0.08176729281296957	0.006259937861179843	0.0814301834207356
5.6834886038631165	0.4355625855351909	0.436118184360391	0.5004482890569683	0.49915242761681095	0.5330252205843712	0.5308251528473845	0.5645371077333576	0.5614847000356578	0.6216729096370925	0.6171378222319129	0.12023599672474583	0.11742524272727468	0.006242990606089904	0.0816990558932531	0.006217252649116212	0.08136223548568466
5.717734481778674	0.4357365060509804	0.43629233341812035	0.5006482693758877	0.4993518927235028	0.5332382826510823	0.5310373365339609	0.5647628220876485	0.561709193755339	0.6219215595000162	0.6173846563318239	0.12023621483627302	0.11742545531513368	0.00620030300593033	0.08162933073168688	0.006174741629989988	0.08129280558736696
5.75218670833605	0.4359102728396071	0.4364663286796406	0.5008480759319087	0.4995511845669324	0.5334511608575754	0.531249337138877	0.5649883427807886	0.5619334948569017	0.6221699978363393	0.6176312804127327	0.12023643691348998	0.11742567176824832	0.0061577896762967654	0.08155810727377855	0.006132404166816485	0.08122188371538641
5.786846526889619	0.43608388263149833	0.4366401668735612	0.5010477050214464	0.4997502994540248	0.5336638512816569	0.5314611507564934	0.5652136656784988	0.5621575992283457	0.6224182201254823	0.6178776899863799	0.12023666302851568	0.11742589215691308	0.006115449979763987	0.08148537540949974	0.006090239624862548	0.0811494598040241
5.821715188285586	0.4362573321342792	0.4368138447057036	0.5012471529156939	0.49994923366656624	0.5338763499746852	0.531672773454837	0.565438786618853	0.5623815027301705	0.6226662218170117	0.6181238805348581	0.12023689325478257	0.11742611655269873	0.006073283281160968	0.08141112497318659	0.006048247371633231	0.08107552373206772
5.856793950907131	0.4364306180326304	0.43698735885896	0.5014464158604786	0.5001479834610595	0.5340886529614224	0.531884201275456	0.565663701412128	0.5626052011952285	0.6229139983304862	0.6183698475104591	0.12023712766705767	0.11742634502847965	0.006031288947557556	0.08133534574292867	0.006006426776866469	0.08100006532238524
5.892084080719833	0.4366037369881466	0.43716070599315177	0.5016454900761159	0.5003465450685795	0.5343007562398888	0.5320954302332734	0.5658884058406553	0.5628286904285761	0.6231615450553064	0.6186155863355232	0.1202373663414688	0.11742657765845524	0.005989466348239603	0.08125802744011423	0.005964777212518868	0.0809230743416407
5.927586851317345	0.4367766856391926	0.4373338827448868	0.501844371757264	0.5005449146946277	0.5345126557812133	0.53230645631644	0.5661128956586717	0.5630519662073254	0.623408857350558	0.6188610924022852	0.12023760935552867	0.11742681451817524	0.005947814854708966	0.08117915972944445	0.005923298052747938	0.08084454049989631
5.963303543967366	0.4369494606007585	0.43750688572741525	0.5020430570727757	0.5007430885189861	0.5347243475294867	0.5325172754861861	0.5663371665921684	0.5632750242804944	0.6236559305448599	0.6191063610727214	0.12023785678815982	0.11742705568456326	0.005906333840680844	0.08109873221846442	0.005881988673909433	0.08076445345031402
5.999235447657878	0.437122058464315	0.43767971153048474	0.5022415421655515	0.500941062695569	0.5349358274016104	0.5327278836766728	0.5665612143387398	0.5634978603688559	0.623902759936209	0.6193513876783967	0.12023810871972027	0.11742730123594254	0.005865022682058019	0.08101673445708002	0.005840848454553793	0.08068280278888551
6.035383859143656	0.4372944757976652	0.43785235672019424	0.5024398231523888	0.5011388333522755	0.5351470912871464	0.5329382767948424	0.5667850345674319	0.5637204701647868	0.6241493407918233	0.619596167520308	0.12023836523203132	0.11742755125206071	0.005823880756921085	0.08093315593733053	0.005799876775383517	0.08059957805383533
6.071750082993084	0.43746670914479746	0.4380248178388462	0.502637896123833	0.5013363965908391	0.5353581350481662	0.533148450720267	0.5670086229185878	0.5639428493321159	0.6243956683479863	0.61984069586873	0.12023862640840101	0.11742780581411703	0.005782907445532004	0.0808479860931044	0.005759073019283356	0.08051476872559249
6.108335431635222	0.4376387550257356	0.4381970914047986	0.5028357571440264	0.5015337484866776	0.5355689545190979	0.5333584013049977	0.5672319750036955	0.5641649935059706	0.6246417378098904	0.6200849679630587	0.12023889233365333	0.1174280650047878	0.0057421021303039055	0.08076121429957084	0.005718436571287455	0.08042836422629307
6.145141225407182	0.43781060993638876	0.43836917391231495	0.5030334022505545	0.5017308850887428	0.5357795455065729	0.5335681243734116	0.5674550864052329	0.5643868982926236	0.6248875443514781	0.6203289790116538	0.12023916309415753	0.11742832890825336	0.0057014641957939816	0.08067282987302349	0.005677966818558033	0.0803403539193539
6.182168792601758	0.4379822703483994	0.43854106183141267	0.5032308274542948	0.5019278024193653	0.5359899037892717	0.5337776157220583	0.5676779526765114	0.5646085592693362	0.6251330831152839	0.6205727241916822	0.12023943877785145	0.11742859761022496	0.0056609930287105925	0.08058282207042566	0.005637663150395156	0.08025072710914571
6.2194194695153895	0.4381537327089904	0.43871275160771195	0.5034280287392606	0.5021244964741042	0.5362000251177689	0.5339868711195054	0.5679005693415201	0.5648299719842056	0.6253783492122756	0.6208161986489588	0.12023971947427453	0.11742887119797377	0.005620688017879516	0.08049118008905509	0.0055975249582163045	0.0801594730406947
6.256894600496366	0.43832499344081066	0.4388842396622814	0.5036250020624471	0.5023209632215899	0.5364099052143765	0.5341958863061831	0.5681229318947685	0.5650511319560064	0.6256233377216931	0.6210593974977877	0.12024000527459454	0.11742914976035904	0.005580548554235953	0.08039789306597811	0.005557551635540392	0.08006658089919938
6.294595537993358	0.43849604894178	0.43905552239148393	0.5038217433536738	0.5025171986033697	0.5366195397729867	0.5344046569942277	0.5683450358011277	0.5652720346740338	0.6258680436908882	0.621302315820802	0.12024029627163793	0.1174294333878566	0.005540574030823642	0.0803029500779644	0.0055177425779904254	0.07997203980986001
6.332523642604218	0.43866689558493205	0.43922659616682036	0.5040182485154282	0.5027131985337515	0.5368289244589143	0.5346131788673248	0.5685668764956725	0.5654926755979451	0.6261124621351642	0.6215449486688038	0.12024059255991984	0.1174297221725872	0.005500763842783307	0.08020634014104644	0.005478097183267749	0.07987583883726757
6.370680283125076	0.43883752971825585	0.4393974573347718	0.5042145134227056	0.5029089588996444	0.5370380549087371	0.5348214475805501	0.5687884493835205	0.5657130501576013	0.6263565880376116	0.6217872910606028	0.12024089423567641	0.1174300162083495	0.005461117387333125	0.08010805220983741	0.005438614851144052	0.07977796698503425
6.40906683659976	0.4390079476645368	0.439568102216642	0.504410533922851	0.5031044755604013	0.5372469267301355	0.5350294587602101	0.5690097498396711	0.5659331537529058	0.6266004163489468	0.6220293379828538	0.12024120139689322	0.11743031559064691	0.005421634063752734	0.08000807517737485	0.005399294983460479	0.0796784131956656
6.447684688369473	0.43917814572119557	0.4397385271083962	0.5046063058353966	0.5032997443476578	0.5374555355017315	0.5352372080036827	0.5692307732088436	0.5661529817536441	0.6268439419873474	0.6222710843898934	0.1202415141433386	0.11743062041672167	0.0053823132733885615	0.07990639787483644	0.005360136984100983	0.07957716634980727
6.486535232122802	0.43934812016012603	0.43990872828050054	0.5048018249519011	0.5034947610651714	0.5376638767729265	0.5354446908792541	0.5694515148053155	0.5663725294993225	0.6270871598382881	0.6225125252035778	0.12024183257659729	0.11743093078558577	0.005343154419636065	0.07980300907090054	0.005321140258999435	0.07947421526620246
6.525619869945995	0.4395178672275314	0.44007870197775917	0.5049970870357859	0.50368952148866	0.5378719460637378	0.5356519029259582	0.5696719699127577	0.5665917922990038	0.6273300647543757	0.6227536553131173	0.12024215680010163	0.11743124679805095	0.005304156907920188	0.07969789747146194	0.005282304216109424	0.0793695487010524
6.564940012373588	0.4396873831437595	0.44024844441914995	0.5051920878221707	0.5038840213656361	0.5380797388646344	0.5358588396534115	0.5698921337840697	0.5668107654311443	0.6275726515551816	0.6229944695749113	0.12024248691916575	0.117431568556765	0.005265320145693586	0.07959105171916292	0.005243628265400702	0.07926315534753314
6.604497078439295	0.439856664103136	0.44041795179765897	0.505386823017708	0.504078256415245	0.5382872506363712	0.5360654965416493	0.5701120016412147	0.567029444143429	0.627814915027077	0.6232349628123826	0.1202428230410206	0.11743189616624232	0.005226643542416198	0.07948246039305218	0.005205111818849417	0.07915502383566775
6.644292495727218	0.4400257062737968	0.4405872202801136	0.505581288300416	0.5042722223280962	0.5384944768098228	0.5362718690409594	0.5703315686750524	0.5672478236526056	0.6280568499230632	0.6234751298158098	0.12024316527484809	0.11743222973289964	0.005188126509557911	0.07937211200807326	0.005166754290428344	0.07904514273167251
6.684327700423376	0.4401945057975182	0.44075624600701413	0.5057754793195114	0.5044659147660985	0.5387014127858153	0.536477952571716	0.5705508300451714	0.5674658991443177	0.6282984509626045	0.623714965342161	0.12024351373181623	0.1174325693650894	0.005149768460576354	0.07925999501486558	0.005128555096100662	0.0789335005378291
6.724604137367524	0.44036305878954657	0.4409250250923639	0.5059693916952392	0.5046593293622901	0.5389080539349589	0.536683742524212	0.5707697808797212	0.567683665772937	0.6285397128314587	0.6239544641149244	0.12024386852511716	0.11743291517313605	0.005111568810908906	0.07914609779894022	0.005090513653787099	0.07882008569158927
6.76512326010531	0.44053136133842524	0.44109355362349756	0.506163021018703	0.5048524617206697	0.5391143955974758	0.5368892342584888	0.5709884162752411	0.5679011186613953	0.628780630181506	0.6241936208239396	0.12024422977000097	0.117433267269372	0.005073526977950493	0.07903040868059463	0.005052629383373031	0.078704886565518
6.805886530940724	0.4406994095058214	0.4412618276609087	0.5063563628516927	0.5050453074160259	0.5393204330830312	0.537094423104167	0.5712067312964916	0.5681182529010131	0.6290211976305793	0.6244324301252272	0.12024459758381674	0.11743362576817243	0.005035642381066019	0.07891291591427319	0.005014901706696939	0.0785878914667677
6.846895420988873	0.4408671993263497	0.4414298432380745	0.5065494127265117	0.5052378619937644	0.5395261616705598	0.5372993043602752	0.5714247209762802	0.5683350635513307	0.6292614097622918	0.6246708866408178	0.12024497208604693	0.11743399078599534	0.004997914441557505	0.0787936076882545	0.004977330047536199	0.07846908863660929
6.888151410229076	0.44103472680739586	0.4415975963612808	0.5067421661458025	0.5054301209697353	0.5397315766080933	0.5375038732950773	0.5716423803152915	0.5685515456399347	0.6295012611258646	0.6249089849585813	0.12024535339835035	0.11743436244141671	0.00496034258266409	0.07867247212415407	0.004939913831585763	0.07834846624994896
6.92965598755826	0.44120198792893706	0.44176508300944334	0.5069346185823708	0.5056220798300574	0.539936673112585	0.5377081251458985	0.5718597042819102	0.5687676941622857	0.6297407462359523	0.6251467196320528	0.12024574164459767	0.11743474085517076	0.004922926229546931	0.07854949727638427	0.004902652486465264	0.07822601241488769
6.971410650844719	0.44136897864336283	0.44193229913392934	0.5071267654790088	0.5058137340309437	0.5401414463697349	0.5379120551189513	0.5720766878120497	0.5689835040815452	0.6299798595724713	0.6253840851802609	0.12024613695091575	0.11743512615018913	0.004885664809271439	0.07842467113178486	0.004865545441691488	0.07810171517239439
7.01341690698215	0.4415356948752919	0.4420992406583762	0.5073186022483166	0.5060050789985222	0.5403458915338119	0.5381156583891588	0.5722933258089725	0.5691989703283985	0.6302185955804205	0.6256210760875512	0.12024653944572496	0.11743551845163969	0.004848557750801952	0.07829798160904033	0.004828592128673037	0.07797556249558113
7.055676271944047	0.4417021325213888	0.442265903478509	0.5075101242725222	0.5061961101286586	0.5405500037274759	0.5383189300999774	0.5725096131431158	0.5694140878008805	0.630456948669709	0.6258576868034136	0.12024694925978353	0.11743591788696894	0.004811604485004395	0.07816941655848098	0.004791791980705895	0.0778475422895184
7.098190270838397	0.44186828745017914	0.4424322834619565	0.507701326903301	0.5063868227867754	0.5407537780415989	0.538521865363219	0.5727255446519126	0.5696288513641975	0.630694913214978	0.6260939117423046	0.12024736652622962	0.11743632458594232	0.004774804444605429	0.07803896376127284	0.0047551444329521075	0.07771764239059564
7.1409604379627405	0.4420341555018615	0.4425983764480652	0.5078922054615927	0.5065772123076706	0.5409572095350833	0.5387244592588707	0.5729411151396114	0.5698432558505488	0.6309324835554212	0.6263297452834709	0.12024779138062304	0.11743673868068669	0.0047381570641960025	0.077906610928963	0.00471864892242202	0.07758585056589595
7.183988316859528	0.44219973248811906	0.4427641782477108	0.5080827552374174	0.5067672739953344	0.5411602932346803	0.5389267068349131	0.5731563193770975	0.5700572960589475	0.631169653994609	0.6265651817707711	0.12024822396099236	0.11743716030573423	0.004701661780231348	0.07777234570333746	0.004682304887984046	0.07745215451301135
7.227275460371831	0.4423650141919286	0.4429296846431103	0.5082729714896898	0.5069570031227653	0.5413630241348073	0.5391286031071397	0.5733711521017095	0.5702709667550394	0.6314064188003065	0.6268002155124982	0.12024866440787683	0.11743758959806463	0.004665318031001675	0.07763615565554005	0.0046461117703406885	0.07731654185944592
7.270823430699384	0.44252999636736845	0.44309489138762903	0.5084628494460328	0.5071463949317836	0.5415653971973619	0.5393301430589716	0.573585608017058	0.5704842626709212	0.6316427722042939	0.6270348407811979	0.12024911286437424	0.11743802669715073	0.004629125256624178	0.0774980282856319	0.004610069012008111	0.07717900016193369
7.31463379945495	0.4426946747394237	0.44325979420558953	0.5086523843025892	0.5073354446328451	0.541767407351537	0.5395313216412737	0.573799681792841	0.5706971785049588	0.6318787084021855	0.6272690518134905	0.12024956947618605	0.11743847174500466	0.004593082899035927	0.07735795102220777	0.004574176057328572	0.07703951690621125
7.358708147721062	0.4428590450037903	0.4434243887920745	0.5088415712238306	0.5075241474048509	0.541969049493633	0.5397321337721678	0.5740133680646586	0.5709097089216005	0.6321142215532459	0.6275028428098868	0.12025003439166633	0.11743892488622153	0.004557190401983213	0.07721591122182758	0.004538432352431343	0.07689807950620775
7.403048066107065	0.44302310282667673	0.44358867081273196	0.5090304053423669	0.5077124983949577	0.5421703184868695	0.5399325743368448	0.5742266614338273	0.5711218485511942	0.6323493057802081	0.6277362079346076	0.12025050776186921	0.11743938626802992	0.004521447211000229	0.07707189616839116	0.004502837345234489	0.07675467530367541
7.447655154806527	0.44318684384460383	0.4437526359035754	0.5092188817587531	0.5079004927183862	0.5423712091611946	0.5401326381873762	0.5744395564671912	0.5713335919897989	0.6325839551690879	0.6279691413153993	0.12025098974059731	0.11743985604033667	0.00448585277340996	0.07692589307276876	0.004467390485438649	0.07660929156772056
7.49253102365499	0.4433502636642035	0.4439162796707837	0.5094069955412943	0.5080881254582268	0.5425717163130944	0.5403323201425234	0.5746520476969348	0.5715449337989981	0.6328181637689995	0.6282016370433495	0.12025148048445342	0.11744033435577808	0.004450406538313523	0.07677788907217575	0.004432091224519041	0.07646191549429204
7.537677292188054	0.44351335786201385	0.44407959769049843	0.5095947417258502	0.5082753916652452	0.5427718347053992	0.5405316149875463	0.5748641296203917	0.5717558685057098	0.6330519255919691	0.6284336891727025	0.12025198015289026	0.11744082136976802	0.00441510795655109	0.07662787122943371	0.004396939015681944	0.07631253420527173
7.583095589699846	0.44367612198427375	0.44424258550861945	0.5097821153156356	0.5084622863576853	0.5429715590670894	0.5407305174740089	0.5750757966998533	0.571966390601997	0.6332852346127471	0.6286652917206714	0.12025248890826361	0.1174413172405498	0.004379956480729419	0.07647582653279983	0.004361933313888677	0.076161134748304
7.628787555301809	0.44383855154671464	0.444405238640598	0.5099691112810226	0.508648804521071	0.5431708840931	0.5409290223195857	0.5752870433623769	0.5721764945448751	0.6335180847686203	0.6288964386672519	0.12025300691588381	0.11744182212924668	0.004344951565182775	0.07632174189514274	0.004327073575829843	0.07600770409619884
7.674754837981857	0.44400064203435036	0.44456755257122854	0.5101557245593387	0.5088349411080061	0.543369804444123	0.5411271242078651	0.5754978639995909	0.5723861747561191	0.6337504699592224	0.6291271239550336	0.12025353434407056	0.11744233619991451	0.004310092665973819	0.07616560415335982	0.004292359259910228	0.0758522291461361
7.720999096663877	0.44416238890126497	0.44472952275443783	0.5103419500546634	0.5090206910379728	0.5435683147464087	0.5413248177881514	0.5757082529675	0.5725954256220699	0.6339823840463441	0.6293573414890102	0.1202540713642073	0.11744285961959576	0.004275379240871402	0.07600740006786566	0.004257789826249692	0.0756946967193528
7.767522000267617	0.44432378757039825	0.4448911446130719	0.5105277826376243	0.5092060491971279	0.5437664095915652	0.5415220976752666	0.575918204586288	0.5728042414934382	0.634213820853741	0.6295870851363902	0.12025461815079713	0.11744339255837377	0.004240810749350565	0.0758471163220662	0.004223364736657409	0.07553509356044685
7.814325227768903	0.4444848334333296	0.4450524135386819	0.5107132171451905	0.5093910104380983	0.5439640835363571	0.5417189584493483	0.5761277131401211	0.573012616685108	0.6344447741669421	0.6298163487264036	0.12025517488152052	0.11744393518942788	0.004206386652575667	0.07568473952169086	0.004189083454617659	0.07537340633651013
7.861410468260233	0.44464552185005857	0.4452133248913058	0.5108982483804637	0.5095755695797736	0.5441613311025013	0.5419153946556478	0.576336772876947	0.5732205454759369	0.6346752377330559	0.6300451260501109	0.12025574173729164	0.1174444876890896	0.0041721064133817265	0.07552025619408198	0.004154945445298708	0.07520962163715694
7.908779421011744	0.44480584814878443	0.4453738739992503	0.5110828711124696	0.5097597214070975	0.5443581467764624	0.5421114008043274	0.5765453780082948	0.5734280221085586	0.6349052052605759	0.6302734108602093	0.12025631890231803	0.11744505023690122	0.004137969496275318	0.07535365278774009	0.004120950175523497	0.07504372597327347
7.956433795532517	0.4449658076256825	0.445534056158868	0.5112670800759447	0.509943460670857	0.5445545250092461	0.5423069713702527	0.5767535227090729	0.573635040789179	0.6351346704191849	0.6305011968708362	0.1202569065641614	0.11744562301567284	0.004103975367409696	0.07518491567167018	0.004087097113760763	0.07487570577681879
8.004375311632296	0.44512539554467884	0.4456938666343346	0.5114508699711235	0.5101267820874716	0.5447504602161902	0.5425021007927883	0.5769612011173655	0.5738415956873765	0.6353636268395589	0.6307284777573766	0.1202575049137975	0.1174462062115425	0.004070123494581246	0.07501403113465699	0.004053385730110826	0.07470554739998647
8.052605699483543	0.445284607137222	0.4458533006574217	0.5116342354635225	0.5103096803387764	0.544945946776756	0.5426967834755855	0.5771684073342267	0.5740476809358954	0.6355920681131686	0.6309552471562629	0.12025811414567894	0.11744680001403839	0.004036413347220602	0.07484098538481021	0.004019815496306478	0.07453323711459348
8.101126699683881	0.44544343760205274	0.44601235342726947	0.5118171711837227	0.5104921500718087	0.5451409790343154	0.5428910137863756	0.5773751354234752	0.5742532906304422	0.6358199877920808	0.6311814986647796	0.12025873445779929	0.11744740461613737	0.004002844396366889	0.07466576454866924	0.003986385885689003	0.07435876111168227
8.149940063318896	0.44560188210497176	0.4461710201101546	0.511999671727151	0.5106741858985885	0.5453355512959379	0.543084786056755	0.5775813794114852	0.5744584188294777	0.6360473793887588	0.6314072258408616	0.12025936605175579	0.11744802021433064	0.003969416114666835	0.0744883546707058	0.003953096373190412	0.07418210550029869
8.199047552025359	0.4457599357786033	0.44632929583925723	0.5121817316538573	0.5108557823958987	0.5455296578321761	0.5432780945819725	0.577787133286977	0.5746630595540089	0.63627423637586	0.6316324222028962	0.12026000913281634	0.11744864700868705	0.003936127976358783	0.07430874171257074	0.003919946435339661	0.0740032563074351
8.248450938054788	0.44591759372215867	0.4464871757144254	0.5123633454882924	0.5110369341050631	0.5457232928768477	0.5434709336207134	0.5779923910008066	0.574867206787378	0.6365005521860351	0.6318570812295197	0.12026066390998728	0.11744928520291728	0.003902979457264699	0.07412691155249718	0.0038869355502404446	0.07382219947706403
8.298152004337403	0.44607485100119487	0.44664465480193627	0.5125445077190823	0.5112176355317232	0.545916450626818	0.5436632973948824	0.578197146465752	0.5750708544750529	0.636726320211723	0.6320811963594163	0.12026133059607884	0.11744993500444233	0.003869970034775072	0.07394284998468947	0.0038540631975561013	0.07363892086949875
8.348152544546481	0.4462317026473725	0.4468017281342557	0.5127252127988003	0.5113978811456114	0.5461091252417792	0.5438551800893844	0.5784013935563003	0.5752739965244121	0.6369515338049481	0.6323047609911132	0.12026200940777737	0.11745059662445897	0.003837099187832038	0.07375654271832843	0.0038213288585051686	0.07345340626068264
8.398454363163072	0.44638814365820967	0.44695839070979393	0.5129054551437374	0.5115776653803228	0.5463013108440273	0.5440465758519029	0.5786051261084302	0.5754766268045304	0.6371761862771119	0.6325277684827758	0.12026270056571482	0.11745127027800978	0.0038043663969196118	0.0735679753770313	0.0037887320158347393	0.07326564134139346
8.449059275541144	0.44654416899683413	0.44711463749266045	0.5130852291336715	0.5117569826330858	0.5464930015182389	0.5442374787926778	0.5788083379193958	0.575678739145963	0.6374002708987876	0.6327502121520017	0.1202634042945394	0.11745195618405331	0.0037717711440636847	0.07337713349828334	0.003756272153828455	0.07307561171668908
8.49996910797308	0.44669977359173213	0.4472704634124143	0.513264529111632	0.511935827264529	0.5466841913112448	0.5444278829842801	0.5790110227475068	0.5758803273405271	0.6376237808995113	0.6329720852756123	0.12026412082299126	0.1174526545655348	0.0037393129127991642	0.07318400253241464	0.003723948758283413	0.07288330290523959
8.551185697755594	0.44685495233649497	0.4474258633638131	0.5134433493836651	0.5121141935984473	0.5468748742318018	0.5446177824613864	0.5792131743119083	0.5760813851410823	0.6378467094675722	0.6331933810894456	0.12026485038397582	0.11745336564945943	0.003706991188168196	0.07298856784206009	0.0036917613164968444	0.07268870033834673
8.602710893256043	0.44700970008956226	0.4475808322065586	0.513621684218595	0.512292075921565	0.5470650442503633	0.5448071712205484	0.5794147862923578	0.5762819062613096	0.6380690497498017	0.6334140927881444	0.12026559321463917	0.11745408966696635	0.003674805456720165	0.07279081470142046	0.0036597093172563433	0.07249178935934708
8.654546553979111	0.4471640116739631	0.4477353647650392	0.5137995278477833	0.5124694684832962	0.5472546952988468	0.5449960432199644	0.579615852329001	0.5764818843754875	0.6382907948513616	0.6336342135249458	0.12026634955644656	0.11745482685340419	0.0036427552064681734	0.07259072829531021	0.003627792250822104	0.07229255522280198
8.706694550633951	0.4473178818770531	0.4478894558280706	0.5139768744648858	0.5126463654955049	0.5474438212704007	0.545184392379245	0.5798163660221461	0.5766813131182681	0.6385119378355297	0.6338537364114687	0.12026711965526049	0.11745557744840711	0.003610839926906806	0.07238829371851807	0.00359600960892692	0.07209098309375861
8.759156765201672	0.44747130545024977	0.4480431001486327	0.514153718225608	0.5128227611322602	0.5476324160191673	0.5453722125791798	0.5800163209320359	0.5768801860844496	0.6387324717234864	0.6340726545174995	0.1202679037614215	0.11745634169597371	0.0035790591089801538	0.07218349597498275	0.00356436088474954	0.0718870580469968
8.811935091003267	0.44762427710876423	0.44819629244360343	0.5143300532474571	0.5129986495295912	0.5478204733600458	0.5455594976614999	0.5802157105786181	0.5770784968287485	0.6389523894940963	0.6342909608707763	0.12026870212982856	0.1174571198445463	0.0035474122450862566	0.07197631997708243	0.003532845572915555	0.07168076506617638
8.865031432767935	0.44777679153133	0.4483490273934905	0.514505873609492	0.5131740247852385	0.5480079870684517	0.5457462414286399	0.5804145284413145	0.5772762388655696	0.6391716840836936	0.6345086484567738	0.12026951502002445	0.1174579121470923	0.0035158988290451276	0.0717667505446542	0.003501463169470753	0.07147208904299873
8.918447706701835	0.44792884335992894	0.44850129964215923	0.5146811733520714	0.5133488809584038	0.5481949508800741	0.5459324376434963	0.5806127679587872	0.577473405668773	0.639390348385861	0.6347257102184829	0.12027034269627805	0.1174587188611857	0.003484518356106747	0.07155477240431196	0.0034702131718864493	0.07126101477658153
8.972185840557227	0.44808042719951324	0.4486531037965578	0.5148559464765982	0.513523212069496	0.5483813584906325	0.5461180800291856	0.5808104225287037	0.5776699906714418	0.6396083752512104	0.6349421390561938	0.12027118542767208	0.11745954024909339	0.003453270322916424	0.0713403701885511	0.003439095079023069	0.07104752697233607
9.02624777370205	0.4482315376177255	0.44880443442643897	0.5150301869452623	0.5136970120998764	0.5485672035556287	0.5463031622687974	0.5810074855074999	0.5778659872656441	0.6398257574871603	0.6351579278272729	0.12027204348819057	0.11746037657785816	0.00342215422751746	0.07112352843479641	0.003408108391133702	0.07083161024119988
9.080635457189915	0.4483821691446145	0.44895528606407886	0.5152038886807809	0.5138702749916003	0.5487524796900988	0.5464876780051485	0.5812039502101412	0.5780613888021973	0.640042487857714	0.6353730693459416	0.12027291715680802	0.11746122811938715	0.0033911695693387145	0.07090423158480519	0.003377252609860548	0.07061324909915356
9.135350853830497	0.44853231627234813	0.44910565320399265	0.5153770455661357	0.5140429946471561	0.5489371804683617	0.546671620840533	0.5813998099098815	0.5782561885904272	0.640258559083234	0.6355875563830526	0.12027380671758127	0.11746209515054085	0.00336031584917329	0.07068246398351619	0.003346527238200281	0.0703924279657997
9.190395938260405	0.44868197345492294	0.4492555303026464	0.5155496514443076	0.5142151649292019	0.5491212994237659	0.5468549843364697	0.5815950578380203	0.578450379897927	0.6404739638402166	0.6358013816658645	0.12027471245974086	0.11746297795322343	0.003329592569169648	0.0704582098782538	0.0033159317805031563	0.07016913116380863
9.245772697014415	0.4488311351078701	0.4494049117781663	0.5157217001180089	0.5143867796603	0.5493048300484332	0.5470377620134487	0.5817896871836582	0.578643955950313	0.6406886947610638	0.6360145378778149	0.12027563467778715	0.11746387681447357	0.0032989992328253948	0.07023145341793224	0.003285465742457916	0.06994334291788107
9.301483128597186	0.4489797956079585	0.4495537920100437	0.5158931853494128	0.5145578326226474	0.5494877657930014	0.5472199473506734	0.5819836910934489	0.578836909930979	0.6409027444338545	0.636227017658292	0.12027657367158429	0.11746479202655935	0.0032685353449597443	0.07000217865201819	0.0032551286310784633	0.0697150473539665
9.357529243555355	0.449127949292893	0.4497021653388371	0.5160641008598793	0.514728317557805	0.5496701000663626	0.5474015337858034	0.5821770626713513	0.579029234980849	0.6411161054021144	0.6364388136024056	0.12027752974646072	0.11746572388707402	0.0032382004117117447	0.06977036952946492	0.003224919954697647	0.06948422849819735
9.413913064550128	0.449275590461011	0.4498500260658708	0.5162344403296796	0.5148982281664227	0.5498518262354007	0.547582514714691	0.5823697949783774	0.5792209241981263	0.6413287701645822	0.6366499182607543	0.12027850321330778	0.11746667269903222	0.003207993940521625	0.06953600989804443	0.0031948392229370626	0.06925087027605059
9.47063662643026	0.4494227133709736	0.4499973684529299	0.5164041973977173	0.5150675581079637	0.5500329376247258	0.547762883491119	0.5825618810323393	0.5794119706380426	0.6415407311749787	0.6368603241391944	0.12027949438867938	0.11746763877096862	0.00317791544012902	0.06929908350332425	0.0031648859467194868	0.06901495651129608
9.527701976305488	0.44956931224145413	0.4501441867219505	0.5165733656612455	0.5152363010004221	0.5502134275164063	0.5479426334265327	0.5827533138075941	0.5796023673126022	0.6417519808417685	0.6370700236986037	0.1202805035948987	0.11746862241704033	0.003147964420546323	0.06905957398747375	0.0031350596382333507	0.06877647092512973
9.585111173620431	0.4497153812508224	0.45029047505470865	0.5167419386755817	0.5154044504200423	0.5503932891496977	0.5481217577897723	0.5829440862347851	0.5797921071903276	0.6419625115279252	0.6372790093546463	0.12028153116016196	0.11746962395712926	0.0031181403930444773	0.06881746488849672	0.003105359810933628	0.06853539713522139
9.642866290228868	0.4498609145368259	0.45043622759250285	0.5169099099538215	0.5155719999010324	0.5505725157207697	0.5483002498068004	0.5831341912005829	0.5799811831959982	0.6421723155506915	0.6374872734775348	0.12028257741864457	0.11747064371694359	0.003088442870160968	0.06857273963915134	0.003075785979516077	0.06829171865442163
9.700969410468568	0.4500059061962657	0.450581438435835	0.5170772729665454	0.515738942935275	0.5507511003824305	0.5484781026604275	0.5833236215474219	0.5801695882103921	0.64238138518134	0.63769480839179	0.12028364271061173	0.11747168202812876	0.0030588713656545252	0.06832538156577073	0.0030463376599207947	0.06804541889012228
9.75942263123647	0.45015035028466993	0.4507261016440855	0.5172440211415261	0.5159052729720353	0.5509290362438469	0.5486553094900364	0.5835123700732372	0.5803573150700206	0.6425897126449301	0.6379016063760008	0.12028472738252992	0.1174727392283731	0.003029425394519336	0.06807537388755236	0.003017014369302018	0.06779648114297743
9.818228062064373	0.45029424081596237	0.4508702112351855	0.5174101478634308	0.5160709834176659	0.5511063163702652	0.5488318633913006	0.5837004295311962	0.5805443565668633	0.6427972901200654	0.6381076596625801	0.1202858317871787	0.11747381566151864	0.003000104472961951	0.06782269971523647	0.0029878156260263466	0.0675448886059371
9.877387825195074	0.4504375717621269	0.451013761185286	0.5175756464735202	0.5162360676353097	0.5512829337827244	0.5490077574159042	0.5838877926294298	0.5807307054481008	0.6430041097386472	0.6383129604375211	0.12028695628376744	0.11747491167767374	0.002970908118381743	0.06756734205004022	0.0029587409496585337	0.06729062436319566
9.936904055658934	0.4505803370528687	0.45115674542841994	0.5177405102693458	0.5164005189445965	0.5514588814577712	0.5491829845712544	0.5840744520307609	0.5809163544158422	0.6432101635856287	0.6385175008401499	0.12028810123805174	0.11747602763332711	0.002941835849367358	0.06730928378263457	0.0029297898609401685	0.06703367138895544
9.996778901350961	0.45072253057526984	0.45129915785616387	0.5179047325044417	0.51656433062134	0.5516341523271688	0.5493575378201948	0.5842604003524291	0.5811012961268546	0.6434154436987641	0.6387212729628783	0.12028926702245316	0.11747716389146476	0.002912887185677171	0.06704850769214943	0.0029009618817834593	0.06677401254664517
10.05701452310831	0.4508641461734421	0.4514409923172924	0.5180683063880152	0.5167274958972289	0.5518087392776057	0.5495314100807143	0.5844456301658153	0.5812855231922863	0.6436199420683602	0.6389242688509533	0.12029045401618192	0.11747832082168927	0.002884061648229519	0.06678499644476688	0.002872256535257023	0.06651163058738518
10.117613094788254	0.45100517764817366	0.45158224261742924	0.5182312250846315	0.5168900079595147	0.5519826351503972	0.5497045942256524	0.5846301339961608	0.5814690281773885	0.6438236506370207	0.6391264805022041	0.1202916626053604	0.11747949880033991	0.0028553587590813834	0.0665187325926695	0.002843673345570785	0.06624650814920585
10.178576803346665	0.45114561875657344	0.4517229025186956	0.5183934817138981	0.5170518599506988	0.5521558327411898	0.5498770830824035	0.5848139043222864	0.5816518036012359	0.6440265612993945	0.6393278998667898	0.12029289318314842	0.117480698210615	0.0028267780414275023	0.06624969857317353	0.0028152118380591062	0.06597862775569752
10.239907848916916	0.4512854632117093	0.45186296573935125	0.5185550693501431	0.5172130449682123	0.5523283247996571	0.5500488694326154	0.5849969335763076	0.5818338419364423	0.6442286659019176	0.6395285188469432	0.12029414614987304	0.11748191944269862	0.0027983190195808305	0.06597787670708044	0.002786871539181668	0.06570797181491628
10.301608444889292	0.4514247046822422	0.4520024259534329	0.5187159810220902	0.5173735560640946	0.5525001040291956	0.5502199460118882	0.5851792141433466	0.5820151356088756	0.6444299562425548	0.6397283292967121	0.12029542191315926	0.11748316289388815	0.0027699812189494466	0.06570324919773896	0.0027586519764861706	0.065434522618105
10.363680817990868	0.4515633367920559	0.4521412767903874	0.5188762097125312	0.5175333862446678	0.5526711630866165	0.5503903055094658	0.5853607383612438	0.5821956769973688	0.6446304240705404	0.639927323021701	0.12029672088806431	0.1174844289687238	0.0027417641660383296	0.06542579812975191	0.002730552678615439	0.06515826233842859
10.426127208365882	0.4517013531198813	0.4522795118347015	0.5190357483579943	0.5176925284702082	0.5528414945818341	0.550559940567928	0.5855414985202626	0.5823754584334286	0.6448300610861135	0.6401254917788082	0.1202980434972105	0.11748571807911963	0.00271366738842449	0.06514550546782516	0.0027025731752843285	0.06487917303010704
10.488949869656532	0.4518387471989171	0.4524171246255238	0.5191945898484082	0.5178509756546115	0.5530110910775514	0.5507288437828781	0.5857214868627969	0.5825544722009418	0.6450288589402564	0.6403228272759629	0.12029939017092761	0.11748703064450233	0.0026856904147489757	0.06486235305531807	0.002674712997266404	0.06459723662668182
10.552151069084381	0.4519755125164442	0.4525541086562859	0.5193527270267626	0.5180087206650582	0.5531799450889424	0.5508970077026255	0.58590069558307	0.5827327105358776	0.6452268092344264	0.6405193211718592	0.12030076134739043	0.1174883670919437	0.00265783277470355	0.0645763226131777	0.002646971676384169	0.06431243493992156
10.615733087532126	0.45211164251343616	0.4526904573743155	0.5195101526887649	0.5181657563216715	0.5533480490833299	0.5510644248278677	0.5860791168268344	0.5829101656259883	0.6454239035202873	0.6407149650756877	0.12030215747276413	0.11748972785630388	0.0026300939990058225	0.0642873957383614	0.0026193487454877484	0.06402474965871363
10.679698219625935	0.4522471305841638	0.4528261641804455	0.5196668595824929	0.5183220753971729	0.5535153954798612	0.551231087611367	0.5862567426910675	0.5830868296105062	0.645620133299439	0.6409097505468663	0.12030357900134936	0.1174911133803727	0.0026024736194019127	0.06399555390274259	0.00259184373845045	0.06373416234748674
10.744048773818252	0.45238197007579556	0.4529612224286191	0.5198228404080438	0.5184776706165343	0.5536819766491798	0.5513969884576243	0.5864335652236643	0.5832626945798377	0.6458154900231444	0.6411036690947669	0.12030502639573168	0.11749252411501385	0.002574971168641582	0.06370077845177491	0.002564456190146558	0.06344065444496039
10.808787072471103	0.4525161542879916	0.45309562542548765	0.5199780878171781	0.518632534656625	0.5538477849130939	0.5515621197225496	0.5866095764231269	0.5834377525752552	0.6460099650920551	0.6412967121784422	0.1203065001269332	0.11749396051931375	0.002547586180464023	0.06340305060288642	0.002537185636438899	0.06314420726275216
10.87391545193992	0.45264967647249305	0.45322936643000505	0.5201325944129602	0.5187866601458545	0.55401281254424	0.5517264737131284	0.5867847682382505	0.5836119955885841	0.6462035498559326	0.6414888712063476	0.12030800067456544	0.11749542306073156	0.002520318189589865	0.06310235144431431	0.002510031614169961	0.06284480198419828
10.93943626265785	0.452782529832707	0.4533624386530164	0.5202863527493953	0.5189400396638127	0.5541770517657448	0.5518900426870855	0.5869591325678085	0.5837854155618891	0.646396235613371	0.641680137536064	0.12030952852698847	0.11749691221525238	0.0024931667316989703	0.06279866193348482	0.002482993661142352	0.06254241966260565
11.00535186922059	0.45291470752328267	0.4534948352568399	0.5204393553310597	0.5190926657409035	0.5543404947508813	0.552052818852543	0.5871326612602306	0.5839580043871544	0.6465880136115116	0.6418705024740149	0.12031108418146978	0.1174984284675428	0.0024661313434206633	0.0624919628958196	0.0024560713161063674	0.06223704122007234
11.071664650471687	0.4530462026496863	0.4536265493548455	0.5205915946127297	0.5192445308579762	0.5545031336227235	0.5522147943676773	0.587305346113281	0.5841297539059633	0.646778875045763	0.642059957275184	0.12031266814434703	0.1174999723111096	0.002439211562320409	0.0621822350229877	0.002429264118743113	0.06192864744588178
11.138376999588447	0.4531770082677668	0.4537575740110256	0.520743062999004	0.5193956274459508	0.5546649604537939	0.5523759613403697	0.5874771788737319	0.5843006559091736	0.6469688110595105	0.6422484931428277	0.12031428093119494	0.11750154424846306	0.00241240692688649	0.061869458871569805	0.0024025716096556238	0.06161721899516692
11.205491324168262	0.4533071173833175	0.45388790223956255	0.5208937528439219	0.5195459478854405	0.5548259672657112	0.5525363118278553	0.5876481512370337	0.5844707021365886	0.6471578127438302	0.6424361012281893	0.12031592306699396	0.11750314479127956	0.0023857169765086894	0.06155361486177924	0.0023759933303502123	0.0613027363873897
11.273010046315514	0.4534365229516318	0.4540175270043874	0.5210436564505783	0.5196954845063676	0.5549861460288308	0.5526958378363664	0.5878182548469824	0.5846398842766267	0.6473458711371961	0.6426227726302052	0.12031759508630192	0.117504774460572	0.00235914125146941	0.061234683275316115	0.0023495288232249223	0.0609851800046215
11.340935602728974	0.45356521787705145	0.45414644121873565	0.5211927660707306	0.5198442295875775	0.5551454886618818	0.5528545313207722	0.5879874812953811	0.5848081939659854	0.6475329772251851	0.6428084983952136	0.1203192975334303	0.11750643378685649	0.0023326792929241336	0.06091264425431575	0.0023231776315482122	0.06066453009023576
11.409270444789758	0.453693195012511	0.4542746377446946	0.521341073904406	0.5199921753564445	0.5553039870316017	0.5530123841842151	0.5881558221217026	0.5849756227893034	0.6477191219401832	0.6429932695166576	0.12032103096262167	0.117508123310331	0.002306330642897869	0.060587477799685985	0.002296939299456291	0.06034076674718847
11.478017038649782	0.45382044715907416	0.45440210939274667	0.5214885720994988	0.5201393139884763	0.5554616329523646	0.5531693882777419	0.5883232688127438	0.5851421622788192	0.6479042961610841	0.6431770769347872	0.1203227959382328	0.11750984358105054	0.002280094844255842	0.06025916376924556	0.0022708133719229195	0.06001386993635549
11.547177865320764	0.4539469670654647	0.45452884892130413	0.5216352527513665	0.520285637606911	0.5556184181858065	0.5533255353999313	0.5884898128022787	0.5853078039140235	0.6480884907129888	0.6433599115363575	0.12032459303491842	0.11751159515910624	0.0022539714406972777	0.05992768187627462	0.0022447993947602995	0.059683819475068844
11.616755420763786	0.4540727474275906	0.4546548490362404	0.5217811079024184	0.5204311382823109	0.555774334440446	0.5534808172965177	0.588655445470708	0.5854725391213123	0.6482716963669002	0.6435417641543258	0.120326422837821	0.11751337861481213	0.0022279599767403013	0.05959301168789466	0.0022188969145964244	0.05935059503549667
11.686752215979308	0.45419778088806206	0.4547801023904122	0.5219261295417007	0.5205758080321499	0.5559293733713002	0.5536352256600089	0.5888201581447032	0.5856363592736317	0.6484539038394173	0.6437226255675443	0.12032828594276239	0.1175151945288899	0.002202059997701955	0.05925513262309323	0.0021931054788564275	0.05901417614256843
11.75717077709787	0.45432206003570275	0.4549046015831772	0.522070309604476	0.520719638820397	0.556083526579497	0.5537887521293011	0.588983942096849	0.5857992556901221	0.6486351037924244	0.6439024865004516	0.12033018295643963	0.11751704349266036	0.0021762710496879833	0.05891402395126022	0.002167424635754145	0.05867454217262491
11.82801364547121	0.4544455774050537	0.45502833915990315	0.522213639971797	0.5208626225570936	0.5562367856118813	0.5539413882892884	0.5891467885452799	0.5859612196357578	0.6488152868327791	0.6440813376227598	0.12033211449662377	0.11751892610823891	0.002150592679581731	0.0585696647904399	0.0021418539342792364	0.05833167235168446
11.899283377763982	0.45456832547587195	0.45515130761147266	0.522356112470076	0.5210047510979265	0.5563891419606193	0.5540931256704686	0.5893086886533146	0.5861222423209808	0.648994443511997	0.6442591695491403	0.12033408119236362	0.11752084298873078	0.002125024435015721	0.05822203410528459	0.002116392924173205	0.05798554575341086
11.970982546046038	0.4546902966726191	0.45527349937377815	0.5224977188706468	0.5211460162437942	0.5565405870627939	0.5542439557485426	0.5894696335290839	0.586282314901333	0.6491725643259323	0.6444359728389055	0.12033608368419092	0.11752279475843443	0.0020995658643632176	0.057871110705306705	0.0020910411559200703	0.05763614129750749
12.043113737885237	0.4548114833639474	0.455394906827213	0.5226384508893243	0.5212864097403689	0.5566911122999998	0.5543938699440116	0.5896296142251578	0.5864414284770838	0.6493496397144579	0.6446117379956887	0.12033812262433272	0.11752478205304641	0.002074216516735561	0.0575168732433724	0.0020657981807352677	0.057283437747841504
12.115679556440844	0.4549318778621739	0.4555155222961528	0.5227783001859552	0.5214259232776526	0.5568407089979309	0.5545428596217667	0.5897886217381656	0.586599574092852	0.6495256600611407	0.6447864554671193	0.12034019867692436	0.11752680551986908	0.002048975941945308	0.057159300213427855	0.002040663550536337	0.05692741371049692
12.188682620557461	0.45505147242275024	0.4556353380484309	0.5229172583639651	0.5215645484895272	0.5569893684259638	0.5546909160906762	0.5899466470084133	0.5867567427372258	0.649700615692914	0.6449601156444974	0.12034231251822874	0.11752886581802531	0.002023843690501348	0.05679836994863763	0.002015636817942923	0.056568047631941454
12.26212556485955	0.4551702592437239	0.4557543462948062	0.5230553169698993	0.5217022769532988	0.5571370817967353	0.5548380306031653	0.5901036809194957	0.5869129253423757	0.6498744968797479	0.6451327088624623	0.12034446483685723	0.11753096361867313	0.001998819313596467	0.056434060619594106	0.0019907175362536833	0.056205317797150656
12.336011039846525	0.4552882304651924	0.45587253918842413	0.5231924674929569	0.5218391001892378	0.5572838402657164	0.5549841943547936	0.5902597142979058	0.5870681127836671	0.6500472938343149	0.6453042253986614	0.12034665633399817	0.11753309960522815	0.0019739023630878094	0.056066350232313766	0.001965905259432521	0.055839202327575777
12.41034171198835	0.45540537816874876	0.45598990882426793	0.5233287013645197	0.5219750096601095	0.5574296349307798	0.5551293984838244	0.5904147379126371	0.5872222958792634	0.6502189967116541	0.6454746554734121	0.120348887723646	0.11753527447358779	0.001949092391481333	0.055695216626062916	0.0019411995420917094	0.05546967917908319
12.485120263821853	0.45552169437692047	0.45610644723860555	0.5234640099576752	0.5221099967707025	0.5575744568317624	0.5552736340707917	0.5905687424747845	0.5873754653897295	0.650389595608831	0.6456439892493637	0.12035115973283715	0.1175374889323601	0.0019243889519127144	0.05532063747148186	0.0019165999394812339	0.0550967261401496
12.560349394047481	0.455637171052599	0.45622214640842534	0.5235983845867319	0.5222440528673489	0.5577182969500224	0.5554168921380592	0.5907217186371375	0.5875276120176267	0.6505590805645943	0.6458122168311543	0.12035347310188854	0.11753974370309643	0.0018997915981411317	0.05494259026843906	0.0018921060074630347	0.05472032082951728
12.63603181762671	0.4557518000984628	0.45633699825086566	0.5237318165067307	0.522377169237438	0.5578611462079918	0.5555591636493761	0.5908736569937713	0.5876787264071057	0.6507274415590296	0.645979328265064	0.12035582858464121	0.11754203952053022	0.0018752998845248392	0.05456105234392794	0.0018677173025061222	0.05434044069427557
12.712170265880024	0.45586557335639033	0.4564509946226359	0.5238642969129469	0.522509337108925	0.5580029954687212	0.5557004395094255	0.5910245480796315	0.5878287991434937	0.6508946685132091	0.6461453135386664	0.12035822694871037	0.11754437713281819	0.0018509133660060684	0.0541760008498926	0.0018434333816657045	0.05395706300771508
12.78876748658549	0.4559784826068662	0.4565641273194297	0.5239958169403884	0.5226405476498321	0.5581438355354219	0.5558407105633689	0.5911743823701147	0.5879778207528772	0.6510607512888386	0.6463101625804755	0.12036066897573541	0.11754675730178679	0.001826631598100814	0.05378741276111043	0.0018192538025640914	0.053570164867053904
12.865826244077915	0.45609051956837776	0.4566763880753281	0.5241263676632857	0.5227707919677432	0.5582836571509996	0.5559799675963832	0.5913231502806443	0.5881257817016784	0.6512256796879006	0.6464738652595879	0.12036315546163988	0.11754918080318315	0.0018024541368775182	0.05339526487283308	0.0017951781233835895	0.05317972319137709
12.943349319348618	0.4562016758968033	0.45678776856219633	0.524255940094575	0.5229000611092922	0.5584224509975835	0.5561182013331942	0.5914708421662401	0.5882726723962288	0.6513894434522937	0.6466364113853244	0.12036568721689166	0.11755164842693051	0.00177838053893975	0.05299953379861222	0.001771205902843409	0.05278571471923499
13.0213395101458	0.45631194318479174	0.45689826038907033	0.5243845251853753	0.5230283460596442	0.5585602076960492	0.5562554024376011	0.5916174483210851	0.5884184831823366	0.6515520322634684	0.646797790706865	0.120368265066773	0.11755416097738956	0.0017544103614186568	0.052600195968139474	0.0017473367001858975	0.052388116006596874
13.099799631075467	0.4564213129611326	0.4570078551015353	0.5245121138244584	0.5231556377419707	0.5586969178055364	0.5563915615119988	0.5917629589780845	0.5885632043448489	0.6517134357420598	0.6469579929128828	0.12037088985164918	0.11755671927362189	0.0017305431619472067	0.052197227624589004	0.0017235700751592198	0.051986903424221964
13.178732513703073	0.4565297766901175	0.45711654418109415	0.5246386968377106	0.5232819270169157	0.5588325718229584	0.5565266690968897	0.591907364308421	0.5887068261072089	0.6518736434475156	0.6471170076311709	0.12037356242724787	0.11755932414966255	0.001706778498641981	0.05179060482237219	0.0016999055879987068	0.051582053155385665
13.258141006655675	0.4566373257708917	0.4572243190445282	0.5247642649875887	0.5234072046820568	0.558967160182507	0.5566607156703939	0.5920506544211047	0.5888493386310072	0.6520326448777207	0.6472748244282687	0.12037628366494114	0.11756197645479176	0.001683115930103618	0.05138030342496336	0.0016763427994210822	0.051173541193790584
13.338027975724735	0.4567439515367973	0.4573311710432475	0.5248888089725675	0.5235314614713578	0.5591006732551517	0.5567936916477491	0.5921928193625176	0.588990732015529	0.6521904294686186	0.6474314328090828	0.12037905445203269	0.11756467705381887	0.001659555015383507	0.0509662991021429	0.0016528812705955964	0.05076134334072435
13.418396303969553	0.45684964525470556	0.4574370914626323	0.5250123194265806	0.5236546880546143	0.5592331013481296	0.5569255873808068	0.5923338491159511	0.5891309962972947	0.6523469865938274	0.6475868222165035	0.12038187569205074	0.11756742682736515	0.0016360953139673562	0.05054856732748192	0.001629520563134701	0.05034543520275747
13.49924889182131	0.4569543981243397	0.45754207152136445	0.5251347869184528	0.5237768750368921	0.5593644347044318	0.5570563931575205	0.5924737336011404	0.5892701214495951	0.6525023055642533	0.6477409820310189	0.1203847483050464	0.11757022667215547	0.0016127363857711963	0.05012708337601168	0.0016062602390731762	0.04992579218919957
13.580588657187745	0.4570582012775887	0.45764610237074865	0.5252562019513259	0.523898012957956	0.5594946635022809	0.557186099201428	0.592612462673791	0.5894080973820207	0.6526563756276984	0.6478939015703222	0.12038767322789744	0.11757307750131465	0.001589477791113847	0.04970182232145248	0.0015830998608574731	0.049502389509555655
13.662418535558457	0.45716104577780975	0.45774917509402535	0.5253765549620748	0.5240180922916942	0.5596237778546033	0.5573146956711265	0.5927500261251002	0.5895449139399865	0.6528091859684667	0.6480455700889185	0.12039065141461841	0.11757598024466953	0.001566319090704038	0.04927275903369832	0.001560038991323509	0.04907520217086869
13.744741480110864	0.4572629226191206	0.4578512807056712	0.5254958363207173	0.5241371034455317	0.5597517678084932	0.5574421726597407	0.5928864136812728	0.5896805609042486	0.6529607257069627	0.6481959767777233	0.1203936838366748	0.11757893584905398	0.0015432598456257551	0.04883986817613106	0.0015370771936802363	0.048644204975033745
13.827560461816718	0.45736382272568293	0.45795241015069127	0.5256140363298154	0.5242550367598371	0.5598786233446708	0.5575685201943847	0.5930216150030314	0.5898150279904167	0.6531109838992891	0.6483451107636603	0.12039677148330552	0.11758194527862426	0.001520299617314702	0.048403124202735626	0.0015142140314976515	0.04820937251619739
13.910878469549415	0.4574637369509725	0.4580525543038992	0.5257311452238672	0.5243718825073208	0.560004334376932	0.5576937282356164	0.5931556196851183	0.5899483048484607	0.6532599495368371	0.6484929611092526	0.12039991536184884	0.11758500951517778	0.0014974379675458671	0.047962501355598874	0.0014914490686881443	0.047770679178114506
13.9946985101918	0.45756265607704083	0.4581517039691881	0.5258471531686921	0.5244876308924259	0.5601288907515923	0.5578177866768842	0.5932884172557945	0.5900803810622093	0.6534076115458746	0.6486395168122104	0.12040311649807658	0.11758812955847528	0.0014746744584175353	0.047517973661882706	0.001468781869482072	0.04732809913093661
14.079023608744702	0.4576605708137643	0.45824984987878886	0.5259620502608057	0.5246022720507075	0.5602522822469223	0.5579406853439667	0.5934199971763293	0.5902112461488437	0.6535539587871283	0.6487847668050131	0.12040637593653324	0.1175913064265759	0.001452008652333081	0.0470695149310103	0.0014462119984197663	0.046881606328724956
14.163856808436103	0.4577574717980829	0.45834698269251944	0.5260758265267873	0.5247157960482082	0.5603744985725753	0.558062413994405	0.5935503488404852	0.5903408895583844	0.6536989800553624	0.6489286999544885	0.12040969474088072	0.11759454115616921	0.001429440111980096	0.04661709875185238	0.0014237390203328815	0.04643117450666523
14.24920117083096	0.4578533495932272	0.45844309299702124	0.5261884719226378	0.5248281928808203	0.560495529369009	0.5581829623169283	0.5936794615739961	0.5904693006731726	0.653842664078952	0.6490713050613862	0.12041307399425256	0.11759783480292299	0.001406968400318398	0.04616069848964344	0.001401362500328851	0.045976777177827444
14.335059775941703	0.45794819468793396	0.4585381713049851	0.5262999763331292	0.5249394524736419	0.5606153642068974	0.5583023199308698	0.5938073246340384	0.5905964688073426	0.653984999519451	0.6492125708599463	0.12041651479961107	0.1176011884418293	0.0013845930805582718	0.045700287282997465	0.00137908200376069	0.045518387630139046
14.421435722339384	0.4580419974956494	0.45863220805436467	0.5264103295711432	0.5250495646803223	0.5607339925865358	0.5584204763855751	0.5939339272086949	0.5907223832062898	0.6541259749711569	0.6493524860174626	0.1204200182801135	0.11760460316756384	0.0013623137161480336	0.045235838040966314	0.001356897096225218	0.04505597892368485
14.50833212726552	0.45813474835372137	0.45872519360757996	0.5265195213770041	0.5251585192824001	0.5608514039372381	0.5585374211598058	0.594059258416414	0.5908470330461306	0.6542655789606697	0.6494910391338431	0.12042358557948439	0.11760808009484486	0.001340129870750495	0.04476732343975698	0.0013348073435430763	0.044589523887523796
14.595752126744532	0.45822643752257863	0.4588171182507057	0.5266275414177976	0.5252663059886289	0.5609675876167245	0.5586531436611298	0.5941833073054585	0.5909704074331561	0.6544037999464454	0.6496282187411628	0.1204272178623942	0.11761162035880761	0.0013180411082283072	0.04429471591963363	0.0013128123117338575	0.044118995116321
14.683698875697011	0.458317055184898	0.45890797219265134	0.5267343792866838	0.5253729144342972	0.5610825329105029	0.5587676332253084	0.5943060628533509	0.591092495403278	0.6545406263183455	0.6497640133032141	0.12043091631484688	0.1176152251153765	0.001296046992628419	0.043817987681748605	0.0012909115670023397	0.043644364967320826
14.772175548053516	0.45840659144475865	0.45899774556432443	0.526840024502198	0.5254783341805349	0.5611962290312397	0.5588808791156702	0.5944275139663077	0.591213285921467	0.6546760463971802	0.6498984112150481	0.12043468214457176	0.11761889554165107	0.0012741470881612038	0.043337110684774416	0.0012691046757216107	0.04316560555706417
14.861185336869132	0.4584950363267841	0.4590864284177859	0.526944466507543	0.5255825547136131	0.5613086651181236	0.5589928705224809	0.5945476494786704	0.5913327678811862	0.654810048434248	0.6500314008025165	0.12043851658142639	0.11762263283629616	0.0012523409591840284	0.042852056641706326	0.0012473912044188573	0.04268268875829051
14.95073145443871	0.4585823797752703	0.4591740107253882	0.5270476946698701	0.5256855654442316	0.5614198302362199	0.5591035965623017	0.5946664581523261	0.5914509301038137	0.654942620610867	0.6501629703218016	0.12044242087780387	0.11762643821994037	0.001230628170179049	0.04236279701633805	0.0012257707197464995	0.04219558619615782
15.040817132412794	0.4586686116533017	0.4592604823789033	0.5271496982795507	0.5257873557067971	0.561529713375816	0.5592130462773389	0.594783928676121	0.5915677613380598	0.6550737510379049	0.6502931079589457	0.12044639630904902	0.1176303129355805	0.0012090082857461049	0.04186930301995062	0.001204242788479526	0.04170426924521564
15.131445621914246	0.4587537217418523	0.4593458331886364	0.527250466549437	0.5258879147586919	0.5616383034517581	0.5593212086347867	0.594900049665267	0.5916832502593763	0.6552034277552996	0.6504218018293735	0.12045044417388241	0.11763425824899479	0.0011874808705694129	0.041371545607589155	0.0011828069774808547	0.041208709025696066
15.222620193655578	0.4588376997388743	0.45943005288252553	0.5273499886141113	0.5259872317795291	0.5617455893027778	0.5594280725261574	0.5950148096607396	0.5917973854693573	0.6553316387315763	0.6505490399774072	0.1204545657948323	0.11763827544916619	0.0011660454894157901	0.04086949547479435	0.0011614628537000016	0.04070887640010312
15.31434413805701	0.4589205352583722	0.4595131311052291	0.5274482535291268	0.526085295870402	0.5618515596908111	0.5595336267666063	0.5951281971286694	0.5919101554951332	0.6554583718633591	0.6506748103757791	0.12045876251867496	0.11764236584870734	0.0011447017071013477	0.04036312305385081	0.0011402099841415492	0.04020474196973112
15.406620765365147	0.4590022178294623	0.45959505741719736	0.527545250270234	0.5261820960531167	0.5619562033003057	0.5596378600942435	0.5952402004597221	0.5920215487887541	0.6555836149748748	0.6507991009251353	0.120463035716882	0.11764653078430036	0.001123449088479056	0.03985239850992173	0.0011190479358504923	0.03969627607057191
15.499453405772549	0.459082736895419	0.45967582129373113	0.527640967732599	0.5262776212694188	0.5620595087375203	0.5597407611694384	0.5953508079684746	0.5921315537265684	0.6557073558174539	0.6509218994535351	0.12046738678607749	0.11765077161713992	0.0011022871984311955	0.039337291737822966	0.0010979762759038003	0.039183448770216955
15.592845409537835	0.4591620818127051	0.4597554121240263	0.5277353947300084	0.5263718603802057	0.562161464529814	0.5598423185741144	0.5954600078927794	0.5922401586085915	0.6558295820690228	0.6510431937159454	0.12047181714850408	0.11765508973338869	0.0010812156018316088	0.03881777235758932	0.0010769945713793305	0.0386662298636935
15.686800147106629	0.4592402418499881	0.45983381921020156	0.5278285199940633	0.5264648021647281	0.5622620591249236	0.5599425208110316	0.5955677883931214	0.5923473516578633	0.6559502813335903	0.6511629713937251	0.12047632825249507	0.11765948654463614	0.001060233863536375	0.03829380971097862	0.0010561023893367327	0.038144588869528206
15.781321009233178	0.4593172061871403	0.459911031766314	0.5279203321733615	0.526556435319781	0.562361280890234	0.560041356303062	0.5956741375519666	0.592453121019803	0.6560694411407305	0.6512812200941085	0.12048092157295909	0.11766396348837223	0.0010393415483722634	0.03776537285754955	0.0010352992968138963	0.03761849502622283
15.87641140710273	0.4593929639142253	0.4599870389173573	0.5280108198326683	0.526646748458881	0.5624591181120354	0.5601388133924528	0.5957790433731016	0.5925574547615495	0.6561870489450558	0.6513979273496778	0.12048559861187044	0.11766852202846574	0.0010185382211025384	0.0372324305704268	0.0010145848607918673	0.037087917288090466
15.972074772454643	0.4594675040304661	0.46006182969824566	0.528099971452073	0.5267357301114327	0.5625555589947716	0.5602348803400798	0.5958824937809638	0.5926603408712956	0.6563030921256858	0.6515130806178331	0.12049036089877264	0.1176731636556521	0.0009978234464247393	0.03669495133257783	0.0009939586481864104	0.03655282432110596
16.06831455770623	0.4595408154432004	0.4601353930527815	0.5281877754261363	0.526823368721883	0.5626505916602774	0.5603295453246904	0.5959844766199629	0.5927617672576124	0.6564175579857099	0.6516266672802513	0.12049520999128635	0.11767788988803114	0.0009771967889395938	0.03615290333232224	0.0009734202258266933	0.03601318449911162
16.165134236077357	0.45961288696681685	0.46020771783260755	0.5282742200630214	0.5269096526488622	0.5627442041470039	0.5604227964421354	0.5960849796537927	0.5928617217487657	0.6565304337516404	0.6517386746423438	0.12050014747563234	0.1176827022715753	0.0009566578131345871	0.035606254459338516	0.0009529691604317492	0.03546896589921289
16.262537301715792	0.4596837073216763	0.46027879279614187	0.5283592935836159	0.5269945701643128	0.5628363844092348	0.5605146217045892	0.5961839905647344	0.5929601920920202	0.6566417065728631	0.651849089932702	0.12050517496715986	0.11768760238064507	0.0009362060833675301	0.03505497230027288	0.0009326050185984869	0.034920136298012494
16.36052726982327	0.45975326513301606	0.46034860660749805	0.5284429841206375	0.5270781094526057	0.5629271203162889	0.5606050090397615	0.596281496952948	0.5930571659529378	0.656751363521078	0.6519579003025413	0.12051029411088666	0.11769259181851593	0.0009158411638514607	0.03449902413460393	0.0009123273667830389	0.034366663167006095
16.459107676782416	0.4598215489298372	0.4604171478353863	0.528525279717729	0.527160258609642	0.5630163996517151	0.5606939462900937	0.5963774863357582	0.5931526309146625	0.6568593915897338	0.6520650928251327	0.1205155065820514	0.11769767221791472	0.0008955626186240018	0.033938376930038316	0.0008921357712701194	0.03380851366813431
16.55828208028434	0.4598885471437735	0.4604844049519994	0.5286061683285378	0.5272410056419436	0.5631042101124701	0.5607814212119472	0.5964719461469252	0.5932465744771989	0.6569657776934552	0.6521706544952315	0.12052081408667223	0.11770284524156592	0.0008753700115380347	0.03337299733794907	0.0008720297981703595	0.033245654649746825
16.658054059457015	0.4599542481079447	0.4605503663318804	0.5286856378157829	0.5273203384657288	0.5631905393080905	0.5608674214747784	0.5965648637359096	0.5933389840566776	0.6570705086674649	0.6522745722284976	0.12052621836211927	0.11770811258274808	0.0008552629062408279	0.03280285168916919	0.0008520090133918856	0.032678052641614386
16.758427214994473	0.4600186400557897	0.4606150202507727	0.5287636759503079	0.5273982449059738	0.5632753747598478	0.5609519346603019	0.5966562263671249	0.593429846984613	0.657173571266995	0.652376832860907	0.12053172117769737	0.11771347596586199	0.0008352408661491673	0.032227905988889916	0.0008320729826176709	0.032105673850452376
16.859405169286727	0.4600817111198825	0.46067835488445213	0.5288402704101194	0.5274747126954612	0.5633587038998943	0.5610349482616416	0.5967460212191799	0.5935191505071485	0.6572749521666935	0.6524774231481577	0.1205373243352373	0.11771893714700848	0.0008153034544333693	0.031648125912198566	0.0008122212712957655	0.031528484155487035
16.960991566550526	0.46014344933073037	0.4607403583075415	0.5289154087794111	0.5275497294738146	0.5634405140703947	0.5611164496824702	0.5968342353841112	0.5936068817842937	0.6573746379600223	0.6525763297650679	0.12054302966970255	0.1177244979145774	0.0007954502340026259	0.031063476799289447	0.000792453444618868	0.030946449103439022
17.063190072960847	0.46020384261555136	0.46080101849230537	0.5289890785475734	0.5276232827865172	0.5635207925226474	0.5611964262361352	0.5969208558666043	0.5936930278891478	0.6574726151586476	0.6526735393049652	0.12054883904980447	0.11773016008984777	0.0007756807674788035	0.03047392365057533	0.0007727690674879106	0.030359533903535407
17.166004376783235	0.46026287879703404	0.4608603233074265	0.5290612671081881	0.5276953600839159	0.5635995264161899	0.5612748651447719	0.5970058695832035	0.5937775758071139	0.6575688701918232	0.6527690382790683	0.12055475437862886	0.11773592552759884	0.0007559946171760146	0.029879431121727862	0.0007531677045173879	0.029767703423189573
17.26943818850684	0.4603205455920775	0.46091826051676354	0.5291319617580084	0.5277659487202128	0.5636767028178942	0.5613517535384062	0.5970892633615127	0.593860512435104	0.6576633894057647	0.6528628131158629	0.12056077759427845	0.1177417961167359	0.000736391345087295	0.029279963518362706	0.0007336489200033824	0.029170922182373715
17.37349524097843	0.4603768306105108	0.46097481777808863	0.5292011496959221	0.527835035952438	0.5637523087010455	0.5614270784540396	0.5971710239393807	0.593941824580728	0.6577561590630162	0.6529548501604664	0.12056691067052036	0.11774777378092165	0.0007168705128610675	0.028675484791449435	0.0007142122779031368	0.028569154348900838
17.478179289537028	0.4604317213537936	0.4610299826418057	0.5292688180219015	0.5279026089394105	0.5638263309444126	0.5615008268347264	0.5972511379640808	0.5940214989614767	0.6578471653418101	0.6530451356739871	0.12057315561745491	0.11775386047922558	0.0006974316817793813	0.028065958531755086	0.0006948573418132931	0.027962363733109896
17.583494112149474	0.4604852052136941	0.46108374254964724	0.5293349537359342	0.5279686547406791	0.563898756331298	0.561572985528631	0.5973295919914724	0.5940995222038886	0.6579363943354152	0.6531336558328718	0.12057951448218913	0.11776005820678481	0.0006780744127414806	0.027451347964500883	0.0006755836749583466	0.027350513782607777
17.689443509546752	0.4605372694709493	0.46113608483335267	0.5293995437369418	0.5280331603154524	0.5639695715485804	0.5616435412880781	0.5974063724851566	0.5941758808427082	0.6580238320514809	0.6532203967282498	0.12058598934952774	0.11776636899547265	0.0006587982662429326	0.0268316159442179	0.000656390840165777	0.026733567577181816
17.79603130536116	0.4605879012939006	0.4611869967133237	0.5294625748216779	0.5280961125215081	0.5640387631857381	0.5617124807685832	0.5974814658156155	0.5942505613200303	0.6581094644113689	0.6533053443652631	0.12059258234267652	0.11777279491458688	0.0006396028023534228	0.026206724949062732	0.000637278399846064	0.026111487823001767
17.90326134626431	0.46063708773711065	0.4612364652972608	0.5295240336836131	0.5281574981140886	0.5641063177338613	0.5617797905278723	0.5975548582593412	0.594323549984433	0.6581932772494788	0.6533884846623916	0.12059929562395755	0.11777933807154572	0.0006204875806972154	0.025576637075431563	0.0006182459159722598	0.025484236847404418
18.011137502105942	0.46068481573995645	0.46128447757877505	0.5295839069118	0.5282173037447784	0.5641722215846482	0.5618454570248858	0.5976265359979519	0.5943948330900981	0.6582752563125628	0.6534698034507674	0.12060613139554018	0.11778600061260001	0.0006014521604416068	0.024941314032304263	0.000599292950064001	0.024851776593095565
18.119663666053608	0.46073107212520176	0.4613310204359816	0.5296421809897238	0.5282755159603653	0.5642364610293872	0.5619094666187675	0.5976964851172962	0.5944643967959188	0.6583553872590338	0.6535492864734811	0.12061309190018461	0.11779278472355753	0.0005824961002587337	0.02430071713530424	0.00058041906316042	0.024214068612621986
18.228843754733095	0.4607758435975451	0.4613760806300675	0.5296988422941327	0.5283321212016832	0.564299022257922	0.5619718055678395	0.597764691606542	0.5945322271645951	0.6584336556582613	0.653626919384878	0.12062017942199932	0.1177996926305237	0.0005636189583206885	0.02365480730097147	0.000561623815806378	0.023571074062431308
18.338681708369887	0.4608191167421459	0.4614196448038392	0.529753877093852	0.5283871058024385	0.5643598913576044	0.5620324600285612	0.5978311413572561	0.5945983101617149	0.6585100469898615	0.6537026877498466	0.12062739628721632	0.11780672660065168	0.0005448202922773149	0.023003545041063944	0.0005429067680333688	0.022922753697173448
18.44918149093129	0.4608608780231277	0.4614616994802472	0.5298072715485804	0.5284404559880188	0.5644190543122293	0.5620914160544729	0.597895820162467	0.5946626316548242	0.658584546642975	0.653776577043096	0.1206347448649756	0.11781388894291134	0.0005260996592260092	0.022346890456176993	0.0005242674793302093	0.022269067863604164
18.56034709026951	0.46090111378205584	0.46150223106088417	0.5298590117076665	0.5284921578742806	0.5644764970009541	0.562148659595124	0.5979587137157164	0.5947251774124814	0.6586571399155368	0.6538485726484238	0.12064222756812995	0.11782118200887252	0.0005074566157023952	0.021684803229817362	0.0005057055086314932	0.02160997649446017
18.672182518265565	0.46093981023639247	0.46154122582446283	0.5299090835088673	0.5285421974663222	0.5645322051972028	0.5622041764949847	0.5980198076100962	0.5947859331032993	0.6587278120135355	0.6539186598579757	0.12064984685406278	0.11782860819350033	0.0004888907176532342	0.02101724262209359	0.0004872204142918335	0.020945439102362684
18.784691810974078	0.46097695347792644	0.4615786699252683	0.5299574727770887	0.528590560657236	0.5645861645675532	0.5622579524923421	0.5980790873372714	0.5948448842949728	0.6587965480502627	0.6539868238714935	0.12065760522552077	0.11783616993596768	0.0004704015204191059	0.020344167463477447	0.0004688117540716519	0.020275414773664124
18.897879028768923	0.4610125294711783	0.4616145493915853	0.5300041652231045	0.5286372332268408	0.5646383606706072	0.5623099732181798	0.5981365382864899	0.5949020164532937	0.6588633330455541	0.6540530497955548	0.1206655052314659	0.11784386972048556	0.00045198857871131537	0.019665536148337992	0.00045047908511053336	0.019599862161868487
19.01174825648978	0.46104652405177954	0.4616488501241005	0.5300491464422574	0.5286822008403965	0.5646887789558453	0.5623602241950396	0.5981921457435763	0.5949573149411485	0.6589281519250176	0.6541173226427998	0.12067354946794	0.11785171007714475	0.0004336514465954622	0.018981306628418793	0.00043222196390901857	0.018918739481179614
19.126303603589555	0.46107892292482655	0.4616815578942808	0.5300924019131401	0.5287254490472985	0.5647374047624627	0.5624086908358678	0.598245894889912	0.5950107650175049	0.6589909895192533	0.654179627331151	0.12068174057894798	0.11785969358277762	0.0004153896774616861	0.018291436406158823	0.00041403994630728747	0.018232004500148946
19.241549204282624	0.4611097116632078	0.4617126583427232	0.5301339169962548	0.5287669632797508	0.5647842233181879	0.562455358442843	0.5982977708014011	0.5950623518363813	0.6590518305630613	0.6542399486830198	0.12069008125735872	0.1178678228618343	0.00039720282401445317	0.017595882527942308	0.0003959325874673958	0.017539614534740622
19.357489217694134	0.4611388757059047	0.46174213697748157	0.5301736769326527	0.5288067288514209	0.5648292197380853	0.5625002122061872	0.5983477584474203	0.5951120604458021	0.6591106596946407	0.6542982714245039	0.12069857424582299	0.1178761005872771	0.00037909043824635447	0.0168946015773912	0.000377899441847962	0.016841526441595533
19.474127828010037	0.4611664003562651	0.4617699791723637	0.5302116668425537	0.5288447309560713	0.5648723790233376	0.5625432372029578	0.5983958426897527	0.5951598757867372	0.6591674614547761	0.6543545801845722	0.12070722233770598	0.11788452948149179	0.0003610520714190102	0.01618754966830238	0.0003599400631908445	0.01613769661123854
19.59146924462811	0.4611922707802494	0.4617961701652033	0.530247871723943	0.5288809546661732	0.5649136860600118	0.5625844183958235	0.5984420082815087	0.5952057826920278	0.6592222202860145	0.6544088594942415	0.12071602837804374	0.11789311231721625	0.0003430872740386448	0.015474682437542242	0.0003420540044900555	0.015428080960987245
19.709517702309874	0.4612164720046483	0.461820695056103	0.5302822764511472	0.5289153849314954	0.5649531256178045	0.562623740631819	0.5984862398660286	0.5952497658852938	0.6592749205318293	0.6544610937857385	0.12072499526451311	0.11790185191848779	0.00032519559583832347	0.01475595503781335	0.0003242408179793266	0.014712634927775525
19.828277461333414	0.46123898891527226	0.4618435388056507	0.530314865773387	0.5289480065776743	0.5649906823487705	0.5626611886410836	0.5985285219757698	0.5952918099798271	0.6593255464357743	0.6545112673916531	0.12073412594842446	0.11791075116160704	0.00030737658575974436	0.014031322130662716	0.00030650005511123624	0.013991313461090726
19.94775280764713	0.46125980625511237	0.46186468623310595	0.5303456243133109	0.5289788043047594	0.5650263407860312	0.5626967470355796	0.5985688390311786	0.5953318994774689	0.6593740821406273	0.6545593645440791	0.12074342343572805	0.11791981297612504	0.00028962979192526106	0.013300737878680025	0.00028883126652878843	0.013264071015427703
20.067948053024427	0.46127890862247056	0.4618841220145586	0.5303745365655012	0.5290077626857391	0.5650600853424625	0.5627304003077905	0.5986071753395442	0.5953700187674684	0.6594205116875176	0.6546053693737435	0.1207528907880473	0.11792904034584209	0.00027195476161745447	0.012564155938108001	0.00027123400205120163	0.012530861542884963
20.188867535219305	0.46129628046906174	0.4619018306810567	0.5304015868949614	0.5290348661650408	0.5650919003093654	0.5627621328294017	0.598643515093837	0.5954061521253274	0.6594648190150478	0.6546492659091224	0.12076253112372658	0.11793843630983382	0.000254351041270251	0.011821529451410129	0.00025370781065570114	0.011791638485732392
20.31051561812294	0.46131190609808326	0.46191779661670634	0.5304267595355778	0.5290600990570097	0.5651217698551138	0.5627919288499594	0.5986778423715288	0.5954402837116265	0.6595069879583986	0.6546910380755484	0.12077234761890202	0.11794800396349288	0.00023681817643161907	0.011072811039198882	0.00023625224044776516	0.01104635476845317
20.432896691921076	0.46132576966225547	0.46193200405673845	0.5304500385885579	0.5290834455443635	0.5651496780237837	0.5628197724955096	0.5987101411333965	0.5954723975708338	0.6595470022484232	0.6547306696943013	0.12078234350859164	0.11795774645959156	0.00021935571174802604	0.010317952792320284	0.00021886683864202894	0.010294962790013074
20.55601517325261	0.46133785516182985	0.4619444370855473	0.5304714080208442	0.5291048896766233	0.5651756087337604	0.5628456477672175	0.5987403952223077	0.5955024776300969	0.6595848455107304	0.6547681444816901	0.12079252208780866	0.11796766700936528	0.00020196319095155957	0.009556906264222675	0.00020155115155162662	0.00953741441605871
20.679875505368887	0.46134814644256505	0.4619550796346957	0.5304908516635045	0.5291244153685197	0.5651995457763266	0.5628695385399648	0.5987685883619889	0.5955305076980166	0.6596205012647531	0.6548034460481197	0.12080288671269519	0.1179777688836184	0.00018464015682617685	0.008789622462373359	0.00018430472455532865	0.008773660970675223
20.804482158294064	0.461356627193671	0.4619639154808891	0.5305083532100955	0.5291420063983755	0.5652214728142254	0.5628914285609267	0.5987947041557743	0.5955564714634035	0.6596539529228048	0.6548365578971467	0.12081344080167825	0.11798805541385038	0.00016738615119393785	0.008016051840215255	0.00016712710208199866	0.00800365322824348
20.92983962898646	0.46136328094571954	0.46197092824391733	0.5305238962150031	0.529157646406461	0.5652413733802066	0.5629113014481267	0.5988187260853388	0.5955803524940142	0.6596851837891249	0.6548674634245217	0.12082418783664937	0.11799852999340457	0.00015020071489235676	0.007236144288754076	0.0001500178275879449	0.007227341405013021
21.055952441500814	0.46136809106852184	0.46197610138456235	0.5305374640917543	0.5291713188933268	0.5652592308755456	0.5629291406889694	0.5988406375094091	0.5956021342352712	0.659714177058907	0.6548961459172171	0.12083513136416742	0.11800919607863908	0.00013308338775175343	0.006449849127918128	0.00013297644353427174	0.006444675150845569
21.18282514715158	0.4613710407689718	0.461979418202474	0.5305490401113062	0.5291830072181082	0.5652750285685445	0.5629449296387521	0.5988604216624577	0.5956218000089627	0.6597409158173183	0.6549225885524436	0.12084627499668175	0.11802005719012162	0.0001160337085792662	0.005657115098046006	0.00011600249137533325	0.005655603540503762
21.31046232467717	0.4613721130888538	0.46198086183400955	0.5305586074003049	0.529192694596804	0.5652887495930068	0.5629586515191524	0.5988780616533774	0.5956393330119225	0.6597653830385021	0.6549467743966515	0.12085762241378542	0.1180311169138467	9.905121512732151e-05	0.004857890350947969	9.909551152142981e-05	0.00486007506484043
21.438868580405217	0.4613712909026173	0.4619804152500417	0.5305661489393204	0.5292003641005302	0.5653003769466917	0.5629702894166941	0.5988935404641367	0.5956547163146934	0.6597875615845684	0.6549686864045197	0.12086917736348794	0.11804237890247812	8.213544408341988e-05	0.0040521224411662615	8.2255043333479e-05	0.004058037622186816
21.568048548418737	0.46136855691511314	0.46197806125372726	0.5305716475610518	0.5292059986537437	0.565309893489743	0.5629798262811891	0.5989068409484134	0.5956679328601658	0.6598074342045701	0.6549883074179292	0.12088094366351555	0.11805384687661373	6.528593104437874e-05	0.0032397583165533206	6.548062509192931e-05	0.0032494385090302558
21.69800689072348	0.46136389365929525	0.46197378247824405	0.5305750859485058	0.529209581032441	0.5653172819430955	0.5629872449241556	0.59891794583021	0.5956789654622026	0.659824983533465	0.6550056201649235	0.1208929252026361	0.11806552462607955	4.850221048968706e-05	0.002420744309304723	4.8771793982105294e-05	0.0024342244112744993
21.828748297416116	0.4613572834938847	0.4619675613844891	0.5305764466331465	0.5292110938623271	0.5653225248868551	0.5629925280172132	0.598926837702448	0.5956877968042374	0.6598401920910631	0.6550206072586549	0.12090512594201216	0.11807741601124382	3.1783815769070856e-05	0.0015950261266652888	3.212808606800621e-05	0.0016123413945621223
21.960277486853503	0.4613487086009966	0.4619593802587398	0.5305757119930168	0.5292105196169575	0.5653256047586579	0.5629956580904519	0.5989334990255415	0.5956944094378568	0.6598530422809611	0.655033251196315	0.12091754991657808	0.11808952496436097	1.5130279083841458e-05	0.0007625488414646497	1.5549036275874784e-05	0.0007837348952079992
22.092599205822967	0.4613381509837281	0.4619492212102795	0.5305728642508301	0.5292078406158498	0.565326503852001	0.5629966175307789	0.5989379121259496	0.5956987857813595	0.6598635163894604	0.6550435343580516	0.12093020123644706	0.11810185549094288	-1.4588685495198206e-06	-7.674311787297938e-05	-9.658216293395583e-07	-5.165028954934314e-05
22.225718229713628	0.4613255924637083	0.46193706616898234	0.5305678854720319	0.5292030390225673	0.5653252043145491	0.5629953885802373	0.5989400591947067	0.5957009081182941	0.6598715965844703	0.6550514390058707	0.12094308408834403	0.11811441167115291	-1.798409730957573e-05	-0.0009229059769495507	-1.7416955066629214e-05	-0.0008938700113674258
22.359639362688714	0.46131101467860813	0.4619228968828611	0.530560757562833	0.5291960968427717	0.5653216881464153	0.5629919533343015	0.5989399222859328	0.5957007585959758	0.6598772649143972	0.6550569472825215	0.12095620273706881	0.11812719766123199	-3.444587858947301e-05	-0.0017759966250991965	-3.380483265491563e-05	-0.0017429807802358255
22.494367437858962	0.4612943990796111	0.46190669491557523	0.5305514622682098	0.5291869959222469	0.5653159371984167	0.5629862937401465	0.5989374833153205	0.5956983192239824	0.6598805033070188	0.6550600412103696	0.12096956152698786	0.11814021769495267	-5.0844685022255476e-05	-0.0026360726257479428	-5.012992423703011e-05	-0.0025990397748927307
22.629907317457054	0.46127572692884183	0.4618884416438985	0.5305399811698752	0.5291757179448903	0.5653079331703016	0.5629783915948892	0.5989327240585992	0.5956935718726251	0.6598812935683397	0.6550607026902513	0.12098316488355447	0.11815347608509999	-6.718099050129211e-05	-0.0035031922264892046	-6.639270090014193e-05	-0.0034621048528009624
22.766263893012997	0.46125497929675496	0.46186811825514595	0.5305262956842175	0.5291622444306746	0.5652976576089521	0.5629682285438053	0.5989256261499788	0.5956864982713994	0.6598796173814363	0.6550589135003129	0.12099701731486198	0.11816697722498287	-8.345527020203747e-05	-0.004377414369642452	-8.259363499663053e-05	-0.004332234560422421
22.903442085530802	0.46123213705948063	0.46184570574456013	0.5305103870602063	0.5291465567335769	0.5652850919065571	0.5629557860785177	0.5989161710805677	0.5956770800074118	0.6598754563052811	0.6550546552948356	0.12101112341322649	0.11818072558997667	-9.966800060023928e-05	-0.005258798702726608	-9.873320016451359e-05	-0.005209488143705698
23.041446845665973	0.46120718089612767	0.4618211849126546	0.5304922363772674	0.5291286360394756	0.5652702172987586	0.5629410455351577	0.5989043401967689	0.5956652985237841	0.659868791773553	0.6550479096030426	0.12102548785679976	0.11819472573909715	-0.00011581965949414297	-0.006147405589089772	-0.00011481187134565474	-0.006093925558687374
23.180283153904217	0.46118009128604415	0.46179453636251516	0.5304718245431235	0.5291084633640158	0.5652530148627709	0.5629239880924986	0.5988901146986533	0.5956511351180339	0.6598596050934324	0.6550386578278908	0.12104011541121992	0.11820898231660348	-0.00013191072602847242	-0.007043296118936837	-0.00013083012481374112	-0.006985607482420164
23.31995602074116	0.46115084850603194	0.46176574049705743	0.5304491322916016	0.5290860195504403	0.5652334655154686	0.5629045947700603	0.5988734756383064	0.5956345709404302	0.6598478774443767	0.6550268812448445	0.12105501093128787	0.1182235000536354	-0.0001479416807086409	-0.0079465321202008	-0.00014678843818516363	-0.00788459532363106
23.460470486863187	0.46111943262751887	0.4617347775162405	0.5304241401804067	0.5290612852673866	0.5652115500114488	0.5628828464261864	0.5988544039181539	0.5956155869923256	0.6598335898768821	0.6550125610006342	0.12107017936268477	0.11823828376988325	-0.00016391300542717424	-0.008857176169811964	-0.00016268729044677244	-0.008790951233947908
23.60183162332936	0.46108582351368355	0.46170162741423615	0.5303968285888603	0.5290342410066519	0.5651872489410612	0.5628587237560908	0.5988328802892589	0.5955941641244661	0.6598167233112261	0.6549956781119967	0.1210856257437174	0.11825333837529238	-0.0001798251834825848	-0.009775291605052416	-0.00017852716197186425	-0.009704738119140188
23.744044531754422	0.4610500008165345	0.46166626997655175	0.5303671777156039	0.5290048670809206	0.56516054272841	0.562832207289876	0.5988088853495983	0.5955702830352709	0.659797258536195	0.6549762134643989	0.12110135520710669	0.11826866887179935	-0.00019567869959935535	-0.01070094253515208	-0.00019430853454394104	-0.010626019650629814
23.887114344492932	0.46101194397394174	0.4616286847771075	0.5303351675762673	0.5289731436214589	0.565131411629324	0.5628032773905198	0.5987823995423098	0.5955439242690921	0.6597751762077911	0.6549541478107443	0.12111737298180449	0.11828428035510685	-0.0002114740399508097	-0.0116341938529132	-0.00021003189137647205	-0.011554860277030343
24.031046224824397	0.46097163220662224	0.46158885117526693	0.5303007780011	0.5289390505757718	0.5650998357292982	0.5627719142518329	0.5987534031539156	0.5955150682144453	0.6597504568479261	0.654929461770061	0.12113368439485211	0.11830017801649144	-0.00022721169217354564	-0.012575111246519555	-0.00022569771712666054	-0.012491325235700401
24.175845367139747	0.4609290445150751	0.461546748312819	0.5302639886325667	0.5289025677052255	0.5650657949414019	0.562738097896386	0.5987218763125196	0.5954836951022167	0.6597230808430931	0.6549021358261715	0.12115029487327586	0.11831636714465069	-0.0002428921453949684	-0.013523761211629903	-0.00024130649792630798	-0.013435480564950808
24.32151699712871	0.46088415967646734	0.461502355110912	0.5302247789229038	0.5288636745826313	0.5650292690041567	0.5627018081734029	0.5986877989859775	0.5954497850038417	0.6596930284430221	0.654872150326347	0.12116720994602147	0.11833285312758614	-0.00025851589024861177	-0.014480211063613524	-0.00025685872139358246	-0.014387393116095382
24.468066371968433	0.46083695624147136	0.4614556502669387	0.5301831281316404	0.5288223505897931	0.5649902374793817	0.5626630247566256	0.5986511509800401	0.5954133178294585	0.6596602797593182	0.6548394854799396	0.12118443524592461	0.11834964145452544	-0.00027408341889878507	-0.015444528950084191	-0.00027235487665411284	-0.015347130565515954
24.61549878051318	0.46078741253104993	0.4614066122513706	0.5301390153230787	0.528778574915017	0.5649486797500057	0.5626217271421439	0.5986119119364702	0.595374273326034	0.6596248147640792	0.6548041213569991	0.12120197651172725	0.11836673771788389	-0.0002895952250543399	-0.016416783863064666	-0.00028779545436541376	-0.016314761427409508
24.763819543485244	0.4607355066331899	0.461355219304542	0.530092419363737	0.5287323265505817	0.5649045750178486	0.5625778946461939	0.5985700613311319	0.5953326310754615	0.6595866132884965	0.6547660378868689	0.12121983959013133	0.11838414761526472	-0.00030505180399309495	-0.017397045652117527	-0.0003031809467304303	-0.01729035506616583
24.91303401366693	0.46068121639958315	0.46130144943338214	0.5300433189197512	0.5286835842901699	0.5648579023013658	0.5625315064029235	0.5985255784720502	0.5952883704926333	0.6595456550214358	0.6547252148567652	0.12123803043789592	0.11840187695150439	-0.0003204536525831525	-0.018385385037234414	-0.00031851184751952033	-0.018273981709327813
25.063147576093755	0.46062451944225496	0.4612452804080947	0.5299916924542382	0.5286323267262607	0.5648086404333613	0.5624825413621227	0.5984784424974445	0.5952414708234806	0.6595019195079989	0.6546816319103334	0.12125655512397697	0.11841993164075346	-0.0003358012692933343	-0.019381873621526324	-0.0003337886520902167	-0.01926571246049491
25.214165648248784	0.46056539313013733	0.4611866897587848	0.5299375182246171	0.5285785322474813	0.5647567680586669	0.5624309782869222	0.5984286323737332	0.5951919111429899	0.6594553861480672	0.6546352685461905	0.12127541983171289	0.11843831770860597	-0.00035109515422515614	-0.02038658390520709	-0.0003490118574063228	-0.020265619312596073
25.366093680258146	0.460503814585587	0.46112565477203055	0.5298807742798891	0.5285221790359166	0.5647022636317821	0.5623767957514545	0.5983761268935065	0.5951396703531868	0.6594060341948241	0.6545861041164417	0.12129463086105184	0.11845704129427169	-0.0003663358091261504	-0.02139958929872421	-0.0003641819620576747	-0.021273775161219532
25.518937155087716	0.4604397606808485	0.46106215248740057	0.5298214384578754	0.5284632450643795	0.5646451054144843	0.5623199721384823	0.5983209046734734	0.5950847271810925	0.659353842753259	0.6545341178251819	0.1213141946308295	0.11847610865279065	-0.0003815237374056313	-0.022420964136244947	-0.00037929946627479616	-0.022290253817971006
25.672701588741027	0.4603732080344596	0.46099615969391594	0.5297594883824135	0.5284017080936378	0.5645852714733988	0.5622604856369906	0.598262944152377	0.5950270601766497	0.6592987907786496	0.6544792887269757	0.12133411768109004	0.11849552615729587	-0.00039665944415734344	-0.02345078368978193	-0.00039436487195221304	-0.023315130024442965
25.827392530458226	0.46030413300759926	0.460927652926454	0.5296949014605086	0.5283375456695985	0.5645227396775347	0.5621983142397418	0.5982022235888795	0.5949666477106187	0.6592408570750271	0.6544215957253156	0.12135440667545747	0.11851530030132244	-0.000411743436180112	-0.024489124183332933	-0.0004093786826659951	-0.024348479466226536
25.983015562916506	0.46023251170037643	0.46085660846209575	0.5296276548794416	0.5282707351204481	0.5644574876957825	0.5621334357407953	0.598138721059417	0.5949034679724431	0.6591800202936176	0.6543610175710621	0.12137506840355672	0.11853543770116522	-0.00042677622199360776	-0.0255360628068928	-0.00042434140369129736	-0.025390378786582346
26.139576302431465	0.4601583199480602	0.4607830023164143	0.5295577256038334	0.5282012535537508	0.5643894929943752	0.5620658277329901	0.598072414456023	0.594837498968085	0.6591162589312648	0.6542975328608625	0.12139610978348318	0.11855594509828452	-0.0004417583118554447	-0.02659167773103377	-0.0004392535420192356	-0.026440905601248232
26.297080399159835	0.46008153331724816	0.4607068102397035	0.5294850903726628	0.5281290778535003	0.5643187328343107	0.5619954676053884	0.5980032814841213	0.5947687185178282	0.6590495513288314	0.6542311200355468	0.12141753786432623	0.11857682936176224	-0.0004566902177860488	-0.02765604812167055	-0.0004541156063782026	-0.02750013851270694
26.455533537303385	0.46000212710197425	0.46062800771314644	0.5294097256962385	0.528054184677126	0.5642451842687357	0.5619223325406828	0.5979312996602854	0.5946971042540503	0.6589798756695799	0.654161757378506	0.12143935982874389	0.11859809749081197	-0.0004715724535790944	-0.028729254154711725	-0.00046892810724785683	-0.02856815712480909
26.614941435314055	0.45992007631975373	0.46054656994492305	0.5293316078531262	0.527976550452456	0.5641688241402919	0.5618463995125643	0.5978564463099679	0.5946226336189635	0.658907209977532	0.6540894230140463	0.12146158299559227	0.11861975661733715	-0.00048640553482193205	-0.029811377031151665	-0.00048369155687844057	-0.029645042057879323
26.77530984610034	0.4598353557075644	0.4604624718662541	0.5292507128870262	0.5278961513746298	0.5640896290784209	0.56176764528305	0.5977786985651953	0.5945452838623208	0.658831532115806	0.6540140949057226	0.12148421482260968	0.11864181400854695	-0.0005011899789153507	-0.030902498992475103	-0.0004984064693087653	-0.030730874963794008
26.93664455723489	0.4597479397177638	0.46037568812738283	0.5291670166036044	0.5278129634029668	0.5640075754966296	0.5616860463997732	0.5976980333622312	0.5944650320390918	0.6587528197849332	0.653935750854651	0.12150726290915971	0.11866427706962522	-0.0005159263050888985	-0.032002703336004856	-0.000513073360381533	-0.0318257385411016
27.098951391163432	0.4596578025139408	0.4602861930934926	0.529080494567275	0.5277269622577855	0.563922639589716	0.5616015791932314	0.5976144274392056	0.5943818550071049	0.6586710505211534	0.6538543684977994	0.12153073499902871	0.11868715334645699	-0.0005306150344170923	-0.03311207443047692	-0.0005276927477615434	-0.03292971655073984
27.26223620541477	0.45956491796670024	0.4601939608405574	0.5289911220979322	0.5276381234171728	0.5638347973309524	0.5615142197739948	0.59752785733371	0.5942957294246537	0.6585862016946863	0.653769925306254	0.12155463898328547	0.11871045052841246	-0.0005452566898389577	-0.034230697732226645	-0.0005422651509487952	-0.034042893831639276
27.426504892812353	0.4594692596493806	0.4600989651511285	0.528898874267634	0.5275464221137073	0.5637440244692274	0.5614239440298736	0.597438299380359	0.5942066317480728	0.6584982505079819	0.6536823985834669	0.12157898290319923	0.11873417645118901	-0.0005598517961737937	-0.03535865980106223	-0.0005567910913013563	-0.03516535631672468
27.59176338168682	0.45937080083370224	0.46000117951005115	0.5288037258972337	0.5274518333311289	0.5636502965261461	0.5613307276230411	0.5973457297083163	0.5941145382292756	0.6584071739939495	0.653591765463478	0.12160377495322262	0.11875833909971475	-0.0005744008801360501	-0.03649604831652198	-0.0005712710920451336	-0.036297191049001754
27.758017636089992	0.459269514485347	0.4599005771001154	0.5287056515529602	0.5273543318009607	0.5635535887930866	0.5612345459871189	0.5972501242387874	0.5940194249132611	0.6583129490141623	0.6534980029091167	0.12162902348403618	0.11878294661111338	-0.0005889044703522028	-0.0376429520945436	-0.0005857056782920811	-0.03743848619795642
27.925273656010095	0.45916537325946555	0.4597971307976343	0.5286046255429477	0.5272538919990766	0.5634538763282142	0.5611353743242137	0.5971514586824749	0.5939212676355817	0.6582155522570409	0.6534010877101794	0.12165473700565746	0.11880800727773397	-0.000603363097375631	-0.038799461104048305	-0.0006000953770548545	-0.03858933107606788
28.09353747758831	0.4590583494961142	0.459690813167955	0.5285006219137093	0.5271504881422197	0.5633511339534512	0.5610331876019162	0.5970497085369987	0.5938200420197789	0.6581149602360121	0.6533009964815842	0.12168092419061946	0.11883352955024283	-0.0006177772937043802	-0.0399656664839938	-0.000614440717259912	-0.03974981615533579
28.2628151733366	0.45894841521561763	0.45958159646089514	0.5283936144465602	0.527044094184465	0.5632453362514012	0.5609279605502521	0.5969448490842812	0.5937157234747799	0.6580111492876477	0.6531977056615041	0.12170759387721522	0.11885952204078434	-0.0006321475937955956	-0.041141660560668925	-0.0006287422297679424	-0.04092003308481651
28.43311285235687	0.4588355421138579	0.45946945260610755	0.5282835766539845	0.5269346838136305	0.5631364575622299	0.5608196676585889	0.5968368553878936	0.5936082871922598	0.6579040955697759	0.6530911915094734	0.121734755072812	0.11888599352620825	-0.000646474534075514	-0.042327536864647186	-0.0006430004473829687	-0.04210007470747712
28.604436660561465	0.4587197015574875	0.4593543532083716	0.528170481775947	0.5268222304476325	0.5630244719805002	0.5607082831724997	0.596725702290367	0.5934977081439664	0.6577937750595738	0.6529814301044741	0.12176241695724076	0.11891295295136815	-0.0006607586529630005	-0.04352339014893403	-0.0006572159048685577	-0.04329003507754692
28.77679278089485	0.4586008645790665	0.45923626954280805	0.5280543027761502	0.5267067072307865	0.5629093533519584	0.5605937810905787	0.5966113644104645	0.5933839610790076	0.6576801635516315	0.6528683973429968	0.12179058888625197	0.11894040943249	-0.0006750004908753215	-0.04472931640643196	-0.000671389138958034	-0.044490009478252546
28.950187433556945	0.45847900187212165	0.45911517255001866	0.5279350123382327	0.5265880870300524	0.5627910752702783	0.560476135161213	0.5964938161404166	0.5932670205211014	0.6575632366559989	0.6527520689370797	0.12181928039505394	0.11896837226061316	-0.0006892005902439102	-0.04594541288800258	-0.0006855206883724652	-0.04570009443969525
29.124626876227456	0.4583540837861261	0.4589910328311476	0.527812582861912	0.5264663424312217	0.5626696110737529	0.5603553188793046	0.5963730316431192	0.5931468607657877	0.6574429697962016	0.6526324204123197	0.12184850120192553	0.11899685090511006	-0.0007033594955312417	-0.0471717781210117	-0.0006996110938326527	-0.04692038775696972
29.30011740429177	0.45822608032139944	0.4588638206428646	0.5276869864590674	0.5263414457350487	0.5625449338419425	0.5602313054829476	0.5962489848492891	0.5930234558776014	0.6573193382072388	0.6525094271058651	0.12187826121190432	0.11902585501727621	-0.0007174777532392707	-0.04840851192750506	-0.0007136608980669035	-0.04815098850831134
29.476665351068124	0.45809496112392556	0.45873350589226763	0.5275581949497647	0.5262133689533228	0.5624170163922703	0.5601040679500559	0.5961216494545848	0.5928967796872079	0.6571923169335527	0.6523830641643786	0.12190857052056002	0.11905539443400576	-0.0007315559119254189	-0.0496557154432935	-0.0007276706458299032	-0.049391997073840344
29.654277088036206	0.4579606954800887	0.45860005813170496	0.5274261798582206	0.5260820838048813	0.5622858312765718	0.5599735789949419	0.5959909989166855	0.5927668057884972	0.6570618808269778	0.6522533065419804	0.12193943941784989	0.11908547918154225	-0.000745594522212345	-0.050913491136540756	-0.0007416408839082678	-0.05064351515402166
29.832959025067048	0.4578232523113239	0.45846344655351406	0.5272909124087057	0.5259475617115633	0.5621513507775936	0.5598398110648484	0.5958570064523303	0.5926335075356409	0.6569280045446622	0.6521201289981646	0.12197087839205722	0.11911611947931498	-0.0007595941367977144	-0.05218194282711863	-0.0007555721611340882	-0.051905645788806964
30.0127176106544	0.4576826001686838	0.4583236399846775	0.527152363521388	0.525809773794102	0.5620135469054409	0.5597027363364274	0.5957196450343182	0.592496858040107	0.6567906625469673	0.6519835060956914	0.12200289813381797	0.11914732574385803	-0.0007735553104715187	-0.05346117570618958	-0.0007694650283971427	-0.05317849337691882
30.193559332147448	0.4575387072273173	0.4581806068813932	0.5270105038081111	0.5256686908679559	0.5618723913939749	0.5595623267121712	0.5955788873884654	0.5923568301676361	0.6566498290953412	0.6518434121984551	0.12203550954023544	0.1191791085928188	-0.0007874786001202949	-0.05475129635554765	-0.0007833200386522243	-0.054462163695049526
30.37549071598484	0.4573915412808606	0.4580343153235584	0.526865303568111	0.5255242834390782	0.5617278556971591	0.559418553816791	0.5954347059905241	0.5922133965351748	0.6565054782501692	0.6516998214693271	0.12206872371908943	0.11921147884905015	-0.0008013645647413359	-0.05605241276776951	-0.0007971377469306873	-0.0557567639177563
30.55851832793038	0.45724106973573886	0.4578847330091659	0.5267167327836688	0.5253765216996218	0.5615799109853515	0.5592713889935443	0.5952870730630573	0.5920665295077701	0.6563575838685982	0.651552707867975	0.12210255199313402	0.11924444754480024	-0.0008152137654509062	-0.05736463436610961	-0.0008109187103484405	-0.057062402637058085
30.742648773309874	0.457087259605377	0.45773182724861156	0.5265647611156972	0.5252253755235816	0.5614285281415471	0.5591208033005114	0.5951359605722739	0.5919162011954207	0.6562061196023375	0.6514020451486562	0.12213700590449621	0.11927802592599052	-0.0008290267654917916	-0.05868807202493542	-0.0008246634881146075	-0.05837918988268598
30.92788869724955	0.45693007750431747	0.4575755649589105	0.5264093578992618	0.5250708144623709	0.5612736777575636	0.5589667675068166	0.5949813402248201	0.5917623834498865	0.6560510588954345	0.6512478068579862	0.1221720972191702	0.11931222545659174	-0.0008428041302461775	-0.060022838090389996	-0.0008383726415417403	-0.05970723714258952
31.114244784915854	0.45676948964224523	0.45741591265782233	0.5262504921390362	0.524912807740333	0.561115330130176	0.5588092520887983	0.594823183464528	0.5916050478614571	0.655892374982025	0.6510899663326827	0.12220783793161255	0.11934705782309821	-0.000856546427238758	-0.06136904640118246	-0.0008520467340489279	-0.06104665738318715
31.30172376175672	0.45660546181791667	0.45725283645788245	0.5260881325046887	0.5247513242501858	0.560953455257194	0.5586482272261243	0.5946614614691232	0.5914441657556759	0.6557300408840611	0.6509284966972861	0.12224424026944285	0.11938253493910196	-0.0008702542261498358	-0.0627268123095206	-0.0008656863311728991	-0.0623975650702846
31.4903323937443	0.45643795941299214	0.4570863020603382	0.5259222473262002	0.5245863325483985	0.5607880228334867	0.5584836627978524	0.5944961451468868	0.5912797081900221	0.6555640294090108	0.6507633708618521	0.12228131669824915	0.1194186689499703	-0.0008839280988155451	-0.06409625270244135	-0.0008792920005729066	-0.06376007619027746
31.68007748761912	0.4562669473857703	0.45691627474898977	0.5257528045891137	0.5244178008505005	0.5606190022469496	0.5583155283784359	0.5943272051332743	0.5911116459505485	0.6553943131475363	0.650594561519621	0.12231907992650237	0.11945547223763014	-0.0008975686192389531	-0.06547748602335446	-0.0008928643120349466	-0.06513430827099853
31.870965891135747	0.45609239026482246	0.4567427193839329	0.525579771929713	0.5242456970263225	0.5604463625744165	0.5581437932336745	0.5941546117874913	0.5909399495484781	0.6552208644711451	0.650422041144665	0.12235754291058126	0.11949295742545882	-0.0009111763635942793	-0.06687063229394141	-0.0009064038374786421	-0.0665203804036878
32.063004493309954	0.4559142521425253	0.45656560039520105	0.5254031166301293	0.5240699885951633	0.560270072577512	0.5579684263166056	0.5939783351890233	0.590764589216752	0.6550436555298179	0.6502457819895031	0.12239671885991521	0.11953113738329074	-0.0009247519102333346	-0.0682758131358554	-0.0009199111509621272	-0.06791841326433712
32.25620022466719	0.4557324966684911	0.4563848817763094	0.5252228056133771	0.5238906427208915	0.5600901006984503	0.557789396263344	0.5937983451341226	0.5905855349065376	0.6548626582496112	0.6500657560827008	0.12243662124224222	0.11957002523253081	-0.0009382958396868535	-0.06969315179317448	-0.0009333868286820479	-0.06932852913567444
32.45056005749291	0.45554708704289315	0.4562005270776934	0.5250388054383159	0.5237076262069692	0.5599064150557712	0.5576066713888583	0.593614611132248	0.5904027562836895	0.6546778443302351	0.6498819352264371	0.1224772637889876	0.11960963435139595	-0.0009518087346720439	-0.07112277315482629	-0.0009468314489833318	-0.070750851929688
32.64609100608406	0.45535798600968463	0.4560124994000454	0.524851082294538	0.5235209054914081	0.5597189834400205	0.557420219682693	0.5934271024024603	0.590216222725165	0.6544891852426077	0.649694290994051	0.12251866050076701	0.11964997838026538	-0.0009652911800910324	-0.07256480377722596	-0.0009602455923529707	-0.07218550720949679
32.84280012700226	0.4551651558497099	0.45582076138754496	0.5246596019971812	0.5233304466416482	0.5595277733093691	0.5572300088046304	0.5932357878697718	0.5900259033153954	0.6542966522263833	0.6495027947275628	0.12256082565301739	0.11969107122716216	-0.0009787437630375262	-0.07401937190722663	-0.0009736298414291245	-0.07363262221238642
33.040694519328454	0.45496855837370603	0.45562527522098134	0.5244643299816665	0.5231362153493638	0.5593327517851733	0.5570360060802934	0.5930406361614498	0.5898317668426117	0.6541002162874595	0.6493074175351703	0.12260377380175629	0.11973292707336076	-0.0009921670727963683	-0.0754866075053684	-0.0009869847809962362	-0.07509232587243275
33.239781324919136	0.4547681549151931	0.4554260026107682	0.5242652312983571	0.5229381769251931	0.5591338856474724	0.5568381784966889	0.592841615603273	0.5896337817951236	0.6538998481954557	0.6491081302887209	0.12264751978947758	0.1197755603791221	-0.001005561700843094	-0.0769666422691273	-0.001000310997989473	-0.07656474884372244
33.44006772866406	0.454563906323251	0.45522290478984606	0.524062270607141	0.5227362962933912	0.5589311413304278	0.5566364926976894	0.5926386942157423	0.5894319163575519	0.6536955184811719	0.6489049036211606	0.12269207875118292	0.11981898588956362	-0.001018928240846595	-0.07845960965676113	-0.0010136090814927279	-0.07805002352375823
33.64156095874556	0.45435577295518115	0.45501594250647365	0.5238554121719334	0.5225305379864057	0.5587244849176961	0.5564309149794542	0.5924318397102442	0.5892261384070143	0.6534871974340216	0.6486977079239569	0.12273746612055582	0.11986321864066685	-0.0010322672886686757	-0.07996564491109837	-0.0010268796227352883	-0.07954828407665104
33.84426828689945	0.454143714669053	0.4548050760169047	0.5236446198551011	0.5223208661393745	0.5585138821377444	0.5562214112857897	0.5922210194851657	0.5890164155092672	0.6532748550994412	0.6484865133445015	0.1227836976362779	0.11990827396542668	-0.0010455794423569476	-0.0814848850833414	-0.0010401232150898387	-0.0810596664571932
34.04819702867729	0.4539276908161294	0.4545902650779476	0.5234298571118033	0.5221072444845424	0.5582992983590986	0.5560079472034459	0.5920062006219646	0.5888027149147957	0.6530584612762773	0.6482712897834848	0.12283078934849909	0.11995416750014398	-0.0010588653021483818	-0.08301746905802077	-0.0010533404540713498	-0.08258430843474684
34.25335454371064	0.4537076602331735	0.4543714689394096	0.5232110869842526	0.5218896363455995	0.5580806985855293	0.5557904879573515	0.5917873498811889	0.5885850035548599	0.6528379855141492	0.648052006892252	0.12287875762545578	0.12000091519086639	-0.0010721254704655347	-0.08456353757696888	-0.0010665319373313054	-0.08412234961744502
34.45974823597649	0.4534835812346326	0.45414864633641866	0.5229882720958922	0.5216680046319361	0.5578580474511738	0.5555689984057838	0.5915644336984495	0.5883632480374916	0.65261339711079	0.6478286340701325	0.12292761916024773	0.1200485332999841	-0.0010853605519074438	-0.0861232332644164	-0.0010796982646530395	-0.08567393147667701
34.66738555406454	0.45325541160469723	0.4539217554816258	0.5227613746454894	0.5214423118328166	0.5576313092155925	0.5553434430354766	0.5913374181803459	0.5881374146434456	0.6523846651093659	0.6476011404617494	0.1229773909777786	0.12009703841298137	-0.001098571153250738	-0.08769670065201751	-0.0010928400379444092	-0.08723919737153096
34.87627399144595	0.45302310858923484	0.45369075405728293	0.5225303564011439	0.52121252001147	0.5574004477587593	0.5551137859566619	0.5911062691003417	0.5879074693221001	0.6521517582957704	0.647369494954305	0.12302809044185987	0.1201464474453478	-0.0011117578834389796	-0.08928408620383266	-0.0011059578612333532	-0.08881829257393292
35.086421086743854	0.4527866288875935	0.45345559920719486	0.5222951786942097	0.5209785907990935	0.5571654265759877	0.5548799908980478	0.5908709518945917	0.5876733776873109	0.6519146451959008	0.6471336661748437	0.12307973526248484	0.12019677764965887	-0.001124921353577557	-0.09088553834213542	-0.0011190523406570119	-0.09041136429355845
35.29783442400536	0.45254592864427723	0.4532162475285457	0.5220558024131308	0.5207404853887756	0.5569262087727873	0.5546420212017291	0.5906314316577214	0.587435105013217	0.6516732940729103	0.6468936224874975	0.12313234350328058	0.12024804662282146	-0.0011380621769256916	-0.09250120747293522	-0.0011321240844557323	-0.09201856170315637
35.51052163297529	0.4523009634404869	0.4529726550635934	0.5218121879971878	0.5204981645293274	0.556682757059656	0.5543998398180331	0.5903876731385561	0.5871926162299977	0.6514276729244403	0.6466493319907043	0.12318593358913679	0.12030027231350032	-0.0011511809688897756	-0.09413124601188372	-0.0011451737029624098	-0.09364003596408565
35.72449038937153	0.45205168828552755	0.45272477729123384	0.5215642954301556	0.5202515885190295	0.5564350337468013	0.5541534093002976	0.5901396407358023	0.5869458759195801	0.6511777494798324	0.6464007625144105	0.12324052431402267	0.12035347302971976	-0.0011642783470060536	-0.09577580841026645	-0.0011582018085882773	-0.09527594025186659
35.93974841516195	0.4517980576080791	0.4524725691184326	0.5213120842338718	0.5200007171992906	0.5561830007387972	0.5539026917995828	0.5898872984936789	0.5866948483113001	0.6509234911973214	0.646147881617252	0.12329613484899093	0.12040766744665192	-0.0011773549309364029	-0.0974350511815345	-0.001171209015813801	-0.09692642978228605
36.15630347884324	0.4515400252473264	0.4522159848715183	0.521055513461711	0.5197455099482146	0.5559266195291673	0.5536476490593141	0.5896306100974992	0.5864394972775124	0.6506648652612063	0.6458906565837138	0.12335278475038076	0.12046287461459577	-0.0011904113424578977	-0.0991091329279925	-0.0011841959411784675	-0.09859166183753132
36.374163395721176	0.45127754444394963	0.4519549782873399	0.5207945416919697	0.5194859256740784	0.5556658511949017	0.5533882424098558	0.5893695388692035	0.5861797863291522	0.6504018385790047	0.6456290544212733	0.1234104939682192	0.12051911396714933	-0.001203448205441049	-0.10079821436711711	-0.001197163203259466	-0.10027179579222434
36.59333602819267	0.45101056783097065	0.4516895025042835	0.5205291270211555	0.519221922808718	0.5554006563909033	0.5531244327630197	0.589104047762843	0.58591567861125	0.6501343777785894	0.6453630418575237	0.12346928285483141	0.12057640532958745	-0.0012164661458418102	-0.10250245835887029	-0.0012101114226583665	-0.10196699314013813
36.813829286029524	0.4507390474244528	0.4514195100531463	0.5202592270571825	0.5189534593008216	0.555130995344362	0.5528561806064989	0.5888340993600132	0.5856471368983941	0.6498624492053054	0.64509258533728	0.12352917217366308	0.12063476892744085	-0.0012294657916858132	-0.10422202993274254	-0.0012230412219904618	-0.1036774175209274
37.03565112666392	0.4504629346140527	0.4511449528478656	0.5199847989124712	0.5186804926091286	0.5548568278490601	0.5525834459982363	0.5885596558652385	0.5853741235901466	0.6495860189190718	0.6448176510196671	0.12359018310832072	0.12069422539529145	-0.0012424477730497152	-0.10595709631512307	-0.001235953225858788	-0.1054032347468592
37.25880955547555	0.45018218015342165	0.4508657821761024	0.5197057991969498	0.5184029796955352	0.5545781132596034	0.5523061885607199	0.5882806791013065	0.58509660070641	0.6493050526914667	0.6445382047751942	0.12365233727183923	0.12075479578578471	-0.0012554127220429923	-0.10770782695685455	-0.0012488480608392472	-0.10714461283002663
37.483312626080554	0.4498967341504525	0.45058194868967233	0.519422184010959	0.518120877018101	0.5542948104855828	0.5520243674752089	0.5879971305045537	0.5848145298827441	0.6490195160027973	0.6442542121828089	0.1237156567161806	0.12081650157886971	-0.0012683612727921734	-0.10947439356111488	-0.0012617263554592917	-0.10890172200952009
37.70916844062219	0.4496065460573726	0.4502934023948283	0.5191339089380568	0.5178341405239619	0.5540068779856605	0.551737941475887	0.5877089711201006	0.5845278723656351	0.6487293740391553	0.6439656385269416	0.12378016394196957	0.12087936469126788	-0.001281294061416638	-0.1112569701110857	-0.0012745887401761635	-0.11067473477871204
37.93638515006311	0.44931156466067645	0.45000009264238644	0.5188409290377238	0.5175427256421441	0.5537142737615863	0.551446868843946	0.5874161615970397	0.5842365890077161	0.6484345916894595	0.6436724487945341	0.1238458819084776	0.12094340748618113	-0.0012942117260075214	-0.11305573289830306	-0.0012874358473542458	-0.11246382591318138
38.164970954479706	0.4490117380708982	0.449701968117695	0.5185431988379653	0.5172465872762757	0.5534169553521369	0.5511511074015943	0.5871186621835714	0.5839406402629372	0.6481351335424838	0.6433746076720527	0.12391283404385736	0.12100865278324686	-0.001307114906610174	-0.11487086055110751	-0.0013002683112410818	-0.11426917249831092
38.39493410335793	0.44870701371222044	0.44939897683044505	0.5182406723278113	0.5169456797972024	0.5531148798269825	0.5508506145059956	0.5868164327220919	0.5836399861816896	0.6478309638838754	0.643072079542494	0.12398104425563725	0.12107512386874396	-0.0013200042451901872	-0.11670253406255426	-0.0013130867679400637	-0.11609095395704117
38.626282895891045	0.44839733831191614	0.44909106610431826	0.5179333029497142	0.5166399570354987	0.5528080037804816	0.5505453470431328	0.5865094326442348	0.5833345864058802	0.6475220466931626	0.6427648284823769	0.12405053694148761	0.12114284450606078	-0.0013328803856156313	-0.11855093681960227	-0.0013258918553837873	-0.11792935207803623
38.859025681279114	0.4480826578896216	0.44877818256646945	0.5176210435918382	0.5163293722738777	0.5524962833253949	0.5502352614215997	0.5861976209658587	0.5830244001639583	0.6472083456407508	0.642452818258725	0.12412133700025635	0.12121183894642797	-0.0013457439736281884	-0.1204162546318912	-0.001338684213306962	-0.11978455104413399
39.09317085903034	0.44776291774643645	0.4484602721368422	0.517303846580245	0.516013878239497	0.5521796740865297	0.5499203135663169	0.5858809562819911	0.5827093862658944	0.6468898240849127	0.6421360123260408	0.12419346984329545	0.12128213193992951	-0.0013585956568122892	-0.12229867576024844	-0.001351464483217546	-0.12165673746061145
39.328726879264174	0.44743806245384976	0.44813728001731273	0.5169816636709706	0.5156934270961584	0.5518581311943054	0.5496004589121753	0.585559396761722	0.5823895030981123	0.6465664450687696	0.6418143738232726	0.12426696140607482	0.12135374874679969	-0.0013714360845678009	-0.124198390946475	-0.0013642333083587754	-0.12354610038335068
39.56570224301631	0.44710803584248693	0.44780915068066246	0.516654446041994	0.515367970436404	0.5515316092782422	0.5492756523976057	0.5852329001430499	0.5820647086183733	0.6462381713172681	0.6414878655707744	0.12434183816010218	0.12142671514900746	-0.001384265908079163	-0.126115593442222	-0.0013769913336827422	-0.12545283134785734
39.80410550254544	0.4467727809906753	0.4474758278593724	0.5163221442850947	0.5150374592735023	0.5512000624603761	0.5489458484580704	0.5849014237276792	0.5817349603506146	0.6459049652341511	0.6411564500672634	0.12441812712514776	0.1215010574621492	-0.0013970857802787506	-0.12805047903829347	-0.001389739205814422	-0.12737712439808035
40.04394526164196	0.4464322402128265	0.4471372545342387	0.5159847083976002	0.514701844033328	0.5508634443485947	0.5486110010194825	0.5845649243757736	0.5814002153797386	0.645566788898926	0.6408200894867693	0.12449585588179768	0.12157680254764348	-0.0014098963558155653	-0.13000324609456015	-0.001402477573013261	-0.1293191761150183
40.28523017593832	0.44608635504763033	0.4467933729228067	0.5156420877740209	0.5143610745461301	0.5505217080298961	0.5482710634915485	0.5842233585006588	0.5810604303463617	0.6452236040638333	0.6404787456755867	0.12457505258432712	0.12165397782525818	-0.0014226982910212627	-0.1319740955695039	-0.0014152070851387588	-0.13127918564575225
40.52796895322162	0.4457350662460577	0.446444124467618	0.5152942311975685	0.5140151000381918	0.5501748060635703	0.547925988761036	0.5838766820634815	0.580715561441511	0.6448753721508107	0.6401323801492248	0.12465574597392357	0.121732611285954	-0.001435492243867298	-0.13396323104994678	-0.0014279283936051712	-0.13325735473272005
40.77217035374772	0.4453783137591699	0.44608944982427046	0.5149410868315638	0.513663869123376	0.5498226904743033	0.5475757291849633	0.5835248505678222	0.5803655644012826	0.6445220542484638	0.6397809540893575	0.12473796539225178	0.12181273150508047	-0.0014482788739293984	-0.13597085878097914	-0.001440642151349758	-0.13525388774287705
41.017843190557436	0.44501603672573004	0.44572928884928403	0.5145826022107238	0.5133073297945582	0.5494653127452023	0.5472202365837151	0.583167819054262	0.5800103945014493	0.6441636111090357	0.6394244283407781	0.12482174079538744	0.12189436765591313	-0.001461058842348928	-0.13799718769624292	-0.0014533490127832671	-0.13726899169694207
41.26499632979458	0.44464817345961244	0.44536358058777287	0.5142187242323336	0.5129454294149451	0.5491026238107415	0.5468594622340797	0.5828055420949052	0.5796500065520303	0.6438000031453852	0.6390627634083571	0.12490710276811812	0.12197754952356049	-0.0014738328117847033	-0.14004242944767498	-0.0014660496337448592	-0.1393028762986006
41.51363869102594	0.44427466143700944	0.4449922632609186	0.5138493991472978	0.5125781147092783	0.5487345740496322	0.5464933568622117	0.582437973787859	0.5792843548918143	0.6434311904279701	0.6386959194540093	0.12499408253863277	0.1220623075192381	-0.00148660144637347	-0.14210679843608887	-0.0014787446714594754	-0.141355753964163
41.763779247563185	0.4438954372834265	0.4446152742532396	0.513474572551072	0.5122053317549189	0.5483611132776096	0.5461218706365154	0.5820650677516679	0.5789133933828416	0.6430571326818386	0.6383238562936657	0.1250827119936051	0.12214867269493024	-0.0014993654116854938	-0.14419051184145815	-0.001491434784491874	-0.1434278398522224
42.0154270267867	0.4435104367604679	0.44423255009965534	0.513094189374472	0.5118270259728155	0.5479821907401441	0.5457449531604521	0.581686777119707	0.5785370754048443	0.6426777892836337	0.6379465333942583	0.12517302369368763	0.12223667675844858	-0.0015121253746710472	-0.14629378965295814	-0.0015041206326900092	-0.14551935189274445
42.26859111047143	0.44311959475240437	0.44384402647234106	0.5127081938743608	0.5114431421183522	0.5475977551050712	0.5453625534652716	0.5813030545345332	0.5781553538496461	0.6422931192586092	0.6375639098707181	0.12526505088942638	0.1223263520888992	-0.0015248820036175559	-0.14841685469990296	-0.0015168028771384012	-0.14763051081706635
42.523280635114425	0.44272284525252165	0.4434496381673686	0.5123165296242097	0.5110536242720755	0.5472077544551427	0.5449746200026635	0.5809138521421964	0.5777681811155221	0.6419030812776626	0.6371759444829853	0.1253588275376129	0.1224177317525733	-0.001537635968096751	-0.15055993268215673	-0.0015294821801068448	-0.14976154018758336
42.77950479226489	0.44232012134924387	0.44304931909112893	0.511919139504533	0.5106584158302987	0.5468121362804965	0.5445811006373333	0.5805191215865075	0.5773755091015195	0.6415076336543826	0.6367825956330397	0.125454388318084	0.12251084951927367	-0.0015503879389100472	-0.1527232522005022	-0.001542159204987792	-0.1519126664269379
43.03727282885567	0.4419113552120287	0.4426430022465348	0.5115159656931973	0.5102574594955843	0.5464108474710496	0.5441819426395015	0.5801188140032729	0.5769772892017416	0.64110673434212	0.63638382136195	0.1255517686509881	0.1226057398790913	-0.0015631385880376936	-0.15490704478750672	-0.0015548346162475024	-0.15408411884831708
43.29659404753705	0.44149647807703	0.4422306197189954	0.5111069496555989	0.5098506972670988	0.5460038343088078	0.5437770926773219	0.5797128800144852	0.5765734722995933	0.6407003409310794	0.6359795793469433	0.12565100471452784	0.12270243805964803	-0.0015758885885799323	-0.15711154493820345	-0.001567509079362095	-0.15627612968484073
43.55747780701245	0.4410754202325228	0.4418121026621641	0.5106920321347131	0.5094380704308443	0.5455910424600974	0.5433664968092269	0.5793012697224813	0.5761640087619919	0.6402884106454368	0.6355698268985023	0.12575213346319922	0.12280098004381511	-0.0015886386147005993	-0.15933699014070157	-0.0015801832607584831	-0.15848893411927634
43.81993352237618	0.440648111004086	0.4413873812834485	0.5102711531410096	0.5090195195497597	0.5451724169677157	0.5429501004761913	0.5788839327040622	0.5757488484335432	0.639870900340485	0.6351545209574883	0.1258551926465418	0.12290140258793396	-0.0016013893415660618	-0.16158362090695277	-0.0015928578277522032	-0.1607227703139671
44.08397066545326	0.4402144787395398	0.4409563848292845	0.5098442519422354	0.5085949844536946	0.5447479022430023	0.542527848493921	0.5784608180045799	0.5753279406306845	0.6394477664998094	0.6347336180922949	0.12596022082841532	0.123003743240542	-0.0016141414452843783	-0.16385168080353196	-0.0016055334484803563	-0.1629778794401915
44.349598765141174	0.43977445079363	0.4405190415701654	0.5094112670530626	0.5081644042292522	0.5443174420578291	0.5420996850449638	0.5780318741319902	0.5749012341357954	0.6390189652324991	0.6343070744960365	0.12606725740682262	0.12310804036163159	-0.0016268956028420156	-0.16614141648227587	-0.0016182107918374378	-0.16525450570792088
44.6168274077539	0.4393279535124571	0.4400752787854239	0.5089721362245979	0.5077277172094998	0.5438809795365108	0.5416655536707424	0.5775970490508731	0.5744686771912785	0.6385844522703935	0.6338748459837715	0.12617634263429567	0.12321433314245399	-0.0016396524920367916	-0.16845307771106377	-0.001630890527405393	-0.16755289639550597
44.88566623736761	0.4388749122176444	0.43962502274776016	0.5085267964337558	0.5072848609635463	0.5434384571476355	0.5412253972635112	0.5771562901764244	0.57403021749361	0.6381441829653706	0.6334368879897665	0.12628751763886334	0.12332266162588607	-0.0016524127914143705	-0.1707869174047545	-0.0016435733253843399	-0.16987330187930638
45.15612495616904	0.43841525119023683	0.43916819870751217	0.5080751838724891	0.5068357722859839	0.5429898166958133	0.5407791580582338	0.5767095443684164	0.5735858021873643	0.637698112286677	0.6329931555648032	0.12640082444562079	0.1234330667273839	-0.0016651771801955428	-0.1731431916555266	-0.001656259856518516	-0.1722159756629793
45.42821332480542	0.43794889365433015	0.43870473087666334	0.5076172339368799	0.5063803871861945	0.5425349993133477	0.5403267776243874	0.5762567579251326	0.5731353778592111	0.6372461948183078	0.6325436033735321	0.12651630599892266	0.12354559025653523	-0.0016779463382052828	-0.1755221597636023	-0.001668950792022117	-0.1745811744068817
45.701941162736816	0.43747576176042163	0.4382345424125812	0.5071528812160859	0.5059186408775167	0.5420739454518256	0.5398681968576868	0.5757978765772759	0.5726788905318894	0.6367883847564343	0.632088185691877	0.1266340061852142	0.12366027493923883	-0.001690720945803026	-0.1779240842681702	-0.001681646803503356	-0.17696915795771417
45.97731834859046	0.43699577656847627	0.4377575554014815	0.506682059481141	0.5054504677662734	0.5416065948736262	0.5394033559717342	0.5753328454818527	0.5722162856581586	0.6363246359068886	0.6316268564044931	0.12675396985653417	0.12377716444052649	-0.0017035016838061745	-0.1803492309776118	-0.00169434856288464	-0.17938018937731215
46.25435482051728	0.4365088580307044	0.4372736908416144	0.5062047016736086	0.5049758014406589	0.541132886643353	0.5389321944895927	0.5748616092160355	0.5717475081147295	0.6358549016827068	0.6311595690022836	0.12687624285469984	0.12389630338805087	-0.0017162892334114943	-0.1827978690000549	-0.0017070567423222993	-0.18181453497204814
46.533060576550575	0.436014924974043	0.4367828686261626	0.5057207398940871	0.5044945746594804	0.5406527591191844	0.5384546512352829	0.5743841117710042	0.5712725021961754	0.6353791351017319	0.6306862765799782	0.1270008720362059	0.12401773739626538	-0.0017290842761209513	-0.18527027077398373	-0.0017197720141258754	-0.1842724643219782
46.813445674966815	0.43551389508233507	0.4362850075258497	0.5052301053905615	0.5040067193407575	0.5401661499441452	0.5379706643252047	0.5739002965457692	0.5707912116088276	0.6348972887842883	0.6302069318337774	0.12712790529785786	0.12414151309131374	-0.001741887493658112	-0.18776671209835172	-0.0017324950506723003	-0.18675425030953363
47.09552023464871	0.43500568487820074	0.4357800251712502	0.5047327285466051	0.5035121665501723	0.5396729960373	0.5374801711594831	0.5734101063409787	0.5703035794646559	0.6344093149509227	0.6297214870590693	0.12725739160316787	0.12426767813666015	-0.001754699567887208	-0.1902874721629786	-0.0017452265243167453	-0.18926016914807064
47.37929443545016	0.43449020970459296	0.43526783803479524	0.504228538869424	0.5030108464893737	0.5391732335848667	0.5369831084132423	0.5729134833527116	0.5698095482751385	0.6339151654202257	0.6292298941482212	0.12738938100953884	0.12439628125948249	-0.0017675211807298696	-0.1928328335786773	-0.0017579671073069125	-0.1917905004106899
47.66477851856398	0.43396738370602983	0.4347483614124673	0.5037174649777436	0.5025026884841282	0.5386667980312521	0.5364794120278001	0.5724103691662578	0.5693090599451185	0.6334147916067306	0.6287321045884502	0.12752392469626234	0.12452737227785445	-0.0017803530140777513	-0.19540308240718218	-0.0017707174716941054	-0.1943455270589567
47.951982786891236	0.43343711980949856	0.4342215094051766	0.5031994345895381	0.5019876209723207	0.5381536240700093	0.5359690172017927	0.5719007047498896	0.5688020557666554	0.6329081445188988	0.6282280694597802	0.12766107499336302	0.1246610021287462	-0.001793195749707821	-0.1979985081913327	-0.0017834782892366396	-0.19692553547065472
48.24091760541319	0.4328993297050212	0.43368719489981367	0.5026743745095953	0.5014655714917992	0.5376336456347164	0.5354518583822243	0.5713844304486253	0.5682884764128716	0.6323951747571964	0.6277177394330894	0.12780088541131518	0.12479722289687512	-0.0018060500691906567	-0.2006194039846605	-0.0017962502313081385	-0.19953081546809415
48.53159340156531	0.4323539238258769	0.43314532954996837	0.5021422106169198	0.5009364666680636	0.5371067958897787	0.5349278692554437	0.570861485977989	0.5677682619317942	0.6318758325122678	0.6272010647682519	0.12794341067166712	0.12493608784442765	-0.0018189166538007395	-0.20326606638114697	-0.0018090339688002777	-0.20216166034607852
48.82402066561362	0.43180081132846926	0.4325958237563101	0.5016028678519672	0.5004002322017959	0.5365730072211525	0.5343969827380485	0.570331810417767	0.5672413517401999	0.631350067563208	0.6266779953123822	0.1280887067386018	0.1250776514416966	-0.001831796184425527	-0.20593879554489547	-0.0018218301720261953	-0.2048183668995449
49.11820995103327	0.43123990007183444	0.432038586646619	0.5010562702037112	0.4998567928562293	0.5360322112269928	0.5338591309677172	0.5697953422057662	0.5667076846174596	0.6308178292759453	0.6261484804981853	0.12823683085146936	0.12522196939865168	-0.0018446893414674204	-0.20863789523923515	-0.0018346395106182412	-0.20750123545100507
49.41417187488941	0.430671096596778	0.43147352605546163	0.5005023406965378	0.4993060724443534	0.5354843387082248	0.5333142452939705	0.5692520191315747	0.5661671986993927	0.6302790666017355	0.6256124693424198	0.12838784155832683	0.125369098697494	-0.0018575968047547242	-0.2113636728564643	-0.0018474626534296101	-0.21021056987798659
49.71191711822035	0.4300943061046338	0.43090054850350223	0.4999410013769648	0.4987479938159539	0.5349293196590361	0.5327622562688599	0.5687017783303292	0.5656198314721262	0.6297337280757751	0.6250699104444792	0.12854179875052002	0.12551909762621263	-0.0018705192534387294	-0.2141164394465136	-0.0018603002684277614	-0.2129466776398914
50.01145642642306	0.42950943243563405	0.43031955917643994	0.4993721733001853	0.49818247884448413	0.5343670832572993	0.5322030936375884	0.568144556276493	0.5650655197659689	0.629181761815942	0.6245207519851003	0.12869876369834995	0.125672025813194	-0.0018834573658976783	-0.21689650974609265	-0.0018731530225916115	-0.21570986980496798
50.3128006096408	0.4289163780468827	0.4297304619035647	0.498795776516429	0.4976094484137662	0.5337975578549123	0.5316366863290597	0.5675802887776437	0.5645041997492999	0.6286231155216662	0.6239649417252009	0.12885879908785663	0.12582794426291488	-0.0018964118196381774	-0.21970420220768005	-0.001886021581805175	-0.21850046107705623
50.61596054315354	0.42831504398992065	0.42913315913591915	0.49821173005714225	0.4970288224045166	0.5332206709680689	0.5310629624463586	0.5670089109682801	0.5639358069224748	0.6280577364729412	0.6234024270048572	0.12902196905876828	0.12598691539276058	-0.0019093832911941666	-0.22253983902791674	-0.0018989066107480967	-0.22131876982157905
50.9209471677702	0.42770532988787213	0.42852755192406117	0.4976199519209793	0.4964405196806975	0.5326363492674507	0.5304818492571635	0.5664303573036447	0.5633602761117553	0.6274855715294799	0.6228331547424267	0.12918833924365505	0.12614900307101154	-0.0019223724560238908	-0.22540374617631187	-0.0019118087727887367	-0.22416511809208828
51.22777149022361	0.42708713391216446	0.42791353989541175	0.4970203590596056	0.4958444580756872	0.5320445185683491	0.5298932731840903	0.5658445615535722	0.5627775414632638	0.6269065671300257	0.6222570714338247	0.1293579768083356	0.12631427265603973	-0.0019353799884082035	-0.2282962534234656	-0.0019247287298717053	-0.2270398316559863
51.53644458356769	0.4264603527588053	0.42729102123118184	0.4964128673633059	0.4952405543782672	0.5314451038207091	0.5292971597949693	0.5652514567963604	0.562187536436966	0.6263206692918218	0.6216741231519579	0.12953095049357752	0.12648279103676205	-0.0019484065613462054	-0.2312176943693771	-0.0019376671424067293	-0.22994324002009137
51.84697758757708	0.42582488162421095	0.42665989264286525	0.4957973916463972	0.4946287243184258	0.5308380290991035	0.5286934337930562	0.5646509754126746	0.5615901938006902	0.6257278236102524	0.6210842555463314	0.1297073306581488	0.12665462667439667	-0.0019614528464521053	-0.23416840647163895	-0.0019506246691550766	-0.23287567645616036
52.15938170914916	0.42518061418056824	0.42602004934828497	0.4951738456324375	0.4940088825529689	0.5302232175926304	0.5280820190071758	0.5640430490794826	0.5609854456241793	0.6251279752586556	0.620487413842826	0.12988718932326565	0.12682984964557242	-0.0019745195138491933	-0.23714873107316237	-0.0019636019671186444	-0.23583747802622668
52.47366822270851	0.4245274425507233	0.4253713850471837	0.49454214193923374	0.493380942650941	0.5296005915947417	0.5274628383818005	0.5634276087640283	0.5603732232731864	0.6245210689883275	0.6198835428436643	0.13007060021848835	0.12700853168683982	-0.0019876072320629268	-0.24015901342998802	-0.001976599691421721	-0.23882898560727028
52.789848470613855	0.423865257282578	0.4247137918963438	0.4939021920636361	0.4927448170788467	0.5289700724929962	0.5268358139670655	0.5628045847178482	0.5597534574036157	0.6239070491287134	0.6192725869275678	0.1302576388291313	0.1271907462406456	-0.0020007166679192334	-0.2431996027392529	-0.0019896184951971874	-0.2418505439160441
53.107933863567155	0.4231939473229863	0.4240471604842251	0.49325390636612165	0.49210041718567343	0.5283315807587418	0.526200866908718	0.56217390647083	0.5591260779557119	0.6232858595878056	0.6186544900501165	0.13044838244522824	0.12737656850281406	-0.0020138484864349326	-0.2462708521666599	-0.002002659029473164	-0.2449025015338293
53.42793588102576	0.42251339999113136	0.4233713798051054	0.4925971940551578	0.4914476531877071	0.5276850359367258	0.525557917438003	0.5615355028253244	0.5584910141483033	0.6226574438527501	0.6180291957443181	0.13064291021213065	0.12756607547160562	-0.0020270033507143737	-0.24937311887397584	-0.002015721943053994	-0.2479852109304801
53.74986607161648	0.42182350095137133	0.422686337232712	0.4919319631713418	0.4907864341531397	0.5270303566346324	0.5249068848614864	0.5608893018503093	0.5578481944731047	0.6220217449906751	0.6173966471213995	0.13084130318279302	0.12775934599840777	-0.0020401819218437423	-0.25250676404657213	-0.0020288078824047817	-0.25109902848849686
54.073736053552395	0.4211241341855397	0.42199191849332773	0.4912581205713141	0.49011666798646286	0.5263674605125509	0.5242476875508162	0.5602352308756136	0.5571975466890827	0.6213787056497503	0.6167567868718279	0.13104364437180993	0.12795646084012074	-0.0020533848587843684	-0.2556721529207806	-0.0020419174915362603	-0.2542443145272557
54.399557515052166	0.4204151819646795	0.421288007638356	0.49057557191143425	0.48943826141264013	0.5256962642723693	0.523580242932419	0.5595732164862024	0.5565389978168879	0.6207282680604849	0.6161095572665709	0.13125001881128012	0.12815750271331142	-0.0020666128182709187	-0.25886965481150526	-0.0020550514118894414	-0.25742143332678324
54.727342214761876	0.4196965248201997	0.42057448701633116	0.48988422163121814	0.4887511199610579	0.5250166836470989	0.5229044674771366	0.5589031845165326	0.5558724741333609	0.6200703740372788	0.6154549001586084	0.13146051360856767	0.12836255635019572	-0.002079866454708812	-0.26209964313949285	-0.0020682102822191517	-0.26063075315110495
55.057101982179326	0.4189680415144336	0.41985123724435464	0.4891839729365298	0.4880551479492438	0.5243286333901253	0.5222202766898009	0.5582250600449792	0.5551979011661161	0.6194049649802331	0.6147927569847054	0.1316752180060316	0.12857170855653147	-0.002093146420070746	-0.26536249545895885	-0.0020813947384806797	-0.26387264627220475
55.38884871808102	0.4182296090105814	0.4191181371789415	0.4884747277825193	0.48735024846635105	0.5236320272643892	0.5215275850987456	0.5575387673883396	0.5545152036882082	0.6187319818772349	0.6141230687674573	0.13189422344280882	0.12878504827149298	-0.002106453363798222	-0.2686585934852701	-0.002094605413717754	-0.2671474889935581
55.722594394951685	0.4174811024420173	0.41837506388625795	0.4877563868563	0.48663632335639917	0.5229267780314929	0.5208263062452585	0.5568442300964205	0.5538243057128841	0.6180513653063227	0.6134457761176175	0.13211762361873097	0.12900266662960364	-0.0021197879327033986	-0.27198832312247134	-0.002107842937948745	-0.2704556616732532
56.058351057416104	0.41672239508094555	0.41762189261173316	0.4870288495593632	0.4859132732012687	0.5222127974407372	0.5201163526729721	0.5561413709467132	0.5531251304884343	0.6173630554383523	0.6127608192367228	0.1323455145604569	0.1292246570248208	-0.0021331507708736153	-0.27535207449145105	-0.0021211079380574205	-0.27379754874780815
56.39613082267415	0.4159533583063761	0.4168584967490218	0.48629201398971195	0.48518099730343767	0.5214899962180813	0.5193976359171919	0.5554301119391596	0.5524176004931356	0.6166669920399646	0.6120681379200223	0.13257799468992087	0.129451115176846	-0.002146542519578576	-0.2787502419581074	-0.002134401037686695	-0.27717353875578965
56.7359458809379	0.4151738615714082	0.4160847478083001	0.48554577692371703	0.48443939366845673	0.5207582840550322	0.5186700664941636	0.5547103742910178	0.5517016374303033	0.6159631144768754	0.6113676715597303	0.13281516489518125	0.12968213919976326	-0.0021599638171815316	-0.2821832241617557	-0.0021477228571324947	-0.28058402436128915
57.07780849587155	0.4143837723697919	0.4153005153838724	0.48479003379767976	0.4836883589871535	0.5200175695974567	0.5179335538902791	0.5539820784318307	0.5509771622234519	0.6152513617174992	0.6106593591486081	0.13305712860377422	0.12991782967309576	-0.0021734152990524613	-0.28565142404423227	-0.0021610740132400608	-0.28402940237779717
57.42173100503407	0.4135829562017482	0.4145056671210652	0.4840246786890938	0.4829277886175581	0.5192677604343191	0.5171880065512187	0.5532451439985032	0.5502440950115708	0.6145316723369145	0.6099431392838938	0.133303991858676	0.1301582897153787	-0.00218689759748647	-0.28915524887898414	-0.0021744551193076944	-0.2875100737925891
57.7677258203244	0.41277127653902007	0.4137000686823856	0.4832496042975974	0.4821575765665394	0.5185087630863414	0.5164333318710307	0.5524994898304935	0.5495023551445213	0.6138039845211926	0.609218950171589	0.13355586339697922	0.13040362506035907	-0.0022004113416272952	-0.29269511030118167	-0.0021878667849886124	-0.2910264437906278
58.115805428429454	0.4119485947891311	0.4128835837129208	0.4824647019256045	0.48137761547114705	0.5177404829945834	0.515669436181148	0.5517450339651236	0.548751861178563	0.6130682360720937	0.6084867296311214	0.1338128547314002	0.1306539441359256	-0.002213957157394586	-0.2962714243382152	-0.0022013096162024626	-0.29457892177988754
58.465982391274686	0.41111477025882315	0.412056073804948	0.4816698614586042	0.4805877965796426	0.5169628245089443	0.514896224739336	0.5509816936330172	0.5479925308720104	0.6123243644121544	0.6077464151003905	0.13407508023473708	0.13090935814588875	-0.0022275356674170688	-0.2998846114408025	-0.0022147842150502806	-0.2981679214164359
58.818269346477535	0.4102696601166459	0.41121739846173505	0.4808649713451178	0.4797880097322162	0.5161756908765799	0.5141136017185782	0.5502093852536646	0.5472242811810308	0.6115723065901746	0.6069979436412194	0.1343426572273962	0.13116998115472683	-0.0022411474909747042	-0.3035350965152901	-0.00222829117972978	-0.30179386062999924
59.172679007803275	0.40941311935466745	0.4103674150604967	0.48004991857629914	0.47897814334137245	0.5153789842302364	0.5133214701958908	0.5494280244311295	0.5464470282555881	0.6108119992871194	0.6062412519452205	0.13461570606813278	0.13143593017542898	-0.002254793243943287	-0.30722330895675043	-0.0022418311044659633	-0.30545716165107706
59.52922416562417	0.4085450007492761	0.4095059788144791	0.4792245886651665	0.4781580843719755	0.5145726055764949	0.5125197321410668	0.5486375259498926	0.5456606874355348	0.6100433788224551	0.6054762763400945	0.1348943502481252	0.13170732526056134	-0.0022684735387501487	-0.31094968268294565	-0.002255404579439957	-0.3091582510378714
59.887917687380885	0.4076651548210409	0.40863294273414497	0.4783888656254521	0.4773277183209412	0.5137564547839264	0.5117082884053497	0.5478378037708473	0.544865173246866	0.6092663811609308	0.6047029527963781	0.13517871648854285	0.1319842895967029	-0.0022821889843377408	-0.31471465616989747	-0.0022690121907311678	-0.3128975597047372
60.24877251804685	0.4067734297935967	0.4077481575874198	0.4775426319500543	0.47648692919656044	0.5129304305711527	0.5108870387100298	0.5470287710274472	0.544060399398133	0.6084809419198243	0.6039212169346554	0.1354689348417473	0.1322669496023876	-0.002295940186136769	-0.31851867248896326	-0.002282654520264993	-0.31667552295162693
60.6118016805955	0.4058696715515181	0.40685147185897214	0.4766857685890745	0.4756355994974424	0.5120944304948073	0.5100558816349637	0.546210340022012	0.5432462787770298	0.6076869963766667	0.603131004033251	0.13576513879629556	0.13255543502971495	-0.002309727746047874	-0.3223621793448217	-0.0022963321457684094	-0.32049258049453044
60.97701827647021	0.40495372359714665	0.4059427317084874	0.4758181549274273	0.4747736101910595	0.5112483509373974	0.5092147146070125	0.5453824222222013	0.5424227234471541	0.6068844794774663	0.6023322490364216	0.1360674653859025	0.13284987906978094	-0.002323552262435191	-0.3262456291160163	-0.002310045640738556	-0.32434917649773354
61.34443548605718	0.404025427006329	0.4050217809278988	0.47493966876199845	0.47390084069187843	0.510392087095054	0.5083634338883919	0.5445449282576548	0.5415896446449494	0.6060733258454438	0.6015248865630607	0.13637605530254476	0.13315041846210293	-0.0023374143301347905	-0.3301694788970906	-0.002323795574421972	-0.328245759607384
61.71406656916102	0.4030846203830303	0.4040884608975391	0.47405018627833945	0.47301716883906114	0.5095255329651739	0.507501934564936	0.5436977679168117	0.5407469527768383	0.605253469790302	0.6007088509159418	0.13669105301388823	0.1334571936082166	-0.0023513145404701064	-0.3341341905427697	-0.0023375825118006066	-0.3321827829867061
62.085924865483435	0.40213113981277543	0.4031426105411667	0.47314958202687196	0.4721224708737153	0.5086485813339389	0.5066301105342634	0.542840850143909	0.5398945574165465	0.6044248453180445	0.5998840760915096	0.13701260688523034	0.133770348689624	-0.002365253481288465	-0.33814023071492727	-0.002351407013597151	-0.3361607043536452
62.46002379510434	0.40116481881487687	0.40218406627982867	0.47223772889858556	0.4712166214156756	0.5077611237637131	0.5057478544938451	0.5419740830361685	0.5390323673026287	0.6035873861413632	0.5990504957902435	0.13734086930616363	0.13409003179029486	-0.0023792317370089355	-0.34218807093225223	-0.0023652696362921333	-0.34017998602071486
62.83637685896657	0.40018548829339917	0.40121266198450983	0.471314498100201	0.4702994934397933	0.5068630505803033	0.5048550579289622	0.5410973738411712	0.5381602903361994	0.6027410256906136	0.5982080434276108	0.1376759968221719	0.13441639502392527	-0.0023932498886877207	-0.3462781876225165	-0.0023791709321538956	-0.3442410949367485
63.21499763936286	0.3991929764868143	0.40022822892752574	0.47037975912877944	0.46937095825171404	0.5059542508600823	0.503951611100555	0.5402106289544334	0.5372782335788753	0.601885697125397	0.5973566521456304	0.13801815027138717	0.13474959466616626	-0.002407308514101536	-0.3504110621784662	-0.002393111449287777	-0.34834450273238815
63.59589980042612	0.3981871089162945	0.39923059573260644	0.4694333797457482	0.4684308854631167	0.5050346124169589	0.5030374030329454	0.5393137539171788	0.5363861032509338	0.6010213333467705	0.5964962548250642	0.13836749492673792	0.13508979129205342	-0.002421408187852414	-0.3545871810173651	-0.0024070917317035034	-0.3524906857680037
63.979097088622495	0.39716770833258863	0.3982195883236186	0.4684752259503161	0.4674791429663893	0.5041040217891899	0.5021123215014344	0.5384066534143179	0.5354838047296938	0.6001478670101025	0.5956267840982612	0.1387242006437439	0.13543714991887573	-0.0024355494814910505	-0.3588070356443609	-0.002421112319398455	-0.3566801251851359
64.36460333324754	0.3961345946614268	0.397195029871875	0.467505161952249	0.46651559690871597	0.5031623642260199	0.5011762530197565	0.5374892312726378	0.5345712425481233	0.599265230538596	0.5947481723626702	0.13908844201422038	0.135791840154734	-0.0024497329636640197	-0.363071122720271	-0.002435173748466357	-0.3609133069621606
64.75243244692527	0.39508758494739316	0.3961567407419688	0.46652305014397477	0.4655401116655421	0.5022095236741391	0.5002290828273871	0.5365613904592017	0.5336483203936774	0.5983733561375028	0.5938603517950463	0.13946039852615705	0.1361540363530547	-0.00246395920028597	-0.36737994413421404	-0.0024492765512248438	-0.3651907219735335
65.14259842611021	0.39402649329620515	0.39510453843607724	0.46552875107198255	0.46455254981339006	0.5012453827639443	0.4992706948766873	0.5356230330799682	0.5327149411073733	0.5974721758090434	0.5929632543663702	0.1398402547300784	0.13652391777334008	-0.002478228754738021	-0.3717340070815709	-0.002463421256369447	-0.3695128660540803
65.53511535159264	0.39295113081533456	0.39403823753666706	0.4645221234074812	0.46355277210199	0.50026982279559	0.49830097181987565	0.5346740603786274	0.5317710066831034	0.5965616213680615	0.5920568118575034	0.14022820041218084	0.13690166874844617	-0.002492542188093805	-0.37613382414753005	-0.0024776083891530076	-0.37388024006826015
65.92999738900669	0.39186130555290133	0.3929576496475403	0.463503023916279	0.46254063742569185	0.4992827237248132	0.4973197949958123	0.5337143727356586	0.5308164182671928	0.5956416244584303	0.5911409558756031	0.14062443077457165	0.13728747885870077	-0.0025069000593771484	-0.3805799133969714	-0.0024918384715935105	-0.3782933499847445
66.32725878934137	0.3907568224347713	0.39186258333314633	0.46247130742784465	0.4615160027941195	0.49828396414851617	0.49632704441658115	0.5327438696676138	0.5298510761582024	0.5947121165702361	0.5902156178713163	0.1410291466229566	0.13768154311318842	-0.0025213029258516206	-0.38507279847137	-0.0025061120227117817	-0.38275270695748986
66.72691388945532	0.38963748319977876	0.39075284405608995	0.46142682680350305	0.46047872330202655	0.497273421290085	0.4953225987538511	0.5317624498266214	0.5288748798069782	0.5937730290577581	0.5892807291567782	0.14144255456212676	0.1380840621385436	-0.002535751343347048	-0.38961300869281956	-0.002520429558802828	-0.38725882741297823
67.12897711259382	0.38850308633300074	0.38962823411275943	0.4603694329037237	0.45942865209831296	0.49625097098442883	0.49430633532500207	0.5307700110001184	0.5278877278169551	0.5928242931582708	0.5883362209244399	0.1418648671996327	0.13849524237562308	-0.0025502458666207817	-0.39420107917659664	-0.002534791593741037	-0.3918122331452025
67.53346296890952	0.3873534269969968	0.38848855256699155	0.45929897455444935	0.45836564035415267	0.4952164876627129	0.4932781300789922	0.5297664501108066	0.5268895179447083	0.5918658400116908	0.5873820242667446	0.14229630335804155	0.13891529628443572	-0.0025647870497624847	-0.39883755095208073	-0.002549198639324901	-0.3964134514182831
67.94038605598601	0.3861882969609321	0.3873335951816935	0.4582152985124146	0.45728953723018695	0.49416984433676553	0.49223785758194744	0.5287516632168312	0.5258801471007578	0.5908976006810923	0.5864180701966815	0.14273708829620058	0.13934444255773631	-0.002579375446641219	-0.4035229710938779	-0.0025636512056593785	-0.4010630150777814
68.3497610593647	0.3850074845274894	0.38616315434832965	0.4571182494293948	0.4562001898427286	0.49311091258312706	0.49118539100244807	0.5277255455121822	0.5248595113506246	0.5899195061741108	0.5854442896692378	0.14318745393995855	0.1397829063437145	-0.0025940116113994938	-0.40825789286292036	-0.0025781498015843285	-0.4057614626715207
68.7616027530747	0.38381077445748135	0.3849770190141838	0.4560076698153305	0.45509744322892204	0.49203956252672104	0.4901206020964879	0.5266879913273141	0.5238275059161358	0.5889314874652677	0.584460613603775	0.14364763912280987	0.1402309194782291	-0.002608696098996166	-0.41304287585910515	-0.002592694935148243	-0.41050933858069527
69.17592600016614	0.38259794789205903	0.3837749746072981	0.45488340000025757	0.45398114031079917	0.49095566282410635	0.48904336119207653	0.525638894129979	0.5227840251769776	0.5879334755192283	0.5834669729073536	0.14411788983697058	0.14068872072706753	-0.0026234294658051827	-0.41787848618635337	-0.002607287114132606	-0.4153071931621781
69.59274575324658	0.3813687822724184	0.3825568029589885	0.45374527809498066	0.45285112185816784	0.489859080646287	0.4879535371734562	0.5245781465262699	0.5217289626724916	0.5869254013150272	0.5824632984990314	0.14459845949540653	0.14115655603873462	-0.00263821227026817	-0.42276529663048734	-0.0026219268466276535	-0.4201555829025523
70.01207705502031	0.3801230512568949	0.38132228222383013	0.452593139950414	0.4517072264502649	0.4887496816610368	0.4868509974649004	0.523505640261866	0.5206622111037115	0.5859071958712813	0.5814495213351609	0.14508960920537645	0.14163467880831013	-0.0026530450736113043	-0.4277038868525125	-0.002636614641667756	-0.4250550705859695
70.43393503883172	0.37886052463533115	0.3800711867969995	0.4514268191155106	0.450549290436099	0.48762733001469993	0.4857356080140547	0.5224212662234696	0.5195836623356298	0.5848787902724105	0.5804255724357084	0.14559160805408272	0.14212335015293612	-0.002667928440627909	-0.43269484359659316	-0.0026513510099288595	-0.43000622547593537
70.85833492921113	0.37758096824060516	0.3788032872288604	0.45024614679370145	0.44937714789340943	0.48649188831343	0.4846072332747862	0.5213249144404307	0.5184932073996932	0.5838401156958991	0.5793913829116223	0.14610473340705665	0.14262283919953989	-0.002682862940527553	-0.4377387609154937	-0.002666136464487323	-0.43500962351258465
71.2852920424243	0.37628414385719183	0.37751835013666857	0.44905095179775334	0.4481906305861547	0.48534321760381555	0.48346573618949623	0.5202164740865403	0.5173907364965107	0.5827911034406138	0.5783468839932757	0.1466292712199373	0.14313342338542215	-0.0026978491478649724	-0.4428362404144508	-0.0026809715216530305	-0.4400658475268244
71.71482178702524	0.3749698091266306	0.3762161381132684	0.4478410605029508	0.44698956792044414	0.4841811773528457	0.48231097817085133	0.5190958334819843	0.5162761389987683	0.5817316849562068	0.577292007060006	0.14716551636435624	0.1436553887723876	-0.002712887643545936	-0.4479878915144866	-0.0026958567018772195	-0.4451754874728948
72.14693966441222	0.3736377174497653	0.37489640963264853	0.4466162967985034	0.4457737868988174	0.48300562542716186	0.48114281908288287	0.5179628800954396	0.5151493034543346	0.5806617918736252	0.5762266836707775	0.14771377296866567	0.14418903037512945	-0.0027279790159195905	-0.4531943317374356	-0.002710792530739692	-0.45033914068049796
72.58166126938723	0.37228761788561654	0.3735589189522169	0.44537648203706914	0.4445431120727709	0.4818164180715361	0.4799611172214028	0.5168175005462953	0.5140101175895434	0.579581356036752	0.5751508455959917	0.14827435477430984	0.14473465250462744	-0.0027431238619642917	-0.4584561870142636	-0.0027257795400218443	-0.4555574121281438
73.01900229071879	0.37091925504674006	0.3722034160116478	0.44412143498228074	0.4432973654934235	0.480613409886514	0.4787657292936761	0.5156595806069776	0.5128584683126343	0.5784903095351988	0.5740644248504693	0.14884758550867103	0.1452925691273566	-0.002758322788568357	-0.4637740920180704	-0.0027408182688724025	-0.46083091473980176
73.45897851170821	0.3695323689909206	0.3708296463281516	0.4428509717541515	0.44203636666020646	0.4793964538051556	0.47755651039728914	0.5144890052053568	0.511694241717333	0.5773885847382764	0.5729673537276269	0.14943379927528963	0.14586310424116453	-0.0027735764139188435	-0.46914869052444885	-0.0027559092650722983	-0.4661602697065348
73.90160581075892	0.3681266951090424	0.3694373508880057	0.4415649057722308	0.44075993246745476	0.4781654010687982	0.47633331399814427	0.5133056584272088	0.5105173230865487	0.5762761143301619	0.571859564834874	0.1500333409624005	0.1464465922687191	-0.002788885368999572	-0.4745806358010185	-0.0027710530864036853	-0.4715461068351914
74.34690016194996	0.3667019640089712	0.36802626603418237	0.4402630476963679	0.4394678771487662	0.476920101201764	0.475095991907508	0.5121094235187004	0.5093275968961594	0.5751528313462829	0.570740991130248	0.15064656667079207	0.14704337846948942	-0.0028042502992100538	-0.48007059102810956	-0.002786250302131643	-0.4769890649259594
74.79487763561212	0.3652579013952805	0.36659612334990077	0.43894520536493786	0.438160012218992	0.47566040198492776	0.47384439425803504	0.51090018288887	0.5081249468188603	0.5740186692109442	0.5696115659603153	0.15127384416206277	0.1476538193712776	-0.002819671866113427	-0.4856192297539792	-0.002801501494607117	-0.4824897921819513
75.24555439890803	0.3637942279446418	0.365146649537924	0.437611183730368	0.43683614641370455	0.4743861494280501	0.472578369478681	0.5096778181120617	0.5069092557280412	0.5728735617762094	0.5684712230993552	0.15191555332840512	0.1482782832223933	-0.0028351507493176165	-0.4912272363863792	-0.0028168072609967565	-0.48804894665248355
75.6989467164156	0.36231065917669725	0.36367756629541337	0.4362607847917964	0.4354960856259845	0.47309718774077913	0.47129776426841175	0.5084422099302756	0.505680405701655	0.5717174433620604	0.5673198967898482	0.15257208668513372	0.14891715046562226	-0.002850687648506045	-0.49689530672378623	-0.0028321682151521976	-0.4936671967132611
76.15507095071504	0.3608069053202262	0.3621885901841482	0.43489380752467954	0.43413963284035484	0.47179335930221267	0.47000242356861127	0.5071932382553871	0.5044382780260386	0.5705502487978499	0.5661575217842871	0.1532438498872455	0.14957081423521956	-0.0028662832856215514	-0.5026241485292076	-0.002847584989623786	-0.4993452215862817
76.61394356297929	0.3592826711744076	0.36067943249590767	0.43351004780715685	0.4327665880636791	0.4704745046289051	0.4686921905340784	0.505930782171187	0.5031827531996411	0.5693719134650628	0.5649840333883305	0.1539312622713813	0.15023968087823744	-0.0028819384072179544	-0.5084144821500018	-0.002863058237834837	-0.5050837119026568
77.07558111356816	0.35773765596497964	0.359149799112808	0.4321092983429639	0.43137674825282757	0.4691404623411955	0.4673669065024973	0.5046547199351846	0.5019137109366076	0.5681823733414008	0.5637993675053107	0.15463475742465385	0.1509241705015825	-0.0028976537869885854	-0.5142670411873667	-0.0028785886364187663	-0.5108833703113618
77.54000026262605	0.3561715531950861	0.35759939036237953	0.4306913485806726	0.42996990723890244	0.4677910691277211	0.46602641096225755	0.5033649289801152	0.5006310301701649	0.5669815650462001	0.5626034606821161	0.15535478378190354	0.15162471754628754	-0.0029134302284871127	-0.5201825732192447	-0.002894176887739519	-0.5167449121380656
78.00721777068286	0.3545840504906011	0.3560279008671631	0.42925598462902403	0.42854585564779907	0.4664261597079743	0.46467054151848836	0.5020612859150837	0.4993345890557485	0.5657694258871969	0.5613962501564562	0.1560918052530383	0.1523417713905862	-0.0029292685680480934	-0.5261618405806843	-0.0029098237226029555	-0.5226690660979187
78.47725049925933	0.3529748294397082	0.3544350193885916	0.4278029891680971	0.4271043808168612	0.4650455667927426	0.4632991338571577	0.5007436665262703	0.49802426497380103	0.5645458939086418	0.5601776739055212	0.15684630188224283	0.15307579698347878	-0.002945169677927184	-0.532205621206387	-0.002925529903171742	-0.5286565750660657
78.95011541147531	0.3513435654265194	0.3528204286649288	0.4263321413560483	0.42564526670737807	0.4636491210422698	0.46191202170708623	0.4994119457771188	0.49669993453217065	0.5633109079407758	0.5589476706960456	0.15761877054094095	0.1538272755105965	-0.0029611344696710007	-0.5383147095400034	-0.0029412962260995656	-0.5347081969106569
79.42582957266194	0.3496899274585018	0.3511838052430196	0.4248432167311297	0.42416829381264803	0.4622366510219519	0.4605090367997007	0.49806599780791694	0.49536147356802723	0.562064407650663	0.5577061801357809	0.1584097256565444	0.15459670509429072	-0.0029771638977362236	-0.5444899175154774	-0.0029571235258999407	-0.5408247053935185
79.90441015097758	0.3480135779874886	0.3495248193036075	0.42333598710867887	0.4226732390613159	0.4608079831553771	0.4590900088263473	0.49670569593467423	0.49400875714920717	0.5608063335943876	0.5564531427263786	0.15921969997914787	0.15538460153001118	-0.0029932589633716034	-0.5507320756159828	-0.002973012678564091	-0.5470068911434538
80.38587441802741	0.3463141727240406	0.347843134479968	0.4218102204727504	0.42115987571567226	0.4593629416744961	0.45765476539296723	0.4953309126471878	0.4926416595748889	0.5595366272706009	0.5551884999176859	0.16004924538848425	0.15619149906117227	-0.003009420718786071	-0.5570420340165754	-0.002988964605448563	-0.5532555627077187
80.87023974948666	0.3445913604449303	0.34613840766960374	0.4202656808620369	0.4196279732645802	0.45790134856670023	0.45620313197192264	0.49394151960618365	0.4912600543754916	0.5582552311754229	0.553912194163448	0.1608989337436178	0.1570179511948639	-0.0030256502716135003	-0.5634206638164727	-0.0030049802774451684	-0.5595715476882077
81.35752362572781	0.3428447827935183	0.34441028883874597	0.4187021282497019	0.41807729731067	0.45642302351856123	0.45473493185074376	0.49253738763940436	0.4898638143116806	0.5569620888586729	0.5526241689784098	0.16176935777802592	0.15786453156093327	-0.003041948789706206	-0.5698688583686362	-0.0030210607194597894	-0.5659556939685046
81.8477436324513	0.34107407407279755	0.342658420819404	0.4171193184167234	0.4165076094514224	0.45492778385597177	0.4532499860775528	0.49111838673650643	0.488452811372352	0.5556571449814266	0.5513243689968063	0.16266113204290647	0.1587318348171323	-0.0030583175062706136	-0.5763875347138452	-0.0030372070152163144	-0.5724088710390873
82.34091746132043	0.3392788610308816	0.34088243909870547	0.41551700281831516	0.4149186671537261	0.45341544448040244	0.45174811340289517	0.4896843860426151	0.48702691677145543	0.5543403453748653	0.5500127400322226	0.16357489390175728	0.15962047760323242	-0.0030747577253730785	-0.5829776351269516	-0.0030534203124109593	-0.5789319714283181
82.83706291059936	0.33745876263872954	0.33908197160027675	0.4138949284429685	0.41331022362147785	0.4518858178009743	0.45022913021769767	0.4882352538503767	0.485586000943505	0.5530116371004016	0.5486892291388049	0.16451130457949042	0.1605310995472015	-0.0030912708278401646	-0.5896401287843815	-0.0030697018282394573	-0.5855259122471779
83.33619788579601	0.3356133898598999	0.33725663845741005	0.41225283766361726	0.41168202765574946	0.450338713662014	0.44869285048703855	0.486770857590323	0.4841299335376083	0.551670968511039	0.5473537846737909	0.16547105026958145	0.16146436432677605	-0.003107858277581921	-0.5963760135624767	-0.0030860528553258715	-0.5921916368571658
83.83834040030794	0.333742345412152	0.3354060517777813	0.41059046808040395	0.41003382350702466	0.4487739392657427	0.4471390856794017	0.48529106381936016	0.4826585834098359	0.5503182893139331	0.5460063563613291	0.16645484330301552	0.16242096079000157	-0.003124521628366572	-0.603186317975954	-0.0031024747680790665	-0.5989301166704024
84.34350857607244	0.331845223520724	0.33352981539948934	0.4089075523544821	0.4083653507189691	0.4471912990897174	0.4455676446910561	0.4837957382071686	0.48117181861373515	0.5489535506341057	0.5446468953575474	0.1674634233830701	0.16340160413857688	-0.0031412625310774933	-0.6100721032680241	-0.003118969029505203	-0.605742353092225
84.85172064422062	0.3299216096631457	0.33162752463820067	0.4072038180322509	0.40667634396315655	0.4455905947986124	0.4439783337651719	0.4822847455202815	0.47966950638876904	0.5475767050792547	0.5432753543168187	0.16849755889027213	0.16440703717812474	-0.0031580827414894874	-0.6170344656638065	-0.0031355371985136715	-0.6126293796177578
85.36299494573534	0.3279710803054702	0.3296987660252116	0.40547898735938076	0.4049665328641387	0.44397162514990335	0.44237095640526036	0.4807579496035972	0.47815151314645193	0.5461877068056017	0.5418916874591732	0.16955804826220394	0.1654380316398253	-0.0031749841285951264	-0.6240745387990785	-0.0031521809377440535	-0.6195922640941092
85.87734993211305	0.32599320262984743	0.3277431170362558	0.4037327770839377	0.4032356418141994	0.442334185892975	0.4407453132824861	0.4792152133590507	0.47661770445392504	0.5447865115847023	0.540495850638789	0.17064572145318288	0.16649538957818252	-0.003191968683526003	-0.631193496338696	-0.0031689020219586306	-0.626632111161328
86.39480416602983	0.3239875342534063	0.32576014581092705	0.4019648982478721	0.40148338977709125	0.44067806966114226	0.43910120213636994	0.47765639872115173	0.4750679450146988	0.5433730768711365	0.5390878014134892	0.17176144147922381	0.16757994485005914	-0.0032090385291072554	-0.6383925547990401	-0.003185702347033692	-0.6337500648858452
86.91537632201124	0.3219536229384647	0.32374941086261994	0.4001750559660823	0.3997094900799981	0.43900306585603077	0.4374384176683596	0.47608136662906897	0.4735020986462594	0.5419473618709898	0.5376674991151591	0.1729061060541199	0.16869256468051363	-0.0032261959300892706	-0.6456729765899638	-0.0032025839395961597	-0.6409473116014652
87.43908518710603	0.31989100629415035	0.3217104607789428	0.39836294919221066	0.39791365019292013	0.4373089605237254	0.4357567514277094	0.4744899769949167	0.4719200282542191	0.540509327611017	0.5362349049209911	0.1740806493229308	0.16983415132140842	-0.0032434433041077515	-0.6530360732941318	-0.003219548967349717	-0.6482250829744771
87.9659496615646	0.3177992114695882	0.3196428339126133	0.39652827047026806	0.3960955714946142	0.4355955362220392	0.4340559916890565	0.4728820886678616	0.4703215958026492	0.539058937008371	0.5347899819254439	0.17528604369966072	0.1710056438092164	-0.0032607832334225484	-0.6604832092013169	-0.0032365997501412336	-0.6555846593096959
88.4959887595208	0.3156777548389061	0.3175460580629207	0.39467070567112683	0.39425494902416935	0.4338625718782185	0.4323359233210485	0.4712575593936493	0.4687066622802223	0.5375961549407672	0.5333326952128012	0.17652330181645565	0.17220801982898332	-0.0032782184774879375	-0.6680158051179603	-0.003253738771817727	-0.6630273731171314
89.0292216096782	0.3135261416784082	0.3154196501479213	0.39278993371284854	0.3923914712172283	0.43210984263633595	0.43059632764531136	0.46961624576910366	0.4670750876617391	0.5361209483169346	0.5318630119301884	0.17779347859222966	0.1734422976919321	-0.003295751986420181	-0.6756353424736545	-0.0032709686929356385	-0.6705546129593216
89.56566745600044	0.31134386583638973	0.3132631158676266	0.3908856262637431	0.39050481962579275	0.4303371196935669	0.4288369822850003	0.46795800319111885	0.4654267308645934	0.5346332861471917	0.5303809013609001	0.1790976734292807	0.17470953843483672	-0.0033133869154186035	-0.6833433677471277	-0.0032882923643761663	-0.6781678276011149
90.1053456584057	0.3091304093962177	0.31107594935857347	0.38895744742698535	0.3885946686204866	0.4285441701244881	0.427057661002114	0.4662826857996284	0.4637614496996828	0.5331331396139658	0.5288863349978667	0.1804370325471486	0.1760108480499174	-0.0033311266402150097	-0.6911414972370693	-0.003305712841939923	-0.6858685304864025
90.6482756934654	0.3068852423334584	0.3088576328402887	0.3870050534055231	0.386660685074059	0.4267307566924592	0.4252581335226869	0.46459014641398166	0.46207910081623504	0.5316204821420529	0.5273792866170742	0.18181275146373713	0.17734737985476437	-0.00334897477362478	-0.6990314222054081	-0.003323233401987147	-0.6936583045669806
91.19447715510712	0.3046078221680395	0.3066076362543352	0.3850280921459367	0.384702528024837	0.42489663764708485	0.4234381653489057	0.46288023646212184	0.4603795396399733	0.5300952894684018	0.5258597323507316	0.18322607763455262	0.17872033701255943	-0.0033669351832727457	-0.7070149144206823	-0.003340857558199961	-0.701538807511497
91.74396975532183	0.30229759361265524	0.3043254168968053	0.38302620295980916	0.38271984831873834	0.42304156650667046	0.4215975175571213	0.4611528059019004	0.458662620303995	0.5285575397111731	0.524327650759954	0.18467831326182302	0.18013097521374127	-0.0033850120105892723	-0.7150938321345421	-0.003358589079550778	-0.7095117773248063
92.29677332487483	0.29995398821888836	0.3020104190453578	0.38099901612107223	0.3807122882283643	0.4211652918244999	0.41973594658064545	0.45940770313381213	0.45692819557168773	0.5270072134378101	0.5227830229067133	0.186170818286263	0.1815806055311963	-0.0034032096911599807	-0.7232701265248949	-0.0033764320095602263	-0.7175790384097382
92.85290781402206	0.29757642402282436	0.29966207358213737	0.378946152437687	0.3786794810475857	0.4192675569376702	0.4178532039761301	0.45764477490437017	0.4551761167509442	0.52544429373182	0.5212258324247735	0.18770501357533562	0.18307059746208956	-0.003421532976530972	-0.7315458486417157	-0.0033943906869443596	-0.7257425081068192
93.41239329322968	0.29516430519229103	0.2972797976142323	0.37686722279591234	0.37662105065993196	0.41734809969712505	0.4159490361722406	0.4558638661992821	0.4534062335988839	0.5238687662579494	0.5196560655893111	0.18928238432305947	0.18460238217057895	-0.003439986957576302	-0.7399231568967366	-0.0034124697677495597	-0.7340042037498762
93.97524995389855	0.29271702167825825	0.2948629940936542	0.374761827675293	0.3745366110789732	0.4154066521774111	0.41402318419922024	0.4540648201255105	0.4516183942162127	0.5222806193253938	0.5180737113848812	0.19090448367771679	0.1861774559468853	-0.0034585770895410595	-0.7484043251385657	-0.0034306742490856634	-0.7423662502782946
94.54149810909283	0.2902339488733984	0.2924110514392359	0.3726295566323783	0.37242576595876314	0.41344294036457385	0.41207538339784155	0.45224747778123153	0.44981244493028816	0.5206798439486561	0.5164787615713654	0.19257293661525865	0.18779738389956532	-0.00347730921888062	-0.7569917513601894	-0.0034490094945743843	-0.7508308884504089
95.11115819427312	0.287714447281352	0.2899233431633001	0.3704699877510519	0.3702881080722845	0.4114566838204789	0.41010536310611406	0.4504116781126152	0.4479882301658698	0.5190664339056296	0.5148712107474973	0.19428944407776919	0.18946380389929335	-0.003496189612030909	-0.7656879670891215	-0.0034674812616401485	-0.7594004837063864
95.68425076803395	0.28515786220085343	0.28739922750648755	0.3682826870572157	0.3681232187556943	0.40944759532171005	0.40811284632198913	0.4485572577562689	0.4461455923024583	0.5174403857924419	0.5132510564115271	0.19605578739809212	0.19117843079413047	-0.0035152249862485663	-0.7744956475137315	-0.003486095730780292	-0.7680775357319192
96.26079651284576	0.2825635234295882	0.2848380470847505	0.36606720789542974	0.3659306673160314	0.4074153804710514	0.4060975493401647	0.44668405086608387	0.44428437151702554	0.5158016990745566	0.5116182990185462	0.1978738330336115	0.19294306091801042	-0.0035344225426742204	-0.7834176224048832	-0.0035048595369590596	-0.7768646887790993
96.84081623580131	0.2799307449934588	0.28223912855322186	0.36382309026495513	0.36371001039988676	0.40535973727939684	0.40405918136093527	0.4447918889231183	0.4424044056108422	0.5141503761335801	0.5099729420339465	0.19974553763427885	0.1947595769161841	-0.0035537900017828528	-0.792456887895483	-0.003523779803285665	-0.785764742805128
97.42433086936633	0.27725882490787435	0.2796017822924924	0.3615498601124983	0.36146079132038533	0.40328035571576715	0.40199744406887666	0.4428806005270426	0.440505529819003	0.5124864223091772	0.5083149919824461	0.2016729534722648	0.19662995291351762	-0.003573335641392672	-0.8016166191864471	-0.0035428641771425573	-0.7947806654945282
98.01136147213543	0.2745470449787324	0.27692530212375227	0.3592470285787802	0.35918253933965366	0.40117691722291937	0.3999120311789631	0.4409500111675373	0.4385875766011177	0.510809845935441	0.5066444584920539	0.20365823426315854	0.19855626005392615	-0.0035930683374271744	-0.8109001842524322	-0.0035621208689497474	-0.8039156052353036
98.60192922959182	0.27179467065199336	0.27420896506034315	0.35691409119590295	0.3568747689037833	0.3990490941958467	0.39780262794754156	0.43899994297391376	0.43665037541152957	0.5091206583710097	0.5049613543323034	0.20570364141141095	0.20054067244187823	-0.003612997607623958	-0.8203111586270211	-0.003581558693755482	-0.8131729051259242
99.1960554548718	0.2690009509221193	0.27145203110448285	0.35455052703230144	0.35453697882711327	0.3968965494202413	0.3956689106453634	0.43703021444107176	0.43469375244726305	0.5074188740221629	0.5032656954460153	0.20781155071579957	0.20258547351978837	-0.0036331336584138896	-0.829853341352802	-0.0036011871158692643	-0.8225561180958039
99.79376158953411	0.26616511831123885	0.2686537430993374	0.3521557977818993	0.35216865142247117	0.39471893546776526	0.39351054598965857	0.43504064012975346	0.43271753037176214	0.5057045103580575	0.501557500973789	0.20998445957407824	0.20469306291833864	-0.0036534874351963342	-0.8395307721891214	-0.0036210162967566517	-0.8320690232284846
100.39506920433367	0.26328638893269674	0.26581332664822654	0.34972934679391254	0.34976925157382766	0.3925158940447246	0.39132719053199316	0.43303103033888274	0.43072152801231595	0.5039775879172012	0.4998367932703556	0.21222499472971282	0.20686596382029324	-0.003674070676263408	-0.8493477501767899	-0.003641057146441695	-0.8417156433839779
101.00000000000001	0.26036396265469436	0.26292999011458124	0.34727059803957	0.3473382257476234	0.39028705529046925	0.3891184899983912	0.43100119074759347	0.42870556002888555	0.5022381303041783	0.49810359791184944	0.2145359206077367	0.209106830882281	-0.003684452453441731	-0.8542916801458301	-0.0036511623303439236	-0.8465729008827346
