# Supplementary material for: White matter micro- and macrostructure brain charts for the human lifespan
Source: Nature. 2026 May 13;655(8124):979–89. doi: 10.1038/s41586-026-10454-2 (PMC13391363; doi:10.1038/s41586-026-10454-2)
Supplement: Supplementary file 12 — Centiles trajectories of brain charts. SDT.T9.1–5 contain the brain charts for the global metrics; SDT.T9.6–509 contain the brain charts for the tract-specific metrics (unnormalized); and SDT.T9.510–1157 contain the brain charts for the tract-specific macrostructural metrics (normalized). Included in each table are the male and female centile trajectories for the 2.5th, 25th, 50th, 75th and 97.5th percentiles; the interquartile range normalized by the 50th centile; and the derivatives of the 50th centiles with respect to both age and log(age). Charts are sampled in logarithmically spaced intervals. Age is reported in years, while centile trajectory values are reported in metric-specific units: diffusivities in mm2 s−1, volume in mm3, surface area in mm2, average length in mm, and FA is dimensionless (unitless). [file 41586_2026_10454_MOESM12_ESM.zip › plotted_curves/SDT.T9.149-FX_right_md-mean_curve_metrics.csv]

ages	male_0.025th_percentile	female_0.025th_percentile	male_0.25th_percentile	female_0.25th_percentile	male_0.5th_percentile	female_0.5th_percentile	male_0.75th_percentile	female_0.75th_percentile	male_0.975th_percentile	female_0.975th_percentile	male_normalized_quantile_range	fwmale_normalized_quantile_range	male_median_centile_d_age	male_median_centile_d_log_age	female_median_centile_d_age	female_median_centile_d_log_age
0.25	0.0011379413575590817	0.0011390909238433156	0.0013174879290942625	0.0013188176384621858	0.001426039363972178	0.0014274778858763965	0.0015460825392964196	0.001547641312484018	0.0018121548141822106	0.0018139798439641428	0.16030035073184493	0.16029927768817695	-0.00017124714625039162	-9.88744745475676e-05	-0.00017141989237310168	-9.897421449936868e-05
0.25150637576242696	0.001137735510355013	0.001138884868689157	0.0013172496029029263	0.0013185790717338663	0.0014257814014216816	0.0014272196631053278	0.0015458028615926264	0.0015473613528068518	0.0018118270054558307	0.0018136517051000277	0.16030035071421472	0.160299277670547	-0.0001708609474607714	-9.894735634663476e-05	-0.00017103330400408678	-9.904716981812278e-05
0.2530218281966045	0.00113752935968551	0.0011386785097630002	0.0013170109253644383	0.0013183401533037897	0.0014255230585753637	0.001426961059654813	0.0015455227715796811	0.001547080980404844	0.00181149871346359	0.001813323082483352	0.16030035069626483	0.16029927765259944	-0.0001700877597495265	-9.909310415257e-05	-0.00017025933633724177	-9.91930646475625e-05
0.25454641199404576	0.0011373229056163379	0.0011384718471306758	0.001316771896554933	0.0013181008832481686	0.0014252643355156273	0.0014267020756073383	0.0015452422693469268	0.0015468001953674198	0.001811169938310193	0.0018129939762189242	0.16030035067799447	0.16029927763432691	-0.0001693176497210569	-9.923881978252114e-05	-0.0001694884494566895	-9.933892726815552e-05
0.2560801821758082	0.001137116148215722	0.0011382648808604778	0.001316532516553393	0.0013178612616460653	0.0014250052323279627	0.001426442711048483	0.0015449613549870353	0.0015465189977873508	0.0018108406801042502	0.001812664386415468	0.16030035065939308	0.1602992776157231	-0.00016855060656184584	-9.938450205043692e-05	-0.00016872063254119718	-9.948475649407262e-05
0.25762319409447826	0.0011369090875543685	0.0011380576110231809	0.0013162927854416771	0.0013176212885794103	0.0014247457491009627	0.0014261829660669205	0.0015446800285960555	0.0015462373877607818	0.001810510938958332	0.0018123343131856656	0.16030035064045242	0.16029927759678783	-0.0001677866194933486	-9.953014976610275e-05	-0.00016795587479917495	-9.96305511329898e-05
0.2591755034361701	0.0011367017237054607	0.0011378500376920465	0.0013160527033045043	0.001317380964133025	0.001424485885926327	0.0014259228407544518	0.0015443982902734093	0.0015459553653872297	0.0018101807149889548	0.0018120037566461502	0.16030035062117473	0.16029927757750662	-0.0001670256777629997	-9.967576173042225e-05	-0.0001671941654655673	-9.977630998336817e-05
0.2607371662225343	0.0011364940567446912	0.0011376421609428425	0.0013158122702295089	0.0013171402883946192	0.0014242256428989059	0.0014256623352060193	0.0015441161401219135	0.0015456729307696214	0.0018098500083166245	0.001811672716917547	0.16030035060154443	0.160299277557878	-0.00016626777065043008	-9.982133673913651e-05	-0.00016643549381056832	-9.992203184072679e-05
0.2623082388127803	0.0011362860867502643	0.0011374339808538508	0.0013155714863072236	0.0013168992614548227	0.0014239650201166825	0.0014254014495197098	0.0015438335782478082	0.0015453900840143014	0.0018095188190658462	0.0018113411941244918	0.16030035058156158	0.1602992775378956	-0.00016551288746702308	-9.996687358226897e-05	-0.00016567984913612444	-0.00010006771549447846
0.2638887779057103	0.001136077813802911	0.001137225497505886	0.0013153303516311118	0.001316657883407193	0.0014237040176808215	0.0014251401837967821	0.0015435506047607609	0.0015451068252310457	0.0018091871473651553	0.0018110091883956436	0.16030035056121722	0.16029927751755005	-0.00016476101755436012	-0.00010011237104284865	-0.00016492722077421362	-0.00010021335972743017
0.26547884054176485	0.0011358692379858982	0.0011370167109822965	0.0013150888662975685	0.0013164161543482201	0.001423442635695655	0.0014248785381416745	0.0015432672197738856	0.0015448231545330856	0.0018088549933471122	0.0018106766998637017	0.16030035054050729	0.16029927749684106	-0.00016401215028394311	-0.00010025782789807591	-0.00016417759808057264	-0.00010035896331200833
0.2670784841050822	0.001135660359385054	0.0011368076213689989	0.0013148470304059573	0.0013161740743773715	0.0014231808742687295	0.0014246165126620507	0.00154298342340377	0.0015445390720371282	0.001808522357148369	0.0018103437286654516	0.1603003505194206	0.16029927747575512	-0.00016326627505747204	-0.00010040324291765712	-0.00016343097044924093	-0.00010050452501902951
0.26868776632556873	0.0011354511780887623	0.001136598228754467	0.0013146048440586034	0.0013159316435970717	0.0014229187335107957	0.0014243541074687638	0.00154269921577049	0.0015442545778633612	0.0018081892389096403	0.0018100102749417514	0.16030035049795488	0.1602992774542876	-0.00016252338131184096	-0.00010054861486835653	-0.0001626873273078977	-0.00010065004361470287
0.2703067452809827	0.0011352416941879926	0.0011363885332297617	0.001314362307360819	0.0013156888621127434	0.0014226562135358353	0.0014240913226759146	0.0015424145969976165	0.00154396967213549	0.0018078556387757605	0.0018096763388375822	0.1603003504761012	0.16029927743243277	-0.00016178345850698106	-0.00010069394250600272	-0.00016194665810453923	-0.00010079551785269203
0.2719354793990299	0.001135031907776308	0.0011361785348885372	0.0013141194204209213	0.0013154457300328065	0.0014223933144610916	0.0014238281584008597	0.0015421295672122485	0.001543684354980739	0.001807521556895687	0.0018093419205020482	0.16030035045385066	0.1602992774101852	-0.00016104649614040456	-0.00010083922458425931	-0.00016120895232357713	-0.00010094094648410712
0.27357402745947257	0.0011348218189498672	0.001135968233827056	0.0013138761833502367	0.001315202247468708	0.0014221300364070492	0.0014235646147642174	0.0015418441265450224	0.0015433986265298747	0.0018071869934225208	0.0018090070200884086	0.1603003504312003	0.16029927738753363	-0.0001603124837340486	-0.0001009844598466314	-0.00016047419948078678	-0.00010108632825356345
0.2752224485962505	0.0011346114278074626	0.0011357576301442042	0.0013136325962631336	0.0013149584145349242	0.001421866379497508	0.0014233006918898936	0.0015415582751301356	0.0015431124869172315	0.0018068519485135452	0.0018086716377541034	0.16030035040813867	0.16029927736447508	-0.0001595814108454885	-0.00010112964703351546	-0.00015974238911914407	-0.0001012316618980158
0.27688080229961526	0.0011344007344505048	0.0011355467239414984	0.0013133886592770153	0.0013147142313489838	0.0014216023438595247	0.001423036389905098	0.001541272013105355	0.0015428259362807136	0.0018065164223302213	0.001808335773660756	0.16030035038466273	0.16029927734099794	-0.00015885326706016611	-0.00010127478487742536	-0.00015901351081548665	-0.00010137694614958948
0.2785491484182772	0.0011341897389830595	0.0011353355153231074	0.0013131443725123608	0.0013144696980314824	0.0014213379296235137	0.0014227717089403517	0.00154098534061205	0.001542538974761831	0.0018061804150382318	0.0018079994279742153	0.16030035036076187	0.16029927731709634	-0.00015812804199194508	-0.00010141987210326997	-0.0001582875541761286	-0.00010152217973391497
0.28022754716156506	0.0011339784415118441	0.0011351240043958586	0.0013128997360927167	0.0013142248147060935	0.0014210731369231847	0.0014225066491295147	0.0015406982577951924	0.0015422516025057043	0.001805843926807487	0.0018076626008645652	0.16030035033642973	0.16029927729276272	-0.00015740572529188146	-0.0001015649074332936	-0.0001575645088355282	-0.00010166736136807408
0.2819160591015993	0.001133766842146254	0.0011349121912692566	0.0013126547501447286	0.00131397958149959	0.0014208079658956192	0.0014222412106098018	0.0015404107648033895	0.0015419638196610948	0.0018055069578121546	0.0018073252925061454	0.1603003503116573	0.16029927726799165	-0.0001566863066312929	-0.00010170988957769467	-0.00015684436445811967	-0.00010181248976309787
0.28361474517547763	0.0011335549409983681	0.0011347000760554926	0.0013124094147981538	0.0013137339985418574	0.001420542416681257	0.0014219753935217987	0.0015401228617888992	0.0015416756263804071	0.0018051695082306786	0.0018069875030775825	0.16030035028643574	0.1602992772427714	-0.000155969775721021	-0.00010185481724556134	-0.00015612711074486363	-0.00010195756362718633
0.2853236666874746	0.0011333427381829634	0.0011344876588694614	0.0013121637301858652	0.00131348806596591	0.0014202764894239164	0.0014217091980094614	0.0015398345489076426	0.001541387022819721	0.0018048315782458006	0.0018066492327618003	0.16030035026076067	0.16029927721709386	-0.00015525612229677632	-0.00010199968913632285	-0.0001554127374222003	-0.00010210258165915809
0.2870428853112538	0.001133130233817532	0.0011342749398287717	0.001311917696443889	0.0013132417839079014	0.0014200101842708225	0.001421442624220165	0.001539545826319228	0.0015410980091388087	0.0018044931680445812	0.0018063104817460504	0.16030035023461914	0.1602992771909554	-0.00015454533612502264	-0.00010214450394296914	-0.00015470123424271565	-0.00010224754254839485
0.28877246309209376	0.0011329174280222934	0.0011340619190537667	0.0013116713137114012	0.0013129951525071562	0.001419743501372614	0.0014211756723047039	0.001539256694186974	0.0015408085855011502	0.0018041542778184283	0.001805971250221929	0.16030035020800756	0.16029927716434358	-0.00015383740700419812	-0.00010228926035349417	-0.00015399259099524443	-0.00010239244498172484
0.2905124624491269	0.001132704320920204	0.0011338485966675257	0.0013114245821307477	0.0013127481719061615	0.0014194764408833628	0.001420908342417305	0.0015389671526779096	0.0015405187520739455	0.0018038149077631025	0.0018056315383853977	0.16030035018091496	0.16029927713725134	-0.0001531323247613292	-0.00010243395704784275	-0.000153286797498986	-0.00010253728763987002
0.29226294617759224	0.0011324909126369772	0.0011336349727958895	0.0013111775018474713	0.0013125008422506074	0.0014192090029605938	0.0014206406347156478	0.0015386772019628137	0.0015402285090281432	0.0018034750580787579	0.0018052913464368105	0.16030035015333058	0.16029927710966627	-0.00015243007925608287	-0.00010257859270174086	-0.00015258384360039567	-0.00010268206919489264
0.294023977451102	0.0011322772033010924	0.0011334210475674675	0.0013109300730103101	0.001312253163689379	0.0014189411877652907	0.0014203725493608878	0.0015383868422162218	0.0015399378565384566	0.0018031347289699502	0.0018049506745809304	0.1603003501252482	0.1602992770815845	-0.000151730660375049	-0.00010272316598169962	-0.00015188371917640442	-0.00010282678831236014
0.29579561982392083	0.0011320631930438114	0.001133206821113653	0.0013106822957712264	0.0013120051363745971	0.0014186729954619353	0.0014201040865176667	0.001538096073616454	0.0015396467947833847	0.0018027939206456687	0.0018046095230269555	0.1603003500966614	0.1602992770529962	-0.00015103405803079673	-0.00010286767554529286	-0.00015118641413458533	-0.00010297144365201127
0.29757793723326015	0.0011318488819991924	0.001132992293568641	0.0013104341702854247	0.001311756760461616	0.001418404426218517	0.0014198352463541347	0.0015378048963456202	0.001539355323945223	0.0018024526333193496	0.0018042678919885397	0.16030035006755336	0.16029927702389163	-0.00015034026217597418	-0.00010301212004992788	-0.00015049191841187692	-0.00010311603386614632
0.29937099400158496	0.001131634270304102	0.0011327774650694339	0.001310185696711352	0.0013115080361090466	0.0014181354802065226	0.0014195660290419652	0.0015375133105896522	0.0015390634442100848	0.0018021108672089065	0.0018039257816838098	0.16030035003792062	0.16029927699425892	-0.00014964926279009694	-0.00010315649814457428	-0.00014980022197541576	-0.00010326055760084829
0.3011748548389356	0.001131419358098228	0.0011325623357558642	0.0013099368752107247	0.0013112589634787725	0.0014178661576009911	0.0014192964347563733	0.0015372213165383139	0.0015387711557679324	0.0018017686225367396	0.0018035831923353986	0.16030035000775472	0.16029927696409177	-0.00014896104987294212	-0.0001033008084649345	-0.0001491113148222034	-0.00010340501349548337
0.30298958484526295	0.0011312041455241017	0.001132346905770605	0.001309687705948557	0.0013110095427359674	0.0014175964585805287	0.001419026463676132	0.0015369289143852285	0.0015384784588125824	0.0018014258995297807	0.0018032401241704608	0.16030034997704024	0.1602992769333798	-0.00014827561346408835	-0.00010344504964698853	-0.00014842518697805174	-0.00010354940018181269
0.30481524951277783	0.001130988632727099	0.0011321311752591808	0.001309438189093147	0.0013107597740491066	0.001417326383327292	0.001418756115983596	0.0015366361043278873	0.0015381853535417229	0.0018010826984194881	0.0018028965774206911	0.16030034994577205	0.16029927690210982	-0.00014759294363397846	-0.00010358922032016604	-0.00014774182850180173	-0.00010369371628721202
0.3066519147283146	0.0011307728198554654	0.0011319151443699841	0.0013091883248161217	0.0013105096575899836	0.0014170559320270375	0.0014184853918647006	0.0015363428865676782	0.0015378918401569468	0.001800739019441892	0.001802552552322351	0.16030034991393863	0.16029927687027715	-0.00014691303047453808	-0.00010373331910229489	-0.0001470612294782181	-0.00010383796042989779
0.3084996467757088	0.001130556707060323	0.0011316988132542916	0.001308938113292437	0.0013102591935337312	0.0014167851048691351	0.0014182142915090104	0.0015360492613098993	0.0015375979188637574	0.0018003948628375975	0.001802208049116295	0.16030034988152986	0.16029927683786976	-0.00014623586411244283	-0.00010387734460742815	-0.0001463833800218195	-0.00010398213122075894
0.31035851233818973	0.001130340294495691	0.0011314821820662773	0.001308687554700398	0.0013100083820588415	0.0014165139020465732	0.0014179428151097088	0.0015357552287637796	0.0015373035898715948	0.0018000502288518273	0.0018018630680479899	0.16030034984853672	0.16029927680487388	-0.00014556143470378924	-0.00010402129544273553	-0.00014570827028120847	-0.00010412622726768683
0.3122285785007863	0.0011301235823184944	0.0011312652509630253	0.0013084366492216862	0.0013097572233471669	0.0014162423237559887	0.0014176709628636254	0.0015354607891424977	0.0015370088533938554	0.0017997051177344279	0.0018015176093675333	0.16030034981494207	0.16029927677128372	-0.00014488973243198533	-0.00010416517020733762	-0.00014503589042585974	-0.00010427024716519462
0.3141099127527488	0.0011299065706885827	0.0011310480201045467	0.0013081853970413517	0.0013095057175839602	0.0014159703701976804	0.0014173987349712768	0.001535165942663211	0.0015367137096479117	0.0017993595297399044	0.0018011716733296879	0.16030034978074506	0.1602992767370826	-0.00014422074751296865	-0.00010430896749502594	-0.00014436623066493848	-0.00010441418950801751
0.31600258298998396	0.0011296892597687388	0.0011308304896537882	0.0013079337983478536	0.0013092538649578597	0.0014156980415756222	0.0014171261316368248	0.0015348706895470497	0.001536418158855121	0.0017990134651274285	0.0018008252601938856	0.16030034974592697	0.16029927670226465	-0.00014355447019021028	-0.00010445268589198697	-0.0001436992812355875	-0.00010455805288350772
0.3179066575175057	0.0011294716497246985	0.0011306126597766535	0.0013076818533330667	0.0013090016656609337	0.0014154253380974909	0.0014168531530681582	0.001534575030019168	0.00153612220124086	0.0017986669241608771	0.00180047837022427	0.16030034971047932	0.1602992766668181	-0.00014289089073610262	-0.00010459632397680219	-0.0001430350323926577	-0.00010470183586308579
0.3198222050518999	0.0011292537407251633	0.0011303945306420141	0.0013074295621922942	0.001308749119888687	0.0014151522599746768	0.001416579799476892	0.0015342789643087399	0.0015358258370345387	0.0017983199071088458	0.001800131003689708	0.16030034967439125	0.16029927663073096	-0.00014222999945345816	-0.00010473988032205783	-0.000142373474433799	-0.00010484553702122534
0.32174929472380437	0.001129035532941813	0.0011301761024217238	0.0013071769251242927	0.0013084962278400766	0.001414878807422305	0.001416306071078354	0.0015339824926489914	0.0015355290664696144	0.001797972414244678	0.001799783160863814	0.16030034963765138	0.16029927659399107	-0.0001415717866744548	-0.00010488335349323474	-0.00014171459768136385	-0.00010498915492207495
0.32368799608040405	0.0011288170265493244	0.0011299573752906343	0.0013069239423312883	0.0013082429897175272	0.0014146049806592514	0.0014160319680916517	0.001533685615277215	0.001535231889783618	0.0017976244458464785	0.001799434842024977	0.16030034960024558	0.16029927655658632	-0.00014091624275996972	-0.00010502674204870832	-0.00014105839248379493	-0.00010513268812056831
0.3256383790879404	0.0011285982217253806	0.0011297383494266106	0.001306670614018983	0.0013079894057269558	0.0014143307799081627	0.0014157574907396526	0.001533388332434791	0.0015349343072181768	0.0017972760021971487	0.0017990860474563811	0.16030034956216502	0.1602992765185055	-0.0001402633581003565	-0.00010517004453991508	-0.00014040484922461793	-0.00010527613516853052
0.32760051413423674	0.0011283791186506883	0.0011295190250105412	0.001306416940396586	0.0013077354760777798	0.0014140562053954742	0.0014154826392490205	0.0015330906443672028	0.0015346363190190215	0.001796927083584399	0.0017987367774460286	0.16030034952339262	0.16029927647973355	-0.00013961312311477903	-0.00010531325951118609	-0.00013975395831261617	-0.0001054194946085718
0.3295744720312385	0.0011281597175089957	0.0011292994022263588	0.0013061629216768198	0.001307481200982934	0.001413781257351428	0.0014152074138502287	0.0015327925513240726	0.0015343379254360223	0.001796577690300781	0.0017983870322867647	0.1603003494839222	0.1602992764402636	-0.00013896552825265474	-0.00010545638550041314	-0.000139105710186882	-0.00010556276497647454
0.33156032401756863	0.0011279400184870966	0.001129079481261046	0.001305908558075939	0.0013072265806588963	0.0014135059360100885	0.0014149318147775804	0.0015324940535591546	0.0015340391267231908	0.0017962278226437	0.0017980368122762944	0.16030034944373842	0.16029927640007743	-0.00013832056398865866	-0.00010559942103571807	-0.0001384600953138193	-0.00010570594480002748
0.33355814176109866	0.0011277200217748647	0.0011288592623046698	0.001305653849813765	0.0013069716153257002	0.0014132302416093778	0.0014146558422692313	0.001532195151330385	0.0015337399231387266	0.0017958774809154622	0.0017976861177172259	0.16030034940282345	0.16029927635916752	-0.0001376782208312166	-0.00010574236464200304	-0.00013781710419075166	-0.0001058490326011352
0.33556799736153503	0.001127499727565241	0.0011286387455503647	0.0013053987971136595	0.0013067163052069468	0.0014129541743910584	0.0014143794965671968	0.001531895844899872	0.0015334403149449979	0.001795526665423255	0.0017973349489170587	0.16030034936117163	0.16029927631751376	-0.00013703848931928553	-0.00010588521483767543	-0.00013717672734486763	-0.00010599202689542953
0.3375899633530214	0.001127279136054274	0.0011284179311943792	0.0013051434002025934	0.001306460650529827	0.0014126777346007819	0.001414102777917378	0.0015315961345339455	0.001533140302408604	0.0017951753764792176	0.0017969833061882462	0.16030034931876863	0.160299276275109	-0.0001364013600089753	-0.00010602797012565501	-0.000136538955329224	-0.00010613492618899434
0.3396241127067558	0.0011270582474411258	0.0011281968194360736	0.0013048876593111387	0.0013062046515251462	0.0014124009224881235	0.0014138256865695864	0.001531296020503156	0.001532839885800372	0.0017948236144004414	0.0017966311898481987	0.16030034927559392	0.16029927623193688	-0.00013576682349786262	-0.00010617062901097096	-0.00013590377872979564	-0.00010627772898391674
0.3416705188336247	0.0011268370619280745	0.001127975410477933	0.0013046315746734738	0.0013059483084273207	0.001412123738306535	0.0014135482227775385	0.0015309955030823016	0.0015325390653953689	0.0017944713795089839	0.001796278600219298	0.16030034923164083	0.1602992761879823	-0.00013513487041144634	-0.00010631318999115846	-0.00013527118815698236	-0.00010642043377162569
0.343729255586852	0.0011266155797205505	0.0011277537045255943	0.0013043751465274265	0.0013056916214744185	0.001411846182313432	0.001413270386798917	0.0015306945825504482	0.0015322378414729515	0.0017941186721319193	0.0017959255376289475	0.16030034918689073	0.16029927614323283	-0.0001345054913938215	-0.0001064556515483761	-0.00013464117425104893	-0.00010656303903733289
0.34580039726466444	0.0011263938010271388	0.0011275317017878513	0.0013041183751144741	0.001305434590908159	0.0014115682547701858	0.0014129921788953435	0.0015303932591909548	0.0015319362143167592	0.0017937654926013398	0.0017955720024095745	0.16030034914133146	0.16029927609767508	-0.00013387867712882917	-0.00010659801216639231	-0.00013401372768517827	-0.0001067055432620867
0.3478840186129729	0.0011261717260595925	0.0011273094024766746	0.001303861260679767	0.0013051772169739412	0.0014112899559421243	0.0014127135993324258	0.0015300915332914858	0.0015316341842147461	0.0017934118412543903	0.0017952179948986639	0.16030034909494975	0.16029927605129346	-0.00013325441832218177	-0.00010674027031637445	-0.00013338883915464672	-0.00010684794491494509
0.34998019482807	0.001125949355032858	0.0011270868068072259	0.0013036038034721499	0.0013049194999208604	0.0014110112860985951	0.0014124346483797745	0.0015297894051440372	0.001531331751459204	0.0017930577184332942	0.001794863515438781	0.16030034904772722	0.16029927600407182	-0.00013263270570890162	-0.00010688242446282858	-0.00013276649938742668	-0.0001069902424603586
0.352089001559344	0.0011257266881650786	0.0011268639149978694	0.0013033460037441692	0.0013046614400017188	0.0014107322455129397	0.0014121553263110097	0.0015294868750449539	0.0015310289163467737	0.0017927031244853642	0.0017945085643775902	0.16030034899965037	0.1602992759559937	-0.0001320135300595382	-0.0001070244730684844	-0.00013214669914207722	-0.00010713243435761521
0.3542105149120084	0.0011255037256776186	0.0011266407272701924	0.0013030878617520938	0.0013044030374730461	0.001410452834462526	0.0014118756334037812	0.0015291839432949508	0.0015307256791784784	0.0017923480597630418	0.0017941531420678893	0.1603003489507072	0.16029927590704895	-0.00013139688216207146	-0.00010716641458002885	-0.00013152942919958388	-0.00010727451905356844
0.35634481144984936	0.0011252804677950757	0.001126417243849019	0.0013028293777559493	0.0013041442925951225	0.0014101730532288016	0.0014115955699398137	0.0015288806101991367	0.0015304220402597337	0.0017919925246239175	0.0017937972488676268	0.16030034890087383	0.1602992758572195	-0.00013078275283806562	-0.00010730824744070722	-0.00013091468037129683	-0.00010741649498913208
0.35849196819798806	0.0011250569147452927	0.0011261934649624227	0.0013025705520195055	0.0013038852056319952	0.0014098929020972563	0.0014113151362048918	0.0015285768760670345	0.0015301179999003694	0.0017916365194307457	0.0017934408851399233	0.1603003488501418	0.1602992758064845	-0.00013017113294283567	-0.00010744997009110024	-0.00013030244350109577	-0.00010755836060166724
0.36065206264566085	0.0011248330667593788	0.0011259693908417469	0.0013023113848103214	0.0013036257768514821	0.0014096123813574757	0.0014110343324888947	0.0015282727412125948	0.0015298135584146564	0.001791280044551484	0.001793084051253106	0.16030034879848992	0.1602992757548332	-0.0001295620133516251	-0.0001075915809575223	-0.0001296927094583955	-0.00010770011431843196
0.3628251727490157	0.0011246089240717202	0.0011257450217216148	0.0013020518763997438	0.0013033660065252112	0.0014093314913031611	0.001410753159085813	0.001527968205954225	0.0015295087161213254	0.0017909231003593068	0.001792726747580727	0.16030034874590365	0.1602992757022481	-0.00012895538496893177	-0.00010773307845957092	-0.00012908546913870111	-0.00010784175455769152
0.3650113769339257	0.0011243844869199995	0.0011255203578399487	0.001301792027062942	0.0013031058949286283	0.0014090502322321446	0.0014104716162937798	0.0015276632706148127	0.0015292034733435879	0.0017905656872326337	0.0017923689745015865	0.16030034869236512	0.16029927564871102	-0.00012835123873428111	-0.00010787446101501175	-0.00012848071346838186	-0.00010798327973227106
0.36721075409881926	0.0011241597555452087	0.0011252953994379815	0.0013015318370789106	0.0013028454423410047	0.0014087686044463824	0.0014101897044150667	0.0015273579355217358	0.0015288978304091464	0.001790207805555154	0.0017920107323997566	0.16030034863785902	0.1602992755942053	-0.00012774956560734907	-0.00010801572702773266	-0.0001278784334032279	-0.00010812468824888954
0.3694233836175272	0.0011239347301916663	0.0011250701467602814	0.0013012713067304977	0.0013025846490454815	0.0014084866082520364	0.0014099074237561217	0.0015270522010068944	0.0015285917876502412	0.001789849455715855	0.0017916520216646216	0.16030034858236664	0.1602992755387131	-0.00012715035658084073	-0.00010815687489801329	-0.00012727861992289924	-0.00010826597850271957
0.37164934534214805	0.0011237094111070278	0.0011248446000547544	0.001301010436304417	0.0013023235153290567	0.0014082042439594099	0.0014096247746275892	0.0015267460674067194	0.0015282853454036413	0.0017894906381090336	0.0017912928426908738	0.16030034852586972	0.160299275482216	-0.00012655360267482818	-0.00010829790301841724	-0.00012668126403753144	-0.0001084071488841043
0.3738887196059291	0.001123483798542312	0.0011246187595726704	0.0013007492260912726	0.0013020620414826275	0.001407921511883052	0.0014093417573443174	0.001526439535062211	0.0015279785040106923	0.001789131353134344	0.001790933195878568	0.1603003484683493	0.16029927542469807	-0.00012595929493247615	-0.0001084388097695177	-0.0001260863567861259	-0.00010854819777600389
0.3761415872261661	0.0011232578927519044	0.0011243926255686738	0.0013004876763855657	0.0013018002278009965	0.001407638412341716	0.0014090583722253876	0.0015261326043189455	0.0015276712638173156	0.0017887716011967983	0.0017905730816331266	0.16030034840978932	0.1602992753661377	-0.0001253674244329761	-0.00010857959353133273	-0.00012549388923510651	-0.00010868912355377347
0.3784080295071193	0.001123031693993582	0.0011241661983008035	0.0013002257874857276	0.001301538074582895	0.0014073549456584046	0.0014087746195941258	0.0015258252755271018	0.0015273636251740472	0.0017884113827068096	0.0017902125003653746	0.16030034835016813	0.16029927530651672	-0.00012477798227683579	-0.00010872025267077978	-0.00012490385247748703	-0.00010882992458366436
0.3806881282429484	0.0011228052025285293	0.0011239394780305043	0.0012999635596941301	0.001301275582130997	0.0014070711121603925	0.0014084904997781378	0.0015255175490414908	0.0015270555884360501	0.0017880506980802108	0.0017898514524915645	0.16030034828946843	0.16029927524581633	-0.0001241909595962043	-0.00010886078555044643	-0.0001243162376356466	-0.00010897059922626573
0.38298196572066395	0.0011225784186213407	0.0011237124650226398	0.001299700993317096	0.0013010127507519348	0.0014067869121792257	0.0014082060131093044	0.001525209425221553	0.0015267471539631328	0.001787689547738271	0.001789489938433388	0.16030034822766892	0.16029927518401849	-0.0001236063475489324	-0.0001090011905233168	-0.00012373103585833212	-0.00010911114583256332
0.3852896247230969	0.0011223513425400585	0.0011234851595455224	0.0012994380886649345	0.0013007495807563349	0.0014065023460507731	0.0014079211599238358	0.0015249009044314141	0.0015264383221197855	0.00178732793210774	0.0017891279586180274	0.1603003481647521	0.160299275121101	-0.00012302413732051543	-0.0001091414659351031	-0.00012314823832410005	-0.00010925156274832482
0.38761118853188686	0.0011221239745561663	0.0011232575618709104	0.0012991748460519468	0.0013004860724588091	0.0014062174141152132	0.0014076359405622446	0.0015245919870398755	0.001526129093275181	0.0017869658516208558	0.0017887655134781531	0.1603003481006956	0.16029927505704666	-0.00012244432012531448	-0.00010928161012474513	-0.0001225678362364313	-0.0001093918483087708
0.3899467409304866	0.0011218963149446273	0.0011230296722740459	0.0012989112657964528	0.0013002222261780064	0.0014059321167170823	0.0014073503553694272	0.0015242826734204631	0.0015258194678032225	0.001786603306715383	0.001788402603451975	0.1603003480354821	0.16029927499183183	-0.00012186688720433603	-0.00010942162142241196	-0.0001219898208275616	-0.00010953200084284909
0.39229636620718694	0.0011216683639838753	0.0011228014910336422	0.0012986473482208003	0.0012999580422365941	0.001405646454205272	0.0014070644046946168	0.0015239729639514178	0.0015255094460825333	0.0017862402978346267	0.0017880392289832399	0.16030034796908635	0.1602992749254373	-0.00012129182982634212	-0.00010956149815116722	-0.00012141418335903653	-0.0001096720186731237
0.3946601491581577	0.001121440121955857	0.001122573018431931	0.0012983830936513945	0.00129969352096131	0.001405360426933069	0.001406778088891462	0.0015236628590157492	0.0015251990284965086	0.0017858768254274693	0.001787675390521283	0.160300347901488	0.16029927485783943	-0.00012071913928707323	-0.00010970123862541481	-0.00012084091511627149	-0.00010981190011105646
0.3970381750905084	0.001121211589146027	0.0011223442547546561	0.001298118502418708	0.0012994286626829585	0.001405074035258159	0.0014064914083180067	0.001523352359001241	0.0015248882154333188	0.0017855128899483882	0.0017873110885210418	0.16030034783266778	0.16029927478901748	-0.00012014880691163521	-0.00010984084115389647	-0.00012027000741621219	-0.00010995164346411235
0.39943052982536675	0.0011209827658433757	0.0011221152002910992	0.0012978535748573053	0.0012991634677364402	0.0014047872795426553	0.0014062043633367308	0.0015230414643004671	0.0015245770072859423	0.0017851484918574839	0.0017869463234430776	0.1603003477625982	0.16029927471895095	-0.00011958082404966985	-0.00010998030403508441	-0.0001197014516008954	-0.00011009124703009743
0.4018372997009759	0.0011207536523404418	0.0011218858553340956	0.001297588311305855	0.0012988979364607681	0.0014045001601531214	0.0014059169543145615	0.0015227301753108337	0.0015242654044521772	0.0017847836316205086	0.0017865810957536149	0.16030034769126217	0.16029927464761554	-0.00011901518208062845	-0.00011011962556162214	-0.00011913523903811507	-0.00011023070909726984
0.40425857157581063	0.0011205242489333318	0.0011216562201800486	0.0012973227121071589	0.0012986320691990912	0.0014042126774605793	0.001405629181622909	0.0015224184924345838	0.0015239534073346781	0.0017844183097088908	0.0017862154059245545	0.16030034761863488	0.16029927457498838	-0.00011845187240916433	-0.00011025880401671628	-0.00011857136112569666	-0.00011037002794855866
0.4066944328317112	0.0011202945559217283	0.0011214262951289458	0.0012970567776081606	0.0012983658662986983	0.0014039248318405517	0.001405341045637661	0.0015221064160788266	0.0015236410163409597	0.001784052526599759	0.0017858492544335035	0.16030034754469366	0.16029927450104814	-0.00011789088646801948	-0.00011039783767630151	-0.00011800980928722282	-0.00011050920185790014
0.4091449713770379	0.0011200645736089158	0.0011211960804843797	0.0012967905081599702	0.0012980993281110618	0.0014036366236730557	0.0014050525467392341	0.0015217939466555532	0.0015233282318834352	0.001783686282775967	0.0017854826417638065	0.16030034746941194	0.16029927442576564	-0.00011733221571769148	-0.00011053672480909604	-0.00011745057497586364	-0.00011064822909356842
0.411610275649843	0.0011198343023017952	0.0011209655765535547	0.0012965239041178847	0.0012978324549918264	0.001403348053342648	0.001404763685312552	0.0015214810845816764	0.001523015054379429	0.001783319578726125	0.0017851155684045637	0.16030034739276838	0.16029927434912358	-0.00011677585164415749	-0.00011067546367465875	-0.0001168936496696582	-0.00011078710791362356
0.41409043462106226	0.0011196037423108918	0.0011207347836473167	0.0012962569658413999	0.001297565247300863	0.001403059121238428	0.001404474461747121	0.0015211678302790284	0.0015227014842512073	0.0017829524149446268	0.0017847480348506665	0.16030034731473614	0.1602992742710907	-0.00011622178576153885	-0.00011081405252516552	-0.00011633902486996028	-0.0001109258365649124
0.41658553779772634	0.001119372893950386	0.0011205037020801608	0.001295989693694238	0.0012972977054022514	0.0014027698277540716	0.0014041848764370123	0.0015208541841744058	0.001522387521925992	0.001782584791931667	0.0017843800416028122	0.16030034723529166	0.16029927419164708	-0.0001156700096098251	-0.00011095248960435455	-0.000115786692112263	-0.00011106441329300498
0.41909567522619073	0.0011191417575381179	0.0011202723321702475	0.0012957220880443635	0.0012970298296643295	0.0014024801732878428	0.0014038949297808872	0.0015205401466995793	0.0015220731678359893	0.0017822167101932762	0.001784011589167545	0.1603003471544082	0.16029927411076514	-0.00011512051475820462	-0.00011109077314969129	-0.00011523664295665093	-0.00011120283633303529
0.4216209374953856	0.0011189103333956129	0.0011200406742394263	0.0012954541492640002	0.0012967616204597	0.0014021901582426139	0.0014036046221820259	0.0015202257182913186	0.0015217584224184102	0.001781848170241349	0.0017836426780572705	0.1603003470720605	0.1602992740284177	-0.00011457329279984663	-0.0001112289013883716	-0.00011468886898685637	-0.00011134110390947916
0.42416141574008476	0.0011186786218480877	0.0011198087286132458	0.0012951858777296538	0.0012964930781652457	0.0014018997830259	0.0014033139540483538	0.0015199108993914157	0.0015214432861154928	0.0017814791725936573	0.0017832733087902839	0.16030034698821982	0.16029927394457877	-0.00011402833535739676	-0.0001113668725417627	-0.00011414336181642115	-0.00011147921424131679
0.4267172016441951	0.0011184466232244785	0.0011195764956209709	0.001294917273822125	0.0012962242031621556	0.0014016090480498543	0.0014030229257924447	0.0015195956904467114	0.0015211277593745272	0.0017811097177738914	0.0017829034818908026	0.16030034690286532	0.1602992738592231	-0.00011348563407737045	-0.00011150468482046261	-0.0001136001130844222	-0.00011161716553853562
0.42928838744406506	0.0011182143378574534	0.0011193439755956094	0.0012946483379265485	0.0012959549958359475	0.0014013179537313283	0.0014027315378315648	0.0015192800919091149	0.0015208118426478772	0.001780739806311685	0.0017825331978889953	0.16030034681596217	0.16029927377232014	-0.00011294518063387216	-0.0001116423364282415	-0.00011305911445758099	-0.00011175495600357355
0.43187506593181346	0.0011179817660834242	0.0011191111688739082	0.001294379070432381	0.001295685456576472	0.0014010265004918484	0.001402439790587667	0.0015189641042356158	0.0015204955363929983	0.0017803694387426266	0.0017821624573209883	0.16030034672748253	0.16029927368384478	-0.00011240696673003869	-0.00011177982556265231	-0.00011252035762782109	-0.00011189258382976464
0.4344773304586784	0.0011177489082425751	0.0011188780757964013	0.00129410947173345	0.001295415585777961	0.001400734688757671	0.0014021476844874449	0.0015186477278883426	0.001520178841072478	0.0017799986156083161	0.0017817912607289287	0.1603003466374053	0.16029927359376506	-0.00011187098409243257	-0.00011191715041042327	-0.00011198383431537673	-0.00011203004720378162
0.4370952749383861	0.0011175157646788648	0.0011186446967073888	0.0012938395422279552	0.0012951453838390072	0.0014004425189597842	0.001401855219962313	0.001518330963334533	0.0015198617571540289	0.0017796273374563578	0.0017814196086609689	0.16030034654569383	0.1602992735020546	-0.00011133722447481675	-0.00011205430915051107	-0.0001114495362666279	-0.00011216734430385955
0.4397289938505404	0.0011172823357400588	0.0011184110319549917	0.0012935692823184994	0.0012948748511626242	0.0014001499915339466	0.001401562397448471	0.0015180138110466065	0.0015195442851105474	0.0017792556048404162	0.0017810475016713325	0.16030034645232186	0.1602992734086841	-0.00011080567965782162	-0.00011219129995432287	-0.00011091745525199093	-0.00011230447329763082
0.4423785822440318	0.0011170486217777363	0.0011181770818911416	0.0012932986924121	0.0012946039881562418	0.0013998571069206878	0.0014012692173868946	0.0015176962715021582	0.0015192264254201085	0.0017788834183202228	0.0017806749403203172	0.1603003463572601	0.16029927331362173	-0.00011027634144888943	-0.0001123281209856608	-0.00011038758307141405	-0.00011244143234756532
0.4450441357404687	0.0011168146231473066	0.0011179428468716093	0.0012930277729202159	0.0012943327952317275	0.001399563865565348	0.0014009756802233716	0.001517378345183989	0.001518908178565998	0.0017785107784616156	0.0017803019251743273	0.16030034626047426	0.1602992732168371	-0.00010974920168044244	-0.00011246477039833502	-0.00010985991154849328	-0.00011257821960525272
0.44772575053762753	0.0011165803402080371	0.0011177083272560224	0.0012927565242587605	0.001294061272805422	0.0013992702679180898	0.0014006817864085236	0.001517060032580138	0.0015185895450367515	0.0017781376858365646	0.0017799284568059104	0.160300346161938	0.16029927311830094	-0.00010922425221249199	-0.00011260124633949431	-0.00010933443253602348	-0.00011271483321689812
0.4504235234129248	0.0011163457733230574	0.0011174735234078807	0.0012924849468481253	0.0012937894212981375	0.0013989763144339217	0.00140038753639781	0.0015167413341838883	0.001518270525326147	0.00177776414102319	0.0017795545357937698	0.1603003460616169	0.16029927301798033	-0.00010870148492875265	-0.00011273754694546279	-0.00010881113791089136	-0.00011285127131843709
0.4531375517269096	0.0011161109228593888	0.0011172384356945718	0.00129221304111321	0.0012935172411352005	0.0013986820055727307	0.0014000929306515798	0.0015164222504938103	0.001517951119933258	0.0017773901446058085	0.0017791801627228087	0.16030034595947443	0.16029927291584123	-0.00010818089174341461	-0.00011287367034867879	-0.00010829001957468609	-0.00011298753203575762
0.4558679334267773	0.0011158757891879486	0.001117003064487393	0.0012919408074834138	0.001293244732746449	0.0013983873417992704	0.0013997979696350716	0.0015161027820137726	0.0015176313293624598	0.0017770156971749372	0.001778805338184142	0.16030034585548747	0.16029927281185335	-0.00010766246459381623	-0.00011300961467014536	-0.0001077710694581957	-0.00011312361348975175
0.45861476704990445	0.0011156403726835806	0.0011167674101615628	0.0012916682463926905	0.0012929718965662721	0.001398092323583232	0.0013995026538184392	0.0015157829292529645	0.001517311154123456	0.0017766407993273423	0.0017784300627751337	0.16030034574961455	0.16029927270597946	-0.00010714619544127668	-0.0001131453780206515	-0.00010725427951824296	-0.00011325951379281829
0.4613781517274047	0.0011154046737250638	0.0011165314730962447	0.0012913953582795491	0.001292698733033618	0.0013977969513992274	0.001399206983676771	0.0015154626927259313	0.0015169905947313097	0.0017762654516660554	0.0017780543370994237	0.16030034564182266	0.1602992725981884	-0.00010663207627664706	-0.00011328095850615671	-0.00010673964173518735	-0.00011339523104658689
0.4641581871877068	0.0011151686926951364	0.0011162952536745625	0.001291122143587074	0.0012924252425920233	0.001397501225726831	0.0013989109596901264	0.0015151420729525892	0.0015166696517064666	0.0017758896548004095	0.0017776781617669585	0.1603003455320791	0.16029927248844755	-0.00010612009911600828	-0.00011341635422329466	-0.00010622714811583944	-0.00011353076334458256
0.4669549737601532	0.0011149324299805044	0.0011160587522836137	0.0012908486027629522	0.0012921514256896253	0.001397205147050586	0.0013986145823435417	0.0015148210704582488	0.0015163483255747584	0.0017755134093460517	0.0017773015373940054	0.16030034542034766	0.16029927237671512	-0.00010561025600103191	-0.00011355156326042781	-0.00010571679069451556	-0.00011366610877383554
0.46976861237862133	0.0011146958859718679	0.0011158219693144925	0.0012905747362594872	0.0012918772827791834	0.0013969087158600421	0.001398317852127058	0.0015144996857736398	0.0015160266168674581	0.001775136715924988	0.0017769244646031982	0.16030034530659185	0.16029927226296142	-0.00010510253899628785	-0.0001136865836941503	-0.00010520856152851366	-0.00011380126540971869
0.4725992045851658	0.0011144590610639377	0.0011155849051623092	0.0012903005445336299	0.001291602814318109	0.001396611932649778	0.001398020769535754	0.0015141779194349446	0.0015157045261212836	0.0017747595751656086	0.001776546944023559	0.16030034519077496	0.16029927214714618	-0.00010459694019604449	-0.0001138214135968374	-0.0001047024527031648	-0.00011393623132177622
0.4754468525336833	0.001114221955655449	0.001115347560226201	0.0012900260280469871	0.0012913280207684766	0.001396314797919403	0.0013977233350697445	0.0015138557719838078	0.001515382053878427	0.001774381987702706	0.0017761689762905175	0.16030034507285967	0.16029927202923197	-0.0001040934517178016	-0.00011395605102970663	-0.00010419845632991809	-0.00011407100457139219
0.47831165899359906	0.0011139845701491815	0.001115109934909355	0.0012897511872658482	0.0012910529025970477	0.001396017312173611	0.001397425549234224	0.0015135332439673713	0.0015150592006865802	0.0017740039541775156	0.0017757905620459586	0.160300344952809	0.16029927190918036	-0.0001035920657060374	-0.00011409049404698113	-0.00010369656454339848	-0.00011420558320857088
0.4811937273535759	0.0011137469049519782	0.001114872029619025	0.0012894760226612074	0.0012907774602752865	0.0013957194759221649	0.0013971274125394815	0.0015132103359382927	0.001514735967098959	0.0017736254752377366	0.0017754117019382317	0.16030034483058414	0.16029927178695566	-0.00010309277433059871	-0.0001142247406943353	-0.0001031967695062086	-0.00011433996527765444
0.4840931616252451	0.0011135089604747612	0.0011146338447665472	0.001289200534708781	0.0012905016942793925	0.0013954212896799567	0.0013968289255009165	0.0015128870484547691	0.0015144123536743246	0.0017732465515375607	0.0017750323966221867	0.1603003447061433	0.1602992716625162	-0.00010259556978445272	-0.00011435878900584173	-0.00010269906340384938	-0.00011447414881143869
0.4870100664469608	0.001113270737132552	0.0011143953807673634	0.0012889247238890291	0.001290225605090311	0.0013951227539670068	0.001396530088639083	0.001512563382080568	0.001514088360977012	0.0017728671837377054	0.0017746526467592083	0.16030034457944736	0.16029927153582127	-0.00010210044428904386	-0.0001144926370106325	-0.00010220343844846713	-0.00011460813183528096
0.4899445470875755	0.001113032235344489	0.0011141566380410363	0.0012886485906871766	0.0012899491931937567	0.0013948238693084914	0.001396230902479684	0.0015122393373850473	0.0015137639895769538	0.0017724873725054396	0.0017742724530172356	0.16030034445045724	0.16029927140683223	-0.0001016073900890202	-0.00011462628272673747	-0.0001017098868782984	-0.00011474191236682252
0.49289670945023945	0.0011127934555338454	0.0011139176170112655	0.0012883721355932368	0.0012896724590802373	0.0013945246362347728	0.0013959313675536173	0.0015119149149431799	0.0015134392400497014	0.001772107118514615	0.0017738918160708007	0.16030034431912962	0.16029927127550503	-0.00010111639945534212	-0.000114759724164748	-0.00010121840095606016	-0.00011487548841415673
0.4958666600762229	0.0011125543981280457	0.001113678318105908	0.0012880953591020304	0.0012893954032450724	0.001394225055281408	0.0013956314843969798	0.001511590115335578	0.0015131141129764534	0.001771726422445689	0.0017735107366010454	0.16030034418542125	0.16029927114179765	-0.00010062746468408879	-0.00011489295932609611	-0.00010072897297089267	-0.0001150088579776054
0.4988545061487607	0.0011123150635586852	0.0011134387417569937	0.001287818261713202	0.0012891180261884096	0.0013939251269891875	0.0013953312535511038	0.001511264939148521	0.001512788608944078	0.0017713452849857573	0.0017731292152957578	0.16030034404929142	0.16029927100566913	-0.00010014057809551447	-0.0001150259862026104	-0.00010024159523394638	-0.00011514201904561094
0.5018603554969207	0.0011120754522615523	0.001113198888400754	0.001287540843931254	0.001288840328415263	0.0013936248519041468	0.001395030675562582	0.0015109393869739787	0.0015124627285451444	0.0017709637068285908	0.0017727472528494069	0.1603003439106939	0.16029927086707246	-9.965573203679634e-05	-0.00011515880277956914	-9.975626008359995e-05	-0.0001152749695998434
0.5048843165994948	0.0011118355646766412	0.0011129587584776245	0.0012872631062655503	0.001288562310435511	0.0013933242305775896	0.0013947297509832785	0.001510613459409632	0.0015121364723779365	0.0017705816886746516	0.0017723648499631598	0.1603003437695861	0.16029927072596437	-9.91729188777879e-05	-0.00011529140703037122	-9.927295988582108e-05	-0.0001154077076163662
0.5079264985889148	0.0011115954012481718	0.0011127183524322747	0.0012869850492303581	0.001288283972763935	0.0013930232635661261	0.0013944284803703469	0.0015102871570589088	0.0015118098410464868	0.0017701992312311294	0.0017719820073449186	0.16030034362592008	0.16029927058230012	-9.869213101504348e-05	-0.00011542379692192073	-9.879168702772723e-05	-0.00011554023105775357
0.5109870112551897	0.001111354962424607	0.0011124776707136222	0.0012867066733448433	0.0012880053159202327	0.0013927219514316687	0.0013941268642862826	0.0015099604805309899	0.0015114828351605986	0.0017698163352119656	0.0017715987257093462	0.1603003434796512	0.1602992704360333	-9.821336086934807e-05	-0.00011555597041118526	-9.83124339203334e-05	-0.00011567253787658771
0.5140659650498691	0.0011111142486586794	0.0011122367137748558	0.0012864279791331245	0.0012877263404290442	0.0013924202947414874	0.001393824903298922	0.0015096334304408638	0.001511155455335869	0.001769433001337899	0.0017712150057779044	0.16030034333073181	0.16029927028711421	-9.773660088593927e-05	-0.00011568792544591755	-9.783519300388122e-05	-0.00011580462602167607
0.5171634710900281	0.001110873260407399	0.001111995482073446	0.0012861489671242635	0.0012874470468199695	0.001392118294068204	0.001393522597981465	0.0015093060074093203	0.0015108277021937215	0.0017690492303364701	0.0017708308482788674	0.16030034317911473	0.16029927013549813	-9.726184353564538e-05	-0.00011581965996593224	-9.735995674056697e-05	-0.0001159364934293361
0.5202796411622786	0.0011106319981320778	0.0011117539760711723	0.0012858696378523124	0.0012871674356275979	0.0013918159499898383	0.0013932199489125148	0.0015089782120629974	0.0015104995763614236	0.0017686650229420738	0.001770446253947369	0.1603003430247468	0.16029926998113173	-9.67890813134975e-05	-0.00011595117190160709	-9.688671761842738e-05	-0.00011606813802861327
0.5234145877268029	0.001110390462298344	0.0011115121962341338	0.001285589991856307	0.0012868875073915112	0.0013915132630898115	0.001392916956676078	0.001508650045034395	0.0015101710784721125	0.0017682803798959703	0.0017700612235254174	0.16030034286758457	0.1602992698239697	-9.631830674033948e-05	-0.0001160824591752152	-9.641546814925794e-05	-0.00011619955773800594
0.5265684239214125	0.0011101486533761705	0.001111270143032776	0.001285310029680322	0.00128660726265633	0.0013912102339569844	0.001392613621861619	0.0015083215069619084	0.0015098422091648297	0.001767895301946333	0.0017696757577619381	0.16030034270757226	0.16029926966396002	-9.584951235927508e-05	-0.00011621351969776095	-9.594620086986194e-05	-0.00011633075046779684
0.5297412635656308	0.0011099065718398803	0.0011110278169419044	0.0012850297518734617	0.0012863267019717175	0.0013909068631856789	0.0013923099450640491	0.0015079925984898457	0.00150951296908453	0.0017675097898482608	0.0017692898574127912	0.16030034254466077	0.16029926950104886	-9.538269073847139e-05	-0.00011634435137169996	-9.54789083422447e-05	-0.00011646171411966444
0.5329332211648017	0.0011096642181681788	0.001110785218440704	0.0012847491589899065	0.0012860458258924091	0.0013906031513757013	0.0013920059268837804	0.0015076633202684643	0.0015091833588821262	0.0017671238443638254	0.0017689035232408155	0.16030034237879617	0.16029926933518504	-9.491783447335145e-05	-0.00011647495209349268	-9.501358315133768e-05	-0.00011659244658479562
0.5361444119142209	0.0011094215928441615	0.0011105423480127616	0.0012844682515889205	0.001285764634978234	0.0013902990991323484	0.0013917015679267293	0.0015073336729539896	0.0015088533792145058	0.001766737466262088	0.0017685167560158469	0.16030034220992737	0.1602992691663167	-9.445493618012724e-05	-0.00011660531974644339	-9.455021790752416e-05	-0.00011672294574605058
0.5393749517032939	0.0011091786963553438	0.001110299206146083	0.001284187030234877	0.0012854831297941368	0.0013899947070664723	0.0013913968688043542	0.0015070036572086367	0.0015085230307445537	0.0017663506563191352	0.0017681295565147542	0.16030034203799604	0.16029926899438693	-9.399398850004625e-05	-0.00011673545220536319	-9.408880524550134e-05	-0.0001168532094772412
0.5426249571197181	0.0011089355291936682	0.0011100557933331075	0.0012839054954972826	0.001285201310910197	0.0013896899757944588	0.0013910918301336666	0.0015066732737006436	0.0015081923141411799	0.0017659634153181112	0.0017677419255214687	0.160300341862946	0.16029926881933895	-9.35349841019173e-05	-0.0001168653473402892	-9.36293378250852e-05	-0.00011698323564418578
0.5458945454536906	0.0011086920918555313	0.0011098121100707365	0.0012836236479507926	0.0012849191789016524	0.0013893849059382745	0.0013907864525372605	0.0015063425231042987	0.0015078612300793537	0.0017655757440492416	0.0017673538638270133	0.16030034168472584	0.16029926864112046	-9.307791567486623e-05	-0.00011699500300660359	-9.317180832862926e-05	-0.00011711302210093422
0.5491838347021408	0.0011084483848418038	0.0011095681568603435	0.001283341488175242	0.0012846367343489237	0.001389079498125495	0.0013904807366433448	0.0015060114060999584	0.0015075297792401146	0.00176518764330987	0.0017669653722295353	0.1603003415032763	0.16029926845966974	-9.262277593255486e-05	-0.0001171244170514174	-9.271620946266212e-05	-0.00011724256669265465
0.5524929435729888	0.0011082044086578465	0.001109323934207801	0.00128305901675567	0.0012843539778376342	0.0013887737529893211	0.001390174683085758	0.001505679923374082	0.0015071979623106182	0.0017647991139044896	0.001766576451534335	0.16030034131853577	0.16029926827493304	-9.216955761459644e-05	-0.00011725358731495827	-9.226253395933082e-05	-0.00011737186725718773
0.55582199148943	0.0011079601638135303	0.0011090794426234936	0.0012827762342823258	0.0012840709099586375	0.001388467671168598	0.0013898682925039907	0.0015053480756192523	0.0015068657799841418	0.0017644101566447678	0.001766187102553901	0.16030034113044914	0.1602992680868461	-9.171825348447404e-05	-0.00011738251162746183	-9.18107745741803e-05	-0.00011750092162199355
0.5591710985942444	0.0011077156508232536	0.0011088346826223408	0.0012824931413507113	0.001283787531308029	0.0013881612533078482	0.0013895615655432176	0.0015050158635341998	0.0015065332329601208	0.0017640207723495793	0.0017657973261079297	0.16030034093895024	0.16029926789534826	-9.126885632729231e-05	-0.00011751118780756187	-9.1360924086209e-05	-0.00011762972760465118
0.5625403857541326	0.0011074708702059682	0.001108589654723818	0.00128220973856159	0.001283503842487183	0.0013878545000572996	0.0013892545028543174	0.001504683287823841	0.0015062003219441847	0.001763630961845043	0.0017654071230233728	0.16030034074397995	0.16029926770037942	-9.082135895494003e-05	-0.00011763961366750841	-9.091297530069986e-05	-0.00011775828301624491
0.565929974564078	0.00110722582248519	0.0011083443594519702	0.0012819260265210086	0.001283219844102758	0.0013875474120728895	0.001388947105093886	0.0015043503491992886	0.0015058670476481627	0.0017632407259645414	0.0017650164941344537	0.16030034054547743	0.16029926750187865	-9.03757542017325e-05	-0.00011776778700889334	-9.046692104219822e-05	-0.00011788658565287102
0.569339987351735	0.0011069805081890289	0.0011080987973354417	0.001281642005840338	0.0012829355367667376	0.0013872399900163178	0.0013886393729243027	0.0015040170483778916	0.0015055334107901257	0.0017628500655487653	0.001764625440282708	0.16030034034337343	0.16029926729977745	-8.993203492563273e-05	-0.00011789570562342755	-9.002275416142291e-05	-0.00011801463330401996
0.5727705471818436	0.0011067349278501971	0.0011078529689074815	0.0012813576771362695	0.0012826509210964422	0.0013869322345550444	0.001388331307013698	0.0015036833860832578	0.0015051994120944107	0.0017624589814457332	0.0017642339623170087	0.16030034013760944	0.16029926709401274	-8.949019400822378e-05	-0.00011802336729355156	-8.958046753554383e-05	-0.00011814242375313144
0.5762217778606706	0.0011064890820060402	0.0011076068747059775	0.0012810730410308638	0.001282365997714552	0.001386624146362341	0.001388022908036016	0.001503349363045276	0.0015048650522916437	0.0017620674745108312	0.0017638420610936038	0.16030033992811266	0.16029926688451912	-8.905022435470866e-05	-0.00011815076979160288	-8.914005406168712e-05	-0.0001182699547696564
0.5796938039404782	0.0011062429711985468	0.001107360515273468	0.0012807880981515476	0.0012820807672491365	0.0013863157261172902	0.0013877141766710272	0.0015030149800001468	0.0015045303321187678	0.0017616755456068365	0.0017634497374761386	0.16030033971482016	0.1602992666712271	-8.861211889546472e-05	-0.00011827791088314665	-8.870150666198673e-05	-0.00011839722411499665
0.5831867507240184	0.0011059965959743722	0.0011071138911571618	0.00128050284913116	0.0012817952303336702	0.0013860069745048234	0.0013874051136043561	0.0015026802376904057	0.001504195252319069	0.001761283195603955	0.0017630569923356993	0.1603003394976586	0.16029926645406625	-8.817587058257415e-05	-0.00011840478832131351	-8.826481828219657e-05	-0.0001185242295412281
0.5867007442690553	0.0011057499568848678	0.0011068670029089607	0.0012802172946079677	0.001281509387607057	0.0013856978922157472	0.0013870957195275028	0.0015023451368649673	0.0015038598136422091	0.0017608904253798574	0.0017626638265508335	0.16030033927656084	0.1602992662329699	-8.774147239204444e-05	-0.00011853139985079642	-8.782998189096891e-05	-0.00011865096879021264
0.5902359113929144	0.001105503054486083	0.0011066198510854815	0.0012799314352256773	0.00128122323971366	0.0013853884799467622	0.0013867859951378753	0.0015020096782791222	0.0015035240168442463	0.001760497235819696	0.0017622702410075893	0.1603003390514543	0.1602992660078638	-8.730891732358637e-05	-0.0001186577432062963	-8.739699048146421e-05	-0.0001187774395955965
0.5937923796770596	0.0011052558893387989	0.0011063724362480696	0.001279645271633472	0.0012809367873033173	0.001385078738400494	0.0013864759411387991	0.0015016738626945885	0.0015031878626876698	0.0017601036278161516	0.0017618762365995454	0.1603003388222664	0.16029926577867906	-8.687819839972577e-05	-0.00011878381611296618	-8.696583706882532e-05	-0.00011890363967909101
0.597370277471697	0.001105008462008544	0.0011061247589628257	0.001279358804486034	0.001280650031031369	0.001384768668285514	0.00138616555823957	0.0015013376908795343	0.0015028513519414143	0.0017597096022694528	0.0017614818142278395	0.1603003385889233	0.1602992655453371	-8.644930866658074e-05	-0.00011890961628618912	-8.653651469128776e-05	-0.00011902956675313714
0.6009697339004076	0.0011047607730656145	0.0011058768198006232	0.0012790720344435574	0.0012803629715586798	0.0013844582703163681	0.0013858548471554508	0.0015010011636085935	0.0015025144853809023	0.0017593151600874223	0.0017610869748012061	0.16030033835134824	0.16029926530776412	-8.602224119394486e-05	-0.00011903514143263294	-8.610901641292745e-05	-0.00011915521852334798
0.6045908788648067	0.0011045128230850946	0.0011056286193371243	0.0012787849621717826	0.001280075609551657	0.0013841475452135957	0.0013855438086077085	0.0015006642816629112	0.0015021772637880623	0.001758920302185497	0.0017606917192360036	0.16030033810946728	0.16029926506588668	-8.559698907489866e-05	-0.0001191603892488069	-8.568333531935868e-05	-0.00011928059268373481
0.6082338430492322	0.0011042646126468746	0.001105380158152808	0.001278497588342014	0.0012797879456822876	0.0013838364937037604	0.0013852324433236383	0.0015003270458301546	0.001501839687951354	0.0017585250294867613	0.0017602960484562468	0.16030033786320133	0.16029926481962084	-8.517354542389444e-05	-0.00011928535741989599	-8.525946451876099e-05	-0.00011940568691770626
0.611898757925461	0.0011040161423356803	0.001105131436832989	0.0012782099136311488	0.0012794999806281478	0.0013835251165194816	0.0013849207520365962	0.0014999894569045524	0.001501501758665808	0.0017581293429219916	0.0017598999633936495	0.1603003376124691	0.16029926456888985	-8.475190338028127e-05	-0.00011941004362353569	-8.483739714187921e-05	-0.00011953049889817935
0.6155857557574533	0.001103767412741078	0.0011048824559678305	0.0012779219387216907	0.0012792117150724344	0.0013832134143994413	0.0013846087354860196	0.0014996515156869145	0.001501163476733045	0.0017577332434296701	0.0017595034649876386	0.16030033735719196	0.1602992643136128	-8.433205610586247e-05	-0.00011953444552631476	-8.44171263446325e-05	-0.00011965502629113223
0.6192949696061266	0.0011035184244575134	0.0011046332161523773	0.0012776336643017896	0.001278923149703986	0.001382901388088433	0.0013842963944174429	0.0014993132229846665	0.001500824842961302	0.0017573367319560329	0.001759106554185407	0.16030033709728334	0.16029926405370698	-8.39139967839797e-05	-0.00011965856078394177	-8.399864530447831e-05	-0.00011977926675105222
0.6230265333341571	0.0011032691780843132	0.0011043837179865626	0.0012773450910652437	0.001278634285217306	0.0013825890383373728	0.001383983729582543	0.001498974579611873	0.0015004858581654649	0.001756939809455096	0.0017587092319419249	0.16030033683266356	0.1602992637890887	-8.349771862323219e-05	-0.00011978238704479782	-8.358194722132839e-05	-0.00011990321792137992
0.6267805816108112	0.0011030196742257232	0.001104133962075242	0.0012770562197115488	0.001278345122312591	0.001382276365903324	0.0013836707417391502	0.0014986355863892689	0.0015001465231670936	0.0017565424768886898	0.0017583114992199946	0.16030033656324358	0.16029926351967094	-8.30832148531746e-05	-0.00011990592194538463	-8.316702532012998e-05	-0.00012002687743956075
0.6305572499168048	0.0011027699134909172	0.0011038839490282054	0.0012767670509458984	0.0012780556616957528	0.0013819633715495354	0.0013833574316512703	0.0014982962441442856	0.0014998068387944569	0.0017561447352264883	0.001757913356990269	0.16030033628893955	0.16029926324536864	-8.267047872764777e-05	-0.00012002916311387724	-8.275387284517599e-05	-0.00012015024292727494
0.634356674549194	0.00110251989649402	0.0011036336794601977	0.0012764775854792194	0.0012777659040784349	0.0013816500560454464	0.0013830438000891419	0.001497956553711073	0.0014994668058825468	0.0017557465854460457	0.001757514806231283	0.16030033600966218	0.16029926296609154	-8.225950352122591e-05	-0.00012015210816634925	-8.234248306582259e-05	-0.00012027331200037406
0.6381789926262927	0.001102269623854134	0.0011033831539909453	0.001276187824028206	0.0012774758501780462	0.0013813364201667457	0.0013827298478292123	0.0014976165159305463	0.0014991264252731218	0.0017553480285328314	0.0017571158479294997	0.16030033572531954	0.16029926268175326	-8.18502825316314e-05	-0.00012027475470899329	-8.193284927443534e-05	-0.0001203960822649397
0.642024342092622	0.0011020190961953539	0.0011031323732451758	0.0012758977673153207	0.0012771855007177888	0.001381022464695363	0.0013824155756542117	0.0014972761316503884	0.0014987856978147254	0.0017549490654802566	0.0017567164830793326	0.16030033543581865	0.16029926239225636	-8.14428090813446e-05	-0.0001203971003415627	-8.152496478350257e-05	-0.00012051855131345324
0.6458928617238878	0.0011017683141467897	0.0011028813378526326	0.0012756074160688367	0.0012768948564266661	0.0013807081904195111	0.0013821009843531492	0.001496935401725105	0.0014984446243627167	0.0017545496972897145	0.0017563167126831824	0.16030033514107028	0.16029926209750897	-8.103707651230252e-05	-0.00012051914264915586	-8.111882293010408e-05	-0.0001206407167311796
0.6497846911319898	0.0011015172783425894	0.0011026300484481067	0.0012753167710228568	0.0012766039180395227	0.0013803935981337215	0.0013817860747213555	0.0014965943270160316	0.001498103205779305	0.0017541499249706114	0.0017559165377514711	0.16030033484097575	0.16029926179741594	-8.063307819022869e-05	-0.00012064087920898858	-8.071441707330207e-05	-0.00012076257609305863
0.6536999707700591	0.0011012659894219568	0.0011023785056714457	0.001275025832917335	0.001276312686297061	0.0013800786886388487	0.0013814708475604932	0.0014962529083913728	0.0014977614429335724	0.0017537497495403987	0.0017555159593026725	0.16030033453543918	0.16029926149188206	-8.023080750302336e-05	-0.00012076230758739648	-8.031174059422441e-05	-0.00012088412696276141
0.6576388419375281	0.0011010144480291788	0.0011021267101675874	0.0012747346024981133	0.00127602116194587	0.0013797634627421228	0.001381155303678606	0.0014959111467262361	0.0014974193367015018	0.0017533491720246072	0.0017551149783633562	0.1603003342243602	0.1602992611808057	-7.983025786190145e-05	-0.00012088342534261054	-7.991078689650877e-05	-0.00012100536689463315
0.661601446785229	0.001100762654813635	0.0011018746625865684	0.0012744430805169183	0.001275729345738445	0.0013794479212571396	0.0013808394438901178	0.0014955690429026389	0.0014970768879660075	0.0017529481934568788	0.0017547135959682008	0.16030033390764087	0.1602992608640868	-7.943142269781212e-05	-0.00012100423001831784	-7.951154940685767e-05	-0.00012112629343358217
0.6655879283205246	0.0011005106104298354	0.001101622363583559	0.0012741512677314222	0.0012754372384332136	0.001379132065003946	0.001380523269015883	0.0014952265978095693	0.0014967340976169677	0.0017525468148790078	0.0017543118131600514	0.16030033358517745	0.16029926054162583	-7.903429546612939e-05	-0.00012112471915171064	-7.911402157262382e-05	-0.00012124690411202677
0.6695984304124688	0.001100258315537425	0.0011013698138188713	0.0012738591649052403	0.001275144840794563	0.0013788158948089889	0.001380206779883201	0.001494883812342985	0.0014963909665512446	0.0017521450373409657	0.0017539096309899334	0.1603003332568659	0.160299260213317	-7.863886964437627e-05	-0.00012124489026965612	-7.871819686308679e-05	-0.00012136719645194916
0.6736330977969988	0.0011000057708012226	0.0011011170139579951	0.001273566772807972	0.0012748521535928762	0.00137849941150522	0.0013798899773258568	0.0014945406874058663	0.0014960474956727328	0.001751742861900946	0.001753507050517111	0.16030033292259957	0.16029925987905194	-7.824513873039285e-05	-0.00012136474088614291	-7.832406877134046e-05	-0.00012148716796750447
0.6776920760821589	0.001099752976891221	0.0011008639646716014	0.001273274092215211	0.0012745591776045218	0.0013781826159320577	0.0013795728621841207	0.001494197223908221	0.0014957036858923541	0.0017513402896253759	0.0017531040728090838	0.16030033258226878	0.16029925953872376	-7.785309624575021e-05	-0.0001214842685072215	-7.79316308125444e-05	-0.00012160681616246727
0.6817755117533548	0.0010994999344826329	0.0011006106666355832	0.0012729811239085833	0.0012742659136119182	0.0013778655089354676	0.0013792554353048033	0.0014938534227671447	0.0014953595381281297	0.0017509373215889889	0.0017527006989416654	0.16030033223576826	0.1602992591922262	-7.746273573180917e-05	-0.00012160347062534216	-7.75408765222585e-05	-0.00012172613852784453
0.6858835521786408	0.0010992466442558933	0.0011003571205310638	0.0012726878686757687	0.00127397236240354	0.0013775480913679524	0.001378937697541266	0.001493509284906817	0.0014950150533051714	0.0017505339588748175	0.0017522969299989832	0.1603003318829799	0.16029925883944182	-7.707405075563223e-05	-0.00012172234472862531	-7.715179945799733e-05	-0.0001218451325444847
0.6900163456140378	0.0010989931068966913	0.001100103327044424	0.0012723943273105216	0.0012736785247739434	0.0013772303640885843	0.0013786196497534652	0.0014931648112585583	0.001494670232355736	0.0017501302025742602	0.001751892767073532	0.16030033152379483	0.16029925848025742	-7.668703490157358e-05	-0.0001218408882875388	-7.676439320006279e-05	-0.00012196379568407689
0.6941740412088835	0.001098739323095987	0.0010998492868673233	0.001272100500612701	0.0012733844015237943	0.001376912327963065	0.0013783012928079545	0.0014928200027608416	0.001494325076219245	0.0017497260537870957	0.0017514882112661973	0.16030033115809342	0.1602992581145576	-7.630168177835683e-05	-0.00012195909876633326	-7.637865135137756e-05	-0.0001220821254093174
0.6983567890112157	0.001098485293550038	0.001099595000696722	0.0012718063893882913	0.00127308999345989	0.0013765939838636988	0.00137798262757793	0.0014924748603593317	0.001493979585842317	0.0017493215136215267	0.0017510832636862992	0.1603003307857617	0.16029925774222797	-7.591798501696556e-05	-0.0001220769736193228	-7.599456753468181e-05	-0.00012220011916902473
0.702564739973187	0.0010982310189604164	0.0010993404692349012	0.001271511994449437	0.0012727953013951928	0.0013762753326694705	0.0013776636549432569	0.0014921293850069062	0.0014936337621787902	0.0017489165831942122	0.001750677925451622	0.16030033040667246	0.16029925736314302	-7.553593826720162e-05	-0.00012219451028605555	-7.561213539361566e-05	-0.0001223177744005821
0.7067980459565127	0.0010979765000340375	0.0010990856931894913	0.0012712173166144574	0.0012725003261488514	0.0013759563752660444	0.0013773443757905035	0.0014917835776637014	0.0014932876061897681	0.0017485112636303085	0.0017502721976884535	0.16030033002070798	0.1602992569771809	-7.515553520293095e-05	-0.00012231170619936282	-7.52313485960221e-05	-0.00012243508853487794
0.7110568597379514	0.001097721737483174	0.0010988306732734817	0.0012709223567078758	0.0012722050685462182	0.0013756371125458009	0.0013770247910129406	0.0014914374392971251	0.0014929411188436346	0.0017481055560634917	0.0017498660815316153	0.16030032962774365	0.16029925658422084	-7.477676951914147e-05	-0.00012242855878091818	-7.485220083114363e-05	-0.00012255205899192045
0.7153413350148182	0.0010974667320254852	0.0010985754102052602	0.0012706271155604484	0.001271909529418893	0.0013753175454078584	0.0013767049015105987	0.0014910909708818962	0.001492594301116088	0.001747699461636009	0.0017494595781244978	0.1603003292276533	0.16029925618413016	-7.43996349308329e-05	-0.00012254506543912802	-7.447468580742966e-05	-0.00012266868317722945
0.7196516264105322	0.0010972114843840347	0.0010983199047086176	0.0012703315940091925	0.0012716137096047313	0.0013749976747581198	0.0013763847081902866	0.0014907441734000678	0.001492247153990176	0.0017472929814986954	0.001749052688619103	0.16030032882030054	0.16029925577678092	-7.40241251762086e-05	-0.00012266122357496023	-7.409879725647772e-05	-0.0001227849584885532
0.7239878894801961	0.001096955995287314	0.0010980641575127836	0.001270035792897396	0.0012713176099478766	0.0013746775015092648	0.0013760642119656126	0.0014903970478410673	0.0014918996784563235	0.001746886116811026	0.0017486454141760687	0.16030032840556105	0.160299255362045	-7.365023401439963e-05	-0.00012277703057794742	-7.372452893045223e-05	-0.00012290088231176055
0.7283502807162107	0.0010967002654692656	0.0010978081693524412	0.0012697397130746666	0.001271021231298792	0.0013743570265808186	0.0013757434137570271	0.0014900495952017178	0.0014915518755123547	0.0017464788687411431	0.0017482377559647148	0.16030032798329494	0.1602992549397813	-7.327795522404923e-05	-0.0001228924838237444	-7.33518746029449e-05	-0.0001230164520218957
0.7327389575539218	0.0010964442956693083	0.001097551940967755	0.0012694433553969383	0.0012707245745142762	0.0013740362508991542	0.0013754223144918352	0.0014897018164862796	0.0014912037461635446	0.0017460712384658936	0.0017478297151630748	0.16030032755337173	0.1602992545098607	-7.290728260817003e-05	-0.0001230075806826214	-7.298082806911355e-05	-0.00012313166498389982
0.7371540783773028	0.0010961880866323522	0.001097295473104391	0.0012691467207265118	0.0012704276404574982	0.0013737151753975183	0.001375100915104236	0.0014893537127064645	0.0014908552914226266	0.0017456632271708667	0.0017474212929579284	0.16030032711564857	0.16029925407214163	-7.253820998778804e-05	-0.00012312231850880595	-7.26113831451547e-05	-0.00012324651855166735
0.74159580252467	0.0010959316391088308	0.0010970387665135385	0.0012688498099320713	0.0012701304299980256	0.0013733938010160901	0.001374779216535343	0.0014890052848814826	0.0014905065123098377	0.0017452548360504258	0.0017470124905448455	0.16030032666998473	0.16029925362647976	-7.217073120580064e-05	-0.00012323669464670006	-7.224353366835912e-05	-0.0001233610100679905
0.746064290294433	0.0010956749538547144	0.001096781821951931	0.0012685526238887144	0.00126983294401183	0.0013730721287019726	0.0013744572197332203	0.0014886565340380617	0.0014901574098529359	0.0017448460663077447	0.0017466033091282104	0.16030032621623563	0.16029925317273283	-7.180484012828114e-05	-0.0001233507064337669	-7.187727349744488e-05	-0.00012347513686550293
0.7505597029508803	0.0010954180316315408	0.0010965246401818762	0.0012682551634779784	0.0012695351833813438	0.0013727501594092387	0.0013741349256528991	0.0014883074612104831	0.0014898079850872534	0.0017444369191548486	0.0017461937499212684	0.16030032575425376	0.16029925271075576	-7.14405306405097e-05	-0.0001234643511932032	-7.15125965109753e-05	-0.00012358889626390424
0.7550822027299987	0.0010951608732064318	0.0010962672219712716	0.001267957429587866	0.0012692371489954636	0.0013724278940989588	0.00137381233525643	0.001487958067440614	0.0014894582390557018	0.0017440273958126455	0.0017457838141461568	0.16030032528389054	0.16029925224039618	-7.107779664725089e-05	-0.00012357762623493862	-7.114949660866343e-05	-0.00012370228557229135
0.7596319528453285	0.0010949034793521265	0.001096009568093635	0.0012676594231128724	0.0012689388417495922	0.001372105333739242	0.0013734894495128847	0.001487608353777941	0.0014891081728088272	0.0017436174975109706	0.0017453735030339514	0.16030032480499654	0.1602992517615037	-7.071663207697254e-05	-0.000123690528862741	-7.078796771239904e-05	-0.00012381530209087943
0.7642091174938536	0.0010946458508469883	0.0010957516793281194	0.0012673611449540154	0.0012686402625456518	0.0013717824793052283	0.0013731662693984015	0.0014872583212795884	0.001488757787404821	0.001743207225488609	0.0017449628178246828	0.160300324317413	0.16029925127392264	-7.035703087768241e-05	-0.00012380305636705558	-7.042800376413916e-05	-0.0001239279431076712
0.7688138618619275	0.0010943879884750425	0.0010954935564595392	0.0012670625960188558	0.0012683414122921202	0.001371459331779164	0.0013728427958962035	0.0014869079710103609	0.0014884070839095616	0.001742796580993344	0.0017445517597673924	0.16030032382098017	0.16029925077749385	-6.999898701756657e-05	-0.00012391520602672568	-7.006959872610241e-05	-0.0001240402058985679
0.7734463521312342	0.0010941298930259922	0.0010952352002783963	0.001266763777221524	0.00126804229190405	0.0013711358921503897	0.0013725190299966425	0.0014865573040427793	0.0014880560633966494	0.0017423855652819885	0.0017441403301201592	0.16030032331554467	0.1602992502720619	-6.96424944865992e-05	-0.0001240269751107137	-6.9712746582129e-05	-0.00012415208772997843
0.7781067554847866	0.0010938715652952446	0.001094976611580902	0.0012664646894827577	0.001267742902303109	0.0013708121614154011	0.0013721949726972062	0.0014862063214570959	0.0014877047269474279	0.0017419741796204263	0.0017437285301501394	0.16030032280093642	0.16029924975745882	-6.928754729321196e-05	-0.00012413836087321606	-6.935744133493293e-05	-0.00012426358585398978
0.7827952401129585	0.0010936130060839344	0.001094717791168999	0.0012661653337299166	0.001267443244417594	0.0013704881405778664	0.0013718706250025851	0.001485855024341343	0.001487353075651023	0.001741562425283646	0.0017433163611336058	0.16030032227699123	0.16029924923351618	-6.89341394695675e-05	-0.00012424936056337765	-6.900367700965471e-05	-0.00012437469751480634
0.7875119752195561	0.0010933542161989428	0.0010944587398503843	0.0012658657108970141	0.001267143319182459	0.0013701638306486356	0.0013715459879246458	0.0014855034137913525	0.0014870011106043765	0.0017411503035557746	0.0017429038243559818	0.1603003217435406	0.16029924870007112	-6.858226506664677e-05	-0.00012435997141541089	-6.865144765227926e-05	-0.00012448541994591888
0.792257131027923	0.001093095196452928	0.0010941994584385368	0.0012655658219247474	0.001266843127539354	0.0013698392326458085	0.001371221062482515	0.0014851514909107947	0.0014866488329122656	0.0017407378157301208	0.0017424909211118777	0.1603003212004108	0.16029924815694288	-6.82319181549984e-05	-0.00012447019065103815	-6.830074732702696e-05	-0.0001245957503655526
0.7970308787870847	0.0010928359476643412	0.001093939947752736	0.0012652656677605196	0.0012665426704366331	0.0013695143475947324	0.0013708958497025742	0.0014847992568112083	0.0014862962436873516	0.0017403249631092132	0.0017420776527051298	0.16030032064742797	0.1602992476039632	-6.788309282645955e-05	-0.00012458001548226738	-6.795157011979525e-05	-0.00012470568598288434
0.8018333907779276	0.0010925764706574603	0.001093680208618091	0.0012649652493584747	0.001266241948829408	0.0013691891765280546	0.0013705703506185127	0.001484446712612031	0.001485943344050204	0.0017399117470048317	0.0017416640204488453	0.16030032008440956	0.1602992470409481	-6.753578319412812e-05	-0.00012468944311122554	-6.760391013735378e-05	-0.00012481522399676592
0.8066648403194178	0.0010923167662624013	0.0010934202418655563	0.001264664567679511	0.001265940963679546	0.0013688637204857209	0.0013702445662713283	0.0014840938594406269	0.001485590135129324	0.001739498168738045	0.001741250025665418	0.1603003195111743	0.1602992464677172	-6.718998338925419e-05	-0.0001247984707251626	-6.725776150648399e-05	-0.00012492436159383669
0.8115254017748545	0.001092056835315157	0.0010931600483319686	0.001264363623691331	0.0012656397159557194	0.0013685379805150571	0.0013699184977093905	0.0014837406984323435	0.0014852366180611973	0.0017390842296392628	0.0017408356696866003	0.16030031892753813	0.16029924588408787	-6.684568756451514e-05	-0.0001249070955018916	-6.691311837253577e-05	-0.00012503309594680267
0.8164152505581643	0.0010917966786576025	0.0010928996288600559	0.001264062418368441	0.0012653382066334278	0.0013682119576707333	0.0013695921459884496	0.0014833872307305057	0.0014848827939903048	0.0017386699310482491	0.0017404209538535065	0.16030031833331354	0.16029924528986642	-6.650288989434872e-05	-0.00012501531461062143	-6.656997490300798e-05	-0.00012514142421998775
0.8213345631402307	0.0010915362971375378	0.0010926389842984732	0.0012637609526922038	0.0012650364366950243	0.0013678856530148478	0.001369265512171672	0.0014830334574864748	0.0014845286640691715	0.0017382552743141816	0.0017400058795166708	0.1603003177283057	0.16029924468486018	-6.616158456893007e-05	-0.00012512312520140956	-6.622832528446754e-05	-0.00012524934356450412
0.8262835170552626	0.0010912756916087011	0.001092378115501821	0.0012634592276508576	0.0012647344071297366	0.0013675590676169407	0.001368938597329673	0.0014826793798596802	0.0014841742294583937	0.0017378402607956837	0.0017395904480360846	0.1603003171123188	0.16029924406887824	-6.582176580197108e-05	-0.00012523052441865135	-6.5888163725214e-05	-0.0001253568511230263
0.8312622909072027	0.0010910148629307958	0.0010921170233306706	0.0012631572442395372	0.001264432118933707	0.001367232202554011	0.0013686114025405287	0.0014823249990176394	0.0014838194913266642	0.0017374248918608545	0.0017391746607812264	0.160300316485154	0.1602992434417193	-6.54834278273897e-05	-0.00012533750939630606	-6.554948445106068e-05	-0.00012546394402207506
0.8362710643761712	0.0010907538119695123	0.0010918557086515897	0.0012628550034603121	0.0012641295731100181	0.0013669050589105542	0.0013682839288898484	0.0014819703161360017	0.0014834644508508188	0.0017370091688873194	0.0017387585191311096	0.16030031584660903	0.1602992428031784	-6.514656489681192e-05	-0.0001254440772521237	-6.521228170788818e-05	-0.00012557061937656933
0.8413100182249524	0.001090492539596558	0.0010915941723371634	0.0012625525063222056	0.0012638267706687125	0.001366577637778609	0.001367956177470762	0.0014816153323985756	0.0014831091092158588	0.0017365930932622608	0.0017383420244743103	0.16030031519647844	0.16029924215305003	-6.48111712822641e-05	-0.0001255502250930296	-6.487654976461421e-05	-0.00012567687429582142
0.8463793343055166	0.0010902310466896772	0.0010913324152660219	0.0012622497538412368	0.0012635237126268298	0.0013662499402577655	0.0013676281493839625	0.0014812600489973618	0.0014827534676149891	0.0017361766663824556	0.0017379251782090159	0.16030031453454635	0.16029924149112432	-6.447724127678356e-05	-0.0001256559500170673	-6.454228290650454e-05	-0.00012578270587088047
0.8514791955655843	0.0010899693341326778	0.0010910704383228693	0.0012619467470404314	0.0012632204000084337	0.0013659219674552058	0.001367299845737759	0.0014809044671325947	0.001482397527249652	0.0017357598896543262	0.0017375079817430648	0.16030031386060406	0.16029924081718602	-6.414476919239243e-05	-0.00012576124910862463	-6.420947543944733e-05	-0.0001258881111826926
0.8566097860552276	0.0010897074028154523	0.001090808242398496	0.0012616434869498613	0.0012629168338446348	0.0013655937204857336	0.0013669712676480756	0.0014805485880127623	0.0014820412893295563	0.0017353427644939635	0.0017370904364939696	0.16030031317443214	0.1602992401310184	-6.38137493601254e-05	-0.00012586611943948833	-6.387812169006413e-05	-0.00012599308730221193
0.861771290933513	0.0010894452536340084	0.0010905458283898134	0.0012613399746066744	0.0012626130151736261	0.0013652652004718106	0.0013666424162385052	0.0014801924128546517	0.0014816847550727125	0.001734925292327173	0.0017366725438889782	0.16030031247580753	0.1602992394323975	-6.348417613227797e-05	-0.00012597055807217483	-6.354821600351723e-05	-0.00012609763128651474
0.8669638964751838	0.0010891828874904901	0.0010902831971998778	0.001261036211055118	0.0012623089450407071	0.0013649364085435674	0.0013663132926403285	0.0014798359428833759	0.0014813279257054714	0.0017345074745895204	0.0017362543053650974	0.1603003117645052	0.1602992387211001	-6.315604387896467e-05	-0.00012607456205449008	-6.321975274550806e-05	-0.0001262017401827964
0.8721877900773816	0.0010889203052932043	0.001090020349737914	0.0012607321973465678	0.0012620046244983189	0.001364607345838871	0.0013659838979925454	0.001479479179332407	0.0014809708024625492	0.0017340893127263596	0.0017358357223691374	0.16030031104029258	0.16029923799689275	-6.282934698953468e-05	-0.00012617812842141696	-6.289272630063958e-05	-0.00012630541102487403
0.877443160266411	0.0010886575079566438	0.001089757286919338	0.0012604279345395618	0.0012617000546060624	0.001364278013503323	0.0013656542334419145	0.0014791221234436186	0.0014806133865870672	0.0017336708081928801	0.0017354167963577545	0.1603003103029368	0.16029923725954304	-6.250407987554163e-05	-0.00012628125420161007	-6.256713107208323e-05	-0.00012640864083285352
0.8827301967045416	0.0010883944964015114	0.001089494009665784	0.001260123423699818	0.0012613952364307368	0.0013639484126902947	0.0013653243001429843	0.001478764776467307	0.001480255679330587	0.0017332519624541404	0.0017349975287974833	0.1603003095522021	0.1602992365088133	-6.218023696535901e-05	-0.00012638393640651557	-6.224296148371611e-05	-0.00012651142661768144
0.8880490901968541	0.0010881312715547511	0.0010892305189051307	0.0012598186659002826	0.001261090171046368	0.001363618544560982	0.0013649940992581109	0.0014784071396622325	0.0014798976819531367	0.001732832776985112	0.0017345779211647792	0.1603003087878396	0.16029923574445712	-6.185781270667823e-05	-0.0001264861720355337	-6.192021197909403e-05	-0.00012661376537842495
0.8934000326981257	0.0010878678343495694	0.0010889668155715274	0.0012595136622211396	0.0012607848595342333	0.0013632884102844137	0.0013646636319575012	0.001478049214295657	0.0014795393957232536	0.0017324132532707274	0.0017341579749460697	0.1603003080096058	0.16029923496622708	-6.15368015683404e-05	-0.000126587958079738	-6.159887701948086e-05	-0.00012671565409910768
0.8987832173197573	0.0010876041857254587	0.0010887029006054166	0.001259208413749854	0.0012604793029828913	0.0013629580110374856	0.0013643328994192483	0.001477691001643371	0.0014791808219180177	0.0017319933928058992	0.0017337376916377746	0.16030030721724706	0.16029923417387387	-6.121719803714454e-05	-0.0001266892915156026	-6.127895108715142e-05	-0.00012681708975531558
0.904198838336744	0.0010873403266282214	0.0010884387749535555	0.001258902921581186	0.0012601735024882076	0.0013626273480050037	0.0013640019028293413	0.0014773325029897276	0.0014788219618230745	0.0017315731970955746	0.0017333170727463565	0.16030030641050913	0.1602992333671424	-6.089899661904097e-05	-0.00012679016930727816	-6.096042868225515e-05	-0.00012691806930786864
0.9096470911946843	0.0010870762580100076	0.0010881744395690577	0.0012585971868172422	0.0012598674591534059	0.0013622964223797044	0.0013636706433817316	0.0014769737196276876	0.0014784628167326906	0.001731152667654783	0.0017328961197883692	0.16030030558913022	0.16029923254576767	-6.058219183835423e-05	-0.0001268905884053706	-6.064330432370424e-05	-0.0001270185897039311
0.915128172516836	0.0010868119808293243	0.0010879098954113963	0.0012582912105674868	0.0012595611740890647	0.0013619652353623057	0.0013633391222783366	0.001476614652858839	0.0014781033879497662	0.0017307318060086532	0.001732474834290479	0.1603003047528409	0.16029923170948535	-6.0266778239420615e-05	-0.00012699054574993873	-6.032757255051979e-05	-0.0001271186478813413
0.9206422801112097	0.0010865474960510746	0.0010876451434464497	0.0012579849939487796	0.0012592546484131721	0.0013616337881615103	0.001363007340729087	0.0014762553039934499	0.0014777436767858853	0.0017303106136924813	0.0017320532177895259	0.16030030390137479	0.1602992308580239	-5.9952750386338405e-05	-0.0001270900382706608	-6.00132279202914e-05	-0.00012721824076439292
0.9261896129777101	0.001086282804646573	0.0010873801846465146	0.0012576785380854015	0.001258947883251145	0.0013613020819940578	0.0013626752999519494	0.0014758956743504813	0.0014773836845613458	0.001729889092251745	0.0017316312718325488	0.16030030303445347	0.16029922999110888	-5.9640102860344935e-05	-0.0001271890628808392	-5.9700265010301234e-05	-0.0001273173652664994
0.931770371315315	0.0010860179075935816	0.0010871150199903406	0.0012573718441090903	0.0012586408797358633	0.0013609701180847564	0.0013623430011729595	0.001475535765257644	0.0014770234126051933	0.0017294672432421722	0.001731208997976839	0.16030030215179727	0.16029922910845915	-5.932883026259217e-05	-0.00012728761648395093	-5.938867841585871e-05	-0.00012741601828702986
0.9373847565293029	0.001085752805876325	0.0010868496504631451	0.001257064913159064	0.0012583336390076928	0.001360637897666504	0.0013620104456262638	0.0014751755780514166	0.0014766628622552556	0.0017290450682297535	0.0017307863977899618	0.16030030125312011	0.16029922820979037	-5.9018927213300154e-05	-0.00012738569597109395	-5.9078462750356e-05	-0.0001275141967110871
0.9430329712385201	0.0010854875004855243	0.001086584077056651	0.0012567577463820543	0.0012580261622145276	0.0013603054219803305	0.001361677634554151	0.0014748151140770909	0.0014763020348581785	0.0017286225687908018	0.0017303634728498224	0.16030030033813214	0.16029922729480695	-5.871038835042475e-05	-0.00012748329821898885	-5.876961264758562e-05	-0.0001276118974149476
0.9487152192826929	0.0010852219924184234	0.0010863183007691112	0.0012564503449323406	0.0012577184505118074	0.001359972692275431	0.001361344569207067	0.0014744543746888052	0.0014759409317694676	0.0017281997465119936	0.0017299402247446924	0.16030029940653612	0.16029922636321728	-5.840320833107315e-05	-0.0001275804200928099	-5.846212275993634e-05	-0.0001277091172620648
0.9544317057297852	0.0010849562826788107	0.0010860523226053252	0.001256142709971773	0.0012574105050625552	0.0013596397098091934	0.0013610112508436673	0.0014740933612495796	0.0014755795543535143	0.001727776602990399	0.0017295166550732517	0.16030029845803265	0.16029922541472008	-5.809738183142066e-05	-0.0001276770584459075	-5.815598775681108e-05	-0.00012780585309934978
0.9601826368833979	0.0010846903722770476	0.0010857861435766786	0.001255834842669809	0.0012571023270374117	0.0013593064758472319	0.0013606776807308502	0.0014737320751313434	0.001475217903983635	0.0017273531398335341	0.0017290927654446358	0.16030029749230965	0.1602992244490029	-5.779290354544775e-05	-0.00012777321011731013	-5.7851202326458795e-05	-0.00012790210176216732
0.9659682202902156	0.0010844242622300995	0.0010855197647011608	0.0012555267442035398	0.001256793917614655	0.0013589729916634273	0.0013603438601437847	0.00147337051771499	0.001474855982042113	0.0017269293586594018	0.0017286685574784747	0.1603002965090588	0.16029922346575617	-5.7489768185703394e-05	-0.00012786887193372287	-5.7547761178250445e-05	-0.00012799786007844371
0.9717886647474951	0.0010841579535615523	0.0010852531870033928	0.0012552184157577227	0.0012564852779802344	0.0013586392585399531	0.0013600097903659204	0.00147300869039039	0.0014744937899202216	0.0017265052610965213	0.001728244032804928	0.16030029550795794	0.16029922246466358	-5.718797048488711e-05	-0.00012796404071241385	-5.724565903857115e-05	-0.00012809312486011804
0.9776441803106027	0.001083891447301647	0.001084986411514657	0.0012549098585248092	0.001256176409327811	0.0013583052777672972	0.0013596754726890616	0.001472646594556446	0.0014741313290182738	0.001726080848783985	0.0017278191930647437	0.16030029448868788	0.16029922144540007	-5.6887505192393384e-05	-0.00012805871325438645	-5.69448906500708e-05	-0.0001281878929019209
0.9835349783005937	0.0010836247444873071	0.0010847194392729245	0.0012546010737049867	0.001255867312858778	0.001357971050644325	0.0013593409084133833	0.0014722842316211196	0.001473768600745648	0.0017256561233714995	0.001727394039909284	0.16030029345091515	0.16029922040763367	-5.658836707471415e-05	-0.00012815288634482336	-5.664545077643801e-05	-0.00012828216099114442
0.9894612713118381	0.0010833578461621621	0.001084452271322877	0.0012542920625061963	0.0012555579897822952	0.0013576365784782997	0.001359006098847453	0.0014719216030014675	0.0014734056065208337	0.0017252310865194182	0.0017269685750005764	0.160300292394302	0.16029921935103222	-5.629055092024049e-05	-0.00012824655676424435	-5.634733419897231e-05	-0.0001283759259009809
0.9954232732196957	0.00108309075337657	0.001084184908715937	0.0012539828261441612	0.0012552484413153203	0.0013573018625848857	0.001358671045308284	0.0014715587101236775	0.0014730423477714522	0.001724805739898788	0.0017265428000113507	0.16030029131851217	0.16029921827524796	-5.599405153280945e-05	-0.0001283397212738513	-5.6050535716722916e-05	-0.00012846918439046728
1.0014211991882311	0.0010828234671876609	0.0010839173525103	0.001253673365842445	0.0012549386686826463	0.0013569669042882463	0.0013583357491213546	0.0014711955544231164	0.0014726788259343206	0.001724380085191401	0.0017261167166250921	0.16030029022319137	0.1602992171799354	-5.5698863735090254e-05	-0.00012843237662335527	-5.5755050147140994e-05	-0.00012856193320587295
1.0074552656779823	0.001082555988659342	0.0010836496037709498	0.0012533636828324466	0.0012546286731169173	0.0013566317049210058	0.0013580002116206557	0.001470832137344346	0.0014723150424554574	0.0017239541240898204	0.0017256903265360718	0.16030028910798766	0.16029921606473854	-5.5404982369403055e-05	-0.00012852451955291944	-5.546087232714825e-05	-0.0001286541690836418
1.013525690453769	0.0010822883188623417	0.001083381663569694	0.0012530537783534575	0.0012543184558586704	0.0013562962658243373	0.0013576644341486948	0.0014704684603411796	0.0014719509987901375	0.0017235278582974389	0.0017252636314493937	0.16030028797254015	0.16029921492929924	-5.511240229322256e-05	-0.00012861614678294497	-5.51679971103336e-05	-0.00012874588874411952
1.0196326925925556	0.0010820204588742296	0.0010831135329851924	0.0012527436536526808	0.0012540080181563753	0.001355960588347978	0.0013573284180565773	0.001470104524876706	0.00147158669640293	0.001723101289528514	0.0017248366330810414	0.160300286816481	0.16029921377324724	-5.482111838370218e-05	-0.00012870725502445168	-5.48764193674528e-05	-0.00012883708889194212
1.0257764924913542	0.0010817524097794474	0.0010828452131029836	0.0012524333099852725	0.0012536973612664504	0.0013556246738502624	0.001356992164704004	0.001469740332423335	0.0014712221367677268	0.001722674419508211	0.001724409333157924	0.16030028563943458	0.1602992125962086	-5.453112553681361e-05	-0.00012879784097746816	-5.458613398910683e-05	-0.00012892776622325242
1.0319573118751795	0.0010814841726693347	0.0010825767050155059	0.0012521227486143652	0.0012533864864533002	0.001355288523698148	0.0013566556754593209	0.0014693758844628309	0.0014708573213677817	0.0017222472499726514	0.001723981733417906	0.16030028444102182	0.16029921139780198	-5.4242418665390035e-05	-0.0001288879013260913	-5.429713588341045e-05	-0.00012901791742003788
1.0381753738050519	0.001081215748642154	0.0010823080098221348	0.001251811970811101	0.0012530753949893552	0.0013549521392672704	0.001356318951699542	0.0014690111824863436	0.0014704922516957572	0.0017218197826689517	0.0017235538356098624	0.16030028322085188	0.16029921017764057	-5.395499269968129e-05	-0.00012897743274042917	-5.400941997631137e-05	-0.0001291075391505747
1.0444309026860459	0.0010809471388031242	0.0010820391286292033	0.0012515009778546688	0.0012527640881550921	0.0013546155219419632	0.0013559819948103973	0.0014686462279944578	0.001470126929253747	0.0017213920193552667	0.0017231256414937228	0.16030028197852908	0.16029920893532817	-5.366884258853344e-05	-0.00012906643187876599	-5.372298121027186e-05	-0.00012919662806709642
1.05072412427539	0.0010806783442644467	0.0010817700625500384	0.0012511897710323326	0.0012524525672390776	0.0013542786731152979	0.0013556448061863703	0.00146828102249723	0.001469761355553328	0.0017209639618008426	0.0017226971528405122	0.1603002807136543	0.16029920767046077	-5.338396329840345e-05	-0.0001291548953861743	-5.343781454696106e-05	-0.00012928518081167795
1.057055265690613	0.0010804093661453307	0.0010815008127049782	0.0012508783516394636	0.0012521408335379829	0.0013539415941891154	0.0013553073872307124	0.0014679155675142142	0.0014693955321155856	0.0017205356117860468	0.0017222683714323928	0.16030027942581646	0.16029920638263276	-5.310034981388656e-05	-0.00012924281989507014	-5.315391496615862e-05	-0.00012937319401412628
1.0634245554177415	0.0010801402055720217	0.001081231380221407	0.00125056672097957	0.0012518288883566413	0.0013536042865740588	0.001354969739355493	0.0014675498645745062	0.0014690294604711612	0.0017201069711024212	0.0017218392990627112	0.1603002781146	0.16029920507142384	-5.281799713569013e-05	-0.00012933020202088308	-5.2871277463756305e-05	-0.00012946066428687342
1.0698322233195456	0.0010798708636778342	0.001080961766233785	0.0012502548803643436	0.0012515167330080631	0.0013532667516896297	0.001354631863981639	0.0014671839152167881	0.0014686631421602864	0.0017196780415527286	0.0017214099375360418	0.16030027677957537	0.16029920373640827	-5.253690028293734e-05	-0.00012941703836721885	-5.2589897054200474e-05	-0.0001295475882311381
1.0762785006438331	0.0010796013416031792	0.0010806919718836722	0.0012499428311136711	0.0012512043688134677	0.0013529289909641926	0.0013542937625389555	0.0014668177209893605	0.0014682965787328214	0.0017192488249509878	0.0017209802886682351	0.1603002754203153	0.1602992023771572	-5.225705429381944e-05	-0.00012950332552841282	-5.230976876949289e-05	-0.00012963396243470537
1.0827636200317978	0.0010793316404955834	0.0010804219983197576	0.0012496305745556835	0.0012508917971023254	0.0013525910058350208	0.001353955436466173	0.0014664512834501777	0.001467929771748291	0.001718819323122527	0.0017205503542864556	0.1603002740363782	0.1602992009932285	-5.197845422140468e-05	-0.00012958906007853876	-5.203088765798336e-05	-0.00012971978346887347
1.089287815526412	0.001079061761509735	0.001080151846697895	0.0012493181120267881	0.0012505790192123938	0.0013522527977483554	0.001353616887210989	0.0014660846041668963	0.001467562722775938	0.0017183895379040298	0.0017201201362292376	0.16030027262731303	0.16029919958417518	-5.17010951373853e-05	-0.00012967423858067928	-5.175324878714527e-05	-0.0001298050478952817
1.0958513225808764	0.001078791705807491	0.0010798815181811135	0.0012490054448716823	0.001250266036489728	0.001351914368159402	0.0013532781162300736	0.0014657176847168978	0.0014671954333947254	0.0017179594711435662	0.0017196896363465093	0.16030027119266724	0.1602991981495375	-5.142497213189712e-05	-0.00012975885758736982	-5.1476847242021284e-05	-0.00012988975226263522
1.1024543780671139	0.0010785214745579266	0.001079611013939672	0.0012486925744434176	0.0012499528502887434	0.0013515757185323918	0.0013529391249891348	0.001465350526687345	0.0014668279051934234	0.001717529124700655	0.0017192588564996652	0.16030026973197287	0.1602991966888545	-5.1150080310424784e-05	-0.00012984291363232758	-5.12016781219482e-05	-0.0001299738930979899
1.1090972202843215	0.0010782510689373531	0.0010793403351510688	0.0012483795021034068	0.0012496394619722288	0.001351236850340617	0.0013525999149629636	0.001464983131675213	0.0014664601397706132	0.0017170985004463027	0.001718827798561596	0.16030026824476054	0.16029919520165084	-5.0876414796480196e-05	-0.00012992640323733484	-5.092773654673255e-05	-0.00013005746692262843
1.115780088967567	0.0010779804901293454	0.0010790694830000744	0.0012480662292214718	0.001249325872911389	0.0013508977650664587	0.0013522604876354198	0.0014646155012873212	0.0014660921387347368	0.001716667600263041	0.0017183964644167272	0.16030026673054418	0.1602991936874442	-5.06039707307282e-05	-0.00013000932290996303	-5.0655017652861956e-05	-0.00013014047024262343
1.1225032252964444	0.0010777097393247796	0.001078798458678768	0.0012477527571758756	0.0012490120844858743	0.0013505584642014314	0.0013519208444995258	0.0014642476371403922	0.0014657239037041442	0.0017162364260449926	0.0017179648559610915	0.16030026518883608	0.1602991921457469	-5.0332743271958025e-05	-0.00013009166914668135	-5.0383516592478195e-05	-0.00013022289954633948
1.1292668719037753	0.0010774388177218525	0.0010785272633865568	0.0012474390873533456	0.0012486980980838164	0.0013502189492461984	0.0013515809870574655	0.0014638795408610623	0.0014653554363071152	0.0017158049796978873	0.0017175329751023371	0.16030026361913471	0.16029919057605624	-5.006272759477959e-05	-0.00013017343842636198	-5.011322853587519e-05	-0.0001303047513104283
1.1360712728843656	0.0010771677265261224	0.0010782558983302162	0.0012471252211491235	0.0012483839151018604	0.0013498792217106466	0.0013512409168206447	0.0014635112140859525	0.0014649867381819192	0.0017153732631391416	0.0017171008237598113	0.16030026202093248	0.16029918897786696	-4.979391889112228e-05	-0.0001302546272151095	-4.984414867076348e-05	-0.00013038602199921812
1.1429166738038161	0.0010768964669505235	0.0010779843647239073	0.0012468111599669824	0.0012480695369451993	0.0013495392831138805	0.0013509006353096984	0.0014631426584616844	0.0014646178109768346	0.0017149412782978774	0.0017166684038645778	0.16030026039371467	0.16029918735066023	-4.952631237066518e-05	-0.00013033523196614993	-4.9576272200993476e-05	-0.0001304667080596622
1.1498033217073829	0.0010766250402154105	0.0010777126637892185	0.0012464969052192795	0.0012477549650276186	0.0013491991349842923	0.0013505601440545706	0.0014627738756449312	0.0014642486563502095	0.0017145090271149833	0.0017162357173594839	0.16030025873695045	0.16029918569390514	-4.9259903258352944e-05	-0.00013041524911472369	-4.9309594347804464e-05	-0.00013054680592627932
1.1567314651288954	0.0010763534475485834	0.0010774407967551847	0.0012461824583269755	0.0012474402007715047	0.0013488587788595885	0.0013502194445945013	0.0014624048673024571	0.0014638792759704851	0.0017140765115431608	0.0017158027661991915	0.16030025705010412	0.1602991840070719	-4.8994686798253806e-05	-0.00013049467508763346	-4.9044110349782954e-05	-0.0001306263120205986
1.1637013540997225	0.0010760816901853073	0.0010771687648583259	0.0012458678207196729	0.001247125245607913	0.0013485182162868055	0.001349878538478107	0.0014620356351111477	0.001463509671516242	0.00171364373354696	0.0017153695523502341	0.16030025533262787	0.16029918228960585	-4.8730658249646064e-05	-0.00013057350629314124	-4.877981546133614e-05	-0.00013070522274682972
1.1707132401577995	0.0010758097693683605	0.0010768965693426712	0.0012455529938356533	0.0012468101009765688	0.0013481774488223921	0.0013495374272633903	0.0014616661807580705	0.001463139844676243	0.0017132106951028407	0.0017149360777910599	0.16030025358396852	0.16029918054095804	-4.8467812888294826e-05	-0.00013065173912429895	-4.851670495438498e-05	-0.0001307835344969699
1.177767376356704	0.0010755376863480519	0.0010766242114597945	0.0012452379791219148	0.001246494768325932	0.0013478364780322052	0.0013491961125177941	0.0014612965059404945	0.0014627697971494739	0.0017127773981992127	0.0017145023445120824	0.1603002518035554	0.16029917876055946	-4.820614600921369e-05	-0.0001307293699666645	-4.8254774117323374e-05	-0.0001308612436479728
1.1848640172747877	0.001075265442382249	0.0010763516924688341	0.0012449227780341897	0.001246179249113209	0.0013474953054915537	0.0013488545958182266	0.001460926612365937	0.0014623995306451692	0.0017123438448364752	0.001714068354515715	0.1603002499908162	0.16029917694783036	-4.794565292084996e-05	-0.00013080639518275872	-4.7994018255587134e-05	-0.00013093834656324743
1.1920034190243662	0.0010749930387364242	0.0010760790136365393	0.001244607392037008	0.0012458635448044035	0.0013471539327852748	0.0013485128787511056	0.0014605565017522168	0.0014620290468828818	0.0017119100370270846	0.0017136341098164406	0.16030024814516086	0.16029917510218744	-4.768632894931735e-05	-0.00013088281112316746	-4.773443269062705e-05	-0.00013101483958977145
1.1991858392609598	0.0010747204766836686	0.001075806176237289	0.0012442918226037109	0.001245547656874342	0.0013468123615077204	0.0013481709629124014	0.0014601861758274787	0.001461658347592498	0.0017114759767955848	0.0017131996124408412	0.16030024626599051	0.16029917322303128	-4.742816943885397e-05	-0.0001309586141282626	-4.747601276071378e-05	-0.00013109071906086678
1.2064115371925936	0.0010744477575047274	0.0010755331815531218	0.0012439760712164856	0.0012452315868067157	0.0013464705932628232	0.0013478288499076637	0.001459815636330239	0.0014612874345142877	0.0017110416661786588	0.001712764864427651	0.16030024435269855	0.1602991713097501	-4.7171169748894126e-05	-0.00013103380052043034	-4.721875382164564e-05	-0.00013116598129797596
1.2136807735891502	0.0010741748824880364	0.001075260030873773	0.0012436601393664144	0.0012449153360941023	0.0013461286296641247	0.001347486541352058	0.001459444885009432	0.0014609163093989464	0.0017106071072251754	0.0017123298678278058	0.1603002424046641	0.16029916936172908	-4.69153252554283e-05	-0.00013110836660734648	-4.696265124420895e-05	-0.00013124062260377878
1.2209938107917835	0.001073901852929746	0.001074986725496706	0.0012433440285535044	0.0012445989062380267	0.0013457864723348243	0.0013471440388704266	0.0014590739236244464	0.001460544974007643	0.0017101723019962494	0.0017118946247044935	0.16030024042125285	0.16029916737833472	-4.6660631350711745e-05	-0.0001311823086818653	-4.6707700415982156e-05	-0.00013131463926696618
1.2283509127223842	0.0010736286701337546	0.0010747132667271336	0.0012430277402867105	0.0012442822987489685	0.0013454441229078073	0.0013468013440972998	0.0014587027539451742	0.0014601734301120427	0.0017097372525652743	0.001711459137133193	0.16030023840183083	0.16029916535892405	-4.640708344334776e-05	-0.00013125562302163107	-4.645389674133582e-05	-0.00013138802756285095
1.2357523448931043	0.0010733553354117446	0.001074439655878064	0.0012427112760839969	0.0012439655151464234	0.0013451015830256963	0.0013464584586769563	0.0014583313777520378	0.0014598016794943743	0.0017093019610179819	0.0017110234072017416	0.1603002363457346	0.1602991633028424	-4.6154676958981566e-05	-0.00013132830589190903	-4.620123564086365e-05	-0.00013146078375164683
1.2431983744159416	0.0010730818500831994	0.0010741658942703145	0.00124239463747235	0.0012436485569589171	0.0013447588543408638	0.0013461153842634398	0.0014579597968360468	0.001459429723947445	0.0017088664294524782	0.0017105874370103552	0.16030023425230128	0.1602991612094217	-4.590340733851006e-05	-0.00013140035354014534	-4.594971255156288e-05	-0.00013153290407869056
1.2506892700123766	0.0010728082154754552	0.001073891983232561	0.0012420778259878225	0.0012433314257240527	0.0013444159385155143	0.0013457721225206207	0.0014575880129988337	0.00145905756527471	0.0017084306599793129	0.0017101512286717112	0.16030023212085287	0.16029915907799008	-4.5653270039927585e-05	-0.00013147176220118517	-4.569932292614043e-05	-0.00013160438477344272
1.2582253020230734	0.0010725344329237138	0.0010736179241013558	0.0012417608431755734	0.0012430141229885525	0.0013440728372216659	0.001345428675122218	0.0014572160280526976	0.001458685205290291	0.0017079946547215088	0.0017097147843109684	0.1603002299507011	0.16029915690785101	-4.540426053685487e-05	-0.00013154252809344236	-4.5450062233887145e-05	-0.00013167522205098647
1.2658067424176331	0.0010722605037710871	0.0010733437182211655	0.001241443690589901	0.0012426966503082803	0.0013437295521412553	0.0013450850437518509	0.0014568438438206425	0.001458312645819032	0.0017075584158146196	0.001709278106065832	0.16030022774113858	0.16029915469830305	-4.515637431870556e-05	-0.00013161264741956558	-4.52019259599562e-05	-0.00013174541211086188
1.2734338648044117	0.00107198642936862	0.0010730693669443998	0.0012411263697942802	0.001242379009248285	0.0013433860849661162	0.0013447412301030696	0.0014564714621364255	0.0014579398886965368	0.0017071219454067824	0.0017088411960866025	0.16030022549145045	0.16029915244863127	-4.4909606892018505e-05	-0.00013168211636982452	-4.4954909605765536e-05	-0.00013181495113800956
1.2811069444403917	0.0010717122110753285	0.0010727948716314497	0.0012408088823613965	0.0012420612013828464	0.001343042437398063	0.0013443972358794002	0.0014560988848445978	0.0014575669357692193	0.0017066852456587593	0.0017084040565362186	0.1603002232009082	0.16029915015810467	-4.4663953778487087e-05	-0.00013175093111705838	-4.470900868844274e-05	-0.00013188383530116088
1.2888262582411194	0.001071437850258228	0.0010725202336507105	0.001240491229873184	0.0012417432282954943	0.0013426986111489002	0.0013440530627943843	0.0014557261138005435	0.001457193788894334	0.0017062483187439946	0.001707966689590313	0.16030022086876997	0.16029914782598118	-4.4419410515639246e-05	-0.0001318190878184522	-4.44642187419908e-05	-0.0001319520607565572
1.296592084790695	0.0010711633482923706	0.0010722454543786232	0.0012401734139208724	0.0012414250915790583	0.0013423546079404935	0.0013437087125716045	0.0014553531508705354	0.0014568204499400327	0.0017058111668486662	0.001707529097437266	0.16030021849427875	0.16029914545150808	-4.417597265723994e-05	-0.00013188658261703567	-4.422053531485948e-05	-0.00013201962364067787
1.3044047043518285	0.0010708887065608683	0.0010719705351996977	0.0012398554361050017	0.0012411067928357008	0.001342010429504774	0.0013433641869447627	0.0014549799979317588	0.0014564469207853925	0.0017053737921717228	0.0017070912822782394	0.16030021607666786	0.1602991430339107	-4.3933635773096835e-05	-0.00013195341164068397	-4.397795397237392e-05	-0.00013208652007778987
1.312264398875954	0.0010706139264549355	0.0010716954775065522	0.0012395372980354821	0.001240788333676955	0.0013416660775838105	0.0013430194876576642	0.0014546066568723681	0.0014560732033204768	0.0017049361969249494	0.001706653246327247	0.16030021361515057	0.16029914057240982	-4.3692395448144405e-05	-0.0001320195710001193	-4.373647029580485e-05	-0.000132152746176728
1.320171452013404	0.001070339009373914	0.001071420282699944	0.0012392190013316236	0.0012404697157237601	0.0013413215539298297	0.0013426746164643157	0.001454233129591531	0.0014556992994463663	0.0017044983833330132	0.0017062149918111978	0.16030021110892825	0.16029913806620802	-4.345224728388719e-05	-0.00013208505679296323	-4.349607988128612e-05	-0.00013221829802861906
1.3281261491236485	0.0010700639567253103	0.0010711449521887996	0.0012389005476221642	0.0012401509406065041	0.0013409768603052624	0.0013423295751289186	0.0014538594179994695	0.0014553252110752037	0.0017040603536335123	0.0017057765209699406	0.1603002085571944	0.16029913551449093	-4.321318689702591e-05	-0.0001321498650996844	-4.325677834153552e-05	-0.0001322831717110451
1.3361287772855897	0.0010697887699248263	0.0010708694873902533	0.0012385819385453242	0.001239832009965062	0.0013406319984827872	0.0013419843654259465	0.0014534855240174983	0.0014549509401302475	0.001703622110077029	0.0017053378360563246	0.16030020595911743	0.1602991329164306	-4.297520991994319e-05	-0.00013221399198526385	-4.301856130395354e-05	-0.0001323473632834915
1.3441796253079266	0.0010695134503963955	0.0010705938897296774	0.001238263175748836	0.0012395129254488247	0.0013402869702453682	0.0013416389891401628	0.0014531114495780833	0.0014545764885459072	0.0017031836549271802	0.0017048989393362495	0.16030020331385808	0.16029913027118697	-4.273831200043987e-05	-0.00013227743349825127	-4.278142441288546e-05	-0.00013241086879323127
1.352278983739575	0.001069237999572209	0.001070318160640706	0.0012379442608899764	0.0012391936887167412	0.0013399417773863017	0.0013412934480666655	0.0014527371966248648	0.0014542018582677852	0.0017027449904606668	0.0017044598330887054	0.16030020062055583	0.16029912757790316	-4.2502488802192984e-05	-0.0001323401856727635	-4.254536332744252e-05	-0.00013247368426994033
1.3604271448801535	0.0010689624188927576	0.001070042301565288	0.001237625195635615	0.001238874301437365	0.0013395964217092467	0.001340947744010936	0.001452362767112722	0.001453827051252731	0.0017023061189673306	0.0017040205196058415	0.16030019787833905	0.16029912483570502	-4.2267736004228396e-05	-0.00013240224452637506	-4.231037372197377e-05	-0.00013253580572608614
1.3686244027905345	0.0010686867098068599	0.0010697663139537055	0.0012373059816622482	0.0012385547652888843	0.001339250905028279	0.001340601878788879	0.00145198816300781	0.0014534520694688847	0.0017018670427502052	0.0017035810011930119	0.1603001950863185	0.1602991220437062	-4.203404930078203e-05	-0.0001324636060601736	-4.2076451286315875e-05	-0.00013259722915853756
1.3768710533034536	0.0010684108737716972	0.0010694901992646107	0.0012369866206560379	0.001238235081959164	0.0013389052291679243	0.0013402558542268636	0.001451613386287607	0.0014530769148957115	0.0017014277641255648	0.0017031412801688215	0.16030019224359218	0.1602991192009981	-4.1801424402507226e-05	-0.00013252426626236824	-4.184359172672292e-05	-0.00013265795055145135
1.3851673940341884	0.0010681349122528454	0.0010692139589650613	0.0012366671143128492	0.0012379152531457798	0.0013385593959631915	0.0013399096721617497	0.0014512384389409462	0.0014527015895240555	0.001700988285422976	0.001702701358865186	0.1603001893492348	0.16029911630666055	-4.156985703426819e-05	-0.00013258422110157264	-4.161179076407617e-05	-0.00013271796587005502
1.3935137243912972	0.001067858826724313	0.0010689375945305537	0.0012363474643382892	0.0012375952805560603	0.0013382134072596422	0.0013395633344409595	0.0014508633229680828	0.0014523260953561864	0.0017005486089853557	0.0017022612396273779	0.16030018640231186	0.16029911335975744	-4.133934293579222e-05	-0.000132643466529081	-4.1381044133759204e-05	-0.00013277727106164594
1.4019103455874267	0.0010675826186685733	0.0010686611074450605	0.0012360276724477529	0.001237275165907134	0.0013378672649134115	0.0013392168429224997	0.0014504880403807274	0.001451950434405844	0.0017001087371690236	0.0017018209248140944	0.16030018340186736	0.16029911035933198	-4.11098778633906e-05	-0.00013270199848397501	-4.115134758793382e-05	-0.00013283586206147557
1.410357560650181	0.0010673062895765967	0.0010683844992010565	0.0012357077403664558	0.0012369549109259531	0.0013375209707912508	0.0013388701994750027	0.0014501125932020874	0.0014515746086982756	0.0016996686723437472	0.001701380416797486	0.16030018034692492	0.1602991073044116	-4.0881457588140546e-05	-0.00013275981288773941	-4.0922696893111454e-05	-0.00013289373478619915
1.4188556744330574	0.001067029840947888	0.0010681077712995622	0.0012353876698294704	0.0012366345173493458	0.0013371745267705762	0.0013385234059777814	0.001449736983466927	0.0014511986202702964	0.001699228416892806	0.0017009397179632347	0.16030017723650006	0.1602991041940078	-4.065407789619058e-05	-0.00013281690564564963	-4.069508783062503e-05	-0.00013295088513481934
1.4274049936264492	0.0010667532742905184	0.0010678309252501734	0.0012350674625817757	0.001236313986924048	0.0013368279347395061	0.001338176464320868	0.0014493612132215983	0.0014508224711703185	0.0016987879732130368	0.00170049883071059	0.16030017406958197	0.1602991010271091	-4.0427734588330266e-05	-0.0001328732726446069	-4.046851619821101e-05	-0.0001330073089942374
1.4360058267687137	0.0010664765911211614	0.0010675539625710916	0.0012347471203782892	0.0012359933214067499	0.0013364811965969183	0.0013378293764050365	0.0014489852845240945	0.0014504461634584152	0.001698347343714892	0.001700057757452431	0.16030017084514162	0.16029909780269194	-4.0202423480559246e-05	-0.00013292890975585836	-4.0242977807442015e-05	-0.00013306300223064893
1.4446584842573071	0.0010661997929651296	0.0010672768847891758	0.0012344266449839058	0.0012356725225641308	0.0013361343142524748	0.0013374821441418897	0.0014486091994441008	0.0014500696992063569	0.0016979065308224915	0.001699616500615321	0.16030016756213872	0.1602990945197107	-3.9978140404822726e-05	-0.00013298381283716187	-4.001846848522561e-05	-0.00013311796069503945
1.453363278359986	0.0010659228813564038	0.001066999693439953	0.0012341060381735483	0.0012353515921729003	0.0013357872896266677	0.0013371347694538511	0.0014482329600630315	0.0014496930804976545	0.0016974655369736754	0.001699175062639555	0.16030016421950566	0.16029909117710053	-3.975488120670778e-05	-0.00013303797772551418	-3.9794984073887596e-05	-0.00013317218022312893
1.4621205232260774	0.0010656458578376772	0.0010667223900676752	0.0012337853017321979	0.001235030532019844	0.0013354401246508819	0.0013367872542742528	0.0014478565684740864	0.001449316309427621	0.0016970243646200645	0.0016987334459792225	0.16030016081615953	0.16029908777377871	-3.9532641747511144e-05	-0.00013309140024331256	-3.957252042988135e-05	-0.0001332256566309864
1.470930534897817	0.0010653687239603807	0.0010664449762253403	0.0012334644374549346	0.0012347093439018498	0.0013350928212674071	0.0013364396005473493	0.0014474800267822883	0.001448939388103399	0.001696583016227108	0.0016982916531022543	0.1603001573509984	0.1602990843086434	-3.931141790318449e-05	-0.00013314407619630098	-3.935107342505073e-05	-0.00013327838572024797
1.4797936313217521	0.0010650914812847258	0.0010661674534747387	0.001233143447146985	0.0012343880296259754	0.0013347453814295147	0.0013360918102283805	0.0014471033371045415	0.0014485623186440274	0.001696141494274143	0.0016978496864904866	0.1603001538229	0.16029908078056615	-3.9091205563987486e-05	-0.00013319600137123855	-3.913063894611657e-05	-0.00013333036327545233
1.48871013236022	0.001064814131379738	0.0010658898233864777	0.0012328223326237614	0.0012340665910094562	0.0013343978071014787	0.0013357438852835961	0.0014467265015696655	0.001448185103180475	0.001695699801254446	0.0016974075486397052	0.16030015023071534	0.16029907718840775	-3.887200063565355e-05	-0.00013324717154045151	-3.891121289414934e-05	-0.00013338158506304154
1.4976803598028874	0.0010645366758232917	0.0010656120875400263	0.001232501095710894	0.0012337450298797673	0.0013340501002586304	0.001335395827690328	0.0014463495223184606	0.001447807743855695	0.0016952579396752902	0.0016969652420597103	0.1603001465732869	0.16029907353100392	-3.865379903861266e-05	-0.0001332975824592797	-3.869279118533242e-05	-0.0001334320468333039
1.5067046373783677	0.0010642591162021461	0.0010653342475237487	0.001232179738244286	0.0012334233480746663	0.0013337022628873922	0.0013350476394369995	0.0014459724015037365	0.0014474302428246718	0.0016948159120580043	0.0016965227692743684	0.16030014284942518	0.16029906980716732	-3.843659670728361e-05	-0.00013334722986385605	-3.847536975037924e-05	-0.00013348174431970783
1.5157832907659001	0.001063981454111984	0.001065056304934937	0.001231858262070144	0.0012331015474422225	0.0013333542969853444	0.001334699322523206	0.0014455951412903716	0.0014470526022544667	0.0016943737209380218	0.0016960801328216666	0.16030013905792131	0.16029906601569002	-3.82203895911426e-05	-0.00013339610947443736	-3.825894453439449e-05	-0.00013353067323712553
1.5249166476071065	0.0010637036911574456	0.0010647782613798548	0.0012315366690450248	0.0012327796298408663	0.0013330062045612409	0.0013343508789597305	0.0014452177438553672	0.0014466748243242725	0.001693931368864945	0.0016956373352537742	0.1603001351975519	0.16029906215534578	-3.8005173653959945e-05	-0.0001334442169933503	-3.8043511497831695e-05	-0.00013357882928594078
1.5341050375178134	0.0010634258289521652	0.001064500118473764	0.0012312149610358794	0.0012324575971394323	0.0013326579876350878	0.001334002310768603	0.0014448402113878798	0.0014462969112254561	0.0016934888584025892	0.0016951943791370912	0.16030013126705991	0.16029905822488233	-3.7790944874535604e-05	-0.00013349154810715635	-3.78290666144393e-05	-0.00013362620814522108
1.5433487920999491	0.0010631478691188081	0.0010642218778409715	0.0012308931399200853	0.0012321354512171954	0.001332309648238145	0.0013336536199831538	0.00144446254608928	0.001445918865161605	0.0016930461921290535	0.0016947512670523112	0.16030012726517462	0.16029905422302226	-3.757769924615795e-05	-0.0001335380984852641	-3.7615605873564384e-05	-0.00013367280548032268
1.5526482449535108	0.0010628698132891068	0.0010639435411148581	0.0012305712075855004	0.0012318131939639174	0.001331961188413017	0.0013333048086480305	0.0014440847501732028	0.0014455406883485886	0.0016926033726367667	0.0016943080015944735	0.1603001231905984	0.16029905014847323	-3.7365432775424146e-05	-0.00013358386377587683	-3.740312527857059e-05	-0.0001337186169376725
1.5620037316886017	0.001062591663103903	0.0010636651099379193	0.001230249165930502	0.0012314908272798865	0.0013316126102136706	0.0013329558788192806	0.0014437068258655915	0.00144516238301459	0.0016921604025325512	0.001693864585373025	0.16030011904200728	0.1602990459999108	-3.715414148433571e-05	-0.000133628839612987	-3.719162084650507e-05	-0.00013376363814349146
1.5714155899375468	0.0010623134202131755	0.0010633865859618061	0.0012299270168640182	0.0012311683530759684	0.0013312639157054922	0.0013326068325643736	0.0014433287754047502	0.001444783951400178	0.0016917172844376752	0.0016934210210118785	0.16030011481806106	0.16029904177599263	-3.6943821409368693e-05	-0.00013367302161360062	-3.698108861040217e-05	-0.00013380786471273165
1.580884159367074	0.001062035086276085	0.0010631079708473524	0.0012296047623055932	0.001230845773273636	0.0013309151069653188	0.0013322576719622386	0.0014429506010413934	0.0014444053957583295	0.0016912740209879126	0.0016929773111494587	0.16030011051738674	0.16029903747534702	-3.6734468600252423e-05	-0.00013371640537351848	-3.6771524615841766e-05	-0.00013385129223569825
1.5904097816905756	0.0010617566629610134	0.0010628292662646257	0.0012292824041854136	0.0012305230898050246	0.0013305661860815179	0.0013319083991033547	0.0014425723050386992	0.001444026718354506	0.0016908306148336082	0.0016925334584387776	0.16030010613858955	0.16029903309657992	-3.652607912138506e-05	-0.00013375898647216555	-3.656292492357216e-05	-0.0001338939162886521
1.5999928006804371	0.0010614781519455918	0.0010625504738929518	0.001228959944444351	0.0012302003046129673	0.0013302171551539935	0.0013315590160897332	0.001442193889672353	0.001443647921466685	0.0016903870686397178	0.0016920894655474811	0.16030010168025294	0.1602990286382722	-3.631864905247195e-05	-0.00013380076047497802	-3.6355285609038224e-05	-0.00013393573243170032
1.6096335621804478	0.001061199554916746	0.001062271595420961	0.001228637385034013	0.0012298774196510406	0.0013298680162942514	0.0013312095250350214	0.0014418153572305962	0.0014432690073854215	0.0016899433850858854	0.001691645335157906	0.16030009714092908	0.16029902409898025	-3.6112174485986026e-05	-0.000133841722924799	-3.6148602760466275e-05	-0.00013397673620191286
1.6193324141182788	0.0010609208735707332	0.0010619926325466243	0.0012283147279167814	0.0012295544368836073	0.0013295187716254537	0.0013308599280645178	0.0014414367100142875	0.0014428899784138865	0.0016894995668664872	0.0016912010699671439	0.16030009251914942	0.16029901947723013	-3.5906651528111455e-05	-0.00013388186934515378	-3.594287248095962e-05	-0.0001340169231213162
1.6290897065180392	0.0010606421096131836	0.001061713586977293	0.0012279919750658684	0.001229231358285868	0.001329169423282465	0.001330510227315236	0.001441057950336947	0.0014425108368679382	0.0016890556166907016	0.001690756672687103	0.16030008781341	0.16029901477152494	-3.5702076300644925e-05	-0.0001339211952467445	-3.573809088755486e-05	-0.00013405628869295194
1.6389057915129117	0.0010603632647591275	0.0010614344604297338	0.0012276691284653374	0.0012289081858438942	0.0013288199734118713	0.0013301604249359388	0.0014406790805248063	0.001442131585076151	0.0016886115372825598	0.0016903121460445586	0.16030008302219123	0.16029900998033814	-3.54984449388307e-05	-0.00013395969612012282	-3.553425411159661e-05	-0.00013409482840293085
1.6487810233578566	0.001060084340733049	0.0010611552546301692	0.0012273461901101696	0.001228584921554677	0.0013284704241720677	0.0013298105230871936	0.0014403001029168604	0.0014417522253798787	0.0016881673313810137	0.001689867492781216	0.1603000781439364	0.16029900510211612	-3.52957535908055e-05	-0.00013399736743407997	-3.53313582979603e-05	-0.00013413253771782374
1.6587157584424002	0.0010598053392689136	0.0010608759713143195	0.0012270231620062988	0.001228261567426175	0.0013281207777332846	0.0013294605239414189	0.0014399210198649227	0.0014413727601333066	0.0016877230017399868	0.001689422715653777	0.16030007317706338	0.16029900013527743	-3.5093998419610806e-05	-0.00013403420464225269	-3.512939960577388e-05	-0.00013416941208632682
1.6687103553034934	0.0010595262621102156	0.001060596612227436	0.0012267000461706572	0.0012279381254773553	0.0013277710362776395	0.00132911042968293	0.001439541833733676	0.001440993191703499	0.0016872785511284395	0.0016889778174339896	0.16030006811996247	0.1602989950782116	-3.489317560224914e-05	-0.00013407020318029206	-3.4928374207612856e-05	-0.00013420544693754088
1.6787651746384535	0.0010592471110100069	0.0010603171791243467	0.0012263768446312152	0.0012276145977382382	0.001327421201999179	0.0013287602425079968	0.0014391625469007182	0.0014406135224704528	0.0016868339823304253	0.0016885328009087124	0.16030006297099558	0.16029898992927824	-3.469328132899019e-05	-0.0001341053584634211	-3.4728278290180326e-05	-0.0001342406376830807
1.6888805793179813	0.0010589678877309496	0.0010600376737694907	0.0012260535594270383	0.001227290986249945	0.0013270712771039448	0.0013284099646248765	0.0014387831617566269	0.0014402337548271539	0.001686389298145161	0.0016880876688799777	0.16030005772849398	0.16029898468680998	-3.449431180420348e-05	-0.00013413966588926574	-3.452910805448739e-05	-0.00013427497971757463
1.6990569343992543	0.0010586885940453443	0.0010597580979369605	0.001225730192608325	0.0012269672930647403	0.0013267212638099978	0.0013280595982538695	0.0014384036807049924	0.0014398538911796215	0.0016859445013870705	0.001687642424165046	0.16030005239075193	0.16029897934910764	-3.429626324588653e-05	-0.00013417312083657817	-3.433085971414618e-05	-0.0001343084684131135
1.7092946071391046	0.0010584092317351748	0.0010594784534105385	0.0012254067462364486	0.0012266435202460825	0.0013263711643474942	0.001327709145627382	0.001438024106162496	0.0014394739339469657	0.0016854995948858617	0.001687197069596476	0.1603000469560451	0.16029897391443707	-3.4099131885470535e-05	-0.00013420571866401554	-3.41335294965911e-05	-0.00013434109912285885
1.7195939670072704	0.0010581298025921506	0.001059198741983747	0.0012250832223840117	0.001226319669868665	0.0013260209809587123	0.001327358608989961	0.0014376444405589403	0.001439093885561446	0.0016850545814865831	0.0016867516080221793	0.16030004142260781	0.1602989683810386	-3.390291396845879e-05	-0.00013423745471341508	-3.3937113643939254e-05	-0.0001343728671854283
1.7299553856997325	0.0010578503084177429	0.0010589189654598749	0.0012247596231348898	0.0012259957440184668	0.001325670715898115	0.001327007990598336	0.001437264686337321	0.0014387137484685143	0.0016846094640496796	0.001686306042305485	0.16030003578864851	0.1602989627471157	-3.370760575351073e-05	-0.00013426832430574187	-3.3741608411477775e-05	-0.00013440376791862274
1.7403792371521247	0.0010575707510232252	0.0010586391256520254	0.0012244359505842693	0.0012256717447927871	0.0013253203714323957	0.0013266572927214848	0.0014368848459538578	0.001438333525126871	0.0016841642454510578	0.0016858603753251906	0.16030003005233773	0.1602989570108439	-3.35132035132607e-05	-0.00013429832274447495	-3.354701006733074e-05	-0.00013443379661842725
1.7508658975532332	0.001057291132229719	0.001058359224383161	0.0012241122068387105	0.0012253476743003143	0.001324969949840524	0.0013263065176406838	0.001436504921878076	0.0014379532180085327	0.001683718928582156	0.001685414609975653	0.1603000242118166	0.16029895117036322	-3.331970353347147e-05	-0.00013432744531249874	-3.3353314893583286e-05	-0.0001344629485630633
1.76141574535857	0.0010570114538682276	0.001058079263486133	0.0012237883940161764	0.0012250235346611485	0.0013246194534138065	0.0013259556676495478	0.001436124916592838	0.0014375728295988616	0.0016832735163499913	0.0016849687491668124	0.16030001826519188	0.16029894522377824	-3.312710211340192e-05	-0.00013435568727365732	-3.316051918620527e-05	-0.00013449121901348837
1.7720291613040315	0.0010567317177796844	0.0010577992448037364	0.0012234645142460946	0.0012246993280068642	0.001324268884455926	0.0013256047450540818	0.0014357448325944121	0.0014371923623966419	0.001682828011677238	0.0016845227958242873	0.1603000122105358	0.1602989391691627	-3.29353955656822e-05	-0.00013438304387231037	-3.296861925392025e-05	-0.00013451860320834452
1.7827065284196406	0.0010564519258149875	0.001057519170188739	0.0012231405696693921	0.0012243750564805555	0.0013239182452830043	0.0013252537521727453	0.0014353646723925136	0.0014368118189141232	0.001682382417502278	0.0016840767528894204	0.1603000060458838	0.16029893300455028	-3.274458021657739e-05	-0.00013440951033433235	-3.2777611419322616e-05	-0.00013454509636889878
1.7934482320433673	0.0010561720798350472	0.0010572390415039292	0.001222816562438555	0.0012240507222368723	0.0013235675382236355	0.001324902691336478	0.001434984438510373	0.0014364312016770795	0.001681936736779274	0.0016836306233193484	0.16029999976923676	0.16029892672794802	-3.2554652405217266e-05	-0.00013443508186422592	-3.258749201777433e-05	-0.0001345706936946578
1.8042546598350382	0.0010558921817108258	0.0010569588606221601	0.0012224924947176676	0.0012237263274420874	0.0013232167656189642	0.0013245515648887898	0.001434604133484787	0.0014360505132248607	0.0016814909724782263	0.0016831844100870619	0.16029999337855985	0.16029892033731447	-3.2365608484442865e-05	-0.00013445975364850815	-3.239825739802943e-05	-0.00013459539036542179
1.8151262017903238	0.0010556122333233748	0.0010566786294263846	0.0012221683686824611	0.0012234018742741282	0.001322865929822701	0.0013242003751857707	0.0014342237598661642	0.0014356697561104513	0.0016810451275850386	0.001682738116181474	0.16029998687177932	0.16029891383057812	-3.217744482049423e-05	-0.00013448352085476678	-3.220990392321238e-05	-0.000134619181546336
1.8260632502548164	0.0010553322365638841	0.0010563983498097019	0.0012218441865203629	0.001223077364922631	0.0013225150332012057	0.0013238491245961596	0.0014338433202185977	0.0014352889329005269	0.0016805992051015814	0.0016822917446074762	0.16029998024678904	0.1602989072056311	-3.199015779148384e-05	-0.00013450637862527648	-3.202242796819521e-05	-0.00013464206237639997
1.8370661999381863	0.0010550521933337233	0.0010561180236754021	0.0012215199504305523	0.001222752801588992	0.001322164078133537	0.0013234978155014106	0.001433462817119908	0.0014349080461755102	0.0016801532080457616	0.0016818452983860175	0.1602999735014353	0.16029890046032505	-3.1803743790269345e-05	-0.00013452832208893373	-3.183582592114487e-05	-0.00013466402797518429
1.848135447928429	0.0010547721055444805	0.001055837652937006	0.001221195662623996	0.0012224281864864097	0.0013218130670114715	0.0013231464502957287	0.0014330822531617062	0.0014345270985296212	0.0016797071394515832	0.0016813987805541556	0.16029996663353557	0.1602988935924716	-3.1618199222128995e-05	-0.00013454934635181992	-3.1650094184085265e-05	-0.00013468507344527314
1.8592713937061955	0.0010544919751180068	0.001055557239518304	0.0012208713253235059	0.0012221035218399406	0.0013214620022396048	0.0013227950313861225	0.0014327016309494448	0.001434146092570941	0.0016792610023692097	0.0016809521941651237	0.16029995964086016	0.16029888659984343	-3.143352050468534e-05	-0.00013456944649670177	-3.146522917140543e-05	-0.00013470519386643565
1.8704744391592067	0.0010542118039864638	0.001055276785353413	0.0012205469407637877	0.0012217788098865489	0.0013211108862353708	0.0013224435611924714	0.0014323209531024827	0.0014337650309214703	0.001678814799865037	0.0016805055422884118	0.16029995252114296	0.160298879480172	-3.124970406977873e-05	-0.000134588617591469	-3.1281227311164006e-05	-0.0001347243843003998
1.8817449885967616	0.0010539315940923616	0.0010549962923868002	0.0012202225111914906	0.0012214540528751447	0.0013207597214291017	0.0013220920421475506	0.0014319402222541346	0.0014333839162171762	0.001678368535021752	0.0016800588280098067	0.1602999452720735	0.16029887223115089	-3.106674636163542e-05	-0.00013460685468080769	-3.1098085043888835e-05	-0.00013474263978680012
1.8930834487643238	0.001053651347388602	0.0010547157625733455	0.001219898038865251	0.001221129253066646	0.0013204085102640872	0.0013217404766971237	0.0014315594410517299	0.0014330027511080606	0.001677922210938402	0.0016796120544314774	0.16029993789130134	0.16029886485042955	-3.088464383747824e-05	-0.0001346241527895864	-3.091579882304185e-05	-0.00013475995534434348
1.9044902288582053	0.001053371065838527	0.0010544351978783706	0.0012195735260557522	0.0012208044127340262	0.00132005725519662	0.0013213888672999577	0.0014311786121566728	0.0014326215382582082	0.0016774758307304609	0.0016791652246720367	0.16029993037643084	0.16029885733561208	-3.070339296705471e-05	-0.00013464050692030272	-3.073436511535216e-05	-0.00013477632597297395
1.9159657405403292	0.001053090751415962	0.001054154600277696	0.0012192489750457616	0.0012204795341623617	0.001319705958696067	0.0013210372164279064	0.0014307977382445028	0.001432240280345858	0.0016770293975298983	0.001678718341866608	0.16029992272503	0.16029884968426467	-3.052299023292154e-05	-0.00013465591205463756	-3.055378039936579e-05	-0.00013479174664737803
1.9275103979530908	0.0010528104061052585	0.00105387397175768	0.0012189243881302013	0.0012201546196488912	0.0013193546232449058	0.001320685526565959	0.0014304168220049508	0.001431858980063451	0.001676582914485247	0.0016782714091668953	0.16029991493461504	0.1602988418939008	-3.0343432131485493e-05	-0.0001346703631582291	-3.037404116808251e-05	-0.00013480621232841994
1.9391246177343011	0.0010525300319013352	0.0010535933143152535	0.0012185997676161776	0.001219829671503045	0.001319003251338773	0.001320333800212263	0.001430035866141987	0.0014314776401176865	0.0016761363847616565	0.0016778244297412355	0.16029990700265845	0.16029883396199965	-3.0164715170907797e-05	-0.000134683855171569	-3.0195143926055323e-05	-0.00013481971795120673
1.9508088190322228	0.00105224963080973	0.0010533126299579819	0.0012182751158230434	0.0012195046920465203	0.0013186518454865468	0.0013199820398782365	0.0014296548733738967	0.001431096263229586	0.0016756898115409815	0.0016773774067746865	0.1602998989265888	0.1602988258859828	-2.9986835871444184e-05	-0.000134696383010946	-3.001708519022317e-05	-0.00013483225842786384
1.9625634235206988	0.0010519692048466453	0.0010530319207041035	0.0012179504350824564	0.0012191796836133256	0.0013183004082103899	0.0013196302480885749	0.001429273846433339	0.0014307148521345676	0.001675243198021843	0.0016769303434690933	0.1602998907037865	0.16029881766323648	-2.980979076737389e-05	-0.0001347079415778274	-2.983986149143747e-05	-0.0001348438286550846
1.9743888554143678	0.0010516887560389821	0.0010527511885825682	0.0012176257277384092	0.0012188546485498203	0.001317948942045784	0.001319278427381326	0.001428892788067385	0.0014303334095824682	0.0016747965474196852	0.0016764832430431358	0.16029988233158474	0.1602988092910897	-2.9633576405341255e-05	-0.00013471852575147603	-2.9663469372477602e-05	-0.0001348544235050264
1.9862855414839768	0.0010514082864243992	0.001052470435633092	0.0012173009961473017	0.0012185295892147804	0.0013175974495416136	0.0013189265803079419	0.0014285117010376031	0.0014299519383376457	0.0016743498629668587	0.0016760361087324227	0.16029987380726995	0.16029880076683467	-2.9458189343530006e-05	-0.0001347281303846759	-2.9487905388508873e-05	-0.0001348640378274757
1.9982539110717792	0.0010511277980513527	0.0010521896639062013	0.0012169762426779897	0.0012182045079794533	0.0013172459332602168	0.0013185747094333438	0.0014281305881201061	0.0014295704411790055	0.001673903147912687	0.0016755889437895465	0.16029986512807376	0.16029879208769784	-2.928362615357838e-05	-0.00013473675031333565	-2.9313166107367006e-05	-0.00013487266645145768
2.010294396107033	0.0010508472929791433	0.0010519088754632757	0.0012166514697118265	0.0012178794072275994	0.0013168943957774248	0.001318222817335966	0.0014277494521056154	0.001429188920900087	0.0016734564055235271	0.0016751417514841592	0.16029985629118557	0.16029878325086877	-2.9109883419489724e-05	-0.0001347443803509929	-2.913924810972468e-05	-0.0001348803041859581
2.0224074311215867	0.0010505667732779603	0.0010516280723765975	0.0012163266796427238	0.0012175542893555435	0.001316542839682639	0.0013178709066078169	0.0014273682957995156	0.0014288073803091007	0.0016730096390828518	0.0016746945351030346	0.1602998472937384	0.16029877425348132	-2.8936957737382696e-05	-0.00013475101528770406	-2.8966147988217228e-05	-0.00013488694581548222
2.0345934532655616	0.001050286241028931	0.0010513472567293953	0.0012160018748772101	0.0012172291567722434	0.0013161912675788748	0.0013175189798545442	0.0014269871220219225	0.0014284258222290094	0.0016725628518913071	0.001674247297950146	0.16029983813281054	0.16029876509261545	-2.8764845715886778e-05	-0.00013475664989265335	-2.8793862348268362e-05	-0.0001348925861048289
2.0468529023231294	0.0010500056983241712	0.0010510664306158984	0.0012156770578344773	0.0012169040118993311	0.0013158396820828293	0.0013171670396954743	0.0014266059336077504	0.0014280442494975837	0.0016721160472667994	0.0016738000433467407	0.16029982880543314	0.16029875576530342	-2.8593543976079827e-05	-0.00013476127891298706	-2.8622387807153427e-05	-0.00013489721979420555
2.059186220728381	0.0010497251472668247	0.0010507855961413759	0.0012153522309464304	0.001216578857171168	0.0013154880858249262	0.0013168150887636998	0.001426224733406759	0.001427662664967454	0.0016716692285445483	0.0016733527746313963	0.16029981930858234	0.1602987462685162	-2.842304915148114e-05	-0.00013476489707464623	-2.8451720995095742e-05	-0.00013490084160455718
2.0715938535812968	0.0010494445899711135	0.0010505047554221856	0.0012150273966577494	0.0012162536950349032	0.001315136481449383	0.0013164631297060934	0.0014258435242836234	0.0014272810715061873	0.0016712223990771686	0.0016729054951601068	0.1602998096391777	0.16029873659917618	-2.8253357887225716e-05	-0.0001347674990782033	-2.8281858554551897e-05	-0.0001349034462344023
2.084076248663807	0.0010491640285623899	0.0010502239105858256	0.0012147025574259427	0.0012159285279505214	0.0013147848716142756	0.0013161111651834104	0.0014254623091179979	0.0014268994719963402	0.0016707755622347388	0.0016724582083063432	0.16029979979408127	0.1602987267541479	-2.8084466841722666e-05	-0.00013476907960663365	-2.8112797139510926e-05	-0.0001349050283565023
2.0966338564559543	0.0010488834651771793	0.001049943063770982	0.001214377715721399	0.0012156033583909074	0.0013144332589915654	0.0013157591978703214	0.0014250810908045775	0.001426517869335524	0.001670328721404879	0.0016720109174611347	0.1602997897701024	0.16029871673023544	-2.7916372684531898e-05	-0.0001347696333156012	-2.794453341668779e-05	-0.00013490558262352348
2.109267130152151	0.0010486029019632344	0.001049662217127574	0.001214052874027447	0.001215278188841893	0.0013140816462672155	0.001315407230455484	0.0014246998722531618	0.0014261362664364744	0.0016698818799928113	0.0016715636260331377	0.1602997795639863	0.16029870652419012	-2.7749072097627003e-05	-0.0001347691548393981	-2.7777064064996027e-05	-0.00013490510366581665
2.1219765256775314	0.0010483223410795777	0.0010493813728168072	0.0012137280348404015	0.0012149530218023164	0.0013137300361411848	0.001315055265641587	0.0014243186563887157	0.001425754666227105	0.0016694350414214458	0.0016711163374487062	0.16029976917242555	0.16029869613270054	-2.7582561775749137e-05	-0.00013476763879283205	-2.7610385775152235e-05	-0.00013490358608919673
2.1347625017044103	0.0010480417846965543	0.001049100533011219	0.001213403200669629	0.0012146278597840756	0.0013133784313275366	0.001314703306145435	0.0014239374461514384	0.001425373071650575	0.001668988209131446	0.0016706690551519696	0.16029975859204998	0.16029868555239365	-2.7416838424866585e-05	-0.0001347650797636213	-2.7444495250140977e-05	-0.00013490102447782926
2.147625519668832	0.0010477612349958755	0.0010488196998947247	0.0012130783740375948	0.0012143027053121813	0.001313026834554471	0.0013143513546979766	0.0014235562444968152	0.0014249914856653584	0.0016685413865812986	0.001670221782604899	0.1602997478194257	0.1602986747798431	-2.7251898763173965e-05	-0.00013476147231772373	-2.727938920513151e-05	-0.0001348974133935088
2.160566043787228	0.0010474806941706807	0.0010485388756626792	0.0012127535574799348	0.0012139775609248263	0.0013126752485644055	0.0013139994140443927	0.0014231750543957063	0.0014246099112453022	0.0016680945772474009	0.0016697745232873917	0.16029973685105808	0.16029866381155003	-2.7087739521390597e-05	-0.00013475681100055814	-2.711506436705452e-05	-0.0001348927473735495
2.1735845410731627	0.0010472001644255733	0.0010482580625219117	0.001212428753545486	0.0012136524291734227	0.0013123236761140031	0.0013136474869441365	0.001422793878834382	0.0014242283513796923	0.0016676477846241204	0.0016693272806973351	0.16029972568339265	0.1602986526439604	-2.692435744121313e-05	-0.00013475109032934363	-2.6951517474671505e-05	-0.00013488702093167326
2.1866814813541975	0.001046919647976683	0.001047977262690792	0.0012121039647963738	0.0012133273126226814	0.0013119721199742898	0.0013132955761710162	0.0014224127208146157	0.0014238468090733277	0.0016672010122238878	0.0016688800583506956	0.16029971431280357	0.16029864127344987	-2.6761749276675573e-05	-0.00013474430480031607	-2.6788745278824577e-05	-0.00013488022855867587
2.199857337288837	0.0010466391470517055	0.0010476964783992654	0.0012117791938080465	0.00121300221385065	0.0013116205829306472	0.0013129436845132313	0.0014220315833537308	0.0014234652873465715	0.001666754263577247	0.0016684328597815746	0.16029970273560545	0.16029862969632996	-2.6599911794308873e-05	-0.00013473644888911673	-2.6626744542325442e-05	-0.00013487236472259356
2.213112584383593	0.0010463586638899572	0.0010474157118889116	0.0012114544431693407	0.0012126771354487777	0.001311269067782927	0.001312591814773456	0.0014216504694846703	0.001423083789235427	0.0016663075422329485	0.0016679856885422964	0.16029969094804147	0.16029861790884614	-2.643884177127437e-05	-0.00013472751704191044	-2.646551203924763e-05	-0.00013486342386470618
2.2264477010101436	0.001046078200742436	0.0010471349654130034	0.001211129715482545	0.0012123520800219824	0.0013109175773454906	0.001312239969768895	0.0014212693822560753	0.001422702317791609	0.0016658608517580306	0.0016675385482034925	0.16029967894628988	0.1602986059071745	-2.627853599707769e-05	-0.00013471750368410085	-2.6305044556099166e-05	-0.00013485340040592098
2.2398631684225956	0.0010457977598718568	0.001046854241236538	0.0012108050133634504	0.0012120270501886883	0.0013105661144472787	0.0013118881523313344	0.0014208883247323319	0.001422320876082593	0.0016654141957378763	0.0016670914423541536	0.16029966672645315	0.1602985936874229	-2.6118991273138548e-05	-0.0001347064032175549	-2.614533889092746e-05	-0.00013484228874188764
2.2533594707748548	0.0010455173435527144	0.0010465735416363097	0.0012104803394414102	0.0012117020485809089	0.0013102146819318624	0.0013115363653072216	0.0014205072999936602	0.0014219394671917025	0.001664967577776306	0.0016666443746017339	0.16029965428457355	0.16029858124562674	-2.5960204412457666e-05	-0.00013469421001993664	-2.5986391853305424e-05	-0.00013483008324349788
2.2669370951380965	0.0010452369540713304	0.001046292868900951	0.0012101556963594025	0.0012113770778442886	0.0013098632826575203	0.0013111846115577163	0.0014201263111361607	0.001421558094218163	0.001664521001495648	0.0016661973485722055	0.16029964161661106	0.16029856857774957	-2.5802172239276777e-05	-0.00013468091844243135	-2.5828200264733925e-05	-0.00013481677825855076
2.2805965315183476	0.0010449565937259066	0.0010460122253309835	0.0012098310867740864	0.0012110521406381637	0.0013095119194972992	0.0013108328939587586	0.0014197453612718985	0.0014211767602771727	0.001664074470536813	0.0016657503679101502	0.16029962871845785	0.16029855567968376	-2.564489158984884e-05	-0.00013466652281368674	-2.5670760958038108e-05	-0.00013480236810875512
2.294338272874165	0.0010446762648265832	0.0010457316132388822	0.001209506513355866	0.0012107272396356373	0.00130916059533907	0.001310481215401137	0.0014193644535289666	0.0014207954684999815	0.0016636279885593871	0.0016653034362788361	0.16029961558593028	0.1602985425472448	-2.5488359311875985e-05	-0.00013465101743748153	-2.5514070777644948e-05	-0.0001347868470915059
2.308162815134429	0.0010443959696954828	0.0010454510349491145	0.0012091819787889441	0.0012104023775236204	0.0013088093130856032	0.0013101295787905482	0.00141898359105155	0.0014204142220339464	0.0016631815592416898	0.0016648565573602896	0.16029960221476786	0.16029852917617457	-2.533257226440544e-05	-0.00013463439659167076	-2.535812657945835e-05	-0.00013477020947921803
2.3220706572162446	0.0010441157106667726	0.001045170492798207	0.0012088574857713945	0.0012100775570029103	0.0013084580756546266	0.0013097779870476665	0.001418602777000006	0.0014200330240426054	0.0016627351862808725	0.001664409734855385	0.16029958860063212	0.16029851556212954	-2.5177527318669124e-05	-0.0001346166545331262	-2.5202925231344875e-05	-0.00013475244952165788
2.336062301042938	0.001043835490086708	0.0010448899891347856	0.0012085330370152022	0.0012097527807882293	0.0013081068859788795	0.0013094264431081934	0.001418222014550918	0.0014196518777057506	0.0016622888733929776	0.0016639629724839076	0.16029957473910994	0.16029850170070073	-2.5023221356265668e-05	-0.00013459778548774448	-2.504846361239127e-05	-0.00013473356144272364
2.3501382515621807	0.001043555310313702	0.0010446095263196428	0.0012082086352463506	0.00120942805160831	0.0013077557470062174	0.0013090749499229432	0.0014178413068971828	0.0014192707862194956	0.0016618426243130424	0.0016635162739846562	0.16029956062570108	0.16029848758738954	-2.4869651270797988e-05	-0.00013457778365966178	-2.4894738612613043e-05	-0.00013471353943778075
2.3642990167642037	0.0010432751737183626	0.0010443291067257832	0.0012078842832048602	0.0012091033722059425	0.0013074046616996231	0.0013087235104579057	0.001417460657248066	0.0014188897527963409	0.0016613964427951546	0.001663069643115498	0.1602995462558295	0.160298473217614	-2.4716813967269602e-05	-0.0001345566432281453	-2.47417471339606e-05	-0.00013469237768082287
2.378545107700138	0.0010429950826835602	0.0010440487327384852	0.0012075599836448706	0.0012087787453380413	0.0013070536330373253	0.0013083721276942954	0.0014170800688292904	0.0014185087806652607	0.001660950332612554	0.0016626230836534748	0.16029953162483315	0.16029845858671748	-2.4564706361931976e-05	-0.00013453435834576144	-2.458948608954903e-05	-0.00013467007031836564
2.392877038500453	0.0010427150396044756	0.0010437684067553484	0.001207235739334682	0.0012084541737757022	0.0013067026640128173	0.0013080208046286448	0.001416699544883083	0.0014181278730717518	0.0016605042975576976	0.0016621765993948625	0.1602995167279665	0.16029844368995122	-2.4413325382131867e-05	-0.0001345109231390973	-2.4437952403762175e-05	-0.00013464661147172263
2.4072953263935135	0.0010424350468886642	0.00104348813118636	0.0012069115530568407	0.001208129660304281	0.0013063517576349757	0.0013076695442728434	0.0014163190886682742	0.00141774703327793	0.0016600583414423593	0.0016617301941552723	0.1602995015603957	0.16029842852248352	-2.4262667966540308e-05	-0.00013448633170920488	-2.4287143012113876e-05	-0.0001346219952356731
2.4218004917242455	0.0010421551069561034	0.0010432079084539425	0.001206587427608186	0.0012078052077234384	0.0013060009169280746	0.0013073183496542379	0.001415938703460348	0.0014173662645625828	0.001659612468097691	0.0016612838717697163	0.16029948611719977	0.16029841307939222	-2.4112731065444037e-05	-0.0001344605781333219	-2.4137054861352036e-05	-0.00013459621567896152
2.436393057972914	0.0010418752222392479	0.0010429277409930093	0.0012062633657999146	0.0012074808188472078	0.0013056501449318953	0.0013069672238156661	0.001415558392551524	0.001416985570221249	0.0016591666813743186	0.0016608376360926983	0.1602994703933698	0.16029839735567053	-2.3963511639538138e-05	-0.000134433656458266	-2.3987684909930473e-05	-0.00013456926684690673
2.4510735517740176	0.0010415953951830991	0.0010426476312510287	0.0012059393704576568	0.001207156496504076	0.0013052994447017752	0.0013066161698155462	0.001415178159250837	0.001416604953566298	0.0016587209851424266	0.0016603914909983004	0.16029945438380647	0.16029838134621416	-2.3815006661272176e-05	-0.00013440556070837273	-2.3839030126857064e-05	-0.0001345411427557952
2.46584250293529	0.0010413156282452472	0.001042367581688075	0.001205615444421529	0.0012068322435370192	0.001304948819308677	0.0013062651907279398	0.0014147980068841956	0.0014162244179269912	0.0016582753832918309	0.0016599454403802556	0.1602994380833152	0.160298365045833	-2.3667213113774677e-05	-0.00013437628487894537	-2.3691087492151708e-05	-0.00013451183739432437
2.4807004444568266	0.0010410359238959375	0.0010420875947768895	0.001205291590546205	0.0012065080628035972	0.0013045982718392702	0.0013059142896426307	0.0014144179387944665	0.0014158439666495676	0.0016578298797320728	0.0016594994881520436	0.16029942148660634	0.16029834844923566	-2.3520127991456807e-05	-0.00013434582294000186	-2.354385399690878e-05	-0.0001344813447249904
2.4956479125503126	0.00104075628461813	0.0010418076730029408	0.0012049678117009807	0.0012061839571760006	0.0013042478053959816	0.0013055634696651848	0.001414037958341549	0.0014154636030973178	0.0016573844783925036	0.001659053638246974	0.1602994045882966	0.16029833155104098	-2.337374829947808e-05	-0.0001343141688335825	-2.3397326644115923e-05	-0.00013444965868836256
2.510685446658382	0.0010404767129075492	0.0010415278188644732	0.001204644110769838	0.00120585992954112	0.0013038974230970917	0.0013052127339170034	0.00141365806890245	0.001415083330650643	0.0016569391832223633	0.0016586078946182609	0.16029938738290492	0.160298314345765	-2.3228071054093302e-05	-0.00013428131647488795	-2.325150244664176e-05	-0.0001344167731915369
2.5258135894740787	0.0010401972112727513	0.0010412480348725773	0.0012043204906515123	0.0012055359828006178	0.001303547128076777	0.0013048620855354459	0.0014132782738713497	0.0014147031527071553	0.001656493998190869	0.0016581622612391207	0.16029936986484622	0.16029829682782643	-2.3083093283055023e-05	-0.00013424725975585972	-2.3106378428498775e-05	-0.00013438268211585225
2.54103288696045	0.0010399177822351764	0.0010409683235512402	0.0012039969542595535	0.0012052121198709853	0.0013031969234851902	0.0013045115276738397	0.0014128985766596889	0.0014143230726817312	0.0016560489272872993	0.0016577167421028504	0.16029935202844223	0.16029827899154356	-2.293881202412862e-05	-0.00013421199253560445	-2.2961951625329047e-05	-0.00013434737931933283
2.556343888370238	0.0010396384283292163	0.0010406886874374148	0.0012036735045224103	0.0012048883436836261	0.0013028468124885507	0.0013041610635015934	0.0014125189806962451	0.001413943094006605	0.0016556039745210908	0.0016572713412229241	0.16029933386790252	0.16029826083112733	-2.2795224325931895e-05	-0.000134175508645612	-2.2818219082537672e-05	-0.00013431085862591896
2.571747146265715	0.0010393591521022664	0.0010404091290810702	0.0012033501443834784	0.0012045646571849059	0.001302496798269198	0.001303810696204261	0.001412139489427204	0.0014135632201314346	0.0016551591439219132	0.0016568260626330686	0.16029931537733683	0.16029824234068568	-2.26523272486151e-05	-0.00013413780189441837	-2.2675177857325868e-05	-0.00013427311383790164
2.5872432165386163	0.0010390799561147907	0.0010401296510452562	0.001203026876801176	0.0012042410633362282	0.0013021468840256588	0.0013034604289835904	0.001411760106316236	0.0014131834545233865	0.001654714439539759	0.0016563809103873571	0.1602992965507468	0.16029822351422435	-2.251011786261886e-05	-0.00013409886605930676	-2.2532825017247682e-05	-0.00013423413872670764
2.602832658430207	0.001038800842940382	0.001039850255906165	0.0012027037047490144	0.0012039175651141095	0.0013017970729727428	0.0013031102650576365	0.0014113808348445776	0.0014128038006672086	0.001654269865445036	0.001655935888560298	0.1602992773820229	0.16029820434563152	-2.2368593249111335e-05	-0.00013405869488958277	-2.239115764039734e-05	-0.00013419392703459265
2.6185160345514573	0.0010385218151658254	0.0010395709462531942	0.0012023806312156714	0.0012035941655102382	0.0013014473683415923	0.0013027602076607996	0.0014110016785111174	0.001412424262065311	0.0016538254257286605	0.0016554910012469245	0.1602992578649473	0.16029818482868957	-2.222775050010617e-05	-0.00013401728210735153	-2.225017281568681e-05	-0.00013415247247636208
2.6342939109033563	0.0010382428753911523	0.0010392917246890053	0.0012020576592050435	0.0012032708675315507	0.0013010977733797751	0.001302410260043931	0.0014106226408324588	0.001412044842237845	0.0016533811245021334	0.00165504625256288	0.16029923799319085	0.16029816495706378	-2.208758671830291e-05	-0.00013397462140615768	-2.2109867643012315e-05	-0.00013410976873987068
2.6501668568973313	0.0010379640262297106	0.0010390125938295825	0.0012017347917363378	0.001202947674200291	0.0013007482913513404	0.0013020604254743674	0.0014102437253430077	0.0014116655447227822	0.0016529369658976375	0.001654601646644508	0.16029921776030248	0.1602981447243133	-2.1948099016642908e-05	-0.00013393070644879268	-2.1970239232733946e-05	-0.0001340658094835523
2.666135445375801	0.001037685270308228	0.0010387335563043082	0.0012014120318441317	0.0012026245885541052	0.0013003989255369237	0.0013017107072360503	0.0014098649355950565	0.0014112863730759958	0.0016524929540681335	0.0016541571876489529	0.16029919715971497	0.1602981241238666	-2.1809284518885252e-05	-0.00013388553087059774	-2.183128470557849e-05	-0.0001340205883353096
2.6822002526328483	0.0010374066102668668	0.0010384546147560127	0.001201089382578435	0.0012023016136460808	0.0013000496792337848	0.001301361108629566	0.0014094862751588618	0.0014109073308713376	0.0016520490931874413	0.001653712879754237	0.16029917618475192	0.16029810314904427	-2.1671140359856567e-05	-0.00013383908828099034	-2.169300119314599e-05	-0.0001339740988964555
2.6983618584350144	0.0010371280487592933	0.0010381757718410422	0.0012007668470047775	0.0012019787525448407	0.0012997005557559048	0.0013010116329722442	0.0014091077476227163	0.0014105284217007252	0.0016516053874503338	0.0016532687271593597	0.1602991548286042	0.16029808179304242	-2.153366368407711e-05	-0.00013379137225527638	-2.155538583711175e-05	-0.00013392633473563453
2.71462084604223	0.0010368495884527454	0.0010378970302293282	0.0012004444282042782	0.0012016560083346135	0.0012993515584340677	0.0013006622835982297	0.001408729356593051	0.0014101496491742212	0.0016511618410726344	0.0016528247340843896	0.16029913308434426	0.16029806004893016	-2.139685164653793e-05	-0.00013374237633920205	-2.1418435789975765e-05	-0.00013387728939479038
2.730977802228858	0.0010365712320280886	0.0010376183926044452	0.001200122129273707	0.0012013333841152947	0.0012990026906159326	0.0013003130638585504	0.0014083511056944933	0.0014097710169201085	0.0016507184582913075	0.0016523809047705575	0.1602991109449148	0.16029803790965216	-2.1260701413214345e-05	-0.0001336920940525621	-2.1282148214847585e-05	-0.00013382695638680664
2.747433317304874	0.0010362929821798857	0.0010373398616636783	0.0011997999533255661	0.0012010108830025298	0.0012986539556660973	0.0012999639771212007	0.0014079729985699671	0.001409392528584982	0.0016502752433645443	0.001651937243480344	0.1602990884031352	0.16029801536802427	-2.112521016033042e-05	-0.00013364051888398176	-2.1146520284773263e-05	-0.00013377532919200963
2.763987985137163	0.0010360148416164636	0.0010370614401180903	0.0011994779034881632	0.0012006885081277834	0.001298305356966197	0.001299615026771228	0.0014075950388807705	0.0014090141878338334	0.00164983220057187	0.0016514937544975827	0.16029906545169245	0.16029799241673565	-2.0990375074365908e-05	-0.00013358764429177716	-2.1011549183193312e-05	-0.00013372240126055535
2.780642403170963	0.001035736813059976	0.0010367831306925853	0.0011991559829056856	0.0012003662626384134	0.001297956897914964	0.0012992662162108035	0.0014072172303066547	0.001408635998350126	0.0016493893342142247	0.0016510504421275484	0.16029904208313728	0.16029796904833948	-2.0856193351903585e-05	-0.00013353346370251207	-2.0877232104289656e-05	-0.00013366816601514953
2.797397172451417	0.0010354588992464741	0.0010365049361259766	0.0011988341947382737	0.0012000441496977522	0.0012976085819283334	0.0012989175488592954	0.0014068395765459217	0.0014082579638358852	0.0016489466486140723	0.0016506073106970559	0.1602990182898899	0.1602979452552517	-2.0722662199858244e-05	-0.0001334779705125244	-2.0743566252458268e-05	-0.00013361261684760595
2.8142528976452668	0.001035181102925967	0.0010362268591710532	0.0011985125421620948	0.0011997221724851692	0.0012972604124394953	0.0012985690281533556	0.001406462081315491	0.0014078800880117815	0.0016485041481154809	0.001650164364554549	0.16029899406422768	0.16029792102975496	-2.058977883560159e-05	-0.00013342115808909205	-2.061054884176794e-05	-0.0001335557471149884
2.831210187062679	0.0010349034268624974	0.0010359489025946486	0.001198191028369418	0.001199400334196159	0.0012969123928989945	0.0012982206575470154	0.0014060847483510015	0.0014075023746172204	0.0016480618370842348	0.0016497216080702082	0.16029896939829347	0.1602978963639892	-2.0457540486705506e-05	-0.00013336301976810128	-2.0478177097008055e-05	-0.00013349755014674392
2.848269652679189	0.0010346258738342022	0.0010356710691777073	0.001197869656568699	0.001199078638042415	0.0012965645267747938	0.0012978724405117333	0.0014057075814068887	0.0014071248274104195	0.0016476197199079188	0.0016492790456360397	0.16029894428408195	0.16029787124994713	-2.0325944390865713e-05	-0.00013330354885432438	-2.0346448253126537e-05	-0.0001334380192411222
2.865431910157798	0.001034348446633386	0.0010353933617153544	0.0011975484299846443	0.0011987570872518984	0.0012962168175523739	0.0012975243805365103	0.001405330584256475	0.00140674745016851	0.0016471778009960233	0.0016488366816659712	0.1602989187134468	0.16029784567948555	-2.0194987795735253e-05	-0.0001332427386198931	-2.02153595549176e-05	-0.00013337714766289976
2.882697578871184	0.0010340711480665895	0.001035115783016966	0.0011972273518583005	0.0011984356850689257	0.0012958692687348033	0.001297176481127949	0.0014049537606920565	0.0014063702466876056	0.0016467360847800408	0.0016483945205959616	0.1602988926780906	0.1602978196443032	-2.0064667959070193e-05	-0.00013318058230551988	-2.0084908257680945e-05	-0.00013331492864809835
2.900067281924058	0.0010337939809546553	0.0010348383359062335	0.0011969064254471228	0.00119811443475424	0.001295521883842833	0.0012968287458103452	0.0014045771145249836	0.0014059932207829075	0.0016462945757135603	0.0016479525668840838	0.16029886616956177	0.1602977931359557	-1.993498214891004e-05	-0.00013311707312158028	-1.995509162661807e-05	-0.00013325135539959954
2.9175416461756507	0.0010335169481328044	0.0010345610232212416	0.0011965856540250596	0.0011977933395850905	0.001295174666414959	0.0012964811781257684	0.0014042006495857697	0.0014056163762887841	0.0016458532782723774	0.0016475108250106406	0.1602988391792653	0.16029776614584473	-1.980592764305733e-05	-0.0001330522042446991	-1.9825906936582482e-05	-0.0001331864210857292
2.9351213022623317	0.0010332400524507004	0.0010342838478145343	0.0011962650408826267	0.0011974724028553229	0.001294827620007537	0.0012961337816341618	0.0014038243697241557	0.00140523971705886	0.0016454121969545804	0.0016470692994782516	0.1602988116984413	0.16029773866520525	-1.967750172925803e-05	-0.00013298596881874958	-1.96973514728499e-05	-0.0001331201188454756
2.952806884620376	0.0010329632967725278	0.0010340068125531878	0.0011959445893269984	0.0011971516278754411	0.0012944807481948383	0.0012957865599133958	0.0014034482788092167	0.0014048632469661122	0.0016449713362806653	0.001646627994811966	0.1602987837181692	0.1602977106851251	-1.95497017056942e-05	-0.00013291835995851708	-1.956942253050764e-05	-0.00013305244178388187
2.970599031508854	0.0010326866839770554	0.0010337299203188805	0.0011956243026820675	0.0011968310179726984	0.0012941340545691447	0.001295439516559391	0.0014030723807294478	0.0014044869699029522	0.0016445307007936275	0.0016461869155593516	0.16029875522937675	0.16029768219652232	-1.9422524880026437e-05	-0.00013284937074314884	-1.944211741476687e-05	-0.00013298338297521028
2.9884983850326714	0.001032410216957715	0.0010334531740079657	0.0011953041842885437	0.0011965105764911712	0.0012937875427408412	0.0012950926551861565	0.0014026966793928477	0.0014041108897813247	0.0016440902950590613	0.0016457460662906058	0.160298726222816	0.16029765319015957	-1.9295968569761623e-05	-0.00013277899421848538	-1.9315433440317276e-05	-0.00013291293545728
3.006505591165733	0.0010321338986226758	0.001033176576531552	0.0011949842375040343	0.0011961903067918582	0.0012934412163384957	0.0012947459794259415	0.00140232117872703	0.0014037350105328005	0.0016436501236652826	0.0016453054515986618	0.1602986966890772	0.16029762365662067	-1.917003010220436e-05	-0.00013270722339700503	-1.9189367931805867e-05	-0.00013284109223599128
3.0246212997742656	0.0010318577318949107	0.0010329001308155635	0.001194664465703117	0.0011958702122527424	0.0012930950790089543	0.0012943994929292498	0.0014019458826792907	0.0014033593361086566	0.0016432101912234058	0.0016448650760992791	0.1602986666185731	0.160297593586322	-1.9044706814561052e-05	-0.00013263405125815697	-1.906391822410758e-05	-0.00013276784628596383
3.0428461646402667	0.0010315817197122795	0.0010326238398008288	0.0011943448722774284	0.0011955502962688854	0.0012927491344174179	0.0012940531993649892	0.0014015707952167284	0.001402983870479986	0.001642770502367471	0.0016444249444311648	0.1602986360015527	0.16029756296950648	-1.8919996054175825e-05	-0.00013255947075035968	-1.89390816611526e-05	-0.0001326931905435702
3.0611808434850984	0.0010313058650275916	0.0010323477064431402	0.0011940254606357462	0.0011952305622525007	0.0012924033862475276	0.0012937071024205216	0.0014011959203263046	0.0014026086176377771	0.001642331061754526	0.0016439850612560588	0.160298604828075	0.1602975317962411	-1.879589517741337e-05	-0.000132483474782924	-1.881485559712681e-05	-0.00013261711791420772
3.079625997993227	0.0010310301708086997	0.0010320717337133473	0.0011937062342040768	0.001194911013633058	0.0012920578382014831	0.0012933612058017732	0.0014008212620149787	0.001402233581593025	0.0016418918740647623	0.0016435454312588634	0.16029857308802956	0.16029750005640908	-1.867240155056099e-05	-0.00013240605623288104	-1.8691237395819515e-05	-0.00013253962126894003
3.0981822938360946	0.0010307546400385537	0.0010317959245974132	0.0011933871964257335	0.0011945916538573396	0.0012917124940000939	0.0012930155132333061	0.0014004468243097666	0.0014018587663768073	0.0016414529440015885	0.001643106059147725	0.1602985407711153	0.16029746773971554	-1.8549512550050662e-05	-0.00013232720794562058	-1.8568224430685898e-05	-0.00013246069344358125
3.116850400696155	0.0010304792757152954	0.0010315202820965117	0.001193068350761431	0.001194272486389559	0.0012913673573828914	0.001292670028458428	0.0014000726112578577	0.0014014841760403936	0.001641014276291763	0.0016426669496541627	0.16029850786684383	0.16029743483566694	-1.842722556130022e-05	-0.00013224692272767458	-1.8445814084507017e-05	-0.0001323803272374191
3.135630992291033	0.0010302040808523292	0.0010312448092270876	0.0011927497006893621	0.0011939535147114134	0.0012910224321082207	0.0012923247552392744	0.001399698626926709	0.0014011098146553408	0.0016405758756854892	0.001642228107533165	0.16029847436454084	0.16029740133359302	-1.830553797965012e-05	-0.00013216519335271237	-1.8324003750000428e-05	-0.00013229851541690651
3.1545247463978408	0.0010299290584783957	0.0010309695090209424	0.0011924312497052865	0.0011936347423221973	0.0012906777219533203	0.0012919796973568977	0.001399324875404134	0.001400735686313584	0.0016401377469565258	0.0016417895375632977	0.160298440253337	0.160297367222619	-1.818444720975282e-05	-0.00013208201255748842	-1.8202790829299764e-05	-0.00013221525071208107
3.1735323448776414	0.0010296542116376565	0.001030694384525314	0.0011921130013226265	0.0011933161727388755	0.0012903332307144346	0.0012916348586113678	0.001398951360798407	0.0014003617951275412	0.0016396998949022971	0.0016413512445468174	0.1602984055221594	0.16029733249167624	-1.806395066569072e-05	-0.0001319973730424806	-1.80821727339478e-05	-0.00013213052581648177
3.192654473700048	0.0010293795433897772	0.0010304194388029574	0.0011917949590725533	0.0011929978094961827	0.001289988962206891	0.0012912902428218619	0.0013985780872383705	0.0013999881452302159	0.0016392623243440135	0.0016409132333097905	0.1602983701597386	0.16029729712949461	-1.7944045771503547e-05	-0.00013191126747555404	-1.7962146885423802e-05	-0.0001320443333911181
3.211891822967991	0.0010291050568099918	0.0010301446749322123	0.0011914771265040568	0.0011926796561466924	0.0012896449202651926	0.0012909458538267451	0.001398205058873512	0.0013996147407752816	0.0016388250401267591	0.001640475508702178	0.1602983341546022	0.16029726112460288	-1.7824729960362606e-05	-0.00013182368848643766	-1.784271071395699e-05	-0.00013195666605556045
3.2312450869426166	0.0010288307549892013	0.0010298700960071053	0.0011911595071840706	0.001192361716260936	0.0012893011087431248	0.001290601695483705	0.001397832279874092	0.0013992415859372007	0.0016383880471196313	0.0016400380755979846	0.16029829749506402	0.16029722446531275	-1.7706000674584665e-05	-0.00013173462866628016	-1.7723861659602047e-05	-0.00013186751639579497
3.2507149640683446	0.001028556641034044	0.0010295957051374097	0.001190842104697526	0.001192043993427465	0.0012889575315138502	0.0012902577716697933	0.0013974597544312213	0.001398868684911311	0.0016379513502158291	0.0016396009388953356	0.16029826016922977	0.1602971871397317	-1.7587855366270333e-05	-0.00013164408057267374	-1.7605597171892196e-05	-0.00013177687696197538
3.2703021569980693	0.0010282827180669776	0.0010293215054487388	0.0011905249226474705	0.001191726491252959	0.001288614192469988	0.0012899140862815705	0.0013970874867569759	0.0013984960419139347	0.001637514954332778	0.0016391641035166094	0.16029822216498385	0.16029714913574541	-1.7470291496950174e-05	-0.00013155203672673976	-1.7487914709450603e-05	-0.00013168474026514776
3.2900073726185273	0.0010280089892263703	0.0010290475000826317	0.0011902079646551422	0.0011914092133623168	0.0012882710955237262	0.0012895706432351657	0.0013967154810845036	0.001398123661182486	0.0016370788644122516	0.0016387275744085567	0.16029818347000097	0.16029711044102357	-1.735330653664796e-05	-0.00013145848960638418	-1.7370811740219372e-05	-0.00013159109877899922
3.3098313220758016	0.0010277354576665784	0.0010287736921966294	0.0011898912343600739	0.0011910921633987428	0.0012879282446069337	0.0012892274464664114	0.0013963437416681117	0.0013977515469755645	0.001636643085420471	0.0016382913565424013	0.16029814407171852	0.16029707104300764	-1.723689796527539e-05	-0.00013136343165626174	-1.7254285741369335e-05	-0.0001314959449392472
3.329774720800988	0.0010274621265580243	0.0010285000849643586	0.0011895747354201828	0.001190775345023844	0.001287585643671222	0.001288884499930907	0.0013959722727833845	0.0013973797035730655	0.001636207622348228	0.0016378554549139608	0.16029810395735064	0.16029703092891331	-1.7121063272257375e-05	-0.00013126685528566662	-1.713833419970945e-05	-0.0001313992711466372
3.349838288536016	0.0010271889990872947	0.0010282266815756257	0.0011892584715118577	0.0011904587619177218	0.0012872432966880684	0.0012885418076041377	0.0013956010787272897	0.0013970081352762836	0.0016357724802110094	0.0016374198745437714	0.16029806311388703	0.16029699008572437	-1.700579995549123e-05	-0.00013116875285948404	-1.7022954610673713e-05	-0.00013130106975914324
3.370022749359618	0.0010269160784572187	0.0010279534852364928	0.0011889424463300668	0.001190142417779074	0.0012869012076489241	0.0012881993734815789	0.0013952301638182705	0.0013966368464080224	0.0016353376640490984	0.0016369846204771958	0.16029802152806782	0.16029694850018583	-1.6891105522325034e-05	-0.0001310691167070166	-1.690814447897343e-05	-0.00013120133309713067
3.390328831713469	0.0010266433678869523	0.0010276804991693701	0.0011886266635884495	0.0011898263163252819	0.0012865593805652922	0.0012878572015787883	0.001394859532396368	0.0013962658413126956	0.001634903178927706	0.0016365496977845452	0.16029797918639652	0.16029690615880302	-1.6776977489356415e-05	-0.0001309679391190699	-1.679390131899966e-05	-0.00013110005344610376
3.4107572684284713	0.00102637087061207	0.0010274077266130993	0.0011883111270193974	0.001189510461292514	0.0012862178194688503	0.001287515295931495	0.0013944891888233212	0.0013958951243564406	0.0016344690299370868	0.0016361151115612013	0.16029793607514	0.16029686304783738	-1.6663413381922537e-05	-0.00013086521234476067	-1.6680222653598503e-05	-0.00013099722304737993
3.431308796751202	0.0010260985898846524	0.0010271351708230469	0.0011879958403741844	0.0011891948564358202	0.0012858765284115452	0.0012871736605957415	0.0013941191374826772	0.0013955246999272238	0.0016340352221926606	0.0016356808669277345	0.1602978921803004	0.16029681915329755	-1.6550410735012566e-05	-0.00013076092859820587	-1.656710601471989e-05	-0.00013089283410275265
3.4519841583705158	0.0010258265289733713	0.0010268628350711853	0.0011876808074230273	0.0011888795055292297	0.0012855355114656812	0.0012868322996479474	0.0013937493827798962	0.0013951545724349467	0.001633601760835125	0.0016352469690300206	0.16029784748763834	0.16029677446093782	-1.6437967092278877e-05	-0.00013065508005116744	-1.6454548943896363e-05	-0.00013078687877896011
3.47278409944432	0.0010255546911635814	0.001026590722646192	0.0011873660319552128	0.0011885644123658535	0.001285194772724053	0.0012864912171850298	0.00139337992914247	0.001394784746311567	0.00163316865103059	0.0016348134230393745	0.16029780198264998	0.16029672895625674	-1.6326080005703986e-05	-0.00013054765882952735	-1.6342548990942035e-05	-0.00013067934919641644
3.4937093706264992	0.0010252830797574163	0.0010263188368535299	0.0011870515177791925	0.0011882495807579814	0.0012848543163000515	0.0012861504173245235	0.0013930107810200328	0.0013944152260112002	0.001632735897970696	0.0016343802341526614	0.1602977556505657	0.16029668262448557	-1.6214747037043842e-05	-0.00013043865702558333	-1.6231103714924033e-05	-0.00013057023743762164
3.514760727094002	0.00102501169807387	0.001026047181015551	0.0011867372687226726	0.0011879350145371868	0.0012845141463277336	0.0012858099042046586	0.0013926419428844634	0.0013940460160102401	0.0016323035068727355	0.001633947407592433	0.1602977084763502	0.16029663545059092	-1.6103965757085364e-05	-0.0001303280666915263	-1.612021068386066e-05	-0.0001304595355441085
3.535938928574102	0.0010247405494488925	0.0010257757584715727	0.0011864232886327221	0.0011876207175544203	0.001284174266961962	0.001285469681984497	0.0013922734192300078	0.0013936771208074618	0.0016318714829797788	0.0016335149486070362	0.1602976604446965	0.160296587419264	-1.5993733745015004e-05	-0.00013021587983433336	-1.6009867474901796e-05	-0.0001303472355181634
3.557244739371806	0.0010244696372354826	0.0010255045725779829	0.0011861095813758787	0.0011873066936801202	0.001283834682378501	0.0012851297548440014	0.0013919052145733887	0.0013933085449241377	0.0016314398315607959	0.001633082862470751	0.16029761154001695	0.16029653851491713	-1.5884048588883648e-05	-0.00013010208841984783	-1.5900071673499716e-05	-0.00013023332931599851
3.578678928397448	0.0010241989648037888	0.0010252336267083332	0.0011857961508382484	0.0011869929468043216	0.0012834953967741352	0.0012847901269842058	0.0013915373334539237	0.0013929402929041693	0.0016310085579107978	0.0016326511544839187	0.1602975617464415	0.16029648872167856	-1.5774907885578865e-05	-0.0001299866843718911	-1.5790820874005823e-05	-0.00013011780885252566
3.600242269194432	0.0010239285355411942	0.0010249629242534276	0.0011854830009256157	0.0011866794808367451	0.0012831564143667704	0.0012844508026272601	0.001391169780433641	0.0013925723693141775	0.0016305776673509512	0.001632219829973066	0.16029751104780968	0.16029643802338855	-1.5666309241022663e-05	-0.00012986965957412222	-1.568211268017025e-05	-0.00013000066600521443
3.6219355399671502	0.0010236583528524107	0.0010246924686214199	0.0011851701355635382	0.0011863662997069094	0.001282817739395542	0.0012841117860165822	0.0013908025600973888	0.0013922047787436375	0.0016301471652287005	0.001631788894291025	0.16029745942766874	0.16029638640359775	-1.555825026949842e-05	-0.0001297510058644591	-1.5573944703778375e-05	-0.00012988189260298988
3.643759523609069	0.0010233884201595873	0.0010244222632379144	0.0011848575586974643	0.0011860534073642466	0.0012824793761209456	0.0012837730814169585	0.0013904356770529675	0.0013918375258049926	0.0016297170569179221	0.0016313583528170812	0.16029740686926724	0.16029633384555217	-1.545072859405333e-05	-0.00012963071503824253	-1.5466314565608374e-05	-0.00012976148043389313
3.6657150077309777	0.0010231187409023967	0.0010241523115460578	0.0011845452742928325	0.0011857408077781968	0.001282141328824928	0.0012834346931146561	0.0013900691359312318	0.0013914706151337687	0.0016292873478190313	0.0016309282109570908	0.16029735335554637	0.16029628033219526	-1.534374184669271e-05	-0.0001295087788497351	-1.5359219895108578e-05	-0.0001296394212425278
3.6878027846894206	0.001022849318538139	0.001023882617006643	0.0011842332863351852	0.0011854285049383263	0.0012818036018110114	0.0012830966254175386	0.0013897029413862288	0.001391104051388703	0.0016288580433591277	0.0016304984741436197	0.16029729886914293	0.1602962258461609	-1.523728766799487e-05	-0.000129385189008846	-1.5252658330255214e-05	-0.00012951570672856128
3.710023651615288	0.0010225801565418332	0.0010236131830982024	0.001183921598830273	0.0011851165028544284	0.0012814661994043997	0.0012827588826551837	0.0013893370980952984	0.001390737839251855	0.00162842914899212	0.0016300691478360687	0.16029724339237233	0.1602961703697665	-1.5131363706868267e-05	-0.00012925993717879947	-1.5146627517805683e-05	-0.00012939032854877852
3.732378410442586	0.0010223112584063301	0.0010233440133171126	0.0011836102158041687	0.001184804805556642	0.0012811291259521161	0.0012824214691789899	0.0013889716107592126	0.0013903719834287343	0.0016280006701988648	0.0016296402375208163	0.1602971869072311	0.16029611388500617	-1.5025967620672931e-05	-0.00012913301497755048	-1.504112511307304e-05	-0.00012926327831516704
3.7548678679373717	0.001022042627642405	0.0010230751111776945	0.001183299141303384	0.0011844934170955534	0.0012807923858231022	0.0012820843893623032	0.001388606484102297	0.0013900064886484262	0.0016275726124873066	0.0016292117487113524	0.1602971293953876	0.16029605637355362	-1.4921097075903944e-05	-0.0001290044139829194	-1.4936148779863545e-05	-0.0001291345475943062
3.777492835726878	0.0010217742677788553	0.0010228064802123103	0.0011829883793949625	0.0011841823415423185	0.0012804559834083283	0.0012817476476005279	0.0013882417228725365	0.0013896413596637062	0.0016271449813925962	0.0016287836869484007	0.1602970708381782	0.16029599781674145	-1.4816749747167957e-05	-0.00012887412572401558	-1.4831696190292787e-05	-0.0001290041279055909
3.8002541303288	0.0010215061823626126	0.0010225381239714782	0.0011826779341666143	0.0011838715829887746	0.001280119923120936	0.0012814112483112612	0.0013878773318417223	0.0013892766012511778	0.001626717782477245	0.0016283560578000814	0.1602970112165986	0.16029593819556456	-1.471292331734278e-05	-0.00012874214168251408	-1.4727765025247114e-05	-0.0001288720107248953
3.823152573180761	0.0010212383749588485	0.001022270046023966	0.0011823678097268228	0.0011835611455475448	0.0012797842093963448	0.0012810751959343863	0.0013875133158055728	0.0013889122182113914	0.0016262910213312633	0.0016279288668620284	0.1602969505113007	0.16029587749067947	-1.4609615478146376e-05	-0.0001286084532974574	-1.4624352973901383e-05	-0.00012873818748088128
3.8461889906699622	0.0010209708491510626	0.0010220022499568982	0.001182058010204954	0.0011832510333521689	0.0012794488466923671	0.0012807394949322256	0.0013871496795838459	0.001388548215368967	0.0016258647035722812	0.0016275021197575334	0.16029688870258088	0.16029581568237825	-1.4506823929477664e-05	-0.00012847305195909375	-1.4521457733687737e-05	-0.00012860264955383283
3.8693642141629967	0.0010207036085412109	0.0010217347393758664	0.001181748539751385	0.0011829412505572085	0.0012791138394893477	0.0012804041497896396	0.0013867864280204941	0.0013881845975727385	0.0016254388348457128	0.0016270758221376938	0.1602968257703827	0.16029575275060598	-1.4404546379478966e-05	-0.0001283359290097097	-1.44190770109201e-05	-0.00012846538828156784
3.892679080035866	0.0010204366567497963	0.0010214675179050306	0.0011814394025376062	0.0011826318013383665	0.001278779192290275	0.00128006916501415	0.0013864235659837639	0.0013878213696958605	0.0016250134208248778	0.0016266499796815462	0.16029676169427973	0.16029568867493646	-1.4302780544719895e-05	-0.00012819707574493466	-1.4317208519642327e-05	-0.00012832639494883558
3.9161344297041563	0.001020169997415987	0.001021200589187237	0.001181130602756362	0.001182322689892616	0.0012784449096209128	0.0012797345451360932	0.0013860610983663568	0.0013874585366359727	0.0016245884672111634	0.0016262245980962183	0.1602966964534758	0.16029562343457834	-1.420152415024592e-05	-0.00012805648341401854	-1.4215849982401885e-05	-0.00012818566079444982
3.9397311096534064	0.001019903634197715	0.001020933956884112	0.0011808221446217395	0.0011820139204383028	0.0012781109960299107	0.0012794002947087064	0.0013856990300855345	0.001387096103315287	0.0016241639797341457	0.0016257996831170567	0.16029663002680283	0.16029555700835393	-1.4100774929359794e-05	-0.0001279141432176112	-1.4114999130315775e-05	-0.0001280431770110113
3.963469971469652	0.0010196375707717986	0.0010206676246761876	0.0011805140323693218	0.0011817054972152806	0.0012777774560889478	0.0012790664183082833	0.0013853373660832678	0.001386734074680762	0.0016237399641517575	0.0016253752405077943	0.16029656239269885	0.16029548937470808	-1.400053062314624e-05	-0.00012777004630384892	-1.4014653702359298e-05	-0.00012789893473919012
3.987351871870168	0.001019371810834046	0.001020401596263006	0.0011802062702562924	0.0011813974244850312	0.0012774442943928623	0.0012787329205342886	0.0013849761113263696	0.001386372455704216	0.0016233164262504194	0.0016249512760606788	0.16029649352921427	0.16029542051168966	-1.3900788981217882e-05	-0.00012762418377412765	-1.3914811445754627e-05	-0.00012775292507025138
4.01137767273438	0.00101910635809937	0.0010201358753632317	0.001179898862561562	0.001181089706530781	0.001277111515559766	0.0012783998060095015	0.0013846152708066252	0.0013860112513824677	0.001622893371845193	0.0016245277955966302	0.16029642341399974	0.1602953503969507	-1.3801547761406463e-05	-0.00012747654668091024	-1.3815470116005507e-05	-0.00012760513904727655
4.035548241134971	0.0010188412163019001	0.001019870465714768	0.00117959181358589	0.0011807823476576323	0.001276779124231185	0.0012780670793801241	0.001384254849540927	0.00138565046673747	0.0016224708067799297	0.0016241048049653818	0.16029635202429807	0.16029527900773483	-1.3702804729565088e-05	-0.00012732712602542273	-1.3716627476654392e-05	-0.00012745556766166621
4.059864449369175	0.0010185763891951008	0.0010196053710748705	0.0011792851276520144	0.0011804753521926898	0.0012764471250721868	0.001277734745315942	0.0013838948525714252	0.0013852901068164536	0.001622048736927419	0.0016236823100456434	0.1602962793369444	0.16029520632087052	-1.3604557659602917e-05	-0.0001271759127577099	-1.3618281299598162e-05	-0.0001273042018566095
4.08432717499025	0.0010183118805518845	0.0010193405952202618	0.0011789788091047819	0.0011801687244851755	0.00127611552277152	0.0012774028085104157	0.001383535284965653	0.0013849301766920628	0.0016216271681895413	0.0016232603167452367	0.16029620532834443	0.16029513231277487	-1.3506804333499045e-05	-0.00012702289777674625	-1.3520429364605874e-05	-0.00012715103252203264
4.108937300839158	0.001018047694164729	0.0010190761419472513	0.0011786728623112668	0.0011798624689065781	0.001275784322041741	0.0012770712736808669	0.0013831761518166745	0.0013845706814624942	0.0016212061064974207	0.0016228388310012582	0.16029612997448073	0.16029505695942192	-1.3409542541326785e-05	-0.00012686807193038052	-1.3423069459176512e-05	-0.00012699605049351637
4.133695715076422	0.0010177838338457968	0.0010188120150718524	0.0011783672916609045	0.0011795565898507646	0.0012754535276193542	0.001276740145568576	0.0013828174582432196	0.001384211626251642	0.0016207855578115752	0.0016224178587802313	0.16029605325089596	0.1602949802363561	-1.3312770081083669e-05	-0.0001267114260138369	-1.332619937928839e-05	-0.0001268392465587076
4.15860331121418	0.0010175203034270565	0.0010185482184299052	0.0011780621015656312	0.0011792510917341215	0.001275123144264946	0.0012764094289389343	0.0013824592093898446	0.0013838530162092457	0.0016203655281220822	0.0016219974060782665	0.16029597513269161	0.16029490211867808	-1.3216484758632463e-05	-0.00012655295076841044	-1.3229816928850974e-05	-0.00012668061145218457
4.183660988148428	0.0010172571067604006	0.0010182847558771922	0.001177757296460003	0.0011789459789956754	0.0012747931767633331	0.0012760791285815695	0.0013821014104270519	0.0013834948565110258	0.001619946023448722	0.0016215774789212058	0.1602958955945099	0.16029482258103972	-1.3120684388055054e-05	-0.00012639263688543623	-1.3133919919375292e-05	-0.00012652013585226496
4.208869650191461	0.0010169942477177658	0.0010180216312895608	0.0011774528808013304	0.0011786412560972407	0.001274463629923674	0.0012757492493105126	0.0013817440665514513	0.0013831371523588278	0.00161952704984114	0.0016211580833647894	0.16029581461053985	0.16029474159762067	-1.3025366791312443e-05	-0.00012623047500190387	-1.303850617040761e-05	-0.0001263578103845031
4.2342302071045115	0.0010167317301912604	0.001017758848563055	0.0011771488590698194	0.0011783369275235507	0.0012741345085796414	0.0012754197959643076	0.001381387182985909	0.0013827799089807815	0.0016191086133790133	0.0016207392254948155	0.16029573215450144	0.1602946591421356	-1.293052979757861e-05	-0.0001260664556947122	-1.2943573509619638e-05	-0.000126193625622939
4.259743574130585	0.001016469558093292	0.00101749641161403	0.0011768452357687122	0.0011780329977823809	0.0012738058175895634	0.0012750907734061696	0.001381030764979684	0.0013824231316314458	0.0016186907201722037	0.0016203209114273019	0.16029564819962464	0.16029457518783105	-1.2836171244524214e-05	-0.00012590056949218775	-1.2849119772180562e-05	-0.00012602757208307613
4.285410672027485	0.0010162077353566851	0.0010172343243792842	0.0011765420154244053	0.0011777294714047034	0.001273477561836536	0.0012747621865241323	0.0013806748178085936	0.001382066825591948	0.0016182733763609209	0.0016199031473086395	0.16029556271867068	0.1602944897074544	-1.274228897772331e-05	-0.0001257328068686725	-1.2755142801156027e-05	-0.0001258596402266554
4.311232427101037	0.0010159462659348108	0.0010169725908161851	0.0011762392025866087	0.0011774263529448186	0.0012731497462285912	0.001274434040231182	0.001380319346775144	0.0013817109961701494	0.0016178565881158837	0.001619485939315768	0.16029547568388963	0.16029440267326317	-1.2648880849858851e-05	-0.00012556315823611386	-1.266164044740753e-05	-0.00012568982045901844
4.337209771238533	0.0010156851538017245	0.0010167112149027976	0.0011759368018284789	0.0011771236469804965	0.0012728223756988562	0.0012741063394654166	0.00137996435720871	0.0013813556487007933	0.0016174403616384975	0.001619069293656334	0.16029538706703486	0.16029431405700995	-1.2555944721735768e-05	-0.0001253916139539457	-1.2568610569758942e-05	-0.00012551810313188305
4.363343641942354	0.0010154244029522796	0.0010164502006380148	0.0011756348177467497	0.0011768213581131134	0.0012724954552056668	0.001273779089190167	0.0013796098544656616	0.0013810007885456512	0.0016170247031610026	0.0016186532165688545	0.16029529683934665	0.16029422382993375	-1.2463478461913202e-05	-0.00012521816432517485	-1.247605103431998e-05	-0.00012534447853532193
4.389634982363801	0.0010151640174022756	0.001016189552041691	0.001175333254961896	0.0011765194909678046	0.001272168989732749	0.0012734522943941974	0.0013792558439295452	0.0013806464210936963	0.0016166096189466548	0.0016182377143228966	0.16029520497154098	0.16029413196275114	-1.2371479946503283e-05	-0.00012504279959432707	-1.238395971494416e-05	-0.0001251689369029252
4.416084741337141	0.0010149040011885777	0.0010159292731547695	0.0011750321181182566	0.0011762180501935992	0.0012718429842893428	0.0012731259600917996	0.0013789023310112176	0.0013802925517612424	0.0016161951152898907	0.0016178227932192326	0.16029511143380315	0.1602940384256466	-1.2279947059275209e-05	-0.00012486550994789125	-1.2292334493627793e-05	-0.00012499146841496445
4.442693873413836	0.0010146443583692606	0.0010156693680394228	0.0011747314118842	0.0011759170404635753	0.0012715174439103802	0.0012728000913229769	0.0013785493211490192	0.0013799391859921123	0.001615781198516495	0.0016174084595900235	0.16029501619577063	0.1602939431882597	-1.2188877691506061e-05	-0.00012468628551307037	-1.2201173259299147e-05	-0.00012481206318640248
4.469463338897009	0.0010143850930237374	0.0010154098407791892	0.0011744311409522606	0.0011756164664750025	0.0012711923736566178	0.0012724746931536014	0.0013781968198089364	0.001379586329257803	0.0016153678749837815	0.0016169947197989816	0.16029491922653574	0.1602938462196821	-1.2098269742050194e-05	-0.0001245051163575317	-1.2110473908737845e-05	-0.00012463071127535863
4.49639410387609	0.0010141262092529047	0.0010151506954791016	0.001174131310039289	0.0011753163329494935	0.0012708677786148143	0.0012721497706755524	0.0013778448324847517	0.0013792339870576371	0.0016149551510807611	0.0016165815802415549	0.16029482049462357	0.1602937474884398	-1.2008121117370457e-05	-0.00012432199249012843	-1.2020234346293845e-05	-0.00012444740268047205
4.523487140261684	0.0010138677111792714	0.0010148919362658398	0.001173831923886603	0.0011750166446331527	0.0012705436638978597	0.001271825329006889	0.0013774933646982196	0.0013788821649189358	0.0016145430332283222	0.0016161690473450994	0.16029471996799402	0.1602936469624901	-1.1918429731461871e-05	-0.0001241369038593454	-1.1930452483866621e-05	-0.00012426212734034658
4.550743425820648	0.0010136096029471054	0.0010146335672878526	0.0011735329872601416	0.0011747174062967242	0.0012702200346449615	0.001271501373291991	0.0013771424219992143	0.0013785308683971667	0.001614131527879391	0.0016157571275690395	0.16029461761401315	0.1602935446092029	-1.182919350563999e-05	-0.00012394984035110634	-1.1841126240762917e-05	-0.00012407487513160786
4.578163944211368	0.0010133518887225764	0.0010143755927155208	0.0011732345049506193	0.0011744186227357616	0.0012698968960217845	0.0012711779087017409	0.0013767920099659256	0.0013781801030761473	0.0016137206415191428	0.0016153458274050826	0.16029451339946765	0.16029344039536383	-1.1740410368856619e-05	-0.00012376079179191035	-1.1752253543651642e-05	-0.00012388563586837598
4.605749685019276	0.001013094572693893	0.0010141180167412844	0.001172936481773677	0.0011741202987707647	0.0012695742532206216	0.0012708549404336683	0.0013764421342049914	0.0013778298745681695	0.001613310380665147	0.0016149351533773623	0.16029440729052807	0.16029333428714584	-1.1652078257217563e-05	-0.00012356974794300313	-1.1663832326685303e-05	-0.00012369439930295933
4.633501643792551	0.0010128376590714556	0.001013860843579794	0.0011726389225700442	0.0011738224392473491	0.0012692521114605632	0.0012705324737121277	0.0013760928003517005	0.001377480188514199	0.0016129007518675752	0.0016145251120426496	0.16029429925275945	0.16029322625010986	-1.1564195114360798e-05	-0.00012337669850437383	-1.157586053127449e-05	-0.0001235011551233567
4.6614208220780515	0.0010125811520879967	0.0010136040774680617	0.001172341832205698	0.001173525049036404	0.0012689304759876474	0.0012702105137884568	0.0013757440140701445	0.0013771310505840382	0.0016124917617093737	0.0016141157099905177	0.16029418925109543	0.16029311624918827	-1.1476758891234423e-05	-0.00012318163311220154	-1.1488336106559721e-05	-0.00012330589295808658
4.689508227457455	0.0010123250559987294	0.001013347722665596	0.0011720452155720184	0.0011732281330342406	0.0012686093520750425	0.0012698890659411282	0.001375395781053391	0.001376782466476501	0.0016120834168064444	0.001613706953843534	0.16029407724982916	0.16029300424868545	-1.1389767546079316e-05	-0.0001229845413380226	-1.1401257008599591e-05	-0.00012310860236672272
4.717764873583629	0.0010120693750815036	0.0010130917834545704	0.0011717490775859521	0.0011729316961627781	0.0012682887450232029	0.0012695681354759575	0.001375048107023676	0.001376434441919586	0.001611675723807848	0.0016132988502574564	0.16029396321261571	0.1602928902122415	-1.1303219044269536e-05	-0.00012278541268703758	-1.1314621200613634e-05	-0.0001229092728428638
4.746191780217212	0.001011814113636953	0.0010128362641399593	0.0011714534231901876	0.0011726357433696837	0.0012679686601600577	0.0012692477277262393	0.001374700997732564	0.0013760869826706617	0.0016112686893959784	0.0016128914059214089	0.16029384710243566	0.1602927741028502	-1.1217111358593351e-05	-0.00012258423660047035	-1.1228426653589474e-05	-0.00012270789381974012
4.774789973263409	0.0010115592759886445	0.0010125811690497007	0.001171158257353298	0.0011723402796285488	0.0012676491028411573	0.001268927848052927	0.0013743544589611347	0.0013757400945166316	0.001610862320286759	0.0016124846275580786	0.16029372888161003	0.160292655882826	-1.1131442469204667e-05	-0.00012238100245501315	-1.114267134532873e-05	-0.00012250445465991633
4.803560484809025	0.0010113048664832382	0.0010123265025348451	0.0011708635850699318	0.001172045309939065	0.0012673300784498628	0.0012686085018448208	0.0013740084965201552	0.001375393783274127	0.0016104566232298318	0.0016120785219239067	0.16029360851176236	0.16029253551379408	-1.104621036294301e-05	-0.00012217569955477736	-1.1057353260852942e-05	-0.00012229894465898283
4.832504353159697	0.00101105088949065	0.0010120722689697193	0.00117056941136097	0.0011717508393271768	0.0012670115923975357	0.001268289694518729	0.001373663116250283	0.0013750480547896884	0.0016100516050087629	0.0016116730958092925	0.1602934859538291	0.16029241295669103	-1.0961413034134976e-05	-0.00012196831714000878	-1.0972470392466016e-05	-0.00012209135304636076
4.861622622877388	0.0010107973494041954	0.0010118184727520797	0.001170275741273699	0.0011714568728452657	0.0012666936501236814	0.0012679714315196532	0.0013733183240222239	0.0013747029149399454	0.001609647272441222	0.0016112683560387713	0.1602933611680295	0.16029228817173827	-1.0877048484247281e-05	-0.00012175884438256346	-1.0888020739487081e-05	-0.00012188166898152719
4.890916344818065	0.0010105442506407624	0.0010115651183032757	0.0011699825798819853	0.0011711634155723229	0.0012663762570961621	0.001267653718320967	0.0013729741257369368	0.0013743583696318024	0.0016092436323791972	0.0016108643094712297	0.1602932341138621	0.16029216111842856	-1.079311472154329e-05	-0.00012154727038221624	-1.0804002308250488e-05	-0.00012166988155415392
4.9203865761696335	0.0010102915976409681	0.0010113122100684105	0.0011696899322864525	0.0011708704726141122	0.0012660594188113607	0.0012673365604246023	0.001372630527325818	0.0013740144248026412	0.00160884069170918	0.0016104609630001035	0.16029310475008834	0.16029203175553355	-1.0709609761579142e-05	-0.0001213335841709906	-1.072041311241459e-05	-0.0001214559797864112
4.950034380490085	0.0010100393948693268	0.0010110597525165058	0.0011693978036146498	0.0011705780491033664	0.0012657431407943696	0.001267019963361214	0.0013722875347508873	0.00137367108642049	0.0016084384573523819	0.0016100583235535673	0.16029297303472295	0.16029190004106036	-1.0626531626835994e-05	-0.00012111777470966145	-1.0637251172299078e-05	-0.00012123995262605658
4.979860827745887	0.00100978764681441	0.0010108077501406697	0.0011691061990212466	0.0011702861501999477	0.0012654274285991748	0.0012667039326904053	0.001371945154004987	0.0013733283604842324	0.0016080369362649254	0.001609656398094753	0.16029283892501262	0.16029176593226077	-1.0543878346827573e-05	-0.00012089983088778289	-1.0554514515415808e-05	-0.0001210217889511811
5.009866994350591	0.0010095363579890218	0.0010105562074582636	0.0011688151236881922	0.0011699947810910466	0.0012651122878088422	0.0012663884740008644	0.001371603391111968	0.001372986253023792	0.0016076361354380598	0.0016092551936219511	0.16029270237743276	0.16029162938560268	-1.0461647957888537e-05	-0.00012067974152107919	-1.0472201176302265e-05	-0.0001208014775684052
5.040053963203681	0.0010092855329303636	0.0010103051290110726	0.0011685245828249237	0.001169703946991347	0.0012647977240357175	0.0012660735929106012	0.0013712622521268943	0.001372644770100343	0.0016072360618983636	0.0016088547171688179	0.1602925633476593	0.1602914903567742	-1.0379838503327132e-05	-0.00012045749535297134	-1.0390309196143394e-05	-0.00012057900720799375
5.070422823729659	0.001009035176200206	0.001010054519365475	0.0011682345816685286	0.0011694136531432255	0.0012644837429216032	0.0012657592950671098	0.0013709217431362372	0.0013723039178064865	0.0016068367227079535	0.0016084549758045837	0.1602924217905702	0.16029134880064527	-1.0298448033352336e-05	-0.00012023308105310604	-1.030883662320875e-05	-0.00012035436652851894
5.100974671917351	0.0010087852923850687	0.0010098043831126237	0.0011679451254839439	0.0011691239048169375	0.0012641703501379664	0.0012654455861475788	0.0013705818702580749	0.0013719637022664767	0.0016064381249647056	0.001608055976634273	0.16029227766021886	0.16029120467127186	-1.0217474605042631e-05	-0.0001200064872164952	-1.0227781512581885e-05	-0.00012012754411322435
5.131710610359471	0.001008535886096388	0.0010095547248686134	0.0011676562195641431	0.0011688347073107947	0.0012638575513861207	0.0012651324718590754	0.0013702426396423012	0.0013716241296364005	0.001606040275802456	0.001607657726798907	0.16029213090982747	0.1602910579218733	-1.0136916282203756e-05	-0.00011977770236173968	-1.0147141926281772e-05	-0.00011989852847080207
5.1626317482924104	0.0010082869619707027	0.0010093055492746655	0.0011673678692303304	0.0011685460659513701	0.001263545352397443	0.001264819957938749	0.0013699040574708223	0.0013712852061044019	0.001605643182391229	0.0016072602334757323	0.16029198149176124	0.1602909085048211	-1.0056771135469322e-05	-0.00011954671493119573	-1.0066915932895049e-05	-0.00011966730803103509
5.193739201636265	0.001008038524669831	0.0010090568609973088	0.0011670800798321299	0.001168257986093691	0.0012632337589335546	0.0012645080501540403	0.0013695661299577733	0.001370946937890881	0.0016052468519374523	0.0016068635038784355	0.16029182935752598	0.16029075637161705	-9.977037242325099e-06	-0.0001193135132914469	-9.987101607818877e-06	-0.00011943387114685122
5.225034093035115	0.0010077905788810515	0.0010088086647285551	0.0011667928567477817	0.0011679704731214218	0.0012629227767865347	0.001264196754302873	0.0013692288633497187	0.001370609331248695	0.0016048512916841705	0.0016064675452573546	0.1602916744577437	0.16029060147288238	-9.8977126868037e-06	-0.00011907808572861334	-9.90769703334074e-06	-0.00011919820609476717
5.256517551897525	0.0010075431293172904	0.0010085609651860927	0.0011665062053843457	0.0011676835324470809	0.001262612411779128	0.00126388607621386	0.0013688922639258669	0.0013702723924633917	0.0016044565089112794	0.0016060723648997207	0.1602915167421347	0.16029044375834325	-9.818795559741328e-06	-0.00011884042045123833	-9.828700298357418e-06	-0.0001189603010714746
5.288190714437326	0.0010072961807173078	0.0010083137671134678	0.0011662201311778923	0.0011673971695122269	0.001262302669764941	0.0012635760217465154	0.001368556337998287	0.0013699361278534004	0.0016040625109357432	0.0016056779701298651	0.16029135615951182	0.16029028317680805	-9.740283958534907e-06	-0.00011860050558690216	-9.750109498215392e-06	-0.00011872014419075927
5.320054723714605	0.0010070497378458871	0.001008067075280276	0.0011659346395937191	0.0011671113897876687	0.0012619935566286686	0.0012632665967914735	0.0013682210919121255	0.001369600543770265	0.001603669305111821	0.0016052843683094582	0.16029119265775102	0.16029011967615658	-9.662175987249638e-06	-0.000118358329182916	-9.671922735203509e-06	-0.0001184777234894685
5.352110729676963	0.0010068038054940266	0.001007820894482356	0.0011656497361265399	0.0011668261987736691	0.0012616850782862865	0.001262957807270672	0.001367886532045824	0.0013692656465988564	0.0016032768988313104	0.0016048915668377384	0.16029102618378993	0.1602899532033229	-9.584469756580838e-06	-0.00011811387920487859	-9.594138118129703e-06	-0.00011823302692173798
5.384359889201005	0.0010065583884791313	0.0010075752295419802	0.0011653654263007061	0.0011665416020001551	0.0012613772406852841	0.0012626496591376006	0.0013675526648113342	0.001368931442757595	0.0016028852995237611	0.0016044995731517412	0.16029085668359078	0.16028978370427288	-9.50716338374985e-06	-0.0001178671435360934	-9.516753762150998e-06	-0.00011798604235602195
5.41680336613411	0.0010063134916452104	0.0010073300853080498	0.0011650817156704076	0.0011662576050269224	0.0012610700498048625	0.0012623421583774991	0.0013672194966543511	0.001368597938698673	0.0016024945146567188	0.0016041083947265322	0.1602906841021419	0.16028961112399248	-9.430254992479764e-06	-0.00011761810997520938	-9.439767789280046e-06	-0.00011773675758142144
5.44944233133642	0.0010060691198630792	0.001007085466656298	0.001164798609819895	0.0011659742134438502	0.001260763511656177	0.001262035311007573	0.0013668870340545335	0.001368265140908279	0.0016021045517359588	0.0016037180390754493	0.1602905083834232	0.1602894354064669	-9.353742712856633e-06	-0.00011736676623499975	-9.363178327677357e-06	-0.00011748516029747025
5.482277962723094	0.0010058252780305555	0.0010068413784894924	0.0011645161143636813	0.0011656914328711273	0.0012604576322825438	0.0012617291230772462	0.001366555283525735	0.0013679330559068393	0.0016017154183057339	0.0016033285137503424	0.16029032947040356	0.1602892564946606	-9.277624681860303e-06	-0.0001171130999480241	-9.286983512157843e-06	-0.00011723123812087954
5.515311445306831	0.0010055819710726632	0.0010065978257376325	0.0011642342349467677	0.0011654092689594524	0.001260152417759651	0.0012614236006683397	0.0013662242516162353	0.0013676016902492347	0.0016013271219490067	0.0016029398263418134	0.16029014730501692	0.16028907433050618	-9.201899042372147e-06	-0.00011685709865361105	-9.211181484156117e-06	-0.00011697497858376149
5.548543971240616	0.0010053392039418403	0.0010063548133581574	0.0011639529772448686	0.0011651277273902578	0.0012598478741958337	0.0012611187498953345	0.0013658939449089687	0.0013672710505250338	0.0016009396702876934	0.001602551984479454	0.1602899618281294	0.16028888885487802	-9.12656394392794e-06	-0.00011659874980685103	-9.135770391192205e-06	-0.00011671636912644057
5.581976739860765	0.00100509698161815	0.001006112346336162	0.0011636723469646206	0.0011648468138759516	0.00125954400773224	0.001260814576905588	0.0013655643700217696	0.0013669411433587487	0.0016005530709829211	0.001602164995832107	0.16028977297954658	0.16028870000757472	-9.051617542502749e-06	-0.0001163380407749326	-9.060748387267059e-06	-0.00011645539710217201
5.615610957730194	0.0010048553091094876	0.0010058704296845987	0.0011633923498438237	0.0011645665341601175	0.0012592408245431226	0.0012605110878795714	0.0013652355336076095	0.001366611975410054	0.0016001673317352666	0.0016017788681081092	0.16028958069797214	0.1602885077273035	-8.977058000080723e-06	-0.00011607495883164676	-8.986113632633574e-06	-0.00011619204977345032
5.649447838681973	0.0010046141914517956	0.0010056290684444975	0.0011631129916516564	0.00116428689401776	0.0012589383308360342	0.0012602082890311066	0.0013649074423548282	0.0013662835533740343	0.001599782460285014	0.00160139360905554	0.1602893849209948	0.16028831195165094	-8.902883485394086e-06	-0.00011580949116563044	-8.911864294056798e-06	-0.0001159263143143685
5.6834886038631165	0.0010043736337092806	0.0010053882676851805	0.001162834278188917	0.0011640078992555258	0.0012586365328520774	0.0012599061866075895	0.0013645801029873949	0.0013659558839814413	0.00159939846441241	0.0016010092264624797	0.16028918558507177	0.16028811261708187	-8.829092173128633e-06	-0.00011554162486979158	-8.837998544505149e-06	-0.00011565817780642695
5.717734481778674	0.0010041336409746314	0.0010051480325044817	0.0011625562152882442	0.0011637295557119485	0.001258335436866154	0.0012596047868902512	0.0013642535222651412	0.0013656289739989182	0.0015990153519379149	0.001600625728157268	0.1602889826255057	0.16028790965888978	-8.755682244090263e-06	-0.00011527134694266916	-8.764514562980413e-06	-0.00011538762723548035
5.75218670833605	0.0010038942183692473	0.001004908368028971	0.0011622788088143752	0.001163451869257675	0.0012580350491872075	0.0012593040961943946	0.0013639277069840243	0.0013653028302292745	0.0015986331307224727	0.001600243122008767	0.16028877597641708	0.1602877030112038	-8.682651885683762e-06	-0.00011499864429406759	-8.69141053493408e-06	-0.00011511464949645611
5.786846526889619	0.001003655371043454	0.0010046692794141783	0.001162002064664358	0.0011631748457957155	0.001257735376158444	0.0012590041208696329	0.0013636026639763687	0.0013649774595117278	0.0015982518086677686	0.0015998614159266204	0.16028856557073892	0.16028749260695116	-8.609999291184223e-06	-0.00011472350373481488	-8.618684651767738e-06	-0.00011483923138627672
5.821715188285586	0.001003417104176735	0.00100443077184482	0.0011617259887678165	0.0011628984912616716	0.0012574364241576287	0.0012587048673001627	0.0013632784001111307	0.0013646528687221563	0.0015978713937164928	0.0015994806178615199	0.16028835134017733	0.16028727837784107	-8.537722660038882e-06	-0.00011444591197984355	-8.54633511128064e-06	-0.00011456135960857816
5.856793950907131	0.0010031794229779665	0.001004192850535033	0.0011614505870871867	0.001162622811623999	0.0012571381995972882	0.001258406341904977	0.0013629549222941557	0.0013643290647733673	0.001597491893852617	0.0015991007358054767	0.1602881332152018	0.1602870602543413	-8.465820197922636e-06	-0.00011416585564846815	-8.474360117281116e-06	-0.00011428102076868618
5.892084080719833	0.0010029423326856444	0.0010039555207286032	0.0011611758656179657	0.0011623478128842412	0.001256840708925008	0.001258108551138166	0.0013626322374684298	0.0013640060546153533	0.0015971133171016536	0.0015987217777920905	0.16028791112500826	0.16028683816565673	-8.394290116318232e-06	-0.00011388332125802925	-8.402757879444334e-06	-0.00011399820137000805
5.927586851317345	0.0010027058385681266	0.0010037187876992103	0.0011609018303889618	0.001162073501077296	0.001256543958623667	0.0012578115014891475	0.0013623103526143692	0.0013636838452355602	0.0015967356715309471	0.0015983437518968277	0.1602876849975202	0.16028661203970057	-8.323130633092202e-06	-0.00011359829523061027	-8.331526613798018e-06	-0.0001137128878204996
5.963303543967366	0.0010024699459238685	0.0010034826567506643	0.0011606284874625524	0.0011617998822716583	0.0012562479552117	0.0012575151994829344	0.0013619892747500613	0.001363362443659158	0.0015963589652499372	0.0015979666662372996	0.16028745475934011	0.16028638180308133	-8.252339971939748e-06	-0.00011331076388504391	-8.260664542170809e-06	-0.00011342506642403327
5.999235447657878	0.0010022346600816665	0.0010032471332171438	0.001160355842934938	0.0011615269625696828	0.001255952705243374	0.0012572196516804108	0.0013616690109315532	0.0013630418569493057	0.0015959832064104432	0.0015975905289735363	0.1602872203357414	0.16028614738106933	-8.181916362266783e-06	-0.00011302071343424758	-8.190169892462879e-06	-0.00011313472338372876
6.035383859143656	0.0010019999864009106	0.0010030122224634484	0.0011600839029364133	0.0011612547481078448	0.0012556582153090642	0.0012569248646785813	0.0013613495682531244	0.0013627220922074364	0.0015956084032069577	0.0015972153483082817	0.1602869816506335	0.1602859086975819	-8.111858039946268e-06	-0.00011272812999513215	-8.120040898548786e-06	-0.00011284184479926074
6.071750082993084	0.0010017659302718194	0.0010027779298852452	0.0011598126736316113	0.001160983245057007	0.00125536449203548	0.0012566308451108623	0.001361030953847556	0.001362403156573522	0.0015952345638769129	0.0015968411324872682	0.16028673862655152	0.16028566567514535	-8.042163246433504e-06	-0.0001124329995752793	-8.050275800055434e-06	-0.00011254641666344489
6.108335431635222	0.0010015324971157104	0.0010025442609093273	0.001159542161219798	0.001160712459622685	0.0012550715420860082	0.001256337599647347	0.001360713174886428	0.0013620850572263732	0.0015948616967009976	0.0015964678897995243	0.16028649118461483	0.16028541823488646	-7.97283022895695e-06	-0.00011213530807499539	-7.980872842611869e-06	-0.00011224842486459718
6.145141225407182	0.0010012996923852407	0.001002311220993859	0.0011592723719351177	0.0011604423980453192	0.0012547793721609302	0.0012560451349950862	0.0013603962385803857	0.0013617678013839087	0.0015944898100034239	0.0015960956285776464	0.16028623924451407	0.16028516629649392	-7.903857240785378e-06	-0.00011183504128983723	-7.911830277713972e-06	-0.0001119478551839248
6.182168792601758	0.001001067521564677	0.0010020788156286453	0.00115900331204689	0.0011601730666005543	0.0012544879889977516	0.0012557534578983669	0.0013600801521794436	0.001361451396303446	0.0015941189121522438	0.0015957243571981163	0.1602859827244738	0.16028490977819154	-7.835242541047449e-06	-0.000111532184907559	-7.843146362620373e-06	-0.00011164469329316695
6.2194194695153895	0.001000835990170146	0.0010018470503353875	0.001158734987859863	0.0011599044715995034	0.0012541973993714344	0.0012554625751390045	0.0013597649229732632	0.0013611358492820048	0.001593749011559636	0.0015953540840815865	0.16028572154124252	0.1602846485967303	-7.766984394488863e-06	-0.00011122672450389337	-7.77481936027613e-06	-0.0001113389247526797
6.256894600496366	0.0010006051037499157	0.001001615930667957	0.001158467405714523	0.0011596366193890502	0.0012539076100947502	0.0012551724935366314	0.0013594505582914596	0.0013608211676565856	0.0015933801166822179	0.0015949848176931923	0.16028545561004254	0.16028438266733253	-7.699081071409902e-06	-0.00011091864554033104	-7.70684753951048e-06	-0.00011103053501310134
6.294595537993358	0.001000374867884655	0.0010013854622126575	0.0011582005719873595	0.0011593695163521177	0.0012536186280185223	0.0012548832199489816	0.0013591370655038975	0.0013605073588044846	0.001593012236021347	0.001594616566542854	0.1602851848445644	0.16028411190369118	-7.631530848310752e-06	-0.00011060793337247521	-7.63922917487031e-06	-0.00011071950941243802
6.332523642604218	0.0010001452881877066	0.0010011556505885044	0.0011579344930911573	0.001159103168907968	0.0012533304600319366	0.0012545947612721934	0.0013588244520209881	0.0013601944301435856	0.0015926453781234346	0.0015942493391855913	0.16028490915692886	0.1602838362179239	-7.564332007100466e-06	-0.00011029457323816216	-7.5719625464813756e-06	-0.00011040583317278863
6.370680283125076	0.0009999163703053693	0.0010009265014474986	0.001157669175475295	0.0011588375835124868	0.001253043113062845	0.0012543071244411116	0.001358512725294	0.0013598823891326712	0.0015922795515802576	0.0015938831442218373	0.1602846284576579	0.1602835555205548	-7.497482835131658e-06	-0.00010997855025665637	-7.505045940089938e-06	-0.00011008949140015045
6.40906683659976	0.0009996881199171744	0.0010006980204749086	0.0011574046256260428	0.0011585727666584866	0.001252756594078081	0.001254020316429591	0.0013582018928153718	0.0013595712432717293	0.0015919147650292748	0.0015935179902977488	0.16028434265564426	0.16028326972047757	-7.4309816256099e-06	-0.00010965984943378526	-7.438477647253583e-06	-0.00010977046908630661
6.447684688369473	0.0009994605427361704	0.0010004702133895528	0.0011571408500668508	0.001158308724876005	0.001252470910083736	0.0012537343442507894	0.0013578919621190155	0.0013592610001022744	0.0015915510271539484	0.001593153886105537	0.1602840516581285	0.16028297872493485	-7.3648266774029025e-06	-0.00010933845565777589	-7.372255964990804e-06	-0.00010944875110216468
6.486535232122802	0.0009992336445092138	0.0010002430859440926	0.0011568778553586645	0.0011580454647326056	0.0012521860681254957	0.0012534492149575043	0.0013575829407806465	0.001358951667207656	0.0015911883466840717	0.0015927908403837873	0.16028375537066517	0.16028268243948102	-7.2990162946692805e-06	-0.00010901435369339851	-7.3063791956977375e-06	-0.0001091243221965632
6.525619869945995	0.0009990074310172576	0.0010000166439253228	0.001156615648100226	0.0011577829928336968	0.001251902075288949	0.001253164935642474	0.0013572748364180966	0.0013586432522133887	0.0015908267323960933	0.0015924288619177886	0.16028345369709276	0.1602823807679511	-7.233548787136113e-06	-0.00010868752818438132	-7.240845647508987e-06	-0.00010879716699938036
6.564940012373588	0.0009987819080756529	0.0009997908931544655	0.0011563542349283958	0.0011575213158228318	0.0012516189386999107	0.0012528815134386976	0.0013569676566916446	0.0013583357627874751	0.0015904661931134547	0.0015920679595398718	0.16028314653949802	0.16028207361243746	-7.168422470071184e-06	-0.00010835796365263328	-7.175653634051288e-06	-0.00010846727001773138
6.604497078439295	0.0009985570815344398	0.00099956583948747	0.0011560936225184547	0.001157260440382029	0.0012513366655247337	0.0012525989555197542	0.0013566614093043366	0.001358029206640729	0.0015901067377069118	0.0015917081421297269	0.1602828337981898	0.16028176087325002	-7.103635664220537e-06	-0.00010802564449549634	-7.110801474172895e-06	-0.00010813461563013993
6.644292495727218	0.000998332957278661	0.0009993414888153252	0.0011558338175844394	0.0011570003732320993	0.0012510552629706473	0.0012523172691001553	0.0013563561020023343	0.0013577235915271197	0.0015897483750948987	0.0015913494186147728	0.1602825153716648	0.1602814424488842	-7.039186695565608e-06	-0.00010769055498155433	-7.046287492309608e-06	-0.00010779918809147859
6.684327700423376	0.000998109541228666	0.000999117847064359	0.0011555748268794526	0.001156741121132965	0.0012507747382860905	0.0012520364614356386	0.0013560517425752453	0.0013574189252441105	0.0015893911142438526	0.0015909917979704772	0.1602821911565801	0.1602811182359975	-6.975073895611195e-06	-0.00010735267925357506	-6.982110018344256e-06	-0.00010746097152958267
6.724604137367524	0.0009978868393404202	0.0009988949201965545	0.0011553166571960022	0.001156482690883989	0.001250495098761035	0.001251756539823536	0.0013557483388564587	0.0013571152156329875	0.0015890349641685645	0.001590635289220713	0.16028186104770825	0.16028078812936117	-6.911295601191164e-06	-0.00010701200132459676	-6.918267387268431e-06	-0.00010711994993861662
6.76512326010531	0.000997664857605829	0.0009986727142098667	0.0011550593153663333	0.0011562250893243076	0.0012502163517273406	0.001251477511603103	0.0013554458987234993	0.0013568124705792197	0.0015886799339325363	0.001590279901438111	0.16028152493790795	0.16028045202183938	-6.847850154319268e-06	-0.00010666850507418113	-6.854757939512082e-06	-0.00010677610718337616
6.805886530940724	0.0009974436020530537	0.000998451235138549	0.0011548028082627596	0.001155968323333175	0.001249938504559094	0.0012511993841558648	0.0013551444300983818	0.0013565106980128114	0.0015883260326483382	0.0015899256437444222	0.1602811827180979	0.16028010980434948	-6.7847359023678194e-06	-0.00010632217425024515	-6.791580020865454e-06	-0.00010642942699673474
6.846895420988873	0.0009972230787468398	0.00099823048905347	0.0011545471427980142	0.0011557123998302962	0.0012496615646729583	0.0012509221649059585	0.0013548439409479581	0.0013562099059086423	0.0015879732694779618	0.0015895725253108656	0.16028083427720882	0.1602797613658233	-6.72195119810412e-06	-0.00010597299246842273	-6.72873198223449e-06	-0.00010607989297459208
6.888151410229076	0.0009970032937888411	0.000998010482062448	0.0011542923259255885	0.0011554573257761826	0.001249385539528514	0.0012506458613205057	0.001354544439284276	0.0013559101022868414	0.001587621653633185	0.0015892205553584987	0.16028047950215382	0.1602794065931733	-6.659494399152699e-06	-0.00010562094320221149	-6.666212179651243e-06	-0.0001057274885748749
6.92965598755826	0.0009967842533179685	0.0009977912203105953	0.0011540383646400935	0.0011552031081725055	0.0012491104366286587	0.0012503704809099594	0.0013542459331649576	0.0013556112952131556	0.0015872711943759556	0.001588869743158601	0.16028011827779062	0.16027904537125884	-6.597363868505318e-06	-0.0001052660097899949	-6.604018974549694e-06	-0.00010537219712056234
6.971410650844719	0.0009965659635107146	0.0009975727099806417	0.0011537852659776041	0.0011549497540624413	0.001248836263519913	0.0012500960312284621	0.0013539484306935524	0.0013553134927993037	0.001586921901018745	0.001588520098033021	0.1602797504868873	0.1602786775828462	-6.5355579743752584e-06	-0.00010490817543104547	-6.542150733396257e-06	-0.00010501400179244169
7.01341690698215	0.0009963484305815032	0.0009973549572932883	0.0011535330370160283	0.0011546972705310393	0.0012485630277928404	0.0012498225198742288	0.0013536519400199174	0.0013550167032033622	0.0015865737829249358	0.0015881716293545767	0.1602793760100772	0.1602783031085736	-6.474075089774045e-06	-0.00010454742317800303	-6.4806058276759004e-06	-0.00010465288562780395
7.055676271944047	0.0009961316607830398	0.0009971379685075569	0.0011532816848754735	0.001154445664705592	0.0012482907370823927	0.0012495499544899129	0.0013533564693405983	0.0013547209346301391	0.0015862268495092063	0.0015878243465474273	0.1602789947258248	0.16027792182690512	-6.412913593076969e-06	-0.0001041837359441744	-6.419382634114193e-06	-0.0001042888315225532
7.098190270838397	0.0009959156604066666	0.0009969217499211432	0.0011530312167186128	0.0011541949437560012	0.0012480193990682907	0.0012492783427629783	0.001353062026899209	0.0013544261953315634	0.0015858811102379088	0.001587478259087464	0.16027860651038695	0.16027753361410144	-6.352071867624098e-06	-0.00010381709649592841	-6.358479534304337e-06	-0.00010392182222382362
7.1409604379627405	0.0009957004357827172	0.0009967063078707764	0.0011527816397510634	0.0011539451148951602	0.001247749021475412	0.001249007692426104	0.0013527686209868265	0.001354132493607066	0.0015855365746294762	0.0015871333765027057	0.16027821123777497	0.16027713834416576	-6.291548301689057e-06	-0.0001034474874508362	-6.2978949148199265e-06	-0.00010355184033036813
7.183988316859528	0.000995485993280882	0.0009964916487325806	0.00115253296122177	0.0011536961853793237	0.001247479612074178	0.001248738011257553	0.0013524762599423726	0.001353839837803984	0.0015851932522548007	0.001586789708373687	0.16027780877970244	0.16027673588882257	-6.231341288477285e-06	-0.00010307489127603375	-6.2376271675618905e-06	-0.0001031788682968604
7.227275460371831	0.0009952723393105785	0.0009962777789224446	0.0011522851884233829	0.0011534481625085037	0.0012472111786809522	0.0012484693070815552	0.0013521849521530244	0.0013535482363179435	0.0015848511527376472	0.0015864472643338644	0.1602773990055598	0.16027632611745773	-6.171449226155534e-06	-0.00010269929028747238	-6.177674688892867e-06	-0.00010280288841837959
7.270823430699384	0.0009950594803213302	0.0009960647048964085	0.001152038328692666	0.0011532010536268729	0.0012469437291584315	0.0012482015877687577	0.0013518947060546167	0.0013532576975932935	0.0015845102857550593	0.001586106054070034	0.1602769817823574	0.1602759088970837	-6.11187051784319e-06	-0.00010232066664830897	-6.1180358802183366e-06	-0.00010242388283820958
7.31463379945495	0.0009948474228031324	0.0009958524331510226	0.0011517923894108723	0.001152954866123129	0.0012466772714160516	0.0012479348612365665	0.0013516055301320455	0.0013529682301234788	0.0015841706610377616	0.0015857660873227208	0.16027655697469595	0.1602754840923015	-6.0526035713711485e-06	-0.00010193900236310505	-6.058709147969271e-06	-0.00010204183354636798
7.358708147721062	0.0009946361732868533	0.0009956409702237524	0.0011515473780041691	0.0011527096074309352	0.0012464118134104091	0.0012476691354496045	0.0013513174329196867	0.0013526798424514834	0.0015838322883705881	0.0015854273738866154	0.16027612444470535	0.16027505156524355	-5.9936467995836545e-06	-0.00010155427928174032	-5.999692903239581e-06	-0.00010165672237183454
7.403048066107065	0.000994425738344613	0.0009954303226933547	0.001151303301944023	0.0011524652850292997	0.001246147363145647	0.0012474044184200936	0.0013510304230018165	0.0013523925431702367	0.0015834951775928927	0.0015850899236109811	0.16027568405202325	0.16027461117554467	-5.934998620008708e-06	-0.00010116647909194643	-5.940985562044587e-06	-0.00010126853098532673
7.447655154806527	0.0009942161245901904	0.000995220497180288	0.001151060168747638	0.0011522219064430104	0.0012458839286739144	0.0012471407182082987	0.001350744509013036	0.0013521063409230474	0.0015831593385989844	0.0015847537464000997	0.16027523565372312	0.1602741627802839	-5.876657454792142e-06	-0.00010077558331694769	-5.882585544899482e-06	-0.00010087724089063999
7.49253102365499	0.0009940073386794119	0.0009950115003471043	0.0011508179859783538	0.001151979479243044	0.0012456215180957663	0.0012468780429229541	0.0013504596996387036	0.0013518212444040348	0.001582824781338556	0.0015844188522136807	0.16027477910429036	0.16027370623394582	-5.8186217310549765e-06	-0.00010038157331976327	-5.824491277292912e-06	-0.00010048283343142006
7.537677292188054	0.0009937993873105713	0.0009948033388988606	0.0011505767612460848	0.0011517380110469895	0.0012453601395605988	0.0012466164007216736	0.001350176003615373	0.001351537262358555	0.0015824915158171148	0.001584085251067315	0.16027431425556382	0.16027324138836968	-5.760889880367798e-06	-9.998443029238246e-05	-5.766701189374723e-06	-0.00010008528978328046
7.583095589699846	0.0009935922772248383	0.0009945960195835363	0.0011503365022077492	0.0011514975095194976	0.001245099801267107	0.001246355799811417	0.0013498934297312343	0.0013512544035836638	0.001582159552096445	0.0015837529530329207	0.16027384095668556	0.16027276809269944	-5.703460339071681e-06	-9.958413526006682e-05	-5.709213715754738e-06	-9.968459094972237e-05
7.628787555301809	0.000993386015206676	0.0009943895491924472	0.0011500972165676975	0.0011512579823726925	0.001244840511463697	0.0012460962484489209	0.0013496119868265655	0.0013509726769285505	0.0015818289002950292	0.0015834219682391757	0.16027335905406578	0.16027228619334427	-5.646331548170638e-06	-9.918066907715906e-05	-5.652027295816736e-06	-9.928071776496572e-05
7.674754837981857	0.0009931806080842708	0.0009941839345606759	0.0011498589120781716	0.0011510194373666387	0.0012445822784489652	0.0012458377549411518	0.0013493316837941813	0.0013506920912950012	0.0015814995705885268	0.0015830923068719882	0.16027286839131158	0.16027179553391707	-5.589501952984674e-06	-9.877401241986661e-05	-5.595140373531107e-06	-9.887365088959155e-05
7.720999096663877	0.0009929760627299636	0.0009939791825675048	0.0011496215965397444	0.0011507818823097813	0.0012443251105721488	0.0012455803276457595	0.0013490525295799108	0.0013504126556378579	0.0015811715732102214	0.0015827639791749497	0.1602723688091987	0.16027129595519043	-5.532970003595608e-06	-9.836414579203479e-05	-5.538551397331684e-06	-9.846337080618439e-05
7.767522000267617	0.0009927723860606852	0.0009937753001368502	0.0011493852778017718	0.0011505453250593997	0.001244069016233575	0.0012453239749715516	0.0013487745331830405	0.001350134378965487	0.0015808449184514868	0.0015824369954498029	0.16027186014560568	0.16027078729504646	-5.476734154585133e-06	-9.795104951854094e-05	-5.4822588200810485e-06	-9.80498578171396e-05
7.814325227768903	0.0009925695850384034	0.000993572294237714	0.001149149963762872	0.001150309773522085	0.0012438140038851454	0.00124506870537896	0.00134849770365681	0.0013498572703402522	0.0015805196166622623	0.0015821113660569122	0.16027134223546338	0.16027026938841202	-5.420792864817975e-06	-9.753470374024298e-05	-5.426261099257881e-06	-9.763309204605108e-05
7.861410468260233	0.0009923676666705752	0.000993370171884629	0.0011489156623713808	0.0011500752356541908	0.001243560082030812	0.0012448145273805068	0.0013482220501088804	0.0013495813388790005	0.0015801956782515282	0.0015817871014157463	0.1602708149107036	0.16026974206722602	-5.365144597825264e-06	-9.711508841797611e-05	-5.370556696799103e-06	-9.721305343285414e-05
7.908779421011744	0.0009921666380106008	0.00099316894013812	0.0011486823816258315	0.001149841719462323	0.00124330725922704	0.0012445614495412967	0.001347947581701826	0.0013493065937535463	0.0015798731136877908	0.0015814642120053563	0.16027027800020813	0.1602692051603714	-5.3097878212962635e-06	-9.669218332233886e-05	-5.3151440788726245e-06	-9.678972172824651e-05
7.956433795532517	0.0009919665061582938	0.0009929686061051707	0.0011484501295754392	0.0011496092330038215	0.001243055544083338	0.0012443094804795124	0.0013476743076536277	0.0013490330441911613	0.0015795519334995734	0.0015811427083648718	0.16026973132974656	0.16026865849361602	-5.2547210073299044e-06	-9.626596803610776e-05	-5.260021715979696e-06	-9.636307649318887e-05
8.004375311632296	0.0009917672782603474	0.0009927691769396943	0.001148218914320591	0.0011493777843872499	0.0012428049452627083	0.0012440586288669092	0.001347402237238168	0.001348760699475082	0.0015792321482759118	0.0015808226010939942	0.16026917472192154	0.1602681018895633	-5.199942632531929e-06	-9.583642195332143e-05	-5.2051880831353176e-06	-9.593309710004272e-05
8.052605699483543	0.0009915689615108143	0.0009925706598430094	0.0011479887440133394	0.0011491473817728862	0.0012425554714821808	0.0012438089034293043	0.001347131379785748	0.0013484895689450144	0.0015789137686668517	0.0015805039008535012	0.16026860799611758	0.16026753516759853	-5.1454511775152895e-06	-9.540352426934406e-05	-5.150641659616706e-06	-9.54997627269083e-05
8.101126699683881	0.0009913715631515952	0.0009923730620643306	0.001147759626857915	0.001148918033373239	0.001242307131513316	0.0012435603129471015	0.001346861744683592	0.0013482196619976515	0.0015785968053839692	0.0015801866183657578	0.16026803096842954	0.160266958143823	-5.0912451272627085e-06	-9.49672539842239e-05	-5.09638092876033e-06	-9.506305235043588e-05
8.149940063318896	0.0009911750904729286	0.0009921763909012588	0.0011475315711112273	0.0011486897474535529	0.0012420599341827208	0.0012433128662558174	0.0013465933413763771	0.001347950988087191	0.0015782812692008764	0.0015798707644152303	0.16026744345161817	0.1602663706309938	-5.037322970937591e-06	-9.4527589898169e-05	-5.042404378180487e-06	-9.462294474887889e-05
8.199047552025359	0.0009909795508138903	0.000991980653700284	0.0011473045850833874	0.0011484625323323265	0.0012418138883725765	0.0012430665722465903	0.001346326179366754	0.0013476835567258663	0.0015779671709537481	0.0015795563498490106	0.1602668452550395	0.16026577243846904	-4.983683201963823e-06	-9.40845106099375e-05	-4.988710499779711e-06	-9.417941849942935e-05
8.248450938054788	0.0009907849515629033	0.0009917858578572913	0.0011470786771382376	0.0011482363963818414	0.0012415690030211607	0.0012428214398667206	0.001346060268215887	0.0013474173774844838	0.0015776545215418526	0.0015792433855773458	0.16026623618458533	0.1602651633721434	-4.930324317718726e-06	-9.363799450975985e-05	-4.935297789450399e-06	-9.373245197114022e-05
8.298152004337403	0.0009905913001582523	0.0009915920108180777	0.001146853855693886	0.0011480113480287	0.0012413252871234142	0.0012425774781202165	0.0013457956175440035	0.0013471524599929668	0.0015773433319280854	0.0015789318825741758	0.1602656160426211	0.16026454323438197	-4.877244819737753e-06	-9.31880197801993e-05	-4.8821647472725715e-06	-9.328202332548052e-05
8.348152544546481	0.0009903986040886064	0.0009913991200788757	0.0011466301292232391	0.0011477873957543635	0.0012410827497314576	0.0012423346960683315	0.0013455322370309305	0.0013468888139409082	0.0015770336131395147	0.0015786218518776779	0.16026498462792207	0.16026391182396285	-4.824443213664181e-06	-9.27345643934041e-05	-4.829309877274479e-06	-9.282811051056217e-05
8.398454363163072	0.000990206870893551	0.0009912071931868867	0.001146407506254566	0.0011475645480957045	0.0012408413999551726	0.0012420931028301401	0.001345270136416668	0.001346626449078127	0.0015767253762679304	0.0015783133045908198	0.16026434173560486	0.16026326893600407	-4.771918009075643e-06	-9.227760610536206e-05	-4.776731687619953e-06	-9.237069126138975e-05
8.449059275541144	0.0009900161081641242	0.0009910162377408129	0.00114618599537204	0.001147342813645559	0.001240601246962749	0.001241852707583074	0.0013450093255019512	0.0013463653752152362	0.001576418632470408	0.00157800625188191	0.1602636871570718	0.1602626143619079	-4.7196677195743275e-06	-9.181712245528995e-05	-4.724428690342994e-06	-9.190974309347677e-05
8.49996910797308	0.0009898263235433656	0.0009908262613914176	0.0011459656052163196	0.0011471222010533103	0.0012403622999812675	0.0012416135195635317	0.0013447498141488188	0.0013461056022242251	0.001576113392969861	0.0015777007049851749	0.16026302067992657	0.1602619478892789	-4.667690862689838e-06	-9.135309076147013e-05	-4.672399401507363e-06	-9.144524330251258e-05
8.551185697755594	0.0009896375247268705	0.0009906372718420653	0.001145746344485112	0.001146902719025439	0.0012401245682972714	0.001241375548067415	0.001344491612281202	0.001345847140039029	0.0015758096690556241	0.0015773966752013187	0.1602623420879188	0.16026126930187126	-4.615985959811539e-06	-9.088548811694852e-05	-4.620642341071277e-06	-9.097716895981045e-05
8.602710893256043	0.0009894497194633564	0.0009904492768493022	0.0011455282219337646	0.0011466843763261309	0.0012398880612573696	0.0012411388024507642	0.0013442347298855174	0.0013455899986561325	0.0015755074720840358	0.0015770941738981227	0.16026165116086744	0.16026057837950175	-4.5645515361972255e-06	-9.041429138817447e-05	-4.569156032698321e-06	-9.050549690639564e-05
8.654546553979111	0.000989262915555232	0.0009902622842234152	0.0011453112463758485	0.0011464671817778497	0.0012396527882688152	0.001240903292130324	0.0013439791770112636	0.00134533418813517	0.0015752068134790196	0.0015767932125110174	0.1602609476745956	0.16025987489799864	-4.513386121059865e-06	-8.993947721325224e-05	-4.517939004128682e-06	-9.003020375689119e-05
8.706694550633951	0.000989077120859177	0.0009900763018290207	0.0011450954266837628	0.00114625114426195	0.0012394187588001195	0.0012406690265841594	0.0013437249637716243	0.00134507971859952	0.0015749077047326776	0.0015764938025436858	0.16026023140085002	0.16025915862910653	-4.462488247092278e-06	-8.946102199045014e-05	-4.466989786662198e-06	-8.955126588761075e-05
8.759156765201672	0.0009888923432867399	0.000989891337585656	0.0011448807717893484	0.0011460362727192842	0.0012391859823816889	0.001240436015352283	0.001343472100344097	0.0013448266002369462	0.0015746101574059096	0.0015761959555686735	0.1602595021072304	0.1602584293404329	-4.411856450900822e-06	-8.897890188391822e-05	-4.416306915364793e-06	-8.906865943730802e-05
8.811935091003267	0.0009887085908049287	0.0009897073994683775	0.0011446672906844982	0.0011458225761508242	0.0012389544686064093	0.001240204268037267	0.001343220596971113	0.0013445748433002034	0.0015743141831290129	0.0015758996832279941	0.16025875955712066	0.16025768679535526	-4.361489272934269e-06	-8.849309281994122e-05	-4.365888929188169e-06	-8.858236030745426e-05
8.865031432767935	0.0009885258714368182	0.0009895244955083627	0.0011444549924217856	0.0011456100636182771	0.0012387242271303036	0.0012399737943048698	0.0013429704639606596	0.0013443244581076738	0.0015740197936022996	0.0015756049972337485	0.16025800350959934	0.16025693075295683	-4.3113852570796085e-06	-8.800357047575313e-05	-4.315734370586438e-06	-8.809234415149692e-05
8.918447706701835	0.0009883441932621755	0.0009893426337935392	0.0011442438861151098	0.0011453987442447398	0.0012384952676731736	0.0012397446038847038	0.0013427217116869475	0.0013440754550440312	0.0015737270005967403	0.001575311909368766	0.16025723371937342	0.16025616096794754	-4.261542950800834e-06	-8.751031027970368e-05	-4.265841785632343e-06	-8.759858637458207e-05
8.972185840557227	0.0009881635644180828	0.000989161822469206	0.0011440339809403355	0.0011451886272153338	0.0012382676000192564	0.0012395167065708623	0.0013424743505910483	0.001343827844560873	0.001573435815954593	0.0015750204314872332	0.1602564499366913	0.1602553771905801	-4.2119609053540424e-06	-8.701328741253511e-05	-4.216209724031139e-06	-8.710106213052904e-05
9.02624777370205	0.000987983993099571	0.000988982069738673	0.0011438252861359455	0.0011449797217778716	0.0012380412340178603	0.001239290112222605	0.0013422283911815574	0.0013435816371773909	0.0015731462515900423	0.0015747305755153427	0.16025565190726898	0.1602545791665655	-4.162637675459574e-06	-8.651247679827834e-05	-4.166836739009569e-06	-8.659974631730627e-05
9.080635457189915	0.000987805487560269	0.0009888033838639035	0.0011436178110037175	0.0011447720372435132	0.0012378161795840682	0.001239064830765007	0.0013419838440352704	0.0013433368434810468	0.001572858319489874	0.0015744423534519523	0.16025483937219823	0.16025376663700344	-4.113571819234357e-06	-8.6007853099479e-05	-4.1177213873228036e-06	-8.609461357392267e-05
9.135350853830497	0.000987628056113063	0.0009886257731661803	0.0011434115649093912	0.0011445655829874514	0.0012375924466993984	0.0012388408721896612	0.0013417407197978657	0.001343093474128253	0.0015725720317141202	0.0015741557773692487	0.16025401206787357	0.160252939338288	-4.064761898348035e-06	-8.549939071778034e-05	-4.068862229105255e-06	-8.558563827426591e-05
9.190395938260405	0.0009874517071307568	0.0009884492460267627	0.0011432065572833576	0.0011443603684495997	0.0012373700454125064	0.001238618246555359	0.0013414990291845915	0.001342851539845063	0.0015722874003967437	0.0015738708594134154	0.16025316972589912	0.16025209700202153	-4.016206477778367e-06	-8.498706378515242e-05	-4.020257827988538e-06	-8.50727945265195e-05
9.245772697014415	0.0009872764490467562	0.0009882738108875746	0.0011430027976213639	0.0011441564031352796	0.0012371489858398887	0.0012383969639887967	0.0013412587829809755	0.0013426110514278766	0.0015720044377463185	0.0015735876118053284	0.16025231207300192	0.1602512393549378	-3.9679041259569475e-06	-8.447084616478029e-05	-3.971906750891568e-06	-8.455605616591866e-05
9.301483128597186	0.0009871022903557517	0.000988099476251885	0.0011428002954852058	0.001143953696615943	0.0012369292781665825	0.0012381770346852929	0.0013410199920435306	0.001342372019744158	0.0015717231560467215	0.0015733060468412405	0.16025143883095128	0.16025036611880544	-3.919853414701552e-06	-8.395071144531863e-05	-3.923807568147197e-06	-8.403539675358451e-05
9.357529243555355	0.000986929239614415	0.0009879262506850084	0.0011425990605034568	0.001143752258529877	0.0012367109326468979	0.0012379584689095008	0.001340782667300475	0.0013421344557331442	0.001571443567657829	0.0015730261768934818	0.1602505497164575	0.1602494770103387	-3.872052918985416e-06	-8.342663293400832e-05	-3.875958853425884e-06	-8.351078957280489e-05
9.413913064550128	0.0009867573054421176	0.0009877541428150202	0.0011423991023721935	0.0011435520985829438	0.0012364939596051549	0.0012377412769961473	0.001340546819752479	0.0013418983704065939	0.0015711656850162417	0.0015727480144111833	0.16024964444109316	0.16024857174110985	-3.824501217074283e-06	-8.28985836551499e-05	-3.828359183428651e-06	-8.298220761765451e-05
9.47063662643026	0.0009865864965216387	0.0009875831613334713	0.0011422004308557414	0.001143353226549324	0.0012362783694364217	0.0012375254693508012	0.0013403124604733918	0.001341663774849528	0.0015708895206359905	0.0015724715719209826	0.16024872271118284	0.16024765001744698	-3.777196890495174e-06	-8.236653634682845e-05	-3.7810071383034133e-06	-8.244962360007269e-05
9.527701976305488	0.0009864168215999076	0.0009874133149961233	0.0011420030557874135	0.0011431556522722567	0.0012360641726072708	0.0012373110564505784	0.001340079600611008	0.0013414306802209798	0.0015706150871092797	0.001572196862027771	0.16024778422772762	0.16024671154035128	-3.7301385238299595e-06	-8.18304634529754e-05	-3.7339013012078343e-06	-8.191300993606876e-05
9.585111173620431	0.0009862482894887436	0.0009872446126236937	0.0011418069870702944	0.0011429593856648144	0.0012358513796565573	0.0012370980488449804	0.0013398482513878364	0.0013411990977547745	0.0015703423971072253	0.0015719238974154317	0.160246828686292	0.16024575600539273	-3.683324704765664e-06	-8.129033712034328e-05	-3.687040258389118e-06	-8.137233874408456e-05
9.642866290228868	0.0009860809090656082	0.0009870770631026122	0.0011416122346779975	0.0011427644367106788	0.0012356400011961915	0.0012368864571566083	0.0013396184241018692	0.0013409690387602953	0.001570071463380608	0.0015716526908475911	0.16024585577691478	0.1602447831026101	-3.636754024222838e-06	-8.074612919867219e-05	-3.6404225993783013e-06	-8.082758184613237e-05
9.700969410468568	0.0009859146892743744	0.0009869106753857837	0.0011414188086554561	0.001142570815464923	0.0012354300479119162	0.0012366762920819959	0.0013393901301273698	0.0013407405146232778	0.0015698022987606281	0.0015713832551683808	0.16024486518400485	0.1602437925164133	-3.5904250759877937e-06	-8.019781122839409e-05	-3.5940469165305494e-06	-8.027871075361181e-05
9.75942263123647	0.0009857496391261085	0.000986745458493373	0.0011412267191197312	0.0011423785320548124	0.0012352215305641429	0.0012364675643923974	0.001339163380915692	0.00134051353680662	0.0015695349161596972	0.0015711156033032176	0.1602438565862436	0.1602427839254898	-3.5443364568617935e-06	-7.964535444021648e-05	-3.5479118052194475e-06	-7.972569666803153e-05
9.818228062064373	0.0009855857676998553	0.0009865814215135975	0.0011410359762608123	0.001142187596680627	0.0012350144599887318	0.0012362602849346166	0.0013389381879960693	0.0013402881168511835	0.0015692693285722045	0.0015708497482595874	0.1602428296564743	0.16024175700267976	-3.4984867666350283e-06	-7.90887297512366e-05	-3.502015863781488e-06	-7.916851047615192e-05
9.877387825195074	0.0009854230841434483	0.0009864185736035281	0.0011408465903424499	0.0011419980196164692	0.0012348088470978487	0.0012360544646318197	0.0013387145629764573	0.0013400642663766258	0.0015690055490753222	0.001570585703127835	0.16024178406160056	0.16024071141489227	-3.4528746079721256e-06	-7.852790775814134e-05	-3.4563576935559698e-06	-7.860712274693205e-05
9.936904055658934	0.0009852615976743222	0.0009862569239899078	0.0011406585717029885	0.0011418098112111182	0.0012346047028807799	0.001235850114484381	0.0013384925175443615	0.0013398419970822412	0.0015687435908298116	0.0015703234810819844	0.16024071946247634	0.16023964682298522	-3.407498586311536e-06	-7.796285873148956e-05	-3.4109358985606048e-06	-7.804150372053842e-05
9.996778901350961	0.000985101317580347	0.0009860964819699877	0.0011404719307562157	0.0011416229818888744	0.0012344020384048187	0.0012356472455707537	0.0013382720634676972	0.0013396213207478083	0.001568483467080842	0.0015700630953805498	0.1602396355138013	0.16023856288165578	-3.3623573099886978e-06	-7.739355261365821e-05	-3.365749085654582e-06	-7.747162330756785e-05
10.05701452310831	0.0009849422532206692	0.0009859372569123652	0.0011402866779922334	0.0011414375421504217	0.0012342008648160913	0.0012354458690483176	0.0013380532125956475	0.0013394022492344624	0.0015682251911588241	0.0015698045593673716	0.16023853186400364	0.16023745923933996	-3.3174493900833824e-06	-7.681995901265282e-05	-3.3207958645368324e-06	-7.68974510856335e-05
10.117613094788254	0.0009847844140265646	0.0009857792582578415	0.0011401028239783212	0.001141253502573706	0.001234001193340476	0.001235245996154269	0.0013378359768595352	0.0013391847944855518	0.0015679687764802396	0.0015695478864724526	0.16023740815512896	0.16023633553808037	-3.272773440296528e-06	-7.624204719383632e-05	-3.276074847607252e-06	-7.631895629142682e-05
10.178576803346665	0.0009846278095023168	0.0009856224955202993	0.0011399203793598443	0.0011410708738148363	0.0012338030352844719	0.0012350476382065104	0.001337620368273722	0.0013389689685275575	0.0015677142365485169	0.0015692930902128244	0.16023626402272134	0.160235191413427	-3.2283280770890183e-06	-7.56597860798458e-05	-3.2315846498522094e-06	-7.573610781447249e-05
10.239907848916916	0.0009844724492260952	0.0009854669782875807	0.0011397393548611438	0.0011408896666089733	0.001233606402036118	0.001234850806604572	0.0013374063989365058	0.0013387547834709768	0.0015674615849548793	0.0015690401841934065	0.16023509909571187	0.16023402649431526	-3.184111919546373e-06	-7.507314424304301e-05	-3.187323888910465e-06	-7.514887419390881e-05
10.301608444889292	0.0009843183428508552	0.0009853127162223897	0.0011395597612864604	0.0011407098917712655	0.0012334113050659027	0.0012346555128305184	0.0013371940810310357	0.0013385422515112418	0.0015672108353792348	0.0015687891821078907	0.16023391299629405	0.16023284040293498	-3.1401235892816043e-06	-7.448208989813132e-05	-3.1432911851096007e-06	-7.455722361512929e-05
10.363680817990868	0.000984165500105255	0.0009851597190632087	0.0011393816095208729	0.001140531560197773	0.0012332177559277197	0.0012344617684498876	0.0013369834268262511	0.0013383313849296664	0.0015669620015910676	0.001568540097739633	0.16023270533980208	0.16023163275463	-3.096361710324194e-06	-7.38865908963271e-05	-3.0994851610947893e-06	-7.396112389693177e-05
10.426127208365882	0.0009840139307945776	0.0009850079966252242	0.001139204910531243	0.0011403546828664263	0.001233025766259809	0.0012342695851126654	0.0013367744486778225	0.0013381221960943766	0.0015667150974503377	0.001568292944962561	0.16023147573458726	0.16023040315774928	-3.052824909423671e-06	-7.328661472708053e-05	-3.0559044420890025e-06	-7.336054249251767e-05
10.488949869656532	0.0009838636448016777	0.0009848575588012713	0.0011390296753671747	0.0011401792708379808	0.0012328353477857041	0.001234078974554218	0.001336567159029102	0.0013379146974612762	0.0015664701369084053	0.0015680477377420922	0.16023022378188984	0.16022915121353776	-3.0095118155465395e-06	-7.268212850189415e-05	-3.012547655790662e-06	-7.275544648310817e-05
10.552151069084381	0.0009837146520879395	0.000984708415562795	0.001138855915161998	0.0011400053352570035	0.0012326465123152566	0.0012338899485963013	0.0013363615704121167	0.0013377089015750273	0.001566227134008963	0.00156780449013607	0.16022894907571475	0.16022787651600162	-2.9664210600775093e-06	-7.207309895471137e-05	-2.9694134322261895e-06	-7.214580256947878e-05
10.615733087532126	0.0009835669626942507	0.0009845605769608216	0.0011386836411337628	0.0011398328873528617	0.0012324592717455813	0.0012337025191480357	0.001336157695448544	0.0013375048210700336	0.0015659861028889772	0.001567563216295705	0.1602276512026972	0.16022657865178003	-2.9235512768732708e-06	-7.145949243766991e-05	-2.9265004038298015e-06	-7.153157706882296e-05
10.679698219625935	0.0009834205867419882	0.0009844140531269502	0.0011385128645862491	0.0011396619384407421	0.001232273638062104	0.0012335166982069337	0.0013359555468507188	0.0013373024686714498	0.001565747057779648	0.0015673239304665367	0.16022632974196516	0.1602252572000056	-2.8809011018964686e-06	-7.08412749080567e-05	-2.8838072051486086e-06	-7.091273590303926e-05
10.744048773818252	0.0009832755344340335	0.0009842688542743671	0.001138343596909991	0.0011394924999226792	0.0012320896233395733	0.0012333324978599342	0.0013357551374226617	0.0013371018571962086	0.001565510013007394	0.0015670866469894202	0.1602249842650144	0.16022391173217207	-2.838469173359684e-06	-7.021841192683675e-05	-2.84133247305772e-06	-7.02892445994252e-05
10.808787072471103	0.0009831318160557847	0.0009841249906988566	0.0011381758495833236	0.0011393245832885856	0.0012319072397431175	0.0012331499302844278	0.0013355564800611012	0.001336902999554045	0.0015652749829948229	0.0015668513803014962	0.16022361433555363	0.16022254181199827	-2.7962541317306383e-06	-6.959086865315767e-05	-2.7990748466821813e-06	-6.966106828251717e-05
10.87391545193992	0.0009829894419761994	0.0009839824727798474	0.0011380096341734329	0.0011391582001173267	0.001231726499529284	0.001232969007749333	0.0013353595877565376	0.0013367059087485583	0.001565041982261744	0.0015666181449372058	0.16022221950938287	0.16022114699528092	-2.7542546196072937e-06	-6.895860983696656e-05	-2.757032967218298e-06	-6.902817166598574e-05
10.93943626265785	0.0009828484226488514	0.0009838413109814696	0.001137844962337443	0.0011389933620777853	0.0012315474150471355	0.0012327897426161639	0.001335164473594309	0.0013365105978782777	0.0015648110254261854	0.0015663869555293047	0.1602207993342374	0.16021972682976035	-2.712469281570401e-06	-6.832159980946217e-05	-2.715205477956187e-06	-6.839051904686255e-05
11.00535186922059	0.000982708768613005	0.0009837015158536317	0.00113768184582351	0.0011388300809299728	0.0012313699987393384	0.0012326121473401359	0.0013349711507556741	0.0013363170801377567	0.0015645821272054314	0.001566157826809909	0.1602193533496403	0.16021828085496548	-2.6708967643621767e-06	-6.767980248226224e-05	-2.673591024158345e-06	-6.774807429762997e-05
11.071664650471687	0.0009825704904947014	0.0009835630980331064	0.0011375202964719186	0.0011386683685261259	0.0012311942631432632	0.001232436234471276	0.001334779632518912	0.0013361253688186654	0.0015643553024170564	0.0015659307736115237	0.16021788108676402	0.16021680860206935	-2.6295357166122163e-06	-6.703318133582936e-05	-2.632188253073528e-06	-6.710080086136383e-05
11.138376999588447	0.0009824335990078754	0.0009834260682446477	0.0011373603262162313	0.0011385082368118513	0.0012310202208921355	0.001232262016655553	0.0013345899322604554	0.0013359354773109238	0.0015641305659800072	0.0015657058108681302	0.16021638206827288	0.1602153095937373	-2.5883847888426986e-06	-6.638169941317051e-05	-2.590995813948893e-06	-6.644866174593256e-05
11.205491324168262	0.0009822981049554724	0.000983290437302111	0.0011372019470844196	0.0011383496978272574	0.0012308478847161664	0.0012320895066360183	0.0013344020634560075	0.001335747419103823	0.0015639079329156666	0.0015654829536162458	0.160214855808167	0.16021378334397296	-2.5474426334718553e-06	-6.572531931434145e-05	-2.550012357884282e-06	-6.579161951489332e-05
11.273010046315514	0.0009821640192306065	0.0009831562161096092	0.001137045171200047	0.0011381927637081346	0.0012306772674437335	0.0012319187172539835	0.0013342160396817137	0.0013355612077872014	0.0015636874183489625	0.001565262216996041	0.16021330181162335	0.16021222935796625	-2.5067079048764207e-06	-6.506400319322703e-05	-2.5092365377663017e-06	-6.512963628035884e-05
11.340935602728974	0.00098203135281771	0.000983023415662669	0.0011368900107834275	0.0011380374466871434	0.001230508382002528	0.0012317496614501974	0.001334031874615324	0.0013353768570526	0.0015634690375094676	0.001565043616252435	0.1602117195748541	0.16021064713191766	-2.46617925902734e-06	-6.439771274133199e-05	-2.4686670083186313e-06	-6.446267369811243e-05
11.409270444789758	0.0009819001167937352	0.0009828920470494277	0.0011367364781528638	0.001137883759095005	0.001230341241420821	0.0012315823522660516	0.001333849582037395	0.0013351943806944708	0.0015632528057325438	0.0015648271667362428	0.16021010858491694	0.1602090361529002	-2.4258553535366073e-06	-6.37264091836176e-05	-2.42830242580018e-06	-6.379069295389672e-05
11.478017038649782	0.0009817703223293428	0.0009827621214518283	0.001136584585725844	0.0011377317133617454	0.001230175858828631	0.001231416802844827	0.0013336691758324896	0.0013350137926113814	0.0015630387384604736	0.0015646128839053107	0.1602084683195692	0.16020739589867022	-2.3857348479625756e-06	-6.30500532799172e-05	-2.388141448254888e-06	-6.311365476385777e-05
11.547177865320764	0.0009816419806901342	0.0009826336501468466	0.0011364343460202985	0.001137581322017923	0.0012300122474589832	0.0012312530264328974	0.0013334906699904111	0.0013348351068072405	0.0015628268512436364	0.0015644007833256843	0.16020679824709125	0.16020572583751339	-2.345816403235765e-06	-6.236860530431376e-05	-2.3481827354458057e-06	-6.243151936666247e-05
11.616755420763786	0.0009815151032378942	0.0009825066445077423	0.001136285771655858	0.0011374325976959091	0.0012298504206491856	0.0012310910363810177	0.0013333140786074612	0.0013346583373925625	0.0015626171597416813	0.001564190880672797	0.16020509782612452	0.16020402542806983	-2.3060986818184553e-06	-6.168202504228115e-05	-2.308424948497742e-06	-6.174424650776111e-05
11.686752215979308	0.0009813897014318543	0.0009823811160053187	0.0011361388753551485	0.0011372855531311635	0.0012296903918421012	0.0012309308461456087	0.0013331394158876925	0.0013344834985857265	0.0015624096797247323	0.0015639831917326629	0.16020336650547717	0.16020229411915815	-2.266580347808772e-06	-6.0990271787880745e-05	-2.2688667499996124e-06	-6.105179543564043e-05
11.75717077709787	0.00098126578682998	0.000982257076209213	0.0011359936699450856	0.0011371402011635496	0.001229532174587442	0.0012307724692900669	0.0013329666961442118	0.0013343106047142737	0.0015622044270746033	0.0015637777324031003	0.1602016037239682	0.16020053134959683	-2.227260066670067e-06	-6.0293304329328556e-05	-2.2295068041553595e-06	-6.0354124899408834e-05
11.82801364547121	0.000981143371090278	0.000982134536789206	0.0011358501683582062	0.001136996554738655	0.0012293757825431123	0.0012306159194860585	0.0013327959338004826	0.0013341396702162102	0.0015620014177860375	0.0015635745186949714	0.16019980891023436	0.16019873654802722	-2.1881365052066337e-06	-5.959108094216736e-05	-2.1903437764907857e-06	-5.965119313411371e-05
11.899283377763982	0.0009810224659721261	0.0009820135095165476	0.001135708383634022	0.001136854626909148	0.0012292212294765421	0.0012304612105149089	0.0013326271433916606	0.0013339707096413514	0.0015618006679679556	0.0015633735667334322	0.16019798148254855	0.1601969091327281	-2.1492083315654414e-06	-5.888355938213352e-05	-2.1513763336887537e-06	-5.89429578498335e-05
11.970982546046038	0.0009809030833376263	0.0009818940062653197	0.001135568328920388	0.0011367144308361537	0.0012290685292660655	0.0012303083562689528	0.0013324603395659458	0.001333803737652667	0.0015616021938447437	0.0015631748927592162	0.16019612084863258	0.16019504851142244	-2.110474215203176e-06	-5.817069687755194e-05	-2.1126031439187842e-06	-5.8229376233120966e-05
12.043113737885237	0.0009807852351529727	0.0009817760390138004	0.0011354300174748952	0.0011365759797906368	0.0012289176959022936	0.0012301573707529149	0.001332295537085947	0.0013336387690276535	0.001561406011757531	0.0015629785131299233	0.16019422640546283	0.16019315408109525	-2.071932826669398e-06	-5.74524501164575e-05	-2.0740228764259266e-06	-5.751040492940618e-05
12.115679556440844	0.000980668933489863	0.0009816596198458773	0.00113529346266629	0.0011364392871548422	0.0012287687434895619	0.0012300082680853533	0.0013321327508300992	0.0013334758186597513	0.0015612121381655248	0.0015627844443213464	0.16019229753908645	0.16019122522779358	-2.033582837741854e-06	-5.672877524309783e-05	-2.0356342015706574e-06	-5.6786000036362916e-05
12.188682620557461	0.000980554190526903	0.000981544760952455	0.0011351586779759111	0.0011363043664237103	0.0012286216862473203	0.0012298610625000742	0.0013319719957940596	0.0013333149015597341	0.0015610205896473247	0.0015625927029287929	0.16019033362441407	0.16018926132642888	-1.99542292132239e-06	-5.5999627847441724e-05	-1.9974357909520457e-06	-5.6056117100272695e-05
12.26212556485955	0.0009804410185510633	0.0009814314746329099	0.0011350256769991642	0.0011361712312063642	0.0012284765385116346	0.0012297157683475942	0.0013318132870921565	0.0013331560328571793	0.0015608313829022869	0.0015624033056684493	0.16018833402501206	0.16018726174058043	-1.9574517512097045e-06	-5.526496295188421e-05	-1.9594263170729515e-06	-5.5320711099482445e-05
12.336011039846525	0.0009803294299591465	0.0009813197732965655	0.0011348944734470004	0.0011360398952275934	0.001228333314736647	0.001229572400096642	0.0013316566399588687	0.0013329992278019252	0.0015606445347519117	0.0015622162693787666	0.16018629809291945	0.16018522582228684	-1.919668002236391e-06	-5.452473500730526e-05	-1.9216044533781895e-06	-5.457973643727132e-05
12.41034171198835	0.000980219437259281	0.0009812096694641784	0.0011347650811474336	0.0011359103723293665	0.0012281920294960978	0.0012294309723356565	0.0013315020697502904	0.001332844501765554	0.0015604600621412206	0.001562031611021846	0.16018422516841602	0.16018315291183416	-1.882070350152712e-06	-5.3778897882106325e-05	-1.8839688743187144e-06	-5.383314693663266e-05
12.485120263821853	0.000980111053072438	0.0009811011757694659	0.0011346375140470824	0.0011357826764723748	0.001228052697484843	0.0012292914997743178	0.0013313495919456658	0.0013326918702429144	0.0015602779821401907	0.001561849347684865	0.16018211457982748	0.16018104233754943	-1.84465747155374e-06	-5.302740485199631e-05	-1.8465182550966158e-06	-5.308089582456432e-05
12.560349394047481	0.0009800042901339859	0.0009809943049606566	0.0011345117862127348	0.0011356568217376012	0.0012279153335204292	0.001229153997245125	0.0013311992221489092	0.0013325413488536626	0.0015600983119451962	0.0015616694965815304	0.1601799656432925	0.16017889341558028	-1.807428043724968e-06	-5.2270208588167666e-05	-1.8092512716772619e-06	-5.232293572479674e-05
12.63603181762671	0.000979899161295253	0.0009808890699020557	0.001134387911832933	0.0011355328223279083	0.0012277799525446736	0.0012290184797049666	0.0013310509760901844	0.0013323929533438214	0.0015599210688804664	0.0015614920750535318	0.16017777766256175	0.16017670544967763	-1.7703807447585346e-06	-5.1507261151828576e-05	-1.7721666008968517e-06	-5.1559218652269534e-05
12.712170265880024	0.0009797956795251296	0.0009807854835756486	0.001134265905219594	0.0011354106925696536	0.001227646569625266	0.0012288849622367267	0.0013309048696274752	0.0013322466995873688	0.0015597462703995744	0.001561317100572031	0.16017554992875885	0.16017447773097376	-1.7335142533537323e-06	-5.0738513980602695e-05	-1.7352629200894504e-06	-5.07896959949794e-05
12.78876748658549	0.0009796938579116994	0.0009806835590827354	0.0011341457808096654	0.0011352904469143531	0.0012275151999574215	0.0012287534600509506	0.0013307609187482162	0.001332102603587861	0.0015595739340869593	0.0015611445907391917	0.16017328172015363	0.16017220953774328	-1.6968272488378233e-06	-4.996391788031351e-05	-1.6985389071303564e-06	-5.001431850548688e-05
12.865826244077915	0.0009795937096638851	0.000980583309645579	0.0011340275531667794	0.0011351720999403384	0.001227385858865524	0.0012286239884874946	0.001330619139570924	0.0013319606814800712	0.0015594040776594508	0.0015609745632896958	0.1601709723019415	0.1601699001351835	-1.6603184110081798e-06	-4.9183423012050254e-05	-1.661993240618248e-06	-4.92330362986404e-05
12.943349319348618	0.0009794952481131372	0.0009804847486090888	0.0011339112369829689	0.001135055666354463	0.001227258561804847	0.0012284965630172038	0.0013304795483468671	0.0013318209495316537	0.0015592367189678248	0.0015608070360923142	0.16016862092599168	0.16016754877517325	-1.6239864200837117e-06	-4.83969788818428e-05	-1.6256245994362983e-06	-4.844579882914979e-05
13.0213395101458	0.0009793984867151407	0.0009803878894425384	0.0011337968470803831	0.0011349411609938417	0.0012271333243632511	0.0012283711992436784	0.0013303421614617628	0.00133168342414485	0.0015590718759984018	0.0015606420271514927	0.16016622683062195	0.1601651546960273	-1.5878299567881338e-06	-4.7604534334028115e-05	-1.58943166289182e-06	-4.7652554887367415e-05
13.099799631075467	0.0009793034390515605	0.0009802927457413055	0.0011336843984130643	0.0011348285988275993	0.001227010162262939	0.0012282479129049747	0.001330206995437496	0.0013315481218582094	0.0015589095668746447	0.0015604795546089606	0.1601637892403358	0.16016271712226354	-1.5518477020949606e-06	-4.680603753459689e-05	-1.553413110713664e-06	-4.685325258949047e-05
13.178732513703073	0.0009792101188318045	0.000980199331228644	0.0011335739060687167	0.0011347179949586707	0.0012268890913622404	0.001228126719875422	0.0013300740669338763	0.0013314150593483414	0.0015587498098587965	0.0015603196367453668	0.16016130736559192	0.16016023526434076	-1.5160383371988842e-06	-4.600143596117379e-05	-1.5175676227486418e-06	-4.604783935968637e-05
13.258141006655675	0.0009791185398948345	0.0009801076597574863	0.0011334653852705394	0.0011346093646256161	0.0012267701276574183	0.0012280076361674158	0.0013299433927504167	0.0013312842534316997	0.001558592623353543	0.0015601622919819479	0.16015878040253748	0.16015770831841203	-1.4804005435166412e-06	-4.51906763933585e-05	-1.4818938790491301e-06	-4.523626192287633e-05
13.338027975724735	0.0009790287162109903	0.0009800177453122823	0.0011333588513790737	0.001134502723204473	0.001226653287284506	0.001227890677933274	0.0013298149898281417	0.0013311557210663953	0.0015584380259037057	0.0015600075388822127	0.16015620753275053	0.16015513546606533	-1.444933002610685e-06	-4.437370490092962e-05	-1.446390559846182e-06	-4.441846629429924e-05
13.418396303969553	0.0009789406618838556	0.0009799296020108538	0.0011332543198940737	0.0011343980862106395	0.0012265385865211727	0.001227775861467083	0.0013296888752514328	0.001331029479354035	0.0015582860361979427	0.0015598553961536567	0.16015358792299053	0.16015251587406065	-1.409634396029591e-06	-4.3550466829078704e-05	-1.4110563453942696e-06	-4.3594397765134296e-05
13.49924889182131	0.0009788543911521553	0.0009798432441063061	0.0011331518064564318	0.001134295469300796	0.0012264260417886397	0.0012276632032066307	0.001329565066249889	0.0013309055455415983	0.0015581366730705014	0.0015597058826495131	0.16015092072490972	0.16014984869405627	-1.3745034053375474e-06	-4.2720906789223134e-05	-1.3758899159070984e-06	-4.276400089031629e-05
13.580588657187745	0.0009787699183916808	0.0009797586859889434	0.001133051326850116	0.001134194888274833	0.001226315669653593	0.001227552719735315	0.0013294435802002418	0.0013307839370233377	0.0015579899555029852	0.0015595590173705153	0.16014820507480132	0.16014713306235287	-1.3395387119608318e-06	-4.1884968644295695e-05	-1.3408899515029646e-06	-4.192721947679501e-05
13.662418535558457	0.000978687258117259	0.0009796759421882492	0.001132952897004165	0.0011340963590778632	0.0012262074868301758	0.0012274444277841378	0.0013293244346282815	0.0013306646713427176	0.0015578459026261567	0.0015594148194667075	0.16014544009329892	0.16014436809959068	-1.304738997232914e-06	-4.104259549939093e-05	-1.3060551321440392e-06	-4.108399657104522e-05
13.744741480110864	0.0009786064249847372	0.0009795950273748738	0.0011328565329946708	0.001133999897802205	0.0012261015101819506	0.0012273383442336794	0.00132920764721082	0.0013305477661943812	0.0015577045337217602	0.0015592733082392713	0.1601426248851217	0.1601415529104942	-1.270102942142054e-06	-4.01937296835575e-05	-1.2713841375340193e-06	-4.023427444529992e-05
13.827560461816718	0.0009785274337930302	0.0009795159563626692	0.0011327622510468613	0.0011339055206894544	0.0012259977567239864	0.0012272344861161638	0.0013290932357777065	0.0013304332394261525	0.0015575658682243836	0.0015591345031423808	0.16013975853876378	0.16013868658356445	-1.2356292274006905e-06	-3.933831274116617e-05	-1.23687564702879e-06	-3.937799458417213e-05
13.910878469549415	0.0009784502994861692	0.000979438744110758	0.001132670067537153	0.0011338132441325551	0.0012258962436248666	0.001227132870617504	0.0013289812183138363	0.0013303211090410672	0.00155742992572334	0.0015589984237850962	0.1601368401262154	0.1601357681907971	-1.2013165334428394e-06	-3.84762854205023e-05	-1.2025283396919356e-06	-3.851509767496819e-05
13.9946985101918	0.0009783750371554142	0.000979363405725639	0.001132579998995285	0.0011337230846779301	0.001225796988208834	0.0012270335150794162	0.0013288716129612323	0.0013302113931994465	0.0015572967259645891	0.0015588650899332813	0.16013386870265817	0.1601327967873797	-1.1671635400034228e-06	-3.760758764959071e-05	-1.1683408939755502e-06	-3.764552358664908e-05
14.079023608744702	0.0009783016620413941	0.0009792899564633304	0.001132492062106477	0.0011336350590276318	0.0012257000079579263	0.0012269364370015759	0.0013287644380211507	0.001330104110220999	0.0015571662888526948	0.0015587345215115605	0.1601308433061632	0.1601297714113896	-1.133168926448734e-06	-3.6732158535307535e-05	-1.1343119879310068e-06	-3.676921136522293e-05
14.163856808436103	0.000978230189536277	0.0009792184117315395	0.0011324062737136022	0.0011335491840415324	0.0012256053205141257	0.0012268416540437562	0.001328659711956204	0.0013299992785869594	0.0015570386344527913	0.0015586067386052951	0.16012776295738998	0.16012669108349367	-1.0993313715092906e-06	-3.584993634264677e-05	-1.100440298944412e-06	-3.588609921301167e-05
14.24920117083096	0.000978160635185991	0.000979148787091893	0.0011323226508194455	0.0011334654767395735	0.0012255129436816023	0.0012267491840280919	0.0013285574533925485	0.0013298969169422668	0.0015569137829926129	0.0015584817614626083	0.16012462665925653	0.1601235548066157	-1.0656495531176369e-06	-3.496085847831676e-05	-1.0667245036108386e-06	-3.4996124473440915e-05
14.335059775941703	0.0009780930146924727	0.0009790810982621804	0.0011322412105889443	0.001133383954304012	0.0012254228954289483	0.0012266590449412965	0.0013284576811220831	0.001329797044097776	0.0015567917548645266	0.001558359610496425	0.16012143339663573	0.1601203615656407	-1.0321221485505919e-06	-3.40648614826633e-05	-1.033163277839276e-06	-3.40992236217974e-05
14.421435722339384	0.0009780273439159602	0.0009790153611186564	0.001132161970351508	0.0011333046340817458	0.001225335193891465	0.0012265712549369755	0.0013283604141047026	0.0013296996790324975	0.001556672570627623	0.0015582403062865556	0.1601181821360246	0.16011711032706616	-9.987478341768469e-07	-3.316188100951911e-05	-9.997552966505355e-07	-3.3195332246577225e-05
14.50833212726552	0.0009779636388773326	0.000978951591698375	0.0011320849476033712	0.0011332275335866687	0.0012252498573735026	0.001226485832337941	0.0013282656714705859	0.001329604840895906	0.001556556251009828	0.001558123869581822	0.16011487182520956	0.16011380003868503	-9.655252853858418e-07	-3.225185181104928e-05	-9.664992341546982e-07	-3.228438503594111e-05
14.595752126744532	0.0009779019157604787	0.0009788898062015644	0.0011320101600099729	0.0011331526705020383	0.0012251669043508231	0.0012264027956385936	0.001328173472522511	0.0013295125490102473	0.0015564428169100482	0.0015580103213021987	0.1601115013929296	0.1601104296292504	-9.324531765539379e-07	-3.13347077239845e-05	-9.333937634175421e-07	-3.136631576081128e-05
14.683698875697011	0.0009778421909147142	0.0009788300209940491	0.0011319376254083893	0.0011330800626829342	0.001225086353473016	0.001226322163507328	0.0013280838367382326	0.0013294228228729148	0.0015563322894003638	0.0015578996825410048	0.16010806974854092	0.1601069980081195	-8.995301810470202e-07	-3.0410381656603702e-05	-9.00437556380744e-07	-3.044105725888424e-05
14.772175548053516	0.0009777844808572392	0.000978772252609708	0.0011318673618098025	0.0011330097281587164	0.001225008223565927	0.0012262439547889963	0.0013279967837728725	0.0013293356821588592	0.001556224689728244	0.0015577919745671316	0.16010457578166185	0.1601035040649193	-8.667549709403394e-07	-2.947880556614102e-05	-8.676292838315225e-07	-2.9508541420503187e-05
14.861185336869132	0.0009777288022756471	0.000978716517752979	0.001131799387402031	0.001132941685135549	0.0012249325336341906	0.0012261681885073882	0.0013279123334613765	0.0013292511467230272	0.0015561200393188076	0.0015576872188272925	0.16010101836180957	0.16009994666918032	-8.341262170410632e-07	-2.8539910445768424e-05	-8.349676152274305e-07	-2.856869916895155e-05
14.95073145443871	0.0009776751720304642	0.0009786628333014185	0.001131733720552068	0.001132875951998964	0.0012248593028637291	0.0012260948838677963	0.0013278305058210004	0.0013291692366028621	0.001556018359777124	0.0015575854369483365	0.1600973963380584	0.16009632466997836	-8.016425888596537e-07	-2.7593626310079555e-05	-8.024512187128352e-07	-2.762146044732461e-05
15.040817132412794	0.0009776236071577457	0.0009786112163082759	0.0011316703798086968	0.0011328125473164625	0.00122478855062436	0.0012260240602595663	0.001327751321053833	0.0013290899720208274	0.0015559196728905339	0.0015574866507395671	0.1600937085386536	0.16009263689556816	-7.693027544337927e-07	-2.66398821750502e-05	-7.700787610287127e-07	-2.6666754201681853e-05
15.131445621914246	0.0009775741248717069	0.0009785616840051528	0.0011316093839051394	0.0011327514898401706	0.0012247202964723982	0.0012259557372587488	0.0013276747995493744	0.0013290133733869878	0.0015558240006310316	0.0015573908821951332	0.16008995377064347	0.16008888215300582	-7.371053802910851e-07	-2.5678606042245367e-05	-7.378489072888683e-07	-2.570450835856497e-05
15.222620193655578	0.0009775267425674212	0.0009785142538046815	0.0011315507517617525	0.0011326927985095352	0.001224654560153348	0.0012258899346307673	0.0013276009618871602	0.0013289394613016329	0.0015557313651576841	0.001557298153496435	0.1600861308195013	0.1600850592277734	-7.050491312226778e-07	-2.470972487664258e-05	-7.057603210172333e-07	-2.4734649812008236e-05
15.31434413805701	0.0009774814778235389	0.0009784689433032627	0.0011314945024887746	0.001132636492454076	0.0012245913616046194	0.0012258266723331381	0.001327529828839417	0.0013288682565579385	0.00155564178881907	0.0015572084870145823	0.16008223844872743	0.16008116688338248	-6.731326704116289e-07	-2.3733164595585166e-05	-6.738116640151587e-07	-2.3757104403498985e-05
15.406620765365147	0.0009774383484050767	0.0009784257702838497	0.0011314406553891078	0.001132582590996178	0.0012245307209582785	0.0012257659705182421	0.0013274614213737695	0.0013287997801446764	0.0015555552941557856	0.0015571219053128948	0.16007827539946248	0.16007720386097812	-6.41354659287191e-07	-2.274885004949212e-05	-6.420015963154446e-07	-2.2771796905990405e-05
15.499453405772549	0.000977397372266244	0.0009783847527187791	0.0011313892299611684	0.0011325311136539322	0.0012244726585438654	0.0012257078495361295	0.001327395760656008	0.0013287340532489814	0.0015554719039029717	0.0015570384311494343	0.1600742403900869	0.16007316887894818	-6.097137572776135e-07	-2.175670499710014e-05	-6.103287760609102e-07	-2.177865100363996e-05
15.592845409537835	0.000977358567553327	0.0009783459087726576	0.001131340245901772	0.0011324820801440281	0.0012244171948912702	0.0012256523299373951	0.001327332868052877	0.0013286710972591521	0.0015553916409928982	0.001556958087479589	0.16007013211580176	0.16006906063250834	-5.78208621827489e-07	-2.075665209030908e-05	-5.787918593057675e-07	-2.077758926913309e-05
15.686800147106629	0.0009773219526076247	0.0009783092568053028	0.0011312937231090865	0.0011324355103847132	0.0012243643507336345	0.0012255994324761035	0.001327272765134945	0.0013286109337675084	0.001555314528557597	0.0015568808974587105	0.16006594924821893	0.16006487779327544	-5.468379083353042e-07	-1.9748612856085312e-05	-5.473895001231743e-07	-1.9768533151220957e-05
15.781321009233178	0.000977287545968425	0.0009782748153747205	0.0011312496816856085	0.001132391424498768	0.0012243141470103195	0.0012255491781127286	0.0013272154736794902	0.0013285535845732907	0.0015552405899315021	0.0015568068844447585	0.16006169043493862	0.16006061900885987	-5.156002700406823e-07	-1.8732507676116894e-05	-5.161203503675771e-07	-1.875140295051758e-05
15.87641140710273	0.0009772553663760539	0.000978242603240158	0.0011312081419412277	0.0011323498428165788	0.0012242666048699132	0.0012255015880172047	0.0013271610156734672	0.0013284990716856324	0.0015551698486541918	0.0015567360720010416	0.1600573542991159	0.1600562829024256	-4.844943578630537e-07	-1.7708255764220526e-05	-4.849830595749643e-07	-1.772611779832234e-05
15.972074772454643	0.0009772254327749647	0.000978212639365194	0.0011311691243963199	0.001132310785879228	0.0012242217456733175	0.0012254566835719772	0.001327109413316501	0.0013284474173265435	0.0015551023284731274	0.0015566684838989645	0.16005293943901858	0.16005186807224697	-4.535188203296653e-07	-1.6675775146635097e-05	-4.539762749498563e-07	-1.6692595639827834e-05
16.06831455770623	0.0009771977643168858	0.000978184942920895	0.0011311326497849081	0.001132274274441655	0.0012241795909968582	0.0012254144863751407	0.0013270606890239452	0.0013283986439339905	0.001555038053346467	0.00155660414412084	0.16004844442757904	0.16004737309127526	-4.226723035296101e-07	-1.563498264331442e-05	-4.230986412230575e-07	-1.565075321133258e-05
16.165134236077357	0.0009771723803640318	0.0009781595332890222	0.0011310987390578669	0.0011322403294758815	0.001224140162635469	0.001225375018243609	0.0013270148654300018	0.0013283527741649978	0.0015549770474459165	0.001556543076862741	0.16004386781195407	0.1600427965066678	-3.919534509863251e-07	-1.4585793845389716e-05	-3.923488005649206e-07	-1.460050601923002e-05
16.262537301715792	0.0009771493004923622	0.0009781364300652992	0.0011310674133862032	0.0011322089721742745	0.0012241034826059195	0.0012253383012163627	0.0013269719653908692	0.0013283098308988189	0.001554919335159635	0.001556485306537417	0.16003920811304012	0.16003813683933654	-3.6136090356304884e-07	-1.3528123093575761e-05	-3.617253923546282e-07	-1.3541768313779512e-05
16.36052726982327	0.000977128544494909	0.0009781156530627427	0.0011310386941643783	0.0011321802239528862	0.0012240695731501115	0.0012253043575577557	0.001326932011987981	0.0013282698372401665	0.0015548649410951805	0.0015564308577772357	0.16003446382502284	0.16003339258347285	-3.308932992355726e-07	-1.2461883451969635e-05	-3.312270533007561e-07	-1.2474453075311809e-05
16.459107676782416	0.0009771101323851551	0.0009780972223150401	0.0011310126030137009	0.001132154106454838	0.0012240384567384452	0.0012252732097608363	0.0013268950285312657	0.0013282328165224776	0.0015548138900825167	0.0015563797554371953	0.16002963341487675	0.16002856220606718	-3.005492731841808e-07	-1.138698669203575e-05	-3.008524172044835e-07	-1.1398471986140413e-05
16.55828208028434	0.0009770940844004829	0.0009780811580800055	0.0011309891617857677	0.0011321306415537813	0.0012240101560731969	0.001225244880550798	0.0013268610385624945	0.001328198792311267	0.0015547662071770682	0.0015563320245979807	0.1600247153218992	0.16002364414642156	-2.703274576089029e-07	-1.0303343267153986e-05	-2.7060011479652923e-07	-1.0313735405942381e-05
16.658054059457015	0.0009770804210056775	0.0009780674808430856	0.0011309683925659838	0.0011321098513574022	0.0012239846940920191	0.0012252193928884304	0.0013268300658586649	0.001328167788407514	0.0015547219176628225	0.0015562876905690743	0.16001970795719456	0.1600186368156557	-2.402264815308877e-07	-9.210862285391475e-06	-2.4046877383516324e-07	-9.22015235568785e-06
16.758427214994473	0.0009770691628965002	0.0009780562113209357	0.0011309503176771245	0.0011320917582110066	0.0012239620939714607	0.001225196769973654	0.0013268021344354595	0.0013281398288511235	0.0015546810470554943	0.0015562467788919148	0.16001460970318387	0.1600135385961984	-2.1024497082536286e-07	-8.109451491156161e-06	-2.104570187367108e-07	-8.117630483972516e-06
16.859405169286727	0.0009770603310033216	0.0009780473704650572	0.001130934959682989	0.0011320763847011577	0.001223942379130562	0.0012251770352491465	0.0013267772685507644	0.001328114937924444	0.0015546436211057405	0.0015562093153431234	0.16000941891308126	0.16000834784127407	-1.8038154801780504e-07	-6.999017237108163e-06	-1.8056347063453299e-07	-7.0060760488932505e-06
16.960991566550526	0.000977053946494825	0.0009780409794655056	0.0011309223413920922	0.0011320637536593853	0.001223925573234522	0.0012251602124039717	0.0013267554927082344	0.0013280931401558477	0.0015546096658024292	0.0015561753259377747	0.1600041339103695	0.16000306287438074	-1.506348322154183e-07	-5.8794644612891744e-06	-1.5078674730269886e-07	-5.885393894788926e-06
17.063190072960847	0.0009770500307817707	0.0009780370597546556	0.0011309124858614283	0.0011320538881659514	0.0012239117001984123	0.0012251463253773274	0.0013267368316609378	0.0013280744603233689	0.0015545792073759638	0.0015561448369327182	0.15999875298827831	0.15999768198875833	-1.2100343902560207e-07	-4.750696662253473e-06	-1.2112546287842973e-07	-4.755487420071702e-06
17.166004376783235	0.000977048605520841	0.0009780356330110543	0.0011309054164003302	0.0011320468115537047	0.001223900784190975	0.0012251353983623427	0.0013267213104150679	0.0013280589234584209	0.0015545522723016784	0.0015561178748299813	0.1599932744092294	0.1599922034468423	-9.148598030094685e-08	-3.6126158684812726e-06	-9.157822782740466e-08	-3.6162585549115445e-06
17.26943818850684	0.0009770496926185428	0.0009780367211633246	0.0011309011565743556	0.0011320425474119862	0.0012238928496384944	0.001225127455809942	0.0013267089542337114	0.0013280465548495706	0.0015545288873032748	0.001556094466380214	0.15998769640429897	0.1599866254797176	-6.208106415397929e-08	-2.465122617256732e-06	-6.214364890559654e-08	-2.4676077380325623e-06
17.37349524097843	0.0009770533142351892	0.0009780403463941513	0.0011308997302092792	0.0011320411195906122	0.001223887921228708	0.0012251225224327634	0.0013266997886406768	0.00132803738004637	0.001554509079356325	0.0015560746385861876	0.15998201717263982	0.15998094628654938	-3.278729485828302e-08	-1.3081159277172905e-06	-3.282032894416642e-08	-1.3094338855434984e-06
17.478179289537028	0.000977059492788946	0.0009780465311443342	0.0011309011613951305	0.0011320425522039204	0.0012238860239148159	0.0012251206232091851	0.001326693839424409	0.0013280314248632725	0.0015544928756918385	0.0015560584187063707	0.15997623488092544	0.1599751640340216	-3.603272565738669e-09	-1.4149326768575499e-07	-3.606866687266841e-09	-1.4163436179437383e-07
17.583494112149474	0.0009770682509599733	0.0009780552981169287	0.0011309054744903398	0.0011320468696349151	0.0012238871829195665	0.0012251217833873956	0.001326691132641971	0.0013280287153836247	0.0015544803037999015	0.0015560458342585679	0.15997034766275367	0.1599692768557509	2.5472406585923257e-08	1.0348494650092022e-06	2.5498143149844943e-08	1.035895040552015e-06
17.689443509546752	0.000977079611694608	0.0009780666702814372	0.0011309126941259036	0.001132054096539449	0.001223891423739363	0.0012251260284895252	0.001326691694623077	0.001328029277963696	0.0015544713914333482	0.0015560369130235986	0.1599643536180755	0.15996328285169778	5.444115079317885e-08	2.2210179795312257e-06	5.449611017917938e-08	2.2232601371019456e-06
17.79603130536116	0.0009770935982096607	0.0009780806708781092	0.0011309228452096932	0.0011320642578505299	0.0012238987721485423	0.0012251333843159064	0.0013266955519742306	0.0013280331392368282	0.0015544661666115412	0.001556031683049079	0.1599582508125736	0.15995718008755755	8.330437268819213e-08	3.4171196193477638e-06	8.33884484519043e-08	3.4205683794585884e-06
17.90326134626431	0.0009771102339967616	0.000978097323422291	0.0011309359529307862	0.001132077378782648	0.0012239092542036237	0.0012251438769493497	0.0013267027315829018	0.0013280403261176064	0.0015544646576241695	0.0015560301726532252	0.15995203727705914	0.1599509665941545	1.1206348925034415e-07	4.623263383990439e-06	1.1217657637854761e-07	4.62792887703789e-06
18.011137502105942	0.0009771295428268087	0.0009781166517088765	0.0011309520427639083	0.0011320934848362343	0.0012239228962477016	0.0012251575327595183	0.0013267132606218093	0.0013280508658061584	0.0015544668930351634	0.0015560324104287716	0.1599457110068494	0.159944640366822	1.4071992223644442e-07	5.839559970410857e-06	1.4086191715053514e-07	5.845452438674181e-06
18.119663666053608	0.000977151548754485	0.000978138679816835	0.0011309711404739434	0.001132112601802175	0.0012239397249149096	0.0012251743784074214	0.0013267271665532696	0.0013280647857924982	0.0015544729016866417	0.0015560384252469193	0.15993926996113764	0.159938199364761	1.6927509817205727e-07	7.0661217993484016e-06	1.694458987245781e-07	7.073251598016528e-06
18.228843754733095	0.000977176276122861	0.0009781634321138087	0.0011309932721205369	0.0011321347557664027	0.0012239597671349516	0.0012251944408499201	0.0013267444771336032	0.0013280821138609434	0.0015544827127029373	0.0015560482462613726	0.1599327120623264	0.159931641510397	1.9773044838793108e-07	8.303063041614767e-06	1.9792995390247037e-07	8.31144064220024e-06
18.338681708369887	0.0009772037495680876	0.0009781909332608218	0.0011310184640627623	0.0011321599731145934	0.0012239830501377025	0.0012252177473443724	0.001326765220417663	0.0013281028780946433	0.0015544963554947086	0.001556061902912448	0.15992603519540446	0.15992496468872655	2.260874093201054e-07	9.550499657506872e-06	2.2631552057221505e-07	9.560135648734036e-06
18.44918149093129	0.0009772339940241714	0.0009782212082170521	0.001131046742963903	0.0011321882805369343	0.0012240096014579443	0.0012252443254533291	0.0013267894247634094	0.0013281271068801626	0.0015545138597631086	0.0015560794249312518	0.15991923720725157	0.15991816674664686	2.54347422600984e-07	1.0808549427782088e-05	2.546040417730766e-07	1.0819454515115234e-05
18.56034709026951	0.0009772670347278423	0.0009782542822447057	0.001131078135796297	0.0011322197050329785	0.0012240394489401298	0.001225274203049335	0.0013268171188365848	0.001328154828912156	0.0015545352555040369	0.0015561008423439298	0.15991231590597357	0.15991124549227798	2.8251193508969236e-07	1.2077331981746875e-05	2.8279696586645114e-07	1.2089516993246674e-05
18.672182518265565	0.0009773028972235034	0.0009782901809139723	0.0011311126698462827	0.001132254273916596	0.0012240726207432646	0.0012253074083198043	0.001326848331615462	0.0013281860731981226	0.0015545605730124586	0.0015561261854759997	0.15990526906020272	0.1599041986942663	3.105823991496337e-07	1.3356968837724414e-05	3.108957466555623e-07	1.3370444722798913e-05
18.784691810974078	0.0009773416073682879	0.0009783289301080879	0.001131150372719237	0.0011322920148210203	0.0012241091453458815	0.0012253439697719952	0.0013268830923956981	0.0013282208690632705	0.0015545898428868112	0.0015561554849567566	0.1598980943984005	0.15989702408108927	3.3856027275257217e-07	1.4647583435445366e-05	3.389018435702093e-07	1.4662361267653301e-05
18.897879028768923	0.0009773831913371942	0.0009783705560284753	0.0011311912723446977	0.001132332955703968	0.0012241490515510925	0.0012253839162380757	0.0013269214307952534	0.0013282592461554324	0.001554623096033486	0.0015561887717237609	0.1598907896081366	0.15988971934033333	3.664470195445524e-07	1.5949301168410868e-05	3.6681672181508584e-07	1.596539215126258e-05
19.01174825648978	0.0009774276756283266	0.0009784150851999886	0.001131235396981589	0.0011323771248528834	0.001224192368491731	0.0012254272768802829	0.0013269633767594195	0.001328301234450105	0.0015546603636713875	0.0015562260770274016	0.15988335233536663	0.15988228211796385	3.942441091139143e-07	1.7262249424720988e-05	3.946418523645759e-07	1.727966488612731e-05
19.126303603589555	0.0009774750870682324	0.000978462544476255	0.00113128277522354	0.0011324245508902387	0.001224239125635618	0.001225474081196143	0.0013270089605659226	0.0013283468642555567	0.0015547016773365784	0.001556267432435545	0.1598757801836815	0.1598747100175998	4.219530170181812e-07	1.858655761910466e-05	4.2237871229235113e-07	1.8605309018648875e-05
19.241549204282624	0.0009775254528173326	0.0009785129610451145	0.0011313334360043	0.0011324752627789804	0.0012242893527908702	0.0012255243590238631	0.0013270582128301382	0.00132839616621804	0.0015547470688870046	0.0015563128698382648	0.15986807071356718	0.1598670005997364	4.495752250173804e-07	1.9922357233498333e-05	4.500287849014753e-07	1.9942456165489286e-05
19.357489217694134	0.000977578800375469	0.0009785663624341686	0.00113138740860326	0.001132529289828046	0.0012243430801113786	0.001225578140547743	0.0013271111645103877	0.0013284491713271014	0.001554796570507312	0.0015563624214526685	0.1598602214416263	0.15985915138099113	4.771122212605255e-07	2.1269781856514403e-05	4.775935597738437e-07	2.129124004718319e-05
19.474127828010037	0.0009776351575875371	0.000978622776516422	0.001131444722651074	0.001132586661697986	0.0012244003381023233	0.0012256354563037412	0.0013271678469133372	0.0013285059109209884	0.0015548502147137446	0.0015564161198277937	0.15985222983980138	0.15985115983332732	5.045655002960253e-07	2.262896721660912e-05	5.050745329965647e-07	2.2651796530409607e-05
19.59146924462811	0.0009776945526492366	0.0009786822315160377	0.0011315054081353795	0.0011326474084066953	0.0012244611576258232	0.0012256963371851067	0.0013272282916994918	0.001328566416692142	0.0015549080343591328	0.0015564739978496036	0.15984409333458185	0.1598430233832531	5.319365633735251e-07	2.4000051227990316e-05	5.324732073362995e-07	2.4024263668542822e-05
19.709517702309874	0.0009777570141129297	0.0009787447560142006	0.0011315694954066376	0.00113271156033526	0.0012245255699066923	0.001225760814448158	0.0013272925308888059	0.0013286307206928087	0.001554970062637977	0.0015565360887460776	0.159835809306197	0.15983473941101004	5.59226918508092e-07	2.538317402644985e-05	5.59791092366764e-07	2.5408781740593467e-05
19.828277461333414	0.0009778225708936034	0.0009788103789550842	0.0011316370151840663	0.0011327791482338915	0.0012245936065382755	0.0012258289197181174	0.0013273605968663726	0.001328698855340749	0.0015550363330916117	0.0015566024260923793	0.15982737508779316	0.15982630524976504	5.864380807170042e-07	2.677847801466071e-05	5.87029704545057e-07	2.6805493288817317e-05
19.94775280764713	0.0009778912522749508	0.0009788791296519435	0.0011317079985616954	0.001132850203227996	0.001224665299488441	0.001225900684995086	0.0013274325223882407	0.0013287708534250535	0.0015551068796134816	0.0015566730438161384	0.159818787964599	0.15981771818476698	6.13571572143784e-07	2.818610790228382e-05	6.14190567582891e-07	2.8214543170229645e-05
20.067948053024427	0.0009779630879155612	0.000978951037793307	0.001131782477014537	0.0011329247568243421	0.0012247406811056259	0.0012259761426601475	0.0013275083405873218	0.0013288467481120576	0.0015551817364544962	0.0015567479762028128	0.15981004517306852	0.1598089754524913	6.406289221744244e-07	2.96062107464079e-05	6.41275212454398e-07	2.963607859252093e-05
20.188867535219305	0.0009780381078552333	0.0009790261334492944	0.0011318604824048554	0.0011330028409173422	0.0012248197841250395	0.0012260553254815295	0.0013275880849794256	0.0013289265729513689	0.0015552609382284987	0.0015568272579011499	0.15980114390003092	0.15980007423978052	6.676116677435673e-07	3.103893600189811e-05	6.682851776303178e-07	3.107024916060297e-05
20.31051561812294	0.0009781163425214062	0.0009791044470780642	0.0011319420469885768	0.0011330844877954754	0.0012249026416749718	0.0012261382666209515	0.001327671789469395	0.0013290103618820372	0.0015553445199178236	0.0015569109239287752	0.15979208128179956	0.15979101168296736	6.945213533683312e-07	3.248443555994851e-05	6.9522200917254e-07	3.2517206918297736e-05
20.432896691921076	0.0009781978227357056	0.0009791860095323514	0.0011320272034218036	0.0011331697301477897	0.0012249892872831967	0.0012262249996400024	0.0013277594883573422	0.0013290981492387693	0.001555432516878954	0.001556999009677831	0.15978285440327172	0.15978178486697023	7.213595313903046e-07	3.394286379654332e-05	7.220872609483425e-07	3.397710639546636e-05
20.55601517325261	0.0009782825797206292	0.0009792708520661715	0.001132115984767461	0.001133258601070569	0.001225079754883536	0.0012263155585067363	0.0013278512163450475	0.0013291899697583484	0.0015555249648483034	0.0015570915509207765	0.15977346029703532	0.159772390824399	7.481277621637639e-07	3.541437761950261e-05	7.488824949469786e-07	3.545010466105003e-05
20.679875505368887	0.000978370645106342	0.0009793590063416173	0.0011322084245020548	0.0011333511340741007	0.0012251740788225048	0.0012264099776023243	0.0013279470085424123	0.0013292858585860945	0.001555621899948079	0.0015571885838162537	0.159763895942427	0.159762826534609	7.748276142083288e-07	3.689913651527821e-05	7.75609281239778e-07	3.693636136095635e-05
20.804482158294064	0.0009784620509376122	0.0009794505044358045	0.001132304556522578	0.0011334473630895754	0.0012252722938661227	0.0012265082917278498	0.0013280469004740918	0.0013293858512824924	0.0015557233586922675	0.0015572901449150817	0.15975415826459655	0.15975308892277248	8.014606643798328e-07	3.839730259608265e-05	8.02269198290663e-07	3.8436038771794134e-05
20.92983962898646	0.0009785568296808772	0.0009795453788479427	0.001132404415153527	0.001133547322476126	0.001225374435206803	0.0012266105361112402	0.0013281509280862135	0.0013294899838299317	0.001555829377992733	0.0015573962711663573	0.15974424413354996	0.1597431748589153	8.280284980810917e-07	3.990904065107048e-05	8.288638330862519e-07	3.9949301848113405e-05
21.055952441500814	0.000978655014231442	0.0009796436625065404	0.0011325080351540682	0.0011336510470279868	0.0012254805384704318	0.0012267167464143085	0.0013282591277532442	0.0013295982926395675	0.00155593999516542	0.0015575069999236616	0.15973415036317126	0.15973308115694534	8.545327094613975e-07	4.1434518197353e-05	8.553947813726495e-07	4.147631827564058e-05
21.18282514715158	0.000978756637920815	0.0009797453887767527	0.0011326154517253188	0.0011337585719817997	0.0012255906397235236	0.001226826958739963	0.0013283715362849664	0.0013297108145583138	0.0015560552479366764	0.0015576223689513994	0.15972387371023608	0.1597228045736546	8.809749015691731e-07	4.297390552898683e-05	8.818636478748892e-07	4.3017258523014856e-05
21.31046232467717	0.0009788617345241918	0.0009798505914678688	0.0011327267005178001	0.0011338699330240517	0.0012257047754805554	0.0012269412096395187	0.0013284881909336125	0.00132982758687598	0.0015561751744496983	0.0015577424164312443	0.1597134108733983	0.1597123418077232	9.073566865974367e-07	4.4527375772956956e-05	9.082720463429034e-07	4.457229588855638e-05
21.438868580405217	0.0009789703382680724	0.0009799593048409334	0.0011328418176389959	0.0011339851662986583	0.0012258229827114156	0.0012270595361201515	0.0013286091294010976	0.0013299486473325104	0.0015562998132710839	0.0015578671809686959	0.15970275849216103	0.15970168949867777	9.336796860225788e-07	4.609510493927549e-05	9.346215999314275e-07	4.614160656180033e-05
21.568048548418737	0.0009790824838380287	0.000980071563616534	0.0011329608396610737	0.0011341043084146891	0.0012259452988489968	0.0012271819756525294	0.0013287343898464264	0.0013300740341254038	0.0015564292033975258	0.001557996701599786	0.15969191314584646	0.15969084422586283	9.599455308489588e-07	4.76772719777141e-05	9.609139412867368e-07	4.7725369673068396e-05
21.69800689072348	0.0009791982063866208	0.0009801874029827116	0.0011330838036287547	0.0011342273964542436	0.0012260717617969452	0.0012273085661785278	0.0013288640108932148	0.0013302037859172326	0.0015565633842626098	0.001558131017797879	0.15968087135252376	0.1596798025073686	9.86155861849164e-07	4.927405883617397e-05	9.871507127730272e-07	4.932376735056199e-05
21.828748297416116	0.0009793175415414713	0.0009803068586030509	0.001133210747067324	0.0011343544679804668	0.0012262024099375533	0.0012274393461191551	0.0013289980316373606	0.0013303379418433347	0.0015567023957437616	0.0015582701694806275	0.1596696295679336	0.15966856079896474	1.0123123296689601e-06	5.0885650511950375e-05	1.0133335667855334e-06	5.093698478234043e-05
21.960277486853503	0.0009794405254134897	0.0009804299666249109	0.0011333417079908085	0.001134485561045743	0.0012263372821397797	0.001227574354382595	0.0013291364916548664	0.0013304765415196363	0.001556846278169313	0.0015584141970170474	0.1596581841843906	0.15965711549298894	1.0384165950848984e-06	5.2512235112156525e-05	1.0394641657609366e-06	5.25652102646712e-05
22.092599205822967	0.0009795671946052473	0.0009805567636878086	0.0011334767249102926	0.001134620714200012	0.0012264764177674565	0.0012277136303723824	0.0013292794310098023	0.0013306196250506145	0.0015569950723256956	0.001558563141234711	0.15964653152967062	0.15964546291723844	1.0644703292888094e-06	5.415400391739489e-05	1.065544182522575e-06	5.420863526833797e-05
22.225718229713628	0.0009796975862195374	0.0009806872869319878	0.001133615836842413	0.0011347599664992792	0.0012266198566876405	0.001227857213995791	0.0013294268902624248	0.0013307672330374431	0.0015571488194647872	0.0015587170434271148	0.15963466786586944	0.15963359933383575	1.0904752139849483e-06	5.5811151435464224e-05	1.0915753005493259e-06	5.586745450128494e-05
22.359639362688714	0.0009798317378680713	0.0009808215740071257	0.0011337590833179958	0.001134903357514255	0.0012267676392791016	0.0012280051456723389	0.0013295789104774412	0.001330919406586255	0.001557307561311376	0.00155887594536114	0.15962258938825372	0.15962152093807408	1.116432941708316e-06	5.7483875468472556e-05	1.1175592140475962e-06	5.754186596329536e-05
22.494367437858962	0.0009799696876803764	0.0009809596630812334	0.0011339065043908891	0.0011350509273392016	0.0012269198064410246	0.0012281574663424587	0.0013297355332324596	0.001331076187316599	0.0015574713400708002	0.0015590398892847013	0.15961029222408557	0.15960922385724255	1.1423452160397654e-06	5.917237717539825e-05	1.143497628281788e-06	5.923207101465877e-05
22.629907317457054	0.000980111474312832	0.0009811015928497104	0.0011340581406469265	0.0011352027166009037	0.0012270763996018229	0.001228314217476362	0.0013298968006265574	0.0013312376173700193	0.001557640198436682	0.0015592089179344933	0.15959777243143056	0.15959670414943167	1.1682137517681976e-06	6.0876861133318805e-05	1.169392259783332e-06	6.093827443934274e-05
22.766263893012997	0.0009802571369579092	0.0009812474025445853	0.001134214033213108	0.00113535876646785	0.0012272374607281602	0.0012284754410830407	0.0013300627552890576	0.0013314037394188396	0.0015578141795988649	0.0015593830745439306	0.15958502599794022	0.15958395780232582	1.1940402751594442e-06	6.259753540466262e-05	1.1952448366169682e-06	6.26606845127442e-05
22.903442085530802	0.000980406715353575	0.0009813971319439369	0.001134374223766915	0.0011355191186595826	0.0012274030323341162	0.0012286411797194834	0.0013302334403884398	0.001331574596675086	0.0015579933272514602	0.0015595624028512084	0.15957204883962614	0.15957098073195436	1.219826524232956e-06	6.433461160668119e-05	1.2210570985186561e-06	6.439951306363989e-05
23.041446845665973	0.0009805602497928844	0.0009815508213814887	0.0011345387545458354	0.0011356838154562006	0.0012275731574905692	0.0012288114765	0.001330408899641442	0.001331750232899596	0.0015581776856010679	0.0015597469471075231	0.1595588367995994	0.15955776878146313	1.2455742489873162e-06	6.608830497953355e-05	1.2468307972234374e-06	6.615497554776639e-05
23.180283153904217	0.000980717781133766	0.000981708511756408	0.0011347076683570778	0.0011358528997081022	0.0012277478798347176	0.0012289863751058238	0.001330589177322332	0.0013319306924112994	0.0015583672993751529	0.001559936752085468	0.15954538564678628	0.15954431771980673	1.271285211569377e-06	6.785883445176166e-05	1.2725676966935523e-06	6.792729111654294e-05
23.31995602074116	0.000980879350808979	0.0009818702445432747	0.001134881008587427	0.0011360264148458524	0.0012279272435798047	0.0012291659197947921	0.0013307743182723532	0.001332116020096675	0.0015585622138305734	0.0015601318630875571	0.1595316910746552	0.15953062324048123	1.2969611866324796e-06	6.96464227175897e-05	1.2982695733682395e-06	6.971668268879183e-05
23.460470486863187	0.0009810450008362955	0.0009820360618022718	0.0011350588192133616	0.0011362044048902988	0.0012281112935250435	0.0012293501554113241	0.001330964367909366	0.0013323062614193975	0.001558762474762289	0.0015603323259549575	0.1595177486998734	0.15951668096018226	1.3226039615316099e-06	7.145129630761748e-05	1.3239382164152713e-06	7.15233770239021e-05
23.60183162332936	0.0009812147738288536	0.0009822060061895463	0.0011352411448113107	0.0011363869144628458	0.001228300075065709	0.0012295391273964835	0.0013311593722376538	0.0013325014624301578	0.0015589681285122189	0.0015605381870763414	0.15950355406097516	0.15950248641747525	1.348215336581006e-06	7.327368566209524e-05	1.3495754279183036e-06	7.334760479230096e-05
23.744044531754422	0.0009813887130057342	0.0009823801209678017	0.001135428030568138	0.0011365739887959471	0.0012284936342034471	0.0012297328817983235	0.0013313593778579466	0.0013327016697766974	0.0015591792219782868	0.0015607494933969502	0.15948910261700303	0.15948803507143694	1.3737971253377848e-06	7.51138252091943e-05	1.3751830232958118e-06	7.518960066024705e-05
23.887114344492932	0.0009815668622027336	0.0009825584500170789	0.0011356195222918268	0.0011367656737438048	0.0012286920175567748	0.0012299314652823915	0.0013315644319776177	0.0013329069307140074	0.0015593958026236306	0.0015609662924278114	0.15947438974611614	0.15947332230025413	1.3993511548395995e-06	7.697195344061325e-05	1.4007628314390008e-06	7.704960336066269e-05
24.031046224824397	0.0009817492658833534	0.0009827410378457576	0.001135815666422363	0.0011369620157932626	0.001228895272371783	0.0012301349251424443	0.001331774582421083	0.001333117293114751	0.0015596179184859977	0.0015611886322551398	0.15945941074418563	0.15945834339983028	1.4248792659325021e-06	7.884831299384554e-05	1.4263166950414033e-06	7.892785577534589e-05
24.175845367139747	0.0009819359691500104	0.0009829279296017749	0.0011360165100428579	0.0011371630620749316	0.0012291034465330662	0.0012303433093113826	0.0013319898776404117	0.001333332805479876	0.0015598456181873182	0.0015614165615499235	0.15944416082335153	0.159443093582343	1.4503833134825797e-06	8.074315073042238e-05	1.4518464708252604e-06	8.082460501401822e-05
24.32151699712871	0.0009821270177554587	0.0009831191710840657	0.0011362221008908522	0.0011373688603745222	0.001229316588574834	0.0012305566663723762	0.0013322103667261405	0.0013335535169494372	0.0015600789509434677	0.001561650129577697	0.15942863511058655	0.1594275679747916	1.4758651666465714e-06	8.265671781720885e-05	1.4773540298685175e-06	8.274010249886832e-05
24.468066371968433	0.0009823224581144473	0.0009833148087542252	0.0011364324873698757	0.0011375794591444006	0.0012295347476922653	0.0012307750455702422	0.0013324360994182878	0.00133377947731363	0.001560317966574218	0.0015618893862085013	0.15941282864619696	0.15941176161751489	1.5013267092890692e-06	8.458926981863568e-05	1.502841257916207e-06	8.467460405112148e-05
24.61549878051318	0.0009825223373156073	0.000983514889748411	0.0011366477185612196	0.0011377949075153783	0.0012297579737530996	0.0012309984968230207	0.0013326671261176045	0.0013340107370240512	0.0015605627155133926	0.001562134381927046	0.15939673638232493	0.159395669462692	1.5267698401299698e-06	8.6541066775081e-05	1.5283100555721352e-06	8.66283699715309e-05
24.763819543485244	0.0009827267031335676	0.00098371946188947	0.0011368678442359391	0.0011380152553087228	0.0012299863173094012	0.001231227070733773	0.0013329034978970253	0.001334247347205155	0.0015608132488191997	0.0015623851678430614	0.15938035318141977	0.15937928637280857	1.5521964730645307e-06	8.851237329199346e-05	1.5537623386943991e-06	8.86016651345245e-05
24.91303401366693	0.00098293560404132	0.0009839285736993164	0.0011370929148670932	0.001138240553048423	0.001230219829609616	0.0012314608186026492	0.0013331452665133576	0.0013344893596659653	0.0015610696181847955	0.0015626417957018616	0.1593636738146851	0.15936260711910247	1.5776085375450097e-06	9.050345863478859e-05	1.5792000386911573e-06	9.059475907763348e-05
25.063147576093755	0.0009831490892228275	0.0009841422744115565	0.00113732298164224	0.0011384708519736782	0.0012304585626108301	0.0012316997924391518	0.0013333924844192025	0.0013347368269119937	0.001561331875949036	0.0015629043178951162	0.15934669296049708	0.15934562637998614	1.6030079787740861e-06	9.25145968141694e-05	1.6046251027253267e-06	9.260792608775659e-05
25.214165648248784	0.0009833672085858825	0.0009843606139843517	0.001137558096476162	0.00113870620405165	0.001230702568991272	0.0012319440449746544	0.0013336452047750945	0.0013349898021574032	0.0015616000751074459	0.0015631727874718285	0.1593294052027961	0.1593283387394363	1.6283967581394096e-06	9.454606668699017e-05	1.630039494153468e-06	9.464144530274554e-05
25.366093680258146	0.0009835900127752285	0.0009845836431135611	0.0011377983120238523	0.0011389466619904616	0.0012309519021630974	0.0012321936296751962	0.001333903481461905	0.001335248339337419	0.0015618742693234156	0.0015634472581495342	0.15931180502946204	0.1593107386853657	1.6537768534642672e-06	9.659815204876576e-05	1.6554451927929328e-06	9.669560080416417e-05
25.518937155087716	0.000983817553185932	0.0009848114132461226	0.0011380436816937653	0.0011391922792524487	0.0012312066162853742	0.0012324486007544825	0.0013341673690934663	0.0013355124931209723	0.0015621545129395975	0.0015637277843257257	0.1592938868306428	0.15929282060796693	1.6791502593163643e-06	9.867114173023328e-05	1.6808441951985525e-06	9.877068171271208e-05
25.672701588741027	0.0009840498819770368	0.0009850439765937214	0.0011382942596613154	0.0011394431100676852	0.0012314667662773715	0.001232709013187179	0.001334436923029468	0.0013357823189236006	0.0015624408609895561	0.0015640144210894995	0.15927564489708207	0.15927457879802376	1.7045189873478306e-06	0.00010076532969838237	1.7062385150815734e-06	0.0001008669822937791
25.827392530458226	0.0009842870520854786	0.0009852813861467224	0.0011385501008826585	0.0011396992094477782	0.001231732407832071	0.0012329749227224616	0.0013347121993885966	0.0013360578729205983	0.0015627333692096223	0.0015643072242334341	0.15925707341840278	0.15925600744518933	1.729885066648236e-06	0.00010288101515984471	1.731630183611499e-06	0.00010298480205778171
25.983015562916506	0.0009845291172402937	0.0009855236956883874	0.0011388112611087457	0.001139960633199923	0.0012320035974299967	0.0012332463858978357	0.00133499325506194	0.0013363392120604486	0.0015630320940510107	0.0015646062502657075	0.15923816648136158	0.15923710063626648	1.755250544135771e-06	0.0001050185026685857	1.7570212497127272e-06	0.00010512444586222025
26.139576302431465	0.0009847761319771032	0.0009857709598093782	0.0011390777968996557	0.001140227437941265	0.0012322803923532867	0.001233523460053218	0.001335280147726662	0.001336626394078503	0.0015633370926921668	0.0015649115564224676	0.15921891806808555	0.15921785235342398	1.7806174847923018e-06	0.00010717810222493629	1.782413780467007e-06	0.00010728622402150778
26.297080399159835	0.0009850281516528908	0.0009860232339225475	0.0011393497656392172	0.0011404996811135296	0.0012325628507000408	0.0012338062033453287	0.001335572935859941	0.001336919477510934	0.001563648423051352	0.0015652232006804223	0.15919932205426904	0.15919825647239727	1.8059879720974843e-06	0.00010936012939086193	1.8078098614664542e-06	0.00010947045241632702
26.455533537303385	0.0009852852324610864	0.0009862805742780372	0.0011396272255499243	0.0011407774209979524	0.0012328510313989933	0.0012340946747623435	0.0013358716787532096	0.0013372185217089833	0.0015639661437995018	0.001565541241769717	0.15917937220735787	0.15917830676067113	1.8313641083826486e-06	0.00011156490540006891	1.8332115971565928e-06	0.00011167745260429185
26.614941435314055	0.0009855474314469414	0.0009865430379786743	0.0011399102357081451	0.0011410607167305076	0.0012331449942244352	0.0012343889341388638	0.001336176436526645	0.0013375235868534842	0.00156429031437333	0.0015658657391870463	0.159159062184685	0.15915799687562276	1.8567480151413136e-06	0.00011379275726886018	1.858621111177662e-06	0.00011390755193180224
26.77530984610034	0.000985814806523235	0.0009868106829956818	0.0011401988560596555	0.0011413496283174467	0.001233444799811466	0.001234689042171153	0.001336487270143982	0.0013378347339696713	0.0015646209949886987	0.0015661967532090415	0.1591383855315856	0.15913732036263403	1.8821418335018998e-06	0.00011604401791828756	1.8840405468178133e-06	0.00011616108365589128
26.93664455723489	0.000986087416486279	0.0009870835681847151	0.0011404931474354593	0.0011416442166511558	0.001233750509671552	0.0012349950604327413	0.001336804241427616	0.0013381520249423089	0.0015649582466542651	0.0015665343449059305	0.1591173356794953	0.15911627065317724	1.9075477245720715e-06	0.00011831902629133584	1.9094720673561508e-06	0.00011843838706090959
27.098951391163432	0.000986365321032266	0.00098736175330221	0.001140793171567966	0.001141944543526319	0.0012340621862083905	0.0012353070513902709	0.0013371274130739956	0.0013384755225310972	0.0015653021311854008	0.0015668785761554654	0.15909590594397774	0.15909484106287036	1.9329678697557577e-06	0.00012061812746952394	1.9349178563849573e-06	0.0001207398075757371
27.26223620541477	0.000986648580773935	0.0009876452990220822	0.001141098991107448	0.0011422506716564189	0.0012343798927340766	0.0012356250784197132	0.0013374568486693504	0.001338805290386414	0.0015656527112183902	0.0015672295096571505	0.1590740895227819	0.15907302478950655	1.9584044712119865e-06	0.0001229416728013022	1.960380118344856e-06	0.00012306569690712088
27.426504892812353	0.00098693725725759	0.0009879342669527461	0.0011414106696388698	0.0011425626646905784	0.0012347036934856374	0.0012359492058229096	0.0013377926127057132	0.0013391413930653546	0.0015660100502249243	0.0015675872089467304	0.15905187949381297	0.15905081491103176	1.9838597523228266e-06	0.0001252900200332807	1.985861078787187e-06	0.00012541641315783059
27.59176338168682	0.00098723141298046	0.0009882287196545047	0.0011417282716990505	0.0011428805872307217	0.0012350336536418826	0.001236279498844405	0.001338134770597287	0.001339483896048112	0.0015663742125268901	0.0015679517384110074	0.15902926881309729	0.15902820438352536	2.0093359579774484e-06	0.00012766353343190984	2.011362984881415e-06	0.0001277923209628551
27.758017636089992	0.0009875311114084168	0.0009885287206572815	0.0011420518627941686	0.001143204504849121	0.0012353698393405745	0.001236616023688699	0.0013384833886971321	0.0013398328657546934	0.0015667452633114606	0.0015683231633029484	0.15900625031271304	0.1590051860391152	2.0348353550552443e-06	0.00013006258392009307	2.0368881058436053e-06	0.0001301937916224627
27.925273656010095	0.0009878364169940532	0.000988834334478714	0.0011423815094176286	0.001143534484106265	0.0012357123176959916	0.0012369588475377741	0.0013388385343142022	0.0013401883695619502	0.0015671232686464958	0.001568701549757089	0.15898281669868874	0.15898175258387479	2.0603602328968067e-06	0.00013248754921577066	2.0624387332660206e-06	0.00013262120323198623
28.09353747758831	0.0009881473951951385	0.000989145626642634	0.0011427172790682877	0.0011438705925691105	0.0012360611568168211	0.0012373080385690242	0.001339200275730719	0.0013405504758209955	0.001567508295496257	0.0015690869648052818	0.15895896054886652	0.15895789659570134	2.0859129036291876e-06	0.00013493881396373086	2.0880171816553203e-06	0.00013507494082720672
28.2628151733366	0.0009884641124934463	0.0009894626636979082	0.001143059240269062	0.0011442128988297154	0.0012364164258244104	0.0012376636659735408	0.0013395686822199068	0.0013409192538749396	0.0015679004117374533	0.0015694794763927364	0.15893467431073438	0.158933610522125	2.111495702741828e-06	0.00013741676988557328	2.113625788804658e-06	0.0001375553965216325
28.43311285235687	0.0009887866364139829	0.0009897855132376873	0.0011434074625859259	0.0011445614725242251	0.0012367781948714426	0.0012380257999747585	0.0013399438240640949	0.0013412947740770171	0.001568299686175608	0.0015698791533944258	0.15890995029921112	0.1589088866781315	2.137110989438272e-06	0.00013992181591818142	2.139266916324073e-06	0.00014006296965629605
28.604436660561465	0.0009891150355445949	0.000990114243919039	0.0011437620166472623	0.001144916384352293	0.0012371465351609103	0.0012383945118475234	0.001340325772573179	0.001341677107809065	0.0015687061885617762	0.0015702860656318042	0.15888478069443113	0.1588837172438939	2.162761147131865e-06	0.00014245435836462983	2.164942950066799e-06	0.00014259806694641441
28.77679278089485	0.0009894493795560054	0.000990448925482996	0.0011441229741636651	0.0011452777060968562	0.0012375215189655774	0.0012387698739375012	0.0013407146001034804	0.0013420663275004027	0.0015691199896096064	0.0015707002838898918	0.15885915753945254	0.15885809426253042	2.1884485839592308e-06	0.00014501481104772784	2.1906563005230466e-06	0.00014516110262741133
28.950187433556945	0.0009897897392222405	0.0009907896287750086	0.0011444904079481028	0.0011456455106443409	0.0012379032196477568	0.0012391519596810108	0.0013411103800769735	0.0013424625066470782	0.0015695411610127399	0.0015711218799346937	0.15883307273796302	0.15883200963778732	2.2141757331610445e-06	0.00014760359545920587	2.2164094034583803e-06	0.00014775249862084006
29.124626876227456	0.000990136186441504	0.00099113642576584	0.0011448643919365238	0.001146019872005298	0.0012382917116795478	0.0012395408436252967	0.0013415131870009294	0.0013428657198315303	0.001569969775462607	0.0015715509265310105	0.15880651805193985	0.1588054551316885	2.2399450536640317e-06	0.00015022114092397287	2.2422047202693383e-06	0.0001503726846839304
29.30011740429177	0.0009904887942574696	0.000991489389572878	0.0011452450012088896	0.0011464008653354328	0.0012386870706634723	0.0012399366014491427	0.001341923096487949	0.0013432760427426465	0.0015704059066665658	0.0015719874974605978	0.1587794850992621	0.1587784223621765	2.2657590305779664e-06	0.00015286788476198687	2.268044738530303e-06	0.00015302209857517846
29.476665351068124	0.0009908476368810295	0.0009918485944819073	0.0011456323120106315	0.0011467885669571023	0.001239089373353557	0.0012403393099840083	0.0013423401852764314	0.0013436935521962425	0.001570849629366437	0.001572431667540718	0.1587519653513097	0.15875090280068516	2.2916201756523376e-06	0.00015554427245059732	2.2939319725650935e-06	0.00015570118622401652
29.654277088036206	0.0009912127897124823	0.0009922141159693174	0.0011460264017745625	0.0011471830543812388	0.0012394986976768155	0.0012407490472355288	0.001342764531251442	0.0013441183261559614	0.0015713010193574195	0.0015728835126430736	0.15872395013050392	0.15872288776969642	2.317531027830593e-06	0.00015825075779662967	2.3198689638455165e-06	0.00015841040189273903
29.832959025067048	0.000991584329364209	0.0009925860307248029	0.0011464273491432447	0.0011475844063297473	0.00123991512275523	0.0012411658924054957	0.001343196213466043	0.0013445504437546226	0.0015717601535074146	0.0015733431097131577	0.15869543060782737	0.15869436844025472	2.3434941537519086e-06	0.00016098780310727645	2.3458582816241087e-06	0.00016115020835666405
30.0127176106544	0.0009919623336837905	0.0009929644166745083	0.0011468352339918126	0.0011479927027583474	0.0012403387289281246	0.0012415899259142966	0.0013436353121630453	0.001344989985315992	0.0015722271097767433	0.001573810536789983	0.1586663978003036	0.15866533582944256	2.36951214832885e-06	0.00016375587937061953	2.3719025234307e-06	0.00016392107707893788
30.193559332147448	0.0009923468817776516	0.0009933493530046877	0.0011472501374512937	0.0011484080248799202	0.0012407695977750877	0.001242021229423809	0.001344081908797234	0.0013454370323770293	0.0015727019672383026	0.001574285873026264	0.1586368425684297	0.15863578079781585	2.3955876352968475e-06	0.0001665554664363189	2.398004315653981e-06	0.00016672348839399942
30.37549071598484	0.000992738054035167	0.0009937409201858426	0.001147672141932401	0.0011488304551883221	0.0012412078121392897	0.0012424598858607958	0.0013445360860580438	0.0013458916677106013	0.0015731848060981308	0.0015747691987090006	0.15860675561358023	0.1586056940468159	2.4217232677610674e-06	0.0001693870532005759	2.42416631404457e-06	0.00016955793168882405
30.55851832793038	0.0009931359321532951	0.0009941391999973757	0.0011481013311498234	0.0011492600774827	0.00124165345615137	0.0012429059794407467	0.0013449979278927176	0.001346353975348641	0.0015736757077164127	0.0015752605952805043	0.1585761274753707	0.15857506611612304	2.447921728771906e-06	0.00017225113779598122	2.4503912043759464e-06	0.0001724249055997662
30.742648773309874	0.0009935405991617348	0.0009945442755527755	0.0011485377901470533	0.001149696976892348	0.001242106615253745	0.0012433595956922996	0.001345467519529967	0.0013468240406058478	0.001574174754628956	0.0015757601453598971	0.15854494852898246	0.15854388738097924	2.474185731903087e-06	0.00017514822778477712	2.4766817029934877e-06	0.00017532491820360097
30.92788869724955	0.0009939521394485948	0.0009949562313253102	0.0011489816053216989	0.0011501412399020341	0.001242567376225505	0.0012438208214820788	0.0013459449475040968	0.0013473019501038315	0.0015746820305690848	0.0015762679327650279	0.1585132089824419	0.1585121480494834	2.500518021908687e-06	0.00017807884036241672	2.5030405573613426e-06	0.0001782584872133397
31.114244784915854	0.0009943706387866352	0.0009953751531742968	0.0011494328644513524	0.001150592954377914	0.0012430358272077814	0.0012442897450401387	0.0013464302996796802	0.0013477877917958102	0.0015751976204900467	0.0015767840425349017	0.15848089887388125	0.15847983815982913	2.5269213752431192e-06	0.00018104350255368495	2.5294705467823406e-06	0.0001812261401888393
31.30172376175672	0.0009947961843600462	0.000995801128371908	0.001149891656720019	0.0011510522095939681	0.0012435120577296696	0.001244766455985901	0.0013469236652767255	0.001348281654991809	0.0015757216105878758	0.0015773085609525658	0.15844800806872422	0.15844694757751	2.5533986007762743e-06	0.00018404275142819282	2.55597448292795e-06	0.0001842284147392237
31.4903323937443	0.0009952288647918025	0.0009962342456305488	0.001150358072745067	0.001151519096258985	0.0012439961587347205	0.0012452510453546536	0.0013474251348963879	0.0013487836303843895	0.001576254088324748	0.0015778415755684859	0.1584145262568653	0.15841346599249193	2.5799525403781207e-06	0.00018707713430879402	2.5825552105373725e-06	0.0001872658587397935
31.68007748761912	0.000995668770171611	0.000996674595130839	0.0011508322046047974	0.0011519937065441613	0.0012444882226079494	0.0012457436056246213	0.0013479348005472414	0.001349293810074957	0.0015767951424528665	0.0015783831752244582	0.15838044294979012	0.15837938291633344	2.6065860695406035e-06	0.000190147208988245	2.6092156080437766e-06	0.0001903390305487418
31.870965891135747	0.0009961159920844377	0.0009971222685501674	0.0011513141458665528	0.001152476134111242	0.0012449883432034587	0.0012462442307445945	0.0013484527556720844	0.001349812287600583	0.001577344863038823	0.0015789334500779983	0.15834574747766508	0.15834468767926688	2.6333020981482956e-06	0.00019325354395915983	2.6359585882330602e-06	0.00019344849922989238
32.063004493309954	0.000996570623639671	0.0009975773590918799	0.0011518039916154717	0.001152966474141293	0.0012454966158726478	0.0012467530161621619	0.001348979095175343	0.0013503391579614472	0.0015779033414885305	0.0015794924916272958	0.15831042898637032	0.15830936942725032	2.66010357106777e-06	0.00019639671863669328	2.6627870989281988e-06	0.00019659484478193323
32.25620022466719	0.0009970327595008896	0.0009980399615150824	0.0011523018384838283	0.001153464823364075	0.0012460131374929955	0.0012472700588525355	0.001349513915451052	0.0013508745176488346	0.0015784706705726799	0.0015800603927366935	0.15827447643450906	0.158273417118962	2.6869934688414886e-06	0.00019957732359199287	2.689704123709589e-06	0.00019977865837383924
32.45056005749291	0.0009975024959162782	0.000998510172165085	0.0011528077846810006	0.0011539712800880488	0.0012465380064974902	0.0012477954573480124	0.0013500573144114261	0.0013514184646737488	0.0015790469444527412	0.0015806372476627202	0.1582378785903651	0.15823681952276217	2.7139748084497803e-06	0.00020279596079511575	2.7167126825915905e-06	0.00020300054258254319
32.64609100608406	0.0009979799307497056	0.0009989880890045133	0.0011533219300240997	0.00115448594423103	0.0012470713229046793	0.0012483293117680398	0.001350609391516069	0.0013519710985961393	0.0015796322587075618	0.0015812231520807125	0.15820062402882226	0.1581995652136103	2.7410506440077656e-06	0.0002060532438584728	2.7438158327493765e-06	0.00020626111163773997
32.84280012700226	0.00099846516351247	0.0009994738116450817	0.0011538443759692484	0.001155008917351496	0.0012476131883493687	0.0012488717238499536	0.0013511702478017941	0.0013525325205547565	0.0015802267103605277	0.0015818182031120084	0.15816270112823516	0.15816164256993934	2.7682240674739914e-06	0.00020934979828524103	2.771016669299558e-06	0.00020956099167668274
33.040694519328454	0.0009989582953957269	0.000999967441380061	0.0011543752256435284	0.001155540302680576	0.0012481637061139692	0.0012494227969803726	0.0013517399859130923	0.001353102833297655	0.0015808303979073324	0.001582422499351737	0.15812409806726316	0.15812303977048575	2.7954982094566434e-06	0.0002126862617299885	2.7983183260005783e-06	0.0002129008209966199
33.239781324919136	0.0009994594293036313	0.0010004690812174444	0.001154914583877633	0.0011560802051547156	0.001248722981160556	0.0012499826362272555	0.0013523187101332733	0.0013536821412133595	0.0015814434213443534	0.0015830361408972296	0.15808480282165863	0.15808374479109047	2.822876239957743e-06	0.00021606328425932686	2.8257239760190282e-06	0.00021628125031736278
33.44006772866406	0.0009999686698871893	0.0010009788359138432	0.0011554625572392026	0.0011566287314490726	0.001249291120163575	0.0012505513483726648	0.0013529065264162637	0.0013542705503626913	0.0015820658821976605	0.0015836592293770526	0.158044803161019	0.1580437454014254	2.8503613691550737e-06	0.0002194815286208074	2.8532368328000428e-06	0.00021970294305739824
33.64156095874556	0.0010004861235788649	0.00100149681200912	0.0011560192540669189	0.0011571859900116254	0.0012498682315433053	0.001251129041946264	0.0013535035424191131	0.0013548681685113272	0.0015826978835526762	0.001584291867980703	0.1580040866454744	0.15800302916171316	2.877956848244389e-06	0.00022294167052142044	2.8808601508036914e-06	0.00022316657560406128
33.84426828689945	0.0010010118986279206	0.0010020231178617719	0.0011565847845053073	0.0011577520910980232	0.001250454425500019	0.0012517158272594918	0.0013541098675352106	0.0013554751051630249	0.0015833395300844768	0.0015849341614889367	0.15796264062236334	0.15796158341937458	2.905665970185777e-06	0.00022644439890381896	2.9085972263294055e-06	0.00022667283759664203
34.04819702867729	0.0010015461051365506	0.0010025578636850977	0.0011571592605403138	0.0011583271468071884	0.001251049814048884	0.0012523118164405355	0.0013547256129282108	0.0013560914715935912	0.001583990928088792	0.001585586216304798	0.15792045222283788	0.15791939530564467	2.933492070646051e-06	0.0002299904162434141	2.9364513984028555e-06	0.0002302224322183466
34.25335454371064	0.0010020888550968028	0.001003101161584153	0.0011577427960356669	0.0011589112711177239	0.0012516545110556763	0.0012529171234700312	0.0013553508915667225	0.0013567173808856213	0.001584652185513683	0.0015862481404853353	0.1578775083584272	0.1578764517321475	2.961438528797586e-06	0.00023358043883975332	2.96442604958997e-06	0.0002338160764906172
34.45974823597649	0.0010026402624283039	0.0010036531255935184	0.0011583355067700126	0.001159504579925078	0.001252268632273201	0.0012535318642175693	0.0013559858182597547	0.001357352947963956	0.0015853234119919412	0.0015869200437740253	0.15783379571758036	0.15783273938741976	2.9895087681670353e-06	0.00023721519711736305	2.9925246069115695e-06	0.0002374545015777496
34.66738555406454	0.001003200443016828	0.0010042138717159088	0.0011589375104748896	0.0011601071910795715	0.0012528922953785747	0.0012541561564789877	0.0013566305096929378	0.0013579982896319556	0.0015860047188742095	0.0015876020376339366	0.1577893007621322	0.15778824473338188	3.017706257632362e-06	0.00024089543594418839	3.020750542704221e-06	0.00024113845309606252
34.87627399144595	0.001003769514753715	0.001004783517961623	0.001159548926873532	0.0011607192244252132	0.0012535256200113093	0.0012547901200144886	0.0013572850844655547	0.001358653524608564	0.0015866962192628623	0.0015882942352816315	0.15774400972374125	0.1577429540017939	3.046034512277189e-06	0.0002446219149451756	3.0491073755908177e-06	0.0002448686914361953
35.086421086743854	0.00100434759757616	0.0010053621843888803	0.0011601698777205178	0.0011613408018394152	0.00125416872781223	0.001255433876587613	0.0013579496631283907	0.001359318773566197	0.0015873980280466432	0.0015889967517218532	0.15769790860028837	0.15769685319063112	3.0744970942841836e-06	0.0002483954088240703	3.0775986713943437e-06	0.000248645992087293
35.29783442400536	0.001004934813508389	0.0010059499931450407	0.0011608004868422974	0.0011619720472735566	0.0012548217424632373	0.0012560875500050505	0.0013586243682224093	0.0013599941591694563	0.0015881102619360863	0.0015897097037829721	0.15765098315222056	0.1576499280604313	3.103097614004513e-06	0.00025221670770650406	3.106228044080263e-06	0.00025247114596985143
35.51052163297529	0.0010055312867037736	0.0010065470685087525	0.0011614408801786458	0.0011626130867944627	0.0012554847897280172	0.0012567512661573507	0.0013593093243183165	0.001360679806114732	0.001588833039499759	0.0015904332101532683	0.15760321889884152	0.15760216413059938	3.131839730880718e-06	0.00025608661747808514	3.134999156782607e-06	0.0002563449597824119
35.72449038937153	0.0010061371434878597	0.0010071535369330332	0.0011620911858249874	0.0011632640486267927	0.001256157997493566	0.00125742515306054	0.0013600046580569806	0.0013613758411706702	0.0015895664812013196	0.0015911673914180303	0.15755460111458383	0.1575535466756638	3.1607271544259637e-06	0.0002600059601322591	3.1639157227606775e-06	0.00026026825634806183
35.93974841516195	0.0010067525124023797	0.0010077695270893211	0.001162751534075714	0.0011639250631963803	0.0012568414958127147	0.0012581093408986427	0.0013607104981907788	0.001362082393219553	0.0015903107094374339	0.0015919123700975028	0.15750511482520554	0.15750406072148926	3.189763645341636e-06	0.00026397557413751493	3.19298150648498e-06	0.00026424187497911533
36.15630347884324	0.001007377524250238	0.0010083951699125064	0.00116342205746844	0.0011645962631745526	0.0012575354169475728	0.0012588039620672017	0.001361426975625857	0.001362799593299607	0.001591065848576554	0.001592668270685712	0.15745474480395638	0.15745369104142778	3.2189530164423823e-06	0.00026799631479582087	3.2222003246589782e-06	0.0002682666718439586
36.374163395721176	0.001008012312141505	0.0010090305986469776	0.0011641028908292385	0.0011652777835234026	0.0012582398954139203	0.0012595091512177105	0.0013621542234653501	0.0013635275746482606	0.0015918320249985953	0.0015934352196901758	0.1574034755677169	0.15740242215246114	3.248299133825315e-06	0.00027206905462742736	3.251576047286816e-06	0.000272343520343582
36.59333602819267	0.0010086570115404663	0.0010096759488937097	0.0011647941713189352	0.0011659697615421327	0.0012589550680266602	0.0012602250453031018	0.0013628923770535642	0.0013642664727463812	0.0015926093671355323	0.0015942133456725472	0.15735129137304052	0.1573502383112496	3.2778059180110265e-06	0.0002761946837612772	3.2811125987805036e-06	0.00027647331149968646
36.813829286029524	0.0010093117603137127	0.0010103313586584048	0.0011654960384804	0.0011666723369143865	0.0012596810739462486	0.0012609517836242032	0.00136364157402118	0.0013650164253635128	0.0015933980055129345	0.0015950027792901882	0.15729817621220762	0.15729712351018654	3.307477344941488e-06	0.00028037411032180715	3.3108139591226174e-06	0.000280656954355335
37.03565112666392	0.0010099766987793305	0.001010996968400738	0.0011662086342869265	0.0011673856517566863	0.001260418054726164	0.0012616895078773169	0.0013644019543314586	0.0013657775726041335	0.001594198072792468	0.0015958036533387152	0.1572441138092005	0.1572430614733607	3.3373174471822142e-06	0.00028460826083911983	3.3406841649890988e-06	0.00028489537637893525
37.25880955547555	0.001010651969757202	0.001011672921084703	0.0011669321031916944	0.0011681098506679463	0.001261166154361479	0.0012624383622027824	0.001365173660327508	0.0013665500569549696	0.0015950097038153858	0.0015966161027955294	0.15718908761564584	0.15718803565250683	3.3673303151790686e-06	0.00028889808067303346	3.370727310922795e-06	0.00028918952388146124
37.483312626080554	0.0010113377186204598	0.0010123593622301179	0.0011676665921783722	0.0011688450807801152	0.0012619255193385413	0.001263198493234734	0.0013659568367806307	0.0013673340233333986	0.001595833035647037	0.0015974402648643836	0.15713308080669885	0.15713202922289993	3.397520098401448e-06	0.00029324453443480003	3.4009475505542702e-06	0.00029354036244533255
37.70916844062219	0.0010120340933481011	0.0010130564399652982	0.001168412250812835	0.0011695914918099619	0.0012626962986857465	0.0012639700501519023	0.0013667516309397705	0.0013681296191369347	0.0015966682076224315	0.0015982762790209737	0.15707607627691092	0.157075025079204	3.427891006535337e-06	0.00029764860642272906	3.4313490978417002e-06	0.00029794887736392384
37.93638515006311	0.0010127412445788218	0.0010137643050809352	0.0011691692312961097	0.0011703492361120546	0.0012634786440254909	0.0012647531847296627	0.0013675581925820968	0.001368936994293868	0.001597515361392853	0.0015991242870596171	0.15701805663601273	0.15701700583126893	3.4584473108611145e-06	0.00030211130108043216	3.461936228371914e-06	0.0003024160740940085
38.164970954479706	0.0010134593256660674	0.0010144831110852142	0.001169937688518475	0.001171118468732934	0.0012642727096273388	0.0012655480513932005	0.0013683766740647545	0.001369756301315067	0.0015983746409735993	0.0015999844331410283	0.15695900420469558	0.1569579537999044	3.4891933454713267e-06	0.0003066336434522088	3.492713280600721e-06	0.0003069429787131983
38.39493410335793	0.0010141884927343612	0.0010152130142601916	0.0011707177801148425	0.0011718993474665372	0.0012650786524623474	0.0012663548072719443	0.001369207230377793	0.0013705876953469629	0.0015992461927928359	0.0016008568638412298	0.15689890101031334	0.15689785101258608	3.5201335085747673e-06	0.00031121667965364197	3.5236846571812773e-06	0.0003115306383930372
38.626282895891045	0.0010149289047369225	0.001015954173719474	0.001171509666521381	0.0011726920329108883	0.0012658966322586919	0.0012671736122551998	0.0013700500191983313	0.0013714313342257699	0.0016001301657416088	0.00160174172820161	0.15683772878256427	0.1568366791991379	3.551272263957548e-06	0.0003158614773657864	3.554854826415179e-06	0.00031618012189291167
38.859025681279114	0.0010156807235146314	0.001016706751467242	0.0011723135110334735	0.001173496688526113	0.0012667268115585685	0.0012680046290491616	0.001370905200945989	0.0013722873785329687	0.001601026711225073	0.0016026391777802088	0.1567754689491179	0.15677441978734946	3.5826141422910796e-06	0.0003205691263253596	3.5862283235287874e-06	0.0003208925200474111
39.09317085903034	0.0010164441138563341	0.0010174709124586157	0.0011731294798649758	0.0011743134806937432	0.0012675693557763778	0.0012688480232350896	0.0013717729388395732	0.0013731559916520474	0.0016019359832149084	0.0016035493667041812	0.1567121026312044	0.15671105389858264	3.614163742562352e-06	0.00032534073883627723	3.617809752150345e-06	0.00032566894628296983
39.328726879264174	0.0010172192435605725	0.0010182468246614465	0.0011739577422088747	0.001175142578777459	0.0012684244332582966	0.0012697039633290158	0.001372653398955116	0.0013740373398266124	0.0016028581383030211	0.001604472451723555	0.15664761063915889	0.1566465623432997	3.645925733605695e-06	0.0003301774502993404	3.649603785845206e-06	0.0003305105371475825
39.56570224301631	0.0010180062834987435	0.0010190346591195446	0.0011747984702993547	0.0011759841551851977	0.0012692922153432246	0.0012705726208426854	0.0013735467502852719	0.0013749315922198246	0.0016037933357565413	0.0016054085922662833	0.1565819734679255	0.15658092561657627	3.6779048555360926e-06	0.0003350804197445878	3.681615169460247e-06	0.00033541845283591165
39.80410550254544	0.0010188054076797238	0.0010198345900173614	0.0011756518394752823	0.0011768383854327106	0.001270172876425135	0.0012714541703460042	0.0013744531648000678	0.0013758389209752326	0.001604741737574104	0.0016063579504945879	0.15651517129251424	0.1565141238935631	3.710105921266634e-06	0.0003400508303813832	3.7138487207944056e-06	0.0003403938777539195
40.04394526164196	0.0010196167933160297	0.0010206467947462194	0.0011765180282451984	0.0011777054482086263	0.0012710665940168912	0.001272348789530925	0.0013753728175091386	0.001376759501279051	0.001605703508543553	0.0016073206913627118	0.15644718396343732	0.15644613702490315	3.7425338181261425e-06	0.0003450898901684596	3.7463093321326094e-06	0.0003454380210813901
40.28523017593832	0.0010204406208915004	0.0010214714539720688	0.0011773972183538176	0.0011785855254410108	0.0012719735488155718	0.0012732566592768295	0.0013763058865253871	0.0013776935114238951	0.0016066788163010004	0.0016082969826760457	0.15637799100208336	0.15637694453211934	3.775193509467697e-06	0.00035019883239545413	3.7790019718139667e-06	0.00035055211735010583
40.52796895322162	0.0010212770742306107	0.0010223087517048609	0.0011782895948500985	0.001179478802365503	0.0012728939247693217	0.0012741779637174342	0.0013772525531301628	0.0013786411328740296	0.0016076678313913435	0.001609286995151703	0.15630757159605504	0.1563065256029601	3.808090036310982e-06	0.0003553789162778487	3.811931685924856e-06	0.00035573742704425593
40.77217035374772	0.0010221263405693877	0.0010231588753695424	0.0011791953461569049	0.0011803854675950538	0.0012738279091457816	0.001275112890309303	0.0013782130018399987	0.0013796025503321635	0.0016086707273302637	0.0016102909024805797	0.15623590459448597	0.1562348590867008	3.841228519012394e-06	0.0003606314275678979	3.8451035999993895e-06	0.0003609952372143066
41.017843190557436	0.0010229886106280241	0.0010240220158787422	0.0011801146641423166	0.0011813057131913008	0.0012747756926021268	0.0012760616299019568	0.0013791874204749188	0.0013805779518078272	0.0016096876806677288	0.0016113088813909282	0.15616296850330302	0.15616192348941407	3.874614159026651e-06	0.00036595767918529143	3.878522920750232e-06	0.0003663268621054705
41.26499632979458	0.0010238640786852206	0.0010248983677071835	0.0011810477441926267	0.0011822397347376551	0.0012757374692567878	0.0012770243768096656	0.0013801760002283869	0.001381567528687406	0.0016107188710530837	0.0016123411117135037	0.15608874148046084	0.15608769696920174	3.908252240669707e-06	0.0003713590118609722	3.912194937810264e-06	0.00037173364379997076
41.51363869102594	0.0010247529426542744	0.0010257881289678571	0.001181994785287078	0.0011831877314140858	0.0012767134367628482	0.0012780013288849095	0.0013811789357389243	0.0013825714758058036	0.0016117644813017154	0.001613387776448305	0.15601320133113405	0.15601215733138982	3.942148132955389e-06	0.00037683679480132737	3.94612502562083e-06	0.000377216952886672
41.763779247563185	0.0010256554041610192	0.0010266915014900315	0.0011829559900743605	0.001184149906073727	0.0012777037963832307	0.0012789926875936648	0.0013821964251634557	0.0013835899915198896	0.0016128246974634014	0.001614449061832985	0.15593632550289116	0.15593528202369572	3.976307291453721e-06	0.00038239242636742277	3.980318645254929e-06	0.00038277818913715067
42.0154270267867	0.0010265716686235988	0.001027608690899115	0.001183931564950962	0.0011851264653212807	0.0012787087530676399	0.0012799986580923927	0.0013832286702524109	0.001384623277783656	0.001613899708892331	0.001615525157412947	0.15585809108081294	0.1558570481313546	4.010735260187841e-06	0.0003880273347715846	4.01478134632368e-06	0.0003884187822041918
42.26859111047143	0.0010275019453341804	0.0010285399066984452	0.0011849217201413667	0.0011861176195933107	0.0012797285155313834	0.0012810194493069703	0.0013842758764266423	0.0013856715402252324	0.0016149897083188815	0.0016166162561131938	0.1557784747825968	0.1557774323722252	4.045437673678813e-06	0.0003937429788029023	4.049518769037603e-06	0.00039414019234909614
42.523280635114425	0.0010284464475426274	0.0010294853623530472	0.001185926669780208	0.001187123583240472	0.0012807632963360983	0.0012820552740134734	0.0013853382528562215	0.0013867349882257412	0.0016160948919231924	0.0016177225543119757	0.15569745295362045	0.1556964110918446	4.080420258871162e-06	0.00039954084855547967	4.084536646111348e-06	0.0003999439111685432
42.77950479226489	0.0010294053925421899	0.0010304452753754124	0.0011869466319963705	0.0011881445746117043	0.0012818133119723752	0.0012831063489209024	0.0013864160125411345	0.00138781383500008	0.0016172154594105799	0.0016188442519162736	0.1556150015619925	0.15561396025847618	4.11568883721368e-06	0.0004054224661866612	4.11984080486618e-06	0.00040583146235539935
43.03727282885567	0.0010303790017572763	0.0010314198674133631	0.0011879818289991476	0.001189180816140465	0.0012828787829444388	0.0012841728947559333	0.0013875093723939424	0.0013889082976796848	0.0016183516140888452	0.0016199815524391991	0.15553109619354916	0.15553005545813164	4.151249326848645e-06	0.00041138938670187697	4.155437169416163e-06	0.0004118044024841172
43.29659404753705	0.0010313675008333646	0.001032409364340041	0.0011890324871664721	0.0011902325344330662	0.0012839599338568678	0.0012852551363497415	0.0013886185533244883	0.0013900185973972931	0.001619503562947551	0.0016211346630793403	0.15544571204685698	0.15544467188953637	4.187107744717342e-06	0.0004174431987462035	4.191331762792329e-06	0.0004178643218042677
43.55747780701245	0.001032371119729095	0.0010334139963461087	0.001190098837135313	0.0011912999603591464	0.0012850569935034062	0.0012863533027268946	0.0013897437803266587	0.001391144959373817	0.0016206715167392893	0.001622303794802122	0.1553588239281595	0.15535778435910738	4.223270208846865e-06	0.0004235855254312859	4.227530709175701e-06	0.0004240128450634095
43.81993352237618	0.0010333900928106191	0.0010344339980341835	0.0011911811138942483	0.0011923833291443409	0.0012861701949579982	0.0012874676271964697	0.001390885282567292	0.0013922876130073214	0.0016218556900630316	0.001623489162423221	0.15527040624632515	0.15526936727588475	4.259742940628235e-06	0.0004298180251777195	4.264040236218354e-06	0.0004302516323533845
44.08397066545326	0.0010344246589482672	0.001035469608515602	0.0011922795568783155	0.0011934828804652312	0.0012872997756679945	0.0012885983474453617	0.0013920432934772825	0.0013934467919642394	0.0016230563014495874	0.0016246909846941336	0.15518043300777196	0.15517939464646643	4.296532267106679e-06	0.0004361423925758612	4.300866677368811e-06	0.0004365823799763746
44.349598765141174	0.0010354750616155819	0.0010365210715095618	0.0011933944100661908	0.0011945988585466251	0.0012884459775496788	0.0012897457056339193	0.0013932180508449403	0.0013946227342728087	0.0016242735734492678	0.0016259094843899112	0.15508887781136704	0.1550878400698922	4.333644623490465e-06	0.0004425603592867755	4.338016474330578e-06	0.0004430068213408245
44.6168274077539	0.001036541548990811	0.0010375886354447102	0.001194525922079763	0.0011957315122612248	0.0012896090470861763	0.0012909099484939297	0.0013944097969116687	0.0013958156824188577	0.0016255077327217821	0.0016271448883991588	0.15499571384330468	0.1549946767325372	4.371086555599903e-06	0.00044907369495564287	4.375496179531528e-06	0.00044952672787743064
44.88566623736761	0.0010376243740609042	0.0010386725535632478	0.001195674346286158	0.001196881095231755	0.0012907892354277444	0.0012920913274290322	0.00139561877847004	0.0013970258834439795	0.0016267590101284781	0.0016283974278163578	0.15490091387198768	0.15489987740299055	4.408864722400905e-06	0.0004556842081522017	4.413312458632305e-06	0.00045614390997833487
45.15612495616904	0.001038723794728094	0.0010397730840276146	0.0011968399409022933	0.0011980478659356227	0.0012919867984945907	0.0012932900986176057	0.0013968452469643145	0.0013982535890461414	0.001628027640826933	0.0016296673380365645	0.15480445024288586	0.1548034144269086	4.446985898620519e-06	0.00046239374733980654	4.451472093196067e-06	0.00046286021797181665
45.42821332480542	0.0010398400739191356	0.0010408904900298436	0.0011980229691020328	0.0011992320878121854	0.0012932019970822192	0.001294506523118267	0.0013980894585934893	0.0013994990556828494	0.001629313864368031	0.0016309548588525756	0.15470629487338836	0.15470525972186813	4.485456977414929e-06	0.0004692042018696607	4.489981983359093e-06	0.00046967754311766363
45.701941162736816	0.001040973479697267	0.0010420250399036314	0.0011992236991260083	0.0012004340293726766	0.001294435096969435	0.0012957408669779518	0.0013993516744169323	0.0014007625446768852	0.0016306179247955485	0.0016322602345546138	0.1546064192476462	0.1546053847722142	4.524284973188384e-06	0.000476117503010548	4.528849150578582e-06	0.0004765978186309916
45.97731834859046	0.0010421242853769855	0.0010431770072392333	0.0012004424043941893	0.001201653964312897	0.0012956863690290654	0.0012969934013427559	0.0014006321604627084	0.001402044322324738	0.0016319400707483435	0.0016335837140326298	0.15450479441142317	0.15450376062390156	4.563477024350539e-06	0.00048313562499574525	4.568080740481508e-06	0.00048362302073803876
46.25435482051728	0.0010432927696417133	0.0010443466710012442	0.0012016793636212845	0.0012028921716287235	0.0012969560893414268	0.0012982644025715255	0.0014019311878386241	0.001403344660007774	0.0016332805555652344	0.0016349255508812807	0.15440139096692487	0.15440035787933962	4.603040396265051e-06	0.000490260586108987	4.607684025745556e-06	0.0004907551697572732
46.533060576550575	0.0010444792166644217	0.0010455343156493444	0.0012029348609350408	0.0012041489357345256	0.0012982445393107122	0.0012995541523523394	0.0014032490328461324	0.0014046638343062304	0.001634639637392626	0.0016362860035076627	0.15429617906765547	0.1542951466922331	4.642982484254123e-06	0.0004974944498016276	4.647666409161779e-06	0.0004979963312225499
46.813445674966815	0.0010456839162313175	0.0010467402312621156	0.00120420918599752	0.0012054245465845876	0.0012995520057842874	0.0013008629378219597	0.0014045859770971108	0.0014060021271161413	0.001636017579294987	0.0016376653352419036	0.15418912841326587	0.15418809676243192	4.683310816613884e-06	0.0005048393258327011	4.688035426629166e-06	0.0005053486170221722
47.09552023464871	0.0010469071638686688	0.001047964713663988	0.0012055026341294822	0.001206719299797587	0.0013008787811750275	0.0013021910516882575	0.0014059423076336532	0.0014073598257692314	0.0016374146493682426	0.0016390638144506712	0.15408020824440116	0.15407917733079116	4.724033057815387e-06	0.0005122973714535572	4.728798750333087e-06	0.0005128141865820279
47.37929443545016	0.0010481492609728611	0.0010492080645554318	0.0012068155064378961	0.0012080334967842375	0.0013022251635867934	0.0013035387923558371	0.001407318317050944	0.0014087372231559162	0.001638831120856194	0.0016404817146537052	0.15396938733758717	0.15396835717405413	4.765157011746811e-06	0.0005198707926210855	4.769964192046037e-06	0.0005203952480856977
47.66477851856398	0.0010494105149437833	0.0010504705916464787	0.0012081481099467087	0.0012093674448782324	0.0013035914569431014	0.0013049064640548293	0.0014087143036232836	0.0014101346178514661	0.0016402672722700335	0.0016419193146434562	0.15385663400011765	0.1538556045997163	4.806690625006396e-06	0.0005275618452431075	4.81153970638068e-06	0.0005280940597164052
47.951982786891236	0.0010506912393216264	0.001051752608793654	0.001209500757730999	0.0012107214574704653	0.0013049779711190956	0.001306294376972995	0.0014101305714333992	0.001411552314245431	0.0016417233875110676	0.0016433768986079285	0.15374191606494966	0.1537408874409612	4.848641990355413e-06	0.000535372836465986	4.85353339426493e-06	0.0005359129309485677
48.24091760541319	0.0010519917539272168	0.0010530544361404578	0.0012108737690545157	0.0012120958541467677	0.001306385022076938	0.001307702847391258	0.0014115674305050982	0.0014129906226744342	0.001643199755996725	0.0016448547562568324	0.1536252008856566	0.15362417305157078	4.8910193502548285e-06	0.0005433061260000649	4.895953506465177e-06	0.0005438542238720423
48.53159340156531	0.0010533123850059633	0.0010543764002614476	0.0012122674695108273	0.001213490960829155	0.0013078129320046952	0.0013091321978227182	0.0014130251969393832	0.0014144498595584404	0.0016446966727899806	0.0016463531829511095	0.15350645533136173	0.15350542830090805	4.933831100465726e-06	0.0005513641274789705	4.938808447216194e-06	0.0005519203545558127
48.82402066561362	0.0010546534653755382	0.0010557188343100793	0.00121368219116806	0.0012149071099207505	0.001309262029458823	0.001310582757155301	0.0014145041930541428	0.0014159303475405575	0.0016462144387322602	0.0016478724798360002	0.15338564578176278	0.15338461956888552	4.977085793741228e-06	0.0005595493098590198	4.982106777918702e-06	0.0005601137944489798
49.11820995103327	0.0010560153345773968	0.001057082078170376	0.0012151182727174422	0.0012163446404544545	0.001310732649510355	0.00131205486079808	0.001416004747527496	0.0014174324156305484	0.0016477533605799726	0.0016494129539776892	0.15326273812214733	0.15326171274101966	5.020792143713149e-06	0.0005678641988688393	5.025857220986984e-06	0.0005684370718274101
49.41417187488941	0.0010573983390322584	0.0010584664786125579	0.0012165760596256894	0.0012178038982454849	0.0013122251338949494	0.0013135488508314753	0.0014175271955449086	0.0014189563993520944	0.001649313751144746	0.0016509749185037038	0.15313769773846325	0.1531366732034977	5.064959028833714e-06	0.000576311378496952	5.070068663791914e-06	0.0005768927732824891
49.71191711822035	0.0010588028321996483	0.0010598723894527577	0.0012180559042913877	0.0012192852360479237	0.0013137398311668428	0.0013150650761613442	0.001419071878950229	0.001420502640893961	0.0016508959294375127	0.0016525586927471296	0.15301048951244953	0.15300946583828998	5.1095954962947394e-06	0.0005848934925082316	5.1147501626842146e-06	0.0005854835452494545
50.01145642642306	0.0010602291747416328	0.0010613001717169096	0.001219558166205462	0.0012207890137153484	0.0013152770968568074	0.0013166038926771552	0.0014206391464006837	0.0014220714892651896	0.0016525002208165262	0.0016541646023947938	0.15288107781680094	0.15288005501833776	5.154710766370942e-06	0.0005936132460410137	5.159910947256669e-06	0.0005942120955979013
50.3128006096408	0.0010616777346908845	0.001062750193808995	0.0012210832121158908	0.0012223155983657147	0.0013168372936344388	0.0013181656634143764	0.0014222293535260686	0.0014236633004544054	0.0016541269571395028	0.0016557929796395384	0.15274942651040763	0.15274840460276456	5.200314236613636e-06	0.0006024734072209159	5.205560424520472e-06	0.0006030811952432713
50.61596054315354	0.0010631488876231743	0.0010642228316836983	0.0012226314161967507	0.0012238653645505588	0.0013184207914745357	0.0013197507587210605	0.001423842863092138	0.0014252784375934071	0.001655776476919902	0.0016574441633366698	0.15261549893365242	0.1526144779322067	5.24641548621833e-06	0.0006114768088298916	5.251708183330508e-06	0.0006120936798251209
50.9209471677702	0.0010646430168344643	0.0010657184690236838	0.0012242031602217691	0.001225438694428735	0.0013200279678280953	0.0013213595564289873	0.001425480045168395	0.0014269172711251056	0.001657449125487597	0.0016591184991647978	0.15247925790375214	0.15247823782413353	5.293024280681596e-06	0.0006206263500437292	5.298363999053056e-06	0.0006212524514462303
51.22777149022361	0.0010661605135227075	0.0010672374974215807	0.0012257988337424559	0.0012270359779447382	0.0013216592077977599	0.0013229924420293262	0.0014271412773004372	0.0014285801789760497	0.0016591452551539937	0.0016608163397911124	0.15234066571024163	0.15233964656832405	5.340150576366425e-06	0.000629924998197473	5.345537838078243e-06	0.0006305604804330289
51.53644458356769	0.001067701776974507	0.0010687803165668247	0.0012274188342710473	0.0012286576130118008	0.0013233149043180236	0.0013246498088529631	0.0014288269446868956	0.0014302675467335443	0.0016608652253817665	0.0016625380450412833	0.152199684110446	0.15219866592237008	5.387804525338637e-06	0.0006393757906194564	5.3932398626989515e-06	0.0006400208071764557
51.84697758757708	0.0010692672147568007	0.0010703473344375368	0.001229063567468292	0.0012303040056999023	0.0013249954583402493	0.001326332058255768	0.0014305374403612364	0.0014319797678276314	0.0016626094029593458	0.0016642839820741498	0.15205627432513605	0.1520552571072954	5.435996480325587e-06	0.0006489818365199573	5.441480436125905e-06	0.0006496365440279428
52.15938170914916	0.0010708572429136945	0.0010719389674975677	0.0012307334473363539	0.0012319755704288437	0.00132670127902273	0.0013280395998088175	0.0014322731653784726	0.0014337172437180106	0.0016643781621803512	0.0016660545255613051	0.15191039703419612	0.15190938080326016	5.484736999814086e-06	0.0006587463189371978	5.490270127478467e-06	0.0006594108772347562
52.47366822270851	0.0010724722861686288	0.0010735556408988422	0.001232428896416861	0.0012336727301665096	0.001328432783925861	0.0013297728514937578	0.0014340345290070123	0.0014354803840860425	0.0016661718850280412	0.0016678500578717523	0.15176201237247008	0.15176099714536867	5.534036853242861e-06	0.0006686724967364666	5.539619717055168e-06	0.0006693470689496106
52.789848470613855	0.0010741127781320138	0.0010751977886892326	0.0012341503459943708	0.0012353959166325353	0.0013301903992126323	0.0013315322399035155	0.0014358219489257501	0.001437269607032064	0.0016679909613650254	0.001669670969261801	0.15161107992566555	0.15161006571959293	5.583907026486014e-06	0.0006787637066886232	5.589540201821931e-06	0.0006794484593100059
53.107933863567155	0.0010757791615145498	0.0010768658540260749	0.001235898236305366	0.0012371455705074948	0.001331974559854643	0.0013333182004485102	0.001437635851426588	0.0014390853392781259	0.001669835789128379	0.0016715176580703746	0.15145755872637492	0.15145654555881805	5.634358727373348e-06	0.0006890233655963418	5.6400428008959724e-06	0.0006897184685639157
53.42793588102576	0.0010774718883463455	0.0010785602893955157	0.0012376730167529212	0.0012389221416478234	0.0013337857098436956	0.0013351311775684556	0.0014394766716225786	0.0014409280163763104	0.0016717067745303108	0.0016733905309198847	0.15130140725027444	0.151300395138986	5.685403391374622e-06	0.0006994549724888	5.691138961300742e-06	0.0007001605992723037
53.74986607161648	0.0010791914202020717	0.001080281556837897	0.0012394751461272983	0.0012407260893066046	0.001335624302409255	0.0013369716249500676	0.0014413448536618081	0.001442798082922871	0.0016736043322645776	0.001675290002922869	0.15114258341239284	0.15114157237541465	5.737052687546616e-06	0.0007100621108946936	5.742840363884803e-06	0.0007107784385815274
54.073736053552395	0.001080938228432309	0.0010820301281793195	0.0012413050928325947	0.001242557882360446	0.0013374908002419077	0.0013388400057507202	0.0014432408509472915	0.001444695992778307	0.0016755288857188714	0.0016772164978945568	0.15098104456357628	0.15098003461923534	5.7893185246502e-06	0.0007208484511866953	5.795158929382087e-06	0.0007215756605620238
54.399557515052166	0.00108271279440129	0.0010838064852696503	0.0012431633351196523	0.0012444179995426425	0.0013393856757230524	0.0013407367928283584	0.001445165126362971	0.0014466222092936207	0.001677480867193302	0.0016791704485716072	0.15081674748706742	0.15081573865398085	5.8422130573485e-06	0.0007318177529873071	5.848106824728021e-06	0.0007325560286306487
54.727342214761876	0.001084515609731243	0.0010856111202270891	0.001245050361325425	0.0012463069296827784	0.0013413094111609132	0.001342662468977792	0.0014471181525060838	0.0014485772055429082	0.001679460718125227	0.0016811522968371486	0.1506496483952704	0.15064864069234316	5.895748692647928e-06	0.0007429738676580366	5.901696469466731e-06	0.0007437233980367441
55.057101982179326	0.001086347176553532	0.0010874445356895822	0.0012469666701190188	0.0012482251719529989	0.0013432624990332186	0.0013446175271735828	0.0014491004119260706	0.001450561464562522	0.0016814688893206304	0.0016831624939523922	0.15047970292666749	0.1504786963731157	5.949938096619801e-06	0.000754320740877279	5.95594054243493e-06	0.000755081718437689
55.38884871808102	0.001088208007766839	0.0010893072450732458	0.0012489127707545958	0.001250173236121201	0.0013452454422366667	0.0013466024708197772	0.001451112397370269	0.0014525754795969854	0.0016835058411922266	0.0016852015007949822	0.1503068661429447	0.15030586075827346	6.00479420122561e-06	0.00076586241528942	6.01085198862622e-06	0.0007666350365546637
55.722594394951685	0.001090098627302569	0.0010911997728380528	0.0012508891833314004	0.0012521516428112768	0.0013472587543434272	0.0013486178140066502	0.0014531546120365594	0.0014546197543519154	0.0016855720440045773	0.0016872697881043577	0.15013109252626894	0.15013008833030306	6.060330211372141e-06	0.0007776030332412587	6.066444026275701e-06	0.0007783874989141237
56.058351057416104	0.0010920195703977532	0.001093122654761007	0.0012528964390610606	0.0012541609237707479	0.0013493029598648822	0.0013506640817747418	0.0014552275698332326	0.0014566948032541487	0.0016876679781263999	0.0016893678367343073	0.14995233597681668	0.1499513329896771	6.116559612193411e-06	0.0007895468396071359	6.122730154144943e-06	0.0007903433546758709
56.39613082267415	0.0010939713838756633	0.001095076438217039	0.0012549350805425117	0.0012562016221458988	0.0013513785945228746	0.0013527418103863622	0.0014573317956463093	0.0014588011517193181	0.0016897941342903196	0.0016914961379129979	0.14977054981047483	0.14976954805259848	6.173496176593244e-06	0.0008016981847110971	6.179724158997778e-06	0.0008025069585481104
56.7359458809379	0.0010959546264343908	0.0010970616824678772	0.001257005662044676	0.0012582742927647922	0.001353486205528694	0.0013548515476048348	0.0014594678256145044	0.0014609393364271256	0.0016919510138603227	0.001693655193510683	0.14958568675677286	0.14958468624892035	6.231153972976935e-06	0.0008140615273378171	6.237440123442982e-06	0.0008148827738155839
57.07780849587155	0.0010979698689436677	0.001099078958959171	0.0012591087497972368	0.001260379502428304	0.0013556263518700352	0.0013569938529818027	0.0014616362074121965	0.001463109905604553	0.0016941391291071784	0.0016958455163154163	0.14939769895707672	0.1493966997203247	6.2895473732396505e-06	0.0008266414378442777	6.295892433891021e-06	0.0008274753754478059
57.42173100503407	0.0011000176947501723	0.001101128851626092	0.001261244922289701	0.0012625178302095076	0.0013577996046062225	0.0013591692981526926	0.0014638375005405421	0.0014653134193173053	0.0016963590034920568	0.0016980676303169453	0.14920653796301214	0.14920554001876454	6.348691061021112e-06	0.0008394426013746403	6.3550957887818435e-06	0.0008402894533137695
57.7677258203244	0.0011020986999915987	0.0011032119572077464	0.0012634147705790886	0.001264689867761667	0.0013600065471719427	0.0013613784671407936	0.0014660722766270846	0.0014675504497697104	0.0016986111719586672	0.0017003220709991527	0.14901215473514515	0.14901115810513516	6.408600040196414e-06	0.0008524698211794801	6.415065207129693e-06	0.0008533298155102842
58.115805428429454	0.001104213493919806	0.001105328885570621	0.0012656188986064792	0.0012668962196351033	0.0013622477756897887	0.0013636219566700884	0.0014683411197341225	0.0014698215816133936	0.0017008961812341717	0.0017026093856412623	0.14881449964195595	0.14881350434824775	6.469289643649392e-06	0.0008657280220450425	6.475816037273489e-06	0.0008666013917901227
58.465982391274686	0.0011063626992333236	0.0011074802600414396	0.0012678579235227405	0.0012691375036032468	0.0013645238992918871	0.0013659003764872214	0.0014706446266761135	0.0014721274122650016	0.001703214590139188	0.0017049301336281703	0.14861352245908485	0.14861252852407705	6.530775542336765e-06	0.0008792222538396288	6.537363965985858e-06	0.000880109237116844
58.818269346477535	0.0011085469524195024	0.0011096667177496594	0.0012701324760237287	0.001271414350998183	0.0013668355404509464	0.001368214349692878	0.0014729834073464222	0.0014744685522332982	0.0017055669699071849	0.0017072848867701466	0.14840917236887835	0.1484081798153152	6.593073754630058e-06	0.0008929576951755558	6.599725027804648e-06	0.0008938585353281958
59.172679007803275	0.0011107669041066966	0.0011118889099800023	0.001272443200695289	0.001273727407055995	0.0013691833353209916	0.001370564513082866	0.0014753580850537743	0.001476845625455928	0.0017079539045136015	0.0017096742296322976	0.14820139796027673	0.14820040681124239	6.656200655950038e-06	0.0009069396571931287	6.662915614674952e-06	0.0009078546029230306
59.52922416562417	0.001113023219426731	0.0011141475025352899	0.0012747907563683584	0.0012760773312722297	0.0013715679340881594	0.0013729515174992614	0.0014777692968686465	0.0014792592696461918	0.0017103759910149926	0.0017120987598740524	0.1479901472290044	0.147989157507939	6.720172988733571e-06	0.0009211735874759541	6.726952485910974e-06	0.0009221028929790598
59.887917687380885	0.0011153165783880559	0.00111644317610998	0.0012771758164845444	0.001278464797767835	0.0013739900013318611	0.0013753760281919253	0.0014802176939800332	0.0014817101366501244	0.0017128338398985977	0.0017145590885990739	0.14777536757812829	0.14777437930881812	6.785007872698624e-06	0.0009356650740943717	6.791852778495521e-06	0.0009366089992030591
60.24877251804685	0.0011176476762599372	0.001118776626674733	0.0012795990694725054	0.0012808904956659506	0.0013764502163966766	0.0013778387251907882	0.00148270394206286	0.0014841988928143354	0.0017153280754426477	0.0017170558407159483	0.147557005818961	0.14755601902554516	6.850722815454928e-06	0.0009504198497875538	6.85763401770843e-06	0.0009513786601187402
60.6118016805955	0.001120017223968029	0.0011211485658723943	0.001282061219135531	0.0012833551294798233	0.0013789492737753396	0.0013803403036892175	0.0014852287216564897	0.00148672621936486	0.0017178593360878019	0.0017195896553099767	0.14733500817235934	0.14733402287935055	6.917335723476093e-06	0.0009654437962917095	6.924314128088074e-06	0.0009664177633960658
60.97701827647021	0.001122425948501744	0.0011235597214257719	0.0012845629850506515	0.001285859419512379	0.0013814878835032157	0.001382881474438891	0.0014877927285546185	0.0014892928127974508	0.0017204282748200955	0.0017221611860265224	0.14710932027041115	0.1471083365026751	6.984864913418473e-06	0.0009807429488127295	6.991911444774717e-06	0.0009817323503303332
61.34443548605718	0.0011248745933338158	0.0011260108375576185	0.0012871051029797248	0.0012884041022676877	0.001384066771564627	0.001385462964156539	0.001490396674207013	0.0014918993852797327	0.0017230355595658172	0.001724771101466282	0.1468798871585336	0.14687890494130357	7.0533291237947614e-06	0.0009963235006522075	7.060444725191708e-06	0.0009973286204719711
61.71406656916102	0.001127363918852462	0.0011285026754232336	0.0012896883252928857	0.001290989930874845	0.0013866866803114674	0.0013880855159429742	0.0014930412861334905	0.0014945466650655955	0.0017256818735987057	0.0017274200855928888	0.1466466532980104	0.14664567265689488	7.1227475270791134e-06	0.0010121918079984416	7.1299331611143855e-06	0.0010132129364157638
62.085924865483435	0.001129894702806584	0.0011310360135561148	0.0012923134214047824	0.0012936176755246613	0.0013893483688945268	0.0013907498897148239	0.001495727308350527	0.0014972353969222346	0.0017283679159599222	0.0017301088381533253	0.14640956256895923	0.14640858352994407	7.193139742147064e-06	0.001028354394873754	7.2003963912466076e-06	0.001029391828771209
62.46002379510434	0.0011324677407644613	0.0011336116483271117	0.0012949811782240505	0.0012962881239195754	0.001392052613707921	0.0013934568626494939	0.0014984555018110247	0.001499966342570353	0.0017310944018912513	0.0017328380751115357	0.14616855827380887	0.14616758086325515	7.264525847219599e-06	0.0010448179582684403	7.271854514058571e-06	0.001045872001283643
62.83637685896657	0.001135083846586401	0.001136230394417547	0.0012976924006164842	0.0012990020817373045	0.001394800208847207	0.0013962072296436257	0.0015012266448575671	0.001502740281137885	0.0017338620632819702	0.0017356085290957666	0.14592358314120313	0.14592260738585597	7.336926393167187e-06	0.00106158937344214	7.344328101144184e-06	0.0010626603361473808
63.21499763936286	0.0011377438529118144	0.0011388930853067983	0.0013004479118823736	0.0013017603731086509	0.0013975919665814727	0.0013990018037857836	0.0015040415336897695	0.0015055580096278145	0.0017366716491299093	0.001738420949860085	0.14567457933046682	0.14567360525745923	7.410362417248784e-06	0.001078675699410725	7.417838211003225e-06	0.0010797638995022618
63.59589980042612	0.001140448611661262	0.0011416005737748328	0.0013032485542485248	0.0013045638411100298	0.0014004287178400834	0.0014018414168435894	0.0015069009828461522	0.001508420343400532	0.001739523926017188	0.0017412761047605962	0.14542148843657365	0.1454205160734294	7.484855457466459e-06	0.0010960841846482938	7.492406403321371e-06	0.0010971899471284852
63.979097088622495	0.0011431989945539537	0.0011443537324202417	0.0013060951893754617	0.0013074133482711726	0.001403311312714525	0.0014047269197661285	0.001509805825701065	0.0015113281166712564	0.0017424196786011666	0.0017441747792468836	0.14516425149566511	0.1451632808703013	7.5604275671719776e-06	0.001113822272957199	7.568054753743971e-06	0.001114945930344724
64.36460333324754	0.001145995893641255	0.0011471534541942852	0.0013089886988803471	0.0013103097770985873	0.0014062406209757806	0.0014076591832018603	0.0015127569149771865	0.0015142821830230698	0.0017453597101211322	0.001747117777369219	0.1449028089911427	0.14490184013187563	7.637101330328902e-06	0.0011318976095705535	7.644805868999363e-06	0.0011330395020938133
64.75243244692527	0.0011488402218567994	0.0011500006529515437	0.0013119299848762024	0.0013132540306153115	0.0014092175326080143	0.001410639098032778	0.001515755123274204	0.001517283415936095	0.0017483448429213351	0.0017501059223021139	0.14463710086035186	0.14463613379589066	7.714899877304861e-06	0.001150318047472898	7.722682902777667e-06	0.0011514785232809577
65.14259842611021	0.0011517329135837355	0.001152896264017757	0.0013149199705279645	0.0013162470329175324	0.001412242958358931	0.001413667575925393	0.0015188013436141826	0.00152033270933347	0.00175137591899091	0.0017531400568847955	0.14436706650188183	0.14436610126135369	7.793846901117457e-06	0.001169091653935972	7.801709572027209e-06	0.0011702710693208274
65.53511535159264	0.001154674925239796	0.0011558412447754704	0.0013179596006260613	0.0013192897297487438	0.0014153178303075637	0.001416745549899056	0.0015218964900043266	0.0015234309781446127	0.0017544538005213653	0.001756221044179245	0.14409264478350253	0.14409168139643289	7.873966674305961e-06	0.0011882267172992345	7.881910173747732e-06	0.001189425436910363
65.92999738900669	0.0011576672358807488	0.0011588365752681034	0.001321049842178031	0.0013223830890919646	0.0014184431024500132	0.001419873974912284	0.0015250414980176401	0.0015265791588865217	0.0017575793704822007	0.001759349768046419	0.14381377405076276	0.1438128125470937	7.955284066380689e-06	0.0012077317539950783	7.963309602541241e-06	0.001208950151073973
66.32725878934137	0.001160710847822957	0.001161883258823129	0.0013241916850189315	0.0013255281017807569	0.0014216197513038907	0.001423053828467839	0.0015282373253922641	0.0015297782102636798	0.0017607535332153984	0.0017625271337413106	0.14353039213628305	0.14352943254636627	8.03782456181663e-06	0.001227615515819569	8.04593336860282e-06	0.0012288539724384928
66.72691388945532	0.0011638067872856929	0.0011649823226950393	0.0013273861424411676	0.0013287257821296902	0.0014248487765320006	0.0014262861112370202	0.0015314849526500628	0.0015330291137872908	0.0017639772150494126	0.0017657540685275838	0.14324243636974576	0.14324147872435494	8.12161427877849e-06	0.001247886997485792	8.129807616432663e-06	0.0012491459047889175
67.12897711259382	0.001166956105053952	0.0011681348187288314	0.001330634251844476	0.0013319771685849841	0.0014281312015861944	0.0014295718477041674	0.0015347853837352615	0.001536332874414549	0.0017672513649334388	0.0017690315223124668	0.14294984358862775	0.14294888791896096	8.206679988447246e-06	0.0012685554444438196	8.21495914422616e-06	0.0012698352029037463
67.53346296890952	0.0011701598771624996	0.0011713418240447383	0.0013339370754067664	0.0013352833243960292	0.0014314680743718563	0.0014329120868318344	0.0015381396466738145	0.001539690521208665	0.0017705769550926537	0.0017723604683026655	0.14265255014971565	0.14265159648738793	8.293049135003503e-06	0.0012896303609876147	8.301415423846202e-06	0.0012909313806643286
67.94038605598601	0.00117341920560193	0.0011746044417450016	0.0013372957007766484	0.001338645338308612	0.00143486046793406	0.0014363079027476108	0.0015415487942542889	0.0015431031080204596	0.001773954981705274	0.0017757419036820896	0.1423504919413719	0.14234954031842784	8.380749856391713e-06	0.0013111215186706882	8.389204621619267e-06	0.0013124442194814012
68.3497610593647	0.0011767352190475435	0.0011779238016434899	0.0013407112417883789	0.0013420643252805746	0.0014383094811659678	0.0014397603954532626	0.001545013904731062	0.0015465717141922542	0.0017773864656021648	0.0017791768503121802	0.14204360439664548	0.14204265484556336	8.469811005726215e-06	0.0013330389650222374	8.478355619771609e-06	0.0013343837770210532
68.7616027530747	0.0011801090736119075	0.0011813010610190067	0.0013441848392001185	0.001345541427220817	0.001441816239540467	0.0014432706915570872	0.0015485360825507179	0.00155009744528499	0.0017808724529899428	0.001782666355455739	0.14173182250723565	0.1417308750609255	8.560262173554038e-06	0.0013553930326014596	8.568898038706146e-06	0.001356760396266754
69.17592600016614	0.0011835419536219331	0.0011847374053931639	0.0013477176614563112	0.0013490778137524627	0.0014453818958658137	0.0014468399450303393	0.0015521164591023855	0.0015536814338293443	0.0017844140161983753	0.0017862114925250732	0.14141508083829654	0.14141413553009913	8.652133710876407e-06	0.001378194348386097	8.660862260027012e-06	0.0013795847149147833
69.59274575324658	0.0011870350724214394	0.0011882340493337463	0.0013513109054751529	0.0013526746830011035	0.001449007631066262	0.00145046933798861	0.001555756193493086	0.0015573248401018597	0.0017880122544530169	0.0017898133618554286	0.14109331354417423	0.14109237040787642	8.745456752995776e-06	0.0014014538435144774	8.7542794504499e-06	0.0014028676751312585
70.01207705502031	0.001190589673200108	0.001191792237284508	0.0013549657974620444	0.0013563332624090807	0.0014526946549885344	0.001454160081499165	0.0015594564733489105	0.0015610288529269026	0.0017916682946740863	0.0017934730915046525	0.14076645438506144	0.14076551345488122	8.840263244226524e-06	0.0014251827633947611	8.849181586528376e-06	0.00142662053367143
70.43393503883172	0.0011942070298498492	0.0011954132444223942	0.0013586835937500438	0.0013600548095767794	0.0014564442072352087	0.0014579134164151273	0.001563218515643061	0.0015647946905055778	0.001795383292302515	0.0017971918380800917	0.1404344367446035	0.14043349805521008	8.936585963505552e-06	0.0014493926782018218	8.945601480256447e-06	0.001450854872380447
70.85833492921113	0.0011978884478496122	0.0011990983775432586	0.0013624655816683125	0.001363840613131964	0.0014602575580259574	0.0014617306142376079	0.0015670435675518072	0.0015686236012725197	0.0017991584321542576	0.0018009707875937496	0.1400971936485318	0.14009625723503363	9.03445855097041e-06	0.0014740954937770279	9.043572805703505e-06	0.0014755826091099045
71.2852920424243	0.001201635265179699	0.0012028489759770807	0.001366313080439646	0.00136769199362819	0.001464136009087809	0.0014656129780068494	0.0015709329073393494	0.0015725168647816594	0.0018029949293038945	0.001804811156346804	0.1397546577842768	0.13975372368223676	9.133915535458354e-06	0.001499303462940027	9.14313012654027e-06	0.001500816009040229
71.71482178702524	0.001205448853266734	0.0012066664125339032	0.0013702274421081974	0.0013716103044734951	0.0014680808945754123	0.001469561843223438	0.001574887845272809	0.0015764757926221345	0.0018068940299987622	0.0018087141918446202	0.13940676152168172	0.13940582976710483	9.234992363038857e-06	0.0015250291972384034	9.244308924598842e-06	0.001526567696442438
72.14693966441222	0.001209330617960436	0.001210552094481582	0.0013742100524985709	0.0013755969328904294	0.0014720935820226072	0.0014735785788008182	0.001578909724568401	0.0015805017293654211	0.0018108570126046295	0.0018126811737434274	0.13905343693474953	0.1390525075640968	9.337725426659385e-06	0.0015512856791621843	9.347145629529747e-06	0.0015528506669021391
72.58166126938723	0.0012132820005434433	0.0012145074645566348	0.0013782623322074604	0.0013796533009087244	0.0014761754733264257	0.0014776645880502912	0.0015829999223701122	0.0015845960535449974	0.001814885188584335	0.001816713414829907	0.1386946158245635	0.13869368887474343	9.442152096774108e-06	0.0015780862748142055	9.451677649502431e-06	0.0015796783000083248
73.01900229071879	0.0012173044787754327	0.0012185340020094064	0.001382385737629145	0.001383780866391786	0.0014803280057647744	0.0014818213096997393	0.001587159850762059	0.0015887601786697216	0.0018189799035104898	0.0018208122620349382	0.1383302297433214	0.13832930525170437	9.548310753222915e-06	0.0016054447470919553	9.557943403050223e-06	0.0016070643725387135
73.45897851170821	0.0012213995679728961	0.0012226332236849428	0.0013865817620161151	0.0013879811240984333	0.0014845526530492194	0.001486050218947425	0.001591390957815916	0.0015929955542723104	0.0018231425381137337	0.0018249790974828974	0.13796021001958397	0.13795928802398724	9.65624081826445e-06	0.0016333752693813985	9.665982352220683e-06	0.0016350230721809411
73.90160581075892	0.001225568822125956	0.0012268066851409234	0.001390851936576265	0.0013922556067811655	0.0014888509264141207	0.001490352828552309	0.0015956947286747557	0.0015973036669942962	0.0018273745093678457	0.0018292153395778796	0.13758448778471874	0.13758356832342125	9.765982790866821e-06	0.0016618924397921453	9.775835036835746e-06	0.0016635690117711155
74.34690016194996	0.0012298138350536416	0.00123105598180411	0.0013951978316080298	0.0013966058863224484	0.0014932243757436988	0.0014947306899621509	0.0016000726866747658	0.0016016860417088345	0.001831677271613192	0.0018335224441282528	0.13720299400061584	0.137202077112352	9.87757828226619e-06	0.0016910112959511725	9.887543110092363e-06	0.00169271724410347
74.79487763561212	0.0012341362415991888	0.0012353827501668535	0.0013996210576750258	0.0014010335749105524	0.001497674590738362	0.0014991853944811028	0.001604526394506337	0.001606144242683012	0.0018360523177200644	0.0018379019055112056	0.1368156594886823	0.13681474521265088	9.991070052903792e-06	0.0017207473303904042	1.0001149375593208e-05	0.0017224832773430898
75.24555439890803	0.0012385377188668945	0.0012397886690251828	0.0014041232668216867	0.0014055403262564232	0.0015022032021220636	0.0015037185744782302	0.0016090574554160973	0.001610679874781051	0.0018405011802934382	0.0018423552578786901	0.1364224149601822	0.13642150333602715	1.010650205079261e-05	0.0017511165065522416	1.0116697825663908e-05	0.0017528830910329418
75.6989467164156	0.0012430199875022188	0.001244275460760213	0.001408706153831677	0.0014101278368533197	0.0015068118828921462	0.0015083319046386317	0.0016136675144515491	0.0016152945847102294	0.0018450254329208846	0.0018468840764066046	0.1360231910478919	0.1360222821157283	1.0223919451295442e-05	0.0017821352754281428	1.0234233681231724e-05	0.00178393315275871
76.15507095071504	0.0012475848130168105	0.001248844892664506	0.0014133714575306074	0.0014147978472808923	0.0015115023496135192	0.0015130271032589174	0.00161835825974999	0.0016199900623110925	0.0018496266914652677	0.0018514899785887977	0.13561791833919168	0.1356170121395945	1.034336869849676e-05	0.0018138205928777684	1.0353803433261815e-05	0.001815650435490146
76.61394356297929	0.001252234007160321	0.0012534987783152578	0.0014181209621350068	0.0014195521435554984	0.0015162763637588737	0.0015178059335888149	0.0016231314238735932	0.0016247680418938688	0.0018543066154041719	0.0018561746255778436	0.1352065274105851	0.13520562398457783	1.0464897548159886e-05	0.0018461899376487345	1.0475454885678628e-05	0.0018480524356050965
77.07558111356816	0.0012569694293408222	0.0012582389789961535	0.0014229564986493286	0.0014243925585286097	0.001521135733096887	0.0015226702052206957	0.0016279887851923926	0.0016296303036228746	0.0018590669092178069	0.001860939723574342	0.13478894886364798	0.1347880482527192	1.0588555112342989e-05	0.0018792613301271133	1.0599237200071459e-05	0.0018811571916664827
77.54000026262605	0.0012617929880958368	0.001263067405169889	0.001427879946312985	0.0014293209733353149	0.0015260823131302782	0.0015276217755291624	0.001632932169317277	0.0016345786749509376	0.001863909323827489	0.0018657870252668587	0.13436511336252352	0.13436421560861964	1.0714391905745912e-05	0.0019130533518534887	1.0725200942125843e-05	0.0019149833039647235
78.00721777068286	0.0012667066426160234	0.0012679860180033803	0.0014328932340994536	0.0014343393188949393	0.0015311180085858431	0.0015326625511625411	0.001637963450584946	0.0016396150321058536	0.001868835658086664	0.0018707183313244496	0.13393495167292654	0.13393405681845003	1.0842459893933105e-05	0.0019475851658509735	1.0853398129808105e-05	0.00194954995485086
78.47725049925933	0.001271712404323667	0.001272996830947858	0.001437998342269564	0.0014394495774658915	0.001536244774958586	0.0015377944895885727	0.0016430845535970115	0.0016447413016310328	0.0018738477603267288	0.001875735491944035	0.1334983947027427	0.13349750279054895	1.0972812543389061e-05	0.0019828765377804536	1.0983882283535076e-05	0.00198487692992505
78.95011541147531	0.001276812338508226	0.0012781019113760517	0.0014431973039812597	0.00144465378425705	0.0015414646201121413	0.001543019600696464	0.0016482974548154808	0.0016499594619826105	0.0018789475299598201	0.0018808404084548127	0.13305537354422065	0.13305448461762426	1.1105504873627032e-05	0.002018947857986564	1.111670847833441e-05	0.0020209846401034737
79.42582957266194	0.0012820085660212772	0.0012833033822788628	0.0014484922069581247	0.0014499540290979945	0.0015467796059379375	0.0015483399484577227	0.0016536041842169751	0.0016552715451853303	0.0018841369191410023	0.0018860350349821278	0.13260581951781972	0.1326049336205847	1.1240593511321504e-05	0.0020558201644530483	1.1251933398001351e-05	0.0020578941445925647
79.90441015097758	0.0012873032650333384	0.001288603424023932	0.0014538851952191642	0.001455352458170477	0.0015521918500754025	0.001553757652648088	0.0016590068270081436	0.0016606796385496548	0.0018894179344922867	0.0018913213801732068	0.1321496642177415	0.13214878139408426	1.1378136746608e-05	0.002093515166720572	1.138961539147356e-05	0.0020956271748335253
80.38587441802741	0.0012926986728551129	0.0012940042761787477	0.0014593784708723486	0.0014608512758038615	0.001557703527695929	0.0015592748906333089	0.001664507525404806	0.0016661858864527746	0.001894792638891078	0.001896701508987447	0.13168683955917673	0.13168595985375947	1.1518194591698082e-05	0.0021320552708211093	1.1529814531503367e-05	0.002134206159461638
80.87023974948666	0.0012981970878258847	0.0012995082394009329	0.0014649742959747156	0.0014664527463370092	0.0015633168733531879	0.0015648938992213113	0.0016701084804776115	0.0016717924921860407	0.0019002631533257739	0.001902177544553839	0.13121727782730297	0.1312164012852298	1.1660828841809998e-05	0.002171463605256163	1.167259267564327e-05	0.0021736542503099643
81.35752362572781	0.0013038008712718565	0.0013051176773985537	0.001470674994461703	0.0014721591960496154	0.0015690341829026466	0.0015706169765836618	0.0016758119540669046	0.001677501719871839	0.0019058316588213076	0.0019077516700985	0.13074091172807142	0.1307400383948962	1.180610313858757e-05	0.0022117640480840417	1.1818013529738339e-05	0.002213995349524933
81.8477436324513	0.0013095124495373916	0.001310835018963422	0.0014764829541487566	0.0014779730151658222	0.0015748578154932235	0.0015764464842492256	0.0016816202707698599	0.0016833158964526757	0.00191150039843765	0.0019134261309451549	0.13025767444082378	0.13025680436253245	1.1954083036114877e-05	0.0022529812551634887	1.1966142714003999e-05	0.0022552541378381696
82.34091746132043	0.0013153343160922715	0.0013166627600804698	0.0014824006288082778	0.0014838966599332632	0.0015807901956341821	0.0015823848491731522	0.0016875358200029236	0.0016892374137557422	0.001917271679344351	0.0019192032365917904	0.12976749967275042	0.1297666328957689	1.2104836069630606e-05	0.0022951406896095095	1.2117047831806732e-05	0.0022974561040520203
82.83706291059936	0.0013212690337181651	0.0013226034661164316	0.0014884305403251182	0.0014899326547807249	0.0015868338153404821	0.0015884345658843829	0.0016935610581428283	0.001695268730636054	0.001923147874974353	0.0019250853628666352	0.1292703217152553	0.12926945828643904	1.2258431827083006e-05	0.0023382686525212915	1.2270798541293843e-05	0.0023406275757977824
83.33619788579601	0.0013273192367777786	0.0013286597740912694	0.0014945752809340561	0.0014960835945578928	0.001592991236360015	0.0015945981987151405	0.0016996985107495736	0.0017014123752016864	0.001929131427260572	0.0019310749541669922	0.12876607550222566	0.12876521546884903	1.241494202361827e-05	0.0023823923150362303	1.2427466629955997e-05	0.002384795751623092
83.83834040030794	0.001333487633570127	0.0013348343950358374	0.0015008375155427392	0.0015023521468606168	0.0015992650924862139	0.001600878384115865	0.0017059507748748957	0.001707670947124587	0.0019352248489586782	0.0019371745257843712	0.12825469667026113	0.12825384008002827	1.2574440579198563e-05	0.00242753975178589	1.25871260923244e-05	0.002429988734481081
84.34350857607244	0.0013397770087758053	0.0013411301164396022	0.0015072199841438968	0.0015087410544455775	0.0016056580919598547	0.001607277833059445	0.0017123205214600622	0.001714047120040768	0.0019414307260599741	0.0019433866663197954	0.1277361216208995	0.1277352685219278	1.2737003699453799e-05	0.002473739975813738	1.2749853210904539e-05	0.0024762355666834157
84.85172064422062	0.0013461902259960241	0.001347549804792254	0.0015137255043206558	0.001515253137738121	0.0016121730199638714	0.0016137993335385429	0.0017188104978267673	0.001720543644043725	0.001947751720298181	0.0019497140401931112	0.1272102875848322	0.12720943802564835	1.2902709959909404e-05	0.002521022975025433	1.2915726640486559e-05	0.0025235662663873892
85.36299494573534	0.0013527302303896155	0.0013540964082233643	0.0015203569738491281	0.0015218912974374783	0.001618812741215354	0.0016204457531602133	0.0017254235302653674	0.0017271633482752909	0.00195419057175431	0.0019561593902505023	0.12667713268817107	0.12667628671770617	1.3071640393813849e-05	0.002569419750257207	1.3084827496064738e-05	0.002572011865702828
85.87734993211305	0.0013594000514122564	0.0013607729592443728	0.0015271173734024896	0.0015286585172235563	0.0016255802026590013	0.0016272200418420686	0.0017321625267246962	0.0017339091436181394	0.0019607501015639333	0.0019627255404744714	0.1261365960207987	0.12613575368837784	1.3243878583643143e-05	0.0026189623550269547	1.3257239444429154e-05	0.002621604450482651
86.39480416602983	0.0013662028056624404	0.0013675825775974295	0.0015340097693611469	0.0015355578665699524	0.001632478436266542	0.0016341252346145255	0.0017390304796079895	0.001740784025494557	0.001967433214731348	0.001969415398800862	0.12558861770678117	0.12558777906212032	1.3419510756528192e-05	0.002669683937063183	1.3433048799699285e-05	0.0026723772018952263
86.91537632201124	0.001373141699838919	0.0013745284732158251	0.0015410373167336483	0.0015425925036678058	0.0016395105619468832	0.0016411644545338935	0.0017460304686796805	0.0017477910767761593	0.0019742429030554466	0.0019762319600476605	0.12503313897691964	0.12503230407011945	1.3598625883781083e-05	0.002721618781697688	1.3612344622937044e-05	0.0027243644398587397
87.43908518710603	0.0013802200338146023	0.0013816139493009845	0.001548203262193353	0.0015497656784655455	0.001646679790571952	0.0016483409157112589	0.0017531656640880555	0.0017549334708095968	0.0019811822481722186	0.0019831783089605862	0.12447010224344325	0.1244692711249732	1.3781315784691184e-05	0.0027748023572132796	1.3795218826056273e-05	0.002777601668436047
87.9659496615646	0.0013874412038321444	0.0013888424055212743	0.001555510947236121	0.001557080735829737	0.0016539894271234707	0.0016556579264624454	0.001760439329508998	0.0017622144745634684	0.001988254424719209	0.001990257623380728	0.1238994511768296	0.12389862389752791	1.3967675234819593e-05	0.0028292713622459775	1.3981766280228439e-05	0.002832125623284776
88.4959887595208	0.0013948087058266443	0.0013962173413380634	0.001562963811464388	0.0015645411188324866	0.0016614428739661438	0.0016631188925844954	0.0017678548254163313	0.0017696374519019615	0.001995462703627341	0.0019974731775396935	0.1233211307848545	0.12332030739591571	1.4157802078992518e-05	0.0028850637753430886	1.417208492898248e-05	0.002887974321264697
89.0292216096782	0.001402326138881274	0.0014037423594648359	0.0015705653960035022	0.0015721503721712407	0.0016690436342530197	0.001670727320764472	0.0017754156124844844	0.0017772058669909656	0.0020028104555459354	0.002004828345488079	0.12273508749378073	0.12273426804674385	1.4351797349255102e-05	0.002942218906794858	1.4366275906283962e-05	0.002945187112322112
89.56566745600044	0.0014099972088218846	0.0014114211694654113	0.0015783193470563699	0.0015799121457269842	0.001676795315469139	0.0016784868221266776	0.0017831252551296667	0.001784923287842792	0.0020103011544070452	0.0020123266046634023	0.122141269231776	0.1221404537785137	1.4549765387997758e-05	0.003000777452845771	1.4564443659779817e-05	0.003003804733755111
90.1053456584057	0.0014178257319568816	0.0014192575914976015	0.0015862294196026625	0.0015878301982671958	0.0016847016331197689	0.0016864011159246125	0.0017909874251958058	0.001792793390005857	0.0020179383811353532	0.0020199715396037434	0.1215396255145594	0.1215388141072742	1.4751813976503518e-05	0.0030607815524112403	1.4766696079482724e-05	0.003063869366988714
90.6482756934654	0.001425815638969136	0.00142725556020905	0.0015942994812494515	0.0015959084013003708	0.0016927664145699973	0.0016944740333844405	0.0017990059057920386	0.0018008199604060264	0.0020257258275105075	0.0020277668458139712	0.1209301075332283	0.12092930022443456	1.4958054469242296e-05	0.0031222748464356798	1.4973144632196133e-05	0.0031254246969925625
91.19447715510712	0.0014339709789669027	0.0014354191287922308	0.0016025335162401391	0.001604150743088994	0.0017009936030426985	0.00170270952170699	0.001807184595288817	0.0018090069013467589	0.0020336673001888285	0.0020357163337915134	0.1203126682443736	0.12031186508688448	1.5168601934114831e-05	0.003185302540015089	1.518390450189742e-05	0.003188515974464512
91.74396975532183	0.0014422959237011604	0.0014437524732060442	0.001610935629629241	0.0016125613328285362	0.0017093872617822805	0.0017111116482356966	0.0018155275114799844	0.001817358234675388	0.0020417667248918427	0.002043823933219111	0.11968726246235568	0.11968646350927195	1.5383575299006674e-05	0.0032499114674405805	1.5399094736444092e-05	0.00325319008094177
92.29677332487483	0.00145079477195713	0.001452259896571758	0.0016195100516306772	0.001621144405000113	0.0017179515783920414	0.001719684604798341	0.0018240387959187095	0.0018258781061234206	0.0020500281507694795	0.002052093697332414	0.11905384695386231	0.11905305225856556	1.5603097504971863e-05	0.003316150160313558	1.5618838400912943e-05	0.003319495596984523
92.85290781402206	0.0014594719541281974	0.0014609458337515595	0.0016282611421479082	0.0016299043239052047	0.0017266908693533507	0.0017284327122307856	0.0018327227184354866	0.0018345707898290815	0.002058455754946134	0.0020605298074706326	0.1184123805346522	0.11841159015078227	1.5827295666304966e-05	0.0033840689188833206	1.5843262737828432e-05	0.003387482873584091
93.41239329322968	0.0014683320369807678	0.0014698148561182013	0.0016371933954943717	0.0016388455883908737	0.0017356095847352393	0.0017373604250913155	0.0018415836818467656	0.0018434406930507288	0.0020670538472581565	0.0020691365778188102	0.11776282416853145	0.11776203814997203	1.605630123795816e-05	0.0034537198867941044	1.607249933475172e-05	0.003457204106986911
93.97524995389855	0.0014773797286192322	0.0014788716765249807	0.0016463114453135557	0.001647972836774757	0.001744712313103605	0.0017464723365747984	0.0018506262268634928	0.0018524923610803243	0.002075826875192057	0.002077918460350997	0.11710514106849457	0.11710435946937088	1.6290250190606698e-05	0.00352515712941176	1.63066842995233e-05	0.0035287134170994827
94.54149810909283	0.0014866198836604718	0.0014881211544854646	0.0016556200697079835	0.0016572908519792771	0.0017540037866395145	0.0017557731836361475	0.0018598550372089942	0.0018617304823664675	0.0020847794290327834	0.002086880049983736	0.11643929680009601	0.11643851967473542	1.652928319376373e-05	0.0035984367159216935	1.65459584435619e-05	0.00360206692966919
95.11115819427312	0.0014960575086280681	0.00149756830157314	0.0016651241965875137	0.0016668045668852744	0.001763488886476794	0.0017652678523332986	0.0018692749449564254	0.0018711598938572537	0.0020939162472323873	0.002096026089950127	0.11576525938690578	0.11576448678984673	1.6773545807390478e-05	0.003673616805406288	1.6790467473667883e-05	0.003677322862449317
95.68425076803395	0.0015056977675767284	0.0015072182870515133	0.0016748289092472603	0.0016765190699156362	0.0017731726482694804	0.0017749613834002777	0.001878890936096363	0.00188078558657348	0.002103242222009534	0.002105361477405004	0.11508299941816498	0.11508223140411775	1.7023188682417905e-05	0.003750757737112864	1.7040362192745698e-05	0.003754541615556495
96.26079651284576	0.0015155459879581709	0.0015170764437459126	0.0016847394521866774	0.0016864396108601611	0.001783060268000428	0.0017848589780616638	0.0018887081563458735	0.0018906127114235516	0.0021127624051912315	0.0021148912692725372	0.11439249015846904	0.11439172678231427	1.7278367770653036e-05	0.003829922125139551	1.729579870992444e-05	0.0038337858662534363
96.84081623580131	0.0015256076667401863	0.0015271482741687162	0.0016948612371813106	0.0016965716069535126	0.001793157108042832	0.0017949660041002339	0.001898731917210784	0.0019006465852718939	0.0021224820143084682	0.0021246206883480377	0.1136937076595542	0.11369294897631127	1.753924454453242e-05	0.003911174957775931	1.7556938660532066e-05	0.0039151206683895046
97.42433086936633	0.001535888476791305	0.0015374394569104678	0.0017051998496198785	0.0017069206492186324	0.0018034687034871846	0.0018052880021902935	0.001908967702313707	0.0019108926972733462	0.0021324064389583093	0.0021345551296664566	0.1129866308740614	0.11298587693888265	1.7805986227311266e-05	0.003994583701765475	1.7823949436514795e-05	0.003998613556767838
98.01136147213543	0.0015463942735442187	0.001547955853310014	0.001715761055119762	0.0017174925090889504	0.001814000768746848	0.00181583069250992	0.0019194211740010258	0.0019213567154868132	0.0021425412474455874	0.0021447001671507835	0.11227124177127927	0.11227049263941719	1.8078766034175043e-05	0.004080218411750769	1.8097004427795925e-05	0.004084334656701494
98.60192922959182	0.0015571311019517116	0.0015587035144174562	0.001726550806434766	0.0017282931453230922	0.0018247592044560899	0.001826599981645953	0.00193009818024266	0.0019320444937819972	0.0021528921937180607	0.0021550615605541983	0.11154752545477137	0.1115467811815613	1.835776342487376e-05	0.004168151845186707	1.8376283275161427e-05	0.004172356799042376
99.1960554548718	0.0015681052037497152	0.0015696886882645249	0.0017375752506697967	0.0017393287112268312	0.0018357501046752677	0.0018376019698064492	0.0019410047618393538	0.0019429620790539543	0.0021634652246096645	0.002165645262710626	0.11081547028185655	0.11081473092269886	1.864316436850453e-05	0.004258459583035112	1.8661972135315067e-05	0.004262755640998761
99.79376158953411	0.0015793230250428947	0.0015809178274578282	0.0017488407368179298	0.0017506055621977763	0.0018469797644186509	0.0018488429583561014	0.001952147159952959	0.001954115718760975	0.002174266487407362	0.0021764574271092314	0.1100750679848522	0.11007433359518523	1.8935161621105043e-05	0.004351220156560809	1.895426395874056e-05	0.004355609793056159
100.39506920433367	0.0015907912242290308	0.0015923975971112126	0.0017603538236361895	0.0017621302636090749	0.001858454687521221	0.001860329457690963	0.00196353182397606	0.0019655118688021362	0.0021853023377579007	0.002187504415809128	0.10932631379399736	0.10932558442927531	1.9233955016722832e-05	0.004446515180567545	1.925335878107332e-05	0.004451000952350126
101.00000000000001	0.0016025166802793428	0.0016041348831344544	0.0017721212878772671	0.0017739095990494543	0.001870181594861719	0.0018720681954698046	0.0019751654197582547	0.0019771572017518984	0.0021965793479317196	0.0021987928077116525	0.10856920656199733	0.10856848227766516	1.9385535377778963e-05	0.0044948067040298766	1.9405092058358527e-05	0.00449934119313552
