# Supplementary material for: White matter micro- and macrostructure brain charts for the human lifespan
Source: Nature. 2026 May 13;655(8124):979–89. doi: 10.1038/s41586-026-10454-2 (PMC13391363; doi:10.1038/s41586-026-10454-2)
Supplement: Supplementary file 12 — Centiles trajectories of brain charts. SDT.T9.1–5 contain the brain charts for the global metrics; SDT.T9.6–509 contain the brain charts for the tract-specific metrics (unnormalized); and SDT.T9.510–1157 contain the brain charts for the tract-specific macrostructural metrics (normalized). Included in each table are the male and female centile trajectories for the 2.5th, 25th, 50th, 75th and 97.5th percentiles; the interquartile range normalized by the 50th centile; and the derivatives of the 50th centiles with respect to both age and log(age). Charts are sampled in logarithmically spaced intervals. Age is reported in years, while centile trajectory values are reported in metric-specific units: diffusivities in mm2 s−1, volume in mm3, surface area in mm2, average length in mm, and FA is dimensionless (unitless). [file 41586_2026_10454_MOESM12_ESM.zip › plotted_curves/SDT.T9.15-AF_right_fa-mean_curve_metrics.csv]

ages	male_0.025th_percentile	female_0.025th_percentile	male_0.25th_percentile	female_0.25th_percentile	male_0.5th_percentile	female_0.5th_percentile	male_0.75th_percentile	female_0.75th_percentile	male_0.975th_percentile	female_0.975th_percentile	male_normalized_quantile_range	fwmale_normalized_quantile_range	male_median_centile_d_age	male_median_centile_d_log_age	female_median_centile_d_age	female_median_centile_d_log_age
0.25	0.18458799020011019	0.18722578224008568	0.2205534748088363	0.22165501630804738	0.23943054260332122	0.23971644366621936	0.2582141242748745	0.25769119075053526	0.29357903977376393	0.2915547549092483	0.157292587054914	0.15032833747802704	0.1372478204680684	0.07924398408214715	0.13710090939971745	0.07915916074344354
0.25150637576242696	0.18479179876695692	0.18742952394315818	0.22075933451554294	0.22186068458310554	0.23963728939352025	0.2399229691531458	0.2584218053558134	0.2578986193052296	0.2937888939241696	0.29176426046175236	0.15716448360598434	0.15020627182685714	0.13702323875781985	0.07935188346122857	0.13687674257982962	0.07926704628924597
0.2530218281966045	0.1849961481741517	0.1876338072949267	0.22096574943870959	0.22206690833299933	0.23984459920059803	0.24013005758476919	0.25863005731402106	0.25810661832607407	0.29399933402500317	0.29197435089715373	0.15703629767293736	0.15008412672516946	0.13657303124355735	0.07956772515542809	0.1364273654740913	0.07948286059271936
0.25454641199404576	0.18520103864750945	0.18783863252231742	0.22117271980183775	0.22227368778275777	0.24005247224859405	0.24033770918656827	0.25883888037382263	0.2583151880387444	0.29421036029834347	0.2921850264389738	0.15690803022840139	0.14996190309864574	0.1361234458965015	0.07978365162606593	0.1359786067821318	0.07969876022273326
0.2560801821758082	0.18540647040822694	0.18804399984758657	0.22138024582309854	0.22248102315205487	0.24026090875583056	0.2405459241782966	0.25904827475343917	0.258524328662822	0.2944219729594421	0.2923962873039472	0.15677968224377872	0.149839601871829	0.13567448682512406	0.07999966067809083	0.1355304706167857	0.0799147429812308
0.25762319409447826	0.18561244367286875	0.18824990948830594	0.22158832771531542	0.2226889146551923	0.24046990893489345	0.24075470277396344	0.25925824066496755	0.2587340404117726	0.2946341722167001	0.292608133701998	0.15665125468921418	0.14971722396808954	0.13522615810428817	0.0802157501094527	0.1350829610576909	0.08013080666319183
0.2591755034361701	0.18581895865335454	0.18845636165735025	0.22179696568594842	0.2228973625010836	0.24067947299261463	0.24096404518181655	0.25946877831436094	0.2589443234929279	0.29484695827164553	0.29282056583621807	0.15652274853355896	0.14959477030959323	0.1347784637754188	0.08043191771113811	0.13463608215091938	0.0803469490565405
0.2607371662225343	0.18602601555694512	0.1886633565628828	0.22200615993707679	0.22310636689323657	0.24088960113005345	0.24117395160432267	0.25967988790140833	0.25915517810746425	0.2950603313189101	0.2930335839028433	0.15639416474433843	0.14947224181726912	0.13433140784637487	0.08064816126706376	0.13418983790923278	0.08056316794210971
0.2623082388127803	0.1862336145862292	0.18887089440834168	0.2222159106653827	0.22331592802973702	0.2411002935424783	0.24138442223815007	0.25989156961971516	0.2593666044503839	0.29527429154620594	0.2932471880912309	0.156265504287719	0.14934963941077878	0.13388499429152034	0.08086447855412615	0.13374423231209676	0.08077946109379752
0.2638887779057103	0.1864417559391095	0.18907897539242605	0.22242621806213453	0.22352604610323157	0.2413115504193485	0.24159545727414963	0.2601038236566828	0.25957860271049404	0.2954888391343035	0.29346137858383714	0.15613676812847346	0.14922696400848282	0.13343922705152522	0.08108086734209508	0.13329926930536828	0.08099582627827573
0.26547884054176485	0.18665043980878887	0.18928759970908174	0.2226370823131694	0.22373672130091052	0.241523371944295	0.24180705689733611	0.2603166501934883	0.25979117307038707	0.2957039742570071	0.2936761555561935	0.1560079572299502	0.14910421652741165	0.13299411003360717	0.08129732539355672	0.1328549528014804	0.08121226125500414
0.2670784841050822	0.1868596663837563	0.18949676754748707	0.22284850359887648	0.22394795380449065	0.24173575829510247	0.24201922128686942	0.26053004940506447	0.2600043157064201	0.29591969708113264	0.2938915191768838	0.15587907255403932	0.1489813978832335	0.13254964711137518	0.08151385046404158	0.13241128667944224	0.0814287637763016
0.26868776632556873	0.18706943584777294	0.18970647909203855	0.22306048209417978	0.2241597437901981	0.24194870964369017	0.24223195061603595	0.2607440214600793	0.26021803078869477	0.2961360077664838	0.2941074696075214	0.15575011506114175	0.14885850899022393	0.13210584212455956	0.08173044030162657	0.13196827478459738	0.08164533158718967
0.2703067452809827	0.18727974837985706	0.18991673452233576	0.22327301796852023	0.2243720914287503	0.24216222615609237	0.24244524505222903	0.2609585665209149	0.26043231848103626	0.29635290646582846	0.29432400700272504	0.15562108571013644	0.14873555076123535	0.13166269887938142	0.0819470926471908	0.13152592092890814	0.08186196242537136
0.2719354793990299	0.18749060415427032	0.19012753401316718	0.22348611138583882	0.22458499688533892	0.24237630799244017	0.2426591047569306	0.2611736847436477	0.2606471789409732	0.29657039332487567	0.29454113151009653	0.1554919854583493	0.14861252410766726	0.13122022114852427	0.08216380523439426	0.13108422889079918	0.08207865402128078
0.27357402745947257	0.187702003340503	0.19033887773449518	0.22369976250455895	0.22479846031961212	0.24259095530694222	0.24287352988569136	0.2613893762780274	0.2608626123197171	0.29678846848225204	0.2947588432701967	0.15536281526152132	0.1484894299394363	0.13077841267079293	0.0823805757893794	0.13064320241500127	0.08229540409784875
0.2752224485962505	0.18791394610325873	0.19055076585144065	0.22391397147756803	0.22501248188565615	0.24280616824786463	0.24308852058811156	0.26160564126745595	0.26107861876214056	0.2970071320694776	0.29497714241652173	0.15523357607378	0.14836626916494655	0.1303372771513125	0.08259740203085641	0.13020284521275016	0.0825122103706235
0.27688080229961526	0.1881264326024398	0.19076319852426796	0.22412873845220013	0.22522706173197773	0.24302194695751234	0.24330407700782164	0.26182247984896656	0.26129519840675747	0.2972263842109424	0.2951960290754799	0.15510426884760514	0.14824304269106114	0.129896818261642	0.08281428167017424	0.12976316096168716	0.08272907054761447
0.2785491484182772	0.18833946299313228	0.19097617590836985	0.22434406357021794	0.22544220000148593	0.2432382915722093	0.24352019928246235	0.2620398921532032	0.26151235138570134	0.29744622502388257	0.29541550336636785	0.15497489453380187	0.14811975142307252	0.12945703963960398	0.08303121241107903	0.12932415330600122	0.08294598232934902
0.28022754716156506	0.18855303742559038	0.1911896981542515	0.22455994696779433	0.22565789683147372	0.24345520222227862	0.2437368875436655	0.26225787830439873	0.26173007782470403	0.29766665461835645	0.29563556540134656	0.15484545408146821	0.1479963962646728	0.12901794488924168	0.08324819194977096	0.12888582585618735	0.08316294340876595
0.2819160591015993	0.18876715604522107	0.19140376540751503	0.22477638877549425	0.2258741523535996	0.24367267903202317	0.24395414191703363	0.2624764384203542	0.26194837784307534	0.2978876730972206	0.2958562152854177	0.15471594843796763	0.14787297811792938	0.12857953758120289	0.08346521797491846	0.12844818218935927	0.08337995147121546
0.28361474517547763	0.18898181899256894	0.19161837780884397	0.2249933891182565	0.22609096669386938	0.24389072211970547	0.24417196252212076	0.2626955726124174	0.2621672515536809	0.29810928055610597	0.2960774531164	0.15458637854889798	0.1477494978832519	0.12814182125195828	0.08368228816729584	0.1280112258487236	0.08359700419417493
0.2853236666874746	0.18919702640329908	0.19183353549398616	0.22521094811537393	0.22630833997261632	0.24410933159752676	0.2443903494724106	0.2629152809854601	0.26238669906292	0.2983314770833923	0.2962992789849036	0.15445674535806297	0.14762595645936746	0.12770479940473933	0.08389940020015274	0.12757496034420512	0.08381409924754735
0.2870428853112538	0.1894127784081831	0.1920492385937391	0.22542906588047665	0.22652627230448397	0.24432850757160865	0.2446093028752986	0.2631355636378586	0.262606720470706	0.29855426276018604	0.29652169297430797	0.15432704980744344	0.1475023547432935	0.12726847550901255	0.08411655173895127	0.12713938915213419	0.08403123429344106
0.28877246309209376	0.18962907513308105	0.19226548723393214	0.22564774252151112	0.22674476379840558	0.24454825014197074	0.24482882283206958	0.2633564206614701	0.26282731587044217	0.2987776376602939	0.2967446951607362	0.15419729283716999	0.1473786936303082	0.126832853000451	0.08433374044123809	0.12670451571527508	0.08424840698607028
0.2905124624491269	0.18984591669892664	0.19248228153541116	0.22586697814072282	0.22696381455758613	0.2447685594025118	0.24504890943787871	0.2635778521416118	0.26304848534900194	0.29900160185019964	0.29696828561303135	0.15406747538549256	0.1472549740139263	0.1263979352813891	0.08455096395682205	0.1262703434430108	0.08446561497184746
0.29226294617759224	0.19006330322170983	0.19269962161402096	0.22608677283463582	0.22718342467948233	0.24498943544098814	0.24526956278172973	0.2637998581570385	0.2632702289867056	0.299226155389039	0.29719246439273156	0.15393759838875506	0.14713119678587122	0.12596372572033943	0.08476821992746153	0.1258368757110162	0.08468285588914881
0.294023977451102	0.1902812348124607	0.19291750758058904	0.2263071266940341	0.22740359425578355	0.24521087833899335	0.24549078294645493	0.26402243877992065	0.26349254685729867	0.2994512983285751	0.2974172315540459	0.15380766278136637	0.14700736283604848	0.12553022765237642	0.08498550598703503	0.1254041158617838	0.08490012736843511
0.29579561982392083	0.19049971157723233	0.1931359395409081	0.2265280398039419	0.22762432337239202	0.2454328881719373	0.24571257000869393	0.2642455940758221	0.26371543902792965	0.2996770307131733	0.29764258714382935	0.15367766949577383	0.14688347305252084	0.12509744437883796	0.08520281976127819	0.12497206720401266	0.08511742703201719
0.29757793723326015	0.19071873361708394	0.19335491759571904	0.2267495122436038	0.2278456121094029	0.24565546500902477	0.24593492403887218	0.2644693241036773	0.2639389055591271	0.29990335257977674	0.2978685312015575	0.15354761946243603	0.14675952832148112	0.12466537916776588	0.08542015886797572	0.1245407330132906	0.08533475249424782
0.29937099400158496	0.1909383010280639	0.19357444184069392	0.22697154408646553	0.22806746054108523	0.24587860891323515	0.2461578451011811	0.2646936289157697	0.2641629465047787	0.30013026395788134	0.29809506375930345	0.15341751360979686	0.14663552952722955	0.12423403525352228	0.08563752091661314	0.1241101165316536	0.08555210136119484
0.3011748548389356	0.1911584139011917	0.1937945123664172	0.22719413540015296	0.22828986873586035	0.24610231994129972	0.2463813332535546	0.26491850855770765	0.2643875619121061	0.30035776486950977	0.29832218484171025	0.15328735286425868	0.14651147755214514	0.12380341583718746	0.0858549035086682	0.12368022096787001	0.0857694712308188
0.30298958484526295	0.19137907232244178	0.19401512925837003	0.2274172862464538	0.22851283675628384	0.24632659814368232	0.24660538854765035	0.2651439630684037	0.26461275182164534	0.30058585532918825	0.29854989446596886	0.153157138150156	0.1463873732766634	0.1233735240863183	0.08607230423722712	0.12325104949738375	0.08598685969277398
0.30481524951277783	0.1916002763727239	0.1942362925969099	0.22764099668129473	0.2287363646590225	0.24655144356455502	0.24683001102882512	0.26536999248004917	0.2648385162672205	0.30081453534391805	0.29877819264178923	0.1530268703897318	0.14626321757925106	0.1229443631351046	0.0862897206871267	0.12282260526225741	0.08620426432838002
0.3066519147283146	0.19182202612786747	0.19445800245725497	0.22786526675472396	0.22896045249483676	0.24677685624177945	0.24705520073611592	0.265596596818094	0.2650648552759243	0.3010438049131542	0.2990070793713792	0.15289655050311038	0.14613901133638277	0.12251593608444011	0.08650715043481227	0.12239489137151338	0.08642168271060768
0.3084996467757088	0.1920443216586011	0.19468025890946355	0.2280900965108876	0.2291851003085571	0.24700283620688157	0.24728095770221536	0.26582377610122027	0.26529176886809125	0.30127366402877515	0.29923655464941473	0.1527661794082727	0.14601475542251457	0.12208824600169521	0.08672459104823105	0.1219679109006222	0.0866391124038941
0.31035851233818973	0.19226716303053648	0.19490306201841728	0.22831548598801144	0.22941030813906538	0.2472293834850326	0.2475072819534517	0.2660515303413219	0.26551925705727736	0.3015041126750611	0.299466618463018	0.1526357580210324	0.1458904507100641	0.12166129592141317	0.08694204008708795	0.12154166689232682	0.08685655096439149
0.3122285785007863	0.1924905503041485	0.19512641184380167	0.22854143521837847	0.2296360760192728	0.2474564980950251	0.24773417350976562	0.2662798595434794	0.26574731985023536	0.3017351508286664	0.2996972707917295	0.1525052872550111	0.14576609806938512	0.12123508884472756	0.08715949510239795	0.12111616235608835	0.08707399593957632
0.3141099127527488	0.19271448353475756	0.19535030844008774	0.22876794422830876	0.2298624039760992	0.2476841800492515	0.24796163238468819	0.26650876370593723	0.2659759572468913	0.30196677845859393	0.2999285116074833	0.15237476802161443	0.14564169836874397	0.12080962773946169	0.08737695363654296	0.12069140026818559	0.0872914448682991
0.31600258298998396	0.19293896277250983	0.19557475185651238	0.22899501303813716	0.23008929203045114	0.2479124293536806	0.2481896585853178	0.266738242820079	0.2662051692403208	0.3021989955261686	0.30016034087458066	0.15224420123000787	0.1455172524742985	0.1203849155404555	0.08759441322324335	0.12026738357194233	0.08750889528072747
0.3179066575175057	0.19316398806235885	0.19579974213705958	0.22922264166219272	0.23031674019720075	0.2481412460078358	0.24841825211229798	0.2669682968704047	0.266434955816725	0.3024318019850118	0.30039275854966374	0.15211358778709458	0.14539276125007486	0.11996095514960814	0.08781187138762192	0.1198441151778411	0.08772634469838891
0.3198222050518999	0.19338955944404632	0.19602527932044103	0.22945083010877693	0.23054474848516432	0.24837063000477208	0.24864741295979456	0.26719892583450616	0.2666653169554073	0.30266519778101525	0.30062576458169055	0.15198292859749143	0.14526822555794516	0.11953774943572171	0.08802932564596233	0.11942159796342366	0.08794379063402147
0.32174929472380437	0.19361567695208237	0.19625136344007632	0.22967957838014172	0.2307733168970799	0.24860058133105278	0.24887714111547254	0.2674301296830427	0.2668962526287485	0.3028991828523141	0.3008593589119074	0.15185222456350525	0.1451436462576067	0.11911530123469305	0.08824677350571619	0.11899983477334075	0.08816123059145298
0.32368799608040405	0.1938423406157263	0.19647799452407344	0.22990888647246782	0.2310024454295857	0.24883109996672692	0.2491074365604728	0.2676619083797175	0.26712776280218287	0.3031337571292606	0.30109354147382345	0.15172147658511295	0.1450190242065594	0.11869361334961326	0.08846421246544622	0.11857882841950129	0.08837866206567213
0.3256383790879404	0.1940695504589666	0.1967051725952085	0.23013875437584236	0.2312321340731979	0.24906218588530527	0.2493382992693892	0.26789426188125226	0.2673598474341737	0.30336892053439773	0.30132831219318373	0.15159068555993704	0.14489436026008506	0.11827268855061845	0.08868164001471968	0.11815858168110083	0.08859608254265794
0.32760051413423674	0.19429730650050095	0.19693289767090577	0.23036918207423682	0.2314623828122879	0.24929383905373756	0.24956972921024453	0.2681271901373634	0.2675925064761884	0.30360467298243193	0.3015636709879424	0.1514598523832252	0.14476965527122662	0.11785252957528769	0.08889905363414385	0.11773909730462151	0.0888134894993371
0.3295744720312385	0.1945256087537161	0.19716116976321715	0.2306001695454844	0.23169319162506025	0.24952605943238837	0.24980172634446732	0.26836069309073673	0.26782573987267416	0.3038410143802067	0.30179961776823633	0.15132897794782807	0.14464491009076724	0.11743313912850795	0.08911645079528796	0.1173203780040879	0.08903088040369056
0.33156032401756863	0.19475445722666776	0.19738998887880196	0.2308317167612579	0.2319245604835299	0.24975884697501413	0.25003429062686827	0.26859477067700316	0.26805954756103334	0.30407794462667564	0.3020361524363583	0.15119806314417789	0.14452012556721058	0.11701451988239597	0.0893338289604273	0.11690242646086091	0.08924825271435566
0.33355814176109866	0.19498385192205928	0.19761935501890548	0.2310638236870459	0.23215648935349878	0.2499922016287376	0.2502674220056152	0.26882942282471267	0.268293929471597	0.30431546361287415	0.3022732748867289	0.15106710886026883	0.1443953025467591	0.1165966744767104	0.08955118558274222	0.11648524532395754	0.08946560388087477
0.33556799736153503	0.19521379283722193	0.19784926817933907	0.23129649028213098	0.23238897819453377	0.250226123334026	0.25050112042221057	0.26906464945531045	0.2685288855276023	0.3045535712218944	0.30251098500587126	0.15093611598163506	0.14427044187329785	0.11617960551883044	0.08976851810623288	0.116068837210058	0.08968293134356742
0.3375899633530214	0.195444279964093	0.198079728350458	0.23152971649956572	0.23262202695994252	0.25046061202466485	0.25073538581146576	0.2693004504831103	0.26876441564516446	0.30479226732885534	0.30274928267238194	0.1508050853913309	0.14414554438837088	0.11576331558350716	0.0899858239653284	0.1156532047033636	0.08990023253322477
0.3396241127067558	0.19567531328919502	0.1983107355171407	0.23176350228614973	0.23285563559675052	0.25069566762773443	0.25097021810147724	0.2695368258152699	0.26900051973325295	0.3050315518008774	0.3029881677569046	0.15067401796991128	0.14402061093116483	0.11534780721331117	0.09020310058521375	0.11523835035600172	0.0901175048713938
0.3416705188336247	0.19590689279361426	0.19854228965876675	0.2319978475824057	0.23308980404567708	0.2509312900635848	0.251205617213602	0.26977377535176444	0.26923719769366505	0.30527142449705286	0.3032276401221016	0.15054291459541183	0.14389564233848948	0.11493308291868942	0.09042034538162369	0.11482427668799033	0.09033474577013578
0.343729255586852	0.19613901845297946	0.19877439074919573	0.2322327523225565	0.2333245322411125	0.25116747924581156	0.25144158306243275	0.27001129898536186	0.26947444942100085	0.3055118852684198	0.3034676996226276	0.15041177614332948	0.14377063944475868	0.11451914517794393	0.09063755576080723	0.11441098618714562	0.09055195263194094
0.34580039726466444	0.19637169023743978	0.1990070387567449	0.23246821643450083	0.23355982011109314	0.2514042350812307	0.2516781155557727	0.2702493966015961	0.2697122748026366	0.30575293395793335	0.3037083461051003	0.15028060348660335	0.14364560308197302	0.11410599643721753	0.09085472911932158	0.11399848130942303	0.09076912284970007
0.3478840186129729	0.1966049081116427	0.1992402336441669	0.23270423983978888	0.23379566757727782	0.2516415574698531	0.2519152145946107	0.2704880680787407	0.26995067371869885	0.30599457040043737	0.3039495794080733	0.15014939749559592	0.14352053407970106	0.11369363911070707	0.09107186284403213	0.1135867644788604	0.09098625380668324
0.34998019482807	0.196838672034712	0.1994739753686278	0.23294082245359857	0.23403207455492334	0.25187944630485953	0.25215288007309594	0.2707273132877834	0.2701896460420381	0.3062367944226365	0.3041913993620079	0.15001815903807547	0.14339543326506182	0.11328207558074865	0.09128895431221906	0.11317583808762777	0.09120334287641185
0.352089001559344	0.1970729819602255	0.19970826388168436	0.23317796418471096	0.23426904095286014	0.25211790147257546	0.2523911118785123	0.270967132092399	0.27042919163820256	0.30647960584306794	0.3044338057892447	0.14988688897919691	0.1432703014627076	0.11287130819803792	0.09150600089137839	0.11276570449626178	0.09142038742263026
0.3542105149120084	0.19730783783619216	0.19994309912926106	0.23341566493548577	0.23450656667346742	0.25235692285244526	0.25262990989125317	0.2712075243489232	0.2706693103654116	0.30672300447207335	0.30467679850397555	0.14975558818148443	0.14314513949480784	0.11246133928138136	0.09172299993904431	0.1123563660336373	0.09163738479923467
0.35634481144984936	0.19754323960502942	0.20017848105162747	0.233653924601836	0.23474465161264857	0.25259651031700625	0.252869273984795	0.27144848990632536	0.27091000207452864	0.306966990111769	0.30492037731221444	0.1496242575048148	0.1430199481810301	0.11205217111801602	0.09193994880286738	0.11194782499701716	0.09185433235011686
0.35849196819798806	0.19777918720354007	0.2004144095833747	0.23389274307320393	0.23498329565980577	0.25283666373186275	0.2531092040256716	0.27169002860618185	0.2711512666090345	0.30721156255601817	0.30516454201176935	0.1494928978063978	0.1428947283385253	0.11164380596371615	0.09215684482053632	0.11154008365233636	0.09207122740926366
0.36065206264566085	0.19801568056288918	0.20065088465339245	0.23413212023253496	0.23522249869781506	0.2530773829556602	0.25334969987344835	0.27193214028264895	0.2713931038050003	0.3074567215904017	0.3054092923922131	0.14936150994076247	0.1427694807819112	0.11123624604284288	0.0923736853196857	0.1111331442341239	0.09228806730060768
0.3628251727490157	0.19825271960858062	0.20088790618484512	0.23437205595625304	0.23546226060300088	0.2533186678400586	0.25359076138069536	0.27217482476243543	0.2716355134910604	0.30770246699218917	0.30565462823485506	0.1492300947597374	0.14264420632325617	0.11082949354845795	0.09259046761782486	0.11072700894564491	0.09250484933787106
0.3650113769339257	0.19849030426043313	0.201125474095148	0.23461255011423449	0.23570258124511034	0.25356051822970616	0.2538323883929611	0.2724180818647754	0.27187849548838455	0.3079487985303095	0.30590054931271105	0.14909865311243778	0.14251890577206336	0.11042355064245157	0.09280718902232366	0.1103216799591138	0.09272157082475019
0.36721075409881926	0.1987284344325571	0.20136358829594367	0.23485360256978302	0.2359434604872878	0.25380293396221293	0.2540745807487462	0.27266191140140084	0.27212204961065106	0.3081957159653223	0.3061470553904753	0.14896718584524657	0.1423935799352561	0.11001841945539326	0.09302384683014253	0.1099171594155095	0.09293822905447513
0.3694233836175272	0.1989671100333295	0.20160224869307686	0.23509521317960255	0.23618489818604793	0.25404591486812256	0.2543173382794755	0.2729063131765124	0.2723661756640179	0.30844321904938654	0.3063941462244895	0.14883569380179934	0.14226822961716226	0.10961410208705757	0.09324043832809537	0.10951344942497343	0.09315482131007258
0.37164934534214805	0.19920633096537088	0.2018414551865714	0.23533738179377298	0.23642689419125115	0.2542894607708878	0.2545606608094725	0.2731512869867543	0.27261087344709645	0.30869130752623375	0.3066418215627154	0.14870417782297018	0.14214285561949974	0.1092106006063247	0.09345696079255816	0.1091105520669089	0.0933713448642095
0.3738887196059291	0.19944609712551936	0.20208120767060397	0.23558010825572173	0.23666944834607556	0.25453357148684047	0.25480454815593073	0.27339683262118314	0.2728561427509217	0.30893998113113563	0.306890081144703	0.14857263874685606	0.14201745874136137	0.108807917051017	0.09367341148929142	0.10870846938963297	0.09358779697889474
0.3761415872261661	0.19968640840480728	0.2023215060334807	0.23582339240219885	0.2369125604869916	0.25477824682516614	0.255049000128887	0.27364294986124177	0.27310198335892505	0.3091892395908755	0.3071389247015618	0.14844107740876106	0.14189203977920087	0.10840605342864507	0.0938897876737883	0.10830720341121491	0.09380417490586268
0.3784080295071193	0.19992726468843564	0.20256235015761137	0.23606723406324986	0.23715623044373504	0.2550234865878758	0.25529401653119443	0.2738896384807302	0.2733483950469062	0.3094390826237183	0.30738835195593134	0.14830949464118295	0.1417665995268199	0.10800501171578958	0.09410608659070618	0.10790675611897882	0.09402047588608298
0.3806881282429484	0.20016866585574855	0.20280373991948392	0.23631163306218844	0.2374004580392794	0.25526929056977776	0.2555395971584932	0.2741368982457765	0.2735953775830034	0.3096895099393795	0.3076383626219499	0.14817789127379782	0.14164113877535325	0.10760479385881183	0.09432230547419351	0.10750712946985175	0.09423669714986005
0.38298196572066395	0.20041061178020916	0.20304567518963976	0.23655658921557013	0.23764524308980992	0.2555156585584508	0.25578574179918434	0.2743847289148091	0.2738429307276659	0.3099405212389957	0.30788895640522485	0.14804626813344798	0.1415156583132556	0.1072054017735411	0.09453844154755586	0.10710832539047743	0.09445283591680464
0.3852896247230969	0.20065310232937233	0.2032881558326471	0.23680210233316407	0.23789058540469515	0.2557625903342145	0.25603245023439997	0.2746331302385266	0.274091054233624	0.3101921162150933	0.30814013300280235	0.14791462604412675	0.14139015892628848	0.10680683734564411	0.09475449202333408	0.10671034577728733	0.09466888939569174
0.38761118853188686	0.20089613736486053	0.203531181707076	0.23704817221792668	0.2381364847864605	0.25601008567010275	0.25627972223797646	0.27488210195986984	0.2743397478458611	0.31044429455155864	0.30839189210313667	0.14778296582696493	0.14126464139750775	0.10640910243070323	0.09497045410320482	0.10631319249668536	0.0948848547844321
0.3899467409304866	0.20113971674233658	0.20377475266547135	0.2372947986659728	0.23838294103075935	0.25625814433183347	0.25652755757642476	0.2751316438139917	0.2745890113015833	0.3106970559236062	0.30864423338605895	0.1476512883002198	0.1411391065072509	0.10601219885412405	0.0951863249778242	0.10591686738501238	0.09510072926997282
0.39229636620718694	0.2013838403114782	0.20401886855432738	0.23754198146654906	0.23862995392634664	0.25650676607778156	0.2567759560089028	0.2753817555282284	0.2748388443301911	0.3109503999977491	0.30889715652274774	0.14751959427925984	0.14101355503312415	0.10561612841159729	0.09540210182694864	0.10552137224888725	0.09531651002829733
0.3946601491581577	0.20162850791595116	0.20426352921406035	0.2377897204020048	0.2388775232550493	0.25675595065894885	0.2570249172871858	0.27563243682206917	0.2750892466532489	0.31120432643176615	0.3091506611756962	0.1473878845765533	0.1408879877499915	0.10522089286892111	0.09561778181910796	0.10512670886498654	0.09553219422412695
0.3970381750905084	0.20187371939338278	0.20450873447898205	0.2380380152477643	0.23912564879173884	0.2570056978189358	0.2572744411556373	0.27588368740712704	0.2753402179844554	0.3114588348746722	0.3094047469986819	0.1472561600016571	0.1407624054299614	0.1048264939623067	0.09583336211181859	0.10473287898059169	0.09574777901124065
0.39943052982536675	0.20211947457533516	0.2047544841772733	0.23828686577229857	0.23937433030430277	0.2572560072939121	0.25752452735118103	0.2761355069871086	0.27559175802961444	0.3117139249666858	0.3096594136367359	0.14712442136120213	0.14063680884237753	0.10443293339830007	0.09604883985118562	0.10433988431338292	0.0959632615320487
0.4018372997009759	0.20236577328727745	0.20500077813095555	0.23853627173709563	0.2396235675536155	0.25750687881258666	0.2577751756032697	0.27638789525778334	0.2758438664866035	0.3119695963391975	0.30991466072611	0.14699266945888503	0.14051119875380486	0.10404021285417286	0.09626421217213732	0.10394772655161688	0.09617863891766376
0.40425857157581063	0.20261261534855984	0.20524761615586493	0.23878623289663348	0.23987336029351028	0.25775831209617944	0.2580263856338571	0.2766408519069548	0.2760965430453449	0.3122258486147394	0.31017048789424656	0.14686090509545366	0.1403855759280209	0.10364833397791529	0.09647947619829722	0.10355640735442506	0.09639390828792216
0.4066944328317112	0.20286000057238454	0.2054949980616234	0.23903674899834929	0.24012370827074914	0.2580103068583902	0.2582781571573674	0.27689437661442845	0.2763497873877741	0.3124826814069518	0.31042689475974544	0.1467291290686982	0.14025994112600326	0.10325729838817921	0.09669462904160042	0.10316592835171434	0.09660906675106418
0.4091449713770379	0.20310792876577904	0.20574292365161156	0.23928781978261113	0.2403746112249944	0.25826286280536925	0.25853048988066535	0.27714846905198204	0.27660359918781025	0.3127400943205518	0.310683880932333	0.14659734217344	0.1401342951059224	0.10286710767465479	0.09690966780260624	0.10277629114438014	0.0968241114039401
0.411610275649843	0.20335639972956754	0.20599139272294018	0.23953944498268806	0.24062606888877866	0.25851597963568707	0.2587833835030263	0.27740312888333374	0.2768579781113236	0.3129980869513006	0.3109414460128291	0.14646554520151897	0.1400086386231257	0.10247776339823389	0.0971245895703774	0.10238749730450536	0.09703903933174729
0.41409043462106226	0.20360541325834342	0.20624040506642238	0.23979162432472131	0.24087808098747568	0.2587696570403047	0.2590368377161058	0.2776583557641129	0.27711292381610686	0.31325665888597254	0.31119958959311583	0.14633373894178658	0.13988297243013423	0.1020892670909248	0.09733939142219583	0.10199954837541725	0.09725384760807287
0.41658553779772634	0.20385496914044013	0.20648996046654475	0.24004435752769332	0.24113064723927027	0.25902389470254195	0.2592908522039092	0.2779141493418268	0.2773684359518421	0.313515809702321	0.3114583112561046	0.14620192418009315	0.13975729727662742	0.10170162025604412	0.09755407042357689	0.10161244587178686	0.09746853329473026
0.41909567522619073	0.20410506715790305	0.20674005870143863	0.24029764430339856	0.24138376735512804	0.25927869229804784	0.2595454266427606	0.2781705092558308	0.27762451416007017	0.31377553896904664	0.31171761057570324	0.14607010169928028	0.13963161390943732	0.10131482436841566	0.09776862362833327	0.10122619127970722	0.09768309344170234
0.4216209374953856	0.20435570708646023	0.2069906995428511	0.24055148435641277	0.24163744103876522	0.259534049494769	0.25980056070127217	0.2784274351372958	0.27788115807415914	0.3140358462457641	0.31197748711678364	0.14593827227916936	0.139505923072538	0.1009288808745481	0.09798304807839742	0.10084078605711966	0.09789752508719829
0.42416141574008476	0.2046068886954941	0.20724188275611657	0.24080587738406342	0.24189166798661887	0.25978996595291926	0.2600562540403136	0.2786849266091775	0.2781383673192731	0.3142967310829698	0.3122379404351495	0.14580643669655333	0.13938022550703708	0.10054379119252843	0.09819734080362963	0.10045623163353667	0.09811182525736228
0.4267172016441951	0.20485861174801084	0.20749360810012604	0.24106082307639745	0.24214644788781492	0.26004644132494714	0.2603125063129794	0.27894298328618305	0.2783961415123389	0.31455819302200755	0.3124989700775016	0.1456745957251884	0.1392545219511665	0.10015955671239851	0.0984114988219531	0.10007252941042566	0.09832599096635875
0.42928838744406506	0.2051108760006122	0.20774587532729863	0.2413163211161522	0.2424017804241386	0.2603034752555061	0.26056931716455933	0.2792016047747407	0.2786544802620156	0.31482023159503664	0.3127605755814064	0.14554275013578458	0.13912881314027498	0.09977617879627587	0.09862551913926865	0.09968968076141493	0.09854001921638655
0.43187506593181346	0.2053636812034653	0.20799868418355147	0.24157237117872327	0.24265766527000282	0.26056106738142154	0.26082668623250543	0.27946079067296614	0.2789133831686615	0.31508284632499745	0.31302275647526157	0.14541090069599702	0.13900309980681844	0.09939365877826134	0.09883939874916337	0.0993076870320806	0.09875390699728115
0.4344773304586784	0.20561702710027213	0.20825203440826923	0.24182897293213373	0.2429141020924166	0.26081921733165936	0.2610846131464003	0.2797205405706307	0.2791728498243015	0.31534603672557815	0.3132855122782627	0.1452790481704185	0.1388773826803544	0.09901199796485827	0.0990531346330954	0.09892654954042968	0.09896765128673479
0.4370952749383861	0.20587091342824038	0.20850592573427465	0.24208612603700264	0.2431710905509547	0.2610779247272944	0.2613430975279259	0.2799808540491289	0.27943287981259574	0.3156098023011812	0.31354884250037024	0.14514719332057177	0.13875166248753237	0.09863119763499384	0.09926672376025181	0.09854626957697121	0.09918124905023262
0.4397289938505404	0.20612533991805232	0.20876035788779726	0.24234383014651348	0.24342863029772482	0.26133718918147775	0.26160213899083057	0.28024173068144537	0.2796934727088053	0.31587414254688906	0.3138127466422748	0.14501533690490118	0.13862593995208727	0.09825125903999066	0.09948016308722885	0.09816684840461676	0.09939469724067607
0.4423785822440318	0.20638030629383436	0.20901533058844313	0.24260208490638194	0.24368672097733618	0.26159701029940396	0.2618617371408967	0.28050317003212144	0.2799546280797598	0.31613905694843014	0.3140772241953633	0.1448834796787655	0.1385002157948314	0.09787218340392911	0.09969344955831616	0.09778828725904987	0.09960799279864574
0.4450441357404687	0.20663581227312622	0.20927084354916395	0.24286088995482433	0.2439453622268676	0.2618573876782793	0.26212189157590854	0.2807651716572229	0.2802163454838249	0.31640454498214454	0.31434227464168535	0.14475162239443168	0.13837449073364974	0.09749397192383924	0.09990658010535469	0.0974105873488682	0.09982113265217407
0.44772575053762753	0.20689185756685008	0.20952689647622566	0.2431202449225253	0.24420455367583535	0.2621183209072889	0.2623826018856192	0.2810277351043061	0.28047862447086835	0.31667060611495046	0.3146078974539186	0.14461976580106617	0.13824876548349044	0.09711662576960833	0.10011955164745245	0.0970337498556546	0.10003411371675952
0.4504235234129248	0.20714844187927908	0.20978348906917746	0.24338014943260522	0.2444642949461605	0.2623798095675629	0.26264386765171777	0.2812908599123846	0.28074146458222676	0.3169372398043082	0.3148740920953341	0.14448791064473035	0.13812304075636006	0.09674014608418702	0.1003323610910698	0.09665777593408365	0.10024693289516051
0.4531375517269096	0.20740556490800585	0.2100406210208201	0.2436406031005878	0.24472458565213642	0.2626418532321444	0.2629056884477962	0.2815545456118956	0.28100486535067215	0.3172044454981869	0.3151408580197624	0.14435605766837295	0.13799731726131786	0.09636453398389477	0.10054500532996968	0.09628266671204955	0.10045958707735281
0.4558679334267773	0.20766322634391085	0.2102982920171737	0.24390160553436688	0.24498542540039556	0.26290445146595526	0.2631680638393156	0.2818187917246656	0.28126882630037725	0.31747222263502844	0.3154081946715574	0.1442242076118244	0.1378715957044678	0.09598979055834178	0.10075748124503292	0.09590842329092908	0.10067207314060056
0.45861476704990445	0.20792142587113058	0.2105565017374465	0.24416315633417407	0.24524681378987714	0.2631676038257631	0.26343099338357345	0.2820835977638773	0.2815333469468828	0.3177405706437136	0.31567610148556285	0.14409236121179053	0.13774587678895478	0.09561591687068471	0.10096978570429371	0.09553504674562419	0.10088438794925025
0.4613781517274047	0.20818016316702487	0.2108152498540018	0.24442525509254445	0.24550875041179307	0.2634313098601472	0.263694476629669	0.28234896323403413	0.2817984267970623	0.3180094889435256	0.31594457788707636	0.14396051920184796	0.13762016121495876	0.09524291395788964	0.10118191556286149	0.09516253812479647	0.10109652835470939
0.4641581871877068	0.2084394379021456	0.21107453603232654	0.24468790139428478	0.24577123484959562	0.2636955691094653	0.2639585131184705	0.28261488763092735	0.2820640653490885	0.31827897694411644	0.31621362329181474	0.143828682312437	0.1374944496796883	0.0948707828305686	0.1013938676627788	0.09479089845083166	0.10130849119531149
0.4669549737601532	0.2086992497402027	0.21133435993099733	0.24495109481643795	0.2460342666789425	0.2639603811058184	0.2642231023825798	0.2828813704415998	0.2823302620923978	0.31854903404546936	0.31648323710587795	0.14369685127085818	0.13736874287737647	0.09449952447332066	0.101605638832865	0.09442012872011674	0.10152027329627344
0.46976861237862133	0.20895959833803257	0.21159472120164885	0.24521483492825066	0.24629784546766378	0.26422574537301713	0.26448824394629905	0.28314841114431244	0.28259701650765656	0.3188196596378648	0.31675341872571355	0.14356502680126632	0.13724304149927685	0.09412913984500904	0.10181722588900044	0.09405022990325307	0.10173187146973106
0.4725992045851658	0.20922048334556423	0.21185561948894002	0.24547912129113872	0.24656197077572822	0.2644916614265478	0.2647539373255959	0.2834160092085092	0.28286432806672596	0.31909085310184404	0.31702416753808194	0.14343320962466694	0.1371173462336573	0.09375962987864028	0.10202862563366466	0.09368120294507776	0.10194328251457563
0.4754468525336833	0.20948190440578668	0.21211705443052098	0.24574395345865316	0.24682664215520822	0.2647581287735365	0.2650201820280692	0.28368416409478153	0.2831321962326266	0.31936261380817316	0.31729548292001936	0.1433014004589106	0.13699165776579658	0.0933909954816059	0.1022398348560003	0.09331304876484126	0.1021545032163047
0.47831165899359906	0.2097438611547149	0.21237902565699934	0.24600933097644534	0.2470918591502458	0.2650251469127153	0.2652869775529134	0.28395287525483315	0.2834006204595033	0.319634941117807	0.3175673642388021	0.14316960001868928	0.13686597677797982	0.09302323753591679	0.10245085033186285	0.09294576825628553	0.10236553034705764
0.4811937273535759	0.21000635322135672	0.21264153279190678	0.24627525338223302	0.24735762129701838	0.26529271533438675	0.2655543233908845	0.2842221421314451	0.2836696001925903	0.3199078343818529	0.3178398108519109	0.1430378090155326	0.13674030394949457	0.09265635689826013	0.10266166882356487	0.09257936228798513	0.10257636066556586
0.4840931616252451	0.21026938022767822	0.2129045754516647	0.2465417202057649	0.24762392812370304	0.26556083352038873	0.26582221902426395	0.2844919641584395	0.28393913486817496	0.32018129294153425	0.31811282210699365	0.1429060281578042	0.1366146399566287	0.09229035440015565	0.10287228707991147	0.09221383170329034	0.1027869909169894
0.4870100664469608	0.21053294178857052	0.21316815324555052	0.24680873096878606	0.24789077915044255	0.2658295009440592	0.26609066392682407	0.28476234076064416	0.28420922391356246	0.320455316128154	0.3183863973418297	0.14277425815069716	0.13648898547266436	0.09192523084810489	0.10308270183607249	0.09184917732055453	0.10299741783288852
0.4899445470875755	0.21079703751181444	0.21343226577566268	0.24707628518500246	0.24815817388930922	0.2660987170702001	0.26635965756379176	0.28503327135385625	0.28447986674703907	0.32072990326305734	0.31866053588429233	0.14264249969623216	0.13636334116787557	0.09156098702381854	0.10329290981358952	0.09148539993335447	0.10320763813117395
0.49289670945023945	0.21106166699804693	0.21369691263688687	0.2473443823600459	0.24842611184427055	0.2663684813550426	0.2666291993918134	0.28530475534480676	0.2847510627778374	0.321005053657596	0.31893523705231314	0.14251075349325382	0.1362377077095262	0.0911976236842591	0.10350290772022674	0.0911225003105045	0.10341764851602164
0.4958666600762229	0.21132682984072523	0.21396209341686004	0.2476130219914378	0.24869459251115228	0.26663879324620965	0.26689928885891834	0.28557679213112314	0.28502281140609875	0.3212807666130898	0.3192105001538434	0.1423790202374275	0.13611208576186726	0.09083514156176875	0.10371269224989277	0.0907604791962271	0.10362744567772353
0.4988545061487607	0.21159252562609304	0.21422780769593674	0.2478822035685542	0.24896361537760417	0.26690965218268137	0.2671699254044829	0.2858493811012939	0.2852951120228376	0.3215570414207903	0.3194863244868185	0.14224730062123697	0.13598647598613206	0.0904735413644957	0.10392226008278271	0.0903993373105294	0.10383702629288649
0.5018603554969207	0.2118587539331448	0.2144940550471531	0.24815192657258964	0.24923317992306301	0.2671810575947581	0.26744110845919516	0.2861225216346318	0.28556796400990453	0.32183387736184377	0.31976270933912015	0.14211559533398274	0.13586087904053573	0.09011282377610286	0.10413160788490927	0.09003907534901145	0.10404638702397051
0.5048843165994948	0.21212551433358975	0.21476083503619123	0.24842219047652003	0.24950328561871665	0.2674530089040232	0.26771283744501617	0.2863962131012359	0.2858413667399493	0.3221112737072522	0.3200396539885379	0.14198390506177871	0.13573529558027228	0.08975298945622967	0.10434073230833008	0.0896796939830864	0.10425552451937392
0.5079264985889148	0.2123928063918173	0.21502814722134406	0.24869299474506762	0.24977393192746744	0.2677255055233075	0.2679851117751454	0.28667045486195597	0.2861153195763843	0.32238922971783746	0.32031715770273306	0.1418522304875511	0.1356097262575144	0.08939403904061294	0.10454962999109085	0.0893211938605063	0.1044644354136679
0.5109870112551897	0.2126606296648606	0.2152959911534793	0.24896433883466365	0.2500451183038966	0.26799854685665175	0.26825793085398314	0.2869452462683544	0.28638982187334716	0.322667744644202	0.32059521973920013	0.14172057229103607	0.13548417172140775	0.08903597314113654	0.10475829755693411	0.08896357560499268	0.10467311632707066
0.5140659650498691	0.21292898370236032	0.21556436637600307	0.24923622219341166	0.2503168441942261	0.26827213229926966	0.2685312940770932	0.287220586662669	0.2866648729756632	0.32294681772669165	0.320873839345229	0.14158893114877863	0.1353586326180733	0.08867879234603748	0.10496673161548387	0.08860683981665574	0.10488156386555403
0.5171634710900281	0.21319786804652907	0.21583327242482392	0.24950864426105063	0.2505891090362828	0.26854626123751096	0.268805200831166	0.2874964753777758	0.28694047221880814	0.32322644819535723	0.32115301575786664	0.14145730773413187	0.13523310959060386	0.08832249722011909	0.10517492876201828	0.08825098707218615	0.1050897746208932
0.5202796411622786	0.21346728223211453	0.21610270882831653	0.2497816044689183	0.25086191225946114	0.26882093304882354	0.2690796504939812	0.2877729117371511	0.287216618928871	0.3235066352699167	0.3214327482038796	0.14132570271725362	0.13510760327906352	0.08796708830475097	0.1053828855773773	0.08789601792488355	0.10529774517043933
0.5234145877268029	0.2137372257863624	0.21637267510728436	0.25005510223991306	0.25113525328468533	0.2690961471017161	0.26935464243436996	0.2880498950548335	0.2874933124225151	0.32378737815971587	0.32171303589971484	0.14119411676510832	0.13498211432048596	0.08761256611815327	0.10559059862804077	0.08754193290485546	0.10550547207711247
0.5265684239214125	0.21400769822898028	0.21664317077492315	0.25032913698845666	0.2514091315243723	0.2693719027557204	0.26963017601217737	0.2883274246353863	0.287770552006941	0.3240686760636908	0.3219938780514618	0.14106255054146585	0.13485664334887554	0.0872589311554961	0.10579806446590112	0.08718873251910964	0.10571295188931629
0.5297412635656308	0.21427869907209976	0.21691419533678374	0.2506037081204569	0.25168354638239376	0.2696481993613531	0.2699062505782241	0.28860549977385835	0.2880483369798478	0.324350528170328	0.322275273854813	0.1409310047068981	0.13473119099520367	0.08690618388908433	0.10600527962831308	0.08683641725190228	0.10592018114093094
0.5329332211648017	0.21455022782024005	0.21718574829073498	0.2508788150332696	0.25195849725403874	0.26992503626007797	0.2701828654742692	0.2888841197557471	0.2883266666293954	0.324632933657627	0.3225572224950265	0.1407994799187827	0.13460575788741183	0.08655432476849256	0.10621224063801549	0.08648498756464562	0.10612715635114967
0.5361444119142209	0.21482228397026948	0.21745782912692552	0.2511544571156598	0.252233983525975	0.27020241278426715	0.2704600200329705	0.2891632838569588	0.288605540234165	0.3249158916930598	0.32283972314688525	0.14066797683130114	0.13448034465040767	0.08620335422070724	0.10641894400298213	0.08613444389618508	0.10633387402446459
0.5393749517032939	0.2150948670113685	0.2177304373277468	0.251430633747765	0.2525100045762112	0.2704803282571633	0.27073771357784754	0.28944299134377044	0.2888849570631219	0.325199401433533	0.32312277497465974	0.14053649609543745	0.13435495190606864	0.08585327265028297	0.10662538621639328	0.08578478666300526	0.10654033065068802
0.5426249571197181	0.2153679764249914	0.21800357236779463	0.25170734430105496	0.25278655977405806	0.27075878199284	0.2710159454232421	0.28972324147279066	0.289164916375575	0.3254834620253472	0.3234063771320673	0.1404050383589811	0.13422958027323942	0.08550408043944202	0.10683156375651492	0.08543601625920871	0.10674652270457585
0.5458945454536906	0.21564161168482807	0.21827723371383098	0.2519845881382942	0.25306364848009005	0.27103777329616346	0.2712947148742791	0.2900040334909206	0.28944541742113894	0.3257680726041586	0.32369052876223325	0.14027360426652577	0.13410423036773345	0.08515577794845086	0.10703747308691192	0.0850881330568285	0.10695244664617576
0.5491838347021408	0.2159157722567663	0.21855142082474646	0.25226236461350326	0.2533412700461067	0.2713173014627544	0.27157402122682883	0.2902853666353155	0.2897264594396949	0.32605323229493954	0.32397522899765197	0.14014219445947101	0.13397890280233368	0.084808365515471	0.10724311065597192	0.08474113740593481	0.10715809892050743
0.5524929435729888	0.21619045759885228	0.21882613315152047	0.2525406730719185	0.2536194238150931	0.2715973657789467	0.27185386376746645	0.29056724013334395	0.29000804166135036	0.3263389402119372	0.3242604769601458	0.14001080957602247	0.13385359818679163	0.08446184345685737	0.10744847289702619	0.08439502963478418	0.10736347595751994
0.55582199148943	0.21646566716125265	0.2191013701371833	0.25281951284995446	0.25389810912118127	0.2718779655217502	0.27213424177343376	0.29084965320254974	0.2902901633064009	0.3266251954586358	0.3245462717608267	0.1398794502511932	0.13372831712783115	0.08411621206735731	0.1076535562283567	0.08404981004991186	0.10756857417204202
0.5591710985942444	0.21674140038621495	0.21937713121677702	0.2530988832751631	0.2541773252896104	0.27215909995880955	0.2724151545125986	0.291132605050611	0.2905728235852892	0.3269119971277144	0.3248326125000548	0.13974811711680477	0.13360306022914584	0.08377147162023846	0.10785835705309665	0.08370547893637337	0.10777338996372521
0.5625403857541326	0.2170176567080291	0.2196534158173162	0.2533787836661955	0.2544570716366876	0.27244076834836606	0.27269660124341627	0.2914160948753014	0.29085602169856656	0.32719934430100917	0.3251194982674	0.13961681080148827	0.13347782809140427	0.08342762236744505	0.10806287175916651	0.08336203655797902	0.10797791971720017
0.565929974564078	0.21729443555298786	0.219930223357749	0.2536592133327614	0.25473734746974863	0.2727229699392168	0.27297858121488955	0.29170012186444993	0.2911397568368522	0.32748723604947116	0.3254069281416005	0.13948553193068736	0.13335262131224687	0.08308466453955532	0.10826709671894719	0.08301948315714469	0.10818215980147983
0.569339987351735	0.21757173633934637	0.22020755324891647	0.25394017157558896	0.2550181520871165	0.27300570397067414	0.27326109366652734	0.29198468519589976	0.2914240281807931	0.3277756714331262	0.325694901190522	0.13935428112665912	0.13322744048629306	0.08274259834618647	0.10847102828955002	0.08267781895523285	0.10838610657025072
0.5727705471818436	0.21784955847728366	0.22048540489351393	0.2542216576863853	0.25529948477806275	0.27328896967252664	0.27354413782830617	0.29226978403746895	0.29170883490102334	0.3280646495010349	0.3259834164711185	0.1392230590084754	0.13310228620513678	0.08240142397618655	0.10867466281280969	0.08233704415290788	0.10858975636201507
0.5762217778606706	0.21812790136886237	0.22076377768605085	0.2545036709477964	0.25558134482276734	0.27357276626499843	0.2738277129206292	0.29255541754690995	0.2919941761581253	0.3283541692912518	0.3262724730293909	0.13909186619202588	0.13297715905735388	0.08206114159761313	0.10887799661496445	0.08199715893000814	0.1087931054996929
0.5796938039404782	0.21840676440798817	0.22104267101281033	0.25478621063336604	0.2558637314922776	0.27385709295870847	0.2741118181542859	0.29284158487186884	0.29228005110258737	0.3286442298307843	0.3265620699003465	0.13896070329002105	0.13285205962850014	0.08172175135784698	0.10908102600653535	0.08165816344564547	0.1089961502904302
0.5831867507240184	0.21868614698036945	0.22132208425180858	0.2550692760074951	0.256146644048467	0.27414194895462923	0.2743964527304105	0.2931282851498436	0.2925664588747633	0.32893483013555114	0.32685220610795673	0.13882957091199238	0.1327269885011163	0.08138325338391894	0.10928374728259627	0.0813200578386244	0.10919888702600389
0.5867007442690553	0.2189660484634777	0.22160201677275554	0.25535286632540216	0.2564300817439965	0.27442733344404746	0.27468161584044287	0.2934155175081454	0.29285339860483295	0.3292259692103431	0.3271428806651188	0.13869846966429727	0.1326019462547287	0.08104564778261647	0.1094861567224612	0.08098284222747765	0.1094013119824595
0.5902359113929144	0.21924646822650526	0.22188246793701244	0.2556369808330803	0.2567140438222711	0.2747132456085211	0.27496730666608565	0.2937032810638546	0.29314086941275913	0.32951764604877914	0.3274340925736115	0.13856740015012073	0.1324769334658538	0.08070893464054052	0.10968825058967013	0.08064651671052303	0.10960342142001167
0.5937923796770596	0.21952740563032605	0.22216343709755243	0.25592161876725794	0.25699852951740076	0.27499968461984026	0.27525352437926465	0.2939915749237823	0.29342887040824794	0.3298098596332676	0.327725840824056	0.13843636296947867	0.13235195070799807	0.08037311402441105	0.1098900251320174	0.0803110813661192	0.1098052115831365
0.597370277471697	0.21980886002745284	0.22244492359891843	0.25620677935535635	0.2572835380541578	0.27528664963998384	0.27554026814208626	0.2942803981844271	0.29371740069070634	0.3301026089349626	0.328018124395873	0.13830535871922192	0.13222699855166317	0.0800381859810173	0.11009147658130303	0.0799765362528504	0.11000667870045078
0.6009697339004076	0.2200908307619974	0.22272692677718264	0.25649246181544877	0.25756906864793633	0.27557413982107953	0.2758275371067973	0.2945697499319344	0.2940064593492017	0.33039589291372384	0.32831094225724233	0.13817438799303836	0.13210207756434866	0.07970415053764413	0.11029260115357431	0.07964288140961173	0.11020781898468357
0.6045908788648067	0.2203733171696281	0.2230094459599045	0.2567786653562187	0.25785512050471027	0.2758621543053617	0.27611533041574227	0.2948596292420546	0.29429604546241966	0.3306897105180743	0.32860429336506053	0.13804345138145604	0.13197718831055452	0.07937100770195116	0.11049339504869948	0.07931011685570866	0.11040862863249146
0.6082338430492322	0.2206563185775284	0.22329248046608904	0.2570653891769177	0.25814169282099125	0.27615069222512906	0.2764036472013221	0.295150035180101	0.29458615809862165	0.33098406068515795	0.32889817666489857	0.13791254947184858	0.13185233135178426	0.07903875746222866	0.11069385445053825	0.07897824259111985	0.11060910382452249
0.611898757925461	0.2209398343043552	0.22357602960614534	0.2573526324673238	0.25842878478378734	0.2764397527027033	0.2766924865859521	0.29544096680090814	0.2948767963156043	0.33127894234069855	0.32919259109096083	0.13778168284843736	0.13172750724655014	0.07870739978771724	0.11089397552692759	0.07864725859667487	0.11080924072536646
0.6155857557574533	0.22122386366019664	0.22386009268184448	0.25764039440769937	0.2587163955705605	0.27672933485038714	0.2769818476820201	0.29573242314878984	0.29516795916065663	0.3315743543989571	0.32948753556604277	0.13765085209229735	0.13160271655037545	0.07837693462847994	0.11109375442946856	0.07831716483405415	0.11100903548345542
0.6192949696061266	0.22150840594652996	0.22414466898627697	0.25792867416874865	0.2590045243491845	0.2770194377704213	0.27727172959184393	0.2960244032574965	0.2954596456705178	0.3318702957626895	0.32978300900148805	0.13752005778135878	0.13147795981579824	0.07804736191572914	0.11129318729349791	0.07798796124603058	0.11120848423092866
0.6230265333341571	0.22179346045617884	0.22442975780381075	0.2582174709115752	0.25929317027790244	0.2773100605549428	0.2775621314076291	0.2963169061501729	0.2957518548713348	0.33216676532310424	0.33007901029714715	0.1373893004904132	0.13135323759237522	0.07771868156192596	0.11149227023813779	0.07765964775664003	0.11140758308373222
0.6267805816108112	0.22207902647327127	0.22471535841004847	0.25850678378763975	0.2595823325052843	0.27760120228594193	0.27785305221142637	0.29660993083931625	0.2960445857786203	0.3324637619598203	0.33037553834133404	0.1372585807911182	0.13122855042668685	0.07739089346096506	0.11169099936607552	0.07733222427132347	0.11160632814139149
0.6305572499168048	0.22236510327319606	0.22500147007178448	0.2587966119387167	0.2598720101701838	0.27789286203521973	0.2781444910750889	0.29690347632673225	0.2963378373972096	0.3327612845408237	0.3306725920107842	0.13712789925199992	0.1311038988623411	0.07706399748825987	0.11188937076371275	0.07700569067701224	0.11180471548718174
0.634356674549194	0.22265169012256075	0.22528809204696237	0.259086954496852	0.2601622024016961	0.2781850388643453	0.27843644706022974	0.2971975416034938	0.2966316087212183	0.33305933192242587	0.3309701701706119	0.13699725643846059	0.13097928343997786	0.07673799350095578	0.11208738050087419	0.0766800468423483	0.11200274118777287
0.6381789926262927	0.2229387862791477	0.22557522358463147	0.2593778105843192	0.260452908319114	0.2784777318246122	0.2787289192181782	0.29749212564989674	0.2969258987339985	0.33335790294921963	0.3312682716742665	0.13686665291278044	0.130854704697272	0.07641288133805801	0.11228502463092838	0.07635529261784768	0.11220040129347097
0.642024342092622	0.2232263909918712	0.22586286392490385	0.25966917931357686	0.26074412703188565	0.27877093995699603	0.2790219065899379	0.2977872274354178	0.29722070640809733	0.33365699645403746	0.3315668953634911	0.13673608923412583	0.1307301631689413	0.07608866082065191	0.11248229919076635	0.07603142783602834	0.11239769183804071
0.6458928617238878	0.22351450350073407	0.2261510122989108	0.25996105978722517	0.2610358576395705	0.2790646622921109	0.27931540820614237	0.298082845918671	0.2975160307052125	0.33395661125790765	0.3318660400682785	0.13660556595855147	0.1306056593867483	0.07576533175190292	0.11267920020051037	0.07570845231148127	0.11259460883849925
0.6497846911319898	0.22380312303678354	0.22643966792875908	0.2602534510979618	0.261328099231796	0.2793588978501656	0.2796094230870122	0.29837898004736424	0.29781187057614944	0.3342567461700113	0.33216570460682815	0.1364750836390081	0.13048119387950663	0.07544289391728398	0.11287572366365595	0.07538636584110492	0.11279114829527259
0.6536999707700591	0.22409224882206777	0.2267288300274869	0.2605463523285385	0.26162085088821385	0.2796536456409204	0.27990395024231096	0.2986756287582559	0.2981082249607775	0.3345573999876388	0.3324658877855024	0.1363446428253467	0.13035676717308478	0.07512134708481	0.11307186556705062	0.0750651682043042	0.11298730619214581
0.6576388419375281	0.22438188006959223	0.22701849779902103	0.2608397625517181	0.26191411167845674	0.2799489046636436	0.28019898867130305	0.29897279097711177	0.2984050927879877	0.33485857149614773	0.3327665883987852	0.13621424406432386	0.13023237979041374	0.074800691005116	0.11326762188072337	0.07474485916306861	0.11318307849617071
0.661601446785229	0.2246720159832745	0.22730867043813127	0.2611336808302287	0.2622078806620935	0.28024467390706714	0.2804945373627079	0.2992704656186606	0.29870247297564745	0.3351602594689176	0.3330678052292359	0.13608388789960937	0.13010803225148995	0.0744809254114358	0.11346298855774961	0.07442543846200778	0.11337846115733896
0.6655879283205246	0.22496265575790061	0.22759934713038682	0.26142810621672113	0.2625021568885855	0.2805409523493426	0.2807905952946572	0.29956865158655044	0.2990003644305575	0.335462462667307	0.33336953704744743	0.13595357487178886	0.12998372507338193	0.07416205002010656	0.11365796153450702	0.07410690582874224	0.11357345010905107
0.6695984304124688	0.225253798579081	0.22789052705211216	0.26172303775372424	0.262796939397243	0.2808377389579981	0.28108716143465096	0.2998673477733054	0.29929876604840844	0.3357651798406109	0.33367178261200253	0.13582330551837274	0.1298594587702349	0.07384406453048342	0.11385253673039841	0.0737892609739248	0.11376804126768292
0.6736330977969988	0.22554544362320456	0.22818220937034178	0.2620184744735999	0.2630922272171794	0.28113503268989254	0.2813842347395125	0.3001665530602808	0.299597676713736	0.3360684097260153	0.33397454066942944	0.1356930803738015	0.12973523385327895	0.07352696862508878	0.11404671004778777	0.07347250359131152	0.11396223053260712
0.6776920760821589	0.2258375900573952	0.22847439324277577	0.2623144153984993	0.2633880193672679	0.2814328324911727	0.2816818141553449	0.3004662663176194	0.2998970952998771	0.3363721510485544	0.3342778099541583	0.135562899969451	0.1296110508308314	0.07321076196980414	0.1142404773720358	0.07315663335806022	0.11415601378625695
0.6817755117533548	0.2261302370394659	0.22876707781773495	0.26261085954031765	0.26368431485609656	0.28173113729722754	0.2819798986174862	0.30076648640420717	0.3001970206689261	0.3366764025210663	0.3345815891884773	0.13543276483364053	0.12948691020830563	0.07289544421398375	0.11443383457141465	0.07284164993475883	0.11434938689398422
0.6858835521786408	0.22642338371787374	0.22906026223411527	0.26290780590064944	0.263981112681923	0.28202994603264436	0.2822784870504646	0.30106721216762816	0.30049745167168934	0.33698116284414875	0.33488587708248857	0.13530267549163683	0.1293628124882153	0.07258101499078862	0.1146267774972074	0.07252755296568125	0.11454234570403088
0.6900163456140378	0.2267170292316753	0.2293539456213434	0.26320525347074397	0.26427841183263057	0.28232925761116423	0.2825775783679547	0.3013684424441218	0.3007983871476422	0.337286430706116	0.3351906723340644	0.13517263246566458	0.1292387581701815	0.07226747391701593	0.11481930198331725	0.07221434207883703	0.11473488604748638
0.6941740412088835	0.22701117271048013	0.2296481270993305	0.26350320123145937	0.2645762112856819	0.28262907093563605	0.2828771714727314	0.3016701760585358	0.30109982592488294	0.33759220478295326	0.3354959736288022	0.13504263627490856	0.1291147477509398	0.07195482059342595	0.11501140384654462	0.07190201688610642	0.11492700373819531
0.6983567890112157	0.22730581327440577	0.22994280577842707	0.263801648153218	0.2648745100080749	0.2829293848979727	0.28317726525662584	0.3019724118242834	0.30140176682008907	0.3378984837382728	0.335801779639981	0.1349126874355246	0.12899078172434436	0.07164305460493381	0.11520307888641668	0.07159057698352456	0.11511869457286394
0.702564739973187	0.22760095003403197	0.23023798075937726	0.2641005931959611	0.26517330695629693	0.28323019837910535	0.28347785860048025	0.3022751485432979	0.30170420863847236	0.33820526622327046	0.33610808902851685	0.1347827864606441	0.12886686058137714	0.0713321755206735	0.11539432288518015	0.07128002195127436	0.11530995433080449
0.7067980459565127	0.2278965820903547	0.2305336511332728	0.2644000353091029	0.26547260107627924	0.28353151024893863	0.28377895037410245	0.3025783850059873	0.3020071501737333	0.33851255087667986	0.336414900442918	0.1346529338603816	0.12874298481015242	0.07102218289415418	0.11558513160773032	0.07097035135388552	0.11550077877404874
0.7110568597379514	0.22819270853473994	0.23082981598150737	0.2646999734314855	0.265772391303352	0.283833319366305	0.28408053943622086	0.3028821199911901	0.30231059020801726	0.3388203363247288	0.3367222125192411	0.13452313014184247	0.12861915489592513	0.07071307626337386	0.11577550080148313	0.07066156474043339	0.11569116364724152
0.7153413350148182	0.22848932844887765	0.23112647437573014	0.2650004064913325	0.26607267656219796	0.28413562457891933	0.2843826246344391	0.30318635226612933	0.3026145275118682	0.3391286211810941	0.33703002388104586	0.1343933758091309	0.12849537132109637	0.07040485515103256	0.1159654261965457	0.07035366164455326	0.11588110467761226
0.7196516264105322	0.22878644090473538	0.23142362537779942	0.2653013334062039	0.2663734557668069	0.28443842472333364	0.28468520480519016	0.3034910805863682	0.30291896084418435	0.33943740404685735	0.33733833313935074	0.13426367136335593	0.12837163456522277	0.07009751906468153	0.11615490350552449	0.07004664158475293	0.11607059757499627
0.7239878894801961	0.22908404496451185	0.23172126803973664	0.2656027530829496	0.26667472782043	0.28474171862489134	0.28498827877369176	0.3037963036957643	0.30322388895217256	0.33974668351046	0.33764713889258846	0.1341340173026403	0.12824794510502	0.06979106749670905	0.11634392842338315	0.06974050406440568	0.11625963803157902
0.7283502807162107	0.22938213968058974	0.23201940140367905	0.2659046644176632	0.2669764916155331	0.28504550509768095	0.2852918453538989	0.30410202032642353	0.3035293105713025	0.3400564581476577	0.3379564397265597	0.1340044141221264	0.12812430341437325	0.06948549992467434	0.11653249662764154	0.06943524857189232	0.11644822172206659
0.7327389575539218	0.22968072409549	0.2323180245018339	0.26620706629563634	0.26727874603375135	0.28534978294449115	0.2855959033484599	0.30440822919865596	0.3038352244252623	0.3403667265214769	0.3382662342143904	0.13387486231398624	0.12800070996434365	0.06918081581144975	0.11672060377831173	0.06913087458099199	0.1166363443037497
0.7371540783773028	0.229979797241824	0.23261713635643114	0.266509957591312	0.2675814899458426	0.2856545509567645	0.2859004515486695	0.3047149290209294	0.3041416292259118	0.34067748718216884	0.33857652091648527	0.13374536236742793	0.1278771652231739	0.06887701460519935	0.11690824551764933	0.06882738155068324	0.11682400141613414
0.74159580252467	0.23027935814224684	0.2329167359796763	0.2668133371682383	0.26788472221164095	0.28595980791455117	0.2862054887344232	0.3050221184898241	0.3044485236732379	0.34098873866716495	0.33888729838048354	0.13361591476870452	0.1277536696562984	0.0685740957395744	0.11709541747016772	0.0685247689254318	0.11701118868104032
0.746064290294433	0.23057940580941005	0.23321682237370361	0.26711720387902144	0.2681884416800102	0.2862655525864624	0.2865110136741704	0.3053297962899862	0.3047559064553077	0.34130047950103115	0.3391985651412128	0.13348652000112093	0.12763022372634927	0.0682720586339336	0.11728211524283694	0.06822303613537883	0.11719790170271693
0.7505597029508803	0.23087993924591443	0.23351739453052875	0.2674215565652795	0.26849264718879756	0.2865717837296256	0.2868170251248697	0.3056379610940831	0.30506377624822384	0.3416127081954236	0.3395103197206451	0.1333571785450446	0.12750682789316478	0.06797090269349582	0.11746833442487059	0.06792218259645111	0.1173841360676775
0.7550822027299987	0.2311809574442625	0.23381845143200145	0.2677263940575959	0.2687973375647869	0.28687850008963667	0.28712352183194095	0.3059466115627565	0.305372131716078	0.34192542324904285	0.3398225606278511	0.1332278908779099	0.12738348261379664	0.0676706273093508	0.11765407058761923	0.06762220771046046	0.11756988734460805
0.7596319528453285	0.231482459386811	0.234119992049758	0.2680317151754721	0.2691025116236518	0.28718570040051444	0.2874305025292203	0.3062557463445773	0.3056809715109052	0.3422386231475888	0.34013528635895496	0.13309865747423108	0.12726018834251876	0.06737123185864036	0.11783931928462721	0.06732311086522458	0.11775515108444523
0.7642091174938536	0.23178444404572285	0.2344220153451734	0.26833751872728034	0.2694081681699084	0.28749338338465324	0.2877379659389125	0.3065653640759984	0.30599029427263685	0.34255230636371525	0.3404484953970885	0.1329694788056075	0.1271369455308338	0.067072715704807	0.11802407605168952	0.06702489143482637	0.1179399228203124
0.7688138618619275	0.23208691038292023	0.23472452026931445	0.2686438035102181	0.2697143059968696	0.2878015477527778	0.2880459107715455	0.30687546338131	0.30630009862905655	0.3428664713569852	0.3407621862123471	0.13284035534073285	0.1270137546274831	0.06677507819761885	0.11820833640668837	0.06672754877961751	0.11812419806742724
0.7734463521312342	0.2323898573500352	0.2350275057628905	0.2689505683102586	0.27002092388659604	0.28811019220389467	0.2883543357259226	0.3071860428725918	0.3066103831957516	0.34318111657382394	0.3410763572617428	0.1327112875454059	0.12689061607845367	0.06647831867331178	0.11839209584952926	0.06643108224642802	0.11830797232317991
0.7781067554847866	0.23269328388836333	0.23533097075620715	0.2692578119021061	0.27032802060985106	0.28841931542524746	0.28866323948907735	0.3074971011496684	0.306921146576069	0.34349624044747584	0.34139100698916014	0.13258227588253577	0.12676753032698707	0.0661824364547563	0.11857534986226881	0.06613549116868356	0.11849124106704778
0.7827952401129585	0.23299718892881383	0.23563491416911655	0.26956553304914627	0.27063559492605155	0.28872891609226803	0.28897262073622487	0.3078086368000614	0.30723238736106684	0.3438118413979565	0.3417061338253095	0.13245332081215552	0.12664449781358683	0.0658874308515891	0.118758093908923	0.0658407748665013	0.11867399976042492
0.7875119752195561	0.23330157139186244	0.23593933491097022	0.2698737305034003	0.2709436455832219	0.2890389928685313	0.2892824781307164	0.3081206483989438	0.3075441041294698	0.34412791783200886	0.3420217361876824	0.13232442279142606	0.12652151897602815	0.06559330116041195	0.11894032343566607	0.06554693264695288	0.11885624384694893
0.792257131027923	0.23360643018750313	0.2362442318805707	0.27018240300547725	0.27125217131794627	0.28934954440570737	0.2895928103239921	0.3084331345090941	0.3078562954476222	0.3444444681430575	0.34233781248050604	0.13219558227464887	0.12639859424936623	0.06530004666477396	0.11912203387048237	0.06525396380404302	0.11903796875213146
0.7970308787870847	0.23391176421519835	0.23654960396612276	0.2704915492845256	0.27156117085532055	0.2896605693435145	0.28990361595553354	0.3087460936808484	0.30816895986944093	0.34476149071116213	0.342654361094697	0.1320667997132737	0.12627572406594406	0.065007666635438	0.1193032206233795	0.06496186761890854	0.11921916988339376
0.8018333907779276	0.23421757236383164	0.23685545004518474	0.2708011680581863	0.2718706429089052	0.28997206630967226	0.290214893652817	0.3090595244520548	0.30848209593636916	0.3450789839029728	0.3429713804078158	0.13193807555590864	0.12615290885540176	0.0647161603304589	0.1194838790863102	0.06467064336001727	0.1193998426302798
0.8066648403194178	0.23452385351165836	0.2371617689846208	0.27111125803254504	0.27218058618067786	0.2902840339198542	0.29052664203126666	0.30937342534802675	0.30879570217733054	0.3453969460716843	0.34328886878402187	0.1318094102483283	0.126030149044686	0.06442552699528648	0.11966400463303017	0.06438029028313608	0.11957998236405132
0.8115254017748545	0.23483060652625662	0.23746855964055094	0.2714218179020836	0.27249099936098453	0.29059647077764034	0.29083885969420625	0.30968779488149567	0.30910977710868087	0.3457153755569895	0.3436068245740268	0.13168080423348494	0.1259074450580574	0.06413576586307457	0.1198435926194037	0.0640908076316613	0.11975958443802881
0.8164152505581643	0.23513783026447937	0.23777582085830343	0.27173284634963346	0.27280188112849335	0.290909375474471	0.2911515452328135	0.3100026315525654	0.30942431923416375	0.34603427068503556	0.34392524611505015	0.13155225795151573	0.12578479731710163	0.06384687615455675	0.12002263838296301	0.06380219463662229	0.11993864418736422
0.8213345631402307	0.23544552357240406	0.23808355147236498	0.27204434204632644	0.2731132301501453	0.29122274658959785	0.29146469722607127	0.3103179338486643	0.30973932704486123	0.3463536297683761	0.34424413173077206	0.13142377183975418	0.12566220624073485	0.06355885707829145	0.12020113724305048	0.06351445051683058	0.1201171569290338
0.8262835170552626	0.23575368528528434	0.2383917503063321	0.2723563036515471	0.27342504508110677	0.29153658269003735	0.2917783142407212	0.3106337002444991	0.31005479901914923	0.34667345110592696	0.34456347973128865	0.13129534633274012	0.12553967224521834	0.06327170783083957	0.12037908450093227	0.06322757447903626	0.12029511796190206
0.8312622909072027	0.23606231422750065	0.238700416172862	0.27266872981288504	0.27373732456472166	0.29185088233052336	0.29209239483121574	0.3109499292020079	0.3103707336226494	0.34699373298292	0.3448832884130659	0.13116698186222764	0.1254171957441623	0.0629854275968853	0.12055647543969172	0.06294156571804166	0.12047252256657259
0.8362710643761712	0.23637140921251085	0.2390095478736232	0.2729816191660861	0.27405006723246306	0.29216564405345957	0.2924069375396709	0.3112666191703133	0.3106871293081827	0.34731447367085727	0.3452035560588939	0.13103867885719622	0.1252947771485384	0.06270001554934979	0.1207333053241797	0.06265642341687538	0.12064936600559406
0.8413100182249524	0.23668096904280103	0.2393191441992468	0.27329497033500494	0.27436327170388575	0.292480866388872	0.2927219408958191	0.31158376858567594	0.3110039845157231	0.347635671427466	0.3455242809378416	0.13091043774386113	0.12517241686668754	0.062415470849344956	0.12090956940082975	0.062372146746778157	0.12082564352307656
0.8463793343055166	0.2369909925098354	0.23962920392927606	0.27360878193155536	0.2746769365865764	0.2927965478543602	0.2930374034169603	0.31190137587144595	0.3113212976723489	0.34795732449665107	0.34584546130520927	0.1307822589456816	0.12505011530433058	0.062131792646610506	0.12108526289800636	0.06208873486749411	0.12100135034501847
0.8514791955655843	0.23730147839400773	0.23993972583211806	0.27392305255566385	0.2749910604761071	0.29311268695505194	0.29335332360791616	0.3122194394380185	0.31163906719219797	0.3482794311084517	0.3461670954024855	0.1306541428833727	0.124927872864577	0.061848980079521	0.12126038102591963	0.06180618692740225	0.1211764816793135
0.8566097860552276	0.23761242546459083	0.24025070866499373	0.27423778079521965	0.27530564195598656	0.29342928218355374	0.2936696999609815	0.31253795768278503	0.31195729147641976	0.34860198947899423	0.34648918145729957	0.13052608997491538	0.12480568994793448	0.061567032275060996	0.12143491897619185	0.06152450206349158	0.12135103271535286
0.861771290933513	0.23792383247968713	0.24056215117388785	0.274552965226027	0.2756206795976108	0.2937463320199033	0.29398653095587657	0.3128569289900864	0.31227596891312775	0.3489249978104464	0.3468117176833755	0.13039810063556476	0.1246835669523188	0.06128594834912704	0.12160887192234782	0.06124367940156361	0.12152499862437338
0.8669638964751838	0.23823569818617926	0.2408740520935003	0.27486860441175687	0.2759361719602161	0.29406383493152277	0.29430381505969955	0.31317635173116687	0.31259509787735384	0.3492484542909724	0.347134702280488	0.13027017527786286	0.12456150427306387	0.06100572740662358	0.1217822350195874	0.06096371805641709	0.12169837455929411
0.8721877900773816	0.23854802131967925	0.24118641014719522	0.2751846969038974	0.2762521175908294	0.29438178937316967	0.29462155072687873	0.3134962242641258	0.3129146767309997	0.3495723570946865	0.34745813343441473	0.13014231431164802	0.12443950230293023	0.06072636854152691	0.12195500340471455	0.06068461713189777	0.12187115565471629
0.877443160266411	0.2388608006044796	0.24149922404695212	0.2755012412417068	0.27656851502422075	0.2947001937868903	0.2949397363991249	0.3138165449338718	0.3132347038227915	0.34989670438160775	0.3477820093168922	0.13001451814406464	0.1243175614321175	0.0604478708370948	0.12212717219640723	0.06040637572105112	0.12204333702705128
0.8827301967045416	0.2391740347535026	0.24181249249331563	0.2758182359521635	0.2768853627828543	0.2950190466019712	0.29525837050538367	0.31413731207207485	0.3135551774882316	0.35022149429761446	0.3481063280855693	0.12988678717957505	0.12419568204827118	0.060170233365866466	0.12229873649471301	0.06012899290624674	0.12221491377425053
0.8880490901968541	0.2394877224682502	0.24212621417534505	0.27613567954991775	0.27720265937683936	0.295338346234891	0.29557745146178716	0.3144585239971192	0.31387609604955163	0.3505467249743976	0.34843108788396115	0.1297591218199692	0.12407386453649524	0.05989345518991129	0.12246969138153929	0.05985246775926001	0.12238588097598324
0.8934000326981257	0.2398018624387548	0.24244038777056565	0.2764535705372441	0.2775204033038831	0.29565809108927393	0.29589697767160683	0.31478017901405725	0.31419745781566627	0.35087239452941704	0.3487562868414054	0.12963152246437393	0.12395210927935933	0.05961753536093184	0.12264003192051831	0.05957679934149951	0.12255623369370738
0.8987832173197573	0.24011645334352774	0.24275501194491717	0.27677190740399094	0.27783859304924036	0.2959782795558404	0.2962169475252054	0.3151022754145618	0.31451926108212536	0.35119850106585415	0.34908192307301383	0.12950398950926847	0.1238304166569126	0.05934247292027095	0.12280975315671583	0.059301986703996334	0.12272596697042104
0.904198838336744	0.24043149384951	0.24307008535270472	0.27709068862753294	0.2781572270856664	0.29629891001236003	0.296537359399989	0.31542481147687895	0.31484150413106765	0.3515250426725677	0.34940799467962963	0.12937652334848923	0.12370878704669071	0.05906826689917111	0.1229788501169864	0.05902802888760661	0.1228950758308116
0.9096470911946843	0.2407469826120215	0.24338560663654804	0.2774099126727219	0.2784763038733671	0.29661998082360347	0.2968582116603592	0.3157477854657812	0.31516418523117284	0.351852017424047	0.34973449974777954	0.12924912437324435	0.12358722082372788	0.05879491631878864	0.12314731780973887	0.058754924923086094	0.12306355528123447
0.915128172516836	0.2410629182747105	0.24370157442733145	0.277729577991838	0.2787958218599507	0.2969414903412943	0.29717950265766524	0.31607119563252045	0.3154873026376151	0.35217942338036745	0.35006143634962944	0.12912179297212362	0.12346571836056601	0.05852242019048148	0.12331515122526326	0.05848267383129979	0.1232314003098125
0.9206422801112097	0.24137929946950432	0.24401798734415406	0.2780496830245415	0.2791157794803801	0.2972634369040626	0.29750123073015694	0.3163950402147818	0.3158108545920168	0.35250725858714577	0.35038880254293947	0.1289945295311098	0.1233442800272659	0.05825077751566354	0.12348234533518365	0.058211274623236164	0.12339860588620866
0.9261896129777101	0.241696124816557	0.24433484399427832	0.2783702261978228	0.27943617515692193	0.29758581883739393	0.2978233942029354	0.31671931743663456	0.31613483932239994	0.35283552107549243	0.35071659637101715	0.12886733443358858	0.123222906191418	0.057979987286088885	0.12364889509283472	0.05794072630010305	0.12356516696171838
0.931770371315315	0.2420133929242006	0.24465214297308105	0.27869120592595487	0.2797570072991003	0.29790863445358506	0.2981459913879063	0.3170440255084875	0.31645925504314043	0.35316420886196864	0.3510448158626731	0.12874020806036116	0.12310159721815023	0.05771004848408623	0.12381479543345364	0.0576710278536261	0.12373107846948983
0.9373847565293029	0.2423311023888936	0.24496988286400204	0.2790126206104438	0.2800782743036461	0.2982318820516937	0.29846902058373204	0.3173691626270406	0.31678409995492096	0.35349331994853994	0.3513734590321757	0.12861315078965413	0.12298035347014329	0.05744096008234578	0.12398004127360451	0.05740217826594218	0.12389633532415445
0.9430329712385201	0.2426492517951707	0.24528806223849398	0.27933446863997974	0.28039997455444965	0.2985555599174913	0.29879248007578296	0.3176947269752384	0.31710937224468366	0.3538228523225312	0.35170252387920514	0.12848616299713148	0.1228591753076362	0.057172721044384645	0.12414462751176103	0.05713417650989072	0.12406093242217509
0.9487152192826929	0.24296783971559222	0.2456066796559724	0.27965674839038906	0.28072210642251116	0.2988796663234159	0.29911636813609116	0.3180207167222236	0.31743507008558397	0.3541528039565819	0.3520320083888095	0.12835924505590524	0.12273806308844068	0.05690533032444378	0.12430854902797961	0.05686702154902079	0.12422486464163285
0.9544317057297852	0.24328686471069352	0.2459257336637644	0.2799794582245845	0.28104466826589236	0.2992041995285232	0.2994406830233011	0.3183471300232898	0.317761191636943	0.35448317280860075	0.3523619105313581	0.12823239733654782	0.1226170171679495	0.05663878686757684	0.12447180068381414	0.05660071233771191	0.12438812684223421
0.9601826368833979	0.24360632532893367	0.2462452227970588	0.2803025964925165	0.2813676584296676	0.2995291577784391	0.29976542298262293	0.3186739650198341	0.31808773504420096	0.3548139568217204	0.3526922282624977	0.12810562020710115	0.1224960378991475	0.05637308960996634	0.12463437732277782	0.056335247821351686	0.12455071386547445
0.9659682202902156	0.2439262201066458	0.24656514557885514	0.2806261615311251	0.28169107524587517	0.2998545393053125	0.300090586245784	0.31900121983931184	0.3184146984388712	0.35514515392425317	0.3530229595231068	0.12797891403309128	0.12237512563262547	0.056108237478945	0.12479627377003055	0.05607062693645304	0.12471262053463761
0.9717886647474951	0.24424654756798606	0.24688550051991406	0.2809501516642907	0.2820149170334691	0.30018034232776736	0.3004161710309825	0.3193288925951891	0.3187420799384928	0.3554767620296467	0.3533541022392518	0.12785227917753714	0.12225428071658619	0.05584422939296374	0.12495748483235047	0.05580684861065066	0.124873841654626
0.9776441803106027	0.2445673062248821	0.24720628611870527	0.28127456520278493	0.28233918209826947	0.30050656505085427	0.30074217554283783	0.3196569813868954	0.3190698776465834	0.35580877903643743	0.35368565432214033	0.12772571600096352	0.12213350349685821	0.055581064261879476	0.12511800529816242	0.05554391176291773	0.12503437201205259
0.9835349783005937	0.24488849457698347	0.24752750086135827	0.2815994004442227	0.282663868732915	0.3008332056660035	0.3010685979723449	0.31998548429977836	0.31939808965259403	0.35614120282820805	0.3540176136680786	0.1275992248614115	0.12201279431690619	0.05531874098701195	0.1252778299378292	0.05528181530365117	0.12519420637538303
0.9894612713118381	0.2452101111116099	0.24784914322161117	0.2819246556730125	0.28298897521681315	0.30116026235097726	0.301395436496825	0.320314399405056	0.3197267140318613	0.3564740312735412	0.3543499781584255	0.12747280611445164	0.12189215351784256	0.05505725846125742	0.12543695350333195	0.05502055813477469	0.12535333949480076
0.9954232732196957	0.24553215430370148	0.24817121166076028	0.2822503291603086	0.28331449981609247	0.301487733269822	0.3017226892798797	0.3206437247597714	0.3200557488455617	0.3568072622259766	0.35468274565954866	0.12734646011319434	0.12177158143843747	0.054796615569213	0.12559537072853288	0.054760139149923504	0.1255117661024414
1.0014211991882311	0.24585462261576715	0.24849370462760967	0.28257641916396226	0.28364044078355405	0.30181561657282113	0.30205035447134254	0.3209734584067458	0.3203851921406652	0.3571408935239657	0.35501591402277977	0.12722018720830244	0.12165107841513012	0.054536811187194445	0.12575307632894805	0.05450055723431291	0.12566948091190966
1.0074552656779823	0.24617751449783395	0.2488166205584199	0.2829029239284719	0.2839667963586218	0.30214391039644684	0.302378430207231	0.3213035983745312	0.32071504194988776	0.35747492299082734	0.3553494810843698	0.12709398774800165	0.12153064478204025	0.054277844183449275	0.12591006500198176	0.05424181126514327	0.12582647861893292
1.013525690453769	0.24650082838739695	0.2491399578768585	0.2832298416849365	0.28429356476729567	0.3024726128633137	0.3027069146097006	0.32163414267736634	0.321045296291647	0.3578093484347045	0.35568344466544616	0.12696786207809377	0.12141028087097946	0.054019713418252735	0.12606633142687684	0.053983900111585825	0.12598275390102742
1.0196326925925556	0.24682456270936737	0.24946371499394823	0.28355717065100516	0.2846207442221015	0.30280172208213024	0.3030358057869967	0.3219650893151283	0.3213759531700142	0.3581441676485194	0.35601780257196686	0.12684181054196772	0.12128998701146194	0.05376241774396462	0.12622187026471465	0.05372682263483597	0.12613830141758342
1.0257764924913542	0.24714871587602316	0.24978789030801796	0.2838849090308299	0.28494833292204425	0.3031312361476527	0.3033651018334073	0.3222964362732882	0.3217070105746697	0.35847937840993044	0.3563525525946782	0.1267158334806128	0.12116976353071576	0.053505956005199806	0.12637667615851456	0.05347057768826602	0.12629311580985103
1.0319573118751795	0.2474732862869571	0.2501124822046506	0.28421305501501665	0.2852763290525584	0.30346115314063715	0.30369480082921607	0.3226281815228638	0.32203846648085566	0.3588149784812876	0.35668769250906973	0.12658993123262774	0.1210496107536941	0.05325032703882471	0.12653074373312023	0.05321516411753535	0.12644719170103969
1.0381753738050519	0.2477982723290266	0.2504374890566333	0.28454160678057633	0.2856047307854599	0.30379147112779203	0.30402490084065487	0.3229603230203741	0.3223703188493307	0.3591509656095892	0.35702322007533044	0.12646410413423573	0.12092952900308764	0.05299552967417398	0.12668406759532758	0.05296058076069343	0.1266005236962613
1.0444309026860459	0.24812367237630298	0.2507629092239073	0.28487056249087767	0.2859335362788985	0.304122188161732	0.3043553999198571	0.32329285870779395	0.3227025656263244	0.3594873375264384	0.3573591330383064	0.1263383525192951	0.12080951859933453	0.052741562733135794	0.1268366423340126	0.05270682644831126	0.12675310638282866
1.05072412427539	0.24844948479002082	0.2510887410535171	0.2851999202955982	0.2862627436773091	0.30445330228093026	0.3046862961048111	0.3236257865125081	0.323035204743491	0.3598240919480002	0.3576954291274563	0.1262126767193116	0.12068957986063251	0.052488425030198016	0.12698846251990403	0.052453900003527565	0.1269049343298505
1.057055265690613	0.24877570791852702	0.2514149828795594	0.28552967833067583	0.2865923511113636	0.30478481150967174	0.30501758741931234	0.32395910434726466	0.3233682341178642	0.3601612265749573	0.3580321060568079	0.12608707706344924	0.12056971310295042	0.05223611537257611	0.12713952270581785	0.052201800242119845	0.127056002088473
1.0634245554177415	0.24910234009723034	0.2517416330231335	0.28585983471826104	0.28692235669792265	0.3051167138580063	0.3053492718729169	0.32429281011013106	0.32370165165181075	0.36049873909246755	0.35836916152491544	0.12596155387854552	0.12044991864003936	0.05198463256034458	0.12728981742665013	0.051950525972731754	0.12720630419203616
1.0698322233195456	0.24942937964855094	0.25206868979229086	0.28619038756666876	0.28725275853998844	0.30544900732170205	0.30568134746089537	0.3246269016844474	0.32403545523298655	0.36083662717012127	0.3587065932148164	0.12583610748911983	0.12033019678344481	0.05173397538648672	0.12743934119932732	0.051700075996897965	0.1273558351560382
1.0762785006438331	0.24975682488186932	0.2523961514819841	0.2865213349703299	0.28758355472665587	0.30578168988219834	0.3060138121641858	0.32496137693878185	0.3243696427342898	0.36117488846189755	0.35904439879398836	0.12571073821738935	0.12021054784251727	0.0514841426370829	0.12758808852308334	0.051450449109164964	0.12750458947810017
1.0827636200317978	0.2500846740934768	0.2527240163740177	0.28685267500974476	0.28791474333306566	0.3061147595065602	0.30634666394934745	0.3252962337268858	0.3247042120138174	0.36151352060612324	0.3593825759143069	0.12558544638327768	0.12009097212442515	0.051235133091307006	0.12773605387917542	0.05120164409709815	0.12765256163793737
1.089287815526412	0.2504129255665236	0.2530522827369965	0.2871844057514329	0.2882463224203555	0.3064482141474305	0.30667990076851365	0.3256314698876472	0.32503916091481794	0.3618525212254282	0.35972112221200186	0.12546023230442985	0.1199714699341649	0.0509869455215437	0.12788323173109717	0.050953659741534096	0.12779974609761524
1.0958513225808764	0.25074157757096976	0.2533809488262767	0.2875165252478876	0.28857829003561347	0.3067820517429847	0.3070135205593468	0.3259670832450479	0.32537448726564877	0.3621918879267053	0.3600600353076165	0.12533509629622444	0.11985204157457445	0.050739578693580256	0.12802961652466394	0.05070649481659473	0.1279461373014712
1.1024543780671139	0.25107062836353394	0.253710012883915	0.2878490315375271	0.28891064421183	0.30711627021688426	0.30734752124499104	0.32630307160811733	0.3257101888797301	0.3625316183010668	0.3603993128059638	0.12521003867178426	0.1197326873463432	0.05049303136657457	0.1281752026879417	0.050460148089758405	0.1280917296761217
1.1090972202843215	0.2514000761876433	0.25403947313861847	0.28818192264464676	0.28924338296785	0.3074508674782302	0.30768190073402674	0.32663943277088786	0.3260462635555002	0.36287170992380274	0.3607389522960851	0.12508505974199008	0.11961340754802524	0.05024730229324348	0.12831998463136074	0.05021461832202334	0.1282365176306044
1.115780088967567	0.25172991927338345	0.25436932780569493	0.2885151965793724	0.28957650430832643	0.3077858414215178	0.3080166569204246	0.32697616451235123	0.3263827090763716	0.3632121603543396	0.3610789513512082	0.12496015981549288	0.11949420247604982	0.050002390219940906	0.12846395674780808	0.049969904267975096	0.128380495556371
1.1225032252964444	0.2520601558374479	0.2546995750870026	0.28884885133761234	0.2899100062236724	0.30812118992659027	0.3083517876834998	0.32731326459641347	0.3267195232106864	0.36355296713619834	0.36141930752870555	0.12483533919872648	0.11937507242473408	0.049758293886679184	0.1286071134124711	0.04972600467582211	0.12852365782726594
1.1292668719037753	0.25239078408308796	0.2550302131709003	0.2891828849010101	0.2902438866900137	0.3084569108585928	0.30868729088786573	0.3276507307718505	0.3270567037116715	0.36389412779695246	0.3617600183700522	0.1247105981959191	0.11925601768629493	0.049515012027349314	0.12874944898319285	0.04948291828761597	0.1286659987997396
1.1360712728843656	0.252721802200063	0.255361240232198	0.28951729523689773	0.2905781436691428	0.30879300206792765	0.3090231643833896	0.32798856077226507	0.3273942483173957	0.3642356398481884	0.36210108140078573	0.12458593710910751	0.1191370385508609	0.04927254336972808	0.12889095780025883	0.04924064383925142	0.12880751281279146
1.1429166738038161	0.2530532083645901	0.2556926544321062	0.28985208029824827	0.29091277510847113	0.30912946139020814	0.30935940600514605	0.3283267523160418	0.32773215475072476	0.364577500785463	0.3624424941304639	0.12446135623814807	0.11901813530648281	0.049030886635570425	0.12903163418659602	0.048999180060537384	0.12894819418795578
1.1498033217073829	0.2533850007392941	0.25602445391818707	0.29018723802362895	0.2912477789409822	0.30946628664621334	0.3096960135733719	0.32866530310630365	0.3280704207192778	0.36491970808826285	0.3627842540526241	0.12433685588072935	0.1188993082391476	0.04879004054073732	0.1291714724477444	0.04875852567539596	0.12908803722955753
1.1567314651288954	0.25371717747315814	0.2563566368243046	0.29052276633715457	0.29158315308518556	0.3098034756418432	0.310032984893422	0.3290042108308692	0.3284090439153843	0.36526225921996497	0.36312635864474296	0.124212436332387	0.118780557632789	0.04855000379530239	0.12931046687206305	0.04851867940189791	0.129227036224691
1.1637013540997225	0.2540497367014735	0.25668920127057493	0.29085866314844055	0.2919188954450698	0.3101410261680734	0.3103703177557232	0.32934347316220824	0.32874802201604025	0.36560515162779494	0.3634688053681955	0.12408809788651368	0.1186618837693003	0.048310775103594494	0.1294486117306377	0.048279639952308884	0.12936518544313458
1.1707132401577995	0.2543826765457905	0.25702214536331736	0.29119492635255706	0.2922550039100566	0.3104789360009106	0.31070800993573044	0.32968308775739946	0.32908735268286554	0.3659483827427882	0.3638115916682154	0.12396384083437313	0.1185432869285464	0.048072353164272386	0.12958590127730218	0.04804140603321372	0.12950247913751411
1.177767376356704	0.2547159951138677	0.25735546719500413	0.29153155382998114	0.2925914763549532	0.31081720290134707	0.3110460591938807	0.330023052258086	0.32942703356205905	0.3662919499797481	0.36415471497385343	0.12383966546511259	0.11842476738837439	0.04783473667049165	0.12972232974885145	0.04780397634563727	0.1296389115434593
1.1848640172747877	0.2550496904996241	0.25768916484421267	0.2918685434465524	0.2929283106399083	0.31115582461531727	0.3113844632755504	0.3303633642904345	0.32976706228435876	0.36663585073720895	0.36449817269793994	0.1237155720657756	0.11830632542462816	0.047597924309929596	0.12985789136504167	0.04756734958510833	0.12977447687950416
1.1920034190243662	0.2553837607830882	0.25802323637557467	0.2922058930534248	0.2932655046103638	0.3114947988736521	0.3117232199110092	0.3307040214650907	0.330107436464996	0.36698008239739355	0.36484196223704257	0.12359156092131549	0.11818796131115877	0.04736191476490603	0.12999258032863992	0.047331524441709405	0.1299091693472505
1.1991858392609598	0.25571820403035006	0.2583576798397288	0.29254360048702305	0.2936030560970113	0.3118341233920364	0.3120623268153776	0.3310450213771385	0.3304481537036555	0.3673246423261769	0.3651860809714297	0.12346763231460602	0.11806967531983596	0.047126706712493416	0.1301263908256871	0.04709649960030404	0.13004298313162366
1.2064115371925936	0.25605301829351135	0.2586924932732713	0.29288166356899503	0.2939409629157448	0.3121737958709638	0.3124017816885821	0.33138636160605695	0.33078921158443203	0.3676695278730457	0.36553052626502947	0.12334378652645697	0.11795146772056325	0.04689229882446	0.13025931702497928	0.04686227374037344	0.13017591240034676
1.2136807735891502	0.2563882016106361	0.2590276746987059	0.2932200801061659	0.29427922286761504	0.31251381399569195	0.31274158221531057	0.33172803971567727	0.33113060767578734	0.3680147363710583	0.36587529546539055	0.1232200238356254	0.11783333878128663	0.04665868976755405	0.1303913530788421	0.04662884553632196	0.13030795130456596
1.2209938107917835	0.2567237520057024	0.2593632221243972	0.2935588478904946	0.29461783373878553	0.31285417543620153	0.3130817260649705	0.3320700532541431	0.3314723395305105	0.36836026513680986	0.36622038590364564	0.12309634451882809	0.11771528876800981	0.046425878203542936	0.13052249312305264	0.046396213657551755	0.13043909397900677
1.2283509127223842	0.25705966748855386	0.2596991335445211	0.2938979646990267	0.2949567933004867	0.3131948778471508	0.31342221089164446	0.33241239975386794	0.331814404685675	0.36870611147039106	0.36656579489447133	0.12297274885075721	0.11759731794480469	0.046193862789124296	0.13065273127637056	0.04616437676837748	0.13056933454143405
1.2357523448931043	0.25739594605484956	0.26003540693901617	0.2942374282938498	0.29529609930897033	0.3135359188678323	0.3137630343340469	0.33275507673149274	0.3321568006625968	0.3690522726553511	0.3669115197360503	0.12284923710408963	0.11747942657382265	0.04596264217623158	0.13078206164130535	0.04593333352827855	0.13069866709325595
1.2431983744159416	0.2577325856860169	0.2603720402735361	0.29457723642204897	0.29563574950546545	0.31387729612213106	0.3141041940154816	0.33309808168784627	0.33249952496679436	0.3693987459586606	0.36725755771003415	0.122725809549502	0.11736161491531043	0.04573221501199143	0.13091047830378955	0.04570308259189204	0.1308270857194458
1.2506892700123766	0.2580695843492023	0.26070903149940083	0.29491738681566126	0.2959757416161333	0.3142190072184804	0.3144456875437984	0.3334414121079031	0.33284257508794696	0.36974552863067334	0.36760390608150495	0.12260246645568333	0.1172438832276195	0.04550257993883733	0.1310379753333848	0.045473622609154773	0.13095458448859887
1.2582253020230734	0.25840693999722386	0.26104637855354945	0.295257877191632	0.29631607335202353	0.3145610497498203	0.3147875125113513	0.333785065460744	0.3331859484998545	0.3700926179050902	0.36795056209893906	0.12247920808934804	0.11712623176721927	0.045273735594651754	0.13116454678348788	0.04524495222537084	0.13108115745313142
1.2658067424176331	0.25874465056852214	0.26138407935849167	0.2955987052517696	0.2966567424090292	0.3149034212935548	0.31512966649495555	0.3341290391995148	0.33352964266039636	0.37044001099892176	0.36829752299416957	0.12235603471525	0.11700866078870881	0.04504568061271286	0.13129018669109627	0.04501707008119027	0.13120679864905327
1.2734338648044117	0.2590827139871128	0.26172213182226023	0.29593986868270167	0.2969977464678427	0.31524611941150915	0.3154721470558452	0.3344733307613855	0.3338736550114916	0.37078770511245146	0.36864478598234907	0.12223294659619229	0.11689117054483117	0.044818413621865005	0.13141488907714205	0.04478997481284708	0.13133150209641542
1.2811069444403917	0.25942112816253887	0.26206053383836375	0.29628136515583103	0.2973390831939129	0.3155891416498886	0.31581495173963237	0.3348179375675122	0.3342179829790589	0.3711356974292002	0.36899234826191446	0.12210994399304544	0.11677376128648315	0.044591933246618254	0.1315386479465417	0.044563665052191226	0.13145526179933853
1.2888262582411194	0.2597598909898226	0.2623992832857392	0.2966231923272922	0.29768075023740037	0.3159324855392363	0.31615807807626467	0.3351628570229956	0.3345626239729773	0.37148398511589026	0.3693402070145502	0.12198702716475508	0.1166564332627306	0.04436623810716611	0.13166145728828837	0.04433813942667442	0.13157807174584235
1.296592084790695	0.2600990003494186	0.2627383780287042	0.29696534783790707	0.2980227452331345	0.3162761485943921	0.3165015235799838	0.3355080865168425	0.3349075753870456	0.3718325653224093	0.36968835940515254	0.12186419636835943	0.11653918672081792	0.044141326819509885	0.13178331107548757	0.04411339655952062	0.13169992590813706
1.3044047043518285	0.26043845410716576	0.26307781591691104	0.2973078293131424	0.2983650658005703	0.316620128314451	0.31684528574928456	0.3358536234219267	0.3352528345989445	0.3721814351817756	0.37003680258179417	0.12174145185900044	0.11642202190618353	0.04391719799550842	0.1319042032654707	0.043889435069811356	0.1318208182428222
1.312264398875954	0.2607782501142406	0.2634175947852987	0.297650634363066	0.2987077095437452	0.3169644221827222	0.3171893620668741	0.33619946509494947	0.3355983989701968	0.3725305918101028	0.37038553367568916	0.12161879388993703	0.11630493906247015	0.04369385024294559	0.1320241277999017	0.04366625357250342	0.13194074269076594
1.320171452013404	0.2611183862071103	0.2637577124540473	0.2979937605823045	0.29905067405123664	0.31730902766668856	0.317533749999631	0.3365456088764017	0.33594426584612924	0.37288003230656563	0.3707345498011582	0.12149622271255808	0.11618793843153828	0.04347128216567597	0.1321430786050044	0.04344385067856038	0.13205969317734656
1.3281261491236485	0.2614588602074858	0.26409816672853065	0.29833720555000004	0.29939395689611936	0.3176539422179663	0.3178784469985651	0.33689205209052575	0.33629043255583413	0.37322975375336587	0.37108384805559436	0.12137373857639812	0.11607102025347858	0.04324949236359288	0.13226104959132812	0.04322222499497386	0.1321776636124099
1.3361287772855897	0.2617996699222747	0.2644389553992703	0.29868096682976814	0.29973755563592286	0.31799916327226374	0.31822345049877665	0.33723879204527585	0.3366368964121308	0.3735797532156973	0.3714334255194282	0.1212513417291459	0.1159541847666245	0.04302847943274557	0.13237803465406728	0.04300137512483104	0.13229464789041145
1.3441796253079266	0.26214081314353527	0.2647800762418894	0.29902504196965507	0.3000814678125893	0.31834468824934237	0.31856875791941686	0.337585826032282	0.3369836547115282	0.37393002774171324	0.37178327925609433	0.12112903241666254	0.11583743220756573	0.042808241965506255	0.132494027673431	0.04278129966749589	0.13241063989077162
1.352278983739575	0.26248228764843057	0.2651215270170674	0.29936942850209713	0.3004256909524329	0.3186905145529774	0.31891436666364886	0.3379331513268125	0.3373307047341878	0.37428057436249335	0.3721334063119988	0.12100681088299145	0.11572076281115844	0.04258877855051679	0.132609022514238	0.04256199721861975	0.1325256334777336
1.3604271448801535	0.26282409119918154	0.2654633054704933	0.2997141239438772	0.3007702225660967	0.3190366395709172	0.31926027411860775	0.3382807651877359	0.337678043743886	0.3746313900920101	0.3724838037164851	0.12088467737037432	0.11560417681054092	0.04237008777278106	0.13272301302625067	0.04234346637013786	0.13263962250038475
1.3686244027905345	0.2631662215430219	0.26580540933282076	0.30005912579608485	0.3011150601485125	0.3193830606748452	0.3196064776553612	0.33862866485748466	0.3380256689879773	0.3749824719270968	0.37283446848180174	0.1207626321192606	0.11548767443714429	0.04215216821384615	0.13283599304449467	0.04212570571045049	0.1327526007930473
1.3768710533034536	0.2635086764121523	0.26614783631962313	0.30040443154407453	0.3014602011788598	0.3197297752203409	0.31995297462887196	0.3389768475620197	0.3383735776973584	0.3753338168474159	0.3731853976030704	0.12064067536832648	0.11537125592070549	0.04193501845170289	0.1329479563889464	0.04190871382443362	0.1328645621751292
1.3851673940341884	0.2638514535236944	0.26649058413134724	0.30075003865742395	0.3018056431205236	0.3200767805468405	0.3202997623779575	0.3393253105107916	0.3387217670864305	0.3756854218154256	0.3735365880582525	0.1205188073544826	0.11525492148928108	0.04171863706097767	0.1330588968649522	0.04169248929352065	0.13297550045134443
1.3935137243912972	0.2641945505796464	0.26683365045326995	0.30109594458989486	0.3021513834210561	0.32042407397760014	0.32064683822525364	0.33967405089670777	0.33907023435306505	0.3760372837763505	0.37388803680811944	0.1203970283128907	0.11513867136925757	0.041503022613028406	0.13316880826342725	0.041477030695840966	0.13308540941205393
1.4019103455874267	0.2645379652668379	0.2671770329554526	0.3014421467793919	0.3024974195121349	0.32077165281965686	0.32099419947717606	0.3400230658960954	0.33941897667856785	0.37638939965814977	0.37423974079622063	0.12027533847697665	0.11502250578536775	0.04128817367585924	0.133277684360543	0.04126233660615952	0.13319428283291046
1.410357560650181	0.2648816952568847	0.26752072929269693	0.30178864264792227	0.30284374880952386	0.3211195143637912	0.3213418434238822	0.34037235266866617	0.33976799122764323	0.3767417663714862	0.37459169694885225	0.12015373807844336	0.11490642496070011	0.04107408881434793	0.13338551891833816	0.04104840559603318	0.133302114475363
1.4188556744330574	0.26522573820614465	0.2678647371045009	0.30213542960155654	0.30319036871303323	0.32146765588449044	0.321689767339235	0.34072190835748234	0.34011727514835977	0.37709438080969687	0.3749439021750279	0.12003222734728458	0.11479042911671357	0.040860766590260056	0.1334923056845838	0.04083523623390661	0.13340889808672785
1.4274049936264492	0.26557009175567364	0.268209054015015	0.3024825050303891	0.30353727660648044	0.32181607463991124	0.3220379684807655	0.3410717300889218	0.3404668255721157	0.37744723984876316	0.3752963533664475	0.11991080651179782	0.11467451847324947	0.040648205562270334	0.13359803839286144	0.040622827085087465	0.13351462740013886
1.4360058267687137	0.26591475353118077	0.2685536776329981	0.30282986630849845	0.30388446985765094	0.3221647678718428	0.32238644408963624	0.34142181497264373	0.34081663961360475	0.37780034034728094	0.3756490473974687	0.11978947579859871	0.11455869324854492	0.0404364042860621	0.1337027107628046	0.0404111767118458	0.13361929613473222
1.4446584842573071	0.2662597211429852	0.26889860555177425	0.30317751079390864	0.3042319458182596	0.32251373280567086	0.32273519139060486	0.3417721601015553	0.3411667143707821	0.378153679146432	0.37600198112507666	0.11966823543263409	0.11444295365924492	0.0402253613144552	0.1338063165002623	0.04020028367353845	0.13372289799593773
1.453363278359986	0.26660499218597256	0.26924383534918983	0.3035254358285512	0.3045797018239122	0.32286296665034203	0.32308420759198897	0.34212276255177854	0.34151704692483165	0.37850725306995614	0.3763551513888567	0.11954708563719525	0.11432729992041657	0.0400150751974131	0.1339088492974696	0.039990146526644565	0.13382542667554986
1.4621205232260774	0.2669505642395517	0.2695893645875707	0.3038736387382262	0.304927735194068	0.3232124665983282	0.32343348988563014	0.3424736193826172	0.3418676343401327	0.37886105892412253	0.3767085550109651	0.11942602663393267	0.1142117322455601	0.03980554448203577	0.13401030283286275	0.03978076382474782	0.13392687585164254
1.470930534897817	0.267296434867611	0.2699351908136786	0.3042221168325642	0.3052760432320007	0.3235622298255901	0.32378303544685827	0.3428247276365232	0.3422184736642266	0.3792150934977016	0.37706218879610093	0.11930505864286749	0.11409625084662338	0.03959676771274445	0.1341106707714914	0.039572134118738944	0.1340272391890167
1.4797936313217521	0.26764260161847675	0.27028131155867025	0.3045708674049897	0.3056246232247626	0.323912253491544	0.3241328414344579	0.3431760843390665	0.3425695619277863	0.3795693535619396	0.37741604953148	0.11918418188240795	0.11398085593401457	0.039388743431334916	0.1342099467652531	0.039364255956762406	0.1341265103390583
1.48871013236022	0.2679890620248696	0.27062772433805393	0.3049198877326824	0.3059734724431457	0.3242625347390264	0.3244829049906321	0.3435276864989009	0.3429208961445822	0.3799238358705299	0.3777701339868059	0.11906339656935978	0.11386554771661447	0.03918147017694196	0.13430812445272267	0.039157127884344334	0.1342246829401148
1.4976803598028874	0.26833581360386316	0.27097442665164867	0.3052691750765416	0.3063225881416469	0.3246130706942598	0.3248332232409704	0.34387953110773484	0.34327247331145255	0.3802785371595883	0.37812443891424574	0.11894270291894313	0.11375032640178916	0.038974946486220574	0.1344051974596283	0.038950748444488426	0.1343217506176586
1.5067046373783677	0.26868285385684193	0.2713214159835426	0.30561872668114914	0.30667196755843046	0.32496385846681974	0.3251837932944137	0.34423161514029926	0.34362429040827197	0.3806334541476268	0.3784789610484027	0.11882210114480367	0.11363519219540487	0.038769170893324656	0.13450115939869534	0.03874511617760845	0.13441770698410238
1.5157832907659001	0.2690301802694591	0.27166868980205106	0.3059685397747328	0.30702160791529176	0.3253148951496002	0.32553461224322117	0.344583935554317	0.34397634439791996	0.380988583535528	0.3788336971062907	0.11870159145902738	0.11352014530183875	0.038564141929978035	0.1345960038698948	0.038540229621698785	0.134512545639204
1.5249166476071065	0.269377790311596	0.2720162455596763	0.3063186115691307	0.30737150641762223	0.3256661778187814	0.3258856771629374	0.344936489290473	0.3443286322262519	0.3813439220065204	0.3791886437873094	0.11858117407215496	0.11340518592399412	0.03835985812557752	0.13468972446070637	0.038336087312380585	0.13460626017025845
1.5341050375178134	0.26972568143732056	0.27236408069306695	0.306668939259756	0.307721660254374	0.32601770353379694	0.32623698511236027	0.34528927327238457	0.34468115082206835	0.38169946622615464	0.37954379777321967	0.11846084919319398	0.1132903142633109	0.038156318007224854	0.13478231474622504	0.038132687782923114	0.13469884415206224
1.5433487920999491	0.27007385108484677	0.2727121926229772	0.30701952002556154	0.3080720665980245	0.32636946933730193	0.3265885331335077	0.3456422844065718	0.34503389709708615	0.38205521284227906	0.37989915572811955	0.11834061702963318	0.11317553051978052	0.037953520099790694	0.13487376828921782	0.037930029564343215	0.13479029114731134
1.5526482449535108	0.27042229667649453	0.2730605787542277	0.3073703510290053	0.30842272260454257	0.3267214722551408	0.32694031825158787	0.3459955195824295	0.3453868679459102	0.3824111584850169	0.38025471429842095	0.11822047778745735	0.11306083489196009	0.037751462925971424	0.13496407864036541	0.037728111185462154	0.13488059470653724
1.5620037316886017	0.2707710156186491	0.2734092364756647	0.3077214294160155	0.30877362541335324	0.3270737092963161	0.3272923374749655	0.3463489756721978	0.3457400602460031	0.3827672997667431	0.38061047011282517	0.11810043167115965	0.11294622757698211	0.03755014500634957	0.13505323933844693	0.03752693117291983	0.13496974836836273
1.5714155899375468	0.2711200053017217	0.27375816316012197	0.3080727523159575	0.3091247721473054	0.3274261774529577	0.3276445877951334	0.346702649530935	0.34609347085765946	0.38312363328206267	0.3809664197823027	0.11798047888375564	0.1128317087705704	0.037349564859425755	0.13514124391033278	0.037326488051277806	0.13505774565965822
1.580884159367074	0.27146926310010944	0.27410735616438064	0.30842431684159866	0.30947615991263655	0.3277788737002916	0.32799706618667956	0.34705653799648933	0.34644709662397627	0.3834801556077875	0.3813225599000685	0.11786061962679907	0.11271727866705279	0.037149721001703995	0.13522808587135415	0.0371267803430122	0.13514458009554886
1.5904097816905756	0.2718187863721573	0.27445681282913154	0.30877612008907723	0.30982778579894166	0.3281317949966107	0.328349769607259	0.3474106378894731	0.34680093437082715	0.38383686330291705	0.3816788870415626	0.11774085410039249	0.11260293745937232	0.0369506119477947	0.13531375872548068	0.03692780656871619	0.1352302451800469
1.5999928006804371	0.27216857246011844	0.27480653047893644	0.30912815913786784	0.31017964687913924	0.3284849382832449	0.32870269499756366	0.34776494601323477	0.3471549809068357	0.38419375290861624	0.382035397764428	0.11762118250320301	0.11248868533910421	0.03675223621035073	0.13539825596522803	0.03672956524697213	0.13531473440563957
1.6096335621804478	0.2725186186901158	0.2751565064221896	0.3094804310507495	0.3105317402094394	0.3288383004845311	0.3290558392812925	0.34811945915383385	0.3475092330233483	0.3845508209481958	0.38239208860849017	0.11750160503247692	0.11237452249646533	0.036554592300202415	0.13548157107205583	0.036532054894504284	0.1353980412537723
1.6193324141182788	0.2728689223721048	0.2755067379510812	0.3098329328737742	0.31088406282931286	0.3291918785077856	0.3294091993651238	0.3484741740800152	0.34786368749440993	0.3849080639270931	0.38274895609573784	0.11738212188405212	0.11226044912032987	0.036357678726425036	0.13556369751646713	0.036335274026257025	0.13548015919505474
1.6290897065180392	0.27321948079983455	0.27585722234155907	0.31018566163623473	0.31123661176145834	0.3295456692432747	0.3297627721386863	0.34882908754318326	0.34821834107673755	0.38526547833285185	0.3831059967303028	0.11726273325237196	0.11214646539824098	0.0361614939963637	0.1356446287583637	0.0361392211553877	0.1355610816893602
1.6389057915129117	0.27357029125081156	0.2762079568532927	0.3105386143506341	0.31158938401177294	0.3298996695641883	0.330116554474532	0.3491841962773789	0.34857319050969693	0.38562306063510565	0.38346320699844233	0.11714343933050086	0.11203257151642552	0.03596603661570086	0.13572435824698914	0.03594389479335902	0.13564080218598207
1.6487810233578566	0.27392135098626197	0.2765589387296361	0.31089178801265427	0.31194237656932083	0.33025387632661113	0.3304705432281081	0.34953949699925396	0.34892823251527727	0.38598080728555845	0.38382058336851954	0.11702424031013726	0.1119187676598058	0.03577130508843496	0.13580287942095026	0.03574929344994615	0.1357193141237545
1.6587157584424002	0.27427265725109506	0.27691016519759154	0.3112451796011261	0.31229558640630295	0.3306082863694959	0.33082473523773065	0.3498949864080478	0.349283463798068	0.3863387147179672	0.3841781222909862	0.11690513638162636	0.11180505401201508	0.035577297917047446	0.13588018570889915	0.035555415633336196	0.13579661093134376
1.6687103553034934	0.27462420727386716	0.2772616334677741	0.3115987860779996	0.31264901047802834	0.330962896514638	0.3311791273245578	0.35025066118556514	0.34963888104523555	0.3866967793481262	0.3845358201983661	0.11678612773397697	0.11169143075540773	0.03538401360251697	0.13595627052944081	0.03536225985018504	0.13587268602754676
1.6787651746384535	0.27497599826674596	0.277613340734377	0.31195260438831507	0.31300264572288466	0.33131770356664875	0.3315337162925649	0.3506065179961532	0.34999448092650154	0.3870549975738508	0.3848936735052387	0.1166672145548734	0.11157789807107613	0.03519145064431228	0.13603112729123268	0.03516982460564222	0.1359475328212767
1.6888805793179813	0.2753280274254746	0.27796528417513483	0.31230663146017307	0.3133564890623089	0.33167270431293	0.331888498928518	0.3509625534866789	0.35035026009411935	0.38741336577496077	0.385251678608222	0.11654839703068938	0.11146445613886172	0.03499960754052012	0.13610474939336825	0.034978108403375785	0.13602114471174787
1.6990569343992543	0.2756802919293368	0.2783174609512909	0.3126608642047072	0.31371053740076016	0.3320278955236496	0.3322434720019497	0.3513187642865087	0.3507062151828537	0.38777188031326676	0.38560983188595915	0.11642967534650418	0.11135110513736884	0.0348084827878381	0.1361771302254482	0.03478710974568244	0.13609351508880962
1.7092946071391046	0.2760327889411224	0.2786698682075616	0.31301529951605517	0.31406478762569123	0.33238327395171646	0.33259863226513436	0.35167514700748687	0.35106234280995924	0.3881305375325552	0.38596812969910205	0.1163110496861151	0.11123784524397873	0.03461807488164226	0.13624826316773664	0.03459682713347689	0.136164637332989
1.7195939670072704	0.27638551560709224	0.27902250307210336	0.31336993427133186	0.31441923660752114	0.3327388363327568	0.3329539764530643	0.35203169824391484	0.3514186395751595	0.3884893337585744	0.3863265683902977	0.11619252023205107	0.11112467663486245	0.03442838231605805	0.13631814159155908	0.03440725906640196	0.13623450481590993
1.7299553856997325	0.2767384690569459	0.27937536265647944	0.31372476533060256	0.31477388119960936	0.33309457938509135	0.3333095012834272	0.3523884145725327	0.3517751020606286	0.3888482652990227	0.38668514428417633	0.1160740871655886	0.11101159948499503	0.03423940358399591	0.13638675885936635	0.0342184040428446	0.13630311090031455
1.7403792371521247	0.2770916464037862	0.2797284440556263	0.31407978953685556	0.31512871823822863	0.3334504998097116	0.3336652034565822	0.3527452925524988	0.3521317268309702	0.38920732844353456	0.38704385368733596	0.1159557506667655	0.11089861396816753	0.034051137177176116	0.13645410832494775	0.034030260559969605	0.1363704489402906
1.7508658975532332	0.2774450447440883	0.280081744347822	0.3144350037159774	0.3154837445425397	0.33380659429025833	0.33402107965553873	0.35310232872537173	0.35248851043320023	0.3895665194636705	0.387402692888333	0.11583751091439358	0.11078572025700273	0.03386358158620695	0.13652018333361582	0.03384282711380138	0.13643651228156983
1.76141574535857	0.27779866115766544	0.2804352605946535	0.31479040467672614	0.31583895691456576	0.3341628594929993	0.3343771265459342	0.3534595196150917	0.35284544939672774	0.3899258346129042	0.3877616581576688	0.11571936808607443	0.11067291852296693	0.03367673530060422	0.13658497722243368	0.033656102199230986	0.13650129426157775
1.7720291613040315	0.27815249270763776	0.2807889898409852	0.3151459892107074	0.31619435213916786	0.33451929206680814	0.3347333407760129	0.3538168617279639	0.3532025402333375	0.3902852701266134	0.38812074574777955	0.11560132235821356	0.11056020893638357	0.033490596808830375	0.1366484833203998	0.03347008431006415	0.13656478820971074
1.7827065284196406	0.2785065364403996	0.28114292911492755	0.3155017540923489	0.3165499269840203	0.3348758886431433	0.3350897189766051	0.3541743515526402	0.3535597794371733	0.39064482222206914	0.38847995189302587	0.11548337390603343	0.1104475916664484	0.03330516459840105	0.1367106949488317	0.033284771939131375	0.13662698744775525
1.7934482320433673	0.27886078938558984	0.28149707542780716	0.3158576960788775	0.3169056781995878	0.33523264583602924	0.33544625776110804	0.35453198556010507	0.3539171634847217	0.39100448709842806	0.3888392728096843	0.11536552290359024	0.11033506688124102	0.03312043715589397	0.13677160542141564	0.03310016357827905	0.1366878852898168
1.8042546598350382	0.2792152485560595	0.28185142577413547	0.31621381191029513	0.3172616025191012	0.3355895602420355	0.33580295372546554	0.3548897602036577	0.3542746888347957	0.39136426093672233	0.3891987046959367	0.1152477695237853	0.11022263474774081	0.032936412966929396	0.1368312080443701	0.032916257718376585	0.13674747504263962
1.8151262017903238	0.27956991094784206	0.2822059771315795	0.31657009830935623	0.31761769665853556	0.3359466284402583	0.33615980344814916	0.3552476719188982	0.35463235192852	0.39172413989985316	0.3895582437318638	0.11513011393838132	0.1101102954318384	0.03275309051632114	0.13688949611685075	0.03273305284945316	0.13680575000584838
1.8260632502548164	0.27992477354012407	0.28256072646093305	0.3169265519815453	0.3179739573165883	0.33630384699230237	0.3365168034901406	0.35560571712371314	0.35499014918931665	0.3920841201325834	0.38991788607943706	0.1150125563180167	0.10999804909835023	0.032570468288053434	0.13694646293100732	0.03255054746067465	0.13686270347220386
1.8370661999381863	0.2802798332952145	0.28291567070608653	0.3172831696150549	0.31833038117465645	0.33666121244226266	0.3368739503949132	0.35596389221826086	0.3553480770228906	0.39244419776153094	0.39027762788251175	0.11489509683221873	0.10988589591103372	0.03238854476534492	0.1370021017724099	0.032368740040391586	0.13691832872775933
1.848135447928429	0.2806350871585174	0.283270806794	0.3176399478807654	0.31868696489681736	0.33701872131670796	0.33723124068841515	0.35632219358495987	0.3557061318172169	0.3928043688951639	0.39063746526682136	0.1147777356494195	0.10977383603259756	0.0322073184306948	0.13705640592012003	0.032187629076227964	0.1369726190522158
1.8592713937061955	0.28099053205850194	0.2836261316346743	0.31799688343222265	0.31904370512980673	0.3373763701246635	0.3375886708790535	0.3566806175884746	0.3560643099425281	0.39316462962379495	0.3909973943399722	0.11466047293696933	0.10966186962472023	0.032026787765898845	0.1371093686468754	0.032007213055065264	0.13702556771896468
1.8704744391592067	0.2813461649066754	0.28398164212112437	0.3183539729056194	0.3194005985029999	0.33773415535759543	0.3379462374576772	0.35703916057570495	0.3564226077513017	0.39352497601957753	0.39135741119143885	0.1145433088611526	0.10954999684805856	0.031846951252111566	0.1371609832195162	0.03182749046309574	0.13707716799540037
1.8817449885967616	0.2817019825975554	0.28433733512935183	0.3187112129197751	0.31975764162839176	0.3380920734893954	0.33830393689756266	0.35739781887577415	0.35678102157824976	0.39388540413650236	0.3917175118925599	0.11442624358719988	0.1094382178622667	0.031667807369888834	0.13721124289905617	0.031648459785900585	0.1371274131432756
1.8930834487643238	0.28205798200864307	0.28469320751831884	0.31906860007611704	0.32011483110057853	0.3384501209763657	0.33866176565439876	0.35775658880001876	0.35713954774030715	0.39424591001039516	0.3920776924965355	0.11430927727930505	0.10932653282600552	0.03148935459921631	0.13726014094099526	0.03147011950844991	0.13717629641877238
1.9044902288582053	0.2824141600003962	0.28504925612992243	0.31942613095866196	0.3204721634967397	0.3388082942572054	0.33901972016627296	0.35811546664197846	0.35749818253662274	0.39460648965891415	0.3924379490384246	0.11419241010063821	0.10921494189695977	0.03131159141958584	0.13730767059573168	0.031292468115191596	0.13722381107302795
1.9159657405403292	0.28277051341620446	0.2854054777889696	0.31978380213399915	0.3208296353766208	0.33916658975299724	0.33937779685365843	0.3584744486773882	0.3578569222485501	0.3949671390815501	0.3927982775351443	0.11407564221336203	0.10910344523185077	0.031134516309958116	0.13735382510840566	0.031115504090005075	0.13726995035193568
1.9275103979530908	0.2831270390823624	0.28576186930315095	0.3201416101512716	0.3211872432825156	0.33952500386719375	0.3397359921193999	0.35883353116416705	0.35821576313963716	0.39532785425962413	0.39315867398546717	0.11395897377864367	0.10899204298644913	0.030958127748853315	0.1373985977194252	0.030939225916288393	0.1373147074965857
1.9391246177343011	0.28348373380804565	0.286118427463018	0.32049955154216103	0.32154498373925045	0.33988353298560625	0.3400943023487029	0.359192710342413	0.35857470145562026	0.3956886311562898	0.3935191343700228	0.11384240495667261	0.10888073531559134	0.03078242421442212	0.13744198166477872	0.030763632077070113	0.13735807574391856
1.9508088190322228	0.2838405943852865	0.28647514904195925	0.3208576228208716	0.3219028532541693	0.34024217347639285	0.3404527239091224	0.35955198243439473	0.35893373342441676	0.39604946571653354	0.3938796546512984	0.1137259359066723	0.10876952237319207	0.03060740418440311	0.13748397017610614	0.030588721054916945	0.13740004832635577
1.9625634235206988	0.2841976175889497	0.28683203079617614	0.32121582048411396	0.32226084831711715	0.3406009216900475	0.340811253150551	0.35991134364454536	0.3592928552561171	0.39641035386717677	0.3942402307736395	0.11360956678691835	0.10865840431225816	0.03043306613622576	0.13752455648106832	0.030414491332035	0.13744061847236821
1.9743888554143678	0.2845548001767095	0.28718906946466133	0.32157414101109166	0.32261896540042717	0.3409597739593906	0.3411698864052098	0.36027079015945684	0.3596520631429806	0.396771291516879	0.39460085866325306	0.11349329775474944	0.10854738128490321	0.030259408546999822	0.13756373380354603	0.030240941390317744	0.13747977940677458
1.9862855414839768	0.28491213888902694	0.2875462617691762	0.32193258086348625	0.32297720095890603	0.3413187265995583	0.3415286199876387	0.360630318147875	0.36001135325942973	0.397132274556141	0.3949615342282103	0.11337712896658517	0.10843645344236193	0.030086429893595223	0.13760149536402366	0.030068069711363776	0.13751752435094033
1.9982539110717792	0.285269630449128	0.28790360441422974	0.32229113648544494	0.32333555142982157	0.34167777590799553	0.3418874501946881	0.36098992376069616	0.3603707217620463	0.3974932988573101	0.3953222533584512	0.1132610605779398	0.10832562093500375	0.029914128652643868	0.13763783437961763	0.02989587477650879	0.1375538465229198
2.010294396107033	0.285627271562981	0.288261094087057	0.3226498043035662	0.3236940132328891	0.34203691816444565	0.34224637330550983	0.3613496031309621	0.3607301647895669	0.397854360274584	0.3956830119257879	0.1131450927434379	0.10821488391234775	0.029742503300576928	0.13767274406454533	0.029724355066871766	0.13758873913799619
2.0224074311215867	0.285985058919277	0.2886187274575996	0.32300858072688976	0.32405258277026133	0.3423961496309454	0.34260538558155157	0.36170935237385865	0.3610896784628811	0.3982154546440183	0.3960438057839119	0.11302922561682673	0.10810424252307525	0.029571552313713667	0.13770621763050883	0.029553509063385164	0.13762219540871
2.0345934532655616	0.2863429891894087	0.28897650117848545	0.32336746214688405	0.32441125642651614	0.34275546655181705	0.3429644832665486	0.3620691675867138	0.3614492588850293	0.3985765777835333	0.3964046307684	0.11291345935099453	0.1079936969150465	0.02940127416819749	0.13773824828659542	0.029383335246821574	0.1376542085452428
2.0468529023231294	0.2867010590274503	0.28933441188500936	0.3237264449374354	0.3247700305686462	0.34311486515366246	0.34332366258651925	0.3624290448489957	0.3618089021412007	0.3989377254929208	0.3967654826967209	0.11279779409798374	0.1078832472353127	0.029231667340104295	0.13776882923978917	0.02921383209784878	0.13768477175568705
2.059186220728381	0.2870592650701389	0.28969245619511536	0.32408552545483865	0.3251289015460498	0.343474341645358	0.34368291974975884	0.3627889802223128	0.3621686042987335	0.3992988935538536	0.39712635736824425	0.11268223000900608	0.10777289363013128	0.029062730305451367	0.137797953695312	0.02904499809702976	0.13771387824624526
2.0715938535812968	0.2874176039368555	0.2900506307093777	0.3244447000377874	0.3254878656905212	0.3438338922180505	0.3440422509468359	0.36314896975041444	0.36252836140711475	0.399660077729895	0.39748725056424905	0.11256676723445805	0.10766263624498074	0.028894461540277305	0.1378256148568653	0.028876831724918617	0.1377415212218409
2.084076248663807	0.2877760722296076	0.2904089320109848	0.324803965007366	0.32584691931624327	0.34419351304515355	0.34440165235058884	0.363509009459192	0.3628881694979825	0.40002127376650976	0.3978481580479348	0.1124514059239356	0.1075524752245746	0.02872685952057452	0.13785180592681456	0.02870933146200727	0.13776769388584853
2.0966338564559543	0.2881346665330107	0.29076735666572107	0.3251633166670405	0.3262060587197783	0.3445532002823438	0.3447611201161218	0.36386909535668027	0.3632480245851256	0.4003824773910737	0.3982090755644302	0.11233614622624995	0.10744241071287533	0.028559922722372733	0.13787652010640272	0.028542495788789424	0.13779238944073313
2.109267130152151	0.2884933834142722	0.2911259012219519	0.32552275130265235	0.32656528018006237	0.34491295006755923	0.3451206503808038	0.3642292234330609	0.36360792266448816	0.4007436843128876	0.39856999884080646	0.11222098828944231	0.10733244285311003	0.028393649621834882	0.1378997505964321	0.028376323185868912	0.13781560108849078
2.1219765256775314	0.28885221942317574	0.2914845622106082	0.3258822651824119	0.32692457995839896	0.34527275852099837	0.3454802392642671	0.364589389660666	0.36396785971417245	0.40110489022318974	0.3989309235860895	0.11210593226079851	0.10722257178778347	0.02822803869518964	0.1379214905972077	0.028210812133858454	0.13783732203057752
2.1347625017044103	0.2892111710920646	0.29184333614517066	0.32624185455689225	0.3272839542984531	0.34563262174511844	0.34583988286840595	0.3649495899939822	0.3643278316944429	0.4014660907951699	0.3992918454912731	0.11199097828686545	0.10711279765869341	0.028063088418797122	0.13794173330883552	0.028045961113521756	0.13785754546847784
2.147625519668832	0.2895702349358277	0.2922022195216567	0.3266015156590243	0.3276433994262467	0.3459925358246364	0.34619957727737805	0.36530982036965653	0.3646878345477318	0.4018272816839845	0.39965276022933394	0.11187612651346689	0.10700312060694624	0.027898797269195086	0.13796047193172	0.027881768605729107	0.1378762646038041
2.160566043787228	0.28992940745188467	0.29256120881860626	0.3269612447040926	0.3280029115501547	0.3463524968265292	0.3465593185576039	0.3656700767065013	0.36504786419864443	0.4021884585267718	0.40001366345524564	0.11176137708571521	0.1068935407729694	0.027735163723102474	0.13797769966670614	0.027718233091515998	0.13789347263866603
2.1735845410731627	0.2902886851201728	0.2929203004970691	0.32732103788973166	0.3283624868609017	0.346712500800036	0.34691910275777	0.36603035490550273	0.3654079165539667	0.4025496169426696	0.4003745508059964	0.11164673014803235	0.10678405829652833	0.027572186257504683	0.13799340971563367	0.027555353052159504	0.13790916277625342
2.1866814813541975	0.2906480644031343	0.2932794910005932	0.32768089139592366	0.3287221215315602	0.3470725437766611	0.34727892590883125	0.36639065084982764	0.36576798750267275	0.402910752532833	0.400735417900606	0.11153218584416016	0.10667467331673887	0.02740986334960205	0.13800759528129447	0.02739312696912144	0.13792332822075082
2.199857337288837	0.29100754174570326	0.2936387767552122	0.32804080138499553	0.3290818117175476	0.34743262177017603	0.34763878402401355	0.3667509604048323	0.36612807291593275	0.40327186088045236	0.4010962603401431	0.11141774431717938	0.10656538597208462	0.02724819347686136	0.13802024956787307	0.02723155332410343	0.13793596217770698
2.213112584383593	0.2913671135752945	0.29399815416943514	0.32840076400161816	0.32944155355662585	0.3477927307766242	0.3479986730988184	0.36711127941807187	0.36648816864712236	0.4036329375507729	0.4014570737077444	0.11130340570952356	0.10645619640042903	0.02708717511710823	0.13803136578145825	0.027070630599126844	0.13794705785460337
2.2264477010101436	0.29172677630179356	0.29435761963423707	0.32876077537280685	0.32980134316890203	0.3481528667743273	0.3483585891110287	0.3674716037193117	0.36684827053183444	0.4039939780911174	0.4018178535686366	0.111189170162994	0.10634710473903325	0.026926806748484466	0.13804093713017096	0.026910357276516805	0.13795660846103885
2.2398631684225956	0.29208652631754434	0.294717169523048	0.32912083160791944	0.3301611766568277	0.3485130257238884	0.3487185280207137	0.3678319291205371	0.36720837438788817	0.4043549780309048	0.4021785954701545	0.11107503781877796	0.10623811112456831	0.02676708684946405	0.13804895682433482	0.026750731838898645	0.1379646072088292
2.2533594707748548	0.292446359997342	0.29507680019174537	0.3294809287986594	0.330521050105201	0.34887320356820095	0.3490784857702357	0.3681922514159667	0.367568476015342	0.4047159328816748	0.40253929494176494	0.1109610088174617	0.10612921569313123	0.026608013898975713	0.1380554180773288	0.026591752769309807	0.13797104731278864
2.2669370951380965	0.2928062736984226	0.295436507978646	0.3298410630190774	0.3308809595811693	0.3492333962324556	0.34943845828425896	0.3685525663820656	0.36792857119650746	0.4050768381371118	0.4028999474950903	0.1108470832990474	0.10602041858026083	0.026449586376310563	0.13806031410526032	0.026433418551143006	0.13797592199061626
2.2805965315183476	0.2931662637604552	0.2957962892044977	0.33020123032557247	0.3312409011342306	0.3495935996241474	0.34979844146975586	0.368912869777558	0.36828865569596064	0.40543768927306717	0.4032605486239297	0.1107332614029688	0.10591171992095125	0.026291802761216232	0.1380636381277327	0.026275727668217286	0.13797922446350697
2.294338272874165	0.2935263265055356	0.2961561401724744	0.330561426756898	0.3316008707962399	0.34995380963308725	0.350158431216019	0.36927315734344424	0.36864872526056	0.40579848174758826	0.40362109380428796	0.11061954326810723	0.10580311984966768	0.026134661533950165	0.13806538336822882	0.02611867860481354	0.13798094795645
2.308162815134429	0.2938864582381781	0.2965160571681686	0.33092164833416404	0.33196086458141133	0.3503140221314102	0.35051842339466877	0.36963342480301464	0.3690087756194593	0.40615921100094216	0.4039815784943983	0.11050592903280644	0.10569461850036219	0.02597816117520857	0.1380655430539548	0.02596226984563188	0.1379810856982715
2.3220706572162446	0.29424665524531035	0.2968760364595872	0.3312818910608434	0.3323208784863253	0.35067423297358713	0.35087841385966606	0.3699936678618678	0.36936880248412596	0.40651987245564486	0.40434199813475147	0.1103924188348912	0.10558621600648818	0.02582230016622944	0.13806411041667843	0.025806499875917766	0.13797963092250143
2.336062301042938	0.2946069137962686	0.2972360742971471	0.3316421509227775	0.33268090848993437	0.3510344379964365	0.35123839844732396	0.37035388220792725	0.3697288015483581	0.4068804615164901	0.40470234814812267	0.11027901281167958	0.10547791250101565	0.025667076988804993	0.13806107869294237	0.02565136718140515	0.13797657686724563
2.3501382515621807	0.29496723014279225	0.29759616691367113	0.33200242388818324	0.3330409505535701	0.35139463301913737	0.35159837297631985	0.37071406351146063	0.37008876848830247	0.4072409735705782	0.4050626239396013	0.11016571110000167	0.1053697081164467	0.025512490125279896	0.1380564411242915	0.02549687024836622	0.1379719167758111
2.3642990167642037	0.2953276005190212	0.2979563105243858	0.332362705907661	0.33340100062095196	0.351754813843243	0.3519583332477105	0.37107420742509983	0.37044869896247506	0.4076014039873484	0.40542282089662157	0.11005251383621535	0.10526160298483032	0.02535853805859567	0.13805019095764237	0.025343007563655817	0.1379656438968624
2.378545107700138	0.2956880211414917	0.298316501326918	0.332722992914202	0.3337610546181947	0.3521149762526948	0.35231827504494495	0.37143430958386	0.3708085886117803	0.4079617481186087	0.4057829343889921	0.10993942115622164	0.10515359723778009	0.02520521927229602	0.13804232144572381	0.025189777614674114	0.13795775148479095
2.392877038500453	0.2960484882091352	0.29867673550129525	0.33308328082319955	0.33412110845382	0.352475116013839	0.35267819413388174	0.37179436560516277	0.3711684330595332	0.408322001298571	0.40614295976893033	0.10982643319548076	0.10504569100648592	0.025052532250596116	0.13803282584753163	0.025037178889496303	0.13794823280052526
2.4072953263935135	0.2964089979032771	0.2990370092099444	0.3334435655324584	0.33448115801876627	0.35283522887544266	0.35303808626280525	0.37215437108885874	0.3715282279114823	0.40868215884388437	0.4065028923710955	0.10971355008903025	0.10493788442173298	0.02490047547831864	0.13802169742830017	0.024885209876780223	0.13793708111110448
2.4218004917242455	0.29676954638763475	0.29939731859769114	0.33380384292220533	0.3348411991863992	0.35319531056871	0.3533979471624417	0.37251432161724934	0.371887968755831	0.40904221605366964	0.406862727512621	0.10960077197149917	0.10483017761391529	0.0247490474410057	0.13800892946024135	0.024733869065855174	0.13792428969055948
2.436393057972914	0.29713012980831904	0.2997576597917623	0.33416410885510267	0.3352012278125263	0.3535553568073026	0.3537577725459796	0.37287421275511334	0.37224765116326436	0.4094021682095565	0.4072224604931533	0.10948809897712494	0.1047225707130518	0.02459824662488863	0.137994515222843	0.02458315494671659	0.13790985182026816
2.4510735517740176	0.2974907442938345	0.30011802890178657	0.3345243591762597	0.33556123973540825	0.3539153632873572	0.35411755810908735	0.37323404004973126	0.3726072706869726	0.4097620105757203	0.40758208659488626	0.10937553123977185	0.10461506384880287	0.024448071516927072	0.13797844800301107	0.02443306601007933	0.1378937607890549
2.46584250293529	0.29785138595508165	0.30047842201979835	0.33488458971324847	0.33592123077577457	0.3542753256875067	0.3544772995299349	0.37359379903091267	0.37296682286267874	0.4101217383989218	0.4079416010826001	0.10926306889294393	0.10450765715048486	0.024298520604821405	0.13796072109573743	0.024283600747352807	0.13787600989387272
2.4807004444568266	0.2982120508853586	0.30083883522023946	0.3352447962761161	0.33628119673683754	0.354635239668901	0.35483699246921385	0.37395348521102284	0.37332630320866506	0.4104813469085448	0.40830099920369944	0.10915071206980571	0.10440035074708734	0.02414959237704295	0.1379413278042847	0.02413475765071027	0.1378565924399453
2.4956479125503126	0.2985727351603662	0.30119926455996543	0.33560497465740335	0.33664113340430973	0.3549951008752298	0.3551966325701614	0.3743130940850128	0.3736857072258026	0.41084083131663945	0.4086602761882548	0.10903846090319479	0.10429314476728743	0.02400128532285528	0.13792026144059832	0.023986535213085247	0.1378355017412929
2.510685446658382	0.29893343483820994	0.30155970607824895	0.3359651206321588	0.3370010365464196	0.35535490493274474	0.35555621545858157	0.37467262113044747	0.37404503039757947	0.4112001868179617	0.40901942724904256	0.10892631552564207	0.10418603933946721	0.023853597932292914	0.13789751532566186	0.02383893192815023	0.13781273112088854
2.5258135894740787	0.29929414595940673	0.3019201557967862	0.3363252299579577	0.3373609019139303	0.3557146474502846	0.355915736742871	0.3750320618075373	0.3744042681901322	0.411559408590018	0.40937844758158753	0.10881427606938597	0.10407903459172865	0.02370652869626788	0.13787308279006538	0.023691946290432142	0.1377882739113545
2.54103288696045	0.2996548645468901	0.3022806097197045	0.3366852983749207	0.3377207252401585	0.3560743240193001	0.3562751920140436	0.3753914115591704	0.3747634160522768	0.4119184917931096	0.4097373323642072	0.10870234266639144	0.10397213065190955	0.02356007610649158	0.13784695717404816	0.023545576795246603	0.1377621234551043
2.556343888370238	0.30001558660601674	0.30264106383356865	0.33704532160573236	0.33808050224099384	0.35643393021387954	0.3566345768457569	0.37575066581094385	0.37512246941554234	0.4122774315703768	0.41009607675805604	0.1085905154483643	0.10386532764760217	0.023414238655551145	0.13781913182818073	0.02339982193874235	0.1377342731048401
2.571747146265715	0.3003763081245742	0.3030015141073901	0.3374052953556623	0.3384402286149201	0.35679346159077696	0.3569938867943389	0.37610981997119947	0.3754814236942032	0.4126362230478469	0.4104546759071709	0.10847879454677105	0.10375862570616556	0.02326901483694499	0.1377896001137202	0.023254680217949186	0.1377047162238796
2.5872432165386163	0.30073702507278965	0.3033619564926362	0.33776521531258674	0.3387999000430369	0.35715291368943997	0.3573531173988175	0.376468869431058	0.37584027428531513	0.41299486133448154	0.41081312493851896	0.10836718009285451	0.10365202495474525	0.02312440314503661	0.13775835540288028	0.02311015013076201	0.1376734461867386
2.602832658430207	0.3010977334033389	0.3037223869232407	0.33812507714701057	0.3391595121890828	0.357512282032039	0.3577122641809489	0.3768278095644551	0.3761990165687511	0.4133533415222257	0.4111714189620458	0.10825567221765024	0.10354552552028758	0.022980402075104323	0.13772539107920068	0.022966230175958557	0.13764045637918798
2.6185160345514573	0.3014584290513555	0.3040828013156137	0.33848487651209014	0.339519060699458	0.35787156212349686	0.358071322645248	0.37718663572817823	0.37655764590723684	0.41371165868605736	0.4115295530707242	0.10814427105200557	0.10343912752955674	0.022837010123378576	0.1376907005381156	0.022822918853229623	0.13760574019887883
2.6342939109033563	0.3018191079344438	0.30444319556865496	0.33884460904365904	0.33987854120325023	0.3582307494515216	0.3584302882790202	0.37754534326190603	0.37691615764639086	0.41406980788404046	0.41188752234060527	0.1080329767265952	0.10333283110915192	0.022694225787045497	0.13765427718735168	0.022680214663203913	0.1375692910558115
2.6501668568973313	0.30217976595268903	0.3048035655637662	0.3392042703602521	0.3402379493122603	0.35858983948663775	0.35878915655239385	0.3779039274882468	0.3772745471147626	0.4144277841573761	0.4122453218308712	0.1079217893719401	0.10322663638552257	0.022552047564241562	0.13761611444714106	0.0225381161074516	0.137531102372634
2.666135445375801	0.3025403989886711	0.30516390716486447	0.3395638560631327	0.3405972806210281	0.3589488276822202	0.35914792291835373	0.37826238371277976	0.37763280962387297	0.4147855825304573	0.41260294658388696	0.10781070911842372	0.10312054348498698	0.022410473954101562	0.13757620575083251	0.022396621688493212	0.1374911675849262
2.6822002526328483	0.30290100290747773	0.30552421621839754	0.33992336173631954	0.34095653070686127	0.35930770947452884	0.3595065828127756	0.37862070722409596	0.3779909404682557	0.4151431980109241	0.41296039162525555	0.10769973609631013	0.10301455253374672	0.02226950345676748	0.13753454454520408	0.022255729909847588	0.1374494801419388
2.6983618584350144	0.3032615735567196	0.30588448855335904	0.34028278294661535	0.3413156951298635	0.35966648028274395	0.3598651316544621	0.37897889329384193	0.3783489349255004	0.41550062558971973	0.4133176519638737	0.10758887043576172	0.10290866365790555	0.02212913457337784	0.13749112429087518	0.022115439275999904	0.13740603350667868
2.71462084604223	0.30362210676654483	0.30624471998130454	0.3406421152436361	0.34167476943296415	0.360025135509003	0.3602235648451791	0.37933693717676303	0.37870678825629533	0.4158578602411486	0.41367472259198806	0.10747811226685679	0.10280287698348445	0.02198936580612454	0.13744593846281816	0.021975748292470954	0.13736082115651982
2.730977802228858	0.303982598349657	0.3066049062963705	0.34100135415984195	0.34203374914195034	0.36038367053843895	0.36058187776969464	0.3796948341107492	0.3790644957044741	0.41621489692293556	0.4140315984852547	0.10736746171960691	0.10269719263644045	0.021850195658238647	0.13739898055062838	0.021836655465794053	0.13731383658362972
2.747433317304874	0.30434304410133056	0.30696504327529034	0.34136049521056794	0.34239262976549684	0.360742080739218	0.36094006579581656	0.3800525793168804	0.3794220524970594	0.416571730576285	0.414388274602797	0.10725691892397535	0.10259161074268235	0.021711622633993954	0.1373502440590073	0.02169815930353103	0.13726507329516835
2.763987985137163	0.3047034397994308	0.3073251266774157	0.34171953389405735	0.3427514067952007	0.36110036146258073	0.3612981242744336	0.3804101679994748	0.3797794538443121	0.41692835612594376	0.41474474588726706	0.1071464840098943	0.10248613142808832	0.021573645238778028	0.137299722508331	0.021560258314321956	0.13721452481414076
2.780642403170963	0.3050637812044318	0.3076851522447357	0.3420784656914946	0.34311007570561486	0.3614585080428829	0.36165604853955646	0.3807675953461374	0.380136694939779	0.4172847684802632	0.41510100726490823	0.10703615710728494	0.10238075481852281	0.02143626197905313	0.13724740943500535	0.02142295100785141	0.1371621846793687
2.797397172451417	0.3054240640594378	0.30804511570189846	0.342437286067041	0.34346863195428284	0.36181651579763796	0.36201383390835984	0.38112485652781003	0.38049377096034276	0.4176409625312642	0.4154570536456179	0.1069259383460726	0.10227548103985566	0.021299471362389966	0.13719329839167926	0.021286235894903527	0.13710804644622954
2.8142528976452668	0.30578428409020286	0.3084050127562333	0.342795990467869	0.3438270709817754	0.3621743800275598	0.36237147568122646	0.3814819466988214	0.380850677066272	0.41799693315470127	0.4158128799230121	0.10681582785620719	0.1021703102179759	0.02116327189746592	0.1371373829479694	0.021150111487365564	0.13705210368704002
2.831210187062679	0.3061444370051545	0.3087648390977733	0.34315457432420077	0.3441853882117276	0.3625320960166082	0.36272896914179154	0.38183886099694114	0.38120740840127443	0.4183526752101312	0.4161684809744918	0.10670582576768095	0.10206524247881295	0.02102766209411655	0.1370796566908723	0.02101457629821013	0.13699434999135462
2.848269652679189	0.30650451849541543	0.3091245903992805	0.34351303304934455	0.3445435790508771	0.3628896590320341	0.3630863095569881	0.3821955945434315	0.38156396009254895	0.4187081835409796	0.4165238516613098	0.10659593221054624	0.10196027794835183	0.020892640463284096	0.1370201132249491	0.020879628841537823	0.13693477896649142
2.865431910157798	0.3068645242348281	0.3094842623162694	0.3438713620397344	0.3449016388891033	0.36324706432442566	0.36344349217709443	0.38255214244310276	0.3819203272508406	0.41906345297461095	0.4168789868286395	0.10648614731493473	0.10185541675265228	0.020758205517111605	0.13695874617314985	0.020745267632607423	0.13687338423817152
2.882697578871184	0.3072244498799802	0.30984385048703506	0.3442295566749708	0.3452595630994693	0.363604307127759	0.3638005122357829	0.3829084997843703	0.3822765049704971	0.4194184783224005	0.41723388130564576	0.1063764712110766	0.10175065901786501	0.020624355768900315	0.13689554917704072	0.02061149118781458	0.13681015945067543
2.900067281924058	0.30758429107022967	0.3102033505326785	0.344587612317861	0.3456173470382615	0.3639613826594439	0.3641573649501676	0.3832646616393097	0.3826324883295243	0.4197732543798045	0.4175885299055546	0.10626690402931721	0.10164600487025172	0.020491089733111423	0.1368305158971168	0.020478298024700692	0.13674509826738301
2.9175416461756507	0.30794404342773246	0.3105627580571353	0.3449455243144621	0.3459749860450342	0.3643182861203771	0.36451404552085664	0.383620623063717	0.3829882723896452	0.42012777592643596	0.4179429274257273	0.10615744590013793	0.10154145443620012	0.020358405925433587	0.1367636400136547	0.020345686662009754	0.1366781943713562
2.9351213022623317	0.30830370255746986	0.31092206864720484	0.3453032879941239	0.34633247544265233	0.364675012694992	0.36487054913200234	0.38397637909716714	0.38334385219635964	0.42048203772613796	0.41829706864773375	0.10604809695417425	0.1014370078422454	0.02022630286273852	0.13669491522676935	0.020213655619649273	0.13660944146563736
2.952806884620376	0.3086632640472783	0.31128127787258053	0.34566089866953414	0.34668981053733744	0.36503155755131284	0.3652268709513556	0.38433192476307576	0.38369922277900426	0.42083603452706086	0.4186509483374283	0.10593885732223465	0.10133266521508513	0.020094779063134283	0.13662433525720985	0.020082203418732902	0.13653883327388883
2.970599031508854	0.30902272346787873	0.3116403812858806	0.34601835163676414	0.34704698661871336	0.365387915841008	0.36558300613031863	0.3846872550687615	0.38405437915081525	0.4211897610617405	0.4190045612450266	0.10582972713532059	0.10122842668160002	0.01996383304594218	0.1365518938465442	0.019951328581576888	0.13646636354060604
2.9884983850326714	0.309382076372908	0.31199937442268066	0.3463756421753155	0.3474039989598537	0.36574408269944536	0.36593894980400155	0.38504236500550865	0.3844093163089913	0.42154321204717604	0.41935790210518376	0.10572070652464383	0.10112429236887135	0.01983346333174829	0.13647758475786986	0.019821029631721387	0.13639202603185652
3.006505591165733	0.3097413182989506	0.31235825280154617	0.3467327655481685	0.34776084281733044	0.36610005324574924	0.3662946970912778	0.3853972495486329	0.38476402923475767	0.42189638218491227	0.41971096563707394	0.10561179562164769	0.10102026240419833	0.019703668442360822	0.1364014017760411	0.01969130509392869	0.1363158145354788
3.0246212997742656	0.310100444765572	0.3127170119240677	0.34708971700183083	0.3481175134312637	0.36645582258285686	0.3666502430948427	0.385751903657547	0.3851185128934331	0.42224926616112013	0.4200637465444717	0.10550299455802628	0.1009163369151189	0.019574446900854525	0.13632333870830848	0.019562153494204537	0.13623772286184987
3.0428461646402667	0.3104594512753528	0.31307564727489534	0.34744649176638875	0.3484740060253724	0.366811385797579	0.36700558290127216	0.3861063222758284	0.38547276223449584	0.4226018586466813	0.4204162395158343	0.1053943034657427	0.10081251602942636	0.019445797231615103	0.13624338938492997	0.019433573359830092	0.13615774484424037
3.0611808434850984	0.31081833331392433	0.3134341543217762	0.34780308505555846	0.34883031580702706	0.3671667379606594	0.3673607115810839	0.38646050033128815	0.3858267721916537	0.42295415429727307	0.4207684392243866	0.1052857224770499	0.10070879987518958	0.01931771796026105	0.13616154765925614	0.01930556321931043	0.1360758743391557
3.079625997993227	0.31117708635000396	0.3137925285155903	0.3481594920667387	0.3491864379673018	0.3675218741268356	0.36771562418879716	0.38681443273604055	0.3861805376829117	0.42330614775345393	0.4211203403282045	0.10517725172450998	0.10060518858077114	0.019190207613705823	0.13607780740839814	0.01917812160242427	0.13599210522690441
3.0981822938360946	0.31153570583543283	0.3141507652903902	0.34851570798106435	0.3495423676810298	0.3678767893349025	0.368070315762997	0.38716811438657467	0.3865340536106451	0.4236578336407517	0.42147193747030376	0.10506889134101496	0.10050168227484683	0.019063264720193374	0.1359921625340661	0.019051247040252406	0.13590643141229464
3.116850400696155	0.31189418720521506	0.31450886006344053	0.348871727963463	0.34989810010685907	0.3682314786077763	0.3684247813263981	0.3875215401638276	0.3868873148616707	0.42400920656975405	0.42182322527872773	0.10496064145980488	0.10039828108642301	0.01893688780926439	0.13590460696249806	0.01892493806516171	0.13581884682484713
3.135630992291033	0.31225252587755603	0.3148668082352582	0.34922754716270993	0.3502536303873085	0.3685859369525596	0.36877901588591006	0.3878747049332582	0.38724031630732186	0.4243602611361976	0.42217419836663667	0.10485250221449041	0.1002949851448598	0.018811075411765188	0.13581513464524164	0.01879919321079271	0.13572934541933535
3.1545247463978408	0.3126107172539036	0.31522460518965445	0.3495831607114867	0.35060895364882677	0.3689401593606078	0.36913301443270363	0.3882276035449224	0.3875930528035222	0.42471099192106165	0.42252485133239975	0.10474447373907061	0.10019179457988567	0.01868582605988145	0.13572373955965134	0.018674011012118186	0.1356379211763965
3.1735323448776414	0.3129687567189898	0.315582246293778	0.34993856372643956	0.35096406500185134	0.3692941408075974	0.3694867719422795	0.3885802308335505	0.38794551919086345	0.4250613934906607	0.4228751787596877	0.1046365561679552	0.10008870952162065	0.018561138287141787	0.13563041570935752	0.018549390005421884	0.1355445681030858
3.192654473700048	0.3133266396408734	0.31593972689815825	0.35029375130823953	0.35131895954086895	0.369647876253595	0.36984028337453717	0.388932581618625	0.3882977102946824	0.4254114603967411	0.4232251752175666	0.1045287496359846	0.09998573010059342	0.018437010628389316	0.13553515712470698	0.01842532872829139	0.13544928023299008
3.211891822967991	0.3136843613709835	0.3162970423367512	0.3506487185416441	0.3516736323444778	0.37000136064312733	0.37019354367384494	0.38928465070446044	0.3886496209251413	0.42576118717657707	0.42357483526059464	0.10442105427845001	0.09988285644776353	0.01831344161984738	0.13543795786334556	0.018301825719673204	0.13535205162725106
3.2312450869426166	0.31404191724416525	0.3166541879269855	0.3510034604955594	0.35202807847545053	0.37035458890525397	0.3705465477691133	0.38963643288028427	0.3890012458773072	0.4261105683530689	0.4239241534289185	0.10431347023111448	0.0997800886945372	0.018190429799089358	0.13533881201072973	0.01817887951983721	0.13525287637473582
3.2507149640683446	0.3143993025787253	0.3170111589698093	0.35135797222310455	0.3523822929807981	0.37070755595363986	0.37089929057386645	0.3899879229203194	0.3893525799312354	0.4264595984348439	0.42427312424837277	0.10420599763023408	0.099677426972793	0.01806797370505997	0.13523771368062398	0.01805648867039622	0.13515174859256263
3.2703021569980693	0.3147565126764793	0.3173679507497394	0.3517122487616764	0.35273627089183623	0.37106025668663	0.371251766986318	0.3903391155838679	0.3897036178520518	0.42680827191635684	0.42462174223058036	0.10409863661257829	0.0995748714148961	0.017946071878052194	0.13513465701539928	0.017934651714323735	0.13504866242675462
3.2900073726185273	0.31511354282280013	0.3177245585349102	0.35206628513301563	0.3530900072242513	0.37141268598732463	0.37160397188944644	0.3906900056153961	0.39005435439003855	0.42715658327799316	0.42497000187305395	0.10399138731545257	0.09947242215372298	0.017824722859774766	0.13502963618699937	0.01781336719596993	0.13494361205283667
3.3098313220758016	0.31547038828666757	0.31808097757712556	0.3524200763432755	0.35344349697816985	0.37176483872365795	0.37195590015107316	0.39104058774462147	0.3904047842807204	0.4275045269861743	0.42531789765930045	0.10388424987671727	0.09937007932267884	0.01770392519331132	0.13492264539718235	0.017692633661036794	0.13483659167602013
3.329774720800988	0.3158270443207188	0.31843720311190915	0.3527736173830895	0.3537967351382264	0.372116709748475	0.3723075466239397	0.3913908566866006	0.3907549022449519	0.4278520974934625	0.42566542405892477	0.10377722443481159	0.09926784305572027	0.017583677423132826	0.134813678877876	0.017572449656588773	0.13472759553188496
3.349838288536016	0.3161835061613003	0.3187932303585593	0.3531269032276425	0.35414971667363565	0.3724682938996125	0.3726589061457888	0.391740807141819	0.3911047029890073	0.42819928923867	0.42601257552773775	0.10367031112877415	0.09916571348737441	0.017463978095113575	0.13470273089208717	0.01745281373109364	0.13461661788711865
3.370022749359618	0.31653976902852043	0.31914905452020176	0.35347992883674195	0.35450243653826397	0.37281958599997983	0.3730099735394456	0.39209043379628133	0.39145418120467046	0.4285460966469672	0.4263593465078638	0.10356351009826364	0.0990636907527591	0.01734482575653651	0.13458979573414354	0.017333724434401176	0.1345036530396868
3.390328831713469	0.3168958281263041	0.31950467078384603	0.35383268915489074	0.354854889670702	0.37317058085764154	0.37336074361289984	0.39243973132160437	0.3918033315693274	0.42889251412999374	0.4267057314278497	0.103456821483582	0.09896177498760693	0.017226218956096773	0.13447486773037554	0.017215180317752043	0.13438869531974262
3.4107572684284713	0.3172516786424481	0.31986007432044194	0.35418517911136155	0.3552070709943413	0.373521273265902	0.3737112111593913	0.3927886943751114	0.39215214874606025	0.4292385360859724	0.42705172470277836	0.10335024542569707	0.09885996632828213	0.01710815624391948	0.13435794123959965	0.017097179933793782	0.13427173908978318
3.431308796751202	0.3176073157486767	0.32021526028493696	0.35453739362027215	0.3555589754174482	0.3738716580033904	0.3740613709574937	0.3931373175999264	0.3925006273837415	0.42958415689982116	0.42739732073437964	0.1032437820662624	0.09875826491180544	0.016990636171520634	0.13423901065357313	0.01697972183655949	0.13415277874538845
3.4519841583705158	0.3179627346007001	0.3205702238163356	0.35488932758066205	0.3559105978332424	0.3742217298341469	0.37441121777120273	0.39348559562507157	0.39284876211713055	0.42992937094327005	0.427742513911146	0.10313743154764204	0.09865667087587239	0.016873657291881727	0.13411807039764767	0.016862804581517565	0.1340318087158039
3.47278409944432	0.3183179303382732	0.32092496003775955	0.3552409758765714	0.35626193311997567	0.37457148350771274	0.37476074635002404	0.3938335230655661	0.3931965475669728	0.43027417257497896	0.42808729860844863	0.10303119401293155	0.09855518435887747	0.016757218159403564	0.13399511493140892	0.01674642672554505	0.13390882346440947
3.4937093706264992	0.3186728980852555	0.3212794640565092	0.3555923333771195	0.35661297614101134	0.3749209137592181	0.3751099514290636	0.394181094522525	0.3935439783400981	0.43061855614065575	0.4284316691886552	0.10292506960598093	0.09845380549993404	0.016641317329931127	0.1338701387489465	0.01663058682694185	0.13378381748928803
3.514760727094002	0.3190276329496723	0.321633730964126	0.35594339493658655	0.3569637217449062	0.3752700153094745	0.37545882772911804	0.39452830458326127	0.39389104902952177	0.4309625159731776	0.4287756200012497	0.1028190584714178	0.0983525344388959	0.01652595336073759	0.13374313637949342	0.016515283445407647	0.1336567853235664
3.535938928574102	0.31938213002377686	0.32198775583645645	0.3562941553944951	0.3573141647654925	0.37561878286506595	0.37580736995676717	0.3948751478213883	0.39423775421454726	0.4313060463927126	0.4291191453829528	0.10271316075467044	0.09825137131638068	0.016411124810558064	0.1336141023881794	0.016400515142104055	0.13352772153635328
3.557244739371806	0.3197363843841147	0.32234153373371716	0.3566446095756942	0.35766430002196314	0.3759672111184445	0.3761555728044695	0.3952216187969239	0.39458408846087084	0.4316491417068447	0.42946223965784575	0.10260737660198889	0.098150316273791	0.016296830239582505	0.13348303137635753	0.016286280479624438	0.13339662073313718
3.578678928397448	0.32009039109158843	0.32269505970056106	0.3569947522904439	0.3580141223189562	0.3763152947480245	0.3765034309506562	0.3955677120563974	0.394930046320686	0.43199179621069894	0.4298048971374939	0.10250170616047218	0.09804936945333695	0.016183068209466356	0.13334991798235762	0.0161725780219939	0.13326347755617007
3.600242269194432	0.32044414519152337	0.3230483287661456	0.3573445783345024	0.3583636264466428	0.3766630284182808	0.3768509390598293	0.39591342213295627	0.39527562233279184	0.432334004187069	0.4301471121210741	0.10239614957808796	0.09794853099805816	0.016069837283302135	0.1332147568817419	0.01605940633467995	0.13312828668520638
3.6219355399671502	0.32079764171373487	0.32340133594420006	0.35769408248921214	0.35871280718081416	0.377010406779845	0.37719809178265906	0.3962587435464744	0.39562081102269997	0.4326757599065454	0.43048887889550086	0.10229070700369834	0.09784780105184662	0.01595713602566029	0.13307754278817185	0.01594676398460315	0.1329910428380714
3.643759523609069	0.321150875672598	0.3237540762330976	0.3580432595215912	0.35906165928297246	0.37735742446960774	0.37754488375608514	0.39660367080366443	0.39596560690274646	0.4330170576276479	0.43083019173555764	0.10218537858708239	0.09774717975946932	0.015844963002578538	0.13293827045377782	0.0158346495401247	0.13285174077101658
3.6657150077309777	0.32150384206711546	0.32410654461592436	0.3583921041844212	0.35941017750042065	0.37770407611081747	0.37789130960341605	0.3969481983981876	0.3963100044722021	0.43335789159695604	0.4311710449040266	0.10208016447896148	0.09764666726659196	0.015733316781568973	0.13279693466989784	0.015723061571076613	0.13271037527967167
3.6878027846894206	0.321856535880991	0.324458736060554	0.35874061121634143	0.35975835656635646	0.3780503563131861	0.378237363934435	0.3972923208107696	0.3966539982173871	0.4336982560492453	0.4315114326518227	0.1019750648310221	0.09754626371980075	0.015622195931628724	0.13265353026754667	0.01561199864874041	0.13256694119927204
3.710023651615288	0.32220895208269973	0.3248106455197201	0.35908877534194095	0.36010619119996484	0.3783962596729905	0.3785830413455011	0.3976360325093141	0.39699758261178436	0.43403814520762113	0.4318513492181274	0.10187007979594105	0.09744596926662605	0.01551159902321153	0.13250805211791317	0.015501459345850677	0.13242143340522716
3.732378410442586	0.322561085625563	0.3251622679310922	0.35943659127185373	0.36045367610651424	0.3787417807731806	0.37892833641965756	0.39797932794902063	0.3973407521161575	0.4343775532836582	0.4321907888305262	0.10176520952740944	0.09734578405556706	0.015401524628272156	0.13236049513312764	0.015391442236632358	0.132273846814158
3.7548678679373717	0.32291293144782274	0.32551359821735154	0.35978405370285466	0.3608008059774528	0.37908691418348456	0.37927324372673815	0.39832220157250214	0.39768350117866735	0.43471647447753864	0.4325297457051456	0.10166045418015765	0.09724570823611303	0.015291971320227304	0.1322108542665461	0.01528194589674925	0.13212417638379748
3.777492835726878	0.3232644844727175	0.32586463128626914	0.3601311573179571	0.36114757549050674	0.3794316544605193	0.379617757823476	0.39866464780990557	0.3980258242349928	0.43505490297819377	0.4328682140467936	0.1015558139099804	0.09714574195876945	0.015182937674023123	0.1320591245138445	0.015172968903353734	0.13197241711411323
3.8002541303288	0.3236157396085605	0.3262153620307845	0.3604778967865122	0.36149397930978017	0.37977599614790036	0.37996187325361463	0.3990066610790334	0.39836771570845136	0.43539283296344694	0.4332061880491011	0.10145128887376148	0.09704588537508062	0.01507442226604816	0.13190530091301866	0.01506450983507257	0.13181856404763437
3.823152573180761	0.3239666917488179	0.32656578532908603	0.3608242667643093	0.3618400120858558	0.3801199337763531	0.3803055845480193	0.3993482357854664	0.3987091700101221	0.43573025860015807	0.43354366189466575	0.10134687922949875	0.09694613863765397	0.014966423674204421	0.13174937854520863	0.014956567271982024	0.13166261227000575
3.8461889906699622	0.32431733577218874	0.32691589604469234	0.3611702618936772	0.3621856684558977	0.38046346186382657	0.3806488862247905	0.3996893663226887	0.39905018153896993	0.43606717404436984	0.43388062975519615	0.10124258513633057	0.09684650190018429	0.01485894047789138	0.13159135253546594	0.014849139795666488	0.13150455691076957
3.8693642141629967	0.3246676665426865	0.3272656890265354	0.3615158768035885	0.36253094304375494	0.38080657491560865	0.3809917727893794	0.40003004707221446	0.39939074468197194	0.43640357344145636	0.434217085791659	0.10113840675456083	0.09674697531747992	0.014751971257997099	0.1314312180531232	0.014742225989181179	0.13134439314391955
3.892679080035866	0.32501767890972144	0.3276151591090449	0.3618611061097638	0.36287583046006766	0.38114926742444205	0.3813342387347045	0.4003702724037153	0.3997308538142447	0.436739450926273	0.43455302415442915	0.10103434424568443	0.09664755904548404	0.014645514596905329	0.1312689703123766	0.014635824437057465	0.13118211618828468
3.9161344297041563	0.3253673677081851	0.32796430111223285	0.36220594441477855	0.3632203253023733	0.38149153387064255	0.3816762785412691	0.40071003667515087	0.400070503299174	0.4370748006233081	0.4348884389834379	0.10093039777241407	0.09654825324130334	0.014539569078520387	0.13110460457315298	0.014529933725318855	0.13101772130835343
3.9397311096534064	0.325716727758535	0.3283131098417817	0.36255038630817044	0.36356442215521584	0.3818333687222191	0.38201788667728187	0.40104933423289957	0.4004096874885457	0.4374096166468368	0.43522332440832684	0.10082656749870603	0.09644905806323079	0.014434133288220963	0.13093811614130857	0.014424552441461458	0.1308512038147427
3.963469971469652	0.326065753866881	0.3286615800891312	0.36289442636654823	0.36390811559025454	0.3821747664349937	0.38235905759877675	0.4013881594118913	0.4007484007226778	0.437743893101076	0.4355576745486011	0.10072285358978747	0.09634997367077182	0.014329205812903645	0.1307695003695244	0.01431967917448329	0.13068255906492254
3.987351871870168	0.3264144408250741	0.329009706631569	0.3632380591537039	0.3642514001663765	0.38251572145272555	0.3826997857497379	0.40172650653574316	0.40108663733055533	0.43807762408034223	0.4358914835137861	0.10061925621218157	0.09625100022466901	0.014224785240968707	0.13059875265791732	0.014215312514862077	0.13051178246371364
4.01137767273438	0.3267627834107947	0.32935748423232064	0.3635812792207232	0.3645942704298088	0.3828562282072345	0.38304006556222175	0.4020643699168945	0.40142439162996607	0.4384108036692103	0.43622474540358386	0.10051577553373627	0.09615213788692953	0.014120870162311228	0.13042586845435267	0.01411145105456768	0.13033886946389828
4.035548241134971	0.32711077638764385	0.3297049076406424	0.3639240811061011	0.364936720914233	0.3831962811185269	0.38337989145648516	0.4024017438567461	0.4017616579276379	0.4387434259426743	0.43655745430803417	0.10041241172364991	0.09605338682084905	0.014017459168342405	0.13025084325532532	0.014008093387057663	0.130163815566803
4.059864449369175	0.32745841450523433	0.33005197159191396	0.3642664593358552	0.36527874614090133	0.3835358745949234	0.3837192578411107	0.4027386226457987	0.4020984305193783	0.43907548496631027	0.4368896043076742	0.10030916495249984	0.09595474719103927	0.013914550851986007	0.13007367260664182	0.013905238107280837	0.12998661632306607
4.08432717499025	0.3278056924992848	0.3303986708077344	0.36460840842364434	0.3656203406187536	0.38387500303318844	0.3840581591131383	0.40307500056379514	0.40243470369021533	0.4394069747964409	0.43722118947370336	0.10020603539226836	0.09585621916345419	0.013812143807665045	0.12989435210380407	0.01380288381169148	0.12980726733322
4.108937300839158	0.32815260509171384	0.33074499999601736	0.36494992287088557	0.36596149884453677	0.38421366081866	0.3843965896581943	0.4034108718798634	0.40277047171453995	0.439737889480302	0.43755220386814725	0.10010302321637263	0.09575780290541532	0.01371023663130444	0.12971287739254933	0.013701029098226236	0.1296257642481038
4.133695715076422	0.32849914699073585	0.3310909538510896	0.36529099716687446	0.3663022153029249	0.38455184232538225	0.38473454385062467	0.403746230852661	0.40310572885625096	0.4400682230562108	0.43788264154402495	0.1000001285996915	0.09565949858564099	0.013608827920351452	0.12952924416985923	0.013599672566312115	0.12944210276958756
4.15860331121418	0.3288453128909587	0.33143652705378907	0.36563162578890657	0.36664248446664116	0.3848895419162399	0.3850720160536285	0.4040810717305212	0.4034404693689001	0.44039796955373617	0.4382124965455177	0.0998973517185927	0.09556130637427086	0.013507916273763243	0.12934344818431498	0.013498812816880701	0.12925627865138267
4.183660988148428	0.32919109747348213	0.33178171427156633	0.3659718032024	0.3669823007965819	0.38522675394309347	0.3854090006193945	0.4044153887516024	0.40377468749584056	0.4407271229938707	0.4385417629081397	0.09979469275096434	0.09546322644289382	0.013407500292008656	0.12915548523673692	0.013398448452365486	0.129068287699468
4.208869650191461	0.3295364954059978	0.33212651015858524	0.36631152386102045	0.367321658741941	0.3855634727469163	0.38574549188923735	0.4047491761440366	0.4041083774703766	0.4410556773892047	0.4388704346589103	0.09969215187624013	0.09536525896457786	0.01330757857704068	0.12896535118069608	0.013298578076660128	0.12887812577251623
4.2342302071045115	0.3298815013428904	0.33247090935582607	0.36665078220680547	0.3676605527403365	0.3858996926579329	0.38608148419373656	0.40508242812608125	0.4044415335159131	0.4413836267441013	0.43919850581652825	0.09958972927543155	0.09526740411389385	0.013208149732352403	0.12877304192342365	0.01319920029519217	0.12868578878304504
4.259743574130585	0.33022610992534124	0.33281490649119166	0.36698957267029436	0.3679989772179398	0.3862354079957608	0.3864169718528783	0.4054151389062735	0.404774149846111	0.4417109650548759	0.43952597039154917	0.09948742513115445	0.09516966206694649	0.013109212362941491	0.12857855342639368	0.013100313714871525	0.12849127269771543
4.285410672027485	0.3305703157814315	0.3331584961796109	0.36732788967065555	0.3683369265896042	0.3865706130695513	0.3867519491761964	0.4057473026835846	0.40510622066503954	0.4420376863099743	0.4398528223865619	0.09938523962766069	0.09507203300140056	0.013010765075308406	0.12838188170562148	0.013001916944099356	0.12829457353788598
4.311232427101037	0.3309141135262483	0.3335016730231479	0.3676657276158176	0.36867439525899665	0.38690530217813385	0.38708641046291625	0.4060789136475766	0.4054377401673345	0.44236378449015473	0.4401790557963701	0.09928317295086661	0.09497451709651246	0.012912806477461736	0.12818302283264416	0.012904008592776961	0.12809568738047972
4.337209771238533	0.3312574977619916	0.33384443161111	0.36800308090260203	0.36901137761873104	0.387239469610161	0.3874203500021013	0.4064099659785614	0.40576870253835484	0.442689253568672	0.4405046646081737	0.09918122528838308	0.09487711453315356	0.012815335178928855	0.12798197293510327	0.012806587272299552	0.12789461035845306
4.363343641942354	0.33160046307808205	0.3341867665201575	0.3683399439168556	0.3693478680505017	0.3875731096442563	0.3877537620727988	0.40674045384776025	0.40609910195434346	0.44301408751146176	0.4408296428017526	0.09907939682954664	0.09477982549384502	0.012718349790741712	0.12777872819728486	0.012709651595555371	0.1276913386615206
4.389634982363801	0.3319430040512718	0.3345286723144163	0.36867631103358767	0.36968386092522054	0.38790621654916185	0.3880866409441902	0.4070703714174672	0.40642893258258894	0.443338280277329	0.4411539843496528	0.0989776877654489	0.09468265016278316	0.012621848925432388	0.1275732848607305	0.012613200176931905	0.1274858685368372
4.416084741337141	0.33228511524575416	0.33487014354558936	0.36901217661710534	0.3700193506031538	0.3882387845838899	0.38841898087574045	0.4073997128412115	0.406758188581588	0.4436618258181367	0.44147768321737424	0.09887609828896803	0.09458558872586974	0.012525831197054416	0.1273656392250757	0.01251723163229812	0.12727819628935322
4.442693873413836	0.332626791213277	0.33521117475307205	0.3693475350211526	0.3703543314340612	0.3885708079978738	0.3887507761173503	0.4077284722639237	0.4070868641012115	0.4439847180789971	0.4418007333635599	0.09877462859479952	0.09448864137074287	0.012430295221158794	0.1271557876484195	0.012421744579026672	0.12706831828288045
4.469463338897009	0.3329680264932569	0.3355517604640679	0.3696823805890507	0.37068879775733754	0.38890228103112273	0.3890820209095111	0.40805664382210394	0.40741495328287103	0.44430695099846534	0.4421231287401887	0.09867327887948871	0.09439180828680567	0.012335239614809979	0.1269437265483191	0.012326737635990348	0.1268562309405752
4.49639410387609	0.3333088156128941	0.3358918951937056	0.3700167076538397	0.3710227439021549	0.38923319791437677	0.38941270948345974	0.4083842216439898	0.40774245025968797	0.44462851850873464	0.44244486329276794	0.09857204934145969	0.09429508966525589	0.012240662996564566	0.1267294524020457	0.01223220942352743	0.12664193074532193
4.523487140261684	0.33364915308728915	0.336231573445157	0.37035051053842133	0.3713561641876053	0.3895635528692636	0.3897428360613354	0.4087111998497279	0.4080693491566632	0.44494941453583275	0.442765930960529	0.09847094018105008	0.09419848569911929	0.012146563986493497	0.12651296174753668	0.01213815856348699	0.12642541424079923
4.550743425820648	0.3339890334195612	0.3365707897097585	0.3706837835557043	0.3716890529228486	0.38989334010845833	0.3900723948563398	0.409037572551547	0.4083956440908505	0.4452696329998219	0.44308632567662587	0.09836995160054195	0.09410199658327684	0.012052941206172285	0.12629425118394977	0.0120445836792058	0.126206678031906
4.578163944211368	0.3343284511009682	0.33690953846713134	0.3710165210087507	0.3720214044072576	0.3902225538358431	0.3904013800728967	0.40936333385393164	0.40872132917152965	0.4455891678149997	0.4434060413683334	0.09826908380419365	0.09400562251449861	0.011959793278670361	0.1260733173722599	0.011951483395499451	0.12598571878537257
4.605749685019276	0.334667400611027	0.33724781418530536	0.37134871719092416	0.3723532129305683	0.39055118824666996	0.39072978590681484	0.4096884778537998	0.4090463985003829	0.44590801289010185	0.44372507195724964	0.09816833699827451	0.09390936369147337	0.011867118828559065	0.1258501570359556	0.011858856338673895	0.12576253323059916
4.633501643792551	0.33500587641763646	0.3375856113208427	0.37168036638603935	0.37268447277302935	0.39087923752772447	0.3910576065454519	0.4100129986406797	0.40937084617167235	0.44622616212850774	0.44404341135949876	0.09806771139109548	0.0938132203148413	0.011774916481908093	0.1256247669617352	0.011766701136526336	0.12553711816016744
4.6614208220780515	0.33534387297720114	0.3379229243189641	0.37201146286851344	0.37301517820555496	0.39120669585749174	0.3913848361678806	0.4103368902968905	0.40969466627241985	0.44654360942844745	0.44436105348593713	0.0979672071930441	0.09371719258722529	0.011683184866289942	0.1253971440001891	0.011675016418336348	0.1253094704305937
4.689508227457455	0.3356813847347566	0.3382597476136762	0.37234200090351915	0.37334532348987814	0.39153355740632345	0.3917114689450558	0.4106601468977247	0.4100178528825878	0.4468603486832104	0.44467799224236015	0.09786682461661884	0.09362128071326295	0.011591922610763028	0.12516728506628283	0.011583800814851664	0.12507958696276944
4.717764873583629	0.33601840612409634	0.3385960756278998	0.37267197474713937	0.3736749028787061	0.3918598163366073	0.3920374990399837	0.41098276251163035	0.41034040007526257	0.4471763737813571	0.44499422152971185	0.09776656387646046	0.09352548489963963	0.011501128345890343	0.12493518714026663	0.011493052958316596	0.12484746474301289
4.746191780217212	0.3363549315679001	0.3389319027736004	0.3730013786465231	0.37400391061587723	0.39218546680293803	0.39236292060789363	0.411304731200398	0.4106623019168397	0.44749167860693223	0.44530973524429684	0.0976664251893894	0.09342980535512149	0.011410800703716362	0.12470084726813013	0.011402771482456941	0.12461310082345278
4.774789973263409	0.3366909554778631	0.3392672234519203	0.37333020684004387	0.3743323409365201	0.3925105029522893	0.3926877277964099	0.41162604701934696	0.41098355246721063	0.44780625703967925	0.4456245272779932	0.09756640877443747	0.09333424229058779	0.011320938317782137	0.12446426256235554	0.011312955022463989	0.124376492322682
4.803560484809025	0.3370264722548277	0.3396020320533103	0.37365845355745847	0.37466018806721296	0.3928349189241888	0.39301191474572683	0.4119467040175151	0.4113041457799505	0.4481201029552582	0.4459385915184682	0.09746651485288578	0.09323879591906435	0.011231539823120862	0.1242254302027277	0.011223602215010509	0.12413763642658182
4.832504353159697	0.3373614762889154	0.339936322957666	0.37398611302006884	0.3749874462261465	0.3931587088508944	0.3933354755887845	0.4122666962378494	0.4116240759025104	0.4484332102254647	0.446251921849396	0.0973667436482972	0.0931434664557588	0.011142603856246325	0.12398434743671771	0.01113471169824276	0.12389653038887616
4.861622622877388	0.33769596195966145	0.34027009053446244	0.3743131794408843	0.37531410962328654	0.39348186685757114	0.3936584044514474	0.4125860177173993	0.4119433368764075	0.448745572718451	0.44656451215067666	0.0972670953865546	0.0930482541180921	0.011054129055152906	0.12374101158032147	0.01104628211178138	0.12365317153188471
4.890916344818065	0.33802992363615014	0.34060332914289265	0.3746396470247867	0.3756401724605404	0.39380438706247173	0.39398069545268344	0.4129046624875108	0.4122619227374213	0.4490571842989501	0.44687635629865874	0.0971675702958938	0.09295315912573472	0.01096611405932979	0.1234954200187417	0.01095831209671605	0.1234075572470914
4.9203865761696335	0.33836335567715126	0.34093603313200577	0.3749655099686954	0.3759656289319226	0.39412626357711744	0.394302342704746	0.4132226245740233	0.41257982751578837	0.4493680388284996	0.44718744816636147	0.0970681686069426	0.09285818170064114	0.010878557509730769	0.12324757020699906	0.010870800295598393	0.12315968499591179
4.950034380490085	0.3386962524312592	0.3412681968408477	0.3752907624617361	0.37629047322372383	0.3944474905064811	0.39462334031335655	0.4135398979974683	0.4128970452364005	0.44967813016567104	0.4474977816237016	0.096968890552756	0.09276332206708464	0.010791458048801772	0.1229974596706569	0.010783745352455298	0.1229095523103041
4.979860827745887	0.3390286082370324	0.3415998145986039	0.3756153986854099	0.3766146995146819	0.3947680619491726	0.3949436823778905	0.41385647677326964	0.41321356991900504	0.449987452166298	0.447807350537721	0.09686973636885397	0.09266858045169224	0.01070481432046666	0.12274508600660283	0.010697145912777373	0.12265715679362188
5.009866994350591	0.339360417423135	0.34193088072474154	0.3759394128137644	0.3769383019761525	0.39508797199762524	0.39526336299156345	0.4141723549119451	0.41352939557840573	0.4502959986837086	0.4481161487728163	0.09677070629325685	0.09257395708348061	0.010618624970105017	0.1224904468833472	0.01061100062350473	0.12240249612091247
5.040053963203681	0.33969167430847885	0.3422613895291548	0.3762627990135659	0.37726127477228316	0.39540721473828333	0.39558237624161935	0.4144875264193108	0.41384451622466667	0.45060376356895776	0.4484241701909698	0.09667180056652612	0.0924794521938932	0.010532888644570804	0.12223354004203202	0.010525308133040312	0.12214556803991172
5.070422823729659	0.3400223732023686	0.34259133531231173	0.3765855514444745	0.3775836120601885	0.39572578425179356	0.39590071620952155	0.4148019852966871	0.4141589258633173	0.4509107406710644	0.44873140865198474	0.09657301943179969	0.09238506601683483	0.010447603992207455	0.12197436329724098	0.010440067091257	0.12188637037176875
5.100974671917351	0.34035250840464737	0.3429207123654014	0.3769076642592201	0.37790530799012756	0.39604367461319656	0.3962183769711448	0.41511572554110693	0.4144726184955604	0.45121692383724904	0.4490378580137211	0.0964743631348321	0.09229079878870912	0.010362769662810578	0.12171291453731214	0.010355276149472736	0.12162490101154333
5.131710610359471	0.34068207420584345	0.343249514970484	0.37722913160378013	0.37822635670568167	0.39636087989212054	0.39653535259696876	0.4154287411455245	0.4147855881184806	0.45152230691317263	0.4493435121323327	0.09637583192403187	0.09219665074845687	0.010278384307629729	0.12144919172510527	0.010270933960452311	0.12136115792878854
5.1626317482924104	0.34101106488731897	0.3435777374006405	0.3775499476175584	0.3785467523439349	0.3966773941529765	0.3968516371522736	0.4157410260990273	0.4150978287252552	0.4518268837431793	0.44964836486250814	0.0962774260505017	0.0921026221375911	0.010194446579392391	0.12118319289896817	0.010187039178417123	0.1210951391686308
5.193739201636265	0.3413394747214209	0.34390537392012627	0.3778701064335672	0.37886648903565645	0.39699321145515654	0.3971672246973383	0.4160525743870501	0.41540933430536814	0.45213064817054116	0.4499524100577131	0.09617914576807797	0.09200871320023751	0.01011095513228355	0.12091491617314887	0.010103590459038969	0.12082684285211087
5.225034093035115	0.3416672979716315	0.3442324187845239	0.37818960217860925	0.37918556090548367	0.397308325853232	0.3974821092876388	0.4163633799915897	0.4157200988448234	0.45243359403770256	0.450255641570434	0.09608099133337075	0.09191492418316985	0.010027908621926152	0.12064435973844923	0.010020586459424052	0.12055626717696555
5.256517551897525	0.341994528892722	0.34455886624089876	0.37850842897346265	0.3795039620721078	0.39762273139715454	0.3977962849740497	0.4166734368914218	0.4160301163263631	0.4527357151865305	0.45055805325242504	0.09598296300580224	0.09182125533585138	0.009945305705414853	0.12037152186309186	0.00993802583812542	0.12028341041833812
5.288190714437326	0.3423211617309072	0.3448847105279559	0.37882658093306676	0.37982168664846067	0.3979364221324591	0.39810974580304676	0.4169827390623212	0.4163393807296848	0.4530370054585633	0.4508596389549563	0.09588506104765043	0.09172770691047136	0.009863145041289378	0.12009640089341644	0.009855907255135854	0.12000827092948896
5.320054723714605	0.3426471907240015	0.3452099458761984	0.3791440521667103	0.38013872874190385	0.3982493921004687	0.3984224858169121	0.41729128047728276	0.416647886031663	0.45333745869526454	0.4511603925290647	0.0957872857240892	0.09163427916198548	0.009781425289534518	0.11981899525432027	0.009774229371886989	0.11973084714243498
5.352110729676963	0.3429726101015761	0.34553456650808656	0.3794608367782208	0.3804550824544182	0.3985616353384994	0.39873449905393954	0.41759905510674333	0.41695562620657095	0.4536370687382763	0.4514603078258061	0.09568963730322828	0.09154097234815653	0.00970014511157924	0.11953930345021035	0.00969299085123243	0.11945113756860337
5.384359889201005	0.34329741408511816	0.3458585666381995	0.37977692886615555	0.3807707418827969	0.3988731458800702	0.39904577954864395	0.41790605691880767	0.4172625952263053	0.4539358294296773	0.4517593786965109	0.095592116056157	0.09144778672959257	0.009619303170297577	0.1192573240656003	0.009612190357472628	0.11916914079967
5.41680336613411	0.3436215968881912	0.3461819404733982	0.3800923225239949	0.3810857011188388	0.3991839177551111	0.3993563213319706	0.4182122798794746	0.4175687870606125	0.4542337346122406	0.45205759899304043	0.09549472225698566	0.09135472256978901	0.009538898130004192	0.11897305576579242	0.009531826556330891	0.11888485550818473
5.44944233133642	0.3439451527165975	0.34650468221298897	0.38040701184033665	0.38139995424954376	0.39949394499017676	0.39966611843150757	0.4185177179528668	0.41787419567731604	0.4545307781296959	0.45235496256804625	0.09539745618288972	0.09126178013516806	0.009458928656448151	0.11868649729761671	0.009451898114948953	0.11859828044811138
5.482277962723094	0.3442680757685407	0.34682678604889006	0.3807209908990926	0.3817134953573102	0.39980322160865817	0.3999751648716985	0.41882236510146004	0.4181788150425477	0.45482695382699095	0.4526514632752315	0.09530031811415073	0.09116895969512169	0.009379393416811155	0.11839764748999926	0.009372403701898513	0.11830941445570886
5.515311445306831	0.3445903602347914	0.347148246165798	0.381034253779686	0.3820263185201337	0.40011174163099933	0.4002834546740592	0.41912621528631705	0.41848263912097894	0.45512225555055885	0.45294709496961355	0.09520330833420307	0.09107626152205246	0.009300291079698653	0.11810650525467281	0.009293341987167025	0.11801825645018482
5.548543971240616	0.3449120002988528	0.34746905674135653	0.38134679455725196	0.38233841781180733	0.40041949907491264	0.4005909818573934	0.41942926246732076	0.4187856618760544	0.45541667714858375	0.45324185150778995	0.09510642712967415	0.09098368589141623	0.009221620315148726	0.11781306958708626	0.009214711642155926	0.11772480543430675
5.581976739860765	0.34523299013712955	0.34778921194632745	0.38165860730283796	0.3826497873021247	0.40072648795560045	0.4008977404380137	0.41973150060341186	0.4190878772702285	0.4557102124712714	0.4535357267482062	0.09500967479043283	0.0908912330817635	0.009143379794638307	0.11751733956707255	0.009136511339692177	0.11742906049533985
5.615610957730194	0.3455533239190962	0.3481087059447613	0.3819696860836082	0.38296042105708356	0.40103270228597365	0.40120372442996094	0.4200329236528268	0.419389279265203	0.456002855371121	0.45382871455142504	0.09491305160963147	0.09079890337478382	0.009065568191043205	0.1172193143591187	0.009058739753998069	0.11713102080530291
5.649447838681973	0.3458729958074682	0.34842753289417117	0.3822800249630469	0.383270313139091	0.401338136076875	0.4015089278452275	0.42033352557333786	0.4196898618221662	0.45629459970319836	0.4541208087803983	0.09481655788375397	0.09070669705534949	0.00898818417865943	0.11691899321344579	0.008981395560712535	0.11683068562204824
5.6834886038631165	0.34619199995837413	0.3487456869457069	0.38258961800116564	0.38357945760717127	0.40164278333730297	0.40181334469398183	0.42063330032249496	0.41998961890203473	0.45658543932541223	0.45441200330074066	0.09472019391265875	0.09061461441155765	0.008911226433208519	0.11661637546671955	0.008904477436883163	0.11652805428997226
5.717734481778674	0.3465103305215299	0.3490631622443318	0.38289845925471183	0.3838878485171754	0.4019466380746392	0.40211696898479504	0.4209322418578713	0.42028854446569797	0.4568753680987931	0.45470229198100703	0.09462395999962768	0.09052265573477694	0.008834693631821544	0.11631146054268982	0.008827984060946648	0.11622312624031395
5.75218670833605	0.34682798164041323	0.3493799529289996	0.3832065427773774	0.38419547992199105	0.402249694294875	0.40241979472486805	0.4212303441373078	0.42058663247426176	0.4571643798877725	0.45499166869296914	0.0945278564514122	0.0904308213196896	0.008758584453037344	0.11600424795273057	0.008751914112743009	0.11591590099226323
5.786846526889619	0.34714494745244096	0.3496960531328342	0.38351386262001197	0.38450234587175564	0.4025519460028427	0.40272181592026296	0.4215276011191624	0.42088387688929785	0.4574524685604666	0.45528012731189715	0.09443188357827977	0.0903391114643404	0.008682897576804294	0.1156947372967636	0.00867626627352358	0.11560637815357211
5.821715188285586	0.34746122208914687	0.35001145698330977	0.38382041283083496	0.3848084404140705	0.4028533872024459	0.40302302657613415	0.4218240067625591	0.4211802716730916	0.45773962798896034	0.4555676617168418	0.09433604169406226	0.09024752647017846	0.00860763168445633	0.11538292826369911	0.00860103922590394	0.11529455742102357
5.856793950907131	0.347776799676361	0.35032615860243305	0.38412618745565025	0.385113757594216	0.4031540118968936	0.4033234206969613	0.4221195550276403	0.42147581078889396	0.45802585204959406	0.45585426579091903	0.0942403311162059	0.09015606664210736	0.008532785458742254	0.11506882063235935	0.008526231653906535	0.11498043858131268
5.892084080719833	0.34809167433439125	0.3506401521069266	0.38443118053806413	0.3854182914553707	0.40345381408893527	0.403622992286786	0.4224142398758207	0.42177048820117474	0.45831113462325296	0.4561399334215969	0.09414475216581741	0.09006473228852813	0.008458357583808862	0.1147524142722176	0.008451842242949148	0.11466402151199873
5.927586851317345	0.3484058401782061	0.3509534316084148	0.3847353861197033	0.3857220360388295	0.4037527877810989	0.4039217353494488	0.4227080552700435	0.4220642978758777	0.45859546959565883	0.45642465850098574	0.0940493051677149	0.08997352372138888	0.008384346745191174	0.11443370914386719	0.008377869679810246	0.11434530618159044
5.963303543967366	0.3487192913176175	0.3512659912136088	0.38503879824043385	0.38602498538422464	0.40405092697592837	0.40421964388882714	0.42300099517503686	0.42235723378067724	0.45887885085766184	0.4567084349261272	0.09395399045047763	0.0898824412562322	0.008310751629803548	0.11411270529974615	0.008304312652655632	0.11402429265062608
5.999235447657878	0.3490320218574674	0.35157782502449575	0.3853414109385843	0.3863271335297491	0.4043482256762253	0.4045167119090775	0.4232930535575749	0.42264928988523803	0.45916127230553766	0.4569912565992896	0.09385880834649611	0.08979148521224255	0.008237570925966331	0.11378940288508943	0.008231169851042885	0.11370098107259707
6.035383859143656	0.3493440258978142	0.35188892713852776	0.3856432182511684	0.38662847451238064	0.4046446778852912	0.404812933414878	0.42358422438673854	0.42294046016147563	0.4594427278412848	0.45727311742826277	0.09376375919202302	0.08970065591229558	0.008164803323372105	0.1134638021383978	0.00815843996588761	0.11337537169414702
6.071750082993084	0.3496552975341214	0.3521992916488131	0.3859442142141105	0.386929002368108	0.40494027760717244	0.40510830241167234	0.42387450163418017	0.4232307385838198	0.45972321137292443	0.45755401132665574	0.09366884332722604	0.08960995368300764	0.008092447513090129	0.11313590339210577	0.008086121689475867	0.11304746485600958
6.108335431635222	0.34996583085744665	0.35250891264430795	0.38624439286247214	0.38722871113215857	0.40523501884690505	0.4054028129059164	0.4241638792743871	0.42352011912947857	0.46000271681480187	0.4578339322141964	0.09357406109623677	0.08951937885478438	0.008020502187577883	0.11280570707349113	0.008014213715474838	0.1127172609938043
6.145141225407182	0.35027561995463435	0.3528177842100114	0.3865437482306813	0.3875275948392284	0.405528895610765	0.40569645890532713	0.42445235128495173	0.4238085957787059	0.4602812380878928	0.4581128740170346	0.0934794128472065	0.08942893176187175	0.007948966040657979	0.11247321370522911	0.0079427147389044	0.11238476063857661
6.182168792601758	0.3505846589085067	0.35312590042715936	0.3868422743527615	0.38782564752371257	0.40582190190651546	0.4059892344191312	0.4247399116468386	0.4240961625150699	0.46055876912010735	0.45839083066804487	0.09338489893235773	0.0893386127424076	0.007877837767523488	0.11213842390597506	0.007871623456145116	0.11204996441749415
6.2194194695153895	0.35089294179805897	0.35343325537342224	0.3871399652625645	0.38812286321993883	0.4061140317436607	0.40628113345831823	0.4250265543446572	0.4243828133257237	0.4608353038466007	0.4586677961071343	0.09329051970803787	0.089248422138472	0.007807116064749486	0.1118013383915013	0.0078009385649542295	0.11171287305478472
6.256894600496366	0.3512004626986552	0.35373984312310325	0.38743681499400406	0.3884192359624026	0.4064052791336987	0.40657215003589386	0.425312273366935	0.42466854220167843	0.46111083621008336	0.4589437642815505	0.09319627553477403	0.08915836029613838	0.007736799630253088	0.11146195797471137	0.0077306587644141445	0.11137348737196362
6.294595537993358	0.351507215682224	0.3540456577473372	0.38773281758129013	0.3887147597860016	0.40669563809037546	0.4068622781671344	0.42559706270639197	0.4249533431380767	0.4613853601611336	0.45921872914619205	0.09310216677732769	0.08906842756552792	0.007666887163321867	0.1111202835668621	0.007660782754978612	0.11103180828892789
6.332523642604218	0.35181319481745815	0.35435069331429264	0.38802796705916703	0.38900942872627553	0.406985102629944	0.40715151186984544	0.4258809163602187	0.4252372101344703	0.4616588696585137	0.45949268466392207	0.0930081938047494	0.0889786243008616	0.00759737736460675	0.11077631617824579	0.007591309238452304	0.11068783682468109
6.370680283125076	0.35211839417001395	0.35465494388937385	0.3883222574631514	0.3893032368196451	0.4072736667714216	0.4074398451646204	0.4261638283303553	0.4255201371950984	0.4619313586694873	0.45976562480588334	0.09291435699043642	0.08888895086051375	0.007528268936112248	0.11043005691857388	0.0075222369179837045	0.110341574097788
6.40906683659976	0.35242280780271296	0.354958403535425	0.38861568282977305	0.3895961781036536	0.40756132453685223	0.40772727207510157	0.42644579262377275	0.4258021183291675	0.46220282117013883	0.46003754355181553	0.09282065671218774	0.08879940760706559	0.007459560581192903	0.11008150699794328	0.0074535644980588955	0.1099930213270568
6.447684688369473	0.3527264297757434	0.35526106631293525	0.3889082371968158	0.3898882466172089	0.40784806995156725	0.4080137866282421	0.4267268032527545	0.42608314755113363	0.4624732511456947	0.460308434890374	0.09272709335226174	0.08870999490736176	0.007391251004545296	0.10973066772736217	0.007385290684498891	0.10964217983242008
6.486535232122802	0.35302925414686626	0.3555629262802464	0.38919991460356296	0.3901794364008302	0.40813389704445135	0.4082993828545717	0.42700685423518425	0.4263632188809879	0.4627426425908495	0.4605782928194533	0.092633667297435	0.08862071313256344	0.007323338912222255	0.10937754051956006	0.007317414184480953	0.10928905103561704
6.525619869945995	0.353331274971619	0.35586397749376003	0.3894907090910409	0.39046974149689234	0.4084187998482075	0.408584054788462	0.42728593959482986	0.4266423263445412	0.46301098951009	0.46084711134650935	0.09254037893905938	0.08853156265820662	0.007255823011603546	0.10902212688944246	0.007249933706494183	0.10893363646063392
6.564940012373588	0.3536324863035228	0.35616421400814796	0.3897806147022665	0.39075915594987487	0.40870277239962527	0.40886779646839494	0.4275640533616338	0.4269204639737126	0.4632782859180243	0.4611148844888854	0.09244722867312247	0.088442543864256	0.007188702011432291	0.10866442845536994	0.007182847960376826	0.10857593773479834
6.604497078439295	0.3539328821942924	0.3564636298765639	0.39006962548249735	0.39104767380661215	0.4089858087398521	0.4091506019372335	0.42784118957200473	0.4271976258068209	0.463544525839714	0.46138160627414276	0.09235421690030604	0.08835365713516513	0.007121974621772331	0.10830444693915808	0.007116155657288736	0.10821595658916294
6.644292495727218	0.35423245669404374	0.3567622191508545	0.3903577354794797	0.391335289116544	0.4092679029146619	0.4094324652424922	0.4281173422691083	0.42747380588887496	0.46380970331100524	0.46164727074038825	0.09226134402604738	0.08826490285993169	0.00705563955401356	0.10794218416693013	0.0070498555097042725	0.10785369485911644
6.684327700423376	0.35453120385150577	0.35705997588177424	0.39064493874370165	0.3916219959319689	0.4095490489747311	0.40971338043661115	0.42839250550316305	0.427748998271868	0.46407381237886425	0.46191187193660854	0.09216861046060051	0.08817628143215724	0.0069896955208959	0.10757764207029652	0.0069839462314300604	0.10748915448540686
6.724604137367524	0.35482911771423326	0.3573568941192007	0.3909312293286467	0.3919077883082987	0.4098292409759123	0.40999334157723144	0.4286666733317369	0.42802319701507396	0.46433684710171524	0.46217540392300455	0.09207601661909748	0.08808779325010603	0.006924141236469339	0.10721082268634063	0.006918426537597	0.10712233751468148
6.76512326010531	0.3551261923288204	0.357652967912351	0.3912166012910491	0.39219266030431565	0.41010847297951164	0.41027234272747265	0.42893983982004574	0.4282963961853454	0.4645988015497799	0.4624378607713288	0.09198356292161076	0.08799943871676472	0.006858975416113466	0.10684172815881254	0.0068532951446416135	0.10675324610005532
6.805886530940724	0.3554224217411159	0.35794819131000016	0.3915010486911504	0.3924766059824293	0.4103867390525676	0.4105503779562109	0.4292119990412533	0.42856858985741225	0.4648596698054181	0.46269923656522377	0.09189124979321617	0.08791121823990264	0.006794196776536587	0.10647036073864058	0.006788550770319368	0.10638188250193537
6.846895420988873	0.35571779999643954	0.35824255836070035	0.39178456559295827	0.39275961940893706	0.41066403326813183	0.4108274413383604	0.4294831450767748	0.4288397721141846	0.46511944596347327	0.4629595254005645	0.09179907766405805	0.08782313223213269	0.006729804035763287	0.10609672278464188	0.006724192133695794	0.10600824908868844
6.888151410229076	0.35601232113980036	0.3585360631130022	0.3920671460645068	0.3930416946542855	0.410940349705551	0.4111035269551554	0.4297532720165804	0.42910993704705624	0.4653781241316178	0.4632187213858016	0.0917070469694121	0.08773518111097398	0.006665795913121997	0.10572081676396294	0.0066602179551402685	0.10563234833713864
6.92965598755826	0.356305979216115	0.35882869961567576	0.39234878417811747	0.39332282579333216	0.41121568245075013	0.41137862889443405	0.430022373959501	0.42937907875620873	0.4656356984307005	0.4634768186423064	0.09161515814975163	0.08764736529891334	0.006602171129265422	0.1053426452531454	0.006596626956329565	0.1052541828335336
6.971410650844719	0.35659876827042974	0.3591204619179358	0.3926294740106639	0.39360300690561184	0.4114900255965205	0.4116527412509257	0.4302904450135377	0.4296471913509205	0.4658921629950993	0.46373381130472024	0.09152341165081271	0.08755968522346771	0.006538928406155442	0.10496221093870872	0.006533417860246971	0.10487375527415566
7.01341690698215	0.3568906823481409	0.3594113440696657	0.39290920964383563	0.3938822320756015	0.4117633732428051	0.41192585812653765	0.4305574792961712	0.4299142689498757	0.46614751197307197	0.46398969352130354	0.09143180792366269	0.08747214131725053	0.006476066467052455	0.10457951661749121	0.006470589391167181	0.10449106846576228
7.055676271944047	0.3571817154952189	0.3597013401216432	0.3931879851644054	0.39416049539298814	0.4120357194969892	0.41219797363064475	0.4308234709346736	0.4301803056814744	0.4664017395271117	0.4642444594542882	0.09134034742476548	0.0873847340180335	0.006413584036538467	0.10419456519784376	0.0064081402746669625	0.10410612532652408
7.098190270838397	0.35747186175843293	0.3599904441257695	0.3934657946644978	0.39443779095293924	0.41230705847419147	0.4124690818803813	0.43108841406642323	0.4304452956841476	0.4666548398343052	0.4644981032802332	0.09124903061605094	0.08729746376881346	0.006351479840476237	0.10380735969989985	0.006346069237618046	0.1037189288866216
7.1409604379627405	0.35776111518557624	0.36027865013529714	0.39374263224185824	0.39471411285637276	0.4125773842975561	0.41273917700093365	0.43135230283921916	0.43070923310667064	0.4669068070866904	0.46475061919038024	0.09115785796498324	0.08721033101787781	0.006289752606044807	0.10341790325642819	0.006284375008181797	0.10332948228889904
7.183988316859528	0.35804946982569347	0.3605659522050599	0.3940184920001248	0.39498945521023016	0.4128466910985486	0.4130082531258354	0.43161513141160057	0.4309721121084812	0.4671576354916194	0.4650020013910126	0.09106682994463258	0.08712333621887171	0.006228401061712852	0.10302619911351485	0.006223056315809217	0.10293778878957482
7.227275460371831	0.3583369197293097	0.36085234439170577	0.3942933680491017	0.39526381212775114	0.41311497301725103	0.41327630439726365	0.43187689395316503	0.43123392685999773	0.4674073192721218	0.46525224410381727	0.09097594703374236	0.08703647983086435	0.006167423937236904	0.10263225063100379	0.006162111891233835	0.10254385175878156
7.270823430699384	0.3586234589486589	0.36113782075392814	0.39456725450503305	0.3955371777287482	0.41338222420266074	0.4135433249663374	0.4321375846448906	0.43149467154293997	0.4676558526672697	0.4655013415662468	0.09088520971680362	0.08694976231841907	0.006106819963673793	0.10223606128353424	0.00610154046647704	0.10214767468137609
7.31463379945495	0.35890908153791606	0.361422375352701	0.3948401454908799	0.39580954613988517	0.41364843881299024	0.4138093089934176	0.43239719767945933	0.43175434035065186	0.46790322993254757	0.4657492880318855	0.0907946184841251	0.08686318415166067	0.00604658787336998	0.10183763466102391	0.006041340774846304	0.10174926115762162
7.358708147721062	0.3591937815534292	0.3617060022515144	0.3951120351365978	0.39608091149495633	0.4139136110159689	0.4140742506484094	0.4326557272615831	0.4320129274884265	0.4681494453402215	0.4659960777708176	0.09070417383190817	0.0867767458063459	0.005986726399956233	0.1014369744692516	0.005981511550919194	0.10134861490372771
7.403048066107065	0.3594775530539524	0.36198869551661045	0.39538291757941574	0.39635126793516606	0.4141777349891461	0.41433814411106495	0.43291316760832954	0.432270427173832	0.468394493179712	0.46624170506999607	0.09061387626231844	0.08669044776393477	0.005927234278338744	0.10103408453052509	0.005922051530554917	0.10094573975258925
7.447655154806527	0.35976039010088107	0.36227044921722173	0.3956527869641176	0.3966206096094117	0.4144408049201959	0.41460098357128916	0.4331695129494526	0.4325268336370399	0.4686383677579685	0.4664861642336148	0.09052372628356219	0.08660429051166077	0.005868110244711566	0.10062896878440597	0.005862959450885441	0.10054063965442595
7.49253102365499	0.3600422867584872	0.3625512574258107	0.3959216374433238	0.39688893067456676	0.4147028150072242	0.4148627632294466	0.4334247575277223	0.43278214112115504	0.4688810633998465	0.466729449583483	0.09043372440996132	0.08651827454260326	0.005809353036552167	0.10022163128850536	0.005804234050318158	0.10013331867745023
7.537677292188054	0.3603232370941578	0.36283111421830977	0.3961894631777766	0.39715622529576683	0.41496375945907754	0.4151234772966697	0.4336788955992587	0.4330363438825485	0.4691225744484868	0.46697155545940155	0.09034387116202905	0.08643240035576166	0.0057509613926178815	0.09981207621905241	0.005745874068525225	0.09972378100849255
7.583095589699846	0.36060323517863224	0.3631100136743631	0.39645625833662435	0.3974224876466956	0.4152236324956533	0.41538311999517014	0.4339319214338661	0.4332894361911905	0.4693628952656972	0.4672124762195411	0.09025416706654833	0.08634666845612779	0.005692934052929921	0.09940030787122112	0.005687878246458666	0.09931203095379715
7.628787555301809	0.3608822750862422	0.36338794987757	0.39672201709770943	0.3976877119098739	0.41548242834821025	0.41564168555855013	0.43418382931536975	0.433541412330987	0.46960202023233466	0.4674522062408236	0.09016461265664905	0.08626107935476188	0.00563526975877604	0.09898633066005402	0.005630245326312178	0.09889807293926367
7.674754837981857	0.3611603508951524	0.36366491691572794	0.39698673364785586	0.3979518922769487	0.4157401412596834	0.4158991682321156	0.43443461354195384	0.433792266600116	0.469839943748692	0.46769073991930316	0.0900752084718876	0.08617563356886679	0.005577967252733629	0.09857014912137174	0.00557297405156465	0.09848191151162666
7.720999096663877	0.36143745668760274	0.3639409088810793	0.39725040218316043	0.3982150229489854	0.4159967654849992	0.4161555622731935	0.4346842684265029	0.434041993311369	0.470076660234886	0.4679280716705535	0.08998595505832677	0.08609033162186659	0.005521025278643066	0.09815176791202873	0.005516063166956187	0.0980635513388961
7.767522000267617	0.36171358655015146	0.364215919870557	0.3975130169092837	0.39847709813676047	0.41625229529139224	0.4164108619514474	0.43493278829694276	0.4342905867924909	0.4703121641312467	0.46816419593005376	0.08989685296861563	0.0860051740434816	0.005464442581599727	0.09773119181058121	0.005459511418469454	0.09764299721069847
7.814325227768903	0.36198873457391917	0.36448994398603224	0.39777457204174327	0.39873811206105486	0.4165067249587232	0.4166650615491966	0.4351801674965859	0.43453804138652286	0.4705464498987098	0.46839910715357724	0.0898079027620733	0.0859201613698081	0.005408217907977075	0.09730842571811138	0.005403317553365206	0.09722025403945622
7.861410468260233	0.36226289485483476	0.3647629753345641	0.39803506180620807	0.3989980589529519	0.4167600487798005	0.4169181553617372	0.4354264003844761	0.43478435145214916	0.47077951201921187	0.4686327998175845	0.08971910500477012	0.08583529414339722	0.005352350005401796	0.09688347465876745	0.005347480320146758	0.09679532686058678
7.908779421011744	0.3625360614938817	0.3650350080286487	0.39829448043879495	0.39925693305413235	0.4170122610607008	0.41717013769766353	0.4356714813357372	0.4350295113640416	0.4710113449960856	0.4688652684196156	0.08963046026961206	0.08575057291333443	0.005296837622760009	0.09645634378026102	0.00529199846856887	0.09636822083321306
7.956433795532517	0.362808228597345	0.36530603618647045	0.398552822186365	0.3995147286171748	0.41726335612109294	0.41742100287919176	0.43591540474192114	0.4352735155132095	0.471241943354459	0.46909650747868603	0.08954196913642527	0.0856659982353208	0.0052416795102079305	0.09602703835487603	0.005236870749654621	0.09593894124110136
8.004375311632296	0.3630793902770622	0.3655760539321556	0.39881008130682466	0.3997714399058559	0.4175133282945644	0.4176707452424868	0.4361581650113614	0.435516358307351	0.4714713016416578	0.4693265115356858	0.08945363219204079	0.08558157067175659	0.005186874419142562	0.09559556377961087	0.005182095915655438	0.09550749349281773
8.052605699483543	0.36334954065067016	0.3658450553960232	0.39906625206942314	0.4000270611954505	0.4177621719289456	0.4179193591379867	0.43639975656952373	0.4357580341712025	0.47169941442760527	0.4695552751537768	0.0893654500303833	0.0854972907918212	0.005132421102231888	0.09516192557724423	0.005127672720093734	0.09507388312280796
8.101126699683881	0.36361867384185936	0.36611303471484313	0.3993213287550576	0.4002815867730381	0.4180098813866416	0.41816683893073514	0.43664017385936416	0.4359985375468967	0.47192627630523154	0.4697827929187991	0.08927742325255748	0.08541315917155914	0.005078318313391783	0.09472612939670455	0.005073599917730931	0.09463811579179549
8.149940063318896	0.363886783980623	0.3663799860320881	0.39957530565657345	0.4005350109378037	0.4182564510449589	0.4184131790007073	0.4368794113416826	0.4362378628943144	0.47215188189087726	0.4700090594396711	0.08918955246693686	0.08532917639396423	0.005024564807776244	0.09428818101351055	0.005019876264560352	0.09420019728710827
8.199047552025359	0.3641538652035118	0.3666459034981927	0.3998281770790707	0.40078732800134625	0.41850187529643895	0.41865837374314524	0.4371174634954834	0.436476004691445	0.47237622582470545	0.47023406934879836	0.08910183828925368	0.08524534304906654	0.004971159341812026	0.09384808633102182	0.004966500517845418	0.09376013352409984
8.248450938054788	0.36441991165388826	0.3669107812708108	0.40007993734021025	0.40103853228798636	0.41874614854919207	0.41890241756889046	0.4373543248183358	0.4367129574347453	0.47259930277111295	0.47045781730248254	0.08901428134268981	0.08516165973401699	0.004918100673165782	0.09340585138041035	0.004913471436071681	0.09331793054577986
8.298152004337403	0.36468491748218035	0.367174613515073	0.40033058077051964	0.401288618135073	0.41898926522723007	0.41914530490471724	0.43758998982673436	0.4369487156394995	0.47282110741914307	0.47068029798132965	0.08892688225796873	0.08507812705317785	0.004865387560744061	0.09296148232138535	0.004860787778973474	0.0928735945241641
8.348152544546481	0.36494887684613947	0.3674373944038489	0.4005801017137043	0.4015375798932966	0.41923121977080474	0.4193870301936725	0.4378244530564652	0.43718327384018424	0.4730416344829031	0.47090150609066633	0.08883964167344828	0.08499474561820977	0.004813018764713739	0.09251498544323056	0.00480844830753302	0.0924271317606582
8.398454363163072	0.365211783911096	0.36769911811800554	0.40082849452695546	0.40178541192699824	0.41947200663674494	0.41962758789541116	0.43805770906296987	0.43741662659083114	0.4732608787019812	0.4711214363609515	0.08875256023521547	0.08491151604816244	0.004760993046470929	0.09206636716474748	0.004756451783950233	0.09197854868629918
8.449059275541144	0.3654736328502185	0.3679597788466705	0.4010757535812634	0.40203210861448424	0.419711620298796	0.4198669724865372	0.4382897524217134	0.4376487684653953	0.47347883484186776	0.4713400835481955	0.08866563859718031	0.08482843896956693	0.004709309168670295	0.09161563403547746	0.004704796971688019	0.09152785186309131
8.49996910797308	0.3657344178447725	0.36821937078749506	0.40132187326173	0.4022776643483404	0.41995005524796186	0.42010517846094586	0.43852057772855463	0.43787969405812255	0.47369549769437724	0.4715574424343795	0.08857887742117435	0.08474551501652537	0.004657965895205507	0.09116279273591488	0.004653482635438522	0.09107504798403454
8.551185697755594	0.36599413308438045	0.36847788814691723	0.4015668479678827	0.402522073535747	0.4201873059928467	0.4203422003301651	0.4387501796001151	0.43810939798391946	0.4739108620780731	0.47177350782787525	0.08849227737704521	0.0846627448308064	0.004606961991198588	0.09070785007804716	0.004602507541113354	0.0906201438735934
8.602710893256043	0.3662527727672823	0.36873532514042656	0.4018106721139899	0.40276533059879627	0.4204233670599992	0.4205780326237002	0.43897855267415326	0.43833787487872494	0.47412492283869345	0.4719882745638694	0.08840583914275885	0.08458012906193833	0.004556296223032774	0.09025081300629267	0.004551870455882678	0.090163146488905
8.654546553979111	0.3665103311005989	0.3689916759928311	0.40205334012937916	0.40300742997481154	0.42065823299425953	0.42081266988938115	0.439205691609939	0.43856511939988485	0.474337674849582	0.4722017375047898	0.0883195634044962	0.08449766836730545	0.004505967358319651	0.08979168859784181	0.004501570148140566	0.08970406291994948
8.706694550633951	0.36676680230059244	0.36924693493852234	0.40229484645875363	0.403248366116666	0.4208918983591048	0.42104610669370873	0.43943159108862856	0.4387911262265259	0.4745491130121166	0.4724138915407314	0.08823345085675627	0.08441536341224405	0.004455974165909371	0.08933048406315436	0.004451605387512991	0.08924290039007587
8.759156765201672	0.3670221805929321	0.36950109622174393	0.4025351855625132	0.40348813349310375	0.4211243577369993	0.4212783376222042	0.43965624581364393	0.4390158900599329	0.4747592322561441	0.47262473158988794	0.08814750220245765	0.08433321487014102	0.004406315415889761	0.08886720674671267	0.004401974944853393	0.08877966625662737
8.811935091003267	0.36727646021295757	0.3697541540968596	0.4027743519170742	0.4037267265890628	0.4213556057297435	0.4215093572797588	0.4398796505110511	0.4392394056239272	0.4749680275404147	0.4728342525989816	0.0880617181530418	0.08425122342253108	0.004356989879594764	0.08840186412761852	0.004352677592263543	0.08831436801182235
8.865031432767935	0.36752963540594474	0.3700061028286231	0.40301234001519215	0.40396413990599866	0.42158563695882767	0.42173916029098807	0.44010179992994275	0.4394616676652486	0.4751754938530195	0.4730424495436997	0.08797609942857892	0.08416938975920003	0.00430799632958534	0.08793446381996262	0.004303712103061574	0.08784701328291078
8.918447706701835	0.36778170042737124	0.37025693669244736	0.4032491443662842	0.40420036796220776	0.42181444606578217	0.421967741300582	0.44032268884281944	0.4396826709539339	0.4753816262118295	0.47324931742912724	0.08789064675787238	0.08408771457828303	0.004259333539661014	0.08746501357340719	0.004255077251800632	0.08737760983284204
8.972185840557227	0.36803264954318504	0.37050664997467686	0.40348475949675505	0.4044354052931558	0.42204202771253513	0.4221950949736632	0.44054231204597666	0.4399024102837045	0.4755864196649383	0.4734548512901887	0.08780536087856768	0.0840061985863696	0.0042110002848563255	0.08699352127402449	0.004206771814269761	0.08690616556111763
9.02624777370205	0.36828247703006994	0.37075523697285784	0.4037191799503212	0.4046692464518031	0.42226837658176614	0.422421215996141	0.44076066435988853	0.44012088047234904	0.47578986929110423	0.47365904619208515	0.08772024253725946	0.08392484249860648	0.004162995341442155	0.0865199949445099	0.00415879456748014	0.08643268850387642
9.080635457189915	0.36853117717571593	0.37100269199601243	0.40395240028833873	0.4049018860089342	0.4224934873772656	0.42264609907507045	0.4409777406295979	0.440338076362111	0.4759919702001969	0.4738618972307378	0.0876352924896032	0.08384364703880212	0.004115317486933279	0.08604444274509149	0.0041111442896788475	0.08595718683478992
9.135350853830497	0.3687787442790881	0.3712490093649116	0.40418441509013203	0.4051333185534879	0.42271735482429296	0.422869738939011	0.4411935357251056	0.4405539928200785	0.4761927175336454	0.47406339953323345	0.0875505115004252	0.08376261293953509	0.00406796550006483	0.08556687297355836	0.0040638197603386494	0.08547966886546021
9.190395938260405	0.3690251726506955	0.3714941834123486	0.4044152189533213	0.4053635386928868	0.4229399736699364	0.4230921303383873	0.4414080445417603	0.4407686247385723	0.4763921064648869	0.47426354825826794	0.0874659003438354	0.08368174094225919	0.004020938160807397	0.085087294066156	0.0040168197601611055	0.08500014304597414
9.245772697014415	0.36927045661286356	0.37173820848341477	0.40464480649415485	0.40559254105337084	0.4231613386834756	0.42331326804585134	0.4416212620006535	0.4409819670355399	0.47659013219982005	0.4744623385965971	0.0873814598033423	0.08360103179741539	0.0039742342503803485	0.0846057145982968	0.003970143071084564	0.08451861796552862
9.301483128597186	0.36951459050000424	0.3719810789357748	0.4048731723478403	0.4058203202803301	0.423381444656745	0.42353314685664606	0.441833183049013	0.441194014654948	0.4767867899772583	0.4746597657714866	0.08729719067196688	0.08352048626453998	0.003927852551223854	0.08412214328467371	0.003923788476265511	0.08403510235284273
9.357529243555355	0.36975756865888887	0.3722227891399434	0.40510031116887674	0.40604687103863907	0.4236002864044973	0.42375176158896966	0.44204380266059906	0.44140476256717803	0.47698207506938634	0.47485582503916407	0.08721309375236083	0.08344010511237798	0.003881791847017091	0.0836365889799282	0.0038777547601029916	0.083549605076783
9.413913064550128	0.3699993854489201	0.37246333347956156	0.40532621763138904	0.4062721880129923	0.4238178587647704	0.42396910708434266	0.44225311583610283	0.441614205769422	0.47717598278221773	0.4750505116892737	0.08712916985692466	0.083359889118994	0.0038360509226715855	0.08314906067928973	0.0038320407082150787	0.08306213514678973
9.47063662643026	0.37024003524240595	0.37270270635167513	0.405550886429463	0.4064962659082413	0.42403415659925403	0.4241851782079744	0.4424611176035452	0.4418223392860824	0.47736850845605616	0.47524382104533347	0.08704541980792659	0.08327983907189003	0.00379062856433654	0.08265956751900205	0.0037866451074486385	0.08257270171331754
9.527701976305488	0.3704795124248333	0.3729409021670122	0.405774312277481	0.40671909944973156	0.42424917479365853	0.4243999698491323	0.4426678030186778	0.4420291581691703	0.4775596474659572	0.4754357484651929	0.08696184443762474	0.08319995576811881	0.003745523559395725	0.08216811877682062	0.003741566745892655	0.08208131406873065
9.585111173620431	0.37071781139514265	0.37317791535026296	0.4059964899104598	0.4069406833836428	0.4244629082580851	0.4246134769215131	0.44287316716538616	0.4422346574987086	0.4777493952221927	0.4756262893414947	0.08687844458838875	0.08312024001440173	0.003700734696466146	0.08167472387259522	0.00369680441286091	0.0815879816475018
9.642866290228868	0.3709549265660032	0.3734137403403587	0.40621741408438794	0.4071610124773278	0.4246753519273964	0.42482569436361284	0.4430772051560936	0.442438832383134	0.4779377471707178	0.47581543910213725	0.08679522111282624	0.08304069262724852	0.0036562607654047063	0.08117939236863947	0.0036523568988928723	0.08109271402651075
9.700969410468568	0.371190852364088	0.3736483715907515	0.40643707957656555	0.40738008151965305	0.42488650076158985	0.4250366171391005	0.4432799121321663	0.44264167795970133	0.4781246987936387	0.4760031932107384	0.08671217487390541	0.082961314433077	0.0036121005572993248	0.08068213397031343	0.0036082229957625778	0.08059552092592526
9.75942263123647	0.3714255832303507	0.37388180356969575	0.40665548118594447	0.40759788532134195	0.42509634974617033	0.4252462402371918	0.44348128326432135	0.44284318939489065	0.4783102456096839	0.4761895471671036	0.08662930674508489	0.08288210626833466	0.003568252864478705	0.08018295852654944	0.003564401496483516	0.08009641220969854
9.818228062064373	0.3716591136203018	0.37411403076052874	0.40687261373346956	0.4078144187153173	0.42530489389252685	0.4254545586730256	0.4436813137530358	0.4430433618848149	0.4784943831746767	0.47637449650769437	0.08654661761044231	0.08280306897962299	0.0035247164805074505	0.07968187603020738	0.003520891195296638	0.07959539788579661
9.877387825195074	0.3718914380042854	0.374345047661952	0.40708847206242027	0.40802967655704464	0.4255121282383069	0.4256615674880389	0.44387999882895546	0.4432421906556274	0.47867710708200933	0.476558036806098	0.08646410836480363	0.08272420342382039	0.0034814902001891745	0.07917889661871413	0.003477690887677909	0.07909248810678093
9.936904055658934	0.37212255086775775	0.3745748487883144	0.4073030510387551	0.4082436537248785	0.4257180478477962	0.42586726175034645	0.44407733375330893	0.4434396709639355	0.4788584129631206	0.4767401636735021	0.08638177991387738	0.08264551046821196	0.0034385728195744925	0.07867403057448996	0.003434799370338748	0.07858769317029157
9.996778901350961	0.3723524467115637	0.3748034286698937	0.4075163455514547	0.4084563451204074	0.42592264781229594	0.42607163655511815	0.44427331381831914	0.4436357980972098	0.4790382964879741	0.4769208727591679	0.08629963317438619	0.08256699099061356	0.0033959631359343767	0.07816728832516162	0.0033922154412184824	0.07808102351944513
10.05701452310831	0.37258112005221566	0.3750307818531797	0.4077283505128669	0.4086677456688007	0.42612592325050275	0.42627468702496074	0.44446793434761867	0.44383056737419935	0.47921675336553826	0.4771001597509076	0.08621766907420468	0.0824886458795046	0.0033536599478032336	0.07765868044445767	0.003349937899511435	0.07757248974360209
10.117613094788254	0.37280856542217305	0.37525690290115854	0.4079390608590536	0.4088778503191575	0.42632786930889155	0.4264764083102992	0.44466119069666693	0.44402397414534706	0.4793937793442712	0.4772780203755637	0.08613588855249492	0.08241047603415763	0.0033116620549455966	0.07714821765242164	0.003307965545635394	0.0770621025783953
10.178576803346665	0.37303477737011986	0.37548178639359536	0.4081484715501371	0.4090866540448544	0.42652848116209585	0.42667679558975874	0.444853078253167	0.44421601379320574	0.47956937021260354	0.4774544503994894	0.0860542925598463	0.08233248236477227	0.003269968258370781	0.07663591081576726	0.0032662971812511543	0.07654987290645465
10.239907848916916	0.3732597504612445	0.3757054269273188	0.4083565775706474	0.409294151843895	0.42672775401329294	0.4268758440705494	0.44504359243748515	0.444406681732856	0.4797435217994258	0.4776294456290309	0.08597288205841633	0.08225466579260925	0.0032285773603408785	0.07612177094864592	0.003224931609269177	0.07603581175789031
10.301608444889292	0.37348347927751996	0.37592781911650563	0.40856337392987163	0.40950033873926145	0.4269256830945879	0.4270735489888514	0.44523272870307207	0.4445959734123266	0.47991622997457845	0.47780300191101305	0.08589165802207342	0.08217702725012666	0.0031874881643512154	0.07560580921268922	0.0031838676338233896	0.07551993031026427
10.363680817990868	0.37370595841798243	0.37614895759296496	0.4087688556622027	0.4097052097792643	0.42712226366739914	0.4272699056101993	0.44542048253688366	0.4447838843130142	0.48008749064934025	0.477975115133225	0.08581062143653935	0.08209956768111906	0.003146699475157	0.07508803691770538	0.003143104060307156	0.07500223988969879
10.426127208365882	0.3739271824990123	0.376368837006424	0.40897301782749035	0.40990876003789634	0.4273174910228463	0.4274649092298726	0.44560684945980655	0.44497040995010717	0.48025729977692416	0.4781457812249103	0.08572977329953854	0.08202228804085566	0.0031062100987568897	0.07456846552214813	0.0031026396953608426	0.07448275197111798
10.488949869656532	0.37414714615461403	0.37658745202481214	0.40917585551139135	0.4101109846151841	0.4275113604821375	0.42765855517328166	0.44579182502708165	0.4451555458730081	0.48042565335296955	0.47831499615725626	0.08564911462094398	0.08194518929622352	0.0030660188423987655	0.07404710663321623	0.0030624733468584964	0.07396147817806309
10.552151069084381	0.3743658440366966	0.3768047973345479	0.40937736382572193	0.4103118786375427	0.4277038673969587	0.4278508387963578	0.44597540482873127	0.44533928766576003	0.4805925474160414	0.47848275594388784	0.08556864642292823	0.08186827242587028	0.0030261245145903892	0.07352397200763505	0.0030226038239371533	0.07343843028407093
10.615733087532126	0.3745832708153536	0.3770208676408229	0.4095775379088097	0.41051143725812955	0.42789500714986445	0.42804175548594503	0.4461575844899861	0.44552163094747177	0.4807579780481268	0.4786490566413608	0.08548836974011419	0.0817915384203488	0.002986525925090966	0.07299907355196922	0.002983029936975079	0.07291362021227599
10.679698219625935	0.37479942117914455	0.37723565766788886	0.4097763729258479	0.41070965565720036	0.4280847751546688	0.42823130066018966	0.4463383596717156	0.4457025713727473	0.48092194137513816	0.47881389434965976	0.08540828561972963	0.0817149882822661	0.0029472218849138088	0.07247242332279313	0.002943750497605979	0.07238706003623463
10.744048773818252	0.37501428983537555	0.377449162159343	0.4099738640692486	0.4109065290424648	0.4282731668568373	0.4284194697689352	0.44651772607085793	0.44588210463211403	0.48108443356741437	0.4789772652126959	0.08532839512176396	0.08163862302643031	0.002908211206332556	0.07194403352730205	0.002904764318725217	0.07185876198036567
10.808787072471103	0.375227871510379	0.3776613758784138	0.4101700065589971	0.41110205264944316	0.42846017773388095	0.4286062582941147	0.44669567942085137	0.44606022645245363	0.4812454508402264	0.47913916541880747	0.08524869931912452	0.08156244368000282	0.002869492702880283	0.07141391652370999	0.00286607021447427	0.07132873841999299
10.87391545193992	0.3754401609497956	0.3778722936082474	0.41036479564300826	0.4112962217418237	0.42864580329575014	0.4287916617501458	0.44687221549206824	0.4462369325974343	0.4814049894542837	0.47929959120126236	0.08516919929779686	0.08148645128265193	0.002831065189355275	0.07088208482153391	0.0028276670002589377	0.07079700188199922
10.93943626265785	0.3756511529188547	0.37808191015219367	0.4105582265974819	0.41148903161182115	0.4288300390852303	0.42897567568432676	0.4470473300922497	0.4464122188679437	0.48156304571624403	0.47945853883876244	0.08508989615700759	0.0814106468867053	0.002792927481820584	0.07034855108204852	0.0027895534927502297	0.07026356504520948
11.00535186922059	0.3758608422026547	0.37829022033409204	0.41075029472725955	0.41168047758053516	0.42901288067833837	0.4291582956772331	0.44722101906694073	0.44658608110252396	0.48171961597922264	0.4796160046559501	0.08501079100938672	0.08133503155730921	0.0027550783976058035	0.06981332811862728	0.0027517285098781485	0.06972844074068973
11.071664650471687	0.3760692236064435	0.37849721899855726	0.41094099536618095	0.41187055499830927	0.4291943236847193	0.42933951734311504	0.44739327829992803	0.4467585151778072	0.48187469664330645	0.479771985023916	0.0849318849811361	0.08125960637258675	0.0027175167553088464	0.06927642889698404	0.0027141908708405715	0.06919164195196004
11.138376999588447	0.37627629195590007	0.37870290101126636	0.41113032387744325	0.41205925924509157	0.4293743637480451	0.4295193363302962	0.4475641037136786	0.44692951700895295	0.48202828415606813	0.47992647636070984	0.08485317921219566	0.08118437242379814	0.002680241374804826	0.06873786653579828	0.0026769393961072474	0.06865318181571922
11.205491324168262	0.37648204209741354	0.37890726125924346	0.411318275653958	0.4122465857307945	0.4295529965464137	0.4296977483215736	0.4477334912697791	0.44709908255008673	0.48218037501308303	0.48007947513185184	0.08477467485641532	0.08110933081550531	0.0026432510772371742	0.06819765430675773	0.0026399729074100264	0.06811307362174546
11.273010046315514	0.3766864688983638	0.3791102946511458	0.4115048461187104	0.41243252989565615	0.42973021779274856	0.42987474903461675	0.44790143696937706	0.44726720779473894	0.48233096575844736	0.48023097785084695	0.08469637308172752	0.08103448266573489	0.002606544685037626	0.06765580563524054	0.0026032902277726144	0.06757133081380573
11.340935602728974	0.3768895672474022	0.3793119961175502	0.4116900307251198	0.4126170872106025	0.429906023235201	0.43005033422237204	0.4480679368536238	0.4474338887762877	0.48248005298530017	0.480380981079702	0.08461827507032088	0.08095982910614836	0.002570121021909788	0.06711233410032946	0.0025668901814843714	0.06702796698944269
11.409270444789758	0.3770913320547297	0.37951236061123667	0.41187382495739716	0.4128002531776081	0.43008040865754976	0.43022449967346066	0.44823298700411685	0.4475991215683988	0.48262763333634395	0.48052948142944135	0.08454038201882048	0.08088537128220957	0.00253397891284024	0.06656725343518133	0.0025307715941131903	0.06648299590042939
11.478017038649782	0.3772917582523778	0.3797113831074754	0.41205622433090777	0.41298202333006	0.4302533698796055	0.4303972412125855	0.4483965835433457	0.44776290228547094	0.48277370350437104	0.48067647556062887	0.08446269513846409	0.08081111035335764	0.0024981171841091943	0.06602057752759549	0.00249493329252104	0.06593643145352246
11.547177865320764	0.3774908407944866	0.3799090586043101	0.4122372243925303	0.4131623932331198	0.43042490275761336	0.4305685547009328	0.4485587226351374	0.4479252270830791	0.48291826023278916	0.48082196018388806	0.08438521565528694	0.08073704749318042	0.002462534663282945	0.06547232042012752	0.0024593741048457574	0.06538828771009264
11.616755420763786	0.3776885746575839	0.38010538212284384	0.4124168207210188	0.41334135848408754	0.43059500318465777	0.43073843603657763	0.4487194004851041	0.44808609215842127	0.4830613003161505	0.480965932060427	0.08430794481030515	0.08066318388959201	0.002427230179220974	0.06492249631043023	0.0024240928605197	0.06483857888692057
11.686752215979308	0.37788495484086326	0.38030034870752194	0.4125950089273638	0.41351891471276536	0.4307636670910667	0.43090688115488907	0.448878613341091	0.4482454937507647	0.48320282060068137	0.4811083880025625	0.08423088385970262	0.0805895207450097	0.002392202562075507	0.06437111955142427	0.0023890883902697446	0.06428731935648102
11.75717077709787	0.3780799763664626	0.38049395342641734	0.41277178465515457	0.4136950575818221	0.4309308904448182	0.43107388602893726	0.44903635749362664	0.4484034281418953	0.4833428179848153	0.4812493248742494	0.08415403407502028	0.08051605927653731	0.002357450643303949	0.06381820465192334	0.0023543595261199535	0.06373452364699972
11.82801364547121	0.3782736342797405	0.3806861913715126	0.41294714358094065	0.4138697827871573	0.43109666925194673	0.4312394466698996	0.44919262927637255	0.4485598916565653	0.48348128941972746	0.48138873959160805	0.08407739674334824	0.08044280071614643	0.0023229732556666605	0.06326376627662	0.002319905101392017	0.06318020644286548
11.899283377763982	0.3784659236495541	0.38087705765898383	0.41312108141459536	0.41404308605826656	0.4312609995569505	0.4314035591274688	0.4493474250665766	0.44871488066294524	0.4836182319098705	0.48152662912345706	0.08400097316751996	0.08036974631086444	0.002288769233228738	0.06270781924649782	0.0022857239507132476	0.06262438258491443
11.970982546046038	0.37865683956853485	0.3810665474294827	0.41329359389967757	0.41421496315860656	0.4314238774431996	0.4315662194902617	0.4495007412855254	0.4488683915730752	0.48375364251351344	0.4816629904918461	0.08392476466631082	0.08029689732296244	0.0022548374113617875	0.06215037853897343	0.0022518149100161367	0.062067067070657345
12.043113737885237	0.3788463771533642	0.38125465584841856	0.4134646768137951	0.4143854098859603	0.43158529903334397	0.43172742388622765	0.44965257439899786	0.44902042084331645	0.48388751834328103	0.4817978207725902	0.0838487725746351	0.08022425503014481	0.002221176626760357	0.06159145928832288	0.0022181768165494553	0.061508275054663386
12.115679556440844	0.37903453154504935	0.38144137810623996	0.4136343259689686	0.4145544220728038	0.4317452604897242	0.43188716848305964	0.4498029209177219	0.44917096497480735	0.4840198565666971	0.4819311170958085	0.08377299824375056	0.08015182072574438	0.002187785717431723	0.0610310767858806	0.002184808508876479	0.060948021848759026
12.188682620557461	0.37922129790919684	0.38162670941871485	0.4138025372119938	0.4147219955866707	0.43190375801478015	0.4320454494886039	0.4499517773978298	0.4493200205139168	0.48415065440672805	0.4820628766464616	0.08369744304146337	0.08007959571891905	0.002154663522701661	0.06046924648016727	0.0021517088268701023	0.060386322921957
12.26212556485955	0.3794066714362868	0.38181064502721146	0.41396930642480584	0.41488812633051914	0.43206078785146235	0.4322022631512705	0.45009914044131594	0.4494675840527	0.48427990914232866	0.4821930966648929	0.08362210835233475	0.08000758133484845	0.0021218088832277715	0.05990598397728775	0.0021188766117403723	0.0598231939013516
12.336011039846525	0.37959064734194586	0.38199318019897727	0.41413462952484326	0.4150528102430985	0.432216346283643	0.4323576057604476	0.4502450066964959	0.4496136522293571	0.484407618108991	0.48232177444737234	0.08354699557789316	0.07993577891493701	0.0020892206409959257	0.05934130504108737	0.00208631070602161	0.0592586505719197
12.41034171198835	0.37977322086721893	0.3821743102274177	0.4142985024654112	0.4152160432993147	0.4323704296365282	0.43251147364691067	0.45038937285846553	0.4497582217286902	0.4845337786992941	0.4824489073466394	0.08347210613684673	0.07986418981701894	0.0020568976393255944	0.05877522559332249	0.002054009953567526	0.05869270887644973
12.485120263821853	0.3799543872788409	0.3823540304323739	0.4144609212360456	0.41537782151059777	0.4325230342770697	0.43266386318323724	0.4505322356695616	0.4499012892825621	0.48465838836345543	0.48257449277245074	0.08339744146530023	0.07979281541556277	0.002024838722877398	0.05820776171412945	0.0020219731995871904	0.05812538491665009
12.560349394047481	0.3801341418695074	0.3825323361604008	0.41462188186287774	0.41553814092526853	0.432674156614379	0.4328147707842212	0.4506735919198248	0.4500428516703585	0.48478144460988615	0.48269852819212933	0.08332300301697512	0.07972165710188349	0.001993042737653994	0.05763892964186823	0.0019901992906192767	0.05755669495253812
12.63603181762671	0.38031247995814305	0.38270922278504177	0.41478138040899765	0.41569699762890444	0.4328237931001397	0.4329641929072846	0.45081343844746086	0.45018290571944697	0.4849029450057459	0.4828210111311131	0.08324879226342971	0.0796507162843542	0.0019615085309983016	0.057068745773420915	0.0019586870745449403	0.056986655402894826
12.712170265880024	0.3804893968901713	0.3828846857071051	0.4149394129748179	0.415854387744707	0.4329719402290218	0.43311212605289406	0.4509517721393053	0.45032144830564036	0.485022887177501	0.48294193917350875	0.08317481069428788	0.07957999438862176	0.0019302349516157058	0.05649722666460377	0.0019274354006051375	0.056415282845705406
12.78876748658549	0.38066488803778104	0.38305872035493804	0.4150959756984384	0.4160103074338685	0.43311859453909674	0.4332585667649753	0.45108858993128803	0.4504584763536598	0.48514126881148467	0.48306130996264557	0.08310105981746445	0.07950949285782499	0.0018992208495651752	0.05592438903022412	0.0018964431193868592	0.055842594017988745
12.865826244077915	0.3808389488001934	0.38323132218470035	0.41525106475601	0.4161647528959385	0.4332637526122522	0.43340351163132834	0.45122388880889974	0.45059398683759944	0.485258087654459	0.4831791212016318	0.08302754115939975	0.07943921315281798	0.0018684650762659238	0.05535024974413716	0.001865709082840894	0.05526860581613846
12.943349319348618	0.381011574603927	0.38340248668063587	0.4154046763620978	0.4163177203691904	0.4334074110746069	0.433546957284044	0.4513576658076571	0.4507279767813903	0.48537334151417794	0.48329537065391215	0.0829542562652911	0.07936915675239206	0.0018379664845009636	0.05477482583943072	0.0018352321442844932	0.054693335296207124
13.0213395101458	0.38118276090306186	0.38357220935534503	0.41555680677004597	0.4164692061309885	0.43354956659692706	0.43368890039992053	0.4514899180135725	0.4508604432592681	0.48548702825995427	0.4834100561438288	0.08288120669933392	0.07929932515350566	0.0018077239284335356	0.054198134508908424	0.0018050111583973738	0.05411679967376415
13.099799631075467	0.3813525031795024	0.3837404857500536	0.41570745227233996	0.4166192064981536	0.4336902158950428	0.43382933770087906	0.45162064256362144	0.4509913833962386	0.48559914582322683	0.4835231755571826	0.08280839404496232	0.07922971987151384	0.0017777362635933436	0.05362019310467758	0.0017750449812359292	0.053539016324236854
13.178732513703073	0.38152079694323926	0.3839073114348826	0.415856609200971	0.41676771782733024	0.43382935573026377	0.43396826595438265	0.45174983664621277	0.4511207943685469	0.4857096921981304	0.4836347268417972	0.08273581990509331	0.07916034244040265	0.0017480023468969819	0.05304101913881709	0.0017453324702416673	0.05296000278319468
13.258141006655675	0.38168763773260894	0.38407268200911526	0.4160042739277985	0.4169147365153517	0.43396698290979735	0.4341056819738527	0.45187749750165845	0.4512486734041457	0.4858186654420676	0.4837447080080853	0.08266348590237436	0.07909119441302778	0.0017185210366483794	0.05246063028323533	0.0017158724842385453	0.05237977674630656
13.338027975724735	0.3818530211145541	0.38423659310146435	0.4161504428649138	0.41706025899960736	0.43410309428716504	0.4342415826190878	0.4520036224226466	0.4513750177831656	0.4859260636762831	0.4838531171296162	0.08259139367943644	0.07902227736135249	0.0016892911925387999	0.051879044369755434	0.0016866638834360792	0.05179835606931249
13.418396303969553	0.3820169426848789	0.3843990403703354	0.4162951124650011	0.417204281758406	0.4342376867626203	0.4343759647966804	0.45212820875471144	0.4514998248383844	0.4860318850864384	0.4839599523436848	0.08251954489914824	0.07895359287669429	0.001660311675663717	0.051296279390456334	0.0016577055294431098	0.05121575876847828
13.49924889182131	0.3821793980685076	0.38456001950409324	0.41643827922170223	0.4173468013113443	0.434370757283567	0.43450882546043745	0.45225125389670984	0.4516230919557011	0.48613612792319144	0.48406521185188556	0.08244794124487549	0.07888514256997003	0.0016315813485174857	0.050712353497601725	0.0016289962852749085	0.050632003020652405
13.580588657187745	0.3823403829197368	0.38471952622132094	0.4165799396699763	0.41748781421966885	0.43450230284497676	0.43464016161179797	0.45237275530129234	0.45174481657460597	0.48623879050277524	0.4841688939206835	0.082376584420742	0.07881692807194841	0.0016030990750044438	0.05012728500375374	0.0016005350153442954	0.050047107162981774
13.662418535558457	0.38249989292248987	0.384877556271083	0.4167200903864626	0.4176273170866427	0.434632320489808	0.4347699703002519	0.4524927104753803	0.45186499618865505	0.4863398712075802	0.48427099688199166	0.08230547615189732	0.07874895103350363	0.001574863720440689	0.0495410923818298	0.0015723205854802913	0.04946108969342333
13.744741480110864	0.3826579237905674	0.3850341054331832	0.41685872798984097	0.4177653065579088	0.4347608073094238	0.43489824862376	0.4526111169806403	0.4519836283459438	0.48643936848673797	0.4843715191337479	0.08223461818478502	0.07868121312587313	0.0015468741515682893	0.048953794265486295	0.0015443518629361108	0.04887396927087195
13.827560461816718	0.38281447126789736	0.38518916951842286	0.4169958491411933	0.41790177932185446	0.43488776044401223	0.435024993729174	0.4527279724339624	0.4521007106495827	0.48653728085670844	0.4844704591404954	0.08216401228741703	0.07861371604091984	0.0015191292365512865	0.048365409448692276	0.001516627716384722	0.04828576471486201
13.910878469549415	0.3829695311287824	0.38534274436885646	0.41713145054436296	0.41803673210997444	0.4350131770830034	0.4351502028126547	0.4528432745079364	0.45221624075817224	0.4866336069018664	0.4845678154339637	0.08209366024965116	0.07854646149139705	0.0014916278449819131	0.0477759568860705	0.001489147015924619	0.047696495005752126
13.9946985101918	0.3831230991781462	0.38549482585804556	0.4172655289463149	0.4181701616972337	0.43513705446549006	0.43527387312009314	0.45295702093133067	0.45233021638627957	0.48672834527509307	0.4846635866136521	0.08202356388347153	0.07847945121121715	0.0014643688478988004	0.04718545569312482	0.001461908633101583	0.047106179285194116
14.079023608744702	0.3832751712517778	0.38564540989131196	0.4173980811374947	0.41830206490243077	0.4352593898806467	0.43539600194753053	0.4530692094895718	0.45244263530491696	0.486821494698368	0.4847577713474163	0.08195372502327528	0.07841268695572556	0.0014373511177812048	0.04659392514594174	0.0014349114408997998	0.04651483685556457
14.163856808436103	0.38342574321657336	0.38579449240598773	0.4175291039521872	0.4184324385885585	0.43538018066814815	0.4355165866415776	0.4531798380252239	0.45255349534201805	0.4869130539633633	0.48485036837205525	0.08188414552616052	0.0783461705019758	0.0014105735285561138	0.046001384681346735	0.001408154313748966	0.04592248718040537
14.24920117083096	0.3835748109707769	0.38594206937166425	0.41765859426887425	0.4185612796631665	0.4354994242185901	0.4356356245998359	0.4532889044384701	0.4526627943829187	0.4870030219320407	0.48494137649390145	0.08181482727222143	0.07827990364901173	0.0013840349556111242	0.0454078538970748	0.001381636127538055	0.04532914988433845
14.335059775941703	0.3837223704442182	0.3860881367904385	0.4177865490105918	0.4186885850787204	0.43561711797390795	0.43575311327131705	0.4533964066875931	0.45277053037083526	0.48709139753724945	0.4850307945894125	0.0817457721648446	0.07821388821815273	0.001357734275793554	0.04481335255152885	0.0013553557596153176	0.04473484475299472
14.421435722339384	0.38386841759854873	0.38623269069715827	0.4179129651452865	0.41881435183296317	0.43573325942779617	0.4358690501568636	0.4535023427894583	0.4528767013073453	0.4871781797833276	0.4851186216057646	0.08167698213101218	0.07814812605328031	0.0013316703674224328	0.04421790056406394	0.0013293120888024923	0.04413959173335513
14.50833212726552	0.38401294842747624	0.38637572715966517	0.4180378396861723	0.4189385769692745	0.43584784612612926	0.4359834328095702	0.4536067108199972	0.4529813052528696	0.48726336774670564	0.48520485656144996	0.08160845912160751	0.07808261902113232	0.0013058421102956075	0.043621518014916205	0.0013035039953916971	0.04354341093339542
14.595752126744532	0.384155958956996	0.3865172422790345	0.4181611696920844	0.4190612575770284	0.43596087566737957	0.43609625883520226	0.4537095089146904	0.4530843403271533	0.4873469605765106	0.4852894985468733	0.08154020511172651	0.07801736901160158	0.0012802483856830804	0.04302422514476234	0.0012779303611587522	0.04294632262215714
14.683698875697011	0.3842974452456199	0.38665723218981396	0.4182829522678336	0.41918239079195174	0.4360723457030375	0.4362075258926181	0.45381073526905236	0.4531858047097482	0.4874289574951736	0.48537254672495256	0.0814722221009928	0.07795237793803472	0.0012548880763549874	0.04242604235547276	0.001252590069364068	0.04234834722981873
14.772175548053516	0.38443740338460375	0.38679569306025946	0.41840318456456	0.4193019737964808	0.43618225393803156	0.4363172316941873	0.4539103881391167	0.45328569664049645	0.4875093577990398	0.4854540003317212	0.08140451211387713	0.07788764773754034	0.0012297600665802655	0.041826990209642645	0.0012274820047735169	0.04174950534776656
14.861185336869132	0.3845758294981728	0.38693262109257054	0.41852186378008627	0.41942000382011907	0.43629059813114773	0.43642537400621373	0.45400846584192356	0.4533840144200158	0.4875881608589809	0.48553385867693355	0.08133707720002281	0.07782318037129793	0.001204863242119547	0.041227089430392994	0.0012026050536455557	0.0411498177284102
14.95073145443871	0.38471271974374166	0.3870680125231189	0.4186389871592668	0.4195364781397897	0.4363973760954472	0.4365319506493525	0.45410496675600337	0.45348075641018165	0.48766536612100675	0.48561212114466934	0.08126991943457423	0.07775897782487384	0.0011801964902482531	0.04062636090154115	0.0011779581037485443	0.04054930528498346
15.040817132412794	0.3848480703121359	0.38720186362268005	0.418754551994341	0.4196513940801927	0.43650258569868733	0.4366369594990324	0.45419988932186744	0.4535759210346146	0.48774097310688436	0.48568878719394437	0.08120304091851126	0.07769504210853928	0.0011557586997663627	0.040024825667785535	0.0011535400443762889	0.039947989091956515
15.131445621914246	0.38498187742780826	0.38733417069665876	0.4188685556252811	0.41976474901415695	0.4366062248637402	0.43674039848587487	0.4542932320424944	0.45366950677916595	0.48781498141475516	0.48576385635932123	0.0811364437789886	0.0776313752575961	0.0011315487609890873	0.03942250493420829	0.0011293497663382723	0.03934589038459535
15.222620193655578	0.3851141373490521	0.38746493008531274	0.4189809954401412	0.4198765403629928	0.43670829156901064	0.4368422655961137	0.4543849934838193	0.4537615121924043	0.4878873907197559	0.48583732825152154	0.08107013016967952	0.0775679793327052	0.0011075655657690753	0.03881942006631789	0.001105386161980526	0.03874303055901862
15.31434413805701	0.3852448463682137	0.38759413816397403	0.4190918688754048	0.4199867655968438	0.4368087838488558	0.43694255887201494	0.4544751722752227	0.45385193588610245	0.4879582007746423	0.48590920255804204	0.08100410227112383	0.07750485642021915	0.001083808007492859	0.038215592590134406	0.001081648125179857	0.03813943117205554
15.406620765365147	0.38537400081190043	0.38772179134326784	0.41920117341633073	0.42009542223503665	0.43690769979400274	0.4370412764122954	0.45456376711002194	0.4539407765357263	0.48802741141041417	0.48597947904377237	0.08093836229108413	0.0774420086325225	0.0010602749810959544	0.03761104419190531	0.001058134551365164	0.03753511394124587
15.499453405772549	0.38550159704118614	0.3878478860693275	0.4193089065972985	0.4202025078464307	0.4370050375519671	0.43713841637254297	0.4546507767459603	0.45402803288092297	0.48809502253694337	0.48604815755161473	0.08087291246490282	0.07737943810837504	0.0010369653830712977	0.03700579671820492	0.00103484433751877	0.036930100744683614
15.592845409537835	0.3856276314518141	0.387972418824008	0.4194150660021521	0.42030802004976603	0.437100795327471	0.437233976965634	0.4547362000057003	0.4541137037260099	0.4881610341436048	0.4861152380031063	0.08080775505586989	0.0773171470132591	0.0010138781114696904	0.036399872175636006	0.001011776382184415	0.0363244136211307
15.686800147106629	0.3857521004743966	0.3880953861250961	0.41951964926454316	0.42041195651401025	0.43719497138286	0.43732795646215394	0.4548200357773146	0.4541977879404656	0.488225446299909	0.4861807203990443	0.08074289235558986	0.07725513753973595	0.0009910120659082367	0.035793292730730286	0.0009889295854716984	0.03571807476949118
15.781321009233178	0.3858750005746102	0.3882167845265158	0.4196226540682708	0.4205143149587037	0.4372875640385207	0.4374203531908128	0.45490228301477875	0.4542802844594192	0.48828825915613605	0.4862446048201117	0.08067832668436038	0.0771934119078039	0.0009683661475876626	0.03518608070994844	0.0009663028490685122	0.0351111065489107
15.87641140710273	0.3859963282533907	0.38833661061853386	0.4197240781476233	0.4206150931543046	0.43737857167329786	0.43751116553886565	0.45498294073846496	0.45436119228414207	0.48834947294397524	0.48630689142750805	0.08061406039155124	0.07713197236526222	0.0009459392592905402	0.03457825859952379	0.000943895076249035	0.03450353147883334
15.972074772454643	0.38611608004712117	0.38845486102795895	0.419823919287716	0.42071428892253143	0.4374679927249106	0.43760039195252837	0.4550620080356366	0.4544405104825396	0.48840908797716465	0.4863675804635804	0.0805500958559935	0.07707082118808255	0.0009237303053875046	0.033969849044936495	0.0009217051718746205	0.03389537223836214
16.06831455770623	0.3862342525278191	0.3885715324183396	0.41992217532482784	0.4208119001367044	0.43755582569036755	0.4376880309373953	0.45513948406094124	0.4545182381896428	0.48846710465213283	0.4864266722524572	0.08048643548637062	0.07700996068078367	0.0009017381918550171	0.03336087485129724	0.0008997320424120048	0.03328665166668543
16.165134236077357	0.3863508423033194	0.3886866214901586	0.4200188441467382	0.4209079247220864	0.43764206912638454	0.4377740810588566	0.45521536803690715	0.4545943746081026	0.4885235234486457	0.4864841672006864	0.08042308172161744	0.07694939317681357	0.0008799618262789188	0.032751358983034606	0.000877974595936859	0.032677392762565205
16.262537301715792	0.3864658460174529	0.38880012498102234	0.4201139236930598	0.4210023606562211	0.4377267216497979	0.4378585409425139	0.4552896592544391	0.45466891900868156	0.4885783449304536	0.4865400657978722	0.08036003703132744	0.07688912103893508	0.0008584001178570944	0.03214132456344032	0.000856431742140451	0.032067618684237686
16.36052726982327	0.38657926035022355	0.3889120396658495	0.42020741195557276	0.42109520596927097	0.43780978193798037	0.43794140927459646	0.4553623570733148	0.4547418707307502	0.4886315697459427	0.48659436861731986	0.08029730391616065	0.0768291466596213	0.0008370519774154594	0.031530794874683465	0.0008351023923358625	0.031457352749129086
16.459107676782416	0.38669108201797847	0.38902236235705306	0.42029930697855394	0.4211864587443515	0.4378912487292544	0.4380226848023759	0.4554334609226808	0.454813229182779	0.48868319862878673	0.4866470763166768	0.08023488490826196	0.0767694724614525	0.0008159163174088491	0.030919793357583103	0.0008139854594699791	0.030846618433812978
16.55828208028434	0.3868013077735771	0.38913108990472084	0.4203896068591072	0.4212761171178668	0.43797112082330625	0.4381023663345816	0.4555029703015514	0.4548829938428356	0.48873323239860467	0.48669818963858147	0.0801727825716852	0.07671010089752181	0.0007949920519392251	0.030308343611508803	0.0007930798581363696	0.030235439373910822
16.658054059457015	0.386909934406555	0.38923821919679136	0.4204783097474907	0.42136417927984143	0.4380493970815995	0.43818045274181544	0.45557088477930696	0.4549511642590801	0.48878167196161876	0.4867477094113125	0.08011099950282381	0.07665103445184669	0.000774278096754788	0.02969646939398274	0.0007723845045761735	0.029623839363608795
16.758427214994473	0.3870169587432847	0.38934374715922665	0.4205654138474432	0.42145064347425154	0.43812607642778684	0.4382569429569646	0.4556372039961918	0.4550177400502611	0.48882851831131624	0.4867956365494406	0.08004953833084434	0.07659227563978539	0.0007537733692624116	0.029084194620580206	0.000751898316686539	0.029011842355572526
16.859405169286727	0.38712237764713037	0.3894476707561792	0.4206509174165071	0.421535507999353	0.4382011578481227	0.4383318359756154	0.45570192766381434	0.45508272090621255	0.4888737725291134	0.48684197205448315	0.07998840171813432	0.07653382700846253	0.0007334767885334159	0.028471543364517515	0.0007316202140326133	0.028399472460748143
16.960991566550526	0.38722618801860037	0.38954998699015736	0.42073481876635105	0.42161877120800956	0.43827464039187336	0.43840513085646543	0.45576505556564667	0.4551461065883515	0.48891743578502306	0.4868867170155622	0.07992759236074926	0.07647569113719799	0.0007133872753195547	0.027858539856666198	0.0007115491178599775	0.027786753948078058
17.063190072960847	0.3873283867954952	0.389650692902185	0.4208171162630905	0.42170043150801806	0.4383465231717295	0.43847682672173593	0.4558265875575254	0.45520789693017616	0.4889595093383247	0.48692987261006515	0.07986711298887021	0.07641787063794468	0.0006935037520534593	0.027245208485140893	0.0006916839510915374	0.027173711244230958
17.166004376783235	0.38742897095304957	0.38974978557195755	0.42089780832760565	0.4217804873624317	0.4384168053642143	0.43854692275758234	0.45588652356815307	0.45526809183776457	0.4889999945382383	0.48697144010430776	0.07980696636726911	0.07636036815573323	0.0006738251428561881	0.026631573794958285	0.0006720236383483957	0.026560368933516543
17.26943818850684	0.38752793750407183	0.3898472621179934	0.42097689343585754	0.42185893728988183	0.43848548621009337	0.4386154182145062	0.4559448635995991	0.4553266912902732	0.4890388928245989	0.4870114208541998	0.07974715529577926	0.0763031863691209	0.0006543503735603196	0.026017660487994476	0.000652567105955626	0.025946751757302877
17.37349524097843	0.38762528349907766	0.38994311969778117	0.4210543701192025	0.42193577986489766	0.4385525650147842	0.4386823124077633	0.45600160772780346	0.45538369534043693	0.4890762057285378	0.48704981630591493	0.0796876826097753	0.07624632799065037	0.000635078371701514	0.02540349342247339	0.0006333132819436038	0.025332884614030604
17.478179289537028	0.3877210060264193	0.3900373555079227	0.4211302369647043	0.4220110137182239	0.43861804114876213	0.43874760471777446	0.4560567561030782	0.4554391041150699	0.4891119348731636	0.4870866279965624	0.07962855118065743	0.07618979576731517	0.000616008066532725	0.024789097612668343	0.0006142610960666595	0.024718792558772407
17.583494112149474	0.38781510221241006	0.39012996678427014	0.4212044926154437	0.42208463753713565	0.4386819140479685	0.43881129459053253	0.45611030895061166	0.45549291781556495	0.4891460819742477	0.48712185755486204	0.07956976391634678	0.0761335924810311	0.0005971383890419624	0.02417449822885942	0.0005954094798079623	0.024104500802991424
17.689443509546752	0.38790756922144387	0.3902209508020609	0.4212771357708263	0.4221566500657528	0.43874418321421677	0.43887338153801114	0.4561622665709729	0.4555451367183965	0.489178648840914	0.4871555067018224	0.0795113237617875	0.07607772094911595	0.00057846827194874	0.023559720596679767	0.0005767573663879588	0.023490034714200192
17.79603130536116	0.38799840425610993	0.39031030487604423	0.4213481651868881	0.4222270501053503	0.43880484821559695	0.43893386513857036	0.45621262934061574	0.4555957611756213	0.48920963737632994	0.48718757725142203	0.07945323369945483	0.07602218402477691	0.0005599966497231712	0.022944790197087173	0.000558303690777695	0.02287541981579011
17.90326134626431	0.38808760455730223	0.39039802636060666	0.4214175796765986	0.42229583651466784	0.4388639086868816	0.4389927450373644	0.4562613977123845	0.4556447916153815	0.48923904957840253	0.4872180711112946	0.07939549674987308	0.0759669845976047	0.0005417224585859692	0.02232973266578142	0.0005400473896992608	0.022260681786377745
18.011137502105942	0.38817516740432273	0.3904841126498888	0.4214853781101606	0.42236300821021544	0.43892136432992723	0.4390500209467439	0.4563085722160195	0.4556922285424072	0.4892668875404764	0.4872469902834149	0.07933811597214273	0.07591212559407792	0.0005236446365279868	0.02171457379297692	0.0005219874016453296	0.021645846459776408
18.119663666053608	0.38826109011498167	0.39056856117790045	0.4215515594153098	0.42242856416657926	0.4389772149140795	0.4391056926466633	0.456354153458664	0.4557380725385207	0.48929315345203633	0.487274336864792	0.07928109446447248	0.07585760997807137	0.0005057621233106602	0.02109933952316112	0.0005041226668849319	0.021030939824711936
18.228843754733095	0.38834537004568986	0.3906513694186279	0.42161612257760994	0.42249250341672245	0.4390314602765724	0.439159759985082	0.45639814212537155	0.4557823242631408	0.48931784959941393	0.48730011304816223	0.07922443536472379	0.07580344075137756	0.0004880738604788881	0.020484055954412383	0.00048645212746722954	0.0204159880240411
18.338681708369887	0.3884280045915467	0.39073253488613663	0.4216790666407456	0.42255482505228475	0.4390841003229313	0.43921222287836736	0.4564405389796129	0.4558249844537864	0.4893409783664954	0.48732432112268737	0.07916814185096069	0.07574962095423118	0.00047057879137413217	0.019868749338428415	0.00046897472723950173	0.019801017354765804
18.44918149093129	0.3885089911864215	0.39081205513466866	0.42174039070681296	0.4226155282238796	0.4391351350273707	0.439263081311696	0.4564813448637844	0.45586605392658264	0.4893625422354346	0.4873469634746553	0.07911221714201044	0.07569615366584576	0.00045327586113241836	0.01925344607971624	0.0004516894118518078	0.01918605426764941
18.56034709026951	0.388588327303031	0.3908899277587349	0.42180009393660833	0.4226746121413886	0.4391845644331942	0.43931233533945485	0.45652056069971847	0.45590553357676744	0.48938254378737145	0.4873680425881864	0.07905666449803378	0.07564304200495867	0.0004361640167089842	0.018638172735521152	0.00043459512876742323	0.018571125366634078
18.672182518265565	0.38866601045300797	0.39096615039320004	0.42185817554991206	0.42273207607425256	0.43923238865319164	0.4393599850856394	0.45655818748919075	0.4559434243791963	0.48940098570315	0.4873875610459399	0.07900148722110077	0.07559028913038192	0.00041924220687494795	0.018022956015244063	0.0004176908272712776	0.01795625740849971
18.784691810974078	0.3887420381869664	0.3910407207133639	0.4219146348257722	0.4227879193517615	0.43927860787003575	0.43940603074425294	0.4565942263144329	0.45597972738885173	0.48941787076404447	0.4874055215298275	0.07894668865578125	0.07553789824156693	0.00040250938223640453	0.017407822780228344	0.00040097545848305494	0.017341477302622366
18.897879028768923	0.38881640809455853	0.3911136364350343	0.42196947110278255	0.42284214136334036	0.43932322233667825	0.43945047257970354	0.45662867833864135	0.45601444374134836	0.4894332018524869	0.48742192682172875	0.0788922721897398	0.07548587257917104	0.00038596449523797816	0.016792800043134548	0.00038444797536651976	0.016726812110491096
19.01174825648978	0.3888891178045274	0.3911848953145963	0.42202268377936103	0.42289474155883255	0.4393662323767433	0.4394933109272009	0.4566615448064908	0.45604757465344425	0.48944698195279984	0.48743677980421124	0.07883824125434379	0.07543421542564328	0.00036960650017370256	0.01617791496741461	0.000368107332734402	0.016112289045111083
19.126303603589555	0.3889601649847503	0.39125449514907346	0.42207427231402145	0.4229457194487806	0.43940763838492136	0.43953454619314997	0.4566928270446447	0.4560791214235471	0.4894592141519318	0.487450083461253	0.07878459932527931	0.07538293010580853	0.00035343435319834526	0.015563194867240782	0.0003519524872603874	0.015497935470733637
19.241549204282624	0.38902954734227835	0.39132243377618314	0.42212423622564516	0.4229950746047037	0.439447440827361	0.43957417885554645	0.45672252646226946	0.4561090854322258	0.4894699016401988	0.4874618408789716	0.07873134992317866	0.07533201998747077	0.00033744701233673347	0.014948667206709843	0.00033598239749510483	0.014883778902515132
19.357489217694134	0.38909726262336775	0.3913887090743861	0.4221725750937482	0.4230428066593731	0.4394856402420601	0.4396122094643691	0.4567506445515478	0.45613746814272027	0.4894790477120288	0.4874720552463553	0.07867849661425716	0.07528148848201978	0.00032164343749241375	0.014334359599544655	0.00032019602386634816	0.014269847005792258
19.474127828010037	0.38916330861350396	0.39145331896292784	0.42221928855874485	0.42308891530708204	0.43952223723925493	0.4396486386419706	0.45677718288819247	0.4561642711014517	0.48948665576671097	0.4874807298559981	0.07862604301096135	0.07523133904505203	0.00030602259045675595	0.01372029980838363	0.00030459232869528563	0.013656167595783586
19.59146924462811	0.38922768313741957	0.39151626140187507	0.42226437632220964	0.42313340030391616	0.4395572325018085	0.4396834670834691	0.4568021431319623	0.4561894959385352	0.48949272930914883	0.48748786810484096	0.07857399277262621	0.07518157517699817	0.000290583434923386	0.013106515744794933	0.0002891702762051196	0.013042768637220092
19.709517702309874	0.3892903840591048	0.39157753439214416	0.42230783814713424	0.4231762614680178	0.4395906267855988	0.43971669555713677	0.4568255270271773	0.45621314436829175	0.4894972719506195	0.48749347349491623	0.07852234960614475	0.07513220042376387	0.00027532493649728984	0.012493035468381208	0.00027392883253352096	0.012429678243748299
19.828277461333414	0.38935140928181117	0.39163713597552274	0.4223496738581828	0.42321749867984854	0.4396224209199035	0.4397483249047881	0.45684733640323616	0.45623521818976165	0.48950028740953594	0.48749754963409603	0.07847111726664786	0.07508321837737968	0.00026024606269636763	0.011879887186196925	0.0002588669657368481	0.011816924677390261
19.94775280764713	0.38941075674804493	0.3916950642346836	0.42238988334194055	0.4232571118824468	0.4396526158077844	0.4397783560421659	0.4568675731751322	0.4562557192872174	0.48950177951221413	0.4875001002368453	0.0784202995581977	0.07503463267666295	0.0002453457829691974	0.01126709925242153	0.00024398364580213716	0.011204536348003558
20.067948053024427	0.3894684244395571	0.3917513172931921	0.42242846654716365	0.42329510108168494	0.43968121242647074	0.4398067899593269	0.45688623934397293	0.45627464963067915	0.489501752193646	0.48750112912498095	0.07836990033448783	0.07498644700788758	0.00023062306870724747	0.01065470016796155	0.00022927784466131307	0.010592541813039702
20.188867535219305	0.38952441037732194	0.391805893315506	0.42246542348502125	0.4233314663465196	0.4397082118277416	0.4398336277210261	0.4569033369974981	0.4562920112764302	0.4895002094982766	0.48750064022843365	0.07831992349955949	0.07493866510547156	0.00021607689325020552	0.01004271857975425	0.00021474853620095935	0.009980969776847815
20.31051561812294	0.3895787126215099	0.39185879050696687	0.42250075422933575	0.4233662078092408	0.4397336151383052	0.43985887046709893	0.45691886831060036	0.45630780636753177	0.48949715558078705	0.48749863758601575	0.07827037300853018	0.07489129075266651	0.0002017062318955265	0.009431183280057098	0.00020039469626698114	0.009369849090106186
20.432896691921076	0.3896313292714511	0.39191000711378415	0.4225344589168198	0.42339932566571703	0.4397574235601782	0.43988251941284257	0.45693283554584563	0.45632203713434216	0.48949259470688133	0.48749512534619444	0.07822125286832964	0.07484432778226909	0.00018751006191020103	0.008820123206191965	0.00018621530267637354	0.008759208749239633
20.55601517325261	0.3896822584655901	0.3919595414230109	0.4225665377473074	0.423430820175635	0.4397796383710632	0.4399045758493955	0.4569452410539938	0.45633470589503206	0.4894865312540791	0.4874901077678675	0.07817256713845275	0.07479778007733646	0.00017348736254163555	0.008209567439791954	0.00017220933523276472	0.00814907789610686
20.679875505368887	0.3897314983814341	0.3920073917625126	0.4225969909839836	0.42346069166273836	0.43980026092472413	0.43992504114411635	0.45695608727452264	0.45634581505610466	0.4894789697125148	0.4874835892211482	0.07812431993172439	0.07475165157191714	0.00015963711503075295	0.0075995452064319124	0.00015837577573396544	0.0075394858173183366
20.804482158294064	0.3897790472354905	0.39205355650092577	0.42262581895360873	0.42348894051506075	0.4398192926513622	0.4399439167409606	0.4569653767361507	0.4563553671129153	0.48946991468574114	0.4874755741881518	0.07807651541507608	0.07470594625179539	0.0001459583026164335	0.00699008587483263	0.00014471360798085087	0.006930461943639443
20.92983962898646	0.3898249032831961	0.3920980340476095	0.4226530220467384	0.423515567185155	0.43983673505798676	0.4399612041608561	0.4569731120573609	0.4563633646501912	0.48945937089153774	0.4874660672637895	0.07802915781033586	0.07466066815524618	0.00013244991054284228	0.006381218956050816	0.00013122181778579822	0.0063220358493083495
21.055952441500814	0.3898690648188379	0.3921408228525872	0.42267860071794017	0.423540572190319	0.43985258972878716	0.43997690500207615	0.45697929594692716	0.45636981034255214	0.48944734316272703	0.48745507315656694	0.07798225139503391	0.07461582137380197	0.0001191109260818557	0.005772974103564366	0.00011789939298667562	0.005714237251666532
21.18282514715158	0.38991153017546426	0.39218192140648095	0.42270255548600594	0.4235639561128175	0.4398668583255039	0.439991020940613	0.45698393120443975	0.45637470695503485	0.4894338364479958	0.48744259668938933	0.0779358005032182	0.07457141005303816	0.00010594033853639218	0.005165381112064438	0.00010474532346260723	0.00510709601060455
21.31046232467717	0.3899522977247862	0.3922213282404357	0.4227248869341595	0.42358571960009983	0.4398795425877945	0.44000355373054834	0.4569870207208334	0.4563780573436145	0.4894188558127215	0.4874286428003715	0.07788980952628781	0.07452743839336394	9.293713924640734e-05	0.004558469916943864	9.175860113108669e-05	0.004500642127695187
21.438868580405217	0.38999136587706995	0.3922590419260344	0.4227455957102598	0.4236058633650121	0.4398906443336019	0.4400145052044221	0.4569885674789158	0.45637986445572964	0.4894024064398058	0.4874132165436539	0.07784428291383934	0.07448391065083498	8.010032160887803e-05	0.0039522705939560865	7.893821996796113e-05	0.0038949057456818537
21.568048548418737	0.39002873308101854	0.39229506107520334	0.4227646825270001	0.4236243881860072	0.4399001654595181	0.44002387727360015	0.45698857455389635	0.45638013133080724	0.4893844936305145	0.487396323090225	0.07779922517452588	0.07444083113797263	6.74288810782464e-05	0.00334681335802145	6.628317601542477e-05	0.0032899171479101597
21.69800689072348	0.3900643978236444	0.3923293843401092	0.4227821481621023	0.4236412949073482	0.4399081079411472	0.44003167192864046	0.4569870451139181	0.4563788611007893	0.48936512280532346	0.4873779677287498	0.07775464087693482	0.07439820422460434	5.492181518418349e-05	0.0027421285630992998	5.379246739423138e-05	0.002685706757773687
21.828748297416116	0.3900983586301317	0.3923620104130455	0.42279799345850694	0.4236565844393104	0.43991447383346727	0.4400378912396574	0.45698398242058863	0.4563760569906611	0.48934429950477154	0.48735815586640485	0.07771053465047627	0.07435603433871263	4.257812353825052e-05	0.0021382467012358575	4.1465094310133566e-05	0.0020823051378187074
21.960277486853503	0.3901306140636867	0.39239293802630776	0.4228122193245571	0.4236702577583742	0.43991926527118946	0.44004253735668386	0.45697938982951386	0.45637172231897827	0.4893220293903196	0.48733689302971833	0.07766691118629306	0.07431432596730383	3.039680784766574e-05	0.001535198402024207	2.9300059068759765e-05	0.001479742989317856
22.092599205822967	0.39016116272537976	0.3924221659520611	0.42282482673418026	0.42368231590741845	0.43992248446911647	0.4400456125100328	0.4569732707908327	0.4563658604983982	0.48929831824521774	0.48731418486542	0.07762377523818008	0.07427308365728702	1.837687192063342e-05	0.0009330144317942768	1.729636608449603e-05	0.000878051151559589
22.225718229713628	0.3901900032539748	0.39244969300219507	0.4228358167270621	0.42369275999590494	0.43992413372249756	0.4400471190106559	0.45696562884975156	0.4563584750362104	0.4892731719753786	0.4872900371412937	0.07758113162352308	0.07423231201637398	6.51732167988861e-06	0.00033172569293071774	5.453021889811893e-06	0.00027726060110921935
22.359639362688714	0.3902171343257478	0.3924755180281693	0.4228451904088172	0.4237015912000609	0.4399242154073835	0.4400470592505013	0.45695646764708264	0.45634956953486894	0.4892465966102578	0.48726445574704064	0.07753898522425585	0.07419201571398944	-5.1828348242022315e-06	-0.00026863677661026486	-6.2309648514169425e-06	-0.00032259754878793956
22.494367437858962	0.3902425546542951	0.3924996399208476	0.4228529489511545	0.42370881076305494	0.439922731980979	0.44004543570286897	0.4569457909197822	0.4563391476925269	0.48921859830374315	0.4872374466951475	0.07749734098783011	0.0741521994822028	-1.6724587410754665e-05	-0.0008680418044662019	-1.7756583337913412e-05	-0.000921492049045014
22.629907317457054	0.39026626299032796	0.39252205761031983	0.4228590935920359	0.42371441999516785	0.43991968598199155	0.44004225092276417	0.45693360250148896	0.45632721330356973	0.48918918333504896	0.48720901612176204	0.07745620392820507	0.07411286811667105	-2.8108923749936565e-05	-0.001466458084109945	-2.912482061456778e-05	-0.0015193915152167392
22.766263893012997	0.3902882581214584	0.39254277006571614	0.4228636256358325	0.42371842027396045	0.4399150800309827	0.4400375075472502	0.4569199063230678	0.4563137702591536	0.4891583581096222	0.4871791702875777	0.07741557912685494	0.07407402647760233	-3.933682935675087e-05	-0.002063854175858637	-4.033666156777471e-05	-0.0021162644284515864
22.903442085530802	0.39030853887196904	0.3925617762950048	0.42286654645347216	0.42372081304443326	0.43990891683071176	0.44003120829579734	0.4569047064131503	0.4562988225477418	0.4891261291600517	0.48714791557872367	0.07737547173379276	0.07403567949073504	-5.040928758015539e-05	-0.002660198507655309	-5.139308890833583e-05	-0.0027120791359038776
23.041446845665973	0.39032710410257476	0.39257907534478215	0.42286785748258415	0.4237215998191833	0.4399011991664825	0.4400233559706325	0.45688800689868087	0.45628237425564555	0.48909250314699027	0.48711525850766485	0.0773358869686137	0.07399783214833577	-6.132727959307083e-05	-0.0032554593756799477	-6.229508316613064e-05	-0.0033068038517853893
23.180283153904217	0.3903439527101682	0.39259466630004775	0.42286756022763616	0.4237207821785538	0.43989192990648424	0.4400139534570839	0.4568698120054616	0.45626442956756297	0.4890574868600812	0.48708120571410807	0.07729683012155719	0.0739604895102111	-7.20917843812785e-05	-0.003849604945244778	-7.304362268034659e-05	-0.0039004066579906294
23.31995602074116	0.3903590836275549	0.3926085482839697	0.4228656562600673	0.4237183617707798	0.4398811120021335	0.4400030037239263	0.4568501260587005	0.45624499276712377	0.48902108721889664	0.4870457639659183	0.07725830655458651	0.07392365670474452	-8.270377872987567e-05	-0.004442603251419541	-8.363968358238161e-05	-0.0044928555046936935
23.460470486863187	0.39037249582317357	0.39262072045763474	0.4228621472184137	0.42371434031212685	0.439868748488412	0.43999050982372334	0.45682895348356084	0.45622406823743195	0.48898331127388217	0.48700894016004104	0.0772203217024907	0.07388733892994581	-9.316423722016687e-05	-0.0050344221999978345	-9.408423979162528e-05	-0.005084118211286182
23.60183162332936	0.39038418830080457	0.392631182019788	0.42285703480842923	0.4237087195870253	0.4398548424842032	0.4399764748931677	0.4568062988057124	0.45620166046161215	0.4889441662073126	0.4869707413234364	0.07718288107400431	0.07385154145452118	-0.00010347413221500901	-0.005625029568307127	-0.00010437826300369046	-0.005674162467187216
23.744044531754422	0.39039416009926287	0.3926399322065579	0.42285032080319956	0.42370150144819696	0.4398393971926261	0.4399609021534189	0.456782166651884	0.4561777740233568	0.48890365933425467	0.4869311746140178	0.077145990252947	0.07381626961896498	-0.00011363443384393435	-0.006214393005720353	-0.00011452272267553631	-0.006262955832355033
23.887114344492932	0.3904024102920796	0.3926469702911688	0.422842007043251	0.42369268781677866	0.4398224159013693	0.4399437949104411	0.4567565617504198	0.45615241360747705	0.4888617981035425	0.4868902473216058	0.07710965489938601	0.0737815288366692	-0.00012364611000226233	-0.006802480034835412	-0.00012451858602080534	-0.006850465738324374
24.031046224824397	0.39040893798716586	0.3926522955836389	0.4228320954366506	0.42368228068243635	0.43980390198301783	0.43992515655533543	0.4567294889318341	0.45612558400045217	0.48881859009875833	0.4868479668688838	0.07707388075081786	0.07374732459505297	-0.00013351012633444626	-0.007389258052285186	-0.00013436681799805505	-0.007436659489115982
24.175845367139747	0.39041374232646486	0.392655907430465	0.42282058795910255	0.42367028210347496	0.4397838588953844	0.4399049905646731	0.45670095312937226	0.4560972900909839	0.4887740430392271	0.48680434081236934	0.07703867362337452	0.07371366245671547	-0.0001432274462238592	-0.007974694329149656	-0.00014406838129588095	-0.00802150426156345
24.32151699712871	0.3904168224855888	0.39265780521429344	0.42280748665403733	0.42365669420694324	0.43976229018183277	0.4398833005008259	0.45667095937957114	0.45606753687055196	0.4887281647810202	0.486759376843393	0.07700403941304733	0.07368054806060514	-0.0001527990307863547	-0.008558756012519098	-0.00015362423632558908	-0.008604967106506933
24.468066371968433	0.39041817767343845	0.39265798835357496	0.42279279363269245	0.4236415191887287	0.4397391994716015	0.43986009001229315	0.4566395128228216	0.45603632943397043	0.48868096331796756	0.4867130827890858	0.07696998409693742	0.07364798712321535	-0.00016222583885561193	-0.009141410125693028	-0.00016303534121453467	-0.009187014949716854
24.61549878051318	0.3904178071318099	0.3926564563022062	0.422776511074188	0.42362475931364907	0.43971459048012623	0.43983536283402724	0.45660661870393493	0.45600367297994837	0.4886324467826836	0.4866654666133798	0.07693651373452876	0.07361598543980091	-0.000171508826975586	-0.009722623569388134	-0.00017230265178813653	-0.009767614592362861
24.763819543485244	0.3904157101349839	0.39265320854915553	0.4227586412255958	0.42360641691553613	0.43968846700935676	0.43980912278775836	0.45657228237271025	0.4559695728116512	0.48858262344760206	0.4866165364180167	0.07690363446898157	0.07358454888561453	-0.0001806489493909602	-0.01030236312277566	-0.00018142712156743457	-0.010346732712278595
24.91303401366693	0.39041188598929866	0.3926482446180723	0.4227391864019987	0.42358649439731133	0.43966083294807456	0.4397813737823134	0.45653650928450396	0.45593403433726337	0.4885315017260217	0.486566300443568	0.0768713525284542	0.07355368341716921	-0.00018964715803293508	-0.010880595443936159	-0.00019040970174910576	-0.010924335864302748
25.063147576093755	0.3904063340327083	0.3926415640668835	0.4227181489865465	0.4235649942310584	0.43963169227220683	0.43975211981393875	0.45649930500080427	0.45589706307055805	0.48847909017316704	0.48651476707046826	0.07683967422744732	0.07352339507352343	-0.00019850440251434343	-0.01145728707119531	-0.00019925134120279964	-0.011500390481558043
25.214165648248784	0.39039905363432115	0.392633166487369	0.4226955314305003	0.4235419189580828	0.4396010490451374	0.43972136496661246	0.45646067518980415	0.4558586646314618	0.488425397487255	0.4864619448200546	0.07680860596817388	0.07349368997759018	-0.0002072216301169938	-0.012032404423891307	-0.00020795298646425486	-0.012074862876545467
25.366093680258146	0.39039004419392387	0.3926230515047262	0.4226713362532732	0.4235172711889707	0.43956890741801685	0.4396891134123617	0.45642062562698055	0.4558188447466293	0.4883704325105798	0.48640784235562406	0.07677815424195324	0.07346457433746975	-0.00021579978577901393	-0.012605913803128033	-0.00021651558171131846	-0.012647719241300592
25.518937155087716	0.3903793051414861	0.3926112187771132	0.4226455660424606	0.4234910536036356	0.43953527163006906	0.43965536941157407	0.4563791621956751	0.45577760925001637	0.48831420423060623	0.48635246848349867	0.07674832563063574	0.07343605444781091	-0.0002242398120915201	-0.013177781393082455	-0.00022494006876661032	-0.013218925648871505
25.672701588741027	0.39036683593664717	0.39259766799517704	0.42261822345386374	0.4234632689513595	0.4395001460088949	0.4396201373133067	0.45633629088767586	0.4557349640834552	0.48825672178107643	0.48629583215410255	0.07671912680804821	0.07340813669119177	-0.00023254264928085355	-0.01374797326164412	-0.00023322738708086987	-0.013788448054029345
25.827392530458226	0.39035263606818593	0.39258239888156404	0.42258931121150534	0.42343392005082714	0.4394635349707754	0.4395834215555944	0.4562920178038059	0.4556909152972363	0.4881979944431312	0.48623794246305546	0.07669056454147401	0.07338082753953364	-0.0002407092352048057	-0.014316455361637281	-0.0002413784737256286	-0.014356252294362548
25.983015562916506	0.39033670505346946	0.3925654111904113	0.42255883210763673	0.42340300979015033	0.43942544302096903	0.43954522666575346	0.4562463491545104	0.45564546905068903	0.4881380316464432	0.4861788086522743	0.07666264569315376	0.07335413355553755	-0.00024874050534173797	-0.014883193531645134	-0.00024939426338344006	-0.014922304090930538
26.139576302431465	0.3903190424378845	0.39254670470682107	0.4225267890027368	0.42337054112688627	0.43938587475401014	0.43950555726068524	0.4561992912604505	0.4555986316127679	0.48807684297036386	0.4861184401110911	0.07663537722182172	0.07332806139415005	-0.0002566373927774812	-0.015448153497118255	-0.00025727568833300296	-0.015486569049414811
26.297080399159835	0.3902996477942481	0.3925262792463151	0.4224931848255029	0.42333651708804704	0.4393448348540015	0.43946441804717506	0.45615085055309756	0.4555504093626404	0.48801443814508527	0.4860568463773829	0.07660876618426485	0.07330261780405464	-0.00026440082819756405	-0.016011300871213052	-0.0002650236784473847	-0.016049012661127904
26.455533537303385	0.39027852072219876	0.392504134654271	0.4224580225728317	0.42330094077010066	0.43930232809490727	0.43942181382219	0.45610103357533316	0.455500808790279	0.4879508270528159	0.48599403713871603	0.07658281973691972	0.07327780962919572	-0.0002720317398785532	-0.01657260115587178	-0.0002726391611753698	-0.016609600303652883
26.614941435314055	0.3902556608475676	0.39248027080533826	0.42242130530979394	0.42326381533896473	0.43925835934084023	0.4393777494731743	0.4560498469820511	0.4554498364970564	0.4878860197289719	0.4859300222335054	0.07655754513749222	0.07325364381032849	-0.00027953105367961584	-0.017132019743201	-0.00028012306153879507	-0.01716829724226443
26.77530984610034	0.39023106782172584	0.3924546876028339	0.42238303616959627	0.4232251440299893	0.43921293354634794	0.43933222997834026	0.4559972975407618	0.4553974991963426	0.4878200263633804	0.48586481165218526	0.07653294974661391	0.07323012738660091	-0.00028689969302742035	-0.01768952191592632	-0.00028747630211922726	-0.01772506863071044
26.93664455723489	0.3902047413209154	0.3924273849781189	0.4223432183535382	0.4231849301479339	0.4391660557566973	0.4392852604069593	0.45594339213220364	0.4553438037141081	0.48775285730150425	0.4857984155383996	0.07650904102952864	0.07320726749716532	-0.0002941385789121398	-0.018245072848884547	-0.00029469980304708265	-0.01827987951196519
27.098951391163432	0.390176681045553	0.39239836288995233	0.4223018551309563	0.42314317706693333	0.4391177311081529	0.4392368459196486	0.4558881377509545	0.4552887569895278	0.4876845230456764	0.4857308441902032	0.07648582655781218	0.07318507138282065	-0.00030124862987723766	-0.01879863761001843	-0.00030179448199496584	-0.018832694819721496
27.26223620541477	0.3901468867195154	0.3923676213238253	0.4222589498391609	0.4230998882304559	0.4390679648282564	0.4391869917686551	0.4558315415060498	0.45523236607559203	0.48761503425635516	0.48566210806128174	0.07646331401112583	0.07316354638769022	-0.00030823076200547916	-0.019350181161271962	-0.0003087612541678997	-0.019383479379200708
27.426504892812353	0.39011535808939923	0.39233516029127186	0.42221450588336157	0.42305506715125063	0.43901676223610037	0.43913570329813717	0.4557736106216024	0.4551746381397175	0.4875444017533937	0.4855922177621859	0.07644151117900355	0.07314269996092823	-0.000315085888918043	-0.019899668360025657	-0.00031560103229089087	-0.01993219790801959
27.59176338168682	0.39008209492375884	0.3923009798291582	0.4221685267365837	0.42300871741128715	0.4389641287425999	0.43908298594444456	0.45571435243742825	0.4551155804643649	0.4874726365173272	0.4855211840615829	0.07642042596267622	0.07312253965846015	-0.00032181492175964443	-0.02044706395999185	-0.00032231472660226856	-0.02047881501752613
27.758017636089992	0.3900470970123196	0.39226507999894916	0.42212101593957474	0.4229608426616836	0.4389100698507619	0.43902884523639296	0.45565377440967514	0.45505520044766073	0.48739974969067873	0.48544901788752487	0.07640006637692819	0.07310307314476361	-0.0003284187691887652	-0.02099233261235156	-0.0003289032448436924	-0.02102329521372326
27.925273656010095	0.39001036416516754	0.39222746088595123	0.4220719771006997	0.42291144662262725	0.43885459115595116	0.4389732867955391	0.4555918841114569	0.4549935056040215	0.4873257525792824	0.4853757303287347	0.07638044055199497	0.07308430819467417	-0.0003348983373701042	-0.021535438866905565	-0.00033536749225060447	-0.021565602898448333
28.09353747758831	0.3899718962119128	0.39218812259853075	0.4220214138958262	0.42286053308328236	0.43879769834615295	0.43891631633644923	0.45552868923349116	0.4549305035647835	0.4872506566536247	0.485301332635909	0.07636155673549631	0.07306625269523595	-0.0003412545299685821	-0.02207634717331075	-0.0003417083715424596	-0.02210570237024001
28.2628151733366	0.3899316930008282	0.39214706526730975	0.42196933006819914	0.4228081059016899	0.438739397202233	0.43885793966696957	0.45546419758474194	0.45486620207883727	0.487174473550205	0.4852258362230402	0.07634342329440644	0.07304891464758483	-0.0003474882481373509	-0.022615021882359088	-0.00034792678291473145	-0.022643557825688276
28.43311285235687	0.38988975439796136	0.39210428904433425	0.4219157294283034	0.4227541690046551	0.4386796935981935	0.438798162688488	0.4553984170930672	0.4548006090132656	0.4870972150729161	0.4851492526687565	0.07632604871706716	0.07303230216886959	-0.00035360039050980063	-0.023151427246915546	-0.0003540236240306971	-0.02317913336050026
28.604436660561465	0.38984608028622053	0.3920597941022191	0.4218606158537162	0.422698726387626	0.43861859350142807	0.4387369913961983	0.45533135580587125	0.4547337323539875	0.4870188931944447	0.48507159371768194	0.07630944161523803	0.07301642349421253	-0.00035959185318978903	-0.02368552742315444	-0.0003599997900090024	-0.02371239297053762
28.77679278089485	0.3898006705644323	0.3920135806332651	0.4218039932889475	0.4226417821145593	0.43855610297297115	0.4386744318793576	0.4552630218907624	0.4546655802064066	0.4869395200576913	0.4849928712818154	0.07629361072619027	0.07300128697870954	-0.000365463529747867	-0.02421728647225052	-0.00036585617342055343	-0.024243300553180802
28.950187433556945	0.3897535251463717	0.39196564884855095	0.4217458657452684	0.42258334031777617	0.4384922281677448	0.4386104903215425	0.4551934236362153	0.4545961607960639	0.48685910797721244	0.4849130974419302	0.07627856491484167	0.07298690109946834	-0.00037121631120706766	-0.024746668360904778	-0.00037159366427252927	-0.02477181990802535
29.124626876227456	0.38970464395976373	0.39191599897699647	0.42168623730052857	0.4225234051978066	0.4384269753348041	0.43854517300090284	0.45512256945223967	0.45452548246929747	0.48677766944068435	0.4848322844489945	0.07626431317593424	0.07297327445769188	-0.00037685108603624506	-0.02527363696303553	-0.00037721315000593947	-0.025297914738629856
29.30011740429177	0.38965402694525575	0.39186463126439863	0.4216251120989601	0.4224619810232215	0.4383603508175765	0.4384784862904095	0.4550504678710535	0.454453553693906	0.48669521711038755	0.4847504447256127	0.07625086463625763	0.07296041578080088	-0.00038236874014652145	-0.025798156061199506	-0.00038271551548829663	-0.025821548653624404
29.476665351068124	0.3896016740553589	0.39181154597243834	0.4215624943509693	0.4223990721304533	0.43829236105409913	0.43841043665810187	0.4549771275477625	0.4543803830598178	0.4866117638247158	0.4846675908674888	0.07623822855691692	0.0729483339245991	-0.0003877701568777425	-0.02632018934757241	-0.00038810164299563077	-0.026342685167350055
29.654277088036206	0.3895475852533595	0.39175674337765853	0.4214983883329163	0.4223346829236039	0.4382230125772528	0.43834103066733215	0.4549025572610446	0.45430597927976757	0.4865273225997066	0.4845837356449117	0.07622641433564514	0.0729370378754881	-0.0003930562169935925	-0.02683970042534156	-0.0003933724122153759	-0.02686128770172047
29.832959025067048	0.38949176051219975	0.3917002237704123	0.4214327983868807	0.4222688178742417	0.43815231201499255	0.4382702749770035	0.4548267659138436	0.45423035118997607	0.48644190663059755	0.484498892004265	0.0762154315091694	0.07292653675271824	-0.00039822779867093594	-0.027356652810055948	-0.0003985287002334914	-0.027377319587387206
30.0127176106544	0.38943419981332483	0.3916419874537794	0.4213657289204143	0.42220148152118336	0.4380802660905743	0.4381981763418081	0.454749762534064	0.45415350775083885	0.48635552929340553	0.48441307306955805	0.07620528975561633	0.0729168398106977	-0.0004032857774991516	-0.02787100993126046	-0.0004035713815258024	-0.027890744064748674
30.193559332147448	0.38937490314549733	0.39158203474245235	0.42129718440627956	0.42213267847026475	0.43800688162277707	0.43812474161246007	0.4546715562752765	0.4540754580476182	0.48626820414653144	0.4843262921439824	0.07619599889697583	0.07290795644133735	-0.00040823102646281306	-0.028382735133348547	-0.00040850132794845173	-0.028401524285129653
30.37549071598484	0.3893138705035802	0.39152036596159084	0.42122716938217597	0.4220624133940988	0.437932165526125	0.4380499777359271	0.45459215641742917	0.4539962112911454	0.4861799449323921	0.48423856271149457	0.07618756890161063	0.07289989617645302	-0.00041306441594235466	-0.02889179167743805	-0.00041331940873834405	-0.028909623312785016
30.55851832793038	0.38925110188728074	0.3914569814456404	0.42115568845044854	0.4219906910318165	0.4378561248110999	0.4379738917556537	0.454511572367563	0.4539157768185248	0.48609076557907516	0.48414989843841993	0.07618000988682043	0.07289266869021345	-0.0004177868137063001	-0.02939814274265018	-0.0004180264904982689	-0.029415004125397104
30.742648773309874	0.3891865972998648	0.3913918815371222	0.4210827462777864	0.42191751618879925	0.4377787665843566	0.4378964908117888	0.4544298136605388	0.4538341640938496	0.4860006802020264	0.4840603131750884	0.07617333212145791	0.07288628380164013	-0.0004223990848970516	-0.029901751427289014	-0.00042262343718646456	-0.02991762961566735
30.92788869724955	0.38912035674682993	0.3913250665853835	0.42100834759490185	0.4218428937363923	0.43770009804892923	0.4378177821414023	0.4543468899597672	0.4537513827089211	0.4859097031057596	0.4839698209574923	0.07616754602860179	0.07288075147715983	-0.0004269020920344424	-0.030402580750703123	-0.00042711111012150305	-0.030417462593064215
31.114244784915854	0.38905238023454414	0.39125653694531565	0.4209324971961972	0.42176682861160625	0.4376201265044369	0.4377377730787027	0.4542628110579485	0.45366744238397655	0.48581784878559797	0.4838784360089731	0.07616266218828355	0.0728760818332092	-0.00043129669500152623	-0.030900593654678232	-0.00043149036796541473	-0.030914465784817935
31.30172376175672	0.38898266776884655	0.39118629297603535	0.42085519993941467	0.42168932581680313	0.4375388593472828	0.43765647105524835	0.45417758687781956	0.4535823529684252	0.48572513192944466	0.4837861727419376	0.07615869134027313	0.07287228513889835	-0.0004355837510419125	-0.03139575300474462	-0.0004357620667181372	-0.03140860183732741
31.4903323937443	0.3889112193536089	0.3911143350395289	0.42077646074527164	0.42161039041936776	0.43745630407085295	0.43757388360015814	0.4540912274729091	0.45349612444159043	0.48563156741958263	0.4836930457596019	0.0761556443869228	0.07286937181872329	-0.0004397641147508846	-0.031888021591939264	-0.0004399270597132965	-0.0318998333177376
31.68007748761912	0.3888380349892559	0.3910406634992575	0.42069628459707625	0.4215300275513617	0.4373724682657063	0.4374900183403145	0.45400374302829893	0.453408766913461	0.48553717033450483	0.48359906985776435	0.07615353239607256	0.07286735245534555	-0.0004438386380734016	-0.03237736213431219	-0.0004439861976117676	-0.03238812271530378
31.870965891135747	0.38876311467124824	0.3909652787187256	0.4206146765403313	0.4214482424091646	0.4372873596197652	0.4374048830005664	0.45391514386139736	0.4533202906254499	0.4854419559507786	0.48350426002661073	0.07615236660401489	0.07286623779242077	-0.0004478081702925518	-0.03286373727847547	-0.00044794032838968434	-0.032873432442741546
32.063004493309954	0.3886864583885201	0.3908881810600084	0.42053164168231655	0.4213650402530966	0.43720098591849804	0.4373184854039261	0.4538254404227179	0.4532307059511622	0.4853459397449389	0.4834086314525496	0.07615215841852627	0.07286603873749609	-0.00045167355803132914	-0.0333471096014506	-0.00045179029734288	-0.033355724838145306
32.25620022466719	0.3886080661218767	0.39080937088223794	0.42044718519165547	0.42128042640702507	0.4371133550450995	0.4372308334717618	0.45373464329666735	0.45314002339717024	0.4852491373954183	0.48331219952007975	0.07615291942195959	0.07286676636496361	-0.0004554356452395325	-0.033827441611919085	-0.00045553694707201053	-0.03383496216611093
32.45056005749291	0.3885279378423461	0.3907288485400488	0.42036131229786416	0.42119440625795385	0.4370244749806669	0.43714193522398825	0.4536427632023449	0.4530482536037991	0.48515156478450816	0.48321497981369044	0.07615466137440716	0.07286843191908267	-0.00045909527319110133	-0.03430469575206985	-0.00045918111747522694	-0.03431110661902892
32.64609100608406	0.38844607350948834	0.39064661438198117	0.42027402829088223	0.4211069852555978	0.43693435380437085	0.437051798779253	0.4535498109943496	0.45295540734592143	0.4850532380003589	0.4831169881197974	0.07615739621692914	0.0728710468170609	-0.00046265328048455956	-0.034778834399787684	-0.0004627236457528383	-0.034784120319599765
32.84280012700226	0.38836247306965527	0.3905626687488372	0.42018533852058204	0.42101816891193383	0.4368429996936201	0.43696043235511384	0.45345579766359473	0.4528614955337585	0.48495417333901025	0.4830182404287086	0.07616113607485281	0.07287462265220816	-0.0004661105030310253	-0.03524981986970488	-0.00046616536639532136	-0.03525396532164393
33.040694519328454	0.3882771364542073	0.39047701197199675	0.42009524839626344	0.42092796280074046	0.4367504209242269	0.4368678442682208	0.4533607343381374	0.4527665292136956	0.4848543873064653	0.48291875293663244	0.07616589326114302	0.07287917119715366	-0.0004694677740493258	-0.03571761441513388	-0.0004695071111746607	-0.035720603611764545
33.239781324919136	0.3881900635776786	0.3903896443716841	0.4200037633861248	0.42083637255711387	0.4366566258705614	0.4367740429344848	0.45326463228401354	0.4526705195691046	0.4847538966207974	0.4828185420477164	0.07617168027984605	0.07288470440713844	-0.0004727259240702164	-0.036182180230397876	-0.0004727497091459032	-0.03618399711135112
33.44006772866406	0.38810125433589443	0.3903005662551888	0.41991088901671547	0.42074340387696696	0.4365616230057052	0.4366790368692493	0.4531675029060865	0.4525734779211766	0.4846527182142986	0.48271762437612714	0.07617850982961091	0.07289123442337399	-0.0004758857809232797	-0.03664347945208135	-0.0004758939866393863	-0.03664410767804327
33.64156095874556	0.388010708604037	0.39020977791503647	0.4198166308723676	0.42064906251650785	0.436465420901599	0.43658283468745146	0.4530693577489043	0.45247541572976563	0.48455086923566654	0.4826160167481659	0.07618639480728417	0.07289877357647874	-0.0004789481697375919	-0.0371014741611333	-0.0004789407672591839	-0.03710089710769182
33.84426828689945	0.38791842623466	0.3901172796271132	0.4197209945946067	0.4205533542916998	0.43636802822918525	0.4364854451037831	0.4529702084975697	0.4523763445942446	0.48444836705223393	0.48251373620442733	0.0761953483115865	0.07290733438998914	-0.0004819139129368377	-0.03755612638494199	-0.00048189087187400226	-0.037554327135765675
34.04819702867729	0.38782440705564863	0.3900230716487353	0.4196239858815397	0.4204562850776983	0.43626945375854503	0.436386876932845	0.45287006697861987	0.452276276254369	0.48434522925223833	0.48241080000199427	0.0762053836468696	0.07291692958394681	-0.00048478383023708993	-0.038007398099111356	-0.0004847451186171803	-0.038004359439455015
34.25335454371064	0.38772865086812663	0.38992715421667046	0.41952561048722214	0.42035786080826987	0.43616970635903135	0.4362871390892967	0.4527689451609196	0.4521752225911564	0.484241473647137	0.48230722561667794	0.07621651432695632	0.07292757207856711	-0.0004875587386432567	-0.03845525122953575	-0.0004875043228806941	-0.03845095563926293
34.45974823597649	0.3876311574443056	0.389829527545103	0.4194258742210016	0.4202580874751872	0.43606879499939527	0.4361862405880024	0.4526668551565657	0.45207319562777337	0.48413711827396433	0.48220303074529913	0.07622875407906728	0.07293927499798636	-0.0004902394524446407	-0.0388996476544321	-0.0004901692973136029	-0.0388940773010944
34.66738555406454	0.3875319265252776	0.38973019182354507	0.41932478294683767	0.4201569711276026	0.4359667287479085	0.4360841905441701	0.4525638092218027	0.4519702075304379	0.48403218139773635	0.4820982333080128	0.07624211684783186	0.07295205167409753	-0.0004928267832153832	-0.03934054920644314	-0.0004927408518169418	-0.03933368593800424
34.87627399144595	0.3874309578187486	0.3896291472146928	0.419222342582599	0.4200545178714001	0.4358635167724786	0.43598099817348807	0.45245981975795424	0.45186627060933254	0.4839266815139008	0.4819928514506796	0.07625661679939424	0.07296591565046545	-0.0004953215398122435	-0.039777917674925334	-0.0004952197935432778	-0.03976974301221503
35.086421086743854	0.38732825099671125	0.3895263938522221	0.41911855909933443	0.419950733868522	0.4357591683407597	0.4358766727922536	0.45235489931236333	0.4517613973195297	0.48382063735083536	0.48188690354728053	0.076272268325605	0.07298088068633397	-0.00049772452836927	-0.04021171480790997	-0.0004976069268920469	-0.04020220993714929
35.29783442400536	0.387223805693056	0.38942193183852863	0.41901343852051987	0.41984562533627434	0.43565369282025745	0.43577122381749916	0.45224906057935027	0.45165560026193297	0.48371406787239596	0.48178040820238255	0.07628908604831407	0.07299696076072391	-0.0005000365523002426	-0.040641902314447975	-0.0004999030535068893	-0.04063104807929108
35.51052163297529	0.3871176215011177	0.3893157612424047	0.4189069869212791	0.41973919854660563	0.4355470996784273	0.43566466076711097	0.4521423164011816	0.45154889218422867	0.4836069922805145	0.4816733842536502	0.0763070848237556	0.07301417007662055	-0.0005022584122953422	-0.04106844186689784	-0.0005021089722752059	-0.04105621876033183
35.72449038937153	0.3870096979711582	0.3892078820966548	0.41879921042757823	0.41963145982536204	0.4354393984827679	0.43555699325994396	0.4520346797690545	0.45144128598185296	0.48349943001784973	0.4815658507744086	0.07632627974703468	0.07303252306525716	-0.0005043909063211505	-0.04149129510329885	-0.0005042254793263812	-0.041477683259515175
35.93974841516195	0.38690003460778	0.38909829439564725	0.4186901152153924	0.41952241555151626	0.43533059890090664	0.43544823101592867	0.45192616382409506	0.4513327946989735	0.4833914007704895	0.48145782707625734	0.07634668615671583	0.0730520343904983	-0.0005064348296222043	-0.04191042362994324	-0.0005062533680311176	-0.041895402815598004
36.15630347884324	0.3867886308672725	0.3889869980928	0.4185797075098452	0.41941207215636966	0.4352207107006799	0.4353383838561754	0.4518167818583717	0.45122343152948396	0.48328292447070964	0.48134933271173647	0.07636831963951525	0.07307271895331875	-0.000508390974716777	-0.04232578902339412	-0.0005081934289975498	-0.04230933862906738
36.374163395721176	0.3866754861548873	0.3888739930979996	0.41846799358431924	0.4193004361227287	0.4351097437502076	0.43522746170306986	0.45170654731592497	0.4511132098180164	0.48317402129978826	0.48124038747704834	0.07639119603510341	0.07309459189639018	-0.0005102601313984323	-0.04273735283335611	-0.0005100464500729096	-0.042719451864456914
36.59333602819267	0.3865605998220409	0.388759279274951	0.41835497975953806	0.41918751398405285	0.4349977080179592	0.4351154745803651	0.4515954737938115	0.4510021430609671	0.4830647116908774	0.4811310114148332	0.07641533144101317	0.07311766860876866	-0.0005120430867389114	-0.043145076585247466	-0.000511813216342194	-0.04312570365270574
36.813829286029524	0.38644397116344237	0.388642856438456	0.41824067240261575	0.4190733123235729	0.4348846135728141	0.4350024326132647	0.4514835750431656	0.45089024490753804	0.48295501633193416	0.4810212248170025	0.07644074221766849	0.07314196473069312	-0.0005137406250883547	-0.04354892178274383	-0.0005134945101312738	-0.04352805509361701
37.03565112666392	0.38632559941414574	0.38852472435161955	0.4181250779260787	0.41895783777338275	0.4347704705841149	0.4348883460285022	0.45137086497027695	0.450777529160796	0.4828449561687127	0.48091104822763103	0.07646744499352141	0.07316749615849172	-0.0005153535280761901	-0.043948849910648846	-0.0005150911110010092	-0.04392646725808902
37.25880955547555	0.38620548374652275	0.38840488272298135	0.418008202786853	0.41884109701349864	0.4346552893217127	0.4347732251544126	0.45125735763768493	0.450664009778749	0.4827345524078185	0.48080050244590933	0.07649545667031409	0.07319427904960851	-0.0005168825746114658	-0.044344822437366815	-0.0005166037957553549	-0.04432090119094312
37.483312626080554	0.3860836232671564	0.3882833312035702	0.4178900534852209	0.41872309677088937	0.434539080156007	0.4346570804209967	0.4511430672652925	0.45054970087543755	0.4826238265198273	0.48068960852915743	0.07652479442846248	0.07322232982773874	-0.000518328540888402	-0.04473680081817122	-0.0005180333384389169	-0.04471131791336802
37.70916844062219	0.3859600170136492	0.3881600693838795	0.4177706365637422	0.41860384381847293	0.4344218535579747	0.43453992235998024	0.4510280082314949	0.4504346167220455	0.48251280024246807	0.4805783877959015	0.07655547573256336	0.07325166518809152	-0.0005196922003887217	-0.04512474649791898	-0.0005193805103369531	-0.04509767842532142
37.93638515006311	0.3858346639513502	0.38803509679076326	0.41764995860614335	0.4184833449740838	0.43430362009919504	0.4344217616048655	0.4509121950743307	0.4503187717480293	0.4824014955838765	0.4804668618290179	0.07658751833703407	0.07328230210277054	-0.0005209743238815401	-0.045508620914176845	-0.0005206460799804802	-0.04547994370864217
38.164970954479706	0.38570756296999104	0.38790841288424693	0.41752802623616897	0.41836160709940307	0.4341843904518634	0.4343026088909743	0.45079564249264903	0.45020218054226463	0.4822899348259154	0.4803550524789415	0.0766209402918835	0.07331425782628606	-0.0005221756794315802	-0.045888385500163054	-0.0005218308131497151	-0.04585807472972192
38.39493410335793	0.3855787128802346	0.38778001705425463	0.41740484611639844	0.4182386370988579	0.4340641753887994	0.43418247505548535	0.4506783653472977	0.4500848578542133	0.48217814052756763	0.48024298186694425	0.07665575994861949	0.07334754990119237	-0.0005232970323992836	-0.04626400168804423	-0.000522935472872188	-0.04623203244214835
38.626282895891045	0.38544811241013055	0.3876499086172475	0.4172804249470251	0.4181144419184833	0.43394298578344465	0.4340613710374639	0.4505603786623317	0.44996681859510973	0.48206613552840183	0.4801306723884846	0.07669199596629643	0.07338219616386286	-0.0005243391454509139	-0.04663543091247391	-0.0005239608194316236	-0.04660177779005892
38.859025681279114	0.3853157602014768	0.3875180868127731	0.4171547694645963	0.41798902854474856	0.43382083260985205	0.4339393078778817	0.45044169762624114	0.4498480778391676	0.4819539429521136	0.4800181467166283	0.07672966731770758	0.07341821475040174	-0.0005253027785571129	-0.04700263461347731	-0.0005249076103684969	-0.046967271710798286
39.09317085903034	0.3851816548060825	0.3873845507999205	0.41702788644071503	0.41786240400334684	0.4336977269426685	0.43381629671963184	0.4503223375932018	0.44972865082480684	0.48184158621014433	0.47990542780554474	0.07676879329572327	0.0734556241026939	-0.0005261886890031153	-0.04736557424016041	-0.0005257766004858055	-0.04732847513820104
39.328726879264174	0.38504579468193334	0.38724929965368254	0.41689978268070044	0.41773457535794634	0.4335736799571047	0.4336923488075327	0.4502023140843468	0.4496085529559033	0.48172908900537875	0.4797925388940799	0.07680939351978451	0.07349444297460327	-0.0005269976313964087	-0.04772421125460369	-0.0005265685418549548	-0.04768534900601651
39.56570224301631	0.38490817818925077	0.3871123323612176	0.4167704650222062	0.4176055497089015	0.4334487029288976	0.4335674754883244	0.45008164278906043	0.44948779980305875	0.4816164753359239	0.47967950350940625	0.07685148794255024	0.07353469043831863	-0.0005277303576696202	-0.04807850713508799	-0.0005272841838188658	-0.048037854250793544
39.80410550254544	0.3847688035864489	0.38697364781801386	0.4166399403337978	0.41747533419192545	0.4333228072342634	0.43344168821065754	0.44996033956629555	0.44936640710489506	0.48150376949897306	0.4795663454707566	0.07689509685670443	0.0735763858908518	-0.0005283876170906199	-0.04842842338005937	-0.0005279242729990807	-0.04838595181544747
40.04394526164196	0.3846276690259809	0.3868332448239477	0.4165082155134836	0.417343935976719	0.4331960043498396	0.4333149985250713	0.44983842044591427	0.4492443907693704	0.4813909960947548	0.47945308889323796	0.07694024090193112	0.07361954906069486	-0.0005289701562682936	-0.048773921512022866	-0.000528489553303646	-0.04872960265301174
40.28523017593832	0.38448477255007396	0.3866911220792373	0.4163752974872023	0.4172113622655584	0.43306830585261713	0.43318741808396266	0.44971590163005287	0.44912176687511984	0.48127818003057027	0.47933975819173225	0.076986941072056	0.07366420001463758	-0.0005294787191648664	-0.04911496308163521	-0.0005289807659339951	-0.049068767730034324
40.52796895322162	0.3843401120863507	0.3865472781802864	0.416241193207263	0.4170776202918387	0.43293972341986153	0.4330589586415468	0.44959279949451203	0.4489985516728201	0.48116534652492315	0.4792263780848849	0.07703521872236452	0.07371035916475085	-0.0005299140471034525	-0.0494515096719681	-0.000529398649390167	-0.04940340803017307
40.77217035374772	0.38419368544333	0.38640171161541637	0.416105909650737	0.41694271731857135	0.43281026882902235	0.4329296320538069	0.4494691305901711	0.44887476158657935	0.4810525211117398	0.4791129735991822	0.07708509557709659	0.0737580472755427	-0.0005302768787782686	-0.0497835229025867	-0.0005297439394832404	-0.0497334845584021
41.017843190557436	0.3840454903058095	0.3862544207604819	0.41596945381780104	0.41680666063683613	0.4326799539576336	0.43279945027843364	0.4493449116444309	0.4487504132153533	0.4809397296446885	0.4789995700731223	0.07713659373712949	0.0738072854712887	-0.0005305679502649596	-0.050110964434040284	-0.0005300173693427723	-0.05005895834473506
41.26499632979458	0.3838955242301211	0.3861054038743688	0.41583183273002955	0.4166694575641851	0.43254879078319936	0.4326684253747547	0.4492201595626817	0.44862552333438716	0.4808269983015959	0.4788861931614817	0.07718973568784503	0.07385809524354216	-0.0005307879950326999	-0.050433795972480766	-0.0005302196694235706	-0.05037979044826102
41.51363869102594	0.38374378463925857	0.3859546590943694	0.41569305342863416	0.4165311154429967	0.4324167913830701	0.4325365695036538	0.44909489142979947	0.448500108896685	0.480714353588965	0.4787728688396783	0.0772445443071965	0.07391049845883206	-0.0005309377439557394	-0.050751979274352266	-0.0005303515675205706	-0.05069594196149296
41.763779247563185	0.38359026881787367	0.3858021844314317	0.4155531229726498	0.41639164163878006	0.4322839679343041	0.4324038949274771	0.44896912451167015	0.44837418703450704	0.4806018223465966	0.4786596234082356	0.07730104287397195	0.0739645173665494	-0.0005310179253301683	-0.051065476151464395	-0.0005304137887797156	-0.051007374014886864
42.0154270267867	0.38343497390713555	0.3856479777652801	0.4154120484370655	0.4162510435384263	0.43215033271351716	0.4322704140099288	0.44884287625674346	0.44824777506089547	0.4804894317523194	0.47854648349735057	0.07735925507626552	0.07402017460703254	-0.0005310292648816883	-0.05137424847568184	-0.0005304070557062834	-0.05131404778104809
42.26859111047143	0.38327789689945047	0.38549203683940225	0.4152698369108977	0.41610932854840654	0.43201589809671936	0.43213613921595573	0.4487161642976162	0.44812089047122977	0.4803772093268284	0.47843347607156683	0.07741920502016005	0.07407749321985257	-0.0005309724857827103	-0.05167825818418237	-0.0005303320881789864	-0.05161592447943519
42.523280635114425	0.3831190346330381	0.3853343592558999	0.41512649549520564	0.41596650409291497	0.4318806765591374	0.43200108311161817	0.44858900645264727	0.4479935509448126	0.4802651829386383	0.4783206284345585	0.077480917238629	0.0741364966523073	-0.000530848308671561	-0.051977467285269086	-0.0005301896034671794	-0.05191296538150425
42.77950479226489	0.3829583837863585	0.38517494247019746	0.4149820313010449	0.41582257761195335	0.43174468067502175	0.4318652583639478	0.44846142072760153	0.4478657743464852	0.48015338080915054	0.4782079682340232	0.07754441670065855	0.07419720876812917	-0.0005306574516633633	-0.05227183786341527	-0.0005299803162397421	-0.0522051318153558
43.03727282885567	0.38279594087238844	0.38501378378560747	0.41483645144736003	0.41567755655935934	0.4316079231174411	0.43172867774079404	0.4483334253173298	0.447737578728277	0.4800418315178432	0.4780955234666948	0.07760972882060642	0.0742596538564117	-0.0005304006303711306	-0.052561332085332424	-0.0005297049385822872	-0.05249238517079391
43.29659404753705	0.3826317022327386	0.38485088034774506	0.41468976305881194	0.4155314484007721	0.4314704166580596	0.43159135411065574	0.44820503860747835	0.44760898233108554	0.47993056400758016	0.477983322483471	0.07767687946779273	0.07432385664076363	-0.0005300785579227529	-0.052845912205910395	-0.0005293641800141469	-0.05277468690519527
43.55747780701245	0.38246566403161125	0.38468622913878936	0.4145419732635399	0.4153842606115364	0.43133217416689906	0.43145330044249725	0.4480762791762348	0.44748000358639106	0.4798196075900501	0.4778713939946639	0.07774589497633717	0.07438984228869586	-0.0005296919449775395	-0.05312554057405805	-0.0005289587475040269	-0.05305199854848297
43.81993352237618	0.3822978222495899	0.3845198269715872	0.41439308919085477	0.41523600067454336	0.4311932086120863	0.4313145298055534	0.4479471657961086	0.4473506611180062	0.4797089919513329	0.47775976707537826	0.07781680215524925	0.07445763642124663	-0.0005292414997499773	-0.053400179639425005	-0.0005284893454866602	-0.05332428170892456
44.08397066545326	0.3821281726772591	0.3843516704835933	0.4142431179688619	0.4150866760780036	0.4310535330595803	0.4311750553691157	0.44781771743574594	0.44722097374385955	0.47959874715760087	0.4776484711710149	0.07788962829877416	0.07452726512285544	-0.0005287279280322688	-0.053669791959208624	-0.0005279566758851217	-0.05359149807955532
44.349598765141174	0.3819567109086457	0.38418175613064176	0.414092066722012	0.4149362943131525	0.43091316067288343	0.4310348904023043	0.447687953261783	0.4470909604778155	0.4794889036609564	0.4775375361029089	0.07796440119700701	0.07459875495148804	-0.0005281519332122064	-0.05393434020452048	-0.0005273614381263725	-0.05385360944353579
44.6168274077539	0.38178343233448114	0.3840100801805473	0.41393994256857725	0.41478486287188654	0.43077210471273625	0.4308940482738252	0.44755789264073675	0.4469606405315333	0.47937949230541205	0.47742699207410505	0.07804114914678122	0.07467213294902517	-0.0005275142162974866	-0.054193787167562846	-0.0005267043291642404	-0.054110577681115046
44.88566623736761	0.381608332135274	0.38383663870652546	0.41378675261804965	0.41463238924432494	0.4306303785367907	0.4307525424517068	0.4474275551409334	0.4468300333163616	0.47927054433301486	0.4773168696752705	0.07811990096283854	0.07474742665191923	-0.000526815475942688	-0.05444809576930254	-0.0005259860435005148	-0.05436236477586931
45.15612495616904	0.38143140527419195	0.38366142758043237	0.4136325039684616	0.4144788809162987	0.43048799559926504	0.4306103865030241	0.44729696053447804	0.44669915844527536	0.4791620913901214	0.47720719989075566	0.0782006859892888	0.07482466410212886	-0.0005260564084726971	-0.05469722906680374	-0.0005252072732073731	-0.05460893282160839
45.42821332480542	0.3812526464897429	0.3834844424658128	0.4134772037036219	0.41432434536676066	0.4303449694505787	0.430467594093599	0.4471661287992641	0.4465680357348491	0.4790541655338243	0.4770980141047996	0.07828353411137311	0.07490387385833627	-0.0005252377079117965	-0.054941150261299754	-0.0005243687079542481	-0.05485024402973693
45.701941162736816	0.38107205028825236	0.38330567881075517	0.41332085889027004	0.41416879006511687	0.4302013137369652	0.430324178987687	0.447035080121025	0.4464366852072747	0.47894679923853906	0.47698934410789023	0.07836847576753007	0.07498508500746161	-0.0005243600660089776	-0.05517982270629318	-0.0005234710350279226	-0.05508626073614664
45.97731834859046	0.38088961093613066	0.3831251318405459	0.41316347657514096	0.4140122224684763	0.43005704220006463	0.4301801550476405	0.4469038348954285	0.44630512709242043	0.47884002540275233	0.476881222103282	0.07845554196178321	0.07506832717647757	-0.0005234241722698041	-0.05541320991603982	-0.0005225149393631723	-0.055316945409046525
46.25435482051728	0.3807053224519216	0.38294279655011676	0.4130050637819418	0.41385465001881533	0.42991216867649246	0.43003553623355495	0.4467724137302161	0.4461733818299335	0.47873387735593836	0.47677368071367365	0.07854476427645415	0.07515363054453635	-0.0005224307139874984	-0.05564127557461518	-0.0005215011035677453	-0.05554226065693513
46.533060576550575	0.3805191785981269	0.38275866769627864	0.412845627508234	0.41369608014005443	0.4297667070973846	0.42989033660289105	0.44664083744738564	0.4460414700713874	0.47862838886564607	0.4766667529880527	0.07863617488521205	0.07524102585541913	-0.0005213803762720293	-0.05586398354466837	-0.0005204302079527823	-0.05576216923668653
46.813445674966815	0.3803311728728009	0.3825727397897367	0.41268517472222105	0.41353652023504617	0.42962067148792055	0.4297445703100782	0.44650912708542345	0.44590941268247486	0.4785235941447654	0.47656047240871185	0.07872980656647341	0.07533054443031202	-0.0005202738420880815	-0.056081297877327074	-0.0005193029305634589	-0.05597663406226161
47.09552023464871	0.38014129850090467	0.3823850070868771	0.4125237123594351	0.4133759776824675	0.4294740759668167	0.4295982516060913	0.44637730390157976	0.44577723074524783	0.4784195278589725	0.476454872898439	0.0788256927171557	0.07542221818092924	-0.0005191117922881405	-0.05629318282186091	-0.0005181199472081843	-0.05618561821320611
47.37929443545016	0.37994954842541795	0.38219546358132334	0.4123612473193249	0.4132144598336194	0.4293269347457991	0.42945139483800976	0.44624538937419794	0.44564494556040635	0.4783162251343675	0.4763499888278927	0.07892386736680189	0.07551607962298001	-0.0005178949056470206	-0.05649960283579958	-0.0005168819314925743	-0.0563890849441151
47.66477851856398	0.3797559152981946	0.382004102995249	0.4121977864617351	0.4130519740091245	0.42917926212904417	0.4293040144485457	0.4461134052050904	0.445512578649637	0.4782137215653006	0.47624585502315914	0.07902436519208533	0.075612161890005	-0.0005166238589066063	-0.05670052259610259	-0.0005155895548576428	-0.05658699769435316
47.951982786891236	0.37956039147055765	0.38181091877044226	0.41203333660327696	0.41288852749552263	0.42903107251259287	0.4291561249755511	0.44598137332196564	0.44538015175800016	0.47811205322239786	0.47614250677350384	0.07912722153170441	0.0757104987475795	-0.0005152993268102701	-0.05689590700976055	-0.0005142434866115542	-0.056779320097604113
48.24091760541319	0.3793629689836265	0.3816159040591163	0.411867904513588	0.4127241275417617	0.4288823803837363	0.4290077410514966	0.4458493158809111	0.44524768685637256	0.47801125666079347	0.47603997983932	0.07923247240168436	0.07581112460790505	-0.0005139219821468366	-0.05708572122537703	-0.0005128443939675931	-0.05696601599231599
48.53159340156531	0.3791636395583645	0.38141905171445384	0.41170149691147556	0.41255878135557883	0.4287332003203692	0.42885887740292455	0.4457172552689279	0.44511520614394184	0.47791136892857133	0.47593831046028134	0.07934015451109037	0.07591407454479569	-0.0005124924957935484	-0.05726993064521935	-0.0005113929420852426	-0.05714704943250126
48.82402066561362	0.3789623945853401	0.3812203542808792	0.41153412046093707	0.4123924960997673	0.4285835469903131	0.4287095488498711	0.44558521410652097	0.4449827320507553	0.4778124275754211	0.4758375353637016	0.07945030527817608	0.07601938430907375	-0.0005110115367638057	-0.057448500937738345	-0.0005098897941120395	-0.05732238469899187
49.11820995103327	0.37875922511419197	0.38101980398404933	0.4113657817670598	0.41222527888832833	0.4284334351506041	0.4285597703052606	0.44545321525034687	0.4448502872403266	0.47771447066152056	0.4757376917731122	0.0795629628469696	0.0761270903443869	-0.0005094797722521305	-0.05762139805030131	-0.0005083356112235426	-0.0574919863107084
49.41417187488941	0.37855412184279036	0.3808173927205548	0.4111964873717913	0.4120571367825016	0.42828287964674966	0.4284095567742687	0.4453212817959206	0.4447178946123	0.4776175367666458	0.4756388174170601	0.07967816610431788	0.07623722980346004	-0.0005078978676846813	-0.057788588222706494	-0.0005067310526702951	-0.0576558190370946
49.71191711822035	0.37834707510608045	0.38061311204732046	0.4110262437495755	0.4118880767866707	0.428131895411946	0.42825892335365207	0.4451894370803809	0.4445855773051724	0.4775216649995176	0.4755409505381344	0.07979595469740403	0.07634984056479402	-0.0005062664867722111	-0.057950038001365556	-0.0005050767758256747	-0.05781384791063715
50.01145642642306	0.3781380748646027	0.3804069531706975	0.4108550573028539	0.41171810584414026	0.4279804974662607	0.42810788523104626	0.4450577046853175	0.44445335869907876	0.4774268950073915	0.47544412990222795	0.07991636905174626	0.07646496124982972	-0.0005045862915623589	-0.058105714253642304	-0.0005033734362316356	-0.05796603823972646
50.3128006096408	0.37792711069267726	0.38019890693523645	0.4106829343574242	0.41154723083277944	0.4278287009157755	0.4279564576842279	0.4449261084396632	0.4443212624186389	0.4773332669858995	0.47534839480804236	0.08003945038970225	0.07658263124058783	-0.0005028579424957158	-0.058255584183029896	-0.0005016216876508883	-0.05811235562249806
50.61596054315354	0.37771417176624017	0.37998896381213004	0.410509881157652	0.4113754585605283	0.42767652095168956	0.4278046560803412	0.44479467242264786	0.44418931233586756	0.47724082168914767	0.4752537850968402	0.08016524074948846	0.07670289069779745	-0.000501082098465333	-0.05839961534503857	-0.0004998221821197468	-0.058252765960759234
50.9209471677702	0.3774992468503235	0.3797771138873164	0.4103359038615318	0.41120279576076046	0.42752397284937926	0.42765249587508625	0.44466342096682027	0.44405753257315267	0.47714960044008176	0.4751603411624568	0.08029378300473078	0.07682578057954045	-0.000499259416877007	-0.05853777566346707	-0.0004979755700049715	-0.05838723547510938
51.22777149022361	0.37728232428616465	0.37956334684923015	0.41016100853559	0.4110292490874998	0.42737107196741675	0.42749999261186744	0.4445323786611391	0.4439259475062985	0.4770596451411257	0.4750681039615742	0.0804251208845731	0.07695134266041026	-0.0004973905537130063	-0.058670033447640435	-0.0004960825000586144	-0.05851573072003191
51.53644458356769	0.37706339197793415	0.3793476519761914	0.4099852011496273	0.41085482511048327	0.4272178337465397	0.42734716192090305	0.44440157035413064	0.44379458176764036	0.4769709982851013	0.474977115024269	0.08055929899434382	0.07707961955122064	-0.00049547616359924	-0.058796357410315636	-0.0004941436194800808	-0.058638218600023606
51.84697758757708	0.37684243737906914	0.3791300181234197	0.4098084875712912	0.410679530310067	0.42706427370857664	0.4271940195182891	0.44427102115712175	0.443663460249229	0.4768837029664401	0.4748874164648412	0.0806963628368206	0.07721065471926598	-0.0004935168998713158	-0.058916716685843085	-0.0004921595739773021	-0.0587546663862355
52.15938170914916	0.37661944747820014	0.3789104337096601	0.4096308735604775	0.4105033710719692	0.42691040745532155	0.4270405812050224	0.44414075644754386	0.44353260810608924	0.4767978028926938	0.47479905099293246	0.08083635883409097	0.07734449250916196	-0.0004915134146498135	-0.05903108084990549	-0.0004901310078331278	-0.05886504173395224
52.47366822270851	0.3763944087846553	0.3786888867034102	0.40945236476354907	0.4103263536818426	0.42675625066735634	0.4268868628659731	0.4440108018723129	0.44340205075955214	0.47671334239635227	0.47471206192494064	0.08097933435004585	0.07748117816428116	-0.0004894663589118942	-0.059139419939441495	-0.0004880585639728263	-0.058969312700796195
52.789848470613855	0.3761673073135316	0.378465364608733	0.4092729667073708	0.41014848431967454	0.42660181910282186	0.42673288046881275	0.44388118335128646	0.4432718139006647	0.4766303664469805	0.4746264931957442	0.08112533771351362	0.07762075784879895	-0.0004873763825717914	-0.059241704473706136	-0.0004859428840344737	-0.05906744776532946
53.107933863567155	0.3759381285703156	0.37823985445064295	0.4090926847931513	0.40996976905400345	0.42644712859612977	0.42657865006288953	0.44375192708080097	0.44314192349367937	0.476548920663683	0.4745423893707419	0.08127441824206531	0.07776327867038217	-0.0004852441345606362	-0.05933790547621243	-0.000483784608441562	-0.05915941584699169
53.42793588102576	0.37570685753504013	0.37801234276005086	0.4089115242900849	0.40979021383595005	0.42629219505661986	0.42642418777805313	0.443623059537289	0.4430124057796223	0.47646905132790457	0.4744597956582188	0.08142662626650644	0.07790878870352419	-0.0004830702629097239	-0.05942799449735503	-0.0004815843764824912	-0.05924518632664899
53.74986607161648	0.3754734786459595	0.37778281555825105	0.40872949032878675	0.4096098244930527	0.42613703446715323	0.4262695098234215	0.44349460748098013	0.4428832872799464	0.47639080539657963	0.47437875792204814	0.08158201315608274	0.07805733701356435	-0.00048085541484099714	-0.059511943638341336	-0.000479342826389173	-0.05932472906808073
54.073736053552395	0.3752379757827311	0.37755125834093856	0.4085465878945154	0.4094286067229033	0.4259816628826449	0.4261146324860946	0.44336659795968825	0.44275459480026885	0.4763142305156403	0.47429932269474173	0.08174063134441893	0.07820897368140264	-0.00047860023685630804	-0.05958972557603204	-0.00047706059541918755	-0.05939801444014847
54.399557515052166	0.37500033224908025	0.37731765606173684	0.4083628218201719	0.4092465660865734	0.42582609642852776	0.4259595721298051	0.4432390583126847	0.44262635543419554	0.4762393750338929	0.4742215371908549	0.0819025343562205	0.07836374982893947	-0.00047630537483400737	-0.059661313588776466	-0.00047473831994337967	-0.0594650133402439
54.727342214761876	0.3747605307549376	0.3770819931152228	0.40817819677907125	0.4090637080018263	0.4256703512991498	0.4258043451935099	0.443112016174663	0.44249859656723634	0.4761662880172771	0.47414544932076297	0.08206777683475822	0.07852171764526103	-0.00047397147412742147	-0.05972668158324268	-0.00047237663553689746	-0.05952569721867462
55.057101982179326	0.3745185533980254	0.37684425331942817	0.40799271727747427	0.408880037736104	0.42551444375609837	0.4256489681899133	0.44298549947979443	0.44237134588081073	0.4760950192635162	0.4740711077048149	0.08223641457016617	0.07868293041359802	-0.0004715991796694352	-0.059785804122910235	-0.00046997617707378314	-0.05958003810415846
55.38884871808102	0.37427438164487636	0.37660441989780236	0.4078063876468735	0.40869556039928334	0.4253583901264489	0.4254934577039258	0.4428595364658782	0.44224463135634823	0.4760256193171726	0.47399856168788024	0.08240850452857947	0.0788474425390803	-0.0004691891360780742	-0.059838656457216644	-0.0004675375788226743	-0.05962800863011353
55.722594394951685	0.3740279963112668	0.37636247546061785	0.4076192120360246	0.40851028093619257	0.4252022068009365	0.42533783039105016	0.4427341556785894	0.44211848127948655	0.47595813948512156	0.47392786135429993	0.08258410488213747	0.07901530957731888	-0.000466741987771524	-0.059885214552338084	-0.0004650614745501658	-0.05966958206241202
56.058351057416104	0.37377937754203966	0.37611840198579644	0.40743119440271064	0.4083242041188775	0.4250459102320447	0.42518210297569475	0.44260938597582433	0.44199292424436704	0.47589263185245545	0.47385905754325264	0.08276327503988666	0.07918658826383904	-0.00046425837908214973	-0.059925455123263305	-0.00046254849762861205	-0.059704732328611954
56.39613082267415	0.3735285047903012	0.3758721807991394	0.4072423385052341	0.40813733453861173	0.4248895169320095	0.4250262922494081	0.4424852565321492	0.4418679891580333	0.47582914929883147	0.47379220186455245	0.0829460756796093	0.07936133654439485	-0.00046173895437795487	-0.0599593556668907	-0.00045999928114437427	-0.05973343404775733
56.7359458809379	0.3732753567959654	0.37562379255393824	0.4070526478936225	0.40794967659763737	0.42473304347073493	0.42487041506903583	0.44236179684335275	0.44174370524493395	0.47576774551527806	0.4737273467148882	0.08313256878061367	0.0795396136061992	-0.00045918435819192194	-0.0599868944974844	-0.00045741445801517067	-0.059755662562082534
57.07780849587155	0.37301991156362535	0.375373217209946	0.4068621259005384	0.40776123450062907	0.42457650647361295	0.42471448835479014	0.44223903673110393	0.44162010205153035	0.4757084750214725	0.47366454529452073	0.0833228176575149	0.07972147991009171	-0.000456595235353463	-0.06000805078296878	-0.0004547946611105358	-0.05977139397019471
57.42173100503407	0.3727621463397276	0.3751204340116859	0.4066707756318839	0.4075720122458702	0.4244199226192488	0.4245585290882338	0.44211700634772155	0.4414972094510173	0.4756513931835077	0.4736038516244509	0.08351688699504521	0.07990699722368923	-0.0004539722311219796	-0.06002280458268672	-0.0004521405233747222	-0.05978060516105188
57.7677258203244	0.37250203758902567	0.37486542146607443	0.4064785999570876	0.4073820136161317	0.42426330863708445	0.424402554310172	0.44199573618105487	0.44137505764815405	0.4755965562321612	0.47354532056407733	0.0837148428839239	0.08009622865553903	-0.000451315991333634	-0.06003113688751682	-0.0004494526779595942	-0.05978327385028592
58.115805428429454	0.372239560970284	0.3746081573193336	0.40628560149905973	0.40719124216923847	0.4241066813049144	0.42424658111844665	0.44187525705947844	0.44125367718421044	0.4755440212816817	0.47348900782935155	0.08391675285782937	0.08028923869032188	-0.0004486271625508964	-0.06003302966166757	-0.00044673175836107415	-0.059779378617975
58.465982391274686	0.3719746913112108	0.3743486185331681	0.4060917826238066	0.40699970122831575	0.42395005744629105	0.42409062666563185	0.44175560015700577	0.4411330989420319	0.4754938463491124	0.4734349700114546	0.08412268593150818	0.08048609322513543	-0.0004459063922154227	-0.06002846588566513	-0.00044397839855792043	-0.059768898947396565
58.818269346477535	0.37170740258258717	0.3740867812601811	0.4058971454296887	0.4068073938717028	0.4237934539278162	0.42393470815662554	0.4416367969985233	0.44101335415122594	0.47544609037416646	0.47338326459600827	0.08433271264006377	0.08068685960689385	-0.0004431543288110351	-0.060017429601927574	-0.0004411932331623847	-0.05975181526653728
59.172679007803275	0.37143766787156784	0.373822620818501	0.40570169173631127	0.4066143229225183	0.4236368876563084	0.42377884284612777	0.44151887946514784	0.44089447439347224	0.4754008132396722	0.47333394998283695	0.0845469050794619	0.08089160667089011	-0.00044037162203258706	-0.05999990596257021	-0.00043837689757320053	-0.05972810899127978
59.52922416562417	0.37116545935412015	0.37355611166559044	0.4055054230730297	0.4064204909378672	0.4234803755758457	0.42362304803600853	0.4414018797997103	0.44077649160795995	0.4753580757926065	0.47328708550630005	0.08476533694830324	0.08110040478055493	-0.0004375589229620447	-0.05997588127875986	-0.0004355300281353447	-0.05969776256978321
59.887917687380885	0.3708907482665735	0.37328722737120873	0.40530834066705895	0.40622590019767363	0.42332393466467466	0.4234673410725528	0.44128583061236903	0.4406594380969563	0.47531793986573684	0.47324273145621226	0.08498808359090006	0.08131332586845973	-0.00043471688425067434	-0.05994534307265553	-0.0004326532623089019	-0.0596607595300469
60.24877251804685	0.37061350487624367	0.37301594058949705	0.40511044543116864	0.4060305526931263	0.4231675819319824	0.42331173934358124	0.44117076488635654	0.44054334653150773	0.47528046829988857	0.4732009490993718	0.0852152220417112	0.08153044347860401	-0.00043184616031133327	-0.059908280131878655	-0.00042974723884237065	-0.05961708452876735
60.6118016805955	0.37033369845110187	0.3727422230301535	0.4049117379509499	0.40583445011472097	0.42301133441452143	0.42315626027543973	0.4410567159838615	0.440428249957279	0.4752457249668609	0.473161800701714	0.08544683107117886	0.08175183281003655	-0.00042894740751731053	-0.05986468256624278	-0.0004268125979536297	-0.059566723402824096
60.97701827647021	0.3700512972284505	0.37246604542866607	0.4047122184716356	0.4056375938398841	0.4228552091730857	0.42300092132985184	0.44094371765204915	0.4403141818005326	0.4752137747930112	0.47312534955111446	0.08568299123301819	0.08197757076185665	-0.00042602128440816234	-0.059814541867126536	-0.0004238499815212293	-0.059509663223465736
61.34443548605718	0.3697662683825703	0.37218737751556796	0.40451188688445694	0.40543998492016126	0.4226992232888255	0.42284574000062564	0.44083180402922534	0.44020117587425145	0.47518468378352774	0.47309165998085817	0.08592378491301703	0.08220773597964771	-0.00042306845190864806	-0.05975785096981667	-0.0004208600332816781	-0.05944589235230069
61.71406656916102	0.3694785779913029	0.3719061879846798	0.40431074271251954	0.40524162406795483	0.42254339385939843	0.42269073381021344	0.4407210096511462	0.4400892663844093	0.4751585190474183	0.473060797393802	0.08616929637939667	0.08244240890338739	-0.0004200895735537724	-0.05969460431859375	-0.0004178433990352781	-0.05937540050055645
62.085924865483435	0.36918819100152445	0.37162244446030007	0.40410878509617754	0.40504251164279	0.42238773799494433	0.42253592030610987	0.44061136945747453	0.4399784879363919	0.4751353488232308	0.47303282828724685	0.08641961183478745	0.08268167181690074	-0.0004170853157238197	-0.05962479793477371	-0.0004148007268615084	-0.05929817879081156
62.46002379510434	0.3688950711934762	0.37133611346330786	0.4039060127778886	0.40484264763709404	0.4222322728138815	0.42238131705708953	0.44050291879839276	0.43986887554157317	0.4751152425055382	0.47300782027855	0.0866748194698891	0.0829256088989015	-0.0004140563478901571	-0.05954842948813166	-0.0004117326673426236	-0.05921421982154129
62.83637685896657	0.3685991811439018	0.37104716037613256	0.40370242408652574	0.40464203166146634	0.422077015438509	0.4222269416492681	0.4403956934413675	0.43976046462404883	0.4750982706722054	0.47298584213149586	0.08693500951886697	0.08317430627568616	-0.0004110033428719184	-0.05946549837165094	-0.0004086398737997987	-0.05912351773528712
63.21499763936286	0.3683004821879529	0.37075554940655264	0.40349801692112824	0.4044406629294206	0.4219219829904123	0.4220728116819844	0.4402897295780768	0.43965329102753237	0.4750845051124691	0.47296696378345404	0.08720027431655447	0.08342785207553981	-0.00040792697710279047	-0.05937600577959756	-0.00040552300253482443	-0.05902606828909995
63.59589980042612	0.36799893437981346	0.37046124355027715	0.40329278873406565	0.404238540241579	0.42176719258565887	0.42191894476349345	0.44018506383149913	0.4395473910224172	0.47507401885585593	0.47295125637334995	0.08747070835752792	0.08368633648491547	-0.00040482793091067837	-0.05927995478961634	-0.0004023827130871238	-0.05892186892926077
63.979097088622495	0.3676944964519949	0.37016420455226395	0.40308673651359356	0.4040356619692924	0.42161266132977515	0.4217653585064594	0.44008173326316946	0.4394428013130077	0.47506688620196574	0.47293879227047414	0.08774640835712312	0.08394985180645897	-0.000401706888808806	-0.05917735044852179	-0.0003992196684989846	-0.05881091886922718
64.36460333324754	0.36738712577325194	0.3698643928667275	0.40287985676577376	0.40383202603766744	0.4214584063124944	0.4216120705232417	0.43997977538060523	0.4393395590449254	0.47506318275115	0.47292964510415947	0.08802747331446838	0.0842184925189436	-0.00039856453980002815	-0.05906819986225287	-0.0003960345355942252	-0.058693219171018995
64.75243244692527	0.367076778305067	0.36956176761578674	0.40267214549573643	0.40362762990797424	0.4213044446022644	0.4214590984209625	0.4398792281449065	0.43923770181269056	0.47506298543611464	0.47292388979435557	0.08831400457760581	0.08449235533918456	-0.00039540157769435424	-0.058952512290190384	-0.0003928279852664085	-0.05856877283098072
65.14259842611021	0.36676340855664874	0.3692562865467	0.4024635981882549	0.4034224705594108	0.42115079324050325	0.4213064597963466	0.43978012997853466	0.43913726766748773	0.4750663725544798	0.4729216025831293	0.08860610591078649	0.08477153928601276	-0.0003922187014395728	-0.05883029924379457	-0.0003896006927845974	-0.058437584869665216
65.53511535159264	0.36644696953838596	0.36894790598763305	0.4022542097876042	0.4032165444701942	0.42099746923559195	0.4211541722303192	0.43968251977327194	0.4390382951251152	0.47507342380232626	0.47292286106712333	0.08890388356401906	0.08505614574638698	-0.00038901661546941746	-0.058701574590457994	-0.0003863533381084361	-0.058299662425653764
65.92999738900669	0.3661274127136993	0.36863658080190453	0.4020439746766764	0.40300984759795677	0.4208444895565889	0.4210022532823557	0.43958643689836596	0.43894082317412636	0.47508422030876296	0.4729277442310052	0.08920744634495542	0.08534627854371976	-0.00038579603006339003	-0.058566354661820696	-0.00038308660621699797	-0.05815501485416519
66.32725878934137	0.3658046879492288	0.3683222643406499	0.40183288665532035	0.4028023753594127	0.4206918711266569	0.4208507204845662	0.4394919212088648	0.4388448912841634	0.47509884467155156	0.4729363324819415	0.08951690569320873	0.08564204400850597	-0.0003825576617260129	-0.05842465836796862	-0.00037980118745761793	-0.05800365383097983
66.72691388945532	0.3654787434632902	0.36800490839383965	0.4016209389178717	0.4025941226092676	0.420539630816182	0.4206995913355021	0.43939901305414286	0.4387505394144904	0.4751173809938203	0.47294870768512887	0.0898323757571946	0.08594355105134523	-0.00037930223358140225	-0.05827650731662004	-0.00037649777790449424	-0.05784559346054152
67.12897711259382	0.3651495257725363	0.3676844631395936	0.40140812402984355	0.40238508361833897	0.4203877854355783	0.4205488832936767	0.43930775328662586	0.43865780802272925	0.4751399149219089	0.47296495320042214	0.0901539734735946	0.08625091123844549	-0.0003760304757846056	-0.058121925938493746	-0.00037317707973572034	-0.05768085039005655
67.53346296890952	0.36481697963675	0.36736087709171744	0.4011944339037378	0.40217525205085414	0.42023635172775275	0.4203986137707766	0.4392181832707147	0.43856673807380125	0.4751665336843781	0.47298515392009355	0.0904818186495449	0.08656423886970681	-0.0003727431259565872	-0.05796094161905785	-0.00036983980162952346	-0.05750944392919166
67.94038605598601	0.364481048001697	0.36703409704539747	0.4009798597739436	0.4019646209408917	0.42008534636022266	0.42024880012455773	0.4391303448919143	0.4384773710490818	0.475197326132228	0.4730093963077639	0.09081603404765447	0.08688365105948685	-0.0003694409296306489	-0.05779358483619035	-0.00036648665917449197	-0.057331396175186455
68.3497610593647	0.36414167193996133	0.36670406802097716	0.4007643921706814	0.40175318266792753	0.41993478591686184	0.4200994596514037	0.43904428056617023	0.43838974895576904	0.47523238278036256	0.47303776843854534	0.09115674547396856	0.08720926782015463	-0.0003661246407286045	-0.0576198893053288	-0.0003631183753018963	-0.05714673214482957
68.7616027530747	0.36379879058968406	0.366370733205742	0.40054802089295405	0.40154092893145177	0.41978468688926135	0.4199506095785332	0.4389600332494182	0.43830391433647353	0.4752717958503473	0.47307036004043734	0.09150408186899198	0.0875412121485369	-0.00036279502205116554	-0.05743989213138434	-0.0003597356807361063	-0.056955479912787155
69.17592600016614	0.3634523410911207	0.3660340338936309	0.40033073498046023	0.40132785072461236	0.41963506566768227	0.4198022670558369	0.4388776464473476	0.4382199102790317	0.47531565931450104	0.4731072625370197	0.09185817540189427	0.08787961011537938	-0.0003594528457957491	-0.05725363396838645	-0.00035633931446665823	-0.0567576707567099
69.59274575324658	0.36310225852093203	0.3656939094227937	0.40011252268442776	0.40111393830684616	0.41948593853158356	0.41965444914732725	0.43879716422538545	0.43813778042654744	0.47536406894136995	0.47314856909148734	0.09221916156802257	0.0882245909579369	-0.00035609889409521367	-0.057061159187270505	-0.0003529300242413047	-0.0565533393098292
70.01207705502031	0.362748475824116	0.36535029711090694	0.39989337143731774	0.40089918117545237	0.4193373216396996	0.41950717282217936	0.4387186312189029	0.438057568987668	0.4754171223426312	0.47319437465207304	0.0925871792898615	0.08857628717582461	-0.0003527339595835177	-0.05686251605203552	-0.0003495085670836562	-0.05634252372142612
70.43393503883172	0.36239092374348536	0.3650031321881577	0.39967326782135193	0.4006835680360638	0.419189231019649	0.41936045494534363	0.4386420926436475	0.43797932074709484	0.475474919021475	0.47324477599890796	0.09296237102157083	0.08893483463025116	-0.0003493588459881902	-0.056657756904769485	-0.00034607570983258285	-0.056125265824974235
70.85833492921113	0.36202953074659283	0.3646523477278015	0.3994521975358108	0.40046708677196624	0.4190416825570458	0.4192143122677088	0.4385675943064047	0.43790308107633774	0.475537560422518	0.47329987179236827	0.09334488285725359	0.0893003726467836	-0.00034597436874894694	-0.056446938360323884	-0.0003426322297079287	-0.05590161131512161
71.2852920424243	0.36166422295000106	0.3642978745741955	0.3992301453630503	0.40024972441221623	0.4188946919840936	0.41906876141579125	0.43849518261589454	0.43782889594471375	0.47560514998330045	0.47335976262296203	0.09373486464310517	0.08967304412177897	-0.0003425813556659496	-0.05623012151048101	-0.00033917891490597984	-0.05567160993427933
71.71482178702524	0.3612949240407852	0.3639396412682039	0.39900709513317634	0.40003146709850446	0.41874827486763083	0.4189238188809251	0.438424904593901	0.4377568119305941	0.4756777931874227	0.47342455106280795	0.09413247009360191	0.09005299563263248	-0.0003391806475793735	-0.05600737213893581	-0.0003357165652173033	-0.055435315667679674
72.14693966441222	0.3609215551951599	0.36357757396986856	0.3987830296873234	0.3998123000507088	0.4186024465966027	0.4187795010079329	0.4383568078866424	0.4376868762329074	0.47575559761937875	0.47349434171876603	0.09453785691189552	0.09044037755200722	-0.00033577309908150443	-0.05577876094737633	-0.0003322459926782817	-0.05519278694919194
72.58166126938723	0.36054403499410903	0.3632115963782311	0.3985579308394699	0.3995922075310791	0.4184572223689277	0.4186358239832417	0.43829094077638325	0.4376191366828975	0.47583867302114613	0.47356924128727323	0.09495118691459278	0.09083534416619975	-0.0003323595792624201	-0.055544363793089246	-0.0003287680222537337	-0.05494408687802377
73.01900229071879	0.36016227933589456	0.3628416296481899	0.3983317793367269	0.3993711728069919	0.41831261717772933	0.4184928038224236	0.43822735219328923	0.4375536417561435	0.47592713135059445	0.4736493586109499	0.09537262616109855	0.09123805379782178	-0.00032894097249014376	-0.05530426193874405	-0.000325283492548345	-0.054689283445938486
73.45897851170821	0.35977620134531785	0.3624675923042685	0.3981045548180323	0.3991491781122111	0.418168645796899	0.4183504563571261	0.4381660917275298	0.43749044058484393	0.4760210868417769	0.47373480473703555	0.0958023450877162	0.09164866893297394	-0.0003255181792318762	-0.055058542315606473	-0.00032179325655823376	-0.05442844977703487
73.90160581075892	0.3593857112795949	0.3620894001511665	0.3978762357711753	0.39892620460658756	0.4180253227659544	0.41820879722136106	0.4381072096416282	0.4374295829703688	0.4761206560671705	0.47382569297772187	0.0962405186467078	0.09206735635310209	-0.0003220921169127533	-0.054807297800422816	-0.0003182981824553788	-0.05416166437989034
74.34690016194996	0.3589907164307055	0.36170696618095904	0.3976467994880781	0.39870223233412594	0.41788266237415805	0.4180678418371198	0.43805075688306155	0.43737111939608175	0.476225958001935	0.47392213897244934	0.09668732645052198	0.09249428727173256	-0.00031866372081523764	-0.05455062750638717	-0.00031479915441001705	-0.05388901141279234
74.79487763561212	0.3585911210240697	0.36132020047680363	0.39741622201825416	0.39847724017934455	0.41774067864385683	0.417927605399278	0.4379967850971138	0.4373151010404362	0.47633711409026297	0.4740242607522384	0.09714295292141385	0.09292963747629661	-0.0003152339450253616	-0.05428863708999643	-0.0003112970734543419	-0.053610580962924814
75.24555439890803	0.35818682611339403	0.36092901011300726	0.3971844781203587	0.39825120582185103	0.41759938531299967	0.41778810285975343	0.437945346639979	0.43726157979034896	0.4764542483138942	0.4741321788061281	0.0976075874466846	0.09337358747525959	-0.0003118037634242121	-0.054021439074091404	-0.00030779285838949955	-0.053326469341016036
75.6989467164156	0.357777729471528	0.3605332990512986	0.3969515412117431	0.3980241056890492	0.41745879581679146	0.4176493489108744	0.43789649459211827	0.43721060825484914	0.4765774872628723	0.47424601614979695	0.09808142453978748	0.09382632265078006	-0.00030837417072998585	-0.05374915318812157	-0.0003042874467374945	-0.053036779391220534
76.15507095071504	0.3573637254771588	0.36013296803314593	0.39671738331592155	0.3977959149068929	0.41731892326843517	0.4175113579679201	0.43785028277186916	0.43716223977900975	0.4767069602086234	0.47436589839644544	0.09856466400755422	0.09428803341714498	-0.0003049461835880618	-0.0534719067261733	-0.000300781795736782	-0.052741620817272405
76.61394356297929	0.3569447049971693	0.3597279144679494	0.396481975007852	0.3975666072485944	0.4171797804389175	0.4173741441507866	0.4378067657493076	0.4371165284581601	0.4768427991794424	0.4744919538300233	0.09905751112380745	0.09475891538522656	-0.000301520841719638	-0.05318983492477969	-0.0002972768833925943	-0.052441110526956436
77.07558111356816	0.35652055526447285	0.3593180323169329	0.39624528535692827	0.3973361550811923	0.41704137973578	0.4172377212647306	0.4377659988603606	0.4370735291523799	0.47698513903847006	0.4746243134808829	0.09956017680964448	0.09523916953322369	-0.0002980992091269896	-0.05290308136106603	-0.00029377370957800464	-0.05213537299485438
77.54000026262605	0.3560911597511278	0.35890321197254876	0.39600728186757544	0.3971045293098781	0.4169037331808266	0.41710210278014215	0.4377280382211669	0.4370332975012769	0.4771341175642531	0.47476311120395087	0.10007287782068294	0.09572900238396918	-0.0002946823753575689	-0.052611798371856366	-0.0002902732971884481	-0.05182454064438957
78.00721777068286	0.35565639803653315	0.35848334013320254	0.39576793041733715	0.3968716993199758	0.41676685238670813	0.41696730181129515	0.43769294074268605	0.43699588993904726	0.47728987553398006	0.4749084837595061	0.10059583694158016	0.0962286261890873	-0.0002912714568348851	-0.05231614749646951	-0.0002867766933586924	-0.05150875425137258
78.47725049925933	0.355216145670486	0.3580582996730927	0.39552719519233037	0.39663763291646054	0.41663074853231974	0.4168333310940143	0.43766076414554883	0.4369613637098163	0.4774525568094887	0.47506057089666065	0.10112928318815621	0.0967382591203125	-0.00028786759825677466	-0.05201629994319035	-0.0002832849707397611	-0.051188163369332074
78.95011541147531	0.3547702740308825	0.3576279695069545	0.3952850386199465	0.3964022962609032	0.41649543233695047	0.41670020296220595	0.43763156697514677	0.43692977688326134	0.47762230842614767	0.4752195154396431	0.10167345201745534	0.09725812546828529	-0.00028447197406472613	-0.05171243708164752	-0.0002797992288405271	-0.05086292677806625
79.42582957266194	0.3543186501758246	0.35719222444948323	0.3950414212986632	0.3961656538057131	0.41636091403311243	0.4165679293231848	0.43760540861695446	0.43690118837050995	0.4777992806847127	0.4753854633769841	0.1022285855461116	0.09778845584916139	-0.00028108578998825573	-0.051404750961950185	-0.00027632059544047127	-0.05053321295730484
79.90441015097758	0.3538611366898894	0.3567509350692039	0.3947963019248285	0.3959276682255494	0.4162272033379808	0.4164365216317333	0.4375823493120802	0.4368756579403148	0.4779836272462727	0.4755585639537141	0.10279493277739696	0.09832948741939798	-0.00027771028467088454	-0.05109344486308487	-0.0002728502280734957	-0.050199200586448
80.38587441802741	0.35339759152430233	0.3563039675365415	0.39454963721626685	0.3956883003457658	0.4160943094233618	0.41630599086282055	0.43756245017303314	0.4368532462354972	0.47817550523038804	0.47573896976668056	0.1033727498373505	0.09888146409907397	-0.00027434673138132526	-0.050778733871752024	-0.0002693893155921723	-0.049861079072385905
80.87023974948666	0.35292786783074676	0.3558511834658352	0.3943013818325572	0.39544750906774034	0.41596224088411243	0.4161763474829073	0.43754577319970334	0.43683401478965544	0.4783750753165494	0.47592683686310167	0.10396230022040409	0.09944463680414917	-0.0002709964398107112	-0.05046084549330487	-0.00026593907980942966	-0.04951904910663529
81.35752362572781	0.3524518137885244	0.355392439751027	0.39405148829181236	0.3952052512909395	0.4158310057049204	0.41604760141975844	0.437532381295539	0.4368180260441323	0.47858250184906764	0.4761223248424747	0.1045638550449538	0.10001926368807226	-0.00026766075797046707	-0.05014002029761855	-0.00026250077723105614	-0.04917332325403834
81.8477436324513	0.35196927242477405	0.35492758839474153	0.393799906883791	0.39496148183155527	0.4157006112253537	0.4159197620306753	0.4375223382839126	0.4368053433652313	0.4787979529455276	0.47632559696196214	0.105177693319338	0.10060561039316501	-0.0002643410741847707	-0.049816512600870055	-0.00025907570087724263	-0.048824126574785964
82.34091746132043	0.3514800814274345	0.3544564763304616	0.3935465855791593	0.39471615333754406	0.4155710641030832	0.41579283806906314	0.4375157089246604	0.43679603106167486	0.47902160060893395	0.4765368202453879	0.10580410221871102	0.10120395031224981	-0.0002610388191921498	-0.049490591186284405	-0.00025566518220149215	-0.04847169728149936
82.83706291059936	0.3509840729506299	0.35397894523748846	0.3932914699347079	0.3944692161998895	0.415442370275171	0.4156668376492343	0.4375125589307802	0.43679015440229246	0.47925362084368417	0.47675616559597145	0.1064433773733338	0.10181456486099576	-0.00025775546835987706	-0.04916254006631959	-0.00025227059311255795	-0.04811628743421181
83.33619788579601	0.3504810734121312	0.3534948313483579	0.393034502994321	0.3942206184598963	0.41531453491731674	0.4155417682093498	0.43751295498526904	0.43678777963392496	0.4794941937755099	0.4769838079129435	0.10709582316882565	0.10243774376149674	-0.0002544925440160495	-0.04883265928783942	-0.0002488933481055722	-0.04775816367497043
83.83834040030794	0.34997090328253994	0.35300396524837474	0.39277562518548415	0.3939703057123208	0.4151875624009435	0.4154176364723887	0.4375169647580805	0.436788973999533	0.47974350377553293	0.477219926212185	0.10776175305894635	0.10307378533760976	-0.0002512516179088986	-0.04850126578448055	-0.00024553490650763843	-0.04739760800498516
84.34350857607244	0.3494533768658164	0.35250617166690157	0.39251477421110176	0.3937182210041196	0.4150614562479975	0.41529444840503543	0.43752465692318027	0.43679380575648913	0.48000173958858694	0.4774647037510392	0.10844148989152413	0.10372299682262563	-0.00024803431379932794	-0.048168694277762825	-0.00024219677484466073	-0.04703491860648512
84.85172064422062	0.3489283020707573	0.35200126926002806	0.3922518849363856	0.39346430472859917	0.41493621908333134	0.4151722091743599	0.43753610117567354	0.4368023441950393	0.4802690944659614	0.4777183281574529	0.10913536624816444	0.10438569467986593	-0.00024484231019639147	-0.04783529823096444	-0.00023888050934139926	-0.04667041071290612
85.36299494573534	0.34839548017301103	0.35148907038422234	0.3919868892705592	0.3932084945147256	0.4148118525845267	0.41505092310216424	0.4375513682489755	0.4368146596569069	0.4805457663027338	0.47798099156360707	0.1098437247984171	0.105062204936833	-0.0002416773432420971	-0.04750145085876056	-0.00023558771855347604	-0.046304417529583475
85.87734993211305	0.34785470556719533	0.350969380860552	0.39171971604311223	0.39295072511134804	0.41468835742900906	0.4149305936168595	0.43757052993199436	0.4368308235540194	0.48083195777985505	0.478252890744206	0.11056691866911497	0.10575286353358071	-0.00023854120975597137	-0.04716754619597907	-0.00023232006614848366	-0.045937291208545616
86.39480416602983	0.34730576550866277	0.3504419997290361	0.39145029087431804	0.39269092826607005	0.41456573323829404	0.41481122320272557	0.43759365908629233	0.4368509083873278	0.48112787651116795	0.4785342272595973	0.11130531182964631	0.10645801668600467	-0.00023543577044987662	-0.04683400022982198	-0.0002290792738423031	-0.045569403881515314
86.91537632201124	0.3467484398444334	0.34990671899266945	0.39117853603971564	0.3924290325984887	0.4144439785191941	0.4146928133463971	0.43762082966318167	0.4368749877656872	0.48143373519553734	0.4788252076039027	0.11205927949394769	0.10717802126479656	-0.00023236295332285106	-0.04650125209921896	-0.0002258671244979027	-0.045201148753662324
87.43908518710603	0.3461825007327975	0.34936332335064196	0.3909043703282394	0.3921649634675088	0.4143230906018061	0.4145753644804169	0.4376521167207178	0.43690313642476813	0.48174975177428353	0.47912604335835	0.11282920854007222	0.10791324519084546	-0.00022932475724529722	-0.046169765365633	-0.00022268546539683243	-0.04483294126272597
87.9659496615646	0.345607712351058	0.3488115899202438	0.390627708893657	0.3918986428324153	0.41420306557408804	0.41445887592367386	0.437687596440538	0.43693543024595566	0.4820761495941141	0.4794369513499972	0.11361549794822429	0.10866406784791417	-0.00022632325574739598	-0.04584002936012155	-0.00021953621169973347	-0.04446522030792721
88.4959887595208	0.34502383059086106	0.34825128794692756	0.39034846309896204	0.391629989107376	0.4140838982128164	0.4143433458185428	0.4377273461444934	0.43697194627519664	0.48241315757575676	0.47975815381605325	0.11441855925820422	0.10943088051347072	-0.00022336060102406963	-0.0455125606120248	-0.00021642135010113694	-0.04409844955300457
89.0292216096782	0.34443060274053516	0.3476821785019705	0.3900665403533416	0.39135891700902015	0.4139655819107093	0.41422877106452427	0.43777144431101594	0.43701276274174533	0.4827610103885038	0.4800898785740018	0.11523881704726868	0.11021408680860002	-0.00022043902816609728	-0.04518790436353015	-0.00021334294269326204	-0.04373311880802078
89.56566745600044	0.343827767153831	0.34710401416715086	0.3897818439413205	0.3910853373967238	0.41384810859948007	0.4141151472481736	0.4378199705911563	0.43705795907675843	0.48311994863088886	0.48043235919774985	0.1160767094294657	0.11101410316798642	-0.00021756085963847704	-0.044866636177332	-0.00021030313105241394	-0.0433697454955535
90.1053456584057	0.34321505290442006	0.34651653870582316	0.38949427284365584	0.39080915710520536	0.41373146866857163	0.41400246856909045	0.43787300582422123	0.43710761593167546	0.48349021901771794	0.48078583520002016	0.11693268857757638	0.11183135933099786	-0.00021472851001674842	-0.044549363642474304	-0.00020730414056302493	-0.04300887620669869
90.6482756934654	0.3425921794254839	0.34591948671974776	0.38920372154953287	0.39053027876901397	0.41361565087930935	0.41389072776172825	0.43793063205293076	0.43716181519632663	0.4838720745736932	0.4811505522212277	0.11780722126884924	0.11266629885499116	-0.00021194449099737334	-0.04423672818495561	-0.0002043482849914957	-0.042651088352968713
91.19447715510712	0.34195885613369015	0.34531258329099435	0.38891007985958626	0.3902486006384677	0.41350064227418776	0.41377991601276437	0.43799293253801264	0.437220640016691	0.484265774833871	0.48152676222507806	0.11870078945579987	0.11351937965199414	-0.0002092114167036585	-0.04392940699085557	-0.00020143797132798902	-0.04229699192028136
91.74396975532183	0.34131478203681453	0.34469554360820825	0.38861323267923736	0.3899640163865696	0.4133864280809884	0.4136700228737577	0.4380599917721365	0.43728417481223103	0.48467158605120425	0.4819147237011397	0.11961389086342186	0.11439107455002231	-0.00020653200930614846	-0.04362811504930164	-0.0001985757049151604	-0.041947231332386536
92.29677332487483	0.340659645324237	0.34406807257649075	0.38831305980181197	0.38967641490640287	0.4132729916114062	0.4135610361687949	0.4381318954930841	0.4373525052927131	0.485089781411431	0.48231470187465225	0.12054703961423154	0.11528187188033646	-0.0002039091049706454	-0.043333607322807666	-0.0001957640948783146	-0.041602487430793644
92.85290781402206	0.3399931229394957	0.34342986441010526	0.3880094356808673	0.389385680098475	0.4131603141538429	0.413452941896817	0.4382087306960456	0.4374257184744216	0.4855206412555794	0.4827269689238387	0.12150076688267365	0.11619227609205313	-0.00020134566016699607	-0.04304668105470455	-0.00019300585988041297	-0.04126347957937071
93.41239329322968	0.3393148801340472	0.34278060220718515	0.3877022291911201	0.3890916906474463	0.4130483748599931	0.41334572412828385	0.438290585644911	0.437503902695659	0.4859644533103647	0.48315180420500026	0.12247562158049499	0.11712280839558824	-0.0001988447583523012	-0.04276817822251644	-0.0001903038342216945	-0.04093096790199979
93.97524995389855	0.3386245700013396	0.34211995750557606	0.38739130337733396	0.38879431978764584	0.41293715062483616	0.4132393648958246	0.43837754988242666	0.43758714763141904	0.48642151292677044	0.48358949448568633	0.123472171074806	0.11807400743652195	-0.0001964096170585239	-0.0424989881471447	-0.00018766097430633621	-0.04060575566271041
94.54149810909283	0.33792183299025746	0.34144758981889967	0.3870765151904783	0.38849343505673695	0.4128266159596072	0.41313384407848297	0.43846971423906145	0.4376755443071031	0.486892123327108	0.4840403341862352	0.12449100194065899	0.11904643000156392	-0.00019404359541147498	-0.04224005026942734	-0.0001850803655026878	-0.0402886917981391
95.11115819427312	0.3372062963969573	0.3407631461518847	0.3867577152104316	0.3881888980368575	0.4127167428573015	0.4130291392791532	0.43856717084042335	0.43776918511114343	0.48737659586086673	0.4845046256299981	0.12553272075008856	0.12004065175841305	-0.0001917502021068218	-0.041992357105229416	-0.00018256522941978437	-0.03998067361253277
95.68425076803395	0.3364775738340621	0.34006626049395994	0.38643474735445427	0.387880564082514	0.4126075006502255	0.4129252256947627	0.43867001311304255	0.43786816380637805	0.4878752502696671	0.4849826793025656	0.12659795489968326	0.12105726803141659	-0.00018953310387825884	-0.04175695739183993	-0.000180118931633666	-0.03968264964787238
96.26079651284576	0.3357352646761354	0.3393565532900555	0.38610744857060514	0.3875682820344638	0.41249885585908364	0.41282207597873194	0.43877833578832914	0.4379725755400105	0.48838841496165186	0.4854748141203288	0.12768735347890817	0.12209689461506286	-0.0001873961344867059	-0.04153495943884877	-0.00017774498988726295	-0.039395622739860414
96.84081623580131	0.3349789534803035	0.3386336308875081	0.3857756485152258	0.3872518939187738	0.41239077203304425	0.412719660095211	0.4388922349044873	0.43808251685197064	0.4889164272956475	0.4859813577087168	0.1288015881815255	0.12316016862746651	-0.00018534330427089074	-0.04132753469868078	-0.00017544708280198273	-0.03912065327425296
97.42433086936633	0.33420820938084356	0.33789708495790916	0.3854391692135554	0.38693123463018236	0.41228320958019543	0.4126179451645478	0.43901180780615334	0.43819808568147356	0.48945963387544944	0.48650264669046456	0.12994135426263878	0.12424774940616434	-0.00018337881029334424	-0.04113592157217738	-0.00017322905913280673	-0.03885886265763361
98.01136147213543	0.33342258545649706	0.3371464918926801	0.38509782470248377	0.3866061315988471	0.41217612558775424	0.4125168952994147	0.4391371531414992	0.4383193813715585	0.49001839085458965	0.4870390269842776	0.1311073715440372	0.12536031944867781	-0.00018150704712693866	-0.040961429465752985	-0.00017109494760603194	-0.03861143701747949
98.60192922959182	0.3326216180692165	0.33638141217110085	0.3847514206543773	0.38627640443948713	0.412069473631351	0.41241647143096927	0.4392683708565232	0.4384465046713616	0.4905930642519562	0.48759085411426745	0.13230038547072362	0.12649858540047848	-0.00017973261832154863	-0.04080544311909762	-0.0001690489673785711	-0.038379631148870885
99.1960554548718	0.3318048261729917	0.335601389699456	0.38439975398085113	0.38594186458187607	0.4119632035726577	0.41231663112438716	0.43940556218621835	0.4385795577358608	0.4911840302786469	0.48815849353054835	0.13352116822168045	0.1276632790931615	-0.00017806034860456954	-0.04066942722248257	-0.00016709553916310904	-0.03816477272495433
99.79376158953411	0.33097171059134334	0.33480595111990086	0.3840426124152792	0.38560231488156355	0.4118572613445794	0.4122173283830533	0.43954882964228764	0.43871864412280326	0.49179167567644966	0.48874232094139725	0.13477051987817035	0.12885515863583813	-0.00017649529686142307	-0.04055493134526955	-0.00016523929706624418	-0.03796826679133858
100.39506920433367	0.3301217532620108	0.3339946050875834	0.38367977407275516	0.3852575492096314	0.4117515887231649	0.4121185134406425	0.43969827699703484	0.43886386878649286	0.4924163980683485	0.4893427226573829	0.13604926965307446	0.1300750095629528	-0.00017504276995478074	-0.04046359519830389	-0.00016348510119074122	-0.03779160056483022
101.00000000000001	0.3292544164473014	0.33316684151449394	0.3833110069861327	0.3849073520202126	0.4116461230853397	0.4120201325402708	0.43985400926303647	0.43901533806809717	0.49305860632147275	0.4899600959478951	0.13735827718504146	0.1313236460419712	-0.0001743433109716872	-0.040423927824896025	-0.000162631661466839	-0.03770841857102309
