# Supplementary material for: White matter micro- and macrostructure brain charts for the human lifespan
Source: Nature. 2026 May 13;655(8124):979–89. doi: 10.1038/s41586-026-10454-2 (PMC13391363; doi:10.1038/s41586-026-10454-2)
Supplement: Supplementary file 12 — Centiles trajectories of brain charts. SDT.T9.1–5 contain the brain charts for the global metrics; SDT.T9.6–509 contain the brain charts for the tract-specific metrics (unnormalized); and SDT.T9.510–1157 contain the brain charts for the tract-specific macrostructural metrics (normalized). Included in each table are the male and female centile trajectories for the 2.5th, 25th, 50th, 75th and 97.5th percentiles; the interquartile range normalized by the 50th centile; and the derivatives of the 50th centiles with respect to both age and log(age). Charts are sampled in logarithmically spaced intervals. Age is reported in years, while centile trajectory values are reported in metric-specific units: diffusivities in mm2 s−1, volume in mm3, surface area in mm2, average length in mm, and FA is dimensionless (unitless). [file 41586_2026_10454_MOESM12_ESM.zip › plotted_curves/SDT.T9.150-FX_right_rd-mean_curve_metrics.csv]

ages	male_0.025th_percentile	female_0.025th_percentile	male_0.25th_percentile	female_0.25th_percentile	male_0.5th_percentile	female_0.5th_percentile	male_0.75th_percentile	female_0.75th_percentile	male_0.975th_percentile	female_0.975th_percentile	male_normalized_quantile_range	fwmale_normalized_quantile_range	male_median_centile_d_age	male_median_centile_d_log_age	female_median_centile_d_age	female_median_centile_d_log_age
0.25	0.000831490226490714	0.0008343493282631068	0.0009616537989728834	0.0009631724222283538	0.0010362787455292317	0.001036946412128166	0.0011155194200896158	0.00111522518403451	0.0012800693740621474	0.0012776074772895332	0.14847898963531533	0.14663512022197195	-0.00013968436564626804	-8.065079365229697e-05	-0.00013973049624752608	-8.067742848423327e-05
0.25150637576242696	0.0008312169356825744	0.0008340765081151528	0.0009614180830110297	0.0009629369062710295	0.0010360683283864322	0.0010367359254953468	0.0011153385257749112	0.0011150438493362984	0.0012799575531290245	0.0012774941878513255	0.1485620576816555	0.14671715267568544	-0.00013943667229515677	-8.074946637698366e-05	-0.00013948272235714265	-8.077613453022492e-05
0.2530218281966045	0.0008309430514233042	0.0008338030947989507	0.0009611818166586255	0.0009627008400968457	0.0010358573963712586	0.0010365249238162837	0.00111515716214671	0.0011148620445624222	0.0012798453808852755	0.0012773805444295098	0.14864531163023012	0.14679936870726507	-0.0001389405325480375	-8.094697024499387e-05	-0.00013898642126625171	-8.097370508791668e-05
0.25454641199404576	0.0008306685730158135	0.0008335290876147998	0.0009609449991189087	0.0009624642229082994	0.0010356459486570854	0.0010363134062641053	0.0011149753283673496	0.001114679768875024	0.0012797328565345208	0.0012772665462259828	0.1487287517980164	0.1468817686296845	-0.0001384458741506278	-8.114479072701686e-05	-0.000138491601966384	-8.117159235374038e-05
0.2560801821758082	0.0008303934997655545	0.0008332544858655328	0.0009607076295967738	0.0009622270539095287	0.0010354339844184525	0.0010361013720131063	0.0011147930235998482	0.001114497021436933	0.0012796199792801557	0.001277152192442443	0.148812378501963	0.14696435275589828	-0.00013795269315763914	-8.134292737296822e-05	-0.0001379982605105856	-8.136979587688997e-05
0.25762319409447826	0.0008301178309805514	0.0008329792888565367	0.0009604697072987745	0.0009619893323063401	0.0010352215028310823	0.0010358888202387673	0.0011146102470079226	0.0011143138014116853	0.0012795067483253736	0.001277037482280398	0.1488961920590045	0.14704712139883422	-0.00013746098563038878	-8.154137972357645e-05	-0.00013750639295900813	-8.156831519759433e-05
0.2591755034361701	0.0008298415659714346	0.0008327034958957884	0.0009602312314331745	0.0009617510573062336	0.001035008503071912	0.001035675750117782	0.0011144269977560138	0.0011141301079635436	0.0012793931628731806	0.0012769224149411815	0.1489801927860354	0.1471300748713878	-0.00013697074763885375	-8.174014731079926e-05	-0.0001370159953812955	-8.176714984800548e-05
0.2607371662225343	0.0008295647040514609	0.0008324271062938771	0.0009599922012099514	0.0009615122281184245	0.0010347949843191057	0.0010354621608280727	0.0011142432750092955	0.0011139459402575158	0.0012792792221263938	0.0012768069896259648	0.1490643809999149	0.14721321348641853	-0.00013648197526344719	-8.193922965951672e-05	-0.0001365270638566951	-8.196629935247612e-05
0.2623082388127803	0.0008292872445365462	0.0008321501193640377	0.0009597526158408306	0.0009612728439538684	0.00103458094575208	0.0010352480515488142	0.0011140590779336987	0.0011137612974593683	0.001279164925287664	0.0012766912055357726	0.14914875701745725	0.14729653755673822	-0.00013599466459041087	-8.213862628456137e-05	-0.0001360395944707271	-8.216576322567226e-05
0.2638887779057103	0.0008290091867453003	0.0008318725344221773	0.0009595124745393166	0.0009610329040252907	0.0010343663865515305	0.001035033421460462	0.001113874405695936	0.0011135761787356589	0.0012790502715594987	0.0012765750618714815	0.1492333211554234	0.14738004739511232	-0.000135508811715368	-8.233833669213375e-05	-0.000135553583318071	-8.236554097351689e-05
0.26547884054176485	0.0008287305299990475	0.0008315943507869062	0.000959271776520705	0.0009607924075472088	0.0010341513058994502	0.001034818269744769	0.0011136892574635136	0.0011133905832537443	0.0012789352601442466	0.0012764585578338566	0.14931807373052092	0.14746374331424666	-0.00013502441274293453	-8.25383603805796e-05	-0.00013506902650251007	-8.25656320941337e-05
0.2670784841050822	0.0008284512736218572	0.0008313155677795675	0.0009590305210021137	0.0009605513537359565	0.0010339357029791527	0.001034602595584809	0.0011135036324047538	0.001113204510181806	0.0012788198902441406	0.0012763416926235413	0.14940301505939468	0.14754762562678714	-0.00013454146378472087	-8.273869683825263e-05	-0.00013458592013460002	-8.276603607546007e-05
0.26868776632556873	0.000828171416940582	0.0008310361847242653	0.0009587887072025141	0.0009603097418097152	0.0010337195769753004	0.0010343863981650068	0.0011133175296888203	0.0011130179586888716	0.0012787041610612918	0.001276224465441088	0.14948814545861935	0.14763169464530806	-0.0001340599609617188	-8.293934554540194e-05	-0.00013410426033438894	-8.2966752397301e-05
0.2703067452809827	0.0008278909592848772	0.0008307562009478936	0.0009585463343427554	0.0009600675709885348	0.0010335029270739195	0.0010341696766711511	0.0011131309484857293	0.0011128309279448292	0.0012785880717977056	0.0012761068754869565	0.1495734652446877	0.1477159506823083	-0.0001335799004029692	-8.314030597289523e-05	-0.00013362404323019605	-8.316778053063523e-05
0.2719354793990299	0.000827609899987238	0.0008304756157801717	0.0009583034016455825	0.0009598248404943589	0.0010332857524624327	0.0010339524302904269	0.0011129438879663783	0.0011126434171204555	0.001278471621655306	0.0012759889219615423	0.14965897473401776	0.14780039405020934	-0.00013310127824545104	-8.334157758271843e-05	-0.0001331452649586118	-8.33691199371156e-05
0.27357402745947257	0.0008273282383830249	0.0008301944285536664	0.000958059908335669	0.0009595815495510561	0.0010330680523296743	0.0010337346582114319	0.0011127563473025603	0.001112455425387428	0.0012783548098359296	0.001275870604065178	0.1497446742429359	0.14788502506133866	-0.00013262409063619085	-8.354315982825322e-05	-0.00013266792166483077	-8.357077006948543e-05
0.2752224485962505	0.000827045973810496	0.0008299126386038285	0.0009578158536396424	0.0009593376973844436	0.0010328498258659186	0.0010335163596242064	0.0011125683256669873	0.0011122669519183516	0.0012782376355413595	0.0012757519209981533	0.1498305640876725	0.1479698440279302	-0.0001321483337284879	-8.374505215294481e-05	-0.00013219200950165266	-8.377273037099564e-05
0.27688080229961526	0.0008267631056108396	0.0008296302452690201	0.0009575712367861155	0.0009590932832223121	0.0010326310722629042	0.0010332975337202538	0.0011123798222333107	0.0011120779958867799	0.0012781200979733228	0.0012756328719607246	0.14991664458435108	0.1480548512621202	-0.00013167400368491178	-8.394725399119007e-05	-0.0001317175246311475	-8.397500027609861e-05
0.2785491484182772	0.000826479633128202	0.000829347247890548	0.0009573260570057058	0.0009588483062944551	0.0010324117907138568	0.0010330781796925653	0.001112190836176145	0.0011118885564672307	0.0012780021963335103	0.0012755134561531355	0.150002916048991	0.14814004707593284	-0.00013120109667708046	-8.414976476903147e-05	-0.000131244463223823	-8.417757921019842e-05
0.28022754716156506	0.000826195555709717	0.0008290636458126889	0.000957080313531058	0.0009586027658326985	0.00103219198041351	0.0010328582967356421	0.001112001366671081	0.0011116986328352115	0.0012778839298235966	0.001275393672775624	0.15008937879749798	0.14822543178127517	-0.00013072960888438345	-8.43525839021586e-05	-0.00013077282145806945	-8.438046658876264e-05
0.2819160591015993	0.000825910872705542	0.0008287794383827276	0.0009568340055968904	0.0009583566610709165	0.001031971640558138	0.0010326378840455257	0.0011118114128947155	0.0011115082241672397	0.0012777652976452409	0.001275273521028431	0.15017603314564548	0.14831100568993963	-0.0001302595364939818	-8.455571079704627e-05	-0.00013030259551993773	-8.458366181784971e-05
0.28361474517547763	0.0008256255834688828	0.0008284946249509838	0.0009565871324400016	0.0009581099912450711	0.0010317507703455717	0.0010324169408198166	0.0011116209740246695	0.001111317329640864	0.0012776462990001123	0.0012751530001118368	0.15026287940908567	0.1483967691135858	-0.0001297908757029731	-8.4759144851565e-05	-0.0001298337816061368	-8.478716429505262e-05
0.2853236666874746	0.0008253396873560304	0.0008282092048708425	0.0009563396932993098	0.0009578627555932368	0.0010315293689752275	0.0010321954662576994	0.0011114300492396068	0.001111125948434685	0.0012775269330898978	0.001275032109226147	0.15034991790332777	0.14848272236373528	-0.00012932362271578235	-8.496288545317698e-05	-0.000129366375920148	-8.499097340786133e-05
0.2870428853112538	0.0008250531837263914	0.0008279231774987879	0.0009560916874158715	0.0009576149533556242	0.001031307435648132	0.001031973459559971	0.0011112386377192598	0.0011109340797283787	0.001277407199116314	0.0012749108475717298	0.1504371489437437	0.14856886575176947	-0.00012885777374460616	-8.51669319796855e-05	-0.00012890037467294668	-8.519508853321867e-05
0.28877246309209376	0.0008247660719425178	0.0008276365421944367	0.0009558431140329244	0.0009573665837746083	0.0010310849695669482	0.0010317509199290668	0.0011110467386444528	0.00111074172270272	0.001277287096281137	0.001274789214349016	0.15052457284554663	0.14865519958892442	-0.00012839332501118905	-8.537128379984549e-05	-0.00012843577408577778	-8.539950903990734e-05
0.2905124624491269	0.0008244783513701375	0.0008273492983205629	0.0009555939723958964	0.0009571176460947588	0.0010308619699359969	0.0010315278465690778	0.0011108543511971153	0.0011105488765395966	0.0012771666237861932	0.0012746672087585223	0.15061218992379613	0.14874172418627288	-0.00012793027274637936	-8.557594027314153e-05	-0.0001279725703884349	-8.560423428702335e-05
0.29226294617759224	0.00082419002137819	0.0008270614452431392	0.0009553442617524439	0.0009568681395628666	0.001030638435961283	0.001031304238685783	0.0011106614745603133	0.0011103555404220397	0.001277045780833389	0.0012745448300008578	0.15070000049338741	0.14882843985472802	-0.0001274686131878533	-8.578090074842781e-05	-0.0001275107598177616	-8.580926362306007e-05
0.294023977451102	0.0008239010813388577	0.0008267729823313589	0.0009550939813524845	0.0009566180634279737	0.0010304143668505251	0.0010310800954866734	0.0011104681079182669	0.0011101617135342431	0.0012769245666247279	0.0012744220772767465	0.15078800486903673	0.14891534690502997	-0.00012700834258166926	-8.598616456481634e-05	-0.0001270503386188171	-8.601459638665765e-05
0.29579561982392083	0.0008236115306275978	0.0008264839089576792	0.0009548431304482161	0.0009563674169414033	0.001030189761813177	0.0010308554161809788	0.0011102742504563745	0.001109967395061587	0.0012768029803623142	0.0012742989497870408	0.15087620336528404	0.14900244564773907	-0.00012654945718376664	-8.61917310522875e-05	-0.0001265913030468746	-8.622023190765771e-05
0.29757793723326015	0.0008233213686231708	0.000826194224497841	0.000954591708294145	0.0009561161993567758	0.0010299646200604526	0.0010306301999796872	0.0011100799013612317	0.0011097725841906548	0.001276681021248371	0.0012741754467327266	0.15096459629648296	0.1490897363932354	-0.00012609195325713474	-8.639759952991377e-05	-0.00012613364936414628	-8.642616950493842e-05
0.29937099400158496	0.0008230305947076847	0.0008259039283309163	0.0009543397141471284	0.0009558644099300586	0.0010297389408053588	0.0010304044460955823	0.0011098850598206633	0.001109577280109268	0.001276558688485268	0.0012740515673149578	0.15105318397678824	0.14917721945170137	-0.0001256358270735891	-8.660376930755276e-05	-0.0001256773738414485	-8.663240848766351e-05
0.3011748548389356	0.0008227392082666104	0.0008256130198393265	0.0009540871472663848	0.0009556120479195773	0.0010295127232627119	0.001030178153743257	0.0011096897250237325	0.001109381482006493	0.0012764359812755181	0.0012739273107350564	0.15114196672015381	0.14926489513311747	-0.00012518107491404917	-8.681023968487578e-05	-0.0001252224727584239	-8.683894815519899e-05
0.30298958484526295	0.0008224472086888335	0.0008253214984088875	0.0009538340069135347	0.0009553591125860527	0.0010292859666491717	0.001029951322139151	0.0011094938961607763	0.0011091851890726813	0.0012763128988218	0.001273802676194527	0.15123094484032504	0.14935276374726184	-0.00012472769306620668	-8.701700995078498e-05	-0.0001247689424024867	-8.704578779622496e-05
0.30481524951277783	0.0008221545953666729	0.0008250293634288348	0.0009535802923526331	0.0009551056031926297	0.0010290586701832657	0.0010297239505015683	0.0011092975724234216	0.0011089884004994773	0.0012761894403269796	0.0012736776628950862	0.15132011865082162	0.14944082560369007	-0.0001242756778277454	-8.722407938480115e-05	-0.0001243167790705435	-8.725292669017892e-05
0.3066519147283146	0.0008218613676959219	0.00082473661429186	0.0009533260028501833	0.000954851519004902	0.001028830833085413	0.0010294960380507093	0.0011091007530046112	0.001108791115479852	0.0012760656049941174	0.0012735522700386588	0.15140948846494717	0.14952908101174014	-0.00012382502550445373	-8.743144725617547e-05	-0.0001238659790669394	-8.746036410539615e-05
0.3084996467757088	0.0008215675250758778	0.0008244432503941421	0.0009530711376751829	0.0009545968592909502	0.001028602454577954	0.0010292675840086953	0.001108903437098625	0.001108593333208122	0.0012759413920264847	0.001273426496827411	0.15149905459576374	0.14961753028051344	-0.00012337573240989164	-8.763911282314019e-05	-0.00012341653870456826	-8.766809929999786e-05
0.31035851233818973	0.0008212730669093825	0.000824149271135386	0.0009528156960991461	0.0009543416233213662	0.0010283735338851786	0.0010290385875995978	0.001108705623901109	0.001108395052879976	0.001275816800627587	0.0012733003424637644	0.1515888173560955	0.14970617371887374	-0.00012292779486611227	-8.784707533399105e-05	-0.00012296845430515013	-8.787613152216878e-05
0.3122285785007863	0.0008209779926028442	0.0008238546759188524	0.0009525596773961336	0.0009540858103692764	0.0010281440702333495	0.0010288090480494612	0.00110850731260909	0.0011081962736924941	0.0012756918300011692	0.0012731738061503935	0.15167877705851304	0.14979501163544268	-0.00012248120920443917	-8.805533402692078e-05	-0.00012252172219828772	-8.80844600092967e-05
0.3141099127527488	0.000820682301566284	0.000823559464151392	0.000952303080842782	0.0009538294197103854	0.0010279140628507316	0.0010285789645863364	0.0011083085024210114	0.0011079969948441769	0.0012755664793512383	0.0012730468870902681	0.15176893401533678	0.14988404433858227	-0.00012203597176363434	-8.82638881289366e-05	-0.00012207633872240997	-8.829308398816682e-05
0.31600258298998396	0.0008203859932133628	0.0008232636352434813	0.0009520459057183406	0.0009535724506230027	0.0010276835109676208	0.0010283483364403022	0.0011081091925367378	0.0011077972155349668	0.001275440747882079	0.0012729195844866494	0.15185928853860364	0.14997327213638872	-0.00012159207889123058	-8.847273685688717e-05	-0.0001216323002241615	-8.850200267543351e-05
0.3179066575175057	0.0008200890669614205	0.0008229671886092557	0.0009517881513046938	0.0009533149023880621	0.001027452413816369	0.0010281171628434972	0.0011079093821576163	0.001107596934966273	0.0012753146347982704	0.0012727918975431161	0.1519498409401034	0.15006269533669495	-0.00012114952694269876	-8.868187941646344e-05	-0.00012118960305812498	-8.871121527634362e-05
0.3198222050518999	0.000819791522231505	0.000822670123666546	0.0009515298168863992	0.0009530567742891704	0.0010272207706314164	0.001027885443030147	0.0011077090704864551	0.0011073961523409973	0.001275188139304699	0.0012726638254635793	0.15204059153131702	0.15015231424704617	-0.00012070831228289114	-8.889131500347536e-05	-0.00012074824358832004	-8.892072098626302e-05
0.32174929472380437	0.000819493358448411	0.0008223724398369107	0.0009512709017507056	0.0009527980656126203	0.0010269885806493116	0.0010276531762365886	0.0011075082567275777	0.0011071948668635557	0.0012750612606065726	0.001272535367452302	0.152131540623452	0.15024212917470692	-0.00012026843128465359	-8.910104280271391e-05	-0.00012030821818653781	-8.913051898945534e-05
0.32368799608040405	0.0008191945750407145	0.000822074136545672	0.0009510114051876	0.0009525387756474336	0.0010267558431087478	0.0010274203617013046	0.0011073069400868451	0.0011069930777399056	0.0012749339979094515	0.001272406522713904	0.15222268852741383	0.1503321404266421	-0.00011982988032838149	-8.931106198745153e-05	-0.00011986952323256306	-8.934060845908198e-05
0.3256383790879404	0.0008188951714408073	0.0008217752132219517	0.0009507513264898338	0.0009522789036853882	0.001026522557250588	0.0010271869986649461	0.0011071051197716634	0.00110679078417757	0.001274806350419244	0.001272277290453393	0.15231403555378628	0.15042234830951295	-0.0001193926558037961	-8.952137172063557e-05	-0.00011943215511511784	-8.955098855750743e-05
0.32760051413423674	0.0008185951470849322	0.0008214756692987066	0.0009504906649529499	0.0009520184490210518	0.0010262887223178934	0.0010269530863703665	0.0011069027949910312	0.0011065879853856652	0.0012746783173422426	0.0012721476698761755	0.1524055820128486	0.15051275312966786	-0.00011895675410888984	-8.973197115438869e-05	-0.0001189961102313064	-8.976165843646577e-05
0.3295744720312385	0.0008182945014132202	0.00082117550421276	0.00095022941987531	0.0009517574109518072	0.0010260543375559506	0.0010267186240626434	0.001106699964955554	0.0011063846805749197	0.001274549897885129	0.001272017660188075	0.15249732821456133	0.15060335519313442	-0.00011852217164981527	-8.994285942939828e-05	-0.00011856138498667068	-8.99726172363946e-05
0.33156032401756863	0.0008179932338697226	0.0008208747174048448	0.000949967590558144	0.0009514957887778934	0.0010258194022123048	0.001026483610989115	0.001106496628877468	0.001106180868957708	0.0012744210912549953	0.001271887260595347	0.152589274468537	0.1506941548056095	-0.00011808890484055201	-9.015403567488867e-05	-0.00011812797579441314	-9.018386408624068e-05
0.33355814176109866	0.0008176913439024537	0.0008205733083196339	0.000949705176305567	0.0009512335818024273	0.0010255839155367864	0.001026248046399404	0.0011062927859706677	0.00110597654974807	0.0012742918966593632	0.0012717564703046969	0.15268142108404992	0.15078515227245415	-0.00011765695010473864	-9.03654990100089e-05	-0.00011769587907684009	-9.039539810429265e-05
0.33556799736153503	0.0008173888309634172	0.0008202712764057761	0.0009494421764246091	0.0009509707893314451	0.0010253478767815367	0.0010260119295454498	0.0011060884354507372	0.001105771722161739	0.0012741623133061932	0.0012716252885233027	0.15277376837003345	0.15087634789867868	-0.00011722630387372979	-9.057724854197313e-05	-0.000117265091264529	-9.060721839745933e-05
0.3375899633530214	0.0008170856945086512	0.0008199686211159355	0.0009491785902252626	0.0009507074106739286	0.001025111285201045	0.001025775259681535	0.0011058835765349628	0.0011055663854161683	0.0012740323404039158	0.0012714937144588255	0.15286631663504432	0.15096774198893972	-0.00011679696258637406	-9.078928336614389e-05	-0.00011683560879627297	-9.081932406115878e-05
0.3396241127067558	0.000816781933998259	0.0008196653419068254	0.0009489144170205054	0.0009504434451418456	0.0010248741400521728	0.0010255380360643187	0.001105678208442378	0.001105360538730557	0.0012739019771614397	0.0012713617473194333	0.1529590661872807	0.15105933484752335	-0.00011636892269153987	-9.100160256753087e-05	-0.00011640742811902527	-9.103171417942924e-05
0.3416705188336247	0.0008164775488964516	0.0008193614382392459	0.0009486496561263277	0.0009501788920501684	0.0010246364405941837	0.0010253002579528635	0.0011054723303937696	0.0011051541813258754	0.0012737712227881618	0.0012712293863138158	0.15305201733455898	0.15115112677834883	-0.0001159421806453953	-9.121420521934764e-05	-0.00011598054568859317	-9.124438782520672e-05
0.343729255586852	0.0008161725386715767	0.0008190569095781213	0.0009483843068617796	0.0009499137507169163	0.0010243981860887754	0.001025061924608666	0.001105265941611721	0.0011049473124248917	0.0012736400764940055	0.0012710966306511977	0.15314517038430775	0.15124311808495083	-0.00011551673291243514	-9.142709038265084e-05	-0.00011555495796872206	-9.145734405932582e-05
0.34580039726466444	0.0008158669027961621	0.0008187517553925355	0.0009481183685489896	0.000949648020463197	0.0010241593758001104	0.001024823035295689	0.0011050590413206247	0.0011047399312522012	0.001273508537489425	0.0012709634795413734	0.15323852564355755	0.1513353090704641	-0.00011509257596525879	-9.164025710714507e-05	-0.00011513066143112316	-9.167058193099153e-05
0.3478840186129729	0.0008155606407469526	0.0008184459751557715	0.0009478518405132127	0.0009493817006132194	0.0010239200089948454	0.0010245835892803902	0.0011048516287467253	0.0011045320370342516	0.0012733766049854277	0.001270829932194702	0.15333208341893326	0.15142770003763295	-0.00011466970628593032	-9.185370443162699e-05	-0.0001147076525570001	-9.188410047847317e-05
0.34998019482807	0.0008152537520049412	0.000818139568345345	0.0009475847220828452	0.0009491147904943411	0.0010236800849421585	0.0010243435858317508	0.0011046437031181314	0.0011043236289993662	0.0012732442781935858	0.001270695987822146	0.15342584401664955	0.15152029128878466	-0.00011424812036409104	-9.206743138245876e-05	-0.0001142859278350783	-9.209789872774432e-05
0.352089001559344	0.0008149462360554144	0.0008178325344430469	0.0009473170125894789	0.0009488472894371038	0.0010234396029137867	0.0010241030242213115	0.0011044352636648488	0.0011041147063777792	0.0012731115563260668	0.0012705616456352813	0.15351980774248522	0.1516130831258259	-0.00011382781469751468	-9.228143697409541e-05	-0.00011386548376229877	-9.23119756928159e-05
0.3542105149120084	0.000814638092387987	0.0008175248729349765	0.0009470487113679178	0.0009485791967752545	0.0010231985621840505	0.0010238619037231977	0.001104226309618809	0.0011039052684016547	0.0012729784385956365	0.0012704269048463164	0.15361397490179268	0.15170607585023774	-0.00011340878579282898	-9.249572020955665e-05	-0.00011344631684445661	-9.252633037615254e-05
0.35634481144984936	0.0008143293204966369	0.0008172165833115813	0.0009467798177562231	0.0009483105118457973	0.0010229569620298896	0.0010236202236141554	0.001104016840213898	0.0011036953143051201	0.001272844924215701	0.0012702917646681055	0.15370834579947912	0.15179926976305405	-0.0001129910301647663	-9.271028007959425e-05	-0.00011302842359556253	-9.27409617683117e-05
0.35849196819798806	0.0008140199198797468	0.0008169076650676955	0.0009465103310957431	0.0009480412339890065	0.00102271480173089	0.0010233779831735773	0.0011038068546859777	0.0011034848433242885	0.0012727110124002951	0.0012701562243141833	0.1538029207399939	0.1518926651648679	-0.00011257454433596936	-9.292511556283078e-05	-0.00011261180053739883	-9.295586884736085e-05
0.36065206264566085	0.0008137098900401462	0.0008165981177025804	0.0009462402507311488	0.0009477713625484814	0.0010224720805693216	0.001023135181683542	0.0011035963522729156	0.0011032738546972994	0.0012725767023641292	0.0012700202829987698	0.15389770002731953	0.15198626235581375	-0.00011215932483751856	-9.31402256255931e-05	-0.0001121964441999912	-9.317105057896069e-05
0.3628251727490157	0.0008133992304851404	0.0008162879407199587	0.0009459695760104668	0.0009475008968711677	0.0010222287978301637	0.001022891818428839	0.0011033853322146292	0.0011030623476643254	0.0012724419933225946	0.0012698839399367956	0.15399268396498053	0.15208006163555005	-0.00011174536820957037	-9.33556092229948e-05	-0.0001117823511229965	-9.338650591803055e-05
0.3650113769339257	0.0008130879407265559	0.0008159771336280519	0.0009456983062851137	0.0009472298363073955	0.0010219849528011386	0.0010226478926970003	0.0011031737937530748	0.0011028503214676228	0.0012723068844917797	0.0012697471943439221	0.1540878728559942	0.15217406330326833	-0.00011133267100013611	-9.357126529721538e-05	-0.00011136951785348237	-9.360223380630583e-05
0.36721075409881926	0.0008127760202807785	0.0008156656959396268	0.0009454264409099382	0.0009469581802109214	0.0010217405447727453	0.0010224034037783374	0.001102961736132323	0.0011026377753515387	0.0012721713750884992	0.0012696100454365532	0.15418326700290014	0.15226826765765486	-0.00011092122976436025	-9.378719277733372e-05	-0.00011095794094556632	-9.381823317217153e-05
0.3694233836175272	0.0008124634686687925	0.0008153536271720297	0.0009451539792432498	0.0009466859279389501	0.001021495573038294	0.0010221583509659742	0.0011027491585985615	0.001102424708562571	0.0012720354643303141	0.0012694724924318722	0.15427886670773047	0.15236267499692446	-0.00011051104106743481	-9.400339058135421e-05	-0.00011054761696377424	-9.40345029332712e-05
0.37164934534214805	0.0008121502854162183	0.0008150409268472244	0.0009448809206468479	0.0009464130788521807	0.0010212500368939296	0.0010219127335558695	0.0011025360604001238	0.0011022111203493488	0.001271899151435537	0.00126933453454784	0.1543746722720075	0.15245728561875335	-0.00011010210148207356	-9.421985761443041e-05	-0.00011013854247998722	-9.425104199431433e-05
0.3738887196059291	0.000811836470053353	0.0008147275944918339	0.0009446072644860754	0.00094613963231484	0.0010210039356386752	0.0010216665508468625	0.0011023224407875165	0.0011019970099627114	0.0012717624356232706	0.0012691961710032348	0.15447068399671204	0.15255209982031884	-0.00010969440758903937	-9.443659276861527e-05	-0.00010973071407410773	-9.446784924688201e-05
0.3761415872261661	0.0008115220221152096	0.0008144136296371782	0.0009443330101298348	0.0009458655876947158	0.0010207572685744567	0.001021419802140696	0.001102108299013465	0.001101782376655712	0.0012716253161134084	0.0012690574010176582	0.15456690218231012	0.15264711789826782	-0.00010928795597794916	-9.465359492419334e-05	-0.00010932412833497551	-9.468492357070368e-05
0.3784080295071193	0.0008112069411415586	0.0008140990318193172	0.0009440581569506417	0.0009455909443631938	0.0010205100350061404	0.0010211724867420545	0.001101893634332927	0.0011015672196836442	0.001271487792126674	0.0012689182238115617	0.15466332712870925	0.15274234014870164	-0.00010888274324541425	-9.487086294732161e-05	-0.00010891878185834147	-9.490226383152e-05
0.3806881282429484	0.0008108912266769677	0.0008137838005790916	0.000943782704324652	0.0009453157016952989	0.001020262234241568	0.0010209246039585994	0.0011016784460031286	0.0011013515383040823	0.0012713498628846378	0.001268778638606271	0.1547599591352624	0.15283776686717104	-0.00010847876599734407	-9.508839569261074e-05	-0.00010851467124944891	-9.511986888360857e-05
0.38298196572066395	0.0008105748782708384	0.0008134679354621564	0.0009435066516316918	0.000945039859069721	0.0010200138655915827	0.0010206761531009936	0.0011014627332835952	0.0011011353317769111	0.0012712115276097182	0.0012686386446240003	0.1548567985007662	0.1529333983486776	-0.0001080760208485021	-9.530619200209811e-05	-0.00010811179312195107	-9.533773756814634e-05
0.3852896247230969	0.0008102578954774515	0.0008131514360190255	0.0009432299982553101	0.000944763415868862	0.0010197649283700686	0.001020427133482945	0.0011012464954361654	0.0011009185993643433	0.001271072785525226	0.0012684982410878733	0.15495384552341823	0.15302923488763862	-0.00010767450442036863	-9.552425070366577e-05	-0.00010771014409657886	-9.555586871265453e-05
0.38761118853188686	0.0008099402778560061	0.0008128343018051179	0.0009429527435828016	0.0009444863714788678	0.0010195154218939847	0.0010201775444212346	0.0011010297317250557	0.0011007013403309663	0.0012709336358553752	0.0012683574272219483	0.15505110050085327	0.1531252767778986	-0.00010727421334361109	-9.574257061306657e-05	-0.00010730972080344459	-9.577426113266396e-05
0.3899467409304866	0.0008096220249706567	0.0008125165323807854	0.0009426748870052505	0.0009442087252896632	0.0010192653454833944	0.001019927385235751	0.0011008124414168528	0.001100483553943766	0.0012707940778253	0.0012682162022512335	0.15514856373008967	0.15322152431271444	-0.00010687514425666844	-9.59611505325364e-05	-0.00010691051987982148	-9.599291362946683e-05
0.39229636620718694	0.0008093031363905628	0.0008121981273113681	0.000942396427917572	0.0009439304766950007	0.0010190146984615071	0.00101967665524953	0.0011005946237805633	0.001100265239472141	0.0012706541106610877	0.0012680745654017206	0.1552462355075315	0.1533179777847153	-0.00010647729380611204	-9.617998925096072e-05	-0.00010651253797161475	-9.621182499175429e-05
0.3946601491581577	0.0008089836116899219	0.0008118790861672261	0.0009421173657185353	0.0009436516250924756	0.001018763480154705	0.0010194253537887804	0.0011003762780876542	0.0011000463961879747	0.0012705137335897892	0.0012679325159003904	0.15534411612898247	0.1534146374859569	-0.00010608065864750604	-9.639908554490151e-05	-0.00010611577173358366	-9.643099399544997e-05
0.3970381750905084	0.0008086634504480129	0.0008115594085237827	0.0009418376998108172	0.0009433721698835892	0.0010185116898925822	0.0010191734801829257	0.0011001574036120531	0.0010998270233656092	0.0012703729458394418	0.0012677900529752453	0.1554422058895889	0.15351150370782682	-0.00010568523544390862	-9.661843817682092e-05	-0.0001057202178278982	-9.665041940237762e-05
0.39943052982536675	0.0008083426522492439	0.00081123909396157	0.0009415574296010314	0.0009430921104737681	0.001018259327007978	0.0010189210337646353	0.0010999379996302113	0.0010996071202819307	0.0012702317466390938	0.0012676471758553225	0.15554050508386755	0.15360857674110656	-0.00010529102086617725	-9.683804589544209e-05	-0.0001053258729246942	-9.687009996098284e-05
0.4018372997009759	0.000808021216683185	0.0008109181420662675	0.0009412765544997671	0.0009428114462724158	0.0010180063908370154	0.001018668013869863	0.0010997180654211205	0.0010993866862163634	0.001270090135218832	0.0012675038837707292	0.15563901400567948	0.15370585687590893	-0.00010489801159410672	-9.705790743680387e-05	-0.00010493273370304479	-9.709003440680486e-05
0.40425857157581063	0.000807699143344616	0.0008105965524287412	0.0009409950739216285	0.0009425301766929345	0.0010177528807191294	0.0010184144198378767	0.0010994976002663436	0.0010991657204509286	0.0012699481108097912	0.0012673601759526517	0.1557377329482178	0.1538033444017114	-0.00010450620431559643	-9.727802152309506e-05	-0.00010454079684985018	-9.731022146131085e-05
0.4066944328317112	0.0008073764318335674	0.0008102743246450951	0.0009407129872852749	0.0009422483011527831	0.0010174987959971102	0.0010181602510113013	0.0010992766034500392	0.0010989442222702457	0.0012698056726441805	0.0012672160516333842	0.15583666220398618	0.15390103960729398	-0.00010411559572598428	-9.749838686259893e-05	-0.00010415005905961561	-9.753065983222897e-05
0.4091449713770379	0.0008070530817553647	0.000809951458316704	0.000940430294013461	0.0009419658190734982	0.0010172441360171334	0.0010179055067361478	0.0010990550742590182	0.0010987221909616002	0.0012696628199553122	0.0012670715100463496	0.15593580206481092	0.15399894278078108	-0.00010372618253029486	-9.771900215077567e-05	-0.000103760517036533	-9.775134821449205e-05
0.411610275649843	0.0008067290927206648	0.0008096279530502585	0.000940146993533063	0.0009416827298807487	0.0010169889001287959	0.0010176501863618506	0.001098833011982746	0.0010984996258149391	0.0012695195519776127	0.0012669265504261196	0.15603515282181182	0.15409705420957912	-0.00010333796143988105	-9.793986606809746e-05	-0.00010337216749142786	-9.79722852882392e-05
0.41409043462106226	0.0008064044643455076	0.0008093038084578151	0.0009398630852751375	0.0009413990330043576	0.0010167330876851587	0.0010173942892413078	0.001098610415913399	0.0010982765261229308	0.0012693758679466613	0.0012667811720084394	0.15613471476539495	0.15419537418040755	-0.00010295092917456117	-9.816097728118645e-05	-0.00010298500714325809	-9.81934697194542e-05
0.41658553779772634	0.0008060791962513562	0.0008089790241568289	0.0009395785686749484	0.0009411147278783647	0.0010164766980427765	0.0010171378147309149	0.0010983872853458795	0.0010980528911809853	0.0012692317670991952	0.0012666353740302613	0.15623448818523517	0.15429390297925238	-0.0001025650824634794	-9.838233444386946e-05	-0.0001025990327200299	-9.841490016126997e-05
0.41909567522619073	0.0008057532880651326	0.000808653599770204	0.0009392934431720036	0.0009408298139410386	0.0010162197305617342	0.001016880762190598	0.001098163619577863	0.0010978287202872956	0.0012690872486731417	0.0012664891557297435	0.15633447337028292	0.1543926408913911	-0.00010218041804307965	-9.860393619509633e-05	-0.0001022142409576321	-9.863657525224778e-05
0.4216209374953856	0.0008054267394192735	0.0008083275349263335	0.000939007708210112	0.0009405442906349366	0.0010159621846056884	0.0010166231309838563	0.0010979394179098175	0.0010976040127428496	0.0012689423119076422	0.0012663425163462992	0.156434670608719	0.1544915882013382	-0.00010179693265754963	-9.882578115963381e-05	-0.00010183062859933645	-9.885849361637722e-05
0.42416141574008476	0.0008050995499517661	0.0008080008292591465	0.0009387213632374	0.0009402581574069408	0.0010157040595419004	0.0010163649204777958	0.0010977146796450508	0.0010973787678514963	0.0012687969560430713	0.0012661954551206008	0.15653508018798257	0.154590745192871	-0.00010141462305976456	-9.904786794831533e-05	-0.00010144819239735203	-9.90806538641309e-05
0.4267172016441951	0.0008047717193061947	0.0008076734824081462	0.0009384344077063683	0.0009399714137082908	0.0010154453547412752	0.0010161061300431667	0.0010974894040897227	0.0010971529849199456	0.0012686511803210608	0.0012660479712946144	0.15663570239471922	0.15469011214899117	-0.00010103348601028794	-9.92701951573749e-05	-0.00010106692911149295	-9.930305459127098e-05
0.42928838744406506	0.000804443247131783	0.0008073454940184613	0.0009381468410739296	0.0009396840589946358	0.0010151860695783988	0.001015846759054402	0.0010972635905529085	0.0010969266632578324	0.001268504983984528	0.0012659000641116222	0.15673653751480174	0.15478968935193083	-0.00010065351827825975	-9.949276136914098e-05	-0.00010068683550981672	-9.95256943792655e-05
0.43187506593181346	0.0008041141330834408	0.0008070168637408855	0.0009378586628014444	0.0009393960927260622	0.0010149262034315736	0.0010155868068896536	0.0010970372383466006	0.001096699802177718	0.0012683583662776927	0.0012657517328162368	0.15683758583329158	0.1548894770831217	-0.00010027471664017518	-9.971556515089852e-05	-0.00010030790836823567	-9.974857179501084e-05
0.4344773304586784	0.0008037843768218089	0.0008066875912319225	0.0009375698723547652	0.000939107514367147	0.0010146657556828617	0.0010153262729308324	0.0010968103467857665	0.0010964724009951566	0.0012682113264461082	0.0012656029766544429	0.15693884763444466	0.15498947562320184	-9.98970778808006e-05	-9.993860505558283e-05	-9.993014447065574e-05	-9.997168539074841e-05
0.4370952749383861	0.0008034539780132997	0.0008063576761538357	0.0009372804692042815	0.0009388183233869882	0.0010144047257181162	0.0010150651565636454	0.0010965829151883756	0.0010962444590287034	0.0012680638637366745	0.0012654537948736096	0.15704032320168945	0.15508968525198752	-9.952059879381192e-05	-0.0001001618796221404	-9.955354060978139e-05	-0.00010019503370475857
0.4397289938505404	0.0008031229363301463	0.0008060271181746816	0.000936990452824952	0.0009385285192592543	0.0010141431129270227	0.0010148034571776298	0.001096354942875426	0.0010960159755999683	0.0012679159773976735	0.001265304186722509	0.15714201281761495	0.15519010624847293	-9.914527617971292e-05	-0.00010038538737389135	-9.917809358581109e-05	-0.00010041861526025042
0.4423785822440318	0.0008027912514504469	0.0008056959169683691	0.0009366998226963517	0.0009382381014622227	0.0010138809167031398	0.001014541174166199	0.001096126429170991	0.0010957869500336339	0.0012677676666787933	0.0012651541514513544	0.15724391676396332	0.15529073889080228	-9.877110684733403e-05	-0.0001006091268195286	-9.880380020629853e-05	-0.00010064242856475114
0.4450441357404687	0.0008024589230582093	0.0008053640722146964	0.0009364085783027169	0.000937947069478821	0.0010136181364439347	0.0010142783069266776	0.0010958973734022431	0.00109555738165751	0.0012676189308311408	0.0012650036883118257	0.15734603532160443	0.15539158345627796	-9.839808761386015e-05	-0.00010083309645314564	-9.843065728781797e-05	-0.00010086647211204891
0.44772575053762753	0.0008021259508433985	0.0008050315835993967	0.0009361167191329806	0.0009376554227966671	0.0010133547715508238	0.0010140148548603385	0.0010956677748995018	0.0010953272698025435	0.001267469769107279	0.0012648527965570765	0.1574483687705408	0.15549264022132375	-9.802621530466404e-05	-0.00010105729475423653	-9.805866165499277e-05	-0.00010109074438097165
0.4504235234129248	0.0008017923345019762	0.0008046984508141879	0.0009358242446808133	0.0009373631609081152	0.0010130908214292082	0.001013750817372444	0.0010954376329962488	0.0010950966138028786	0.001267320180761245	0.0012647014754417778	0.15755091738987673	0.15559390946149385	-9.765548675236269e-05	-0.0001012817201863081	-9.768781013949623e-05	-0.00010131524383438784
0.4531375517269096	0.0008014580737359586	0.0008043646735568157	0.0009355311544446803	0.0009370702833102984	0.0010128262854885216	0.0010134861938722872	0.0010952069470291847	0.0010948654129958732	0.0012671701650485805	0.0012645497242221339	0.15765368145781009	0.15569539145143899	-9.728589879740013e-05	-0.00010150637119765715	-9.731809958121729e-05	-0.00010153996892020567
0.4558679334267773	0.000801123168253452	0.000804030251531102	0.000935237447927869	0.0009367767895051698	0.001012561163142262	0.0010132209837732298	0.001094975716338259	0.0010946336667221528	0.0012670197212263546	0.0012643975421559172	0.15775666125162985	0.15579708646491383	-9.691744828976834e-05	-0.00010173124622298024	-9.694952682900992e-05	-0.00010176491807195598
0.45861476704990445	0.0008007876177686999	0.000803695184446986	0.0009349431246385311	0.0009364826789995427	0.001012295453808031	0.0010129551864927382	0.0010947439402666903	0.001094401374325613	0.0012668688485531787	0.0012642449285024731	0.15785985704768699	0.15589899477473335	-9.655013208598184e-05	-0.00010195634368007078	-9.65820887390001e-05	-0.00010199008970745993
0.4613781517274047	0.0008004514220021384	0.0008033594720205796	0.00093464818408974	0.0009361879513051372	0.0010120291569075822	0.0010126888014524301	0.0010945116181610255	0.0010941685351535122	0.001266717546289257	0.0012640918825227738	0.15796326912138958	0.15600111665281008	-9.618394705024347e-05	-0.00010218166197123457	-9.621578217441917e-05	-0.00010221548222807963
0.4641581871877068	0.0008001145806804369	0.0008030231139742095	0.0009343526257995223	0.0009358926059386248	0.0010117622718668542	0.0010124218280781134	0.0010942787493711614	0.0010939351485564465	0.0012665658136963886	0.0012639384034794237	0.15806689774718652	0.1561034523700806	-9.581889005613742e-05	-0.00010240719948456656	-9.585060400796319e-05	-0.00010244109402121615
0.4669549737601532	0.0007997770935365421	0.0008026861100364582	0.0009340564492909032	0.0009355966424216674	0.0010114947981160111	0.0010121542657998207	0.001094045333250378	0.0010937012138884283	0.0012664136500380018	0.001263784490636692	0.158170743198548	0.15620600219653683	-9.545495798377046e-05	-0.00010263295459131405	-9.54865511191283e-05	-0.0001026669234576727
0.46976861237862133	0.0007994389603097335	0.000802348459942227	0.000933759654091956	0.0009353000602809671	0.0010112267350894906	0.0010118861140518604	0.0010938113691554019	0.0010934667305069062	0.0012662610545791854	0.0012636301432605475	0.15827480574797279	0.15630876640118901	-9.509214772188135e-05	-0.00010285892564781962	-9.512362039576505e-05	-0.00010289296889298694
0.4725992045851658	0.0007991001807456629	0.0008020101634327659	0.0009334622397358348	0.0009350028590483078	0.0010109580822260337	0.0010116173722728465	0.0010935768564463992	0.0010932316977728053	0.001266108026586706	0.001263475360618664	0.158379085666942	0.15641174525205867	-9.473045616742448e-05	-0.00010308511099471618	-9.476180873405071e-05	-0.00010311922866726442
0.4754468525336833	0.0007987607545964072	0.0008016712202557333	0.0009331642057608327	0.0009347050382605901	0.0010106888389687359	0.0010113480399057484	0.0010933417944870556	0.0010929961150505539	0.0012659545653290441	0.0012633201419804685	0.15848358322593264	0.1565149390161626	-9.436988022409887e-05	-0.00010331150895601104	-9.440111303682386e-05	-0.00010334570110365204
0.47831165899359906	0.0007984206816205162	0.0008013316301652416	0.0009328655517104218	0.0009344065974598971	0.001010419004765084	0.0010110781163979298	0.0010931061826445832	0.0010927599817081497	0.0012658006700764076	0.0012631644866171639	0.15858829869437815	0.15661834795950566	-9.401041680454081e-05	-0.00010353811784047373	-9.404153021619344e-05	-0.00010357238451061401
0.4811937273535759	0.0007980799615830595	0.0008009913929218996	0.0009325662771332902	0.0009341075361935131	0.0010101485790669981	0.0010108076012011868	0.001092870020289778	0.001092523297117159	0.0012656463401007744	0.0012630083938017388	0.15869323234068092	0.15672197234705548	-9.36520628288251e-05	-0.00010376493594060898	-9.368305719134606e-05	-0.00010379927717987791
0.4840931616252451	0.0007977385942556726	0.0008006505082928686	0.0009322663815833926	0.000933807854013994	0.0010098775613308747	0.0010105364937717965	0.0010926333067970493	0.001092286060652796	0.0012654915746759105	0.0012628518628090256	0.15879838443218405	0.1568258124427421	-9.329481522443728e-05	-0.00010399196153235146	-9.332569088885134e-05	-0.0001040263773865735
0.4870100664469608	0.0007973965794166131	0.0008003089760519098	0.0009319658646200014	0.0009335075504791941	0.0010096059510176303	0.0010102647935705555	0.0010923960415444552	0.0010920482716939204	0.0012653363730773994	0.0012626948929156982	0.1589037552351474	0.15692986850942264	-9.293867092777242e-05	-0.0001042191928765368	-9.296942824446597e-05	-0.00010425368339092578
0.4899445470875755	0.0007970539168507991	0.0007999667959794263	0.0009316647258077422	0.0009332066251523191	0.001009333747592736	0.001009992500062819	0.0010921582239137458	0.001091809929623107	0.0012651807345826647	0.001262537483400316	0.1590093450147497	0.15703414080889033	-9.258362688258082e-05	-0.00010444662821718076	-9.261426620102431e-05	-0.00010448119343625661
0.49289670945023945	0.0007967106063498664	0.0007996239678625186	0.000931362964716644	0.0009329050776019725	0.0010090609505262712	0.00100971961271855	0.0010919198532903988	0.0010915710338266595	0.0012650246584710039	0.0012623796335433494	0.15911515403506318	0.1571386296018335	-9.222968003999577e-05	-0.00010467426578142369	-9.226020170910454e-05	-0.00010470890574917902
0.4958666600762229	0.0007963666477122145	0.0007992804914950337	0.0009310605809221859	0.0009326029074021939	0.0010087875592929576	0.001009446131012357	0.0010916809290636594	0.0010913315836946797	0.0012648681440236183	0.001262221342627205	0.15922118255904102	0.15724333514785915	-9.187682735917191e-05	-0.00010490210378011344	-9.190723172700088e-05	-0.00010493681853976367
0.4988545061487607	0.0007960220407430585	0.0007989363666776122	0.0009307575740053464	0.000932300114132522	0.0010085135733722103	0.001009172054423543	0.0010914414506265845	0.0010910915786210703	0.0012647111905236333	0.0012620626099362577	0.15932743084850357	0.15734825770542454	-9.152506580695219e-05	-0.0001051301404074445	-9.155535322075137e-05	-0.00010516493000156668
0.5018603554969207	0.0007956767852544765	0.000798591593217741	0.0009304539435526401	0.0009319966973780203	0.0010082389922481739	0.0010088973824361424	0.0010912014173760733	0.0010908510180036106	0.0012645537972561355	0.0012619034347568754	0.15943389916412387	0.15745339753187929	-9.117439235881153e-05	-0.00010535837384198499	-9.12045631649705e-05	-0.0001053932383123235
0.5048843165994948	0.0007953308810654564	0.0007982461709297988	0.0009301496891561753	0.0009316926567293358	0.0010079638154097677	0.0010086221145389667	0.0010909608287129101	0.0010906099012439592	0.0012643959635081873	0.001261743816377448	0.1595405877654053	0.1575587548834018	-9.082480399708048e-05	-0.00010558680224434513	-9.085485854132269e-05	-0.00010562174163197824
0.5079264985889148	0.0007949843280019563	0.0007979000996351102	0.0009298448104136894	0.0009313879917827491	0.0010076880423507339	0.0010083462502256516	0.0010907196840418088	0.001090368227747733	0.0012642376885688747	0.0012615837540884236	0.1596474969106815	0.15766433001501878	-9.047629771166688e-05	-0.0001058154237582043	-9.050623633910515e-05	-0.00010585043810379391
0.5109870112551897	0.0007946371258969456	0.0007975533791619944	0.0009295393069286102	0.0009310827021402105	0.0010074116725696783	0.0010080697889946974	0.0010904779827714387	0.001090125996924514	0.0012640789717293197	0.0012614232471823287	0.15975462685707278	0.1577701231805689	-9.012887050111051e-05	-0.00010604423651128236	-9.015869355577522e-05	-0.00010607932585443569
0.5140659650498691	0.0007942892745904588	0.0007972060093458168	0.0009292331783100911	0.0009307767874093965	0.0010071347055701126	0.0010077927303495146	0.0010902357243144825	0.001089883208187904	0.0012639198122827195	0.0012612622949537968	0.15986197786050085	0.15787613463269132	-8.978251937147297e-05	-0.00010627323861381321	-8.981222719683934e-05	-0.00010630840299358235
0.5171634710900281	0.0007939407739296432	0.0007968579900290378	0.0009289264241730638	0.0009304702472037476	0.001006857140860503	0.0010075150737984667	0.0010899929080876725	0.001089639860955562	0.0012637602095243673	0.0012611008966996048	0.15996955017566283	0.15798236462281762	-8.943724133578246e-05	-0.00010650242815835043	-8.946683427440982e-05	-0.00010653766761303807
0.5202796411622786	0.0007935916237688192	0.0007965093210612681	0.0009286190441382895	0.0009301630811425368	0.001006578977954315	0.0010072368188549221	0.001089749533511818	0.0010893959546492617	0.0012636001627516923	0.0012609390517187063	0.16007734405599877	0.15808881340115116	-8.909303341542163e-05	-0.00010673180322084974	-8.912251180923092e-05	-0.00010676711778803694
0.5234145877268029	0.00079324182396952	0.000796160002299314	0.0009283110378323995	0.0009298552888508913	0.0010063002163700537	0.001006957965037287	0.0010895056000118585	0.0010891514886948945	0.0012634396712642806	0.0012607767593122412	0.16018535975369586	0.15819548121664098	-8.874989263951694e-05	-0.00010696136185980865	-8.877925682976295e-05	-0.00010699675157652133
0.5265684239214125	0.0007928913744005514	0.0007958100336072359	0.0009280024048879492	0.0009295468699598545	0.0010060208556313154	0.0010066785118690634	0.0010892611070169064	0.001088906462522553	0.0012632787343639063	0.001260614018783592	0.16029359751966715	0.15830236831699254	-8.840781604435577e-05	-0.00010719110211582228	-8.843706637126636e-05	-0.00010722656701811495
0.5297412635656308	0.0007925402749380423	0.0007954594148563943	0.0009276931449434669	0.0009292378241064394	0.0010057408952668298	0.001006398458878887	0.0010890160539602804	0.0010886608755665448	0.0012631173513545692	0.0012604508294383969	0.16040205760352766	0.15840947494862054	-8.806680067466321e-05	-0.00010742102201297121	-8.809593747791111e-05	-0.00010745656213628774
0.5329332211648017	0.0007921885254654897	0.0007951081459255025	0.0009273832576434981	0.0009289281509336656	0.001005460334810503	0.0010061178056005732	0.001088770440279553	0.0010884147272654375	0.0012629555215425109	0.0012602871905845834	0.1605107402535887	0.15851680135664728	-8.772684358224203e-05	-0.00010765111955693407	-8.775586720055628e-05	-0.00010768673493580239
0.5361444119142209	0.0007918361258738227	0.0007947562267006844	0.0009270727426386571	0.0009286178500906211	0.0010051791738014716	0.0010058365515731688	0.0010885242654165882	0.0010881680170621228	0.0012627932442362613	0.0012601231015324055	0.16061964571683288	0.15862434778489487	-8.738794182622245e-05	-0.00010788139273520958	-8.741685259780474e-05	-0.00010791708340376904
0.5393749517032939	0.0007914830760614467	0.0007944036570755201	0.0009267615995856805	0.0009283069212325005	0.0010048974117841422	0.0010055546963409923	0.0010882775288175851	0.0010879207444038203	0.0012626305187466594	0.0012599585615944654	0.16072877423889634	0.15873211447584287	-8.705009247433892e-05	-0.00010811183951872638	-8.707889073655828e-05	-0.0001081476055101449
0.5426249571197181	0.0007911293759342961	0.0007940504369511015	0.0009264498281474707	0.0009279953640206577	0.0010046150483082395	0.0010052722394536834	0.0010880302299331273	0.0010876729087421612	0.0012624673443868836	0.0012597935700857533	0.16083812606406417	0.15884010167064838	-8.671329260093175e-05	-0.00010834245785948382	-8.674197869029676e-05	-0.00010837829920615216
0.5458945454536906	0.0007907750254058914	0.0007936965662360869	0.0009261374279931512	0.0009276831781226622	0.0010043320829288564	0.001004989180466251	0.0010877823682182116	0.001087424509533198	0.0012623037204724916	0.0012596281263236734	0.16094770143523415	0.15894830960909045	-8.63775392890842e-05	-0.00010857324569243931	-8.640611354149286e-05	-0.0001086091624261376
0.5491838347021408	0.000790420024397388	0.0007933420448467484	0.000925824398798108	0.0009273703632123387	0.001004048515206493	0.0010047055189391133	0.0010875339431323093	0.0010871755462374616	0.0012621396463214395	0.0012594622296280748	0.16105750059392704	0.15905673852957838	-8.604282962848542e-05	-0.00010880420093353771	-8.60712923789475e-05	-0.00010884019308501913
0.5524929435729888	0.0007900643728376365	0.0007929868727070339	0.0009255107402440551	0.000927056918969834	0.0010037643447071169	0.0010044212544381593	0.0010872849541393803	0.0010869260183200152	0.0012619751212541257	0.0012592958793212908	0.161167523780224	0.15916538866912644	-8.570916071648504e-05	-0.0001090353214805162	-8.573751229926097e-05	-0.00010907138908003433
0.55582199148943	0.0007897080706632255	0.0007926310497486133	0.0009251964520190671	0.0009267428450816422	0.0010034795710021972	0.001004136386534779	0.0010870354007079524	0.0010866759252504755	0.001261810144593414	0.001259129074728161	0.1612777712328046	0.1592742602633431	-8.537652965873166e-05	-0.00010926660521373699	-8.54047704075267e-05	-0.00010930274829076825
0.5591710985942444	0.0007893511178185471	0.0007922745759109344	0.0009248815338176454	0.0009264281412406795	0.0010031941936687625	0.0010038509148059262	0.0010867852823111402	0.00108642526650307	0.0012616447156646661	0.0012589618151760682	0.16138824318888823	0.15938335354640057	-8.504493356734089e-05	-0.00010949804999396684	-8.507306381488888e-05	-0.00010953426857687742
0.5625403857541326	0.0007889935142558419	0.0007919174511412826	0.0009245659853407583	0.0009261128071463281	0.001002908212289444	0.001003564838834159	0.0010865345984266905	0.0010861740415566775	0.0012614788337957786	0.0012587940999949753	0.16149893988422864	0.15949266875102208	-8.47143695628938e-05	-0.00010972965366415344	-8.474238964120695e-05	-0.0001097659477808377
0.565929974564078	0.0007886352599352582	0.0007915596753948231	0.0009242498062959076	0.0009257968425044813	0.0010026216264525257	0.0010032781582076887	0.0010862833485370564	0.0010859222498948709	0.0012613124983172162	0.001258625928517447	0.16160986155311216	0.15960220610846984	-8.438483477293812e-05	-0.00010996141404842619	-8.441274501350127e-05	-0.00010999778372605684
0.569339987351735	0.0007882763548249075	0.0007912012486346697	0.0009239329963971559	0.0009254802470275994	0.0010023344357519926	0.0010029908725204312	0.0010860315321293793	0.0010856698910059763	0.001261145708562037	0.0012584573000787025	0.1617210084283001	0.15971196584853642	-8.405632633329274e-05	-0.00011019332895290113	-8.408412706661927e-05	-0.00011022977421767943
0.5727705471818436	0.0007879167989009103	0.0007908421708319254	0.0009236155553652029	0.0009251630204347653	0.0010020466397875761	0.0010027029813720505	0.0010857791486956073	0.001085416964383085	0.0012609784638659303	0.0012582882140166145	0.16183238074106163	0.15982194819949158	-8.372884138624359e-05	-0.00011042539616373803	-8.375653294218077e-05	-0.00011046191704103259
0.5762217778606706	0.0007875565921474655	0.0007904824419657517	0.000923297482927424	0.0009248451624517294	0.0010017582381648131	0.0010024144843680184	0.0010855261977324828	0.001085163469524141	0.0012608107635672498	0.0012581186696717856	0.1619439787211097	0.15993215338811254	-8.340237708193143e-05	-0.00011065761344847269	-8.342995978957712e-05	-0.0001106942099629582
0.5796938039404782	0.0007871957345568949	0.0007901220620234129	0.0009229787788179278	0.0009245266728109742	0.0010014692304950842	0.0010021253811196519	0.0010852726787416206	0.0010849094059319482	0.0012606426070070442	0.0012579486663875448	0.16205580259661254	0.16004258163961682	-8.307693057851839e-05	-0.00011088997855643323	-8.310440476622105e-05	-0.00011092665073206276
0.5831867507240184	0.0007868342261296999	0.0007897610310003323	0.0009226594427776054	0.0009242075512517483	0.00100117961639567	0.0010018356712441702	0.0010850185912295311	0.0010846547731142324	0.0012604739935290917	0.0012577782035100035	0.16216785259415506	0.16015323317767893	-8.275249904074466e-05	-0.00011112248921674173	-8.277986503610335e-05	-0.00011115923707641362
0.5867007442690553	0.0007864720668746237	0.0007893993489001598	0.0009223394745541876	0.0009238877975201377	0.0010008893954898004	0.0010015453543647452	0.0010847639347077007	0.0010843995705837007	0.001260304922479946	0.001257607280388081	0.16228012893875068	0.16026410822440645	-8.242907964117752e-05	-0.00011135514313970196	-8.245633777104189e-05	-0.00011139196670559293
0.5902359113929144	0.0007861092568086974	0.0007890370157348119	0.0009220188739022969	0.0009235674113691111	0.001000598567406704	0.0010012544301105477	0.0010845087086925845	0.0010841437978580607	0.0012601353932089436	0.0012574358963735432	0.16239263185377106	0.16037520700030314	-8.210666956021129e-05	-0.00011158793801685496	-8.213382015073711e-05	-0.0001116248373103923
0.5937923796770596	0.0007857457959573054	0.0007886740315245361	0.0009216976405834978	0.0009232463925585722	0.0010003071317816559	0.0010009628981167986	0.0010842529127057115	0.0010838874544600832	0.0012599654050682641	0.0012572640508210283	0.16250536156098888	0.160486529724268	-8.178526598517921e-05	-0.0001118208715196467	-8.18123093616896e-05	-0.00011185784656128628
0.597370277471697	0.0007853816843542373	0.0007883103962979692	0.0009213757743663571	0.0009229247408554143	0.0010000150882560348	0.0010006707580248245	0.0010839965462736752	0.0010836305399176452	0.0012597949574129487	0.001257091743088093	0.162618318280496	0.16059807661357098	-8.146486611071424e-05	-0.00011205394129992774	-8.149180259797717e-05	-0.00011209099210954254
0.6009697339004076	0.0007850169220417428	0.0007879461100921894	0.0009210532750264861	0.0009226024560335783	0.0009997224364773688	0.0010003780094821016	0.0010837396089282262	0.0010833730537637824	0.0012596240496009416	0.0012569189725352395	0.16273150223074237	0.16070984788383685	-8.114546713930415e-05	-0.00011228714499048054	-8.11722970612827e-05	-0.00011232427158699987
0.6045908788648067	0.0007846515090705932	0.0007875811729527725	0.0009207301423466122	0.0009222795378741031	0.0009994291760993888	0.0010000846521423142	0.0010834821002062977	0.0010831149955367193	0.0012594526809931235	0.0012567457385259527	0.16284491362847758	0.1608218437490119	-8.082706628045888e-05	-0.00011252048020385375	-8.085378996028347e-05	-0.0001125576826051522
0.6082338430492322	0.0007842854455001356	0.0007872155849338558	0.0009204063761166206	0.0009219559861651788	0.0009991353067820802	0.0009997906856654005	0.0010832240196500538	0.0010828563647799422	0.0012592808509533525	0.0012565720404267393	0.16295855268874512	0.16093406442137215	-8.050966075087707e-05	-0.00011275394453252874	-8.053627851101197e-05	-0.00011279122275587028
0.611898757925461	0.000783918731398352	0.0007868493460981905	0.0009200819761336132	0.0009216318007022078	0.0009988408281917365	0.0009994961097176114	0.0010829653668069338	0.0010825971610422182	0.0012591085588484865	0.0012563978776071593	0.16307241962485503	0.1610465101114682	-8.019324777489012e-05	-0.00011298753554944696	-8.021975993696695e-05	-0.00011302488961104085
0.6155857557574533	0.0007835513668419157	0.0007864824565171973	0.000919756942201962	0.0009213069812878577	0.0009985457400010073	0.0009992009239715549	0.001082706141229717	0.0010823373838776784	0.0012589358040484319	0.0012562232494398662	0.16318651464838319	0.16115918102814414	-7.987782458457326e-05	-0.00011322125080800993	-7.990423146964076e-05	-0.00011325868072339929
0.6192949696061266	0.0007831833519162466	0.0007861149162710291	0.0009194312741333711	0.0009209815277321107	0.0009982500418889528	0.000998905128106251	0.0010824463424765481	0.0010820770328458242	0.0012587625859261681	0.0012560481553006305	0.16330083796912187	0.16127207737848173	-7.956338841852428e-05	-0.00011345508784041392	-7.958969034690955e-05	-0.00011349259362430919
0.6230265333341571	0.0007828146867155765	0.000785746725448626	0.0009191049717469197	0.0009206554398523254	0.000997953733541099	0.0009986087218071895	0.001082185970111011	0.0010818161075116105	0.0012585889038577971	0.001255872594568395	0.16341538979509734	0.1613851993678079	-7.924993652280721e-05	-0.00011368904415864911	-7.927613381403242e-05	-0.0001137266258246783
0.6267805816108112	0.0007824453713430006	0.0007853778841477757	0.000918778034869132	0.0009203287174732964	0.0009976568146494885	0.0009983117047663783	0.0010819250237021425	0.0010815546074454767	0.0012584147572225672	0.0012556965666253017	0.16353017033250034	0.16149854719965434	-7.893746615103558e-05	-0.00011392311725499926	-7.89635591239568e-05	-0.00011396077481615197
0.6305572499168048	0.0007820754059105394	0.0007850083924751713	0.0009184504633340293	0.0009200013604272958	0.0009973592849127331	0.000998014076682396	0.0010816635028245316	0.0010812925322234055	0.0012582401454029188	0.001255520070856727	0.16364517978572105	0.1616121210757615	-7.862597456426146e-05	-0.00011415730460098694	-7.865196353692983e-05	-0.00011419503806922582
0.634356674549194	0.0007817047905391961	0.0007846382505464686	0.0009181222569831749	0.0009196733685541507	0.0009970611440360685	0.0009977158372604488	0.0010814014070583018	0.0010810298814269612	0.0012580650677845103	0.0012553431066513214	0.16376041835727212	0.16172592119602605	-7.831545903036474e-05	-0.00011439160364748457	-7.834134432010975e-05	-0.00011442941303377308
0.6381789926262927	0.000781333525359014	0.0007842674584863481	0.0009177934156657522	0.0009193447417012809	0.000996762391731408	0.0009974169862124226	0.0010811387359892393	0.001080766654643349	0.0012578895237562713	0.0012551656734010458	0.1638758862478259	0.16183994775850913	-7.800591682458058e-05	-0.00011462601182432586	-7.803169874792681e-05	-0.00011466389713879477
0.642024342092622	0.0007809616105091445	0.0007838960164285706	0.0009174639392386046	0.000919015479723768	0.000996463027717398	0.0009971175232569383	0.0010808754892087746	0.001080502851465468	0.0012577135127104266	0.0012549877705012131	0.1639915836561418	0.16195420095940655	-7.769734522916627e-05	-0.00011486052654058332	-7.772302410222198e-05	-0.00011489848779266953
0.6458928617238878	0.0007805890461378931	0.0007835239245160414	0.0009171338275662976	0.0009186855824844069	0.0009961630517194716	0.000996817448119405	0.0010806116663140714	0.0010802384714919393	0.0012575370340425363	0.0012548093973505233	0.1641075107790794	0.1620686809930123	-7.738974153412292e-05	-0.00011509514518487363	-7.741531767208043e-05	-0.00011513318238309811
0.6497846911319898	0.0007802158324027916	0.0007831511829008669	0.0009168030805211833	0.0009183550498537694	0.0009958624634699015	0.000996516760532075	0.0010803472669080611	0.0010799735143271832	0.0012573600871515404	0.001254630553351097	0.16422366781155495	0.16218338805171734	-7.708310303639054e-05	-0.00011532986512455268	-7.710857675369276e-05	-0.00011536797827632617
0.6536999707700591	0.0007798419694706486	0.0007827777917444139	0.0009164716979834429	0.0009180238817102525	0.0009955612627078573	0.0009962154602341	0.001080082290599497	0.0010797079795814618	0.0012571826714397874	0.0012544512379085223	0.164340054946538	0.16229832232599092	-7.67774270399868e-05	-0.00011556468370557682	-7.680279865032724e-05	-0.00011560287281736636
0.6576388419375281	0.0007794674575176189	0.0007824037512173746	0.0009161396798411687	0.0009176920779401482	0.0009952594491794608	0.0009959135469715858	0.0010798167370030206	0.001079441866870922	0.0012570047863130836	0.0012542714504318931	0.1644566723750225	0.16241348400433872	-7.647271085600704e-05	-0.00011579959825255837	-7.649798067249636e-05	-0.00011583786333010937
0.661601446785229	0.000779092296729255	0.0007820290614998203	0.0009158070259903942	0.0009173596384376915	0.0009949570226378418	0.0009956110204976478	0.0010795506057391816	0.001079175175817658	0.0012568264311807196	0.0012540911903338376	0.1645735202860003	0.16252887327330356	-7.616895180316552e-05	-0.00011603460606934846	-7.619412013812332e-05	-0.00011607294711743488
0.6655879283205246	0.0007787164873005727	0.0007816537227812678	0.0009154737363351773	0.000917026563105123	0.0009946539828431904	0.000995307880572466	0.0010792838964345164	0.0010789079060497437	0.0012566476054555178	0.0012539104570305664	0.16469059886644435	0.16264449031742045	-7.586614720692109e-05	-0.0001162697044377603	-7.589121437187596e-05	-0.00011630812146007363
0.6695984304124688	0.0007783400294361136	0.0007812777352607395	0.000915139810787646	0.0009166928518527593	0.0009943503295628197	0.0009950041269633444	0.0010790166087215878	0.0010786400572013125	0.0012564683085538693	0.0012537292499419143	0.16480790830128506	0.1627603353192115	-7.556429439965762e-05	-0.00011650489061768021	-7.558926070555527e-05	-0.00011654338361713479
0.6736330977969988	0.0007779629233500042	0.0007809010991468237	0.000914805249268061	0.0009163585045990269	0.0009940460625712181	0.000994699759444765	0.001078748742239044	0.001078371628912594	0.0012562885398957747	0.0012535475684913701	0.16492544877339343	0.1628764084591734	-7.526339072135013e-05	-0.00011674016184809455	-7.528825647848403e-05	-0.00011677873082677204
0.6776920760821589	0.0007775851692660151	0.000780523814657733	0.0009144700517048774	0.0009160235212705519	0.0009937411816501054	0.0009943947777984433	0.0010784802966316636	0.0010781026208299634	0.0012561082989048825	0.0012533654121061283	0.1650432204635492	0.1629927099157231	-7.496343351923174e-05	-0.00011697551534606276	-7.498819903691001e-05	-0.00011701416030471257
0.6817755117533548	0.0007772067674176262	0.0007801458820213727	0.0009141342180347997	0.0009156879018021903	0.0009934356865884911	0.000994089181813389	0.0010782112715504075	0.0010778330326059954	0.0012559275850085184	0.0012531827802171158	0.1651612235504211	0.16310923986520465	-7.466442014682217e-05	-0.00011721094830582923	-7.468908573381172e-05	-0.0001172496692444791
0.6858835521786408	0.0007768277180480888	0.0007797673014753992	0.0009137977482028495	0.0009153516461371169	0.0009931295771827356	0.0009937829712859624	0.001077941666652489	0.0010775628638995346	0.0012557463976377535	0.0012529996722590521	0.16527945821055443	0.16322599848185684	-7.436634796514907e-05	-0.00011744645790007224	-7.43909139295923e-05	-0.00011748525481800054
0.6900163456140378	0.0007764480214104857	0.00077938807326728	0.0009134606421624188	0.0009150147542268644	0.0009928228532366011	0.0009934761460199297	0.0010776714816014025	0.001077292114375724	0.0012555647362274152	0.0012528160876704652	0.16539792461833108	0.16334298593778648	-7.406921434251201e-05	-0.00011768204127979298	-7.409368099166314e-05	-0.00011772091417497355
0.6941740412088835	0.0007760676777677957	0.0007790081976543627	0.0009131228998753382	0.0009146772260313888	0.0009925155145613146	0.0009931687058265242	0.0010774007160670002	0.0010770207837060715	0.0012553826002161426	0.0012526320258937531	0.16551662294596142	0.16346020240295317	-7.377301665374703e-05	-0.00011791769557273346	-7.379738429430516e-05	-0.00011795664444233522
0.6983567890112157	0.0007756866873929534	0.000778627674903931	0.0009127845213119276	0.0009143390615191441	0.000992207560975625	0.0009928606505245033	0.0010771293697255263	0.001076748871568511	0.0012551999890464286	0.0012524474863752162	0.16563555336345198	0.1635776480451409	-7.347775228122577e-05	-0.00011815341788498634	-7.35020212191545e-05	-0.00011819244272523455
0.702564739973187	0.0007753050505689171	0.00077824650529327	0.0009124455064510651	0.0009140002606671228	0.0009918989923058598	0.0009925519799402057	0.0010768574422596825	0.0010764763776474407	0.0012550169021646508	0.0012522624685651006	0.165754716038586	0.16369532302993944	-7.318341861398125e-05	-0.00011838920529982921	-7.320758915443926e-05	-0.00011842830610583888
0.7067980459565127	0.0007749227675887265	0.0007778646891097338	0.0009121058552802554	0.0009136608234609319	0.000991589808385988	0.0009922426939076147	0.0010765849333586892	0.00107620330163378	0.0012548333390211266	0.001252076971917639	0.16587411113689898	0.1638132275207078	-7.289001304794374e-05	-0.00011862505487753028	-7.291408549538192e-05	-0.0001186642316433617
0.7110568597379514	0.0007745398387555708	0.0007774822266508029	0.0009117655677956736	0.000913320749894856	0.0009912800090576756	0.000991932792268413	0.0010763118427183182	0.0010759296432250453	0.001254649299070147	0.0012518909958910936	0.16599373882165203	0.16393136167857225	-7.2597532986593e-05	-0.00011886096365651411	-7.262150764493491e-05	-0.00011890021637556147
0.7153413350148182	0.0007741562643828489	0.0007770991182241488	0.0009114246440022424	0.0009129800399719049	0.0009909695941703455	0.0009916222748720415	0.0010760381700409738	0.0010756554021253827	0.0012544647817700181	0.0012517045399478008	0.166113599253818	0.16404972566239434	-7.230597583962606e-05	-0.00011909692865116894	-7.232985301205974e-05	-0.0001191362573157162
0.7196516264105322	0.0007737720447942388	0.0007767153641477034	0.0009110830839136917	0.0009126386937038953	0.0009906585635812426	0.000991311141575767	0.0010757639150357264	0.00107538057804563	0.0012542797865831051	0.0012515176035542094	0.16623369259203855	0.16416831962873288	-7.201533902406743e-05	-0.00011933294685348428	-7.20391190128511e-05	-0.0001193723514544831
0.7239878894801961	0.0007733871803237526	0.000776330964749718	0.0009107408875526161	0.0009122967111114958	0.0009903469171554853	0.0009909993922447332	0.0010754890774183838	0.001075105170703378	0.001254094312975881	0.0012513301861809304	0.16635401899262142	0.16428714373184558	-7.172561996394988e-05	-0.00011956901523241248	-7.174930307078664e-05	-0.00011960849576014843
0.7283502807162107	0.0007730016713158114	0.0007759459203688306	0.0009103980549505433	0.0009119540922243076	0.0009900346547661346	0.000990687026752027	0.0010752136569115466	0.0010748291798230198	0.0012539083604189607	0.00125114228730277	0.16647457860950932	0.16440619812363855	-7.143681609034225e-05	-0.00011980513073392429	-7.146040261633846e-05	-0.00011984468717760044
0.7327389575539218	0.0007726155181253008	0.0007755602313541252	0.0009100545861479948	0.000911610837080909	0.0009897217762942449	0.000990374044978733	0.0010749376532446407	0.0010745526051357996	0.001253721928387141	0.0012509539063987791	0.1665953715942348	0.16452548295365474	-7.11489248405861e-05	-0.00012004129027962107	-7.117241508600158e-05	-0.00012008092262730252
0.7371540783773028	0.0007722287211176457	0.0007751738980652068	0.0009097104811945603	0.0009112669457289369	0.0009894082816289402	0.0009900604468140069	0.0010746610661540228	0.0010742754463799117	0.0012535350163594664	0.0012507650429523095	0.16671639809593206	0.164644998369072	-7.086194365911458e-05	-0.000120277490767845	-7.088533792364016e-05	-0.00012031719900679194
0.74159580252467	0.0007718412806688659	0.0007747869208722594	0.000909365740148938	0.0009109224182251436	0.000989094170667459	0.0009897462321551223	0.0010743838953829836	0.0010739977033004885	0.0012533476238192455	0.0012505756964510274	0.166837658261284	0.16476474451461837	-7.057586999809073e-05	-0.00012051372907487257	-7.059916858064008e-05	-0.0001205535131910962
0.746064290294433	0.0007714531971656463	0.0007743993001561127	0.0009090203630790211	0.0009105772546354561	0.000988779443315225	0.0009894314009075407	0.001074106140681837	0.0010737193756497185	0.001253159750254108	0.001250385866386991	0.1669591522345052	0.1648847215326123	-7.029070131536752e-05	-0.00012075000205105657	-7.031390451414654e-05	-0.00012078986202965214
0.7505597029508803	0.0007710644710054061	0.0007740110363083077	0.0009086743500619603	0.0009102314550350472	0.0009884640994859114	0.0009891159529849753	0.0010738278018079758	0.0010734404631868755	0.0012529713951560538	0.0012501955522566726	0.16708088015731667	0.16500492956290175	-7.00064350760421e-05	-0.00012098630652399023	-7.002954318867383e-05	-0.00012102624234902604
0.7550822027299987	0.000770675102596358	0.0007736221297311673	0.0009083277011842148	0.000909885019508399	0.0009881481391014958	0.000988799888309447	0.0010735488785259205	0.0010731609656783852	0.0012527825580214904	0.0012500047535610175	0.16720284216892645	0.16512536874284986	-6.97230687524697e-05	-0.00012122263929775778	-6.974608207564736e-05	-0.00012126265095196986
0.7596319528453285	0.0007702850923575757	0.0007732325808378546	0.0009079804165416299	0.000909537948149369	0.0009878315620923275	0.0009884832068113515	0.001073269370607384	0.0010728808828978766	0.0012525932383512777	0.0012498134698054782	0.16732503840599627	0.16524603920730135	-6.944059982311179e-05	-0.00012145899715096387	-6.946351865308453e-05	-0.00012149908461639436
0.7642091174938536	0.0007698944407190678	0.0007728423900524481	0.0009076324962394993	0.0009091902410612578	0.0009875143683971928	0.0009881659084295226	0.0010729892778313208	0.0010726002146262525	0.0012524034356507765	0.0012496217005000725	0.16744746900261057	0.1653669410885665	-6.915902577366018e-05	-0.00012169537683923148	-6.918185040598324e-05	-0.00012173554009686782
0.7688138618619275	0.0007695031481218343	0.0007724515578099999	0.0009072839403926338	0.0009088418983568668	0.0009871965579633707	0.0009878479931112912	0.001072708599984002	0.001072318960651736	0.0012522131494298952	0.0012494294451594141	0.1675701340902631	0.16548807451639147	-6.887834409666227e-05	-0.00012193177509364772	-6.890107482603047e-05	-0.00012197201412308956
0.7734463521312342	0.0007691112150179401	0.0007720600845566118	0.0009069347491254184	0.0009084929201585709	0.0009868781307467043	0.0009875294608125548	0.001072427336859064	0.001072037120769939	0.0012520223792031303	0.0012492367033027708	0.16769303379782927	0.16560943961793448	-6.859855229085499e-05	-0.0001221681886199033	-6.862118941129702e-05	-0.00012220850339972333
0.7781067554847866	0.0007687186418705835	0.000771667970749497	0.0009065849225718917	0.0009081433065983878	0.0009865590867116625	0.0009872103114978395	0.0010721454882575757	0.0010717546947839164	0.0012518311244896227	0.001249043474454114	0.16781616825153392	0.16573103651773063	-6.831964786226108e-05	-0.00012240461409990244	-6.83421916673338e-05	-0.00012244500460800722
0.7827952401129585	0.0007683254291541555	0.0007712752168570472	0.0009062344608758037	0.0009077930578180349	0.000986239425831402	0.0009868905451403604	0.0010718630539880778	0.0010714716825042242	0.0012516393848131854	0.0012488497581421465	0.16793953757491384	0.16585286533767543	-6.804162832381444e-05	-0.00012264104819140198	-6.806407910614487e-05	-0.000122681514404116
0.7875119752195561	0.0007679315773543176	0.0007708818233589028	0.000905883364190681	0.000907442173969008	0.0009859191480878313	0.000986570161722091	0.001071580033866682	0.0010711880837490002	0.0012514471597023767	0.0012486555539003702	0.1680631418888314	0.16597492619700588	-6.77644911944858e-05	-0.000122877487525902	-6.778684924609035e-05	-0.00012291802941860608
0.792257131027923	0.0007675370869680646	0.0007704877907460213	0.000905531632679907	0.0009070906552126432	0.000985598253471684	0.0009862491612338284	0.0010712964277170857	0.001070903898343989	0.001251254448690523	0.0012484608612671267	0.16818698131138798	0.16609721921224285	-6.748823399999049e-05	-0.00012311392871006133	-6.751049961235822e-05	-0.00012315454625727584
0.7970308787870847	0.0007671419585037923	0.000770093119520746	0.0009051792665167766	0.0009067385017201828	0.0009852767419825752	0.0009859275436752569	0.0010710122353706697	0.00107061912612264	0.001251061251315785	0.001248265679785641	0.16831105595794713	0.16621974449720406	-6.721285427357948e-05	-0.00012335036832700208	-6.723502773733903e-05	-0.00012339106150202617
0.8018333907779276	0.0007667461924813672	0.0007696978101968696	0.0009048262658845719	0.0009063857136728424	0.0009849546136290674	0.0009856053090550095	0.0010707274566665473	0.0010703337669261367	0.0012508675671211854	0.0012480700090040703	0.1684353659410885	0.1663425021629463	-6.693834955441569e-05	-0.00012358680293317326	-6.696043115957118e-05	-0.00012362757170805705
0.8066648403194178	0.0007663497894321997	0.0007693018632997128	0.0009044726309766234	0.0009060322912618941	0.000984631868428744	0.000985282457390745	0.001070442091451614	0.001070047820603492	0.0012506733956546797	0.001247873848475564	0.16855991137057288	0.16646549231775506	-6.666471738819846e-05	-0.00012382322905959975	-6.668670742397687e-05	-0.00012386407340508887
0.8115254017748545	0.0007659527498993067	0.0007689052793661839	0.0009041183619963898	0.0009056782346887092	0.0009843085064082692	0.0009849589887092043	0.0010701561395806286	0.0010697612870115786	0.0012504787364691935	0.001247677197758295	0.1686846923533241	0.16658871506711304	-6.639195532792685e-05	-0.00012405964321282603	-6.64138540830278e-05	-0.00012410056309902773
0.8164152505581643	0.0007655550744373805	0.0007685080589448526	0.0009037634591575179	0.0009053235441648529	0.0009839845276034542	0.0009846349030462782	0.0010698696009162696	0.0010694741660152093	0.001250283589122663	0.0012474800564155162	0.16880970899340453	0.16671217051366427	-6.612006093288658e-05	-0.00012429604187327858	-6.614186869532968e-05	-0.00012433703726896783
0.8213345631402307	0.0007651567636128671	0.000768110202596019	0.0009034079226839144	0.0009049682199121393	0.0009836599320593292	0.0009843102004470803	0.001069582475329188	0.0010691864574871998	0.0012500879531780961	0.001247282424015619	0.16893496139197312	0.16683585875720017	-6.584903176858059e-05	-0.00012453242149493282	-6.587074882556665e-05	-0.0001245734923676356
0.8262835170552626	0.000764757818004028	0.0007677117108917864	0.000903051752809818	0.0009046122621627024	0.000983334719830208	0.0009839848809660105	0.0010692947626980865	0.0010688981613084228	0.0012498918282036239	0.0012470843001321703	0.1690604496472712	0.1669597798946214	-6.557886540775604e-05	-0.00012476877850695067	-6.560049204588914e-05	-0.00012480992482311049
0.8312622909072027	0.0007643582382010129	0.0007673125844161261	0.0009026949497798633	0.0009042556711590683	0.0009830088909797531	0.0009836589446668203	0.0010690064629097675	0.0010686092773678757	0.0012496952137725373	0.001246885684343964	0.16918617385458598	0.16708393401991217	-6.53095594292663e-05	-0.00012500510931182096	-6.533109593452602e-05	-0.00012504633103679885
0.8362710643761712	0.0007639580248059312	0.0007669128237649532	0.0009023375138491641	0.0009038984471542318	0.000982682445581051	0.0009833323916226876	0.0010687175758592115	0.001068319805562759	0.0012494981094633493	0.0012466865762350819	0.16931213410622029	0.1672083212241186	-6.504111141869551e-05	-0.0001252414102861643	-6.50625580764369e-05	-0.0001252827073842666
0.8413100182249524	0.0007635571784329184	0.0007665124295461925	0.0009019794452833614	0.0009035405904117131	0.00098235538371667	0.0009830052219162758	0.001068428101449626	0.0010680297457985055	0.0012493005148598347	0.0012464869753949282	0.1694383304914747	0.1673329415953013	-6.477351896842787e-05	-0.00012547767778053887	-6.479487606310397e-05	-0.0001255190502145731
0.8463793343055166	0.0007631556997082144	0.0007661114023798549	0.0009016207443587267	0.00090318210120564	0.0009820277054787396	0.0009826774356398132	0.0010681380395925278	0.0010677390979888875	0.0012491024295510948	0.0012462868814182974	0.16956476309660096	0.16745779521853552	-6.450677967671792e-05	-0.00012571390811819128	-6.452804749226826e-05	-0.00012575535585004904
0.8514791955655843	0.0007627535892702291	0.0007657097428981032	0.0009012614113621971	0.0009028229798208179	0.0009816994109690133	0.0009823490328951538	0.0010678473902077936	0.001067447862056047	0.0012489038531315968	0.0012460862939054137	0.1696914320047959	0.16758288217585038	-6.424089114896725e-05	-0.00012595009759691633	-6.426206996867911e-05	-0.00012599162058724023
0.8566097860552276	0.0007623508477696152	0.000765307451745329	0.0009009014465914799	0.0009024632265527952	0.0009813705002989389	0.0009820200137938499	0.001067556153223725	0.0010671560379305874	0.001248704785201225	0.001245885212461989	0.16981833729613824	0.16770820254623162	-6.397585099673919e-05	-0.00012618624248714183	-6.399694110320597e-05	-0.0001262278406955475
0.861771290933513	0.0007619474758693413	0.0007649045295782176	0.0009005408503551031	0.0009021028417079443	0.0009810409735897304	0.0009816903784572218	0.0010672643285771326	0.0010668636255516143	0.001248505225365341	0.00124568363669927	0.16994547904759882	0.1678337564055586	-6.371165683798086e-05	-0.0001264223390323449	-6.373265851318533e-05	-0.00012646401241714345
0.8669638964751838	0.0007615434742447611	0.000764500977065831	0.0009001796229724907	0.0009017418256035261	0.0009807108309724372	0.00098136012701643	0.0010669719162133748	0.0010665706248668195	0.0012483051732348305	0.0012454815662340938	0.1700728573329805	0.16795954382659953	-6.344830629766152e-05	-0.00012665838345007896	-6.346921982272602e-05	-0.00012670013196819374
0.8721877900773816	0.0007611388435836866	0.000764096794889667	0.0008998177647740492	0.0009013801785677657	0.00098038007258801	0.0009810292596125392	0.0010666789160864473	0.001066277035832549	0.0012481046284261517	0.001245279000688944	0.17020047222289778	0.1680855648789821	-6.318579700666238e-05	-0.00012689437192991981	-6.320662266216803e-05	-0.00012693619553724722
0.877443160266411	0.0007607335845864662	0.0007636919837437419	0.0008994552761012203	0.0009010179009399275	0.0009800486985873812	0.0009806977763965976	0.0010663853281590334	0.0010659828584138515	0.001247903590561401	0.0012450759396919944	0.17032832378474871	0.1682118196291409	-6.292412660220681e-05	-0.00012713030063385422	-6.294486466817961e-05	-0.0001271721992852637
0.8827301967045416	0.0007603276979660477	0.00076328654433466	0.0008990921573065713	0.0009006549930703853	0.0009797167091315274	0.0009803656775297018	0.0010660911524025861	0.0010656880925845684	0.0012477020592683514	0.0012448723828771748	0.17045641208268414	0.16833830814031447	-6.266329272840154e-05	-0.0001273661656975844	-6.268394348406259e-05	-0.00012740813934650208
0.8880490901968541	0.0007599211844480592	0.0007628804773816852	0.0008987284087538576	0.0009002914553207006	0.0009793841043915458	0.0009800329631830718	0.0010657963887973846	0.0010653927383273798	0.0012475000341805131	0.0012446683298842091	0.17058473717757552	0.16846503047248826	-6.240329303552894e-05	-0.00012760196322877948	-6.242385675947482e-05	-0.00012764401182752128
0.8934000326981257	0.0007595140447708774	0.0007624737836168165	0.0008983640308181061	0.0008999272880636873	0.0009790508845487227	0.0009796996335381199	0.0010655010373326014	0.0010650967956338934	0.0012472975149371895	0.0012444637803586888	0.1707132991269747	0.1685919866823951	-6.214412518031065e-05	-0.00012783768930760275	-6.216460215044406e-05	-0.00012787981280712457
0.8987832173197573	0.0007591062796857072	0.0007620664637848622	0.0008979990238856795	0.0008995624916834949	0.0009787170497946086	0.0009793656887865266	0.0010652050980063793	0.001064800264504687	0.0012470945011835233	0.0012442587339521066	0.17084209798510136	0.16871917682344803	-6.188578682557455e-05	-0.0001280733399860179	-6.190617731918757e-05	-0.00012811553833613765
0.904198838336744	0.0007586978899566479	0.000761658518643511	0.0008976333883543594	0.000899197066575683	0.000978382600331091	0.0009790311291303113	0.001064908570825892	0.0010645031449494071	0.0012468909925705603	0.0012440531903219292	0.17097113380279413	0.16884660094574122	-6.162827564075435e-05	-0.00012830891128851052	-6.164857993444517e-05	-0.00012835118443776938
0.9096470911946843	0.0007582888763607737	0.0007612499489634108	0.0008972671246334151	0.0008988310131472914	0.0009780475363704647	0.0009786959547819051	0.0010646114558074235	0.0010642054369868188	0.0012466869887553026	0.0012438471491316464	0.17110040662749723	0.16897425909600275	-6.137158930157038e-05	-0.00012854439921128336	-6.139180767134045e-05	-0.00012858674710711226
0.915128172516836	0.000757879239688206	0.0007608407555282375	0.0008969002331436884	0.0008984643318169187	0.0009777118581355082	0.000978360165964225	0.0010643137529764196	0.0010639071406448783	0.001246482489400752	0.0012436406100508187	0.17122991650319955	0.1691021513175642	-6.111572549014066e-05	-0.00012877979972272802	-6.113585821128364e-05	-0.00012882222231117013
0.9206422801112097	0.000757468980742186	0.0007604309391347743	0.0008965327143176537	0.0008980970230147963	0.0009773755658595538	0.000978023762910746	0.001064015462367574	0.0010636082559607996	0.0012462774941759827	0.0012434335727551445	0.17135966347043635	0.1692302776503272	-6.0860681894828184e-05	-0.00012901510876273115	-6.088072924191612e-05	-0.0001290576059884696
0.9261896129777101	0.0007570581003391517	0.0007600205005929851	0.0008961645685995086	0.0008977290871828652	0.0009770386597865656	0.000977686745865578	0.001063716584024888	0.0010633087829811393	0.0012460720027561876	0.0012432260369265088	0.1714896475662296	0.16935863813074506	-6.060645621010219e-05	-0.0001292503222421748	-6.0626418457235265e-05	-0.00012929289404900457
0.931770371315315	0.0007566465993088153	0.0007596094407260897	0.0008957957964452435	0.0008973605247748514	0.0009767011401712123	0.0009773491150835377	0.0010634171180017612	0.00106300872176185	0.001245866014822739	0.0012430180022530483	0.171619868824085	0.1694872327917747	-6.035304613689896e-05	-0.00012948543604401896	-6.037292355734469e-05	-0.00012952808237406965
0.9373847565293029	0.0007562344784942346	0.0007591977603706408	0.0008954263983227185	0.0008969913362563466	0.0009763630072789414	0.0009770108708302262	0.0010631170643610223	0.0010627080723683573	0.0012456595300632356	0.0012428094684291996	0.1717503272739168	0.16961606166284612	-6.010044938253856e-05	-0.00012972044602241328	-6.012024224900936e-05	-0.0001297631668167598
0.9430329712385201	0.0007558217387518876	0.0007587854603765968	0.0008950563747117445	0.0008966215221048817	0.0009760242613860538	0.0009766720133820984	0.0010628164231750485	0.0010624068348756325	0.0012454525481715765	0.0012426004351557601	0.17188102294206054	0.16974512476983558	-5.9848663660266865e-05	-0.00012995534800214203	-5.986837224479513e-05	-0.00012999814320047154
0.9487152192826929	0.0007554083809517583	0.0007583725416074001	0.0008946857261041585	0.0008962510828100073	0.0009756849027797834	0.0009763325430265491	0.0010625151945257924	0.0010621050093682712	0.0012452450688479983	0.0012423909021399442	0.17201195585119533	0.16987442213503468	-5.9597686689602525e-05	-0.00013019013777909594	-5.961731126348513e-05	-0.00013023300731959675
0.9544317057297852	0.0007549944059774006	0.0007579590049400562	0.0008943144530038944	0.0008958800188733606	0.0009753449317583688	0.000975992460061978	0.001062213378504894	0.0010618025959405447	0.0012450370917991573	0.0012421808690954482	0.1721431260203594	0.17000395377710967	-5.934751619668388e-05	-0.00013042481112060522	-5.9367057030787485e-05	-0.00013046775494074403
0.9601826368833979	0.0007545798147260206	0.000757544851265202	0.0008939425559270724	0.0008955083308087598	0.0009750043486311292	0.0009756517647978697	0.001061910975213722	0.0010614995946965008	0.001244828616738161	0.0012419703357425009	0.17227453346487237	0.17013371971107977	-5.9098149913366926e-05	-0.0001306593637638298	-5.9117607277739403e-05	-0.0001307023817993247
0.9659682202902156	0.0007541646081085546	0.000757130081487194	0.0008935700354020737	0.000895136019142277	0.0009746631537185463	0.0009753104575548761	0.0010616079847634635	0.0010611960057500135	0.0012446196433846446	0.0012417593018079253	0.1724061781963229	0.1702637199482638	-5.884958557778042e-05	-0.00013089379141673074	-5.886895974176187e-05	-0.00013093688360193978
0.9717886647474951	0.000753748787049745	0.0007567146965241767	0.0008931968919696135	0.0008947630844123069	0.0009743213473523361	0.0009749685386648854	0.0010613044072751913	0.0010608918292248565	0.0012444101714648276	0.0012415477670251974	0.172538060222534	0.17039395449626002	-5.860182093442301e-05	-0.00013112808975773715	-5.862111216685395e-05	-0.00013117125602593593
0.9776441803106027	0.000753332352488218	0.0007562986973081619	0.0008928231261828261	0.0008943895271696595	0.000973978929875529	0.000974626008471104	0.0010610002428799367	0.0010605870652548059	0.0012442002007115685	0.00124133573113451	0.17267017954752173	0.17052442335892568	-5.8354853733635914e-05	-0.00013136225443541316	-5.837406230270459e-05	-0.000131405494718545
0.9835349783005937	0.0007529153053765592	0.0007558820847851103	0.0008924487386073476	0.0008940153479776332	0.0009736359016425476	0.0009742828673281335	0.0010606954917187776	0.0010602817139836749	0.001243989730864426	0.0012411231938828267	0.17280253617147195	0.1706551265363101	-5.810868173221351e-05	-0.0001315962810685689	-5.812780790538652e-05	-0.00013163959529707836
0.9894612713118381	0.000752497646681394	0.000755464859915007	0.0008920737298213877	0.0008936405474120985	0.0009732922630192828	0.0009739391156020489	0.0010603901539428802	0.0010599757755654154	0.0012437787616697224	0.0012409101550239466	0.17293513009068043	0.1707860640246442	-5.786330269283435e-05	-0.0001318301652456777	-5.788234673693993e-05	-0.00013187355334876028
0.9954232732196957	0.0007520793773834644	0.0007550470236719381	0.0008916981004158119	0.0008932651260615691	0.0009729480143831766	0.0009735947536704775	0.0010600842297136164	0.001059669250164186	0.0012435672928806023	0.0012406966143185647	0.17306796129755905	0.17091723581630763	-5.76187143842416e-05	-0.0001320639025251258	-5.7637676565538976e-05	-0.00013210736443064475
1.0014211991882311	0.0007516604984777104	0.0007546285770441723	0.0008913218509942278	0.0008928890845272938	0.0009726031561232964	0.0009732497819226777	0.0010597777192026027	0.0010593621379544154	0.0012433553242570882	0.0012404825715343305	0.17320102978055707	0.1710486418997702	-5.73749145816177e-05	-0.00013229748843529565	-5.739379516563059e-05	-0.00013234102406961545
1.0074552656779823	0.0007512410109733411	0.0007542095210342372	0.0008909449821730588	0.0008925124234233351	0.0009722576886404165	0.0009729042007596172	0.0010594706225917974	0.0010590544391208953	0.0012431428555661522	0.0012402680264459109	0.1733343355241563	0.1711802822595778	-5.71319010657656e-05	-0.00013253091847334475	-5.715070031746261e-05	-0.00013257452776177514
1.013525690453769	0.000750820915893925	0.0007537898566590027	0.0008905674945816323	0.0008921351433766405	0.0009719116123471004	0.0009725580105940559	0.0010591629400735674	0.0010587461538588577	0.001242929886581768	0.001240052978835058	0.17346787850881687	0.17131215687632678	-5.6889671623774896e-05	-0.00013276418810617696	-5.690838980741686e-05	-0.00013280787097230684
1.0196326925925556	0.0007504002142774596	0.0007533695849497521	0.000890189388862255	0.0008917572450271355	0.0009715649276677759	0.0009722112118506237	0.0010588546718507661	0.001058437282374024	0.0012427164170849797	0.001239837428490662	0.1736016587109511	0.1714442657265902	-5.664822404870262e-05	-0.000132997292769943	-5.666686142788424e-05	-0.0001330410491360845
1.0257764924913542	0.0007499789071764569	0.0007529487069522739	0.000889810665670295	0.0008913787290278087	0.0009712176350388207	0.0009718638049659016	0.0010585458181368147	0.0010581278248827227	0.0012425024468639611	0.0012396213752088178	0.17373567610289034	0.1715766087829195	-5.640755613960102e-05	-0.00013323022786948524	-5.642611297751454e-05	-0.00013327405765695133
1.0319573118751795	0.0007495569956580185	0.0007525272237269311	0.0008894313256742755	0.0008909995960447758	0.0009708697349086399	0.0009715157903885022	0.0010582363791557714	0.0010578177816119292	0.001242287975714081	0.0012394048187928937	0.17386993065282919	0.1717091860137899	-5.6167665701573055e-05	-0.00013346298877878193	-5.618614226049479e-05	-0.00013350689190699816
1.0381753738050519	0.0007491344808039215	0.0007521051363487451	0.0008890513695559441	0.0008906198467573822	0.0009705212277377497	0.0009711671685791544	0.00105792635514242	0.0010575071527993668	0.0012420730034379654	0.001239187759053591	0.1740044223248136	0.17184199738356626	-5.5928550545758515e-05	-0.00013369557084066952	-5.594694708739578e-05	-0.0001337395472277847
1.0444309026860459	0.0007487113637106927	0.00075168244590748	0.0008886707980103589	0.0008902394818582768	0.0009701721139988562	0.0009708179400107789	0.0010576157463423393	0.0010571959386935798	0.0012418575298455577	0.0012389701958090077	0.17413915107869157	0.17197504285247273	-5.569020848932016e-05	-0.0001339279693665929	-5.570852527482517e-05	-0.00013397201892945132
1.05072412427539	0.0007482876454896935	0.0007512591535077165	0.0008882896117459742	0.0008898585020534937	0.0009698223941769404	0.0009704681051685757	0.0010573045530119772	0.0010568841395540065	0.0012416415547541896	0.0012387521288846968	0.17427411687006975	0.1721083223765499	-5.545263735508288e-05	-0.00013416017963580051	-5.5470874644872326e-05	-0.0001342043022897199
1.057055265690613	0.0007478633272672014	0.0007508352602689389	0.0008879078114847316	0.0008894769080625443	0.0009694720687693413	0.0009701176645501068	0.0010569927754187497	0.0010565717556510615	0.0012414250779886418	0.0012385335581137453	0.17440931965028808	0.17224183590761405	-5.521583497195004e-05	-0.00013439219689620474	-5.5233993025954886e-05	-0.00013443639255530937
1.0634245554177415	0.0007474384101844871	0.0007504107673256134	0.0008875253979621275	0.000889094700618492	0.0009691211382858362	0.0009697666186653748	0.0010566804138410937	0.0010562587872662162	0.001241208099381208	0.0012383144833368314	0.17454475936637248	0.1723755833932302	-5.497979917483409e-05	-0.00013462401636379906	-5.499787825220814e-05	-0.00013466828494054783
1.0698322233195456	0.0007470128953979009	0.0007499856758272722	0.0008871423719273163	0.0008887118804680444	0.0009687696032487268	0.0009694149680369127	0.0010563674685685742	0.0010559452346920834	0.0012409906187717682	0.0012380949044022921	0.17468043596100558	0.17250956477667181	-5.474452780460104e-05	-0.0001348556332227968	-5.476252816383198e-05	-0.00013489997462809433
1.0762785006438331	0.0007465867840789501	0.0007495599869385901	0.0008867587341431763	0.000888328448371635	0.0009684174641929191	0.0009690627131998602	0.0010560539399019438	0.0010556310982324884	0.001240772636007841	0.0012378748211661831	0.17481634937248716	0.17264377999687694	-5.451001870784844e-05	-0.00013508704262496507	-5.452794060700761e-05	-0.00013513145676871674
1.0827636200317978	0.0007461600774143831	0.000749133701839475	0.0008863744853864165	0.0008879444051035105	0.0009680647216660129	0.0009687098547020536	0.0010557398281532263	0.0010553163782025556	0.0012405541509446613	0.0012376542334923575	0.17495249953467645	0.1727782289884144	-5.427626973709965e-05	-0.0001353182396894581	-5.4294113433495106e-05	-0.000135362726479904
1.089287815526412	0.0007457327766062726	0.0007487068217251425	0.0008859896264476371	0.0008875597514518096	0.0009677113762283823	0.000968356393104109	0.0010554251336458117	0.0010550010749287853	0.001240335163445247	0.0012374331412525264	0.17508888637699277	0.17291291168144726	-5.4043278750623425e-05	-0.00013554921950295618	-5.406104450096649e-05	-0.0001355937788468653
1.0958513225808764	0.0007453048828721001	0.0007482793478062057	0.0008856041581314462	0.0008871744882186614	0.0009673574284532644	0.0009680023289795081	0.0010551098567145234	0.0010546851887491381	0.0012401156733804555	0.0012372115443263236	0.1752255098243311	0.1730478280016854	-5.381104361282252e-05	-0.0001357799771199708	-5.382873167311675e-05	-0.00013582460892253012
1.1024543780671139	0.0007448763974448301	0.0007478512813087506	0.0008852180812565118	0.0008867886162202607	0.0009670028789268395	0.0009676476629146815	0.0010547939977057017	0.0010543687200131244	0.0012398956806290648	0.001236989442601379	0.17536236979705982	0.17318297787036502	-5.357956219374793e-05	-0.0001360105075619844	-5.359717281945564e-05	-0.00013605521172699309
1.1090972202843215	0.0007444473215730052	0.0007474226234744271	0.000884831396655682	0.0008864021362869607	0.0009666477282483218	0.0009672923955090948	0.001054477556977296	0.0010540516690818681	0.0012396751850778341	0.0012367668359733813	0.1754994662109562	0.1733183612041858	-5.33488323691822e-05	-0.00013624080581692288	-5.336636581511345e-05	-0.00013628558224682008
1.115780088967567	0.0007440176565208198	0.0007469933755605286	0.0008844441051760474	0.0008860150492633608	0.000966291977030045	0.0009669365273753393	0.0010541605348989395	0.0010537340363282151	0.0012394541866215729	0.0012365437243461606	0.17563679897718443	0.17345397791529515	-5.3118852020750396e-05	-0.00013647086683996057	-5.313630854109075e-05	-0.0001365157154355201
1.1225032252964444	0.0007435874035682113	0.0007465635388400743	0.0008840562076790438	0.0008856273560083918	0.0009659356258975468	0.0009665800591392131	0.001053842931852033	0.0010534158221367914	0.0012392326851632112	0.0012363201076317385	0.17577436800223972	0.173589827911227	-5.28896190360173e-05	-0.0001367006855531594	-5.2906998884341694e-05	-0.00013674560621379506
1.1292668719037753	0.0007431565640109382	0.0007461331146018979	0.0008836677050405298	0.0008852390573954027	0.0009655786754896574	0.0009662229914398109	0.0010535247482298335	0.001053097026904099	0.0012390106806138702	0.0012360959857504123	0.17591217318792476	0.17372591109487454	-5.266113130807104e-05	-0.00013693025684449744	-5.267843473728828e-05	-0.0001369752494680132
1.1360712728843656	0.0007427251391606677	0.00074570210415073	0.0008832785981508836	0.0008848501543122555	0.000965221126458589	0.0009658653249296136	0.0010532059844375304	0.0010527776510386138	0.0012387881728929315	0.0012358713586308212	0.17605021443129099	0.1738622273644577	-5.24333867359672e-05	-0.00013715957556922898	-5.245061399844486e-05	-0.00013720464005206878
1.1429166738038161	0.00074229313034506	0.0007452705088072799	0.0008828888879150819	0.0008844606476614024	0.0009648629794700177	0.0009655070602745689	0.001052886640892342	0.0010524576949608386	0.001238565161928105	0.001235646226210009	0.17618849162462108	0.17399877661346314	-5.220638322436799e-05	-0.00013738863654774724	-5.222353457184914e-05	-0.0001374337727849395
1.1498033217073829	0.0007418605389078537	0.0007448383299083294	0.0008824985752528084	0.0008840705383599905	0.0009645042352031815	0.0009651481981541913	0.0010525667180235837	0.0010521371591034133	0.0012383416476555028	0.0012354205884335151	0.17632700465534915	0.17413555873061118	-5.19801186834451e-05	-0.00013761743456663922	-5.199719436693728e-05	-0.0001376626424512417
1.1567314651288954	0.0007414273662089488	0.0007444055688068083	0.0008821076610985209	0.0008836798273399377	0.0009641448943509611	0.0009647887392616425	0.0010522462162727787	0.0010518160439112027	0.001238117630019712	0.0012351944452554274	0.17646575340606968	0.1742725735998333	-5.175459102950419e-05	-0.0001378459643791019	-5.1771591299501485e-05	-0.00013789124380289564
1.1637013540997225	0.0007409936136244931	0.0007439722268718829	0.0008817161464015486	0.0008832885155480345	0.0009637849576199715	0.0009644286843038212	0.0010519251360937116	0.0010514943498413569	0.0012378931089738615	0.0012349677966384596	0.1766047377544544	0.17440982110019138	-5.1529798184332676e-05	-0.00013807422070349906	-5.154672329066301e-05	-0.00013811957155673849
1.1707132401577995	0.0007405592825469727	0.0007435383054890471	0.0008813240321261937	0.0008828966039460203	0.0009634244257306533	0.0009640680340014572	0.0010516034779525481	0.0010511720773634225	0.0012376680844796964	0.0012347406425540284	0.17674395757323244	0.17454730110587588	-5.130573807532457e-05	-0.00013830219822372203	-5.1322588267246894e-05	-0.00013834762039519055
1.177767376356704	0.000740124374385286	0.0007431038060602008	0.0008809313192518057	0.0008825040935106873	0.0009630632994173606	0.0009637067890891957	0.0010512812423278972	0.0010508492269594258	0.0012374425565076543	0.0012345129829823233	0.17688341273014008	0.17468501348614804	-5.108240863557767e-05	-0.00013852989158896767	-5.1099184161684796e-05	-0.00013857538496572785
1.1848640172747877	0.0007396888905648459	0.0007426687300037458	0.000880538008772885	0.0008821109852339666	0.0009627015794284546	0.0009633449503156959	0.0010509584297109117	0.001050525799123953	0.0012372165250369356	0.0012342848179123823	0.17702310308787836	0.17482295810529294	-5.085980780365762e-05	-0.00013875729541337756	-5.087650891193174e-05	-0.00013880285988102092
1.1920034190243662	0.0007392528325276559	0.0007422330787546618	0.0008801441016991661	0.0008817172801230215	0.0009623392665263925	0.0009629825184437143	0.0010506350406053761	0.001050201794364241	0.0012369899900555742	0.0012340561473421629	0.17716302850407922	0.1749611348225812	-5.063793352405588e-05	-0.0001389844042766486	-5.0654560461951825e-05	-0.00013903003971921235
1.1991858392609598	0.0007388162017323962	0.0007417968537646034	0.0008797495990557155	0.0008813229792003311	0.0009619763614878188	0.0009626194942502009	0.001050311075527781	0.0010498772132002644	0.00123676295156052	0.0012338269712786197	0.1773031888312417	0.17509954349223184	-5.041678374673175e-05	-0.00013921121272306158	-5.043333676094108e-05	-0.00013925691902288984
1.2064115371925936	0.0007383789996545192	0.0007413600565019792	0.0008793545018830211	0.000880928083503795	0.0009616128651036582	0.000962255878526389	0.0010499865350074389	0.0010495520561648322	0.001236535409557707	0.0012335972897377769	0.17744358391671924	0.17523818396336538	-5.019635642715403e-05	-0.00013943771526156445	-5.0212835763910335e-05	-0.00013948349229961354
1.2136807735891502	0.0007379412277863284	0.0007409226884520452	0.0008789588112370874	0.0008805325940868192	0.0009612487781792075	0.0009618916720778881	0.0010496614195865406	0.00104922632380367	0.001236307364062128	0.001233367102744806	0.17758421360264007	0.1753770560799605	-4.9976649526439765e-05	-0.00013966390636549475	-4.999305543124111e-05	-0.00013970975402088914
1.2209938107917835	0.0007375028876370727	0.0007404847511169938	0.0008785625281895201	0.0008801365120184107	0.0009608841015342298	0.000961526875724779	0.0010493357298202736	0.0010489000166755062	0.0012360788150979154	0.0012331364103341025	0.17772507772590104	0.17551615968080458	-4.975766101124324e-05	-0.00013988978047260736	-4.9773993729074206e-05	-0.000139935698623056
1.2283509127223842	0.0007370639807330301	0.0007400462460160342	0.0008781656538276367	0.0008797398383832719	0.0009605188360030447	0.000961161490301702	0.0010490094662768948	0.0010485731353521825	0.0012358497626984112	0.00123290521254936	0.17786617611808764	0.1756554945994715	-4.953938885388087e-05	-0.0001401153319851578	-4.955564862901829e-05	-0.000140161320506621
1.2357523448931043	0.000736624508617597	0.0007396071746854894	0.0008777681892545395	0.0008793425742818947	0.0009601529824346252	0.0009607955166579567	0.0010486826295378312	0.001048245680418715	0.001235620206906255	0.0012326735094436488	0.17800750860546213	0.17579506066424522	-4.9321831031873264e-05	-0.00014034055526856992	-4.933801810808047e-05	-0.00014038661403550923
1.2431983744159416	0.0007361844728513797	0.0007391675386788804	0.0008773701355892292	0.0008789447208306458	0.0009597865416926918	0.0009604289556575917	0.0010483552201977701	0.001047917652473411	0.0012353901477734437	0.0012324413010794926	0.17814907500889668	0.17593485769811248	-4.910498552850029e-05	-0.00014056544465254617	-4.91211001488745e-05	-0.00014061157353764675
1.2506892700123766	0.0007357438750122816	0.00073872733956702	0.0008769714939666865	0.0008785462791618849	0.0009594195146558046	0.0009600618081795035	0.001048027238864736	0.0010475890521279448	0.001235159585361427	0.0012322085875289515	0.17829087514382727	0.17607488551867675	-4.8888850332481915e-05	-0.0001407899944304014	-4.890489273950971e-05	-0.00014083619330473862
1.2582253020230734	0.0007353027166955896	0.0007382865789380942	0.000876572265537976	0.000878147250424034	0.0009590519022174617	0.0009596940751175265	0.0010476986861602147	0.0010472598800074645	0.0012349285197411767	0.0012319753688736948	0.17843290882023233	0.17621514393815613	-4.867342343807535e-05	-0.00014101419885909072	-4.8689393873743714e-05	-0.0001410604675923799
1.2658067424176331	0.0007348609995140662	0.0007378452583977601	0.0008761724514703333	0.0008777476357816836	0.0009586837052861903	0.0009593257573805314	0.0010473695627192074	0.0010469301367506659	0.0012346969509932613	0.0012317416452050766	0.17857517584255556	0.17635563276330693	-4.84587028449085e-05	-0.00014123805215848773	-4.8474601550482777e-05	-0.0001412843906185568
1.2734338648044117	0.0007344187250980442	0.0007374033795692312	0.0008757720529472678	0.0008773474364156925	0.000958314924785649	0.0009589568558925232	0.0010470398691903617	0.0010465998230099083	0.00123446487920794	0.0012315074166242288	0.17871767600969188	0.17649635179539824	-4.8244686557993854e-05	-0.00014146154851155113	-4.826051377412183e-05	-0.00014150795656431292
1.2811069444403917	0.0007339758950955057	0.0007369609440933715	0.0008753710711686581	0.0008769466535232872	0.0009579455616547185	0.0009585873715927352	0.0010467096062360332	0.001046268939451293	0.001234232304485225	0.0012312726832421337	0.1788604091149099	0.17663730083014687	-4.803137258801299e-05	-0.00014168468206465779	-4.804712855478732e-05	-0.00014173115957474836
1.2888262582411194	0.0007335325111721828	0.0007365179536287813	0.0008749695073508474	0.0008765452883181377	0.0009575756168476011	0.0009582173054357243	0.0010463787745323982	0.0010459374867547565	0.0012339992269349747	0.0012310374451796992	0.17900337494582505	0.17677847965769333	-4.781875895078225e-05	-0.00014190744692618718	-4.7834443907768254e-05	-0.0001419539937565495
1.296592084790695	0.000733088575011643	0.0007360744098518914	0.0008745673627267403	0.0008761433420304814	0.00095720509133392	0.0009578466583914738	0.00104604737476955	0.0010456054656141811	0.001233765646676969	0.0012308017025678484	0.179146573284355	0.17691988806254227	-4.760684366766216e-05	-0.00014212983716754835	-4.762245785366881e-05	-0.00014217645317909922
1.3044047043518285	0.0007326440883153818	0.0007356303144570554	0.0008741646385458998	0.0008757408159072071	0.0009568339860988131	0.000957475431445487	0.0010457154076515833	0.001045272876737472	0.0012335315638409947	0.0012305654555476017	0.1792900039066623	0.17706152582351356	-4.739562476530762e-05	-0.00014235184682220847	-4.7411168418609595e-05	-0.00014239853187442142
1.312264398875954	0.0007321990528029135	0.0007351856691566384	0.0008737613360746507	0.0008753377112119524	0.000956462302143036	0.000957103625598888	0.001045382873896701	0.0010449397208466661	0.0012332969785669218	0.0012303287042701521	0.1794336665831131	0.17720339271370827	-4.718510027592465e-05	-0.000142573469886359	-4.7200573634248455e-05	-0.0001426202238370422
1.320171452013404	0.0007317534702118649	0.0007347404756811088	0.0008733574565961715	0.0008749340292252078	0.0009560900404830553	0.0009567312418685165	0.001045049774237293	0.00104460599867802	0.0012330618910047911	0.0012300914488969528	0.1795775610782176	0.1773454885004478	-4.697526823684711e-05	-0.00014279470031763886	-4.6990671537246176e-05	-0.00014284152302265762
1.3281261491236485	0.0007313073422980641	0.0007342947357791368	0.0008729530014106	0.0008745297712444152	0.0009557172021511552	0.0009563582812870354	0.001044716109420063	0.0010442717109821178	0.0012328263013148975	0.0012298536895998073	0.17972168715060668	0.177487812945238	-4.676612669048119e-05	-0.00014301553203455164	-4.678146016975221e-05	-0.0001430624233492439
1.3361287772855897	0.0007308606708356338	0.0007338484512176746	0.0008725479718351252	0.0008741249385840569	0.0009553437881955352	0.000955984744903021	0.0010443818802061005	0.0010439368585239532	0.0012325902096678662	0.0012296154265609368	0.17986604455296382	0.17763036580371652	-4.655767368596381e-05	-0.00014323595892173913	-4.6572937579439366e-05	-0.0001432829186968354
1.3441796253079266	0.0007304134576170852	0.000733401623782062	0.0008721423692040918	0.0008737195325757745	0.0009549697996803899	0.0009556106337810694	0.0010440470873709785	0.0010436014420830435	0.0012323536162447465	0.001229376659973078	0.18001063303197642	0.17777314682560236	-4.634990727588745e-05	-0.00014345597481926764	-4.636510181892095e-05	-0.0001435030029058315
1.352278983739575	0.0007299657044534102	0.000732954255276112	0.0008717361948691046	0.0008733135545684488	0.0009545952376860603	0.0009552359490018975	0.0010437117317048748	0.0010432654624535139	0.0012321165212370929	0.00122913739003957	0.18015545232829677	0.17791615575465272	-4.61428255183402e-05	-0.00014367557352951144	-4.615795094622954e-05	-0.00014372266977843995
1.3604271448801535	0.0007295174131741739	0.000732506347522206	0.0008713294501991176	0.0008729070059283231	0.0009542201033090807	0.0009548606916624417	0.0010433758140126483	0.0010429289204442094	0.0012318789248470503	0.0012288976169744297	0.1803005021764914	0.17805939232860551	-4.593642647826579e-05	-0.0001438947488207054	-4.5951483024817e-05	-0.0001439419130783437
1.3686244027905345	0.0007290685856276062	0.0007320579023613885	0.0008709221365805447	0.0008724998880390772	0.0009538443976623095	0.0009544848628759599	0.0010430393351139483	0.0010425918168787906	0.0012316408272874393	0.001228657341002443	0.18044578230498595	0.17820285627915475	-4.573070822476433e-05	-0.00014411349441836863	-4.574569612322832e-05	-0.00014416072652953527
1.3768710533034536	0.0007286192236807011	0.0007316089216534589	0.0008705142554173596	0.0008720922023019521	0.0009534681218750205	0.0009541084637721365	0.0010427022958433138	0.0010422541525958258	0.0012314022287818443	0.0012284165623592585	0.18059129243601954	0.1783465473318685	-4.552566883200826e-05	-0.0001443318040084962	-4.5540588315330643e-05	-0.00014437910381698282
1.3851673940341884	0.0007281693292193059	0.0007311594072770673	0.0008701058081311973	0.0008716839501358446	0.0009530912770930192	0.0009537314954971814	0.0010423646970502756	0.0010419159284488961	0.0012311631295646962	0.0012281752812914619	0.18073703228559326	0.17849046520615258	-4.5321306379235426e-05	-0.00014454967123675444	-4.5336157680153644e-05	-0.0001445970385858253
1.3935137243912972	0.0007277189041482153	0.0007307093611298104	0.0008696967961614551	0.0008712751329774058	0.0009527138644787356	0.0009533539592139379	0.0010420265395994525	0.0010415771453067125	0.0012309235298813687	0.0012279334980566726	0.18088300156341827	0.1786346096152206	-4.511761895156091e-05	-0.0001447670897115061	-4.513240230182014e-05	-0.00014481452444140008
1.4019103455874267	0.0007272679503912737	0.0007302587851283248	0.0008692872209653945	0.0008708657522811478	0.0009523358852113267	0.0009529758561019831	0.001041687824370662	0.0010412378040531903	0.0012306834299882592	0.001227691212923634	0.1810291999728763	0.1787789802660122	-4.4914604639754996e-05	-0.0001449840530025892	-4.492932027001795e-05	-0.00014503155495018683
1.410357560650181	0.0007268164698914547	0.0007298076812083789	0.0008688770840182462	0.0008704558095195461	0.0009519573404867754	0.0009525971873577314	0.001041348552259011	0.0010408979055875696	0.0012304428301528792	0.0012274484261722955	0.1811756272109556	0.1789235768591629	-4.471226153828639e-05	-0.00014520055463498882	-4.472690967927129e-05	-0.00014524812363736483
1.4188556744330574	0.0007263644646109749	0.000729356051324978	0.0008684663868133233	0.0008700453061831431	0.0009515782315180247	0.0009522179541945444	0.00104100872417501	0.001040557450824513	0.0012302017306539505	0.0012272051380939088	0.181322282968196	0.1790683990889476	-4.451058774739697e-05	-0.00014541658809552604	-4.45251686292808e-05	-0.00014546422398806214
1.4274049936264492	0.0007259119365313763	0.0007289038974524481	0.0008680551308621064	0.0008696342437806536	0.0009511985595350434	0.000951838157842831	0.0010406683410446595	0.0010402164406942162	0.0012299601317814816	0.0012269613489911172	0.1814691669286468	0.17921344664323632	-4.430958137296298e-05	-0.00014563214683205317	-4.4324095225090065e-05	-0.00014567984944763301
1.4360058267687137	0.0007254588876536271	0.0007284512215845426	0.0008676433176943594	0.0008692226238390727	0.0009508183257849635	0.0009514577995501553	0.0010403274038095888	0.0010398748761424968	0.0012297180338368702	0.0012267170591780435	0.18161627876983466	0.17935871920342403	-4.410924052581505e-05	-0.0001458472242511777	-4.4123687576828885e-05	-0.000145894993420298
1.4446584842573071	0.0007250053199982168	0.00072799802573453	0.0008672309488582365	0.0008688104479037731	0.0009504375315321579	0.0009510768805813422	0.00103998591342711	0.0010395327581309117	0.0012294754371329898	0.0012264722689803822	0.18176361816266126	0.17950421644440057	-4.3909563321495315e-05	-0.00014606181371731863	-4.3923943799560605e-05	-0.00014610964926917158
1.453363278359986	0.0007245512356052539	0.0007275443119353005	0.0008668180259203852	0.0008683977175386154	0.0009500561780583828	0.0009506954022185876	0.0010396438708703698	0.0010391900876368604	0.0012292323419942834	0.0012262269787354967	0.1819111847713958	0.17964993803449128	-4.371054788065987e-05	-0.00014627590855406658	-4.3724862013622134e-05	-0.00014632381031678965
1.4621205232260774	0.000724096636534562	0.0007270900822394515	0.0008664045504660514	0.000867984434326055	0.0009496742666628487	0.0009503133657615592	0.0010393012771284325	0.0010388468656536895	0.0012289887487568567	0.0012259811887925078	0.18205897825360629	0.17979588363540414	-4.351219232955755e-05	-0.00014648950204512734	-4.35264403439925e-05	-0.0001465374698426114
1.470930534897817	0.0007236415248657759	0.0007266353387193954	0.0008659905240991885	0.00086757059986725	0.0009492917986623573	0.0009499307725275201	0.0010389581332063869	0.0010385030931907937	0.001228744657768568	0.001225734899512389	0.182206998260099	0.17994205290216736	-4.331449479878097e-05	-0.00014670258743060272	-4.3328676921854103e-05	-0.00014675062108890358
1.4797936313217521	0.0007231859026984406	0.0007261800834674498	0.0008655759484425564	0.0008671562157821578	0.0009489087753913919	0.0009495476238514	0.0010386144401254589	0.0010381587712737284	0.001228500069389123	0.0012254881112680545	0.18235524443488266	0.1800884454831007	-4.3117453425119134e-05	-0.00014691515791281917	-4.313156988240002e-05	-0.0001469632572525803
1.48871013236022	0.000722729772152109	0.0007257243185959435	0.00086516082513784	0.0008667412837096586	0.0009485251982022247	0.0009491639210859604	0.0010382701989231132	0.0010378139009443212	0.0012282549839901695	0.0012252408244444698	0.18250371641509774	0.18023506101973874	-4.292106634901094e-05	-0.0001471272066471685	-4.293511736521566e-05	-0.0001471753714863966
1.4976803598028874	0.0007222731353664417	0.0007252680462373058	0.0008647451558457576	0.0008663258053076571	0.0009481410684650535	0.0009487796656018598	0.0010379254106531674	0.0010374684832607766	0.0012280094019553995	0.0012249930394387309	0.18265241383096234	0.1803818991467897	-4.272533171670312e-05	-0.0001473387267501014	-4.273931751715837e-05	-0.0001473869569088293
1.5067046373783677	0.0007218159945012979	0.0007248112685441702	0.0008643289422461471	0.0008659097822531781	0.0009477563875680693	0.0009483948587877673	0.0010375800763858978	0.0010371225192977718	0.0012277633236806292	0.0012247447566601634	0.18280133630574713	0.18052895949207987	-4.253024767948699e-05	-0.0001475497112957136	-4.254416848852721e-05	-0.00014759800659064348
1.5157832907659001	0.0007213583517368449	0.0007243539876894757	0.0008639121860381098	0.0008654932162424958	0.0009473711569176087	0.0009480095020504978	0.0010372341972081475	0.001036776010146591	0.001227516749573911	0.0012244959765304291	0.18295048345567402	0.18067624167650104	-4.233581239308781e-05	-0.00014776015331377512	-4.234966843379845e-05	-0.00014780851355733482
1.5249166476071065	0.0007209002092736465	0.0007238962058665593	0.0008634948889400938	0.0008650761089912339	0.0009469853779382337	0.0009476235968151136	0.0010368877742234388	0.001036428956915212	0.001227269680055624	0.001224246699483614	0.18309985488989725	0.1808237453139424	-4.214202401905953e-05	-0.00014797004579425455	-4.21558155145052e-05	-0.00014801847079906616
1.5341050375178134	0.0007204415693327746	0.000723437925289262	0.00086307705269001	0.000864658462234474	0.0009465990520728585	0.0009472371445250066	0.001036540808552082	0.001036081360728434	0.0012270221155585709	0.0012239969259663281	0.1832494502104368	0.18097147001126124	-4.194888072335534e-05	-0.00014817938168232292	-4.196260789595535e-05	-0.00014822787125862158
1.5433487920999491	0.0007199824341558949	0.0007229791481920274	0.0008626586790453448	0.0008642402777268618	0.0009462121807828574	0.0009468501466420636	0.0010361933013312808	0.0010357332227279735	0.0012267740565280755	0.0012237466564378073	0.1833992690121158	0.18111941536820714	-4.175638067670934e-05	-0.0001483881538795473	-4.177004374808502e-05	-0.00014843670783493135
1.5526482449535108	0.0007195228060053773	0.0007225198768299982	0.0008622397697832696	0.0008638215572427333	0.0009458247655481841	0.0009464626046467296	0.001035845253715256	0.00103538454407259	0.0012265255034220853	0.0012234958913700065	0.1835493108825159	0.18126758097737336	-4.156452205475447e-05	-0.00014859635524411274	-4.1578121246520217e-05	-0.0001486449733861528
1.5620037316886017	0.0007190626871643931	0.0007220601134791203	0.0008618203267007555	0.0008634023025762068	0.0009454368078674789	0.0009460745200381576	0.0010354966668753543	0.00103503532593819	0.00122627645671127	0.0012232446312477102	0.18369957540191606	0.18141596642414676	-4.137330303893155e-05	-0.00014880397859359795	-4.138683857152908e-05	-0.00014885266072595105
1.5714155899375468	0.0007186020799370147	0.0007215998604362472	0.0008614003516146794	0.0008629825155413146	0.0009450483092581728	0.0009456858943342907	0.0010351475420001502	0.0010346855695179422	0.0012260269168791237	0.0012229928765686243	0.18385006214323132	0.1815645712866393	-4.1182721814657375e-05	-0.00014901101669892447	-4.119619390802187e-05	-0.00014905976262330478
1.580884159367074	0.0007181409866483166	0.0007211391200192313	0.0008609798463619393	0.0008625621979720967	0.0009446592712566273	0.0009452967290720131	0.0010347978802955754	0.0010343352760223883	0.0012257768844220634	0.0012227406278434755	0.18400077067196485	0.18171339513564086	-4.099277657217126e-05	-0.00014921746228666044	-4.1006185446314236e-05	-0.00014926627180517071
1.5904097816905756	0.0007176794096444785	0.0007206778945670363	0.0008605588127995629	0.0008621413517227212	0.0009442696954182268	0.0009449070258072186	0.0010344476829850142	0.0010339844466795607	0.001225526359849524	0.0012224878855961244	0.18415170054613916	0.1818624375345677	-4.080346550745795e-05	-0.00014942330804240678	-4.081681138114884e-05	-0.00014947218095273662
1.5999928006804371	0.0007172173512928866	0.00072021618643983	0.0008601372528048302	0.0008617199786676058	0.0009438795833174986	0.0009445167861149809	0.0010340969513094383	0.001033633082735097	0.0012252753436840763	0.0012222346503636624	0.18430285131624913	0.1820116980393859	-4.061478682042957e-05	-0.0001496285466039693	-4.062806991145945e-05	-0.00014967748270036663
1.6096335621804478	0.0007167548139822308	0.0007197539980190949	0.0008597151682753765	0.0008612980807015184	0.0009434889365482424	0.000944126011589627	0.0010337456865275145	0.0010332811854523517	0.0012250238364615198	0.0012219809226965087	0.1844542225252044	0.18216117619857217	-4.042673871657021e-05	-0.0001498331705674094	-4.043995924315341e-05	-0.00014988216964570422
1.6193324141182788	0.0007162918001226168	0.0007192913317077247	0.0008592925611293127	0.0008608756597396947	0.0009430977567236199	0.0009437347038448567	0.0010333938899157093	0.00103292875611252	0.0012247718387309876	0.0012217267031585253	0.18460581370825802	0.18231087155306056	-4.0239319405520335e-05	-0.00015003717248157633	-4.025247758493444e-05	-0.00015008623433421242
1.6290897065180392	0.0007158283121456569	0.0007188281899301299	0.0008588694333053396	0.0008604527177179594	0.0009427060454763108	0.0009433428645138947	0.0010330415627684275	0.001032575796014745	0.0012245193510550527	0.0012214719923271185	0.1847576243929632	0.18246078363616045	-4.005252710163887e-05	-0.00015024054484971683	-4.0065623150536966e-05	-0.0001502896692668343
1.6389057915129117	0.0007153643525045848	0.0007183645751323434	0.0008584457867628605	0.0008600292565928371	0.0009423138044585943	0.0009429504952495701	0.0010326887063981042	0.0010322223064762432	0.0012242663740098308	0.001221216790793343	0.184909654099098	0.18261091197351972	-3.986636002503707e-05	-0.0001504432801335276	-3.987939415937142e-05	-0.00015049246690279627
1.6487810233578566	0.000714899923674349	0.0007179004897821168	0.0008580216234820928	0.0008596052783416652	0.0009419210353424846	0.0009425575977244553	0.0010323353221353476	0.0010318682888324155	0.0012240129081850933	0.0012209610991620041	0.1850619023386328	0.18276125608305707	-3.968081640023935e-05	-0.00015064537074813145	-3.969378883541402e-05	-0.00015069461965513953
1.6587157584424002	0.000714435028151723	0.0007174359363690306	0.0008575969454642024	0.0008591807849627114	0.0009415277398198393	0.0009421641736309682	0.0010319814113290391	0.0010315137444369656	0.0012237589541843643	0.0012207049180517776	0.18521436861563426	0.18291181547490515	-3.9495894455413016e-05	-0.00015084680905835812	-3.9508805406818226e-05	-0.00015089611988883256
1.6687103553034934	0.000713969668455402	0.0007169709174045976	0.0008571717547313911	0.0008587557784752987	0.0009411339196025123	0.0009417702246815209	0.0010316269753464576	0.0010311586746620334	0.0012235045126250319	0.0012204482480953017	0.18536705242623452	0.1830625896513519	-3.9311592424748354e-05	-0.0001510475873882644	-3.9324442106268565e-05	-0.00015109695992213124
1.6787651746384535	0.0007135038471261188	0.0007165054354223674	0.0008567460533270467	0.0008583302609199055	0.0009407395764224145	0.000941375752608614	0.001031272015573408	0.0010308030808982946	0.001223249584138462	0.0012201910899393013	0.18551995325855725	0.18321357810678213	-3.9127908547299806e-05	-0.00015124769801619364	-3.9140697172743155e-05	-0.0001512971320332679
1.6888805793179813	0.0007130375667267371	0.000716039492978029	0.0008563198433158288	0.0008579042343583058	0.000940344712031691	0.0009409807591649519	0.0010309165334143262	0.0010304469645550922	0.001222994169370098	0.0012199334442446813	0.1856730705926629	0.18336478032760714	-3.894484106536922e-05	-0.00015144713316839198	-3.895756884842588e-05	-0.00015149662844798906
1.6990569343992543	0.0007125708298423625	0.0007155730926495209	0.0008558931267838157	0.0008574777008736639	0.0009399493282028158	0.0009405852461236011	0.0010305605302924124	0.0010300903270605633	0.0012227382689795805	0.0012196753116866554	0.18582640390047517	0.1835161957922276	-3.87623882272814e-05	-0.00015164588502980525	-3.877505538014969e-05	-0.00015169544134563395
1.7092946071391046	0.0007121036390804462	0.0007151062370371313	0.0008554659058385999	0.0008570506625706711	0.0009395534267287131	0.000940189215278074	0.0010302040076497557	0.001029733169861737	0.0012224818836408472	0.0012194166929548342	0.1859799526457474	0.18366782397093614	-3.8580548285836735e-05	-0.00015184394573769522	-3.8593155020534564e-05	-0.00015189356286268718
1.7195939670072704	0.0007116359970708905	0.0007146389287636077	0.00085503818260942	0.0008566231215756567	0.0009391570094228846	0.0009397926684424688	0.0010298469669474358	0.0010293754944246977	0.001222225014042251	0.001219157588753361	0.18613371628396452	0.18381966432590485	-3.839931949794345e-05	-0.00015204130737997423	-3.841186602628055e-05	-0.00015209098508642271
1.7299553856997325	0.0007111679064661557	0.0007141711704742623	0.0008546099592472773	0.0008561950800367143	0.0009387600781195396	0.0009393956074515864	0.0010294894096656737	0.0010290173022346643	0.001221967660886672	0.0012188979998010053	0.1862876942623115	0.1839717163110716	-3.821870012524209e-05	-0.00015223796199781425	-3.823118665859104e-05	-0.0001522877000562639
1.7403792371521247	0.0007106993699413661	0.00071370296483708	0.0008541812379250582	0.0008557665401238083	0.0009383626346737085	0.0009389980341610629	0.0010291313373039376	0.001028658594796148	0.00122170982489163	0.0012186379268312867	0.18644188601959172	0.1841239793721275	-3.803868843472308e-05	-0.00015243390158731218	-3.805111518311033e-05	-0.00015248369976317289
1.7508658975532332	0.0007102303901944134	0.0007132343145428199	0.0008537520208376508	0.0008553375040289078	0.0009379646809613648	0.0009385999504474906	0.0010287727513810653	0.0010282993736330532	0.0012214515067893895	0.001218377370592581	0.18659629098616742	0.18427645294641604	-3.785928269740141e-05	-0.00015262911809482693	-3.787164987057584e-05	-0.00015267897615231507
1.76141574535857	0.0007097609699460705	0.0007127652223051333	0.0008533223102020675	0.000854907973966109	0.0009375662188795629	0.0009382013582085352	0.0010284136534354082	0.0010279396402888164	0.001221192707327091	0.0012181163318482407	0.18675090858391133	0.18442913646288656	-3.768048118926032e-05	-0.00015282360342008805	-3.769278899639489e-05	-0.00015287352112119956
1.7720291613040315	0.0007092911119400947	0.000712295690860662	0.0008528921082575693	0.0008544779521717473	0.0009371672503465438	0.0009378022593630681	0.0010280540450249363	0.001027579396326531	0.0012209334272668476	0.0012178548113767134	0.1869057382261234	0.1845820293420384	-3.7502282190349234e-05	-0.00015301734941225442	-3.751453084054751e-05	-0.00015306732651873545
1.7827065284196406	0.0007088208189433363	0.0007118257229691498	0.0008524614172657892	0.0008540474409045242	0.0009367677773018919	0.0009374026558512865	0.0010276939277273792	0.0010272186433290676	0.00122067366738588	0.0012175928099716507	0.18706077931747417	0.18473513099584823	-3.732468398535277e-05	-0.0001532103478725233	-3.733687368663585e-05	-0.00015326038414181786
1.7934482320433673	0.0007083500937458433	0.0007113553214135515	0.000852030239510845	0.000853616442445634	0.0009363678017066297	0.000937002549634866	0.0010273333031403488	0.0010268573828992138	0.001220413428476614	0.0012173303284420246	0.18721603125395317	0.18488844082771047	-3.714768486404174e-05	-0.00015340259055546257	-3.715981582381317e-05	-0.0001534526857425722
1.8042546598350382	0.0007078789391609778	0.0007108844890001414	0.0008515985772994766	0.0008531849590988864	0.0009359673255433665	0.0009366019426970409	0.0010269721728814582	0.001026495616659778	0.0012201527113468117	0.0012170673676122578	0.1873714934227754	0.1850419582323585	-3.69712831202601e-05	-0.0001535940691645976	-3.698335554607607e-05	-0.00015364422302516223
1.8151262017903238	0.0007074073580255173	0.000710413228558622	0.000851166432961163	0.0008527529931908188	0.0009355663508164153	0.0009362008370427745	0.0010266105385884738	0.0010261333462537508	0.0012198915168196863	0.0012168039283223257	0.18752716520235124	0.1851956825958385	-3.679547705248698e-05	-0.00015378477535493706	-3.680749115058529e-05	-0.00015383498763918424
1.8260632502548164	0.0007069353531997663	0.0007099415429422357	0.0008507338088482486	0.0008523205470708396	0.0009351648795519294	0.0009357992346988731	0.001026248401919411	0.0010257705733444115	0.001219629845734019	0.0012165400114278872	0.18768304596218116	0.18534961329540478	-3.662026496396159e-05	-0.00015397470073294506	-3.663222094007351e-05	-0.00015402497118904845
1.8370661999381863	0.000706462927567668	0.0007094694350278707	0.0008503007073360595	0.0008518876231113409	0.0009347629137980192	0.0009353971377141082	0.001025885764552698	0.0010254072996154614	0.0012193676989442784	0.0012162756178004043	0.18783913506283847	0.1855037496994721	-3.6445645162065665e-05	-0.0001541638368538767	-3.645754322156858e-05	-0.00015421416522859444
1.848135447928429	0.0007059900840369115	0.0007089969077161764	0.0008498671308230445	0.0008514542237078314	0.0009343604556249026	0.0009349945481593578	0.001025522628187291	0.0010250435267711573	0.001219105077320751	0.0012160107483272567	0.18799543185586529	0.18565809116754317	-3.6271615958698156e-05	-0.00015435217522330458	-3.628345630659474e-05	-0.00015440256126175722
1.8592713937061955	0.0007055168255390426	0.0007085239639316673	0.0008494330817308907	0.000851020351279054	0.0009339575071250137	0.0009345914681277258	0.0010251589945427953	0.0010246792565364487	0.0012188419817496467	0.0012157454039118738	0.18815193568371094	0.1858126370501615	-3.609817567060136e-05	-0.0001545397072980903	-3.610995851117266e-05	-0.00015459015074259508
1.8704744391592067	0.0007050431550295749	0.0007080506066228432	0.0008489985625046569	0.0008505860082671182	0.000933554070413148	0.0009341878997346829	0.001024794865359626	0.0010243144906571045	0.0012185784131332354	0.0012154795854738489	0.18830864587968624	0.18596738668883062	-3.592532261845194e-05	-0.00015472642448255414	-3.593704815502835e-05	-0.00015477692507120944
1.8817449885967616	0.000704569075488105	0.0007075768387622952	0.0008485635756128938	0.0008501511971376342	0.0009331501476265922	0.0009337838451182068	0.0010244302423991116	0.0010239492308998471	0.001218314372389965	0.0012152132939490653	0.1884655617678714	0.18612233941594053	-3.575305512711069e-05	-0.00015491231812916895	-3.576472356356386e-05	-0.00015496287560262667
1.8930834487643238	0.0007040945899184139	0.0007071026633468133	0.0008481281235477709	0.0008497159203798264	0.0009327457409252641	0.0009333793064388778	0.0010240651274436466	0.001023583479052488	0.001218049860454589	0.0012149465302898265	0.1886226826630694	0.1862774945547256	-3.558137152733648e-05	-0.00015509737954599867	-3.5592983065962924e-05	-0.00015514799363797183
1.9044902288582053	0.000703619701348586	0.0007066280833975078	0.0008476922088252192	0.0008492801805066696	0.0009323408524918052	0.0009329742858800642	0.001023699522296816	0.0010232172369240467	0.0012177848782782828	0.001214679295464971	0.18878000787071994	0.18643285141916227	-3.5410270152858025e-05	-0.00015528159998332014	-3.5421824995142404e-05	-0.0001553322704241078
1.9159657405403292	0.0007031444128311238	0.0007061531019599169	0.0008472558339850456	0.0008488439800550206	0.0009319354845317886	0.0009325687856480193	0.0010233334287835401	0.001022850506344921	0.001217519426828777	0.0012144115904600102	0.1889375366868418	0.186588409313944	-3.5239749341553495e-05	-0.0001554649706392297	-3.5251247689882526e-05	-0.00015551569716318325
1.9275103979530908	0.0007026687274430529	0.0007056777221041201	0.0008468190015910649	0.0008484073215857468	0.000931529639273784	0.0009321628079720196	0.001022966848750207	0.0010224832891669931	0.0012172535070904902	0.0012141434162772522	0.18909526839797183	0.18674416753438153	-3.5069807437532186e-05	-0.00015564748266808093	-3.5081249492495414e-05	-0.0001556982650015859
1.9391246177343011	0.000702192648286038	0.000705201946924851	0.000846381714231234	0.0008479702076838529	0.0009311233189695214	0.0009317563551045155	0.001022599784064796	0.0010221155872637742	0.0012169871200646402	0.0012138747739359205	0.18925320228107206	0.18690012536634348	-3.49004427872418e-05	-0.00015582912716344266	-3.491182874909571e-05	-0.00015587996503158008
1.9508088190322228	0.0007017161784865008	0.0007047257795416113	0.0008459439745177868	0.0008475326409586155	0.0009307165258940439	0.0009313494293212641	0.0010222322366170422	0.001021747402530542	0.0012167202667693934	0.0012136056644723007	0.1894113376034807	0.18705628208618577	-3.473165374246606e-05	-0.00015600989517097763	-3.474298381121038e-05	-0.00015606078829757952
1.9625634235206988	0.0007012393211957253	0.0007042492230987862	0.0008455057850873498	0.0008470946240437083	0.0009303092623458048	0.000930942032921446	0.001021864208318551	0.0010213787368844878	0.001216452948239973	0.001213336088939852	0.189569673622842	0.18721263696070087	-3.456343865931161e-05	-0.00015618977768375175	-3.457471303400933e-05	-0.00015624072578851456
1.9743888554143678	0.0007007620795899812	0.0007037722807657601	0.0008450671486010915	0.000846656159597345	0.0009299015306468453	0.0009305341682278375	0.0010214957011029473	0.001021009592264844	0.0012161851655288082	0.001213066048409352	0.1897282095870204	0.18736918924701887	-3.4395795898020665e-05	-0.0001563687656414292	-3.440701477748498e-05	-0.0001564197684430224
1.9862855414839768	0.0007002844568706252	0.000703294955737026	0.0008446280677448443	0.0008462172503024008	0.0009294933331428956	0.0009301258375869019	0.0010211267169260223	0.0010206399706330302	0.0012159169197056502	0.0012127955439690257	0.1898869447340554	0.18752593819256527	-3.422872382302655e-05	-0.00015654684992977286	-3.423988740566819e-05	-0.00015659790714506183
1.9982539110717792	0.0006998064562642331	0.0007028172512323076	0.0008441885452292436	0.0008457778988665561	0.0009290846722035545	0.0009297170433689823	0.0010207572577658535	0.001020269873972794	0.0012156482118577238	0.0012125245767246726	0.19004587829205433	0.18768288303496897	-3.40622208029398e-05	-0.00015672402138133812	-3.4073329286544995e-05	-0.0001567751327242184
2.010294396107033	0.000699328081022701	0.0007023391704966677	0.0008437485837898578	0.0008453381080224182	0.0009286755502223882	0.0009293077879683931	0.0010203873256229748	0.0010198993042903534	0.0012153790430898368	0.0012122531477998014	0.19020500947916377	0.18784002300201563	-3.389628521147103e-05	-0.00015690027077830404	-3.39073387927713e-05	-0.00015695143595814698
2.0224074311215867	0.0006988493344233658	0.0007018607168006347	0.00084330818618732	0.0008448978805276699	0.0009282659696170933	0.0009288980738035996	0.0010200169225204863	0.001019528263614532	0.0012151094145245365	0.001211981258335774	0.19036433750346157	0.18799735731154585	-3.3730915425335406e-05	-0.00015707558884364703	-3.374191430111778e-05	-0.0001571268075698795
2.0345934532655616	0.0006983702197691241	0.0007013818934403056	0.0008428673552074711	0.0008444572191651939	0.0009278559328296438	0.0009284879033173232	0.0010196460505042342	0.0010191567539969092	0.0012148393273022293	0.0012117089094919298	0.1905238615629135	0.18815488517141124	-3.356610982653552e-05	-0.00015724996625082754	-3.3577054192684974e-05	-0.0001573012382288519
2.0468529023231294	0.000697890740388544	0.0007009027037374757	0.0008424260936614907	0.0008440161267432083	0.0009274454423264018	0.0009280772789767157	0.0010192747116429168	0.0010187847775119704	0.0012145687825813284	0.0012114361024457313	0.19068358084527265	0.1883126057794017	-3.340186680107077e-05	-0.00015742339361807245	-3.341275685277145e-05	-0.0001574747185498493
2.059186220728381	0.0006974108996359826	0.0007004231510397476	0.0008419844043860279	0.0008435746060954125	0.0009270345005982953	0.0009276662032734705	0.0010189029080282647	0.0010184123362572347	0.0012142977815383798	0.0012111628383928924	0.1908434945280419	0.1884705183231528	-3.323818473818796e-05	-0.00015759586150421168	-3.324902067082525e-05	-0.00015764723909286738
2.0715938535812968	0.0006969307008917086	0.0006999432387206542	0.0008415422902433537	0.000843132660081118	0.0009266231101609502	0.0009272546787239973	0.0010185306417751616	0.0010180394323534168	0.0012140263253682135	0.0012108891185475276	0.19100360177836037	0.18862862198009012	-3.3075062032643376e-05	-0.0001577673604195029	-3.308584404061038e-05	-0.0001578187903633621
2.084076248663807	0.0006964501475620117	0.0006994629701797711	0.0008410997541214809	0.0008426902915853804	0.0009262112735548119	0.0009268427078695319	0.0010181579150217916	0.001017666067944561	0.00121375441528407	0.0012106149441422805	0.19116390175295433	0.18878691591735677	-3.29124970832248e-05	-0.00015793788081799875	-3.292322535986686e-05	-0.0001579893628105289
2.0966338564559543	0.0006959692430793252	0.0006989823488428404	0.0008406567989343067	0.0008422475035191451	0.0009257989933453164	0.0009264302932763195	0.001017784729929813	0.0010172922451982013	0.0012134820525177455	0.0012103403164284699	0.1913243935980809	0.18894539929173812	-3.2750488291606594e-05	-0.00015810741309235654	-3.276116303064375e-05	-0.00015815894682871812
2.109267130152151	0.0006954879909023484	0.0006985013781618889	0.0008402134276217646	0.0008418042988193882	0.0009253862721230405	0.0009260174375357182	0.0010174110886844738	0.0010169179663054966	0.0012132092383197468	0.001210065236676238	0.19148507644940377	0.18910407124958042	-3.2589034064868516e-05	-0.00015827594758552332	-3.2599655459077115e-05	-0.00015832753275646372
2.1219765256775314	0.0006950063945161556	0.0006980200616153438	0.000839769643149947	0.0008413606804492501	0.0009249731125038106	0.0009256041432643868	0.0010170369934947797	0.0010165432334813926	0.0012129359739594012	0.0012097897061746812	0.1916459494319652	0.18926293092672974	-3.2428132814107946e-05	-0.00015844347458346397	-3.243870105541086e-05	-0.00015849511087553947
2.1347625017044103	0.0006945244574323255	0.0006975384027081566	0.0008393254485112492	0.0008409166513981763	0.0009245595171288909	0.0009251904131043926	0.0010166624465936319	0.0010161680489647583	0.001212662260725035	0.0012095137262319983	0.19180701166008382	0.18942197744844952	-3.2267782953863955e-05	-0.00015860998431277418	-3.227829823410078e-05	-0.00015866167141198595
2.147625519668832	0.0006940421831890545	0.0006970564049719233	0.0008388808467245185	0.0008404722146820631	0.0009241454886651051	0.0009247762497233947	0.0010162874502379995	0.001015792415018556	0.0012123880999240935	0.0012092372981756347	0.19196826223730037	0.18958120992935532	-3.21079829035259e-05	-0.0001587754669468977	-3.2118445413523156e-05	-0.00015882720453455623
2.160566043787228	0.0006935595753512787	0.0006965740719650007	0.0008384358408351821	0.0008400273733433887	0.0009237310298049925	0.0009243616558147599	0.001015912006709041	0.0010154163339299615	0.001212113492883301	0.0012089604233524352	0.19212970025628093	0.1897406274733235	-3.194873108600116e-05	-0.00015893991259940954	-3.195914101669639e-05	-0.00015899170035724164
2.1735845410731627	0.0006930766375107951	0.0006960914072726338	0.000837990433915406	0.0008395821304513665	0.0009233161432669641	0.0009239466340977323	0.001015536118312286	0.0010150398080105575	0.0012118384409487957	0.0012086831031287756	0.19229132479875322	0.1899002291734434	-3.1790025928409016e-05	-0.00015910331132748534	-3.180038346984465e-05	-0.00015915514893277694
2.1866814813541975	0.0006925933732863832	0.0006956084145070711	0.0008375446290642215	0.0008391364891020847	0.0009229008317954403	0.0009235311873175832	0.0010151597873777605	0.0010146628395964476	0.0012115629454862863	0.0012084053388907274	0.1924531349354198	0.19006001411190362	-3.163186586236516e-05	-0.00015926565313265084	-3.164217120384116e-05	-0.00015931754025899636
2.199857337288837	0.000692109786323925	0.0006951250973076914	0.0008370984294076717	0.0008386904524186428	0.0009224850981610041	0.0009231153182457476	0.0010147830162601707	0.0010142854310484406	0.001211287007881194	0.001208127132044192	0.19261512972590825	0.190219981359958	-3.147424932305881e-05	-0.00015942692795645197	-3.14845026536531e-05	-0.00015947886427641889
2.213112584383593	0.0006916258802965261	0.0006946414593411255	0.0008366518380989618	0.0008382440235513074	0.0009220689451605603	0.0009226990296799874	0.0010144058073390365	0.0010139075847521869	0.0012110106295388106	0.0012078484840150625	0.19277730821866287	0.19038012997781462	-3.131717474969681e-05	-0.0001595871256821202	-3.1327376257932193e-05	-0.0001596391108653339
2.2264477010101436	0.000691141658904642	0.0006941575043013766	0.0008362048583186049	0.0008377972056776462	0.0009216523756174817	0.000922282324444542	0.0010140281630188492	0.0010135293031183403	0.0012107338118844371	0.0012075693962493622	0.19293966945086818	0.19054045901457706	-3.1160640585642385e-05	-0.00015974623613512762	-3.117079045927146e-05	-0.0001597982698472722
2.2398631684225956	0.0006906571258761958	0.0006936732359099451	0.0008357574932745574	0.0008373500020026785	0.0009212353923817632	0.0009218652053902839	0.0010136500857292478	0.0010131505885827223	0.0012104565563635468	0.001207289870213411	0.19310221244840217	0.1907009675081687	-3.100464527858171e-05	-0.00015990424908385314	-3.101474370488522e-05	-0.00015995633098825346
2.2533594707748548	0.0006901722849667081	0.0006931886579159537	0.0008353097462023666	0.0008369024157590235	0.000920817998330166	0.0009214476753948539	0.001013271577925148	0.0010127714436064775	0.0012101788644419311	0.0012070099073939716	0.19326493622572716	0.19086165448525497	-3.084918727958713e-05	-0.00016006115423433664	-3.0859234445415606e-05	-0.00016011328399212488
2.2669370951380965	0.0006896871399594111	0.0006927037740962702	0.000834861620365331	0.0008364544502070366	0.0009204001963663988	0.000921029737362849	0.0010128926420869253	0.001012391870676213	0.0012099007376058543	0.001206729509298394	0.193427839785817	0.1910225189611485	-3.069426504345718e-05	-0.00016021694123236063	-3.070426113540442e-05	-0.00016026911850325343
2.2805965315183476	0.0006892016946653825	0.0006922185882556328	0.000834413119054626	0.0008360061086349714	0.0009199819894212509	0.0009206113942259459	0.0010125132807205606	0.001012011872304185	0.0012096221773622133	0.001206448677454791	0.19359092212008971	0.1911835599397507	-3.053987703039579e-05	-0.00016037159967108305	-3.054982223388292e-05	-0.00016042382410855205
2.294338272874165	0.000688715952923665	0.0006917331042267747	0.000833964245589473	0.0008355573943591222	0.0009195633804527337	0.0009201926489430765	0.0010121334963578113	0.001011631451028449	0.0012093431852386878	0.0012061674134121764	0.19375418220832072	0.19134477641346473	-3.0386021703389388e-05	-0.00016052511907774236	-3.0395916203442008e-05	-0.00016057739033348284
2.308162815134429	0.00068822991860139	0.0006912473258705492	0.0008335150033172725	0.0008351083107239649	0.0009191443724462833	0.0009197735045005742	0.0010117532915563594	0.0010112506094130168	0.0012090637627839033	0.0012058857187406363	0.19391761901855462	0.19150616736312168	-3.0232697529213037e-05	-0.00016067748891865352	-3.0242541510863696e-05	-0.00016072980664411096
2.3220706572162446	0.0006877435955939112	0.0006907612570760599	0.0008330653956137598	0.0008346588611023169	0.0009187249684148752	0.0009193539639123357	0.0010113726688999887	0.0010108693500480244	0.00120878391156759	0.0012056035950314776	0.1940812315070439	0.19166773175789548	-3.0079902979041062e-05	-0.00016082869860192806	-3.008969662634392e-05	-0.0001608810624433854
2.336062301042938	0.00068725698782492	0.0006902749017607802	0.000832615425883154	0.0008342090488954825	0.0009183051713992142	0.0009189340302199903	0.001010991630998741	0.001010487675549896	0.001208503633180728	0.0012053210438973967	0.19424501861815352	0.19182946855522678	-2.9927636527739276e-05	-0.00016097873747369928	-2.993738002433216e-05	-0.00016103114707519128
2.3501382515621807	0.0006867700992465773	0.0006897882638706884	0.0008321650975583168	0.0008337588775334064	0.0009178849844678671	0.000918513706493038	0.001010610180489083	0.0010101055885615088	0.0012082229292357327	0.001205038066972632	0.19440897928428097	0.19199137670074506	-2.9775896654378464e-05	-0.00016112759482034278	-2.9785590183233068e-05	-0.0001611800498223237
2.3642990167642037	0.0006862829338396428	0.0006893013473803887	0.000831714414100887	0.0008333083504748245	0.0009174644107174427	0.0009180929958290304	0.001010228320034058	0.0010097230917523498	0.0012079418013665956	0.00120475466591313	0.19457311242577346	0.19215345512817497	-2.962468184142253e-05	-0.00016127525986431301	-2.9634325584962373e-05	-0.0001613277599041285
2.378545107700138	0.0006857954956136	0.0006888141562932447	0.0008312633790014479	0.0008328574712074103	0.0009170434532727445	0.0009176719013537204	0.0010098460523234847	0.0010093401878186927	0.001207660251229062	0.001204470842396717	0.19473741695086644	0.19231570275927673	-2.9473990575457076e-05	-0.000161421721767252	-2.9483584715959965e-05	-0.00016147426648155383
2.392877038500453	0.0006853077886067805	0.0006883266946415	0.0008308119957796739	0.0008324062432479396	0.0009166221152869357	0.0009172504262212177	0.0010094633800740878	0.0010089568794837663	0.001207378280500785	0.001204186598123246	0.19490189175556782	0.19247811850375426	-2.9323821346696755e-05	-0.00016156696962763006	-2.9333366066031097e-05	-0.00016161955865076627
2.4072953263935135	0.0006848198168864987	0.0006878389664864188	0.0008303602679844806	0.0008319546701424391	0.0009162003999417037	0.0009168285736141714	0.0010090803060296913	0.0010085731694979125	0.0012070958908814928	0.0012039019348147775	0.19506653572360627	0.19264070125916433	-2.917417264969302e-05	-0.00016171099248399323	-2.918366812817985e-05	-0.00016176362544162437
2.4218004917242455	0.0006843315845491794	0.0006873509759184044	0.0008299081991941907	0.000831502755466336	0.0009157783104474086	0.0009164063467439329	0.0010086968329613788	0.0010081890606387645	0.0012068130840931668	0.0012036168542157483	0.19523134772632897	0.19280344991084952	-2.9025042982418203e-05	-0.00016185377930985623	-2.9034489400357744e-05	-0.0001619064558276151
2.436393057972914	0.0006838430957204842	0.0006868627270571376	0.0008294557930166809	0.0008310505028246198	0.0009153558500432734	0.0009159837488506875	0.0010083129636676617	0.00100780455571141	0.001206529861880196	0.0012033313580931202	0.19539632662261933	0.19296636333184827	-2.8876430846255102e-05	-0.00016199531901314734	-2.888582838401696e-05	-0.00016204803871688878
2.4510735517740176	0.0006833543545554419	0.000686374224051703	0.0008290030530895342	0.0008305979158519987	0.0009149330219975365	0.0009155607832036636	0.0010079287009746593	0.0010074196575485764	0.001206246226009549	0.0012030454482365735	0.19556147125882936	0.19312944038281757	-2.872833474699618e-05	-0.00016213560044195385	-2.8737683583801577e-05	-0.0001621883629510934
2.46584250293529	0.0006828653652385834	0.0006858854710807168	0.0008285499830802092	0.0008301449982130462	0.0009145098296076119	0.000915137453101271	0.0010075440477362613	0.0010070343690107818	0.0012059621782709504	0.001202759126458664	0.19572678046867248	0.1932926799119439	-2.8580753194326625e-05	-0.00016227461238080276	-2.8590053508852076e-05	-0.00016232741731159184
2.4807004444568266	0.0006823761319840685	0.0006853964723524699	0.0008280965866861815	0.0008296917536023796	0.0009140862762002596	0.0009147137618712764	0.0010071590068343112	0.0010066486929865383	0.0012056777204770522	0.0012024723945949964	0.1958922530731666	0.19345608075486795	-2.84336847009882e-05	-0.0001624123435461089	-2.8442936671587565e-05	-0.00016246519051291153
2.4956479125503126	0.0006818866590358185	0.0006849072321050453	0.000827642867635119	0.0008292381857447955	0.0009136623651317709	0.0009142897128709768	0.0010067735811787719	0.0010062626323924862	0.0012053928544636025	0.0012021852545044027	0.19605788788051715	0.19361964173458024	-2.8287127783466204e-05	-0.00016254878258975536	-2.8296331588194973e-05	-0.00016260167120521474
2.510685446658382	0.0006813969506676472	0.0006844177546064632	0.0008271888296850282	0.000828784298395446	0.0009132380997881207	0.0009138653094873624	0.0010063877737079062	0.0010058761901736136	0.0012051075820896184	0.001201897708069116	0.19622368368605483	0.19378336166136803	-2.814108096295745e-05	-0.00016268391810403404	-2.8150236778812926e-05	-0.00016273684797443733
2.5258135894740787	0.0006809070111833957	0.0006839280441548082	0.0008267344766244178	0.0008283300953399837	0.0009128134835851253	0.0009134405551372882	0.001006001587388453	0.0010054893693034013	0.0012048219052375674	0.001201609757194939	0.19638963927214773	0.19394723933271268	-2.7995542763711856e-05	-0.00016281773861231974	-2.800465076716052e-05	-0.000162870709341012
2.54103288696045	0.000680416844917066	0.0006834381050783608	0.0008262798122724628	0.0008278755803947369	0.0009123885199686442	0.0009130154532676453	0.0010056150252158022	0.0010051021727840105	0.001204535825813543	0.001201321403811428	0.19655575340810133	0.1941112735331991	-2.7850511712956133e-05	-0.00016295023256782115	-2.785957208081488e-05	-0.00016300324376009034
2.556343888370238	0.0006799264562329511	0.0006829479417357408	0.0008258248404791592	0.0008274207574068709	0.0009119632124147445	0.0009125900073555286	0.0010052280902141857	0.0010047146036464656	0.0012042493457474451	0.001201032649872074	0.19672202485009568	0.19427546303443602	-2.7705986342871358e-05	-0.00016308138836534924	-2.7714999250645633e-05	-0.00016313443961860075
2.571747146265715	0.0006794358495257705	0.0006824575585160315	0.0008253695651254937	0.0008269656302545307	0.0009115375644298418	0.0009121642209084268	0.0010048407854368318	0.0010043266649508332	0.001203962466993151	0.0012007434973544796	0.19688845234106803	0.19443980659498808	-2.7561965188986626e-05	-0.00016321119433138076	-2.7570930811206956e-05	-0.00016326428523719128
2.5872432165386163	0.0006789450292208057	0.0006819669598389207	0.0008249139901235986	0.0008265102028470274	0.0009111115795509153	0.0009117380974643768	0.0010044531139661735	0.0010039383597863919	0.0012036751915287056	0.0012004539482605276	0.19705503461065582	0.19460430296025544	-2.7418446789505974e-05	-0.00016333963871953405	-2.7427365301473106e-05	-0.0001633927688740877
2.602832658430207	0.000678453999774039	0.0006814761501548384	0.000824458119416925	0.000826054479124997	0.0009106852613456727	0.000911311640592136	0.001004065078914014	0.0010035496912718389	0.0012033875213565027	0.0012001640046165928	0.1972217703750832	0.1947689508624209	-2.7275429687261682e-05	-0.00016346670972242072	-2.7284301263134914e-05	-0.0001635198787148795
2.6185160345514573	0.0006779627656722824	0.0006809851339450865	0.000824001956980397	0.0008255984630605457	0.0009102586134127043	0.0009108848538913887	0.0010036766834217222	0.0010031606625554375	0.0012030994585034624	0.0011998736684737004	0.19738865833710276	0.1949337490203386	-2.7132912429068956e-05	-0.00016359239546720472	-2.71417372417343e-05	-0.00016364560287904228
2.6342939109033563	0.0006774713314333172	0.0006804939157219873	0.0008235455068205924	0.0008251421586574507	0.0009098316393816696	0.0009104577409928845	0.0010032879306604017	0.0010027712768152393	0.0012028110050212259	0.0011995829419077172	0.19755569718587052	0.1950986961394585	-2.699089356381773e-05	-0.00016371668400377848	-2.699967178680998e-05	-0.00016376992942016
2.6501668568973313	0.000676979701606035	0.0006800025000290061	0.0008230887729758876	0.0008246855699512932	0.0009094043429135147	0.0009100303055586436	0.0010028988238310877	0.0010023815372592452	0.0012025221629863368	0.0011992918270195497	0.19772288559688586	0.19526379091174237	-2.684937164498455e-05	-0.00016383956331986194	-2.6858103451075227e-05	-0.0001638928463212619
2.666135445375801	0.0006764878807705637	0.0006795108914409014	0.0008226317595166452	0.0008242287010096464	0.000908976727700579	0.0009096025512821203	0.0010025093661649297	0.0010019914471255944	0.0012022329345004223	0.0011990003259353147	0.19789022223189084	0.19542903201555942	-2.6708345230306435e-05	-0.00016396102133844903	-2.6717030791097857e-05	-0.00016401434149812544
2.6822002526328483	0.0006759958735384234	0.0006790190945638618	0.000822174470545365	0.0008237715559322375	0.000908548797466826	0.0009091744818883902	0.0010021195609233853	0.0010016010096827648	0.0012019433216903992	0.0011987084408065453	0.1980577057387946	0.19559441811561704	-2.6567812879772085e-05	-0.00016408104590573402	-2.6576452366731257e-05	-0.0001641344027959457
2.6983618584350144	0.000675503684552646	0.0006785271140356391	0.0008217169101968705	0.0008233141388511098	0.0009081205559680134	0.0009087461011343309	0.0010017294113983932	0.0010012102282297424	0.001201653326708648	0.001198416173810368	0.1982253347515496	0.19575994786285855	-2.6427773157186585e-05	-0.00016419962479966022	-2.6436366741586226e-05	-0.00016425301799130598
2.71462084604223	0.0006750113184879318	0.0006780349545256957	0.0008212590826384649	0.0008228564539308112	0.000907692006991879	0.0009083174128087993	0.0010013389209125828	0.0010008191060962355	0.0012013629517332181	0.0011981235271497116	0.19839310789009626	0.19592561989438098	-2.628822463050448e-05	-0.0001643167457325012	-2.629677248267709e-05	-0.00016437017479054017
2.730977802228858	0.0006745187800507753	0.0006775426207353441	0.0008208009920701039	0.0008223985053685409	0.000907263154358298	0.0009078884207328214	0.0010009480928194565	0.0010004276466428473	0.0012010721989680147	0.001197830503053483	0.1985610237602668	0.19609143283335015	-2.6149165870955476e-05	-0.00016443239634461593	-2.61576681604668e-05	-0.00016448586082898342
2.747433317304874	0.000674026073979614	0.0006770501173978795	0.0008203426427245696	0.0008219402973943424	0.0009068340019195004	0.0009074591287597726	0.001000556930503578	0.0010000358532612692	0.0012007810706429931	0.0011975371037767713	0.1987290809536782	0.1962573852888896	-2.60105954528779e-05	-0.00016454656420314406	-2.6019052349449817e-05	-0.0001646000636746081
2.763987985137163	0.0006735332050449676	0.0006765574492787376	0.0008198840388676504	0.0008214818342712642	0.0009064045535602359	0.0009070295407755492	0.001000165437380767	0.0009996437293744804	0.0012004895690143568	0.001197243331601051	0.19889727804763918	0.1964234758560126	-2.587251195441259e-05	-0.00016465923680616945	-2.588092362718411e-05	-0.00016471277082175106
2.780642403170963	0.0006730401780495803	0.0006760646211756194	0.0008194251847982977	0.0008210231202955353	0.000905974813197969	0.0009065996606987805	0.000999773616898305	0.0009992512784369526	0.0012001976963647626	0.0011969491888343658	0.19906561360508654	0.19658970311553417	-2.5734913957256578e-05	-0.00016477040158086043	-2.5743280574374444e-05	-0.0001648239696909748
2.797397172451417	0.0006725469978285601	0.0006755716379186504	0.0008189660848488132	0.0008205641597967425	0.0009055447847830545	0.0009061694924810023	0.000999381472535124	0.0009988585039348227	0.00119990545500351	0.0011966546778115438	0.19923408617447208	0.19675606563395545	-2.559780004645837e-05	-0.00016488004588177674	-2.560612177550034e-05	-0.00016493364763320306
2.8142528976452668	0.0006720536692495275	0.0006750785043705125	0.0008185067433850182	0.0008201049571380053	0.0009051144722989402	0.0009057390401068469	0.0009989890078019948	0.0009984654093861075	0.0011996128472667484	0.0011963598008943876	0.19940269428966442	0.19692256196339025	-2.5461168810456125e-05	-0.00016498815699100833	-2.5469445818913222e-05	-0.0001650417919294711
2.831210187062679	0.0006715601972127525	0.0006745852254265941	0.0008180471648064304	0.000819645516716145	0.0009046838797623433	0.0009053083075942167	0.000998596226241744	0.0009980719983408966	0.0011993198755176797	0.0011960645604718854	0.19957143646987835	0.1970891906414793	-2.5325018841348274e-05	-0.00016509472211909126	-2.533325129600722e-05	-0.00016514838978576307
2.848269652679189	0.0006710665866513053	0.0006740918060151369	0.0008175873535464456	0.0008191858429618722	0.0009042530112234463	0.0009048772989945033	0.0009982031314294355	0.000997678274381549	0.0011990265421467576	0.0011957689589604068	0.19974031121955382	0.19725595019127679	-2.5189348734175332e-05	-0.0001651997284005391	-2.519753680145162e-05	-0.00016525342833401124
2.865431910157798	0.0006705728425311975	0.0006735982510973738	0.0008171273140725066	0.0008187259403399627	0.000903821870766098	0.0009044460183927545	0.0009978097269725873	0.0009972842411229037	0.0011987328495719042	0.0011954729988039176	0.19990931702828854	0.19742283912117614	-2.5054157087874007e-05	-0.00016530316289956049	-2.5062300933516996e-05	-0.00016535689463370584
2.882697578871184	0.0006700789698515268	0.0006731045656676841	0.0008166670508862881	0.0008182658133494272	0.0009033904625079803	0.000904014469907885	0.0009974160165113577	0.0009968899022124672	0.001198438800238705	0.0011951766824741792	0.20007845237072439	0.19758985592480727	-2.4919442504531264e-05	-0.00016540501260478568	-2.492754229372479e-05	-0.00016545877566959133
2.900067281924058	0.0006695849736446299	0.0006726107547537353	0.0008162065685238814	0.0008178054665237073	0.0009029587906008348	0.0009035826576928561	0.0009970220037187685	0.0009964952613306362	0.001198144396620628	0.00119488001247097	0.20024771570646246	0.19775699908095046	-2.4785203589696575e-05	-0.00016550526443098734	-2.479325948730529e-05	-0.0001655590583541089
2.9175416461756507	0.0006690908589762173	0.0006721168234166331	0.0008157458715559568	0.0008173449044308376	0.0009025268592306217	0.0009031505859348732	0.0009966276923008854	0.000996100322190883	0.0011978496412192261	0.0011945829913222784	0.20041710547996888	0.19792426705344066	-2.4651438952250082e-05	-0.00016560390521802582	-2.4659451122399645e-05	-0.0001656577295219841
2.9351213022623317	0.0006685966309455358	0.0006716227767510695	0.0008152849645879698	0.0008168841316736463	0.0009020946726177522	0.0009027182588555935	0.0009962330859970548	0.0009957050885399826	0.0011975545365643591	0.0011942856215845373	0.200586620120479	0.19809165829107483	-2.4518147204517088e-05	-0.00016570092173109896	-2.4526115810753757e-05	-0.0001657547759341682
2.952806884620376	0.0006681022946855069	0.0006711286198854712	0.000814823852260328	0.0008164231528899249	0.0009016622350172453	0.0009022856807113038	0.0009958381885800795	0.0009953095641581924	0.0011972590852143991	0.0011939879058428195	0.2007562580418924	0.19825917122750406	-2.4385326961910703e-05	-0.00016579630065796658	-2.439325216764196e-05	-0.00016585018427739406
2.970599031508854	0.000667607855362874	0.0006706343579821491	0.0008143625392485696	0.0008159619727526159	0.000901229550718975	0.0009018528557931295	0.0009954430038564433	0.0009949137528594838	0.0011969632897564518	0.0011936898467110547	0.20092601764268925	0.1984268042811593	-2.4252976843108787e-05	-0.00016589002860997737	-2.426085881119394e-05	-0.0001659439411589858
2.9884983850326714	0.000667113318178365	0.000670139996237451	0.0008139010302635674	0.0008155005959700016	0.0009007966240478224	0.0009014197884272401	0.0009950475356665333	0.0009945176584917517	0.0011966671528065695	0.0011933914468322676	0.20109589730583738	0.19859455585514896	-2.4121095470702736e-05	-0.0001659820921260935	-2.412893436310945e-05	-0.00016603603311138304
3.006505591165733	0.0006666186883668291	0.0006696455398819115	0.000813439330051699	0.0008150390272858843	0.0009003634593639009	0.0009009864829750345	0.0009946517878848295	0.0009941212849370067	0.0011963706770099732	0.0011930927088787695	0.20126589539868217	0.19876242433715238	-2.3989681470191343e-05	-0.0001660724776655631	-2.399747744824543e-05	-0.00016612644658930975
3.0246212997742656	0.0006661239711973943	0.0006691509941804032	0.0008129774433950405	0.0008145772714797807	0.0008999300610627468	0.0009005529438333615	0.0009942557644201193	0.0009937246361116166	0.0011960738650412738	0.0011927936355524012	0.20143601027284644	0.1989304080993436	-2.3858733470005083e-05	-0.00016616117160767052	-2.386648669519542e-05	-0.00016621516797282743
3.0428461646402667	0.0006656291719736201	0.0006686563644322921	0.0008125153751115505	0.0008141153333670996	0.0008994964335755462	0.0009001191754346879	0.0009938594692157309	0.000993327715966486	0.0011957767196046968	0.0011924942295847363	0.20160624026415305	0.19909850549827549	-2.37282501022347e-05	-0.000166248160256649	-2.373596073533546e-05	-0.000166302183560868
3.0611808434850984	0.0006651342960336458	0.000668161655971587	0.0008120531300552579	0.0008136532177993352	0.0008990625813692998	0.0008996851822473551	0.0009934629062497312	0.0009929305284873064	0.0011954792434342935	0.001192194493737327	0.20177658369251744	0.19926671487480552	-2.3598230002287723e-05	-0.0001663334298385999	-2.360589820299755e-05	-0.00016638747957181677
3.079625997993227	0.0006646393487503481	0.0006676668741670992	0.0008115907131164565	0.0008131909296642636	0.0008986285089470651	0.0008992509687757414	0.0009930660795351466	0.000992533077694749	0.001195181439294186	0.001191894430801907	0.20194703886183984	0.19943503455397482	-2.3468671808555414e-05	-0.00016641696649927207	-2.3476297736673563e-05	-0.00016647104215170017
3.0981822938360946	0.0006641443355314943	0.0006671720244225909	0.0008111281292218902	0.0008127284738861281	0.0008981942208481348	0.0008988165395604787	0.0009926689931201874	0.0009921353676446913	0.0011948833099787812	0.0011915940436006422	0.20211760405992618	0.19960346284492397	-2.333957416268337e-05	-0.000166498756304978	-2.334715797743664e-05	-0.00016655285736255632
3.116850400696155	0.0006636492618198976	0.0006666771121769389	0.0008106653833349567	0.0008122658554258277	0.0008977597216482714	0.000898381899178673	0.0009922716510884617	0.000991737402428439	0.0011945848583130047	0.0011912933349863403	0.20228827755836382	0.1997719980407992	-2.3210935709637448e-05	-0.00016657878524334313	-2.3218477569402624e-05	-0.0001666329111854048
3.135630992291033	0.0006631541330935711	0.000666182142904284	0.0008102024804558816	0.0008118030792811175	0.0008973250159598845	0.0008979470522441068	0.000991874057559204	0.0009913391861729485	0.0011942860871525386	0.0011909923078426993	0.20245905761245836	0.19994063841864934	-2.308275509784949e-05	-0.00016665703922330577	-2.3090255160698042e-05	-0.00016671118952688024
3.1545247463978408	0.0006626589548658855	0.0006656871221141929	0.0008097394256219279	0.000811340150486802	0.0008968901084322632	0.0008975120034074251	0.0009914762166874744	0.0009909407230410403	0.001193986999384037	0.0011906909650845217	0.20262994246108587	0.20010938223932448	-2.2955030978231983e-05	-0.00016673350406820608	-2.296248940184681e-05	-0.00016678767820710316
3.1735323448776414	0.0006621637326857246	0.0006651920553518135	0.000809276223907582	0.0008108770741149204	0.0008964550037517905	0.000897076757356401	0.0009910781326644255	0.0009905420172316311	0.0011936875979253843	0.001190389309657974	0.2028009303266499	0.20027822774738482	-2.282776200515993e-05	-0.00016680816552225308	-2.2835178946495338e-05	-0.00016686236296453716
3.192654473700048	0.0006616684721376497	0.0006646969481980347	0.000808812880424758	0.0008104138552749631	0.0008960197066421421	0.0008966413188160955	0.0009906798097174862	0.0009901430729799606	0.0011933878857259134	0.0011900873445407991	0.20297201941492937	0.20044717317099303	-2.2700946836481245e-05	-0.00016688100925002503	-2.270832245210297e-05	-0.00016693522946065187
3.211891822967991	0.0006611731788420488	0.0006642018062696504	0.0008083494003229887	0.000809950499114048	0.000895584221864503	0.0008962056925491003	0.0009902812521106082	0.0009897438945578084	0.001193087865766651	0.0011897850727425683	0.20314320791500587	0.20061621672182153	-2.2574584133041448e-05	-0.00016695202083302774	-2.2581918578987864e-05	-0.00016700626327267876
3.2312450869426166	0.0006606778584553058	0.0006637066352195126	0.000807885788789626	0.0008094870108171335	0.0008951485542177843	0.0008957698833557339	0.0009898824641444992	0.0009893444862737336	0.0011927875410605636	0.0011894824973049246	0.20331449399916526	0.2007853565949525	-2.2448672558496308e-05	-0.00016702118576761293	-2.2455965990177823e-05	-0.000167075449891807
3.2507149640683446	0.000660182516669955	0.0006632114407366992	0.0008074220510500437	0.0008090233956072125	0.0008947127085388506	0.0008953338960742944	0.000989483450156845	0.0009889448524733038	0.0011924869146527914	0.0011891796213018193	0.20348587582278174	0.20095459096877694	-2.2323210779769814e-05	-0.00016708848946803134	-2.233046335219438e-05	-0.00016714277472898442
3.2703021569980693	0.0006596871592148431	0.0006627162285466705	0.0008069581923678275	0.000808559658745517	0.0008942766897027214	0.0008948977355812262	0.0009890842145225287	0.000988544997539315	0.0011921859896208969	0.001188876447839749	0.2036573515242181	0.20112391800488752	-2.2198197467064584e-05	-0.0001671539172659331	-2.220540933492443e-05	-0.00016720822311322436
3.2900073726185273	0.0006591917918552948	0.0006622210044114396	0.0008064942180449918	0.0008080958055317153	0.0008938405026228002	0.0008944614067913804	0.0009886847616539	0.000988144925892041	0.0011918847690751088	0.0011885729800580177	0.20382891922474494	0.2012933358479931	-2.2073631293532264e-05	-0.00016721745440811953	-2.20808026105343e-05	-0.00016727178028314027
3.3098313220758016	0.0006586964203932752	0.0006617257741297316	0.0008060301334221733	0.0008076318413041216	0.0008934041522510888	0.0008940249146582256	0.0009882850960009724	0.0009877446419894618	0.0011915832561585796	0.001188269221128985	0.20400057702840946	0.20146284262580658	-2.194951093528394e-05	-0.00016727908605523867	-2.1956641855107317e-05	-0.0001673334313989916
3.329774720800988	0.0006582010506675501	0.0006612305435371486	0.0008055659438788416	0.0008071677714398919	0.0008929676435784216	0.0008935882641740464	0.0009878852220516778	0.0009873441503274925	0.0011912814540476235	0.001187965174258296	0.2041723230219424	0.20163243644894954	-2.1825835071601768e-05	-0.0001673387972838114	-2.1832925747207466e-05	-0.00016739316153116524
3.349838288536016	0.0006577056885538519	0.0006607353185063373	0.0008051016548334917	0.0008067036013552408	0.0008925309816346714	0.0008931514603702141	0.0009874851443321022	0.000986943455440224	0.0011909793659519727	0.0011876608426851511	0.20434415527467178	0.20180211541083223	-2.1702602384886943e-05	-0.00016739657308473266	-2.170965296859756e-05	-0.00016745095566539359
3.370022749359618	0.0006572103399650516	0.0006602401049471555	0.0008046372717438698	0.0008062393365056414	0.0008920941714889893	0.0008927145083173572	0.0009870848674067257	0.0009865425619001804	0.0011906769951150382	0.001187356229682566	0.20451607183839535	0.20197187758759017	-2.157981156021213e-05	-0.0001674523983601628	-2.158682220424271e-05	-0.00016750679870242147
3.390328831713469	0.0006567150108513204	0.0006597449088068374	0.0008041728001071634	0.0008057749823860364	0.0008916572182500287	0.0008922774131256349	0.0009866843958786593	0.0009861414743185326	0.0011903743448141572	0.0011870513385576057	0.20468807074729253	0.20214172103793931	-2.1457461286171486e-05	-0.00016750625792891216	-2.1464432141762163e-05	-0.0001675606754529546
3.4107572684284713	0.0006562197072002943	0.0006592497360701667	0.0008037082454602236	0.0008053105445310397	0.0008912201270661559	0.000891840179944933	0.000986283734389898	0.0009857401973453557	0.0011900714183608614	0.0011867461726516669	0.20486015001782118	0.20231164380310465	-2.1335550254193703e-05	-0.00016755813652113982	-2.134248147218909e-05	-0.00016761257064368262
3.431308796751202	0.0006557244350372479	0.0006587545927596399	0.0008032436133797677	0.0008048460285151629	0.0008907829031257017	0.0008914028139651065	0.0009858828876215444	0.0009853387356698771	0.001189768219101123	0.001186440735340716	0.20503230764859415	0.20248164390670131	-2.1214077158274863e-05	-0.00016760801877560572	-2.122096888925243e-05	-0.0001676624689105899
3.4519841583705158	0.0006552292004252642	0.0006582594849356446	0.000802778909482593	0.0008043814399530133	0.0008903455516571871	0.0008909653204162102	0.0009854818602940873	0.0009849370940207094	0.001189464750415636	0.0011861350300355763	0.20520454162030918	0.2026517193546325	-2.1093040695734783e-05	-0.00016765588924530506	-2.109989308966137e-05	-0.00016771035480134255
3.47278409944432	0.000654734009465401	0.0006577644186966241	0.000802314139425791	0.0008039167844995136	0.0008899080779295455	0.0008905277045687294	0.0009850806571676117	0.000984535277166112	0.001189161015720068	0.0011858290601821709	0.2053768498956028	0.20282186813499473	-2.097243956681455e-05	-0.00016770173239358255	-2.097925277304638e-05	-0.000167756212773984
3.4937093706264992	0.000654238868296867	0.0006572694001792531	0.0008018493089069595	0.0008034520678501113	0.0008894704872523675	0.0008900899717338165	0.0009846792830420833	0.000984133289914231	0.0011888570184653267	0.0011855228292618014	0.20554923041898507	0.2029920882179681	-2.0852272474929795e-05	-0.00016774553259615854	-2.085904664233737e-05	-0.00016780002719968268
3.514760727094002	0.0006537437830971886	0.0006567744355586083	0.000801384423664421	0.0008029872957410047	0.0008890327849761138	0.0008896521272635076	0.0009842777427575685	0.0009837311371133515	0.0011885527621378366	0.001185216340791412	0.20572168111669972	0.20316237755570724	-2.07325381259664e-05	-0.0001677872741344122	-2.0739273403066333e-05	-0.0001678417823564038
3.535938928574102	0.0006532487600823882	0.000656279531048347	0.0008009194894774361	0.0008025224739493496	0.0008885949764923944	0.0008892141765509923	0.000983876041194516	0.000983328823652156	0.0011882482502598086	0.0011849095983238636	0.20589419989664529	0.2033327340822461	-2.0613235228915394e-05	-0.00016782694120054398	-2.0619931763506127e-05	-0.00016788146242990853
3.557244739371806	0.0006527538055071585	0.0006557846929008814	0.0008004545121664276	0.0008020576082934834	0.0008881570672341545	0.0008887761250308252	0.0009834741832739854	0.0009829263544599762	0.0011879434863895084	0.0011846026054482114	0.20606678464824554	0.20350315571339156	-2.0494362495709906e-05	-0.00016786451789549406	-2.050102043532967e-05	-0.00016791905151850028
3.578678928397448	0.0006522589256650354	0.0006552899274075529	0.0007999894975931882	0.0008015927046331387	0.0008877190626759658	0.0008883379781791707	0.000983072173957931	0.0009825237345070408	0.0011876384741215384	0.00118429536578997	0.2062394332423741	0.20367364034661342	-2.0375918641134944e-05	-0.0001678999882278598	-2.0382538132839717e-05	-0.0001679545336260857
3.600242269194432	0.0006517641268885736	0.0006547952408988087	0.0007995244516611108	0.000801127768869679	0.0008872809683342158	0.0008878997415140506	0.0009826700182494312	0.0009821209688047469	0.0011873332170871075	0.0011839878830113965	0.2064121435312182	0.20384418586093683	-2.0257902383007814e-05	-0.0001679333361148394	-2.0264483572857844e-05	-0.0001679878926610645
3.6219355399671502	0.000651269415549528	0.000654300639744386	0.0007990593803154182	0.000800662806946301	0.0008868427897673961	0.0008874614205955952	0.000982267721192967	0.0009817180624059152	0.0011870277189543219	0.001183680160811773	0.20658491334817225	0.20401479011685264	-2.014031244168546e-05	-0.00016796454537759686	-2.01468554755814e-05	-0.00016801911244260226
3.643759523609069	0.0006507747980590321	0.0006538061303534852	0.0007985942895433638	0.0008001978248482745	0.0008864045325763151	0.0008870230210262573	0.0009818652878746791	0.0009813150204050496	0.0011867219834284634	0.0011833722029276888	0.20675774050775916	0.20418545095619756	-2.0023147540564057e-05	-0.0001679935997450921	-2.002965256401451e-05	-0.0001680481766957176
3.6657150077309777	0.0006502802808677715	0.0006533117191749522	0.000798129185374481	0.0007997328286031623	0.0008859662024043661	0.0008865845484510896	0.0009814627234226339	0.0009809118479385936	0.0011864160142522648	0.0011830640131333177	0.20693062280549288	0.20435616620203986	-1.9906406405801463e-05	-0.00016802048285116666	-1.991287356366625e-05	-0.00016807506904806258
3.6878027846894206	0.000649785870466173	0.0006528174126974665	0.000797664073880792	0.0007992678242810466	0.0008855278049377563	0.0008861460085579759	0.0009810600330070827	0.0009805085501852174	0.001186109815206214	0.001182755595240716	0.20710355801778757	0.20452693365860053	-1.979008776648028e-05	-0.00016804517823537646	-1.9796517203185537e-05	-0.00016809977303486323
3.710023651615288	0.0006492915733845819	0.0006523232174497125	0.0007971989611770423	0.0007988028179947569	0.0008850893459057688	0.0008857074070778816	0.0009806572218407348	0.0009801051323660589	0.001185803390108831	0.0011824469531001016	0.20727654390184516	0.20469775111111804	-1.9674190354351112e-05	-0.00016806766934027162	-1.968058221368807e-05	-0.00016812227209250796
3.732378410442586	0.0006487973961934442	0.0006518291400005762	0.0007967338534209345	0.0007983378159001009	0.0008846508310810075	0.0008852687497851192	0.0009802542951790265	0.000979701599745014	0.0011854967428169684	0.0011821380906001599	0.20744957819554347	0.20486861632576026	-1.955871290402339e-05	-0.0001680879395126178	-1.9565067329356534e-05	-0.00016814254956343255
3.7548678679373717	0.0006483033455034929	0.0006513351869593154	0.0007962687568133541	0.0007978728241960979	0.0008842122662796515	0.0008848300424975726	0.000979851258320385	0.000979297957628998	0.0011851898772260929	0.0011818290116683162	0.2076226586173244	0.20503952704951006	-1.944365415281271e-05	-0.0001681059720015643	-1.9449971287277545e-05	-0.00016816058869392747
3.777492835726878	0.0006478094279659328	0.0006508413649757642	0.0007958036775985977	0.000797407849125205	0.0008837736573617108	0.0008843912910769753	0.0009794481166065106	0.0009788942113682102	0.0011848827972706017	0.001181519720271052	0.20779578286609984	0.20521048101004988	-1.932901284083105e-05	-0.00016812174995881057	-1.933529282673041e-05	-0.0001681763726278096
3.8002541303288	0.0006473156502726274	0.0006503476807405043	0.0007953386220646165	0.000796942896973554	0.0008833350102312783	0.0008839525014291661	0.0009790448754226511	0.0009784903663564324	0.0011845755069241016	0.001181210220414203	0.20796894862113058	0.20538147591567887	-1.9214787711104714e-05	-0.00016813525643899485	-1.922103069009265e-05	-0.0001681898844131946
3.823152573180761	0.0006468220191562838	0.0006498541409850619	0.0007948735965432418	0.0007964779740711938	0.0008828963308367845	0.0008835136795043334	0.0009786415401978636	0.0009780864280312764	0.001184268010199721	0.0011809005161432385	0.20814215354191323	0.20555250945516557	-1.910097750917536e-05	-0.0001681464743960026	-1.910718362272898e-05	-0.00016820110700171975
3.8461889906699622	0.0006463285413906448	0.0006493607524820962	0.0007944086074104301	0.0007960130867923194	0.0008824576251712687	0.0008830748312972738	0.0009782381164053213	0.000977682401874491	0.0011839603111504179	0.0011805906115435966	0.20831539526808812	0.2057235792976818	-1.898758098324571e-05	-0.00016815538668335517	-1.8993750372300888e-05	-0.0001682100232411332
3.8693642141629967	0.0006458352237906771	0.0006488675220455898	0.0007939436610864964	0.0007955482415555082	0.0008820188992726312	0.0008826359628476757	0.0009778346095625657	0.0009772782934122162	0.0011836524138692747	0.0011802805107409661	0.20848867141930572	0.20589468309266112	-1.887459688439813e-05	-0.00016816197605587502	-1.8880729689366854e-05	-0.00016821661588070635
3.892679080035866	0.0006453420732127635	0.0006483744565310396	0.0007934787640363548	0.0007950834448239735	0.0008815801592238971	0.0008821970802403501	0.0009774310252318084	0.000976874108215292	0.0011833443224898209	0.0011799702179016126	0.20866197959513597	0.2060658184697126	-1.87620239664385e-05	-0.00016816622516718782	-1.8768120327101318e-05	-0.0001682208675677921
3.9161344297041563	0.0006448490965548933	0.0006478815628356569	0.0007930139227697599	0.0007946187031057905	0.0008811414111534784	0.0008817581896055308	0.0009770273690202112	0.0009764698518995269	0.0011830360411863349	0.0011796597372326783	0.20883531737495378	0.20623698303850244	-1.8649860985792133e-05	-0.00016816811656922281	-1.8655921041381418e-05	-0.00016822276084829668
3.9397311096534064	0.0006443563007568588	0.0006473888478985492	0.00079254914384155	0.0007941540229541547	0.0008807026612354449	0.0008813192971191039	0.0009766236465801618	0.0009760655301259809	0.00118272757417416	0.001179349072982499	0.20900868231781325	0.2064081743886316	-1.853810670119846e-05	-0.00016816763270779966	-1.8544130590915364e-05	-0.00016822227816684632
3.963469971469652	0.0006438636928004487	0.0006468963187009307	0.0007920844338518948	0.0007936894109676089	0.000880263915689806	0.0008808804090029072	0.0009762198636095874	0.0009756611486012671	0.0011824189257100286	0.0011790382294409269	0.20918207196235866	0.20657939008955487	-1.842675987462003e-05	-0.0001681647559310384	-1.8432747736656097e-05	-0.00016821940186143025
3.987351871870168	0.0006433712797096449	0.0006464039822663121	0.000791619799446537	0.0007932248737903137	0.0008798251807827382	0.0008804415315249865	0.000975816025852221	0.0009752567130778406	0.001182110100092373	0.0011787272109396404	0.20935548382670005	0.20675062769044408	-1.8315819270590256e-05	-0.0001681594684822263	-1.832177124278661e-05	-0.00016821411417120014
4.01137767273438	0.0006428790685508195	0.0006459118456606984	0.0007911552473170428	0.0007927604181122745	0.0008793864628269053	0.0008800026709998552	0.0009754121390979078	0.000974852229354284	0.0011818011016616547	0.0011784160218524793	0.20952891540830254	0.20692188472009695	-1.820528365561666e-05	-0.00016815175249448866	-1.8211199875547285e-05	-0.0001682063972259229
4.035548241134971	0.0006423870664329338	0.0006454199159927915	0.0007906907842010489	0.0007922960506695994	0.0008789477681817125	0.0008795638337888063	0.0009750082091828963	0.0009744477032756102	0.0011814919348006835	0.0011781046665957518	0.20970236418387714	0.2070931586868174	-1.8095151799433357e-05	-0.00016814159000116957	-1.8101032403745887e-05	-0.00016819623304917264
4.059864449369175	0.00064189528050774	0.0006449282004141938	0.0007902264168825209	0.000791831778244755	0.0008785091032535737	0.000879125026300153	0.0009746042419901427	0.000974043140733558	0.0011811826039349513	0.0011777931496285837	0.2098758276092704	0.20726444707830666	-1.7985422474390417e-05	-0.0001681289629296423	-1.799126759949657e-05	-0.00016818360356524176
4.08432717499025	0.0006414037179699808	0.0006444367061196059	0.0007897621521919946	0.0007913676076668157	0.0008780704744961966	0.0008786862549895077	0.0009742002434495983	0.0009736385476668856	0.0011808731135329578	0.0011774814754532286	0.2100493031193507	0.2074357473615498	-1.7876094455037544e-05	-0.00016811385309692395	-1.788190423698474e-05	-0.00016816849058653993
4.108937300839158	0.0006409123860575924	0.0006439454403470307	0.0007892979970068432	0.0007909035458117158	0.0008776318884108735	0.000878247526360086	0.0009737962195385258	0.0009732339300616799	0.0011805634681065476	0.001177169648615413	0.21022278812789402	0.2076070569827118	-1.7767166518734695e-05	-0.00016809624221481023	-1.7772941092779326e-05	-0.00016815087581645294
4.133695715076422	0.000640421292051912	0.0006434544103779867	0.000788833958251525	0.0007904395996025156	0.0008771933515467396	0.0008778088469629712	0.0009733921762817923	0.0009728292939516651	0.0011802536722112461	0.0011768576737046703	0.21039628002747526	0.20777837336702448	-1.765863744544044e-05	-0.00016807611188721094	-1.766437694643297e-05	-0.0001681307408537558
4.15860331121418	0.0006399304432778799	0.0006429636235377051	0.0007883700428978438	0.0007899757760096486	0.0008767548705010776	0.0008773702233973964	0.0009729881197521796	0.0009724246454184876	0.001179943730446594	0.001176545555354675	0.21056977618935147	0.20794969391866458	-1.755050601730951e-05	-0.0001680534436054315	-1.7556210579812437e-05	-0.0001681080671860069
4.183660988148428	0.0006394398471042494	0.0006424730871953458	0.0007879062579652143	0.0007895120820511933	0.0008763164519196007	0.0008769316623110426	0.0009725840560706947	0.0009720199905920563	0.0011796336474564977	0.001176233298243593	0.21074327396334677	0.20812101602066277	-1.7442771019421377e-05	-0.00016802821875511187	-1.7448440777254742e-05	-0.0001680828361904918
4.208869650191461	0.0006389495109437929	0.0006419828087642012	0.000787442610520913	0.0007890485247931282	0.0008758781024967211	0.0008764931704003157	0.0009721799914068794	0.000971615335650828	0.001179323427929564	0.0011759209070944159	0.2109167706777531	0.20829233703477357	-1.7335431239266785e-05	-0.0001680004186097872	-1.734106632578919e-05	-0.00016805502913513903
4.2342302071045115	0.0006384594422535162	0.0006414927957019131	0.0007869791076803526	0.000788585111349596	0.0008754398289758664	0.0008760547544106403	0.000971775931979127	0.0009712106868221288	0.0011790130765994603	0.0011756083866753151	0.211090263639203	0.20846365430137176	-1.7228485466664473e-05	-0.00016797002433024955	-1.7234086014839e-05	-0.00016802462717571687
4.259743574130585	0.0006379696485348658	0.0006410030555106827	0.0007865157566073419	0.000788121848883173	0.0008750016381497511	0.0008756164211367514	0.000971371884054985	0.0009708060503824747	0.0011787025982452507	0.0011752957417999915	0.21126375013255247	0.20863496513934224	-1.712193249412894e-05	-0.000167937016966907	-1.712749863626642e-05	-0.00016799161135486185
4.285410672027485	0.0006374801373339434	0.0006405135957374832	0.0007860525645143558	0.0007876587446051369	0.0008745635368606815	0.0008751781774229923	0.0009709678539514976	0.0009704014326578814	0.0011783919976917636	0.0011749829773280286	0.21143722742078935	0.208806266845958	-1.701577111651656e-05	-0.00016790137745589795	-1.7021302984518427e-05	-0.00016795596260354984
4.311232427101037	0.0006369909162417241	0.0006400244239742798	0.0007855895386628012	0.0007871958057757319	0.0008741255320008471	0.0008747400301636	0.0009705638480354962	0.0009699968400241847	0.0011780812798099392	0.0011746700981652427	0.21161069274489033	0.2089775566967755	-1.6910000131119263e-05	-0.00016786308661922988	-1.6915497856484496e-05	-0.00016791766173851475
4.337209771238533	0.0006365019928942693	0.0006395355478582473	0.0007851266863632916	0.0007867330397044484	0.0008736876305126249	0.000874301986303016	0.0009701598727239536	0.0009695922789073803	0.0011777704495171952	0.00117435710926406	0.21178414332373705	0.20914883194552927	-1.680461833766106e-05	-0.00016782212516408546	-1.6810082051281483e-05	-0.00016787668945941747
4.363343641942354	0.0006360133749729432	0.0006390469750719834	0.0007846640149759187	0.0007862704537502875	0.0008732498393888733	0.0008738640528361856	0.0009697559344842823	0.0009691877557839239	0.0011774595117777869	0.0011740440156238552	0.211957576353975	0.20932008982400152	-1.6699624538450697e-05	-0.0001677784736835164	-1.670505437074976e-05	-0.00016783302635348107
4.389634982363801	0.000635525070204637	0.0006385587133437357	0.0007842015319105291	0.0007858080553220431	0.0008728121656732347	0.0008734262368088461	0.0009693520398346756	0.0009687832771810737	0.0011771484716031715	0.0011737308222913353	0.21213098900991215	0.20949132754192237	-1.659501753814921e-05	-0.00016773211265366794	-1.660041361912709e-05	-0.00016778665289104988
4.416084741337141	0.0006350370863619859	0.0006380707704476214	0.000783739244626997	0.0007853458518785777	0.0008723746164604426	0.0008729885453178483	0.0009689481953444412	0.0009683788496772203	0.001176837334052381	0.0011734175343609012	0.212304378443412	0.2096625422868541	-1.6490796143783792e-05	-0.00016768302243302946	-1.6496158602757188e-05	-0.00016773754942231434
4.442693873413836	0.000634549431263597	0.0006375831542038528	0.0007832771606355099	0.0007848838509291008	0.0008719371988966283	0.0008725509855114614	0.0009685444076343278	0.0009679744799022147	0.001176526104232397	0.001173104156975021	0.2124777417837659	0.2098337312240751	-1.6386959164629844e-05	-0.0001676311832605193	-1.639228813053728e-05	-0.0001676856961808637
4.469463338897009	0.0006340621127742663	0.0006370958724789597	0.0007828152874968439	0.0007844220600334529	0.0008714999201796385	0.0008721135645896773	0.0009681406833768559	0.0009675701745377131	0.0011762147872985164	0.0011727906953246075	0.21265107613757633	0.2100048914964761	-1.6283505412578725e-05	-0.0001675765752585101	-1.628880101395974e-05	-0.0001676310732834918
4.49639410387609	0.0006335751388052109	0.0006366089331860205	0.0007823536328226497	0.000783960486802387	0.0008710627875593254	0.0008716762898045154	0.0009677370292966691	0.0009671659403174927	0.0011759033884547415	0.0011724771546493859	0.21282437858866005	0.21017602022442508	-1.6180433701794283e-05	-0.00016751917842838804	-1.6185696066532695e-05	-0.00016757366072339686
4.523487140261684	0.0006330885173142968	0.0006361223442848921	0.0007818922042757405	0.0007834991388978544	0.000870625808337888	0.0008712391684603624	0.0009673334521708635	0.0009667617840278217	0.001175591912954155	0.001172163540238296	0.21299764619791015	0.2103471145056824	-1.607774284868857e-05	-0.00016745897265010856	-1.6082972104224103e-05	-0.00016751343837417831
4.550743425820648	0.0006326022563062647	0.0006356361137824346	0.0007814310095703692	0.0007830380240332957	0.0008701889898701647	0.0008708022079142569	0.0009669299588293398	0.0009663577125077811	0.0011752803660993075	0.0011718498574298554	0.21317087600320897	0.2105181714152658	-1.597543167208143e-05	-0.00016739593768219652	-1.5980627945454823e-05	-0.00016745038598889317
4.578163944211368	0.0006321163638329664	0.0006351502497327522	0.0007809700564725351	0.0007825771499739278	0.000869752339563974	0.000870365415576234	0.0009665265561551417	0.0009659537326496213	0.0011749687532426106	0.0011715361116125635	0.21334406501927916	0.21068918800534736	-1.587349899324214e-05	-0.00016733005316246774	-1.587866241081412e-05	-0.00016738448319636445
4.605749685019276	0.0006316308479935919	0.0006346647602374205	0.0007805093528002578	0.0007821165245370369	0.0008693158648804038	0.0008699287989096289	0.0009661232510848053	0.0009655498513991039	0.0011746570797867208	0.0011712223082252832	0.21351721023759682	0.21086016130513535	-1.577194363551991e-05	-0.00016726129860236694	-1.5777074323290383e-05	-0.00016731570950281882
4.633501643792551	0.0006311457169349115	0.0006341796534457295	0.0007800489064238803	0.0007816561555922723	0.0008688795733341814	0.0008694923654314125	0.0009657200506087165	0.0009651460757558531	0.0011743453511849405	0.0011709084527576424	0.21369030862626223	0.21103108832075762	-1.567076442451909e-05	-0.00016718965338868852	-1.5675862508182647e-05	-0.00016724404428977713
4.6614208220780515	0.0006306609788515076	0.0006336949375549152	0.0007795887252663674	0.000781196051061946	0.0008684434724939543	0.0008690561227125066	0.0009653169617714598	0.0009647424127737183	0.0011740335729416203	0.0011705945507504306	0.2138633571298855	0.2112019660351573	-1.5569960188643872e-05	-0.00016711509678823955	-1.557502579291846e-05	-0.0001671694668121948
4.689508227457455	0.0006301766419860153	0.0006332106208104049	0.0007791288173035979	0.0007807362189213273	0.0008680075699826347	0.0008686200783781296	0.0009649139916721749	0.0009643388695611239	0.0011737217506125517	0.0011702806077959992	0.2140363526694748	0.21137279140797186	-1.5469529757828476e-05	-0.00016703760793362887	-1.5474563007236014e-05	-0.00016709195619865613
4.717764873583629	0.0006296927146293647	0.000632726711506058	0.0007786691905646661	0.0007802766671989463	0.0008675718734777564	0.0008681842401081101	0.0009645111474649245	0.0009639354532814283	0.0011734098898053846	0.0011699666295386703	0.2142092921423221	0.21154356137541963	-1.536947196458492e-05	-0.00016695716583361997	-1.5374472983208445e-05	-0.0001670114914514298
4.746191780217212	0.0006292092051210207	0.0006322432179844072	0.0007782098531321887	0.0007798174039769001	0.0008671363907117631	0.0008677486156372321	0.0009641084363590458	0.0009635321711532912	0.00117309799618003	0.0011696526216751447	0.21438217242188137	0.2117142728501848	-1.5269785643864248e-05	-0.00016687374937074395	-1.52747545552126e-05	-0.00016692805144499778
4.774789973263409	0.0006287261218492277	0.0006317601486369069	0.0007777508131426081	0.0007793584373911507	0.000866701129472379	0.0008673132127555566	0.0009637058656195221	0.0009631290304510291	0.0011727860754490744	0.0011693385899549092	0.21455499035765388	0.21188492272130563	-1.5170469632523956e-05	-0.00016678733729486028	-1.517540655968444e-05	-0.00016684161492272476
4.803560484809025	0.0006282434732512615	0.0006312775119041832	0.0007772920787864958	0.0007788997756318443	0.0008662660976029307	0.0008668780393087846	0.0009633034425673509	0.0009627260385049986	0.0011724741333781986	0.0011690245401806676	0.21472774277508072	0.21205550785405783	-1.507152276982067e-05	-0.00016669790822748665	-1.5076427835198844e-05	-0.000166752160496636
4.832504353159697	0.000627761267813669	0.0006307953162762784	0.0007768336583088726	0.0007784414269436096	0.0008658313030026952	0.0008664431031985789	0.0009629011745799179	0.0009623232027019514	0.0011721621757865954	0.001168710478208741	0.2149004264754171	0.21222602508984156	-1.4972943897148192e-05	-0.00016660544065816296	-1.4977817222776649e-05	-0.00016665966665024845
4.861622622877388	0.0006272795140725282	0.0006303135702929064	0.000776375560009507	0.0007779833996258791	0.0008653967536272401	0.0008660084123829133	0.000962499069091357	0.000961920530485422	0.0011718502085473989	0.0011683964099495072	0.21507303823561671	0.21239647124607075	-1.4874731857968115e-05	-0.00016650991294273054	-1.4879573565433624e-05	-0.00016656411173240904
4.890916344818065	0.0006267982206136926	0.0006298322825437086	0.0007759177922432438	0.0007775257020332045	0.0008649624574887811	0.0008655739748764256	0.000962097133592954	0.0009615180293561012	0.001171538237588108	0.0011680823413678227	0.21524557480822804	0.21256684311605428	-1.4776885498082176e-05	-0.00016641130330555254	-1.4781695708435474e-05	-0.00016646547395959832
4.9203865761696335	0.0006263173960730534	0.0006293514616685055	0.0007754603634203108	0.0007770683425755695	0.0008645284226565105	0.0008651397987507561	0.0009616953756335008	0.0009611157068722102	0.00117122626889102	0.0011677682784834522	0.21541803292126555	0.21273713746888223	-1.4679403665320001e-05	-0.00016630958983512856	-1.4684182499166004e-05	-0.00016636373141298844
4.950034380490085	0.0006258370491367908	0.0006288711163575587	0.0007750032820066442	0.000776611329718713	0.0008640946572569783	0.0008647058921349139	0.0009612938028196971	0.0009607135706498832	0.0011709143084936676	0.0011674542273715062	0.21559040927810166	0.21290735104930456	-1.4582285209710846e-05	-0.0001662047504850661	-1.4587032787099358e-05	-0.00016625886203791573
4.979860827745887	0.0006253571885416365	0.000628391255351829	0.000774546556524212	0.0007761546719844541	0.0008636611694744142	0.0008642722632156208	0.0009608924228165222	0.0009603116283635722	0.0011706023624892562	0.0011671401941628805	0.21576270055734015	0.21307748057763842	-1.4485528983471455e-05	-0.0001660967630729704	-1.4490245423886758e-05	-0.00016615084364335342
5.009866994350591	0.000624877823075134	0.0006279118874432414	0.000774090195551334	0.0007756983779510149	0.0008632279675511152	0.0008638389202376779	0.0009604912433476333	0.0009599098877464108	0.001170290437027111	0.0011668261850446978	0.2159349034127092	0.21324752274962522	-1.4389133840829113e-05	-0.00016598560527769646	-1.4393819263398139e-05	-0.00016603965390177278
5.040053963203681	0.0006243989615759017	0.0006274330214749471	0.0007736342077230103	0.0007752424562533442	0.0008627950597877828	0.0008634058715043115	0.0009600902721957653	0.0009595083565906239	0.0011699785383131175	0.0011665122062607506	0.216107014472958	0.21341747423634413	-1.4293098638047674e-05	-0.00016587125463837782	-1.4297753161435917e-05	-0.00016592527034486881
5.070422823729659	0.0006239206129339005	0.0006269546663415955	0.0007731786017312565	0.0007747869155834648	0.0008623624545439141	0.000862973125377562	0.0009596895172031137	0.0009591070427479191	0.0011696666726101858	0.0011661982641119632	0.21627903034171284	0.21358733168406815	-1.4197422233583681e-05	-0.00016575368855573092	-1.4202045975892849e-05	-0.00016580767036444843
5.100974671917351	0.0006234427860906971	0.0006264768309895968	0.0007727233863254298	0.0007743317646907817	0.0008619301602381331	0.0008625406902786251	0.000959288986271734	0.0009587059541298854	0.0011693548462386886	0.0011658843649568294	0.21645094759737848	0.21375709171418403	-1.4102103488077694e-05	-0.00016563288429041756	-1.4106696566857854e-05	-0.00016568683121240269
5.131710610359471	0.0006229654900397416	0.0006259995244173995	0.0007722685703125715	0.0007738770123824418	0.0008614981853485906	0.0008621085746882402	0.0009588886873639581	0.0009583050987083953	0.001169043065576938	0.001165570515211894	0.21662276279302203	0.21392675092304614	-1.4007141263878975e-05	-0.0001655088189571885	-1.4011703796371414e-05	-0.0001655627299974316
5.1626317482924104	0.0006224887338266358	0.0006255227556757635	0.0007718141625577364	0.000773422667523657	0.0008610665384133254	0.0008616767871470494	0.0009584886285027873	0.0009579044845160079	0.0011687313370616404	0.0011652567213521932	0.2167944724562555	0.21409630588188078	-1.3912534425742848e-05	-0.0001653814695313227	-1.391706652843945e-05	-0.0001654353436835454
5.193739201636265	0.0006220125265494088	0.0006250465338680354	0.0007713601719843419	0.0007729687390380555	0.0008606352280306305	0.0008612453362559931	0.0009580888177723077	0.0009575041196463905	0.0011684196671883655	0.0011649429899117402	0.21696607308912064	0.21426575313667004	-1.3818281840207933e-05	-0.00016525081284096688	-1.3822783629328234e-05	-0.00016530464909314535
5.225034093035115	0.0006215368773587952	0.0006245708681504267	0.0007709066075745086	0.0007725152359080213	0.0008602042628594555	0.000860814230676654	0.0009576892633181007	0.000957104012254711	0.001168108062512019	0.0011646293274839789	0.21713756116796823	0.21443508920802962	-1.372438237593615e-05	-0.00016511682556952234	-1.3728853967207022e-05	-0.00016517062290133389
5.256517551897525	0.0006210617954585135	0.0006240957677322982	0.0007704534783694048	0.0007720621671750385	0.0008597736516197584	0.0008603834791316813	0.0009572899733476567	0.0009567041705580747	0.0011677965296473167	0.0011643157407222747	0.2173089331433499	0.21460431059111124	-1.3630834903643335e-05	-0.00016497948425450715	-1.3635276412049188e-05	-0.00016503324163394395
5.288190714437326	0.0006205872901055542	0.0006236212418764417	0.0007700007934696009	0.0007716095419400502	0.000859343403092916	0.0008599530904051455	0.000956890956130802	0.0009563046028359252	0.001167485075269272	0.0011640022363403923	0.21748018543989886	0.21477341375546494	-1.3537638295728002e-05	-0.00016483876528131103	-1.3542049836093653e-05	-0.00016489248167186887
5.320054723714605	0.0006201133706104571	0.0006231472998993696	0.0007695485620354157	0.0007711573693638071	0.0008589135261221066	0.0008595230733429397	0.0009564922200001176	0.0009559053174304854	0.0011671737061136782	0.0011636888211129723	0.2176513144562183	0.21494239514494803	-1.3444791427032893e-05	-0.00016469464489185515	-1.3449173113499677e-05	-0.00016474831924606637
5.352110729676963	0.0006196400463376032	0.0006226739511715957	0.0007690967932872763	0.000770705658667218	0.0008584840296126764	0.0008590934368531611	0.0009560937733513631	0.0009555063227471665	0.0011668624289775896	0.0011633755018760203	0.21782231656476417	0.21511125117760063	-1.3352293173972407e-05	-0.0001645470991726572	-1.3356645120287877e-05	-0.00016460073043542134
5.384359889201005	0.0006191673267055077	0.0006222012051179404	0.0007686454965060759	0.0007702544191317208	0.0008580549225325838	0.0008586641899065223	0.000955695624643919	0.0009551076272550076	0.0011665512507198334	0.0011630622855274145	0.21799318811173182	0.21527997824552414	-1.3260142415051288e-05	-0.00016439610406029925	-1.3264464734435641e-05	-0.00016444969116727326
5.41680336613411	0.0006186952211871051	0.0006217290712178119	0.0007681946810335332	0.0007698036600996287	0.0008576262139127375	0.0008582353415367316	0.000955297782401196	0.000954709239487111	0.0011662401782614842	0.0011627491790273808	0.2181639254169304	0.21544857271479367	-1.316833803078829e-05	-0.00016424163533901304	-1.3172630835877122e-05	-0.00016429517721580633
5.44944233133642	0.0006182237393100533	0.000621257559005511	0.0007677443562725607	0.0007693533909745131	0.0008571979128474528	0.0008578069008409111	0.0009549002552110997	0.000954311168041079	0.001165929218586391	0.0011624361893990151	0.21833452477368004	0.21561703092531792	-1.3076878903259953e-05	-0.00016408366863435164	-1.308114230643559e-05	-0.0001641371642004119
5.482277962723094	0.0006177528906570277	0.0006207866780705311	0.0007672945316876243	0.00076890362122156	0.0008567700284948244	0.0008573788769799867	0.0009545030517264662	0.0009539134215794493	0.0011656183787416747	0.0011621233237287846	0.2185049824487094	0.2157853491907381	-1.298576391704255e-05	-0.0001639221794236534	-1.2989998029873731e-05	-0.00016397562758529993
5.515311445306831	0.0006172826848660205	0.0006203164380578538	0.0007668452168051254	0.0007684543603679419	0.0008563425700771263	0.000856951279179108	0.0009541061806654839	0.0009535160088301426	0.0011653076658382337	0.001161810589167026	0.21867529468200192	0.21595352379831356	-1.2894991958107074e-05	-0.00016375714302080402	-1.2899196891931822e-05	-0.00016381054267852746
5.548543971240616	0.0006168131316306475	0.0006198468486682625	0.0007663964212137609	0.0007680056180031953	0.0008559155468812644	0.0008565241167280427	0.000953709650812175	0.000953118938586914	0.0011649970870512697	0.0011614979929284802	0.2188454576867253	0.21612155100881364	-1.2804561914400367e-05	-0.000163588534582787	-1.280873778004496e-05	-0.0001636418846273635
5.581976739860765	0.0006163442407004566	0.0006193779196586462	0.0007659481545649161	0.0007675574037796007	0.0008554889682591436	0.0008560973989816218	0.0009533134710168281	0.000952722219709805	0.0011646866496208097	0.0011611855422928052	0.2190154676490878	0.2162894270563942	-1.2714472675871141e-05	-0.00016341632910851778	-1.2718619583530419e-05	-0.00016346962841967683
5.615610957730194	0.0006158760218812312	0.0006189096608423105	0.0007655004265730302	0.0007671097274125575	0.0008550628436281248	0.0008556711353601256	0.000952917650196465	0.0009523258611255995	0.0011643763608522293	0.001160873244605097	0.21918532072824393	0.21645714814850014	-1.262472313407273e-05	-0.00016324050143287638	-1.2628841193696935e-05	-0.00016329374888390813
5.649447838681973	0.0006154084850353086	0.0006184420820892936	0.0007650532470159892	0.0007666625986809733	0.0008546371824714239	0.0008552453353497297	0.0009525221973352917	0.0009519298718282824	0.0011640662281167831	0.0011605611072764293	0.21935501305616412	0.21662471046573914	-1.2535312182744215e-05	-0.00016306102623264707	-1.2539401503461334e-05	-0.00016311422068304715
5.6834886038631165	0.0006149416400818929	0.0006179751933266819	0.0007646066257355097	0.0007662160274276488	0.000854211994338538	0.0008548200085029226	0.000952127121485171	0.0009515342608795042	0.001163756258852144	0.0011602491377843802	0.2195245407375349	0.21679211016177538	-1.2446238717092259e-05	-0.00016287787801630427	-1.2450299407763127e-05	-0.00016293101831879597
5.717734481778674	0.0006144754969973745	0.0006175090045389309	0.0007641605726375312	0.0007657700235596731	0.0008537872888456974	0.0008543951644389297	0.0009517324317660888	0.0009511390374090557	0.0011634464605629468	0.0011599373436735816	0.21969389984963444	0.21695934336322237	-1.2357501634261206e-05	-0.00016269103112875882	-1.2361533803344205e-05	-0.00016274411612735018
5.75218670833605	0.0006140100658156493	0.0006170435257681865	0.0007637150976926036	0.000765324597048809	0.0008533630756762665	0.0008539708128441523	0.0009513381373666215	0.0009507442106153277	0.001163136840821323	0.0011596257325562542	0.21986308644222963	0.21712640616952483	-1.2269099833333089e-05	-0.0001625004597500812	-1.227310358855975e-05	-0.0001625534882758739
5.786846526889619	0.0006135453566284458	0.0006165787671146137	0.0007632702109362953	0.0007648797579319022	0.0008529393645812039	0.0008535469634726115	0.0009509442475444269	0.0009503497897658008	0.0011628274072674684	0.0011593143121127652	0.22003209653746048	0.2172932946528488	-1.2181032214860985e-05	-0.00016230613788825732	-1.2185007663619365e-05	-0.00016235910876422066
5.821715188285586	0.0006130813795856535	0.0006161147387367239	0.0007628259224695823	0.000764435516311276	0.0008525161653794997	0.0008531236261463766	0.0009505507716267093	0.000949955784197527	0.0011625181676101907	0.001159003090092183	0.22020092612972425	0.21746000485798278	-1.2093297681398107e-05	-0.00016210803938451757	-1.2097244930597481e-05	-0.00016216095142376763
5.856793950907131	0.0006126181448956512	0.0006156514508517099	0.0007623822424592653	0.0007639918823551388	0.0008520934879586084	0.000852700810756016	0.0009501577190107153	0.0009495622033175939	0.0011622091296274665	0.0011586920743128345	0.22036957118556397	0.21762653280219818	-1.2005895137150863e-05	-0.00016190613790803554	-1.2009814293128043e-05	-0.0001619589899122531
5.892084080719833	0.0006121556628256437	0.0006151889137357774	0.0007619391811383619	0.000763548866297991	0.0008516713422749141	0.0008522785272610524	0.0009497650991642198	0.0009491690566036413	0.0011619003011670219	0.0011583812726628738	0.22053802764356592	0.2177928744751714	-1.1918823488004868e-05	-0.0001617004069543182	-1.1922714656687275e-05	-0.00016175319771619123
5.927586851317345	0.0006116939437019956	0.0006147271377244886	0.0007614967488065341	0.000763106478441041	0.0008512497383541709	0.0008518567856904014	0.0009493729216260205	0.0009487763536043409	0.0011615916901468923	0.0011580706931008534	0.22070629141423437	0.21795902583885712	-1.183208164172618e-05	-0.00016149081984698221	-1.1835944928501735e-05	-0.00016154354814792993
5.963303543967366	0.0006112329979105767	0.0006142661332130998	0.0007610549558304921	0.0007626647291526136	0.0008508286862919599	0.0008514355961428409	0.0009489811960064353	0.0009483841039398917	0.0011612833045560019	0.0011577603436562964	0.22087435837989217	0.21812498282738094	-1.1745668507619558e-05	-0.00016127734973164776	-1.1749504017492807e-05	-0.00016133001434415206
5.999235447657878	0.0006107728358971038	0.0006138059106569141	0.0007606138126444204	0.0007622236288685819	0.0008504081962541609	0.0008510149687874593	0.0009485899319878022	0.0009479923173025347	0.0011609751524547566	0.0011574502324302853	0.22104222439455584	0.2182907413469344	-1.1659582996781728e-05	-0.00016105996957810342	-1.1663390834157003e-05	-0.00016111256926240602
6.035383859143656	0.0006103134681674881	0.0006133464805716243	0.0007601733297503976	0.0007617831880927817	0.0008499882784773979	0.0008505949138641409	0.0009481991393249981	0.0009476010034570409	0.0011606672419756194	0.0011571403675960448	0.2212098852838478	0.21845629727564828	-1.1573824021882811e-05	-0.0001608386521756433	-1.1577604290645763e-05	-0.00016089118568096694
6.071750082993084	0.0006098549052881874	0.0006128878535336667	0.0007597335177188249	0.0007613434173974413	0.0008495689432695361	0.0008501754416840172	0.0009478088278459404	0.00094721017224125	0.0011603595813237167	0.0011568307573995341	0.2213773368448643	0.21862164646351825	-1.1488390497322448e-05	-0.0001606133701341772	-1.1492143301063823e-05	-0.00016066583620152897
6.108335431635222	0.0006093971578865595	0.0006124300401805793	0.000759294387188853	0.0007609043274236135	0.00084915020101012	0.0008497565626299356	0.0009474190074521008	0.0009468198335665542	0.001160052178777424	0.001156521410160046	0.22154457484607692	0.2187867847322598	-1.1403281339229798e-05	-0.00016038409588264857	-1.140700678087421e-05	-0.0001604364932395741
6.145141225407182	0.0006089402366512216	0.0006119730512113628	0.0007588559488688251	0.0007604659288816147	0.0008487320621508802	0.0008493382871569634	0.0009470296881190371	0.0009464299974184506	0.0011597450426889832	0.0011562123342708185	0.22171159502721846	0.21895170787522553	-1.131849546515129e-05	-0.00016015080166312257	-1.1322193647154977e-05	-0.0001602031290264816
6.182168792601758	0.0006084841523324112	0.0006115168973868381	0.0007584182135367029	0.000760028232551454	0.0008483145372162016	0.0008489206257928444	0.0009466408798969113	0.0009460406738570438	0.0011594381814851121	0.0011559035381996288	0.22187839309918359	0.21911641165729076	-1.1234031794437466e-05	-0.00015991345953486613	-1.1237702818868087e-05	-0.00015996571561174844
6.2194194695153895	0.0006080289157423497	0.0006110615895300184	0.0007579811920405227	0.00075959124928329	0.0008478976368036089	0.0008485035891384908	0.0009462525929110158	0.0009456518730175842	0.0011591316036676101	0.0011555950304894221	0.2220449647438996	0.21928089181473787	-1.1149889247896033e-05	-0.00015967204136810298	-1.1153533216300832e-05	-0.00015972422485377447
6.256894600496366	0.000607574537755619	0.0006106071385264825	0.0007575448952988353	0.0007591549899978723	0.0008474813715842678	0.0008480871878684889	0.0009458648373623302	0.0009452636051110127	0.001158825317814	0.001155286819758932	0.2222113056142494	0.2194451440551652	-1.1066066748050343e-05	-0.0001594265188457622	-1.1069683761471757e-05	-0.00015947862842388694
6.294595537993358	0.0006071210293095233	0.0006101535553247396	0.000757109334301154	0.0007587194656869884	0.0008470657523034606	0.0008476714327315691	0.0009454776235280326	0.0009448758804244752	0.0011585193325781365	0.001154978914703297	0.2223774113339384	0.21960916405736264	-1.0982563218955507e-05	-0.00015917686345981452	-1.0986153377969335e-05	-0.00015922889780284333
6.332523642604218	0.0006066684014044764	0.0006097008509366189	0.0007566745201084213	0.0007582846874139315	0.0008466507897811077	0.0008472563345511306	0.0009450909617620633	0.0009444887093218973	0.0011582136566908562	0.0011546713240947067	0.22254327749739064	0.2197729474712221	-1.0899377586167172e-05	-0.00015892304650894085	-1.0902940990832263e-05	-0.00015897500427727862
6.370680283125076	0.0006062166651043764	0.0006092490364376462	0.0007562404638534574	0.0007578506663139501	0.0008462364949122543	0.00084684190422573	0.0009447048624956732	0.0009441021022445174	0.0011579082989606113	0.001154364056783038	0.22270889966965737	0.21993648991762813	-1.0816508776927136e-05	-0.0001586650390998645	-1.0820045526792332e-05	-0.0001587169189417592
6.40906683659976	0.0006057658315369909	0.0006087981229674301	0.0007558071767414272	0.000757417413594717	0.0008458228786675854	0.000846428152729594	0.0009443193362379717	0.0009437160697114401	0.0011576032682741137	0.0011540571216964897	0.22287427338629742	0.22009978698834634	-1.0733955719774771e-05	-0.00015840281213994056	-1.0737465913946559e-05	-0.00015845461269239913
6.447684688369473	0.0006053159118943485	0.0006083481217300536	0.0007553746700503122	0.0007569849405368025	0.0008454099520939506	0.0008460150911131427	0.0009439343935764933	0.0009433306223202127	0.0011572985735969947	0.001153750527842251	0.22303939415327165	0.2202628342459308	-1.0651717344919986e-05	-0.000158136336340986	-1.0655201082064233e-05	-0.0001581880562298299
6.486535232122802	0.0006048669174331304	0.000607899043994471	0.0007549429551313814	0.0007565532584941443	0.0008449977263148606	0.000845602730503487	0.0009435500451777654	0.0009429457707473628	0.001156994223974463	0.0011534442843071477	0.2232042574468488	0.22042562722359837	-1.0569792584097515e-05	-0.00015786558221581037	-1.0573249962380488e-05	-0.00015791722005434328
6.525619869945995	0.0006044188594750647	0.0006074509010949006	0.0007545120434096647	0.0007561223788945214	0.0008445862125310283	0.0008451910821049752	0.0009431663017878665	0.0009425615257490003	0.0011566902285319637	0.0011531384002583082	0.2233688587134863	0.2205881614251612	-1.0488180370464562e-05	-0.00015759052007469077	-1.0491611487455782e-05	-0.00015764207446236633
6.564940012373588	0.0006039717494073304	0.0006070037044312338	0.0007540819463844436	0.0007556923132400439	0.0008441754220208852	0.0008447801571997111	0.0009427831742330217	0.000942177898161371	0.0011563865964758571	0.001152832884943837	0.223533193369742	0.22075043232489278	-1.0406879638708358e-05	-0.00015731112002548286	-1.0410284591581831e-05	-0.00015736258955081905
6.604497078439295	0.0006035255986829643	0.0006065574654694387	0.0007536526756297296	0.0007552630731076438	0.0008437653661411201	0.0008443699671480768	0.0009424006734201628	0.0009417948989014448	0.0011560833370940957	0.001152527747693489	0.22369725680215338	0.22091243536743302	-1.032588932479983e-05	-0.0001570273519682086	-1.0329268210308024e-05	-0.00015707873520803828
6.644292495727218	0.0006030804188212677	0.0006061121957419736	0.0007532242427947614	0.0007548346701495546	0.0008433560563272263	0.0008439605233892979	0.0009420188103375385	0.0009414125389675078	0.0011557804597569102	0.0011522229979193566	0.2238610443671538	0.2210741659677007	-1.0245208366252076e-05	-0.00015673918559724886	-1.0248561280602753e-05	-0.00015679048111494343
6.684327700423376	0.0006026362214082181	0.0006056679068481978	0.0007527966596044963	0.0007544071160938173	0.0008429475040940265	0.0008435518374419612	0.0009416375960552849	0.0009410308294397412	0.0011554779739174933	0.0011519186451165522	0.224024551390954	0.2212356195107739	-1.0164835702210565e-05	-0.00015644659040084385	-1.0168162741084133e-05	-0.000156497796746341
6.724604137367524	0.0006021930180968938	0.0006052246104548002	0.000752369937860113	0.0007539804227447827	0.0008425397210362236	0.0008431439209045719	0.000941257041726033	0.0009406497814808351	0.001155175889112707	0.0011516146988639145	0.2241877731694493	0.2213967913518052	-1.0084770272955276e-05	-0.0001561495356519893	-1.0088071531504789e-05	-0.00015620065136165429
6.76512326010531	0.0006017508206078957	0.0006047823182962163	0.0007519440894395229	0.0007535546019836165	0.0008421327188289734	0.000842736785456121	0.0009408771585855205	0.0009402694063365807	0.0011548742149637891	0.001151311168824706	0.2243507049681174	0.22155767681590766	-1.0005011020200807e-05	-0.00015584799041098996	-1.0008286593270535e-05	-0.00015589901401083517
6.805886530940724	0.0006013096407297687	0.0006043410421750615	0.000751519126297869	0.0007531296657688084	0.0008417265092284216	0.00084233044285661	0.0009404979579531836	0.0009398897153364804	0.0011545729611770533	0.0011510080647473215	0.22451334202191656	0.22171827119806972	-9.92555688712933e-06	-0.0001555419235242106	-9.928806869027515e-06	-0.0001555928535263429
6.846895420988873	0.0006008694903194427	0.0006039007939625653	0.0007510950604680569	0.0007527056261366925	0.0008413211040722828	0.0008419249049476618	0.0009401194512327893	0.0009395107198943744	0.00115427213754462	0.0011507053964660164	0.2246756795351852	0.22187856976305342	-9.846406818248346e-06	-0.00015523130362027349	-9.849631302672607e-06	-0.00015528213852128436
6.888151410229076	0.0006004303813026627	0.0006034615855990091	0.0007506719040612615	0.0007522824952019696	0.0008409165152803982	0.0008415201836530535	0.0009397416499130484	0.000939132431509043	0.0011539717539451378	0.0011504031739016148	0.224837712681553	0.22203856774528527	-9.767559759428848e-06	-0.0001549160991083931	-9.770758839686491e-06	-0.00015496683739313344
6.92965598755826	0.000599992325674435	0.0006030234290941687	0.0007502496692674641	0.0007518602851582306	0.0008405127548553223	0.0008411162909793102	0.0009393645655682369	0.0009387548617648467	0.0011536718203445143	0.0011501014070622556	0.2249994366038208	0.22219826034877424	-9.689014657855016e-06	-0.00015459627817612787	-9.692188426767626e-06	-0.00015464691831565403
6.971410650844719	0.0005995553354994704	0.0006025863365277641	0.0007498283683559774	0.0007514390082784936	0.0008401098348828934	0.0008407132390162774	0.0009389882098588421	0.0009383780223323558	0.0011533723467966582	0.00114980010604412	0.2251608464138889	0.22235764274700906	-9.610770462020746e-06	-0.00015427180878688218	-9.613919011948469e-06	-0.00015432234923884458
7.01341690698215	0.000599119422912638	0.0006021503200499129	0.0007494080136759865	0.0007510186769157374	0.0008397077675328318	0.0008403110399377162	0.0009386125945321916	0.000938001924968986	0.0011530733434442287	0.0011494992810321856	0.22532193719264057	0.22251671008286142	-9.532826121776486e-06	-0.00015394265867926804	-9.535949544581604e-06	-0.00015399309788730053
7.055676271944047	0.0005986846001194211	0.0006017153918815874	0.0007489886176570872	0.000750599303503451	0.0008393065650593153	0.0008399097060018847	0.0009382377314231015	0.0009376265815196454	0.0011527748205193856	0.0011491989423009707	0.22548270398985834	0.2226754574684897	-9.4551805882373e-06	-0.0001536087953634413	-9.45827897521484e-06	-0.0001536591317555791
7.098190270838397	0.0005982508793963787	0.0006012815643150804	0.0007485701928098395	0.0007501809005561743	0.0008389062398015957	0.0008395092495521569	0.0009378636324545326	0.0009372520039173983	0.0011524767883445578	0.0011488991002153097	0.2256431418241228	0.22283387998526355	-9.377832813736026e-06	-0.00015327018611810406	-9.380906255846214e-06	-0.00015332041811072505
7.1409604379627405	0.0005978182730916117	0.0006008488497144698	0.0007481527517263111	0.0007497634806700571	0.00083850680418459	0.0008391096830175908	0.0009374903096382425	0.0009368782041840865	0.0011521792573332059	0.0011485997652310974	0.22580324568272722	0.22299197268363155	-9.300781751993281e-06	-0.0001529267979915594	-9.303830339679395e-06	-0.00015297692398616447
7.183988316859528	0.0005973867936252338	0.0006004172605160944	0.0007477363070806482	0.0007493470565234175	0.0008381082707194912	0.0008387110189135794	0.000937117775075442	0.0009365051944310427	0.001151882237990602	0.001148300947896089	0.2259630105215588	0.22314973058307933	-9.224026357827764e-06	-0.00015257859779502225	-9.227050180887764e-06	-0.00015262861617579282
7.227275460371831	0.0005969564534898541	0.0005999868092290369	0.0007473208716296311	0.0007489316408773102	0.0008377106520043947	0.0008383132698424493	0.0009367460409574946	0.0009361329868597211	0.001151585740914622	0.0011480026588506673	0.22612243126504944	0.22330714867199122	-9.147565587390438e-06	-0.00015222555210392397	-9.150564735327382e-06	-0.00015227546124366165
7.270823430699384	0.0005965272652510512	0.0005995575084355991	0.0007469064582132486	0.0007485172465760927	0.0008373139607249019	0.0008379164484940617	0.0009363751195665491	0.0009357615937623934	0.0011512897767965227	0.0011477049088286415	0.22628150280603063	0.22346422190759474	-9.071398398043107e-06	-0.00015186762725427627	-9.074372959751165e-06	-0.0001519174255086575
7.31463379945495	0.0005960992415478674	0.000599129370791802	0.0007464930797552754	0.0007481038865480102	0.0008369182096547667	0.0008375205676464907	0.0009360050232762702	0.0009353910275228294	0.0011509943564217578	0.0011474077086580418	0.22644022000569147	0.2236209452158449	-8.995523748212692e-06	-0.00015150478933803613	-8.998473812200924e-06	-0.00015155447504941466
7.358708147721062	0.0005956723950933011	0.0005987024090278722	0.0007460807492638471	0.0007476915738057696	0.0008365234116565222	0.0008371256401665984	0.0009356357645524956	0.0009350213006169803	0.0011506994906707788	0.0011471110692619273	0.22659857769345979	0.22377731349135327	-8.919940597682668e-06	-0.00015113700420540943	-8.922866252021253e-06	-0.00015118657570176164
7.403048066107065	0.0005952467386748038	0.0005982766359487503	0.0007456694798320576	0.0007472803214471349	0.0008361295796821149	0.0008367316790107269	0.0009352673559539513	0.0009346524256136853	0.00115040519051985	0.0011468150016591984	0.22675657066692487	0.223933321597291	-8.844647907280817e-06	-0.00015076423745791212	-8.847549239378999e-06	-0.00015081369304892345
7.447655154806527	0.0005948222851547874	0.0005978520644345939	0.0007452592846385501	0.0007468701426555205	0.0008357367267735684	0.0008363386972253246	0.0009348998101329453	0.0009342844151753747	0.0011501114670418823	0.001146519516965431	0.22691419369173632	0.22408896436530842	-8.769644639071775e-06	-0.00015038645444911958	-8.772521735939814e-06	-0.00015043579243037564
7.49253102365499	0.0005943990474711329	0.0005974287074412883	0.0007448501769481143	0.0007464610507005958	0.000835344866063614	0.0008359467079475915	0.0009345331398360867	0.0009339172820587752	0.0011498183314072557	0.0011462246263936914	0.22707144150153608	0.2242442365954407	-8.694929756176625e-06	-0.00015000362027958736	-8.697782704411919e-06	-0.0001500528389321576
7.537677292188054	0.0005939770386377085	0.0005970065780009698	0.0007444421701122956	0.0007460530589388864	0.0008349540107763796	0.0008355557244061558	0.0009341673579049982	0.0009335510391156306	0.0011495257948846624	0.001145930341255383	0.22722830879785494	0.22439913305602957	-8.620502222883922e-06	-0.00014961569979604628	-8.6233311085461e-06	-0.00014966479738429128
7.583095589699846	0.0005935562717448911	0.0005965856892225463	0.0007440352775700126	0.0007456461808143949	0.0008345641742280255	0.0008351657599217347	0.0009338024772770493	0.0009331856992934295	0.0011492338688419645	0.0011456366729610979	0.2273847902500391	0.22455364848363674	-8.546361004590705e-06	-0.00014922265758871012	-8.549165913271026e-06	-0.00014927163236114205
7.628787555301809	0.0005931367599600914	0.0005961660542922262	0.0007436295128481636	0.0007452404298592167	0.0008341753698274477	0.000834776827907806	0.0009334385109860759	0.0009328212756361277	0.0011489425647470445	0.0011453436330214647	0.22754088049515903	0.22470777758295382	-8.472505067717503e-06	-0.00014882445798672372	-8.475286084561398e-06	-0.00014887330817633937
7.674754837981857	0.0005927185165282958	0.0005957476864740616	0.0007432248895622697	0.0007448358196941698	0.0008337876110769359	0.0008343889418712979	0.0009330754721631339	0.000932457781284907	0.0011486518941686743	0.001145051233048024	0.22769657413792657	0.22486151502673848	-8.398933379887008e-06	-0.00014842106505943975	-8.401690589373775e-06	-0.00014846978887969597
7.720999096663877	0.0005923015547726025	0.0005953305991104842	0.0007428214214170975	0.0007444323640294325	0.0008334009115728714	0.0008340021154132755	0.0009327133740372446	0.0009320952294789082	0.0011483618687773934	0.0011447594847540953	0.22785186575062108	0.22501485545571132	-8.325644909615293e-06	-0.0001480124426083973	-8.328378395906777e-06	-0.00014806103825909522
7.767522000267617	0.0005918858880947661	0.000594914805622856	0.0007424191222072967	0.0007440300766651723	0.0008330152850064273	0.0008336163622296214	0.0009323522299361388	0.0009317336335559832	0.001148072500346387	0.0011444683999556572	0.228006749872995	0.2251677934784917	-8.252638626480083e-06	-0.00014759855416787704	-8.255348473387714e-06	-0.00014764701983432937
7.814325227768903	0.0005914715299757566	0.0005945003195120272	0.0007420180058180544	0.000743628971492206	0.000832630745164262	0.0008332316961117533	0.000931992053287035	0.0009313730069534754	0.001147783800752389	0.0011441779905722444	0.22816122101220565	0.2253203236715195	-8.179913501285552e-06	-0.00014717936300531753	-8.182599791840134e-06	-0.00014722769685074355
7.861410468260233	0.0005910584939763138	0.0005940871543588944	0.0007416180862257395	0.0007432290624926448	0.0008322473059292184	0.0008328481309473393	0.0009316328576173936	0.000931013363208964	0.0011474957819765737	0.001143888268627845	0.2283152736427297	0.2254724405789567	-8.107468505628643e-06	-0.00014675483211104567	-8.11013132245332e-06	-0.00014680303228284397
7.908779421011744	0.0005906467937375198	0.0005936753238249728	0.0007412193774985725	0.0007428303637405626	0.0008318649812810706	0.0008324656807209951	0.0009312746565557169	0.0009306547159610689	0.0011472084561054783	0.0011435992462518118	0.22846890220629257	0.22562413871264025	-8.035302612062131e-06	-0.00014632492419874854	-8.037942037535453e-06	-0.0001463729888313281
7.956433795532517	0.0005902364429813664	0.0005932648416529676	0.0007408218937972819	0.0007424328894026597	0.0008314837852972209	0.0008320843595150159	0.0009309174638323093	0.0009302970789502129	0.0011469218353319158	0.00114331093567978	0.2286221011117808	0.22577541255198047	-7.963414794370446e-06	-0.0001458896017077771	-7.966030910161459e-06	-0.00014593752891400857
8.004375311632296	0.0005898274555113362	0.0005928557216673572	0.0007404256493757877	0.0007420366537389365	0.0008311037321534338	0.0008317041815101208	0.0009305612932800897	0.0009299404660194325	0.0011466359319559044	0.0011430233492545929	0.22877486473517625	0.22592625654390733	-7.89180402707354e-06	-0.00014544882679154436	-7.894396914339546e-06	-0.00014549661466592423
8.052605699483543	0.0005894198452129928	0.0005924479777749851	0.0007400306585818788	0.0007416416711033856	0.0008307248361245949	0.0008313251609861832	0.0009302061588353882	0.0009295848911151806	0.0011463507583856184	0.0011427364994272484	0.22892718741947693	0.22607666510278843	-7.82046928560036e-06	-0.00014500256131813605	-7.82303902523325e-06	-0.00014505020794142176
8.101126699683881	0.0005890136260545712	0.0005920416239656494	0.0007396369358579021	0.0007412479559446723	0.0008303471115854402	0.0008309473123229658	0.0009298520745387622	0.0009292303682881137	0.0011460663271383256	0.0011424503987578338	0.22907906347463403	0.2262266326103453	-7.74940954651783e-06	-0.00014455076687161506	-7.751956218795403e-06	-0.00014459827030394168
8.149940063318896	0.0005886088120875796	0.0005916366743127132	0.0007392444957414625	0.0007408555228068377	0.0008299705730113084	0.0008305706500009031	0.0009294990545358069	0.000928876911693943	0.0011457826508413514	0.0011421650599164933	0.22923048717746788	0.2263761534156076	-7.678623787137073e-06	-0.00014409340474211274	-7.681147471785485e-06	-0.00014414076302424195
8.199047552025359	0.0005882054174474075	0.0005912331429737068	0.0007388533528661238	0.0007404643863300017	0.0008295952349789232	0.0008301951886018463	0.0009291471130779826	0.0009285245355942374	0.0011454997422330488	0.0011418804956843892	0.22938145277159577	0.2265252218348227	-7.608110985745861e-06	-0.00014363043592768854	-7.610611762106159e-06	-0.00014367764708342334
8.248450938054788	0.0005878034563539382	0.0005908310441909499	0.000738463521962117	0.0007400745612510769	0.000829221112167135	0.0008298209428098298	0.0009287962645234577	0.0009281732543572764	0.0011452176141637728	0.0011415967189546774	0.22953195446738434	0.22667383215140913	-7.5378701214681015e-06	-0.00014316182112833475	-7.540348068386937e-06	-0.00014320888316282643
8.298152004337403	0.0005874029431121775	0.0005904303922921772	0.000738075017857074	0.0007396860624044932	0.0008288482193577337	0.0008294479274118686	0.0009284465233379544	0.0009278230824588738	0.0011449362795968767	0.0011413137427335005	0.2296819864418571	0.22682197861585557	-7.4679001741545514e-06	-0.0001426875207413969	-7.470355370065712e-06	-0.00014273443164208865
8.348152544546481	0.0005870038921128771	0.0005900312016911653	0.0007376878554767393	0.0007392989047229205	0.0008284765714362156	0.0008290761572987354	0.0009280979040955924	0.0009274740344832516	0.0011446557516097044	0.001141031580140977	0.2298315428386411	0.22696965544569056	-7.398200124762722e-06	-0.00014220749486593132	-7.4006326475101886e-06	-0.00014225425259917213
8.398454363163072	0.0005866063178331778	0.0005896334868883778	0.0007373020498457129	0.0007389131032380102	0.0008281061833925733	0.000828705647465758	0.0009277504214797594	0.0009271261251238967	0.0011443760433946033	0.0011407502444122151	0.2299806177679056	0.22711685682540675	-7.328768954964829e-06	-0.0001417217032921303	-7.331178881873901e-06	-0.00014176830580428512
8.449059275541144	0.0005862102348372511	0.0005892372624716106	0.0007369176160881986	0.0007385286730811371	0.0008277370703221168	0.0008283364130136271	0.0009274040902839813	0.0009267793691844165	0.001144097168259946	0.0011404697488983262	0.23012920530628672	0.22726357690638246	-7.2596056470940196e-06	-0.0001412301054975751	-7.2619930551413164e-06	-0.00014127655071796696
8.49996910797308	0.0005858156577769535	0.000588842543116648	0.0007365345694287495	0.0007381456294841584	0.000827369247426284	0.0008279684691492046	0.0009270589254128013	0.000926433781579449	0.001143819139631154	0.0011401901070674557	0.23027729949683307	0.22740980980685144	-7.1907091844479465e-06	-0.00014073266064981715	-7.1930741500966094e-06	-0.00014077894648742428
8.551185697755594	0.0005854226013924878	0.0005884493435879221	0.0007361529251930265	0.0007377639877801668	0.0008270027300134479	0.0008276018311863505	0.0009267149418826667	0.00092608937733552	0.0011435419710517465	0.001139911332505818	0.23042489434894795	0.22755554961181337	-7.122078551071928e-06	-0.00014022932759910622	-7.124421150235191e-06	-0.00014027545194164603
8.602710893256043	0.0005850310805130744	0.0005880576787391927	0.00073577269880858	0.0007373837634042726	0.0008266375334997648	0.0008272365145467559	0.0009263721548228362	0.0009257461715919673	0.0011432656761843892	0.0011396334389187502	0.2305719838383196	0.2277007903729911	-7.053712731639253e-06	-0.0001397200648734498	-7.056033039871262e-06	-0.00013976602559084839
8.654546553979111	0.0005846411100576248	0.0005876675635142177	0.000735393905805612	0.0007370049718943689	0.0008262736734100081	0.0008268725347607738	0.0009260305794762834	0.0009254041796018357	0.00114299026881196	0.0011393564401317717	0.23071856190687906	0.22784552610877734	-6.985610711753021e-06	-0.0001392048306805005	-6.987908804012913e-06	-0.00013925062562003543
8.706694550633951	0.0005842527050354308	0.0005872790129474482	0.0007350165618177754	0.0007366276288919338	0.0008259111653784053	0.0008265099074682853	0.0009256902312006162	0.0009250634167327971	0.0011427157628386188	0.0011390803500916564	0.23086462246273237	0.22798975080415954	-6.917771477665119e-06	-0.0001386835829000621	-6.920047428377735e-06	-0.00013872920988727833
8.759156765201672	0.0005838658805468557	0.0005868920421647186	0.0007346406825829613	0.0007362517501428147	0.0008255500251495127	0.0008261486484195392	0.0009253511254690034	0.0009247238984680851	0.0011424421722908932	0.0011388051828675105	0.23101015938010916	0.22813345841069452	-6.85019401623025e-06	-0.00013815627907859396	-6.852447899515987e-06	-0.00013820173592180018
8.811935091003267	0.0005834806517840394	0.0005865066663839565	0.0007342662839441072	0.0007358773514980413	0.0008251902685790791	0.0008257887734760281	0.0009250132778711159	0.0009243856404074256	0.001142169511318778	0.001138530952651876	0.23115516649931164	0.22827664284643667	-6.782877315099356e-06	-0.00013762287643098725	-6.785109204519163e-06	-0.00013766816091570488
8.865031432767935	0.0005830970340316085	0.000586122900915893	0.0007338933818500083	0.0007355044489146383	0.0008248319116349127	0.0008254302986113716	0.0009246767041140696	0.0009240486582679864	0.0011418977941968459	0.001138257673761825	0.2312996376266609	0.22841929799589084	-6.715820362509714e-06	-0.0001370833318321829	-6.7180303311145315e-06	-0.00013712844172206196
8.918447706701835	0.0005827150426673971	0.0005857407611647885	0.000733521992356144	0.0007351330584564516	0.0008244749703977884	0.0008250732399122021	0.0009243414200233969	0.0009237129678853357	0.0011416270353253612	0.001137985360640093	0.23144356653445444	0.2285614177099615	-6.649022147410706e-06	-0.00013653760181692176	-6.6512102678707025e-06	-0.0001365825348560723
8.972185840557227	0.0005823346931631758	0.0005853602626291604	0.0007331521316255077	0.0007347631962949746	0.0008241194610623152	0.0008247176135790424	0.0009240074415439933	0.0009233785852144107	0.0011413572492314182	0.0011377140278561898	0.2315869469609021	0.22870299580592002	-6.582481659475094e-06	-0.00013598564257605306	-6.584648003840274e-06	-0.00013603039648396598
9.02624777370205	0.0005819560010853878	0.000584981420902524	0.0007327838159294432	0.000734394878710203	0.000823765399937863	0.0008243634359272483	0.0009236747847411169	0.0009230455263305013	0.001141088450570076	0.001137443690107554	0.23172977261010558	0.2288440260673413	-6.516197888745134e-06	-0.00013542740994643143	-6.518342528625751e-06	-0.00013547198242133685
9.080635457189915	0.0005815789820959	0.0005846042516741449	0.0007324170616485071	0.0007340281220914765	0.0008234128034494833	0.0008240107233878962	0.000923343465801371	0.0009227138074302262	0.0011408206541255247	0.001137174362220699	0.23187203715199123	0.22898450224406544	-6.4501698260324355e-06	-0.00013486285941513576	-6.452292832657101e-06	-0.00013490724813497446
9.135350853830497	0.0005812036519527559	0.0005842287707297952	0.000732051885273324	0.0007336629429383477	0.0008230616881388137	0.000823659492508715	0.0009230135010336961	0.0009223834448325462	0.0011405538748122453	0.0011369060591523805	0.2320137342222706	0.22912441805216208	-6.384396462760095e-06	-0.00013429194611291884	-6.386497906752005e-06	-0.00013433614873056832
9.190395938260405	0.0005808300265109445	0.0005838549939525224	0.0007316883034054531	0.0007332993578614514	0.0008227120706650325	0.0008233097599550392	0.0009226849068703954	0.0009220544549797703	0.0011402881276761933	0.0011366387959907776	0.2321548574224173	0.22926376717388458	-6.318876790767543e-06	-0.0001337146248063803	-6.320956742294527e-06	-0.00013375863895231932
9.245772697014415	0.0005804581217231737	0.0005834829373234276	0.0007313263327582791	0.0007329373835833904	0.0008223639678058044	0.0008229615425107413	0.0009223576998681481	0.0009217268544385787	0.0011400234278959936	0.0011363725879566789	0.23229540031960613	0.22940254325763246	-6.253609802457996e-06	-0.00013313084989766133	-6.255668331335736e-06	-0.00013317467318210707
9.301483128597186	0.0005800879536406577	0.0005831126169224526	0.0007309659901578937	0.0007325770369396229	0.0008220173964582364	0.0008226148570791903	0.0009220318967090455	0.0009214006599010512	0.0011397597907841469	0.0011361074504046837	0.23243535644669183	0.22954073991791626	-6.188594490898203e-06	-0.0001325405754222797	-6.190631666343031e-06	-0.00013258420542952565
9.357529243555355	0.0005797195384139117	0.000582744048929181	0.000730607292544008	0.0007322183348793756	0.0008216723736398349	0.0008222697206842357	0.0009217075142016346	0.0009210758881857171	0.0011394972317882396	0.0011358433988244263	0.23257471930216306	0.22967835073531265	-6.123829849590326e-06	-0.000131943755041386	-6.125845740304232e-06	-0.00013198718933141174
9.413913064550128	0.0005793528922935551	0.0005823772496236395	0.000730250256970854	0.0007318612944665426	0.0008213289164895025	0.0008219261504711689	0.0009213845692819701	0.0009207525562386102	0.0011392357664921841	0.0011355804488417944	0.2327134823501116	0.2298153692564542	-6.059314872442455e-06	-0.00013134034203643452	-6.0613095466790015e-06	-0.00013138357814609924
9.47063662643026	0.0005789880316311308	0.0005820122353871219	0.0007298949006081129	0.0007315059328806231	0.0008209870422685215	0.0008215841637077363	0.0009210630790146963	0.0009204306811343329	0.001138975410617463	0.0011353186162201773	0.23285163902021466	0.22995178899397137	-5.995048553857074e-06	-0.00013073028930787878	-5.9970220794543574e-06	-0.0001307733247512266
9.527701976305488	0.0005786249728799289	0.0005816490227030138	0.000729541240741854	0.0007311522674176528	0.0008206467683615595	0.0008212437777851125	0.0009207430605941081	0.000920110280077142	0.0011387161800243861	0.0011350579168617218	0.23298918270767463	0.23008760342648477	-5.9310298886955035e-06	-0.00013011354937014774	-5.932982333070082e-06	-0.00013015638163821341
9.585111173620431	0.0005782637325958209	0.0005812876281576315	0.0007291892947754652	0.0007308003154911439	0.0008203081122776772	0.0008209050102189435	0.000920424531345257	0.0009197913704020347	0.001138458090713356	0.0011347983668085954	0.23312610677322904	0.23022280599857095	-5.86725787238198e-06	-0.00012949007434981397	-5.869189302208817e-06	-0.0001295327009031566
9.642866290228868	0.0005779043274381115	0.0005809280684410717	0.0007288390802306238	0.0007304500946330507	0.0008199710916513449	0.0008205678786503648	0.0009201075087250449	0.0009194739695758475	0.001138201158826164	0.0011345399822442765	0.2332624045430973	0.23035739012072373	-5.803731500529825e-06	-0.00012885981597393625	-5.805641982195922e-06	-0.00012890223425240932
9.700969410468568	0.0005775467741703944	0.0005805703603480745	0.0007284906147482555	0.000730101622494737	0.000819635724243511	0.0008202324008470183	0.0009197920103233516	0.0009191580951983868	0.001137945400647284	0.0011342827794948455	0.23339806930897156	0.23049134916935668	-5.7404497692068596e-06	-0.00012822272557125314	-5.742339368702831e-06	-0.0001282649329913399
9.75942263123647	0.0005771910896614183	0.0005802145207788914	0.0007281439160895171	0.0007297549168479477	0.000819302027942611	0.0008198985947041271	0.0009194780538641465	0.0009188437650035433	0.001137690832605186	0.0011340267750302958	0.23353309432798286	0.23062467648676868	-5.677411675018666e-06	-0.00012757875406993469	-5.67928045762129e-06	-0.00012762074801739298
9.818228062064373	0.0005768372908859681	0.0005798605667401651	0.0007277990021367773	0.0007294099955858124	0.0008189700207656492	0.0008195664782455488	0.0009191656572066431	0.0009185309968604311	0.0011374374712736597	0.001133771985465855	0.2336674728227029	0.23075736538111122	-5.614616214643688e-06	-0.00012692785198342715	-5.6164642453183575e-06	-0.00012696962982194915
9.877387825195074	0.0005764853949257596	0.0005795085153458289	0.0007274558908946339	0.0007290668767238394	0.0008186397208592814	0.000819236069624842	0.0009188548383464478	0.0009182198087745578	0.0011371853333731654	0.0011335184275633363	0.23380119798110077	0.23088940912640535	-5.552062385325018e-06	-0.00012626996941680901	-5.5538897285045685e-06	-0.00012631152848274763
9.936904055658934	0.0005761354189703356	0.0005791583838180069	0.0007271146004909144	0.0007287255784009383	0.0008183111465008623	0.0008189073871263575	0.0009185456154167272	0.0009179102188889713	0.0011369344357721838	0.0011332661182324752	0.2339342629565551	0.23102080096249242	-5.489749184506114e-06	-0.00012560505605435646	-5.491555904145462e-06	-0.00012564639365780783
9.996778901350961	0.0005757873803179872	0.0005788101894879355	0.0007267751491777119	0.000728386118880446	0.0008179843160995941	0.0008185804491663373	0.000918238006689389	0.0009176022454854511	0.0011366847954885928	0.0011330150745323115	0.23406666086781724	0.23115153409503916	-5.427675609907118e-06	-0.00012493306115682334	-5.429461769475459e-06	-0.00012497417458104398
10.05701452310831	0.000575441296376672	0.0005784639497968848	0.0007264375553324151	0.0007280485165511574	0.0008176592481975882	0.0008182552742940289	0.0009179320305762673	0.0009172959069857021	0.0011364364296910425	0.0011327653136725656	0.23419838479901522	0.2312816016955378	-5.365840659596853e-06	-0.00012425393355891545	-5.36760632208113e-06	-0.00012429482006007242
10.117613094788254	0.000575097184664959	0.0005781196822971068	0.0007261018374587651	0.0007277127899283949	0.0008173359614710261	0.0008179318811927951	0.000917627705630345	0.0009169912219525463	0.0011361893557003723	0.0011325168530150363	0.234329427799647	0.23141099690126463	-5.304243331834095e-06	-0.0001235676216607695	-5.30598855980665e-06	-0.00012360827846916167
10.178576803346665	0.0005747550628129735	0.0005777774046527802	0.0007257680141879143	0.000727378957655056	0.0008170144747312666	0.0008176102886812654	0.0009173250505469503	0.0009166882090911585	0.0011359435909910132	0.0011322697100750153	0.23445978288456046	0.23153971281530944	-5.2428826251612465e-06	-0.00012287407342562173	-5.244607480596811e-06	-0.00012291449774123886
10.239907848916916	0.0005744149485633617	0.0005774371346409813	0.0007254361042795081	0.0007270470385027059	0.0008166948069260176	0.0008172905157144874	0.0009170240841650178	0.0009163868872502994	0.0011356991531924323	0.0011320239025227215	0.23458944303396953	0.23166774250655514	-5.181757538184027e-06	-0.00012217323637037092	-5.183462082682631e-06	-0.00012221342536777868
10.301608444889292	0.0005740768597722666	0.0005770988901526598	0.0007251061266227714	0.0007267170513726574	0.0008163769771404939	0.0008169725813850794	0.0009167248254683196	0.0009160872754235535	0.0011354560600905753	0.0011317794481847411	0.23471840119343754	0.23179507900967927	-5.120867069927093e-06	-0.00012146505756852055	-5.122551364533656e-06	-0.00012150500839214207
10.363680817990868	0.0005737408144103116	0.0005767626891936252	0.0007247781002376095	0.0007263890152970831	0.0008160610045985728	0.0008166565049244156	0.0009164272935867222	0.0009157893927505959	0.0011352143296293215	0.0011315363650454867	0.23484665027388069	0.23192171532515068	-5.060210219432447e-06	-0.00012074948363668958	-5.0618743247512685e-06	-0.00012078919340341443
10.426127208365882	0.0005734068305636052	0.0005764285498855552	0.0007244520442757244	0.0007260629494401261	0.0008157469086640227	0.0008163423057038113	0.0009161315077974882	0.0009154932585184682	0.0011349739799119862	0.0011312946712486755	0.23497418315159055	0.23204764441924194	-4.999785985865257e-06	-0.00012002646073161483	-5.001429962060017e-06	-0.00012006592653029946
10.488949869656532	0.0005730749264347503	0.000576096490467008	0.0007241279780217492	0.0007257388730990362	0.0008154347088416736	0.0008160300032357402	0.0009158374875265384	0.0009151988921628742	0.0011347350292027927	0.001131054385098825	0.23510099266820875	0.23217285922403214	-4.939593368653503e-06	-0.00011929593454917953	-4.94121727527639e-06	-0.00011933515343623413
10.552151069084381	0.0005727451203438751	0.0005757665292944525	0.000723805920894388	0.0007254168057053153	0.0008151244247786525	0.0008157196171750449	0.0009155452523497777	0.0009149063132694821	0.0011344974959284061	0.0011308155250627648	0.2352270716307595	0.23229735263741288	-4.8796313672208255e-06	-0.00011855785031242294	-4.881235263472748e-06	-0.00011859681931791766
10.615733087532126	0.0005724174307296682	0.0005754386848433107	0.0007234858924475699	0.0007250967668258733	0.0008148160762656137	0.0008154111673201614	0.0009152548219944084	0.000914615541575242	0.0011342613986794464	0.0011305781097711528	0.23535241281165603	0.2324211175231017	-4.819898981063726e-06	-0.00011781215276870927	-4.82148292566334e-06	-0.00011785086889265495
10.679698219625935	0.0005720918761504392	0.0005751129757090162	0.0007231679123716283	0.0007247787761642014	0.0008145096832379919	0.0008151046736143964	0.0009149662163402708	0.0009143265969697331	0.0011340267562120476	0.0011303421580200338	0.23547700894870874	0.23254414671066106	-4.760395209813147e-06	-0.00011705878618603616	-4.761959260937872e-06	-0.00011709724639666352
10.744048773818252	0.0005717684752851776	0.0005747894206080804	0.0007228520004944797	0.0007244628535615623	0.0008142052657772498	0.0008148001561471603	0.0009146794554211909	0.0009140394994965005	0.0011337935874494135	0.0011301076887723837	0.23560085274514955	0.2326664329955025	-4.701119053158141e-06	-0.00011629769434587378	-4.702663268487534e-06	-0.00011633589558049384
10.808787072471103	0.0005714472469346403	0.000574468038379179	0.0007225381767828292	0.0007241490189981928	0.0008139028441121694	0.0008144976351552685	0.0009143945594263471	0.0009137542693544348	0.0011335619114834056	0.0011298747211597017	0.23572393686964055	0.23278796913891275	-4.642069510688886e-06	-0.00011552882053392222	-4.64359394745234e-06	-0.00011556675969956465
10.87391545193992	0.0005711282100224487	0.0005741488479842538	0.0007222264613433834	0.000723837292594519	0.0008136024386201471	0.0008141971310242231	0.000914111548701664	0.0009134709268991564	0.0011333317475761414	0.0011296432744836006	0.23584625395631031	0.2329087478680831	-4.583245582103976e-06	-0.00011475210754033349	-4.584750297084196e-06	-0.00011478978151352459
10.93943626265785	0.0005708113835961915	0.0005738318685096174	0.0007219168744240807	0.0007235276946123883	0.000813304069828485	0.0008138986642895189	0.0009138304437511988	0.0009131894926443965	0.0011331031151616045	0.0011294133682174128	0.23596779660476808	0.2330287618761124	-4.524646267040425e-06	-0.00011396749764949754	-4.526131316493626e-06	-0.00011400490327392876
11.00535186922059	0.0005704967868285591	0.0005735171191670916	0.0007216094364153412	0.0007232202454563181	0.0008130077584157389	0.000813602255637988	0.0009135512652385676	0.0009129099872634428	0.0011328760338472925	0.0011291850220078435	0.23608855738013176	0.23314800382206297	-4.46627056501208e-06	-0.0001131749326331033	-4.467736004775541e-06	-0.00011321206672207373
11.071664650471687	0.0005701844390184761	0.0005732046192951406	0.0007213041678513223	0.0007229149656747611	0.0008127135252130445	0.0008133079259091181	0.0009132740339883716	0.0009126324315905454	0.001132650523415858	0.0011289582556765966	0.2362085288130604	0.23326646633096257	-4.408117475603046e-06	-0.00011237435374991667	-4.40956336098669e-06	-0.0001124112130830579
11.138376999588447	0.0005698743595922611	0.000572894388360033	0.000721001089411198	0.0007226118759613775	0.0008124213912054683	0.000813015696096428	0.0009129987709876487	0.0009123568466223787	0.0011324266038267882	0.001128733089222053	0.23632770339978992	0.23338414199385443	-4.350185998266455e-06	-0.0001115657017342897	-4.351612384009482e-06	-0.00011160228305617803
11.205491324168262	0.0005695665681047931	0.0005725864459570178	0.0007207002219204562	0.0007223109971563406	0.0008121313775333933	0.0008127255873488351	0.0009127254973873456	0.0009120832535195082	0.0011322042952180986	0.0011285095428209694	0.23644607360216624	0.23350102336782252	-4.292475132222119e-06	-0.00011074891678808374	-4.293882072753212e-06	-0.00011078521681451292
11.273010046315514	0.0005692610842407032	0.0005722808118115074	0.0007204015863521986	0.0007220123502476348	0.0008118435054939115	0.0008124376209720335	0.0009124542345037932	0.0009118116736078722	0.0011319836179080349	0.001128287636830168	0.23656363184768353	0.23361710297604601	-4.234983876635207e-06	-0.00010992393857969796	-4.236371425844418e-06	-0.0001099599539913787
11.340935602728974	0.0005689579278155694	0.000571977505780286	0.0007201052038284762	0.0007217159563723941	0.0008115577965422148	0.000812151818429933	0.0009121850038202092	0.000911542128380279	0.0011317645923968097	0.00112806739178827	0.23668037052952096	0.23373237330781374	-4.177711230599762e-06	-0.00010909070623724149	-4.179079441827237e-06	-0.00010912643367924635
11.409270444789758	0.0005686571187771383	0.0005716765478527279	0.0007198110956216239	0.0007214218368182363	0.0008112742722930236	0.0008118682013460424	0.0009119178269882202	0.0009112746394979315	0.0011315472393683462	0.0011278488284174413	0.23679628200659794	0.2338468268185987	-4.120656192914927e-06	-0.00010824915833707038	-4.122005119072333e-06	-0.00010828459442144278
11.478017038649782	0.0005683586772065597	0.0005713779581520367	0.000719519283155624	0.0007211300130246369	0.0008109929545220373	0.0008115867915049508	0.0009116527258294049	0.0009110092287919626	0.0011313315796920565	0.0011276319676251597	0.23691135860362153	0.23396045593007594	-4.063817762112697e-06	-0.00010739923289815323	-4.065147455681491e-06	-0.00010743437420362989
11.547177865320764	0.0005680626233196373	0.0005710817569365003	0.0007192297880074811	0.0007208405065842952	0.0008107138651673922	0.0008113076108537567	0.0009113897223368379	0.0009107459182649916	0.0011311176344246244	0.0011274168305059986	0.2370255926111249	0.23407325303019755	-4.0071949366443996e-06	-0.00010654086738084989	-4.008505449549192e-06	-0.00010657571044905834
11.616755420763786	0.0005677689774680941	0.0005707879646007557	0.0007189426319086167	0.0007205533392445359	0.0008104370263311181	0.0008110306815035738	0.0009111288386766693	0.0009104847300926976	0.0011309054248118118	0.001127203438343433	0.2371389762855327	0.23418521047323018	-3.950786714656054e-06	-0.00010567399867492111	-3.952078098313182e-06	-0.00010570854001121233
11.686752215979308	0.0005674777601408569	0.0005704966016770804	0.0007186578367462797	0.0007202685329087189	0.0008101624602806592	0.0008107560257309972	0.0009108700971897175	0.0009102256866254082	0.0011306949722902997	0.0011269918126116643	0.23725150184921048	0.23429632057981845	-3.8945920939345915e-06	-0.00010479856309145164	-3.8958643993483935e-06	-0.00010483279916709276
11.75717077709787	0.0005671889919653611	0.0005702076888366976	0.0007183754245649763	0.0007199861096376784	0.0008098901894503734	0.0008104836659796468	0.0009106135203930852	0.0009099688103897192	0.0011304862984895315	0.0011267819749774747	0.23736316149053485	0.23440657563703662	-3.838610072022346e-06	-0.00010391449635946404	-3.83986334972098e-06	-0.00010394842360952894
11.82801364547121	0.0005669026937088675	0.0005699212468910954	0.000718095417567917	0.0007197060916511628	0.0008096202364430693	0.0008102136248616708	0.0009103591309817844	0.0009097141240901191	0.0011302794252335898	0.0011265739473020917	0.23747394736394656	0.23451596789846227	-3.7828396461407274e-06	-0.00010302173361745326	-3.784073946154487e-06	-0.00010305534843982334
11.899283377763982	0.0005666188862797977	0.0005696372967933696	0.000717817838118483	0.0007194285013293063	0.0008093526240315508	0.0008099459251593295	0.0009101069518303868	0.0009094616506106469	0.0011300743745430867	0.0011263677516430745	0.2375838515900183	0.23462448958423734	-3.7272798131537943e-06	-0.00010212020940567057	-3.728495184970003e-06	-0.00010215350815936941
11.970982546046038	0.0005663375907290946	0.000569355859639582	0.0007175427087417124	0.0007191533612141218	0.0008090873751601943	0.0008096805898265412	0.0009098570059947056	0.0009092114130165546	0.0011298711686370893	0.001126163410256238	0.23769286625553415	0.2347321328811268	-3.671929569530087e-06	-0.00010120985765821322	-3.6731260622275413e-06	-0.00010124283666665401
12.043113737885237	0.0005660588282515918	0.0005690769566701334	0.0007172700521257989	0.0007188806940109945	0.0008088245129465341	0.0008094176419904829	0.000909609316713476	0.0009089634345560027	0.0011296698299350474	0.0011259609455975747	0.23780098341355704	0.23483888994260785	-3.61678791133916e-06	-0.00010029061169647413	-3.617965573498791e-06	-0.00010032326724457308
12.115679556440844	0.0005657826201874053	0.0005688006092711633	0.0007169998911236249	0.0007186105225902181	0.0008085640606828744	0.0008091571049532014	0.0009093639074100691	0.0009087177386617794	0.0011294703810587597	0.0011257603803252211	0.237908195083495	0.23494475288894157	-3.561853834215152e-06	-9.936240422062093e-05	-3.563012713923494e-06	-9.939473255440867e-05
12.188682620557461	0.0005655089880233466	0.0005685268389759606	0.0007167322487542922	0.0007183428699885339	0.000808306041837919	0.0008088990021932457	0.0009091208016942259	0.0009084743489530141	0.0011292728448343567	0.0011255617373014306	0.23801449325119767	0.23504971380723486	-3.507126333333367e-06	-9.842516730224071e-05	-3.508266478189498e-06	-9.845716462875131e-05
12.26212556485955	0.0005652379533943527	0.0005682556674663991	0.0007164671482046924	0.0007180777594106982	0.0008080504800584211	0.0008086433573673155	0.0009088800233638147	0.0009082332892369487	0.0011290772442943062	0.0011253650395945808	0.23811986986903483	0.2351537647515416	-3.4526044034198164e-06	-9.747883237745669e-05	-3.4537258605414276e-06	-9.751049486428354e-05
12.336011039846525	0.0005649695380849343	0.000567987116574388	0.0007162046128310874	0.0007178152142310629	0.0008077973991708493	0.0008083901943119303	0.0009086415964065941	0.0009079945835107102	0.001128883602679447	0.0011251703104811978	0.2382243168559722	0.2352568977429525	-3.3982870386705527e-06	-9.652333023729698e-05	-3.3993898547095627e-06	-9.655465401267604e-05
12.41034171198835	0.000564703764030648	0.0005677212082833483	0.0007159446661607158	0.0007175552579951882	0.0008075468231830879	0.0008081395370451265	0.00090840554500203	0.0009077582559630933	0.0011286919434410412	0.0011249775734480049	0.23832782609768155	0.23535910476965588	-3.3441732326952925e-06	-9.555859101881281e-05	-3.345257453843918e-06	-9.558957217131736e-05
12.485120263821853	0.0005644406533195807	0.0005674579647297001	0.0007156873318934099	0.0007172979144214615	0.0008072987762861493	0.0008078914097681742	0.0009081718935230943	0.0009075243309763973	0.0011285022902428488	0.0011247868521940003	0.23843038944661762	0.23546037778706122	-3.2902619786440504e-06	-9.458454420102624e-05	-3.291327650549805e-06	-9.461517877665249e-05
12.560349394047481	0.000564180228193866	0.0005671974082043804	0.0007154326339032459	0.000717043207402748	0.0008070532828558947	0.0008076458368673086	0.0009079406665381145	0.0009072928331282614	0.0011283146669632312	0.0011245981706325488	0.23853199872212447	0.23556070871788615	-3.236552269014585e-06	-9.36011185920238e-05	-3.2375994368670155e-06	-9.363140259632807e-05
12.63603181762671	0.0005639225110512087	0.000566939561154374	0.0007151805962402124	0.0007167911610080584	0.0008068103674548144	0.0008074028429154891	0.0009077118888126404	0.0009070637871935141	0.0011281290976972809	0.001124411552893508	0.23863264571053092	0.23566008945223837	-3.1830430956896957e-06	-9.26082423223229e-05	-3.18407180419783e-06	-9.263817171906163e-05
12.712170265880024	0.000563667524446441	0.0005666844461842691	0.0007149312431318916	0.0007165417994842426	0.0008065700548337835	0.0008071624526741825	0.000907485585311323	0.000906837218146086	0.0011279456067589714	0.0011242270233253763	0.2387323221652615	0.2357585118477478	-3.1297334499389567e-06	-9.160584283698925e-05	-3.1307437433503865e-06	-9.16354135484243e-05
12.78876748658549	0.0005634152910930916	0.0005664320860578344	0.0007146845989851775	0.0007162951472576974	0.0008063323699338823	0.000806924691095155	0.000907261781199838	0.000906613151160896	0.0011277642186833339	0.0011240446064974667	0.23883101980694574	0.23585596772965237	-3.0766223223406552e-06	-9.059384688550609e-05	-3.07761424438429e-06	-9.062305479010102e-05
12.865826244077915	0.0005631658338649823	0.0005661825036996149	0.0007144406883880015	0.0007160512289361044	0.0008060973378882058	0.000806689583322322	0.0009070405018468017	0.0009063916116158014	0.0011275849582286573	0.0011238643272021025	0.238928730323522	0.23595244889091904	-3.0237087028190876e-06	-8.957218051477978e-05	-3.02468229669995e-06	-8.960102144670024e-05
12.943349319348618	0.0005629191757978431	0.0005659357221965508	0.0007141995361110959	0.0007158100693101854	0.00080586498402372	0.0008064571546935664	0.0009068217728257446	0.0009061726250935468	0.0011274078503787227	0.0011236862104568417	0.2390254453703612	0.23604794709235907	-2.9709915804745565e-06	-8.85407690561224e-05	-2.9719468890325104e-06	-8.856923880923295e-05
13.0213395101458	0.0005626753400909528	0.0005656917647996246	0.0007139611671097628	0.0007155716933554893	0.0008056353338631399	0.0008062274307426335	0.0009066056199170845	0.0009059562173837485	0.0011272329203450588	0.0011235102815067325	0.23912115657038424	0.236142454062735	-2.9184699437204142e-06	-8.749953712069991e-05	-2.9194070092306706e-06	-8.752763144231901e-05
13.099799631075467	0.0005624343501087966	0.0005654506549255194	0.0007137256065256865	0.0007153361262341866	0.0008054084131268087	0.0008060004372010268	0.000906392069110138	0.0009057424144849049	0.0011270601935692197	0.0011233365658265876	0.23921585551418478	0.23623596149889994	-2.8661427801971937e-06	-8.644840858892944e-05	-2.867061644431894e-06	-8.647612318099518e-05
13.178732513703073	0.0005621962293827548	0.0005652124161583085	0.0007134928796887471	0.0007151033932969062	0.0008051842477346321	0.0008057761999999189	0.0009061811466051529	0.0009055312426064249	0.0011268896957250954	0.0011231650891232881	0.23930953376016717	0.23632846106591107	-2.8140090767196993e-06	-8.538730660015426e-05	-2.8149097810120996e-06	-8.541463712075092e-05
13.258141006655675	0.0005619610016128074	0.0005649770722511704	0.0007132630121188851	0.0007148735200845833	0.0008049628638080106	0.0008055547452720993	0.0009059728788153614	0.0009053227281706822	0.001126721452721249	0.0011229958773381222	0.2394021828346593	0.23641994439716096	-2.7620678192804768e-06	-8.431615354401178e-05	-2.76295040446857e-06	-8.434309560520492e-05
13.338027975724735	0.0005617286906692628	0.0005647446471281159	0.0007130360295279616	0.0007146465323303371	0.0008047442876718193	0.0008053360993539506	0.0009057672923690624	0.0009051168978151073	0.0011265554907032823	0.0011228289566491338	0.2394937942320605	0.23651040309451862	-2.7103179929171065e-06	-8.323487104802685e-05	-2.7111824993436215e-06	-8.326142021508609e-05
13.418396303969553	0.0005614993205945209	0.0005645151648857536	0.0007128119578216654	0.0007144224559613719	0.0008045285458564051	0.0008051202887874523	0.0009055644141117442	0.00090491377839429	0.0011263918360562306	0.0011226643534735265	0.2395843594149882	0.23659982872845836	-2.6587585818848083e-06	-8.21433799732263e-05	-2.6596050494006804e-06	-8.216953176454211e-05
13.49924889182131	0.0005612729156048443	0.0005642886497950688	0.0007125908231014375	0.0007142013171009039	0.0008043156650995884	0.0008049073403221769	0.0009053642711082026	0.0009047133969821205	0.0011262305154069816	0.001122502094470068	0.2396738698144047	0.23668821283821448	-2.607388569430061e-06	-8.104160039887343e-05	-2.6082170374325947e-06	-8.106735028617917e-05
13.580588657187745	0.0005610495000921666	0.0005640651263032329	0.0007123726516664177	0.0007139831420701158	0.0008041056723487406	0.0008046972809173725	0.0009051668906447191	0.0009045157808739524	0.0011260715556267243	0.0011223422065415433	0.2397623168297792	0.236775546931916	-2.5562069378747346e-06	-7.992945161558462e-05	-2.5570174452156647e-06	-7.995479502098668e-05
13.662418535558457	0.0005608290986259198	0.0005638446190354347	0.0007121574700154188	0.0007137679573901295	0.0008038985947628229	0.0008044901377440108	0.0009049723002312385	0.0009043209575887815	0.0011259149838334336	0.0011221847168372255	0.23984969182923696	0.23686182248673635	-2.5052126685189482e-06	-7.880685211275607e-05	-2.506005253611124e-06	-7.883178441131511e-05
13.744741480110864	0.0005606117359548936	0.0005636271527967423	0.0007119453048489423	0.0007135557897840222	0.000803694459714527	0.0008042859381869059	0.0009047805276036064	0.0009041289548714846	0.001125760827394385	0.0011220296527553943	0.23993598614971093	0.2369470309490549	-2.454404741626323e-06	-7.767371956909908e-05	-2.4551794424098813e-06	-7.769823608705373e-05
13.827560461816718	0.0005603974370091099	0.0005634127525739848	0.0007117361830711863	0.0007133466661788438	0.0008034932947923648	0.000804084709846835	0.0009045916007257897	0.000903939800695051	0.0011256091139286819	0.0011218770419458499	0.24002119109710834	0.23703116373461716	-2.403782136489903e-06	-7.652997084472979e-05	-2.4045389903316547e-06	-7.655406685602717e-05
13.910878469549415	0.0005601862269017362	0.0005632014435376645	0.0007115301317921247	0.0007131406137076879	0.0008032951278028509	0.0008038864805427078	0.0009044055477921737	0.0009037535232628686	0.0011254598713098419	0.001121726912312507	0.24010529794646723	0.23711421222869297	-2.3533438312369967e-06	-7.537552196532071e-05	-2.354082875093491e-06	-7.539919269597406e-05
13.9946985101918	0.0005599781309310137	0.0005629932510438909	0.0007113271783295714	0.0007129376597117724	0.0008030999867726733	0.0008036912783137276	0.0009042223972298586	0.0009035701510110113	0.001125313127668388	0.001121579292015967	0.24018829794214458	0.23719616778623792	-2.3030888029124466e-06	-7.421028811502306e-05	-2.3038100732683878e-06	-7.423352874078026e-05
14.079023608744702	0.0005597731745822211	0.000562788200636349	0.0007111273502113045	0.0007127378317425555	0.000802907899950914	0.000803499131421634	0.0009040421777009894	0.000903389712610591	0.001125168911394487	0.001121434209476167	0.24027018229796823	0.2372770217320762	-2.253016027384952e-06	-7.303418362325509e-05	-2.253719560159524e-06	-7.305698926593496e-05
14.163856808436103	0.0005595713835296655	0.0005625863180482951	0.0007109306751772077	0.0007125411575638805	0.0008027188958112884	0.0008033100683529392	0.0009038649181051292	0.0009032122369701147	0.001125027251140626	0.001121291693375033	0.24035094219742717	0.23735676536107062	-2.2031244793418656e-06	-7.184712195440479e-05	-2.203810310008429e-06	-7.186948768503343e-05
14.24920117083096	0.0005593727836386926	0.0005623876292045652	0.0007107371811814307	0.000712347665154145	0.0008025330030544199	0.0008031241178211889	0.0009036906475816466	0.0009030377532378778	0.0011248881758242942	0.0011211517726591753	0.24043056879385644	0.23743538993830698	-2.153413132303071e-06	-7.064901569783788e-05	-2.1540812958509986e-06	-7.067093653506662e-05
14.335059775941703	0.0005591774009677363	0.0005621921602236357	0.0007105468963945942	0.0007121573827085051	0.0008023502506101308	0.0008029413087692757	0.000903519395512139	0.0009028662908043921	0.0011247517146307285	0.0011210144765426186	0.2405090532106181	0.23751288669927795	-2.103880958504757e-06	-6.94397765537702e-05	-2.104531489417749e-06	-6.94612474623213e-05
14.421435722339384	0.0005589852617703916	0.0005619999374196943	0.0007103598492060202	0.0007119703386411062	0.0008021706676397909	0.0008027616703717732	0.0009033511915228945	0.0009026978793048311	0.0011246178970156706	0.0011208798345095593	0.24058638654129358	0.23758924685005905	-2.054526928875998e-06	-6.821931532169367e-05	-2.0551598611381547e-06	-6.824033121211048e-05
14.50833212726552	0.0005587963924975149	0.0005618109873047485	0.0007101760682259888	0.0007117865615873415	0.0008019942835386692	0.0008025852320373033	0.0009031860654873803	0.0009025325486215408	0.0011244867527081756	0.0011207478763171665	0.24066255984988608	0.23766446156753318	-2.0053500130604376e-06	-6.698754189038425e-05	-2.005965380187484e-06	-6.700809761922555e-05
14.595752126744532	0.0005586108197993617	0.0005616253365907616	0.0007099955822880256	0.000711606080406154	0.0008018211279383341	0.0008024120234109198	0.0009030240475287543	0.0009023703288865388	0.00112435831171344	0.0011206186319984025	0.24073756417101294	0.23773852199955547	-1.9563491793304216e-06	-6.574436522385763e-05	-1.956947014364503e-06	-6.576445559319799e-05
14.683698875697011	0.0005584285705277412	0.0005614430121918205	0.0007098184204512258	0.0007114289241823462	0.0008016512307090787	0.0008022420743765531	0.0009028651680224325	0.000902211250484074	0.0011242326043156721	0.0011204921318648967	0.24081139051012562	0.23781141926517707	-1.9075233945948025e-06	-6.448969335073884e-05	-1.9081037300455045e-06	-6.450931310530983e-05
14.772175548053516	0.0005582496717382174	0.0005612640412263301	0.0007096446120026045	0.000711255122228947	0.0008014846219623759	0.0008020754150594608	0.0009027094575986608	0.0009020553440532218	0.001124109661080998	0.0011203684065098393	0.24088402984370597	0.2378831444548517	-1.8588716243364903e-06	-6.322343335071756e-05	-1.85943449222941e-06	-6.324257717896242e-05
14.861185336869132	0.000558074150692329	0.000561088451019244	0.0007094741864594868	0.0007110847040895924	0.0008013213320533758	0.0008019120758287235	0.0009025569471451455	0.0009019026404904913	0.0011239895128604014	0.001120247486810919	0.24095547311948698	0.23795368863064081	-1.8103928325474e-06	-6.194549134075356e-05	-1.8109382644206778e-06	-6.19641538741611e-05
14.95073145443871	0.000557902034859848	0.0005609162691043279	0.0007093071735719187	0.0007109176995409554	0.0008011613915834307	0.0008017520872997762	0.0009024076678097051	0.0009017531709524894	0.0011238721907927064	0.0011201294039332994	0.24102571125667813	0.2380230428264297	-1.7620859817579423e-06	-6.065577246444631e-05	-1.7626140086778735e-06	-6.0673948277356615e-05
15.040817132412794	0.0005577333519210639	0.0005607475232264413	0.0007091436033251174	0.0007107541385951822	0.0008010048314026497	0.0008015954803369562	0.0009022616510029547	0.0009016069668586058	0.0011237577263075796	0.0011200141893326191	0.24109473514618615	0.23809119804816925	-1.7139500330005941e-06	-5.935418087935074e-05	-1.7144606855147917e-06	-5.937186448656817e-05
15.131445621914246	0.0005575681297691108	0.0005605822413438762	0.0007089835059419668	0.0007105940515023985	0.0008008516826124891	0.0008014422860561132	0.0009021189284010369	0.0009014640598937362	0.0011236461511285973	0.0011199018747580529	0.24116253565084061	0.2381581452740738	-1.6659839456676512e-06	-5.804061973932462e-05	-1.666477253814587e-06	-5.805780559592355e-05
15.222620193655578	0.0005574063965123121	0.0005604204516307011	0.0007088269118855162	0.0007104374687532172	0.0008007019765683993	0.0008012925358272376	0.0009019795319483764	0.000901324482011046	0.0011235374972763219	0.0011197924922553785	0.2412291036056414	0.23822387545487497	-1.6181866775832193e-06	-5.671499118567458e-05	-1.6186626709355917e-06	-5.673167368763776e-05
15.31434413805701	0.0005572481804765766	0.0005602621824791635	0.0007086738518615571	0.0007102844210813039	0.0008005557448824617	0.0008011462612771122	0.000901843493860483	0.0009011882654347711	0.0011234317970714419	0.0011196860741701218	0.24129442981798505	0.23828837951405554	-1.5705571849121414e-06	-5.537719633039173e-05	-1.571015892561263e-06	-5.5393369813722115e-05
15.406620765365147	0.0005570935102078142	0.0005601074625021093	0.0007085243568211915	0.0007101349394659616	0.0008004130194261218	0.000801003494292036	0.0009017108466267825	0.0009010554426630423	0.0011233290831379362	0.0011195826531507013	0.24135850506792275	0.23835164834808253	-1.5230944221686707e-06	-5.402713524518821e-05	-1.5235358726811005e-06	-5.4042793983327675e-05
15.499453405772549	0.0005569424144743934	0.0005599563205354448	0.0007083784579634667	0.0007099890551347605	0.0008002738323328853	0.0008008642670205423	0.0009015816230134823	0.0009009260464707627	0.0011232293884062788	0.0011194822621516437	0.2414213201084026	0.23841367282666465	-1.47579734219392e-06	-5.2664706947258555e-05	-1.4762215636027892e-06	-5.267984515028301e-05
15.592845409537835	0.0005567949222696336	0.000559808785640632	0.0007082361867380366	0.0007098467995662039	0.0008001382160011241	0.000800728611876187	0.0009014558560664915	0.0009008001099125102	0.0011231327461166927	0.0011193849344368191	0.2414828656655282	0.23847444379298952	-1.4286648959251427e-06	-5.1289809378102236e-05	-1.4290719158793416e-06	-5.130442119719025e-05
15.686800147106629	0.00055665106281433	0.0005596648871072212	0.000708097574847851	0.000709708204492426	0.0008000062030968831	0.0008005965615403499	0.000901333579114361	0.0009006776663255028	0.0011230391898224357	0.0011192907035827324	0.24154313243882247	0.23853395206400968	-1.3816960326247171e-06	-4.990233939855537e-05	-1.3820858782041465e-06	-4.991641891860521e-05
15.781321009233178	0.000556510865559318	0.0005595246544554157	0.0007079626542519028	0.0007095733019019308	0.000799877826556712	0.0008004681489651108	0.0009012148257712676	0.000900558749332564	0.001122948753393134	0.0011191996034818452	0.2416021111014796	0.23859218843066982	-1.334889699724888e-06	-4.850219277013901e-05	-1.3352623974526023e-06	-4.851573400974085e-05
15.87641140710273	0.0005563743601880729	0.0005593881174386781	0.0007078314571679902	0.0007094421240423713	0.0007997531195905706	0.0008003434073761103	0.0009010996299400542	0.0009004433928451635	0.0011228614710181567	0.0011191116683459458	0.24165979230066217	0.23864914365819695	-1.288244842694193e-06	-4.708926413629633e-05	-1.2886004186864544e-06	-4.710226105208992e-05
15.972074772454643	0.0005562415766193471	0.0005592553060463742	0.0007077040160755358	0.0007093147034233597	0.0007996321156847568	0.0008002223702754997	0.0009009880258152784	0.00090033163106649	0.0011227773772100273	0.0011190269327095602	0.24171616665774587	0.2387048084863801	-1.2417604051554246e-06	-4.5663447013122305e-05	-1.2420988849994041e-06	-4.56758934948287e-05
16.06831455770623	0.0005561125450098458	0.0005591262505064481	0.0007075803637184365	0.0007091910728193274	0.0007995148486048614	0.0008001050714448998	0.0009008800478863441	0.0009002234984945348	0.001122696506807891	0.0011189454314334036	0.24177122476863563	0.23875917362981391	-1.1954353287355751e-06	-4.422463376976826e-05	-1.1957567375292522e-06	-4.4236523640717174e-05
16.165134236077357	0.0005559872957569402	0.0005590009812881437	0.0007074605331079484	0.0007090712652724152	0.0007994013523987981	0.0007999915449484238	0.0009007757309406299	0.0009001190299252754	0.001122618894981012	0.0011188671997078867	0.24182495720402797	0.23881222977822497	-1.1492685530597666e-06	-4.277271561406448e-05	-1.149572915382438e-06	-4.278404262947344e-05
16.262537301715792	0.0005558658595014207	0.0005588795291047634	0.0007073445575256316	0.0007089553140954119	0.0007992916613998331	0.0007998818251357236	0.0009006751100666959	0.0009000182604558428	0.001122544577232326	0.0011187922730566515	0.24187735450971218	0.23886396759672765	-1.1032590157711991e-06	-4.13075825787812e-05	-1.1035463556982247e-06	-4.1318340425477995e-05
16.36052726982327	0.0005557482671302936	0.0005587619249164659	0.000707232470526312	0.0007088432528747279	0.0007991858102296867	0.0007997759466450759	0.0009005782206575085	0.0008999212254877785	0.0011224735894020366	0.0011187206873401693	0.2419284072068656	0.23891437772614973	-1.057405652345536e-06	-3.982912350022905e-05	-1.0576759934726246e-06	-3.983930579676276e-05
16.459107676782416	0.0005556345497796073	0.0005586481999330994	0.0007071243059411	0.0007087351154734133	0.0007990838338016755	0.0007996739444065392	0.000900485098413734	0.000899827960730288	0.0011224059676712525	0.0011186524787593656	0.24197810579236947	0.23896345078329415	-1.0117073961698336e-06	-3.833722600615763e-05	-1.0119607615540621e-06	-3.834682629977326e-05
16.55828208028434	0.0005555247388373345	0.000558538385617089	0.0007070200978804497	0.0007086309360342223	0.000798985767323876	0.0007995758536451182	0.0009003957793470489	0.0008997385022035944	0.0011223417485656756	0.0011185876838593106	0.24202644073910357	0.23901117736128244	-9.661631784479985e-07	-3.683177649713154e-05	-9.663995906893444e-07	-3.6840788266045976e-05
16.658054059457015	0.0005554188659462837	0.0005584325136863514	0.0007069198807372538	0.000708530748982714	0.0007988916463023641	0.0007994817098839914	0.0009003102997835199	0.0008996528862422842	0.00112228096895934	0.0011185263395329472	0.2420734024962777	0.23905754802983914	-9.207719281825733e-07	-3.531266013057088e-05	-9.209914093406477e-07	-3.532107677992058e-05
16.758427214994473	0.0005553169630070576	0.0005583306161172606	0.0007068236891899956	0.0007084345890304004	0.000798801506544463	0.0007993915489477913	0.0009002286963670018	0.0008995711494987344	0.0011222236660783872	0.0011184684830248656	0.24211898148972863	0.23910255333562108	-8.755325721096843e-07	-3.3779760802543635e-05	-8.757351437427632e-07	-3.3787575665217284e-05
16.859405169286727	0.000555219062181059	0.0005582327251476556	0.0007067315582059324	0.00070834249117794	0.0007987153841620766	0.0007993054069659011	0.0009001510060626202	0.000899493328946574	0.0011221698775049113	0.0011184141519351343	0.24216316812227429	0.23914618380254313	-8.304440346391939e-07	-3.223296112986329e-05	-8.306297178345759e-07	-3.224016746669611e-05
16.960991566550526	0.0005551251958935313	0.0005581388732798897	0.0007066435230443321	0.0007082544907183763	0.000798633315575031	0.0007992233203758328	0.0009000772661602647	0.0008994194618841831	0.0011221196411808285	0.0011183633842231778	0.24220595277402956	0.2391884299320895	-7.85505237831715e-07	-3.0672142433102456e-05	-7.856740531172503e-07	-3.0678733428712857e-05
17.063190072960847	0.0005550353968366534	0.0005580490932839263	0.0007065596192597537	0.0007081706232404174	0.0007985553375144976	0.0007991453259266343	0.0009000075142781545	0.0008993495859382666	0.00112207299541182	0.0011183162182116992	0.24224732580275174	0.23922928220367312	-7.407151013673861e-07	-2.9097184718884783e-05	-7.408670687951771e-07	-2.910315348392256e-05
17.166004376783235	0.00055494969797267	0.0005579634182004776	0.0007064798827053712	0.0007080909246317718	0.0007984814870264256	0.0007990714606823265	0.0008999417883664312	0.0008992837390674427	0.0011220299788713094	0.001118272692590666	0.24228727754417853	0.23926873107495478	-6.960725424994679e-07	-2.7507966661566297e-05	-6.962076816055367e-07	-2.7513306230242396e-05
17.26943818850684	0.0005548681325370762	0.000557881881344193	0.000706404349536352	0.0007080154310825243	0.0007984118014750606	0.0007990017620254307	0.000899880126710826	0.0008992219595659034	0.0011219906306045033	0.0011182328464213308	0.2423257983123856	0.23930676698219014	-6.515764758921461e-07	-2.5904365580309285e-05	-6.516948057103122e-07	-2.590906891042355e-05
17.37349524097843	0.0005547907340418424	0.0005578045163068893	0.0007063330562132764	0.0007079441790885625	0.0007983463185464985	0.0007989362676605137	0.0008998225679363574	0.0008991642860671281	0.0011219549900324784	0.0011181967191403277	0.2423628784001357	0.23934338034059485	-6.072258137714524e-07	-2.4286257427674762e-05	-6.073273528021082e-07	-2.429031739800691e-05
17.478179289537028	0.0005547175362786902	0.0005577313569608327	0.0007062660395056111	0.000707877205455048	0.0007982850762522623	0.0007988750156177855	0.000899769151011089	0.0008991107575476274	0.001121923096956323	0.0011181643505637944	0.2423985080792489	0.2393785615446927	-5.630194657136288e-07	-2.2653516763754267e-05	-5.63104231954964e-07	-2.2656926174757785e-05
17.583494112149474	0.000554648573322418	0.000557662437462068	0.000706203336495228	0.0007078145472999502	0.0007982281129329905	0.0007988180442567649	0.0008997199152499404	0.0008990614133307621	0.0011218949915613422	0.0011181357808915866	0.24243267760096748	0.23941230096867872	-5.18956338661173e-07	-2.1006016739655298e-05	-5.190243496447366e-07	-2.1008768313734993e-05
17.689443509546752	0.0005545838795342667	0.0005575977922537906	0.0007061449845799794	0.0007077562420576136	0.0007981754672621012	0.000798765392269964	0.000899674900318538	0.0008990162930905899	0.0011218707144212993	0.0011181110507114936	0.2424653771963253	0.23944458896678747	-4.750353369159001e-07	-1.9343629078849567e-05	-4.7508660959557844e-07	-1.934571545508801e-05
17.79603130536116	0.0005545234895653468	0.0005575374560697814	0.0007060910214773224	0.0007077023274823899	0.0007981271782495777	0.000798717098686681	0.0008996341462371417	0.0008989754368558012	0.0011218503065027333	0.001118090201003575	0.2424965970765346	0.23947541587367907	-4.312553619294744e-07	-1.76662240508052e-05	-4.3128991277299744e-07	-1.7667637787766033e-05
17.90326134626431	0.0005544674383601082	0.0005574814639378779	0.0007060414852279833	0.0007076528416523157	0.0007980832852457692	0.0007986732028767798	0.0008995976933846027	0.0008989388850136691	0.001121833809169321	0.0011180732731444942	0.24252632743337552	0.2395047720048086	-3.876153124781831e-07	-1.5973670459384914e-05	-3.8763315741768486e-07	-1.5974404032087497e-05
18.011137502105942	0.0005544157611598616	0.0005574298511835042	0.0007059964141997029	0.000707607822972842	0.0007980438279452378	0.0007986337445545729	0.0008995655825023902	0.0008989066783140786	0.0011218212641863014	0.0011180603089119537	0.24255455843957752	0.23953264765681917	-3.441140844248451e-07	-1.4265835614785116e-05	-3.4411523889806353e-07	-1.4265881415398418e-05
18.119663666053608	0.0005543684935063572	0.0005573826534332533	0.0007059558470910025	0.0007075673101806282	0.0007980088463907059	0.0007985987637827299	0.0008995378546986739	0.0008988788578736118	0.0011218127137249605	0.0011180513504891654	0.24258128024923356	0.23955903310793572	-3.0075057070883676e-07	-1.254258531344088e-05	-3.0073504965651143e-07	-1.254193565025652e-05
18.228843754733095	0.0005543256712454111	0.0005573399066185214	0.0007059198229350361	0.0007075313423473759	0.000797978380977007	0.000798568300976272	0.0008995145514524585	0.0008988554651796811	0.0011218082003671731	0.0011180464404693872	0.24260648299819115	0.23958391861836503	-2.57523661390327e-07	-1.0803783821095037e-05	-2.5749147920025445e-07	-1.0802430915307637e-05
18.338681708369887	0.0005542873305305854	0.0005573016469791932	0.0007058883811034703	0.000707499958883727	0.0007979524724551223	0.0007985423969065826	0.0008994957146177747	0.0008988365420947239	0.0011218077671100056	0.0011180456218605219	0.24263015680447447	0.2396072944307056	-2.1443224348938195e-07	-9.049293846180584e-06	-2.143834140545288e-07	-9.047229833136772e-06
18.44918149093129	0.0005542535078269271	0.0005572679110673854	0.0007058615613104384	0.0007074731995432202	0.00079793116193627	0.0007985210927055154	0.0008994813864279397	0.0008988221308604554	0.0011218114573703789	0.0011180489380897777	0.2426522917687047	0.23962915077035074	-1.7147520094346405e-07	-7.278976517893776e-06	-1.714097375843382e-07	-7.276193442984358e-06
18.56034709026951	0.0005542242399147597	0.0005572387357512451	0.0007058394036165507	0.000707451104426298	0.0007979144908960566	0.0007985044298695482	0.0008994716094998625	0.000898812274102192	0.0011218193149898034	0.001118056433008391	0.24267287797450976	0.23964947784592344	-1.2865141460309537e-07	-5.492691366210112e-06	-1.2856933017226305e-07	-5.489181188117476e-06
18.672182518265565	0.0005541995638935293	0.0005572141582188022	0.0007058219484329532	0.0007074337139843775	0.0007979025011786701	0.0007984924502639569	0.0008994664268384255	0.0008988070148332087	0.0011218313842391563	0.001118068150896401	0.2426919054889772	0.2396682658496885	-8.595976214382031e-08	-3.690296296987583e-06	-8.586106894610882e-08	-3.686050883439096e-06
18.784691810974078	0.0005541795171857155	0.0005571942159818849	0.0007058092365254572	0.0007074210690239844	0.0007978952350011614	0.0007984851961271389	0.0008994658818409089	0.0008988063964591955	0.0011218477098235537	0.0011180841364675203	0.24270936436306687	0.23968550495798763	-4.339911797079585e-08	-1.8716475674307453e-06	-4.328382778497758e-08	-1.8666586949767083e-06
18.897879028768923	0.0005541641375407895	0.0005571789468800859	0.0007058013090187208	0.0007074132107109302	0.0007978927349577656	0.0007984827100748926	0.0008994700183015064	0.0008988104627827357	0.001121868336887261	0.0011181044348740254	0.24272524463208328	0.239701185331682	-9.683532569554343e-10	-3.6599766245482e-08	-8.364773591666708e-10	-3.085912017586345e-08
19.01174825648978	0.0005541534630392406	0.0005571683890847945	0.0007057982074004948	0.0007074101805745723	0.000797895044024287	0.0007984850351048451	0.0008994788804158716	0.0008988192580078913	0.0011218933110186873	0.0011181290917117637	0.24273953631610903	0.23971529711660286	4.1333664199671993e-08	1.8149942140888164e-06	4.1482115081033916e-08	1.8214950426864718e-06
19.126303603589555	0.0005541475320966576	0.0005571625811032829	0.0007057999735259313	0.0007074120205121246	0.0007979022055625652	0.0007984922146008905	0.0008994925127857469	0.000898832826744804	0.001121922678255429	0.0011181581530251786	0.24275222942046093	0.23972783044397886	8.350807001455962e-08	3.683283200994758e-06	8.367308567801962e-08	3.6905527155128848e-06
19.241549204282624	0.0005541463834678756	0.0005571615617828619	0.0007058066496219575	0.00070741877279303	0.0007979142633249827	0.0007985042923377272	0.0008995109604236638	0.0008988512140144176	0.0011219564850894139	0.00111819166531245	0.24276331393616468	0.23973877543092945	1.2555600324400465e-07	5.568417765222655e-06	1.2573757402281616e-07	5.576464564754913e-06
19.357489217694134	0.0005541500562511812	0.0005571653703150901	0.0007058182782917088	0.0007074304800634047	0.0007979312614590545	0.0007985213124854245	0.0008995342687576961	0.0008988744652532139	0.001121994778472075	0.0011182296755306708	0.24277277984041962	0.23974812218090127	1.6747860650005372e-07	7.4705502484673225e-06	1.6767672322360108e-07	7.4793830275032835e-06
19.474127828010037	0.0005541585898925812	0.0005571740462400493	0.0007058349025190295	0.000707447185350541	0.0007979532445120793	0.0007985433196140944	0.0008995624836362884	0.000898902626318051	0.0011220376058196288	0.001118272231101101	0.2427806170970789	0.23975586078415023	2.0927702597001857e-07	9.389834787293383e-06	2.0949168002713445e-07	9.399462339521047e-06
19.59146924462811	0.0005541720241901393	0.00055718762945069	0.0007058565656730435	0.0007074689320674826	0.0007979802574358535	0.0007985703586986053	0.0008995956513331554	0.0008989357434910678	0.0011220850150184122	0.001118319379914517	0.24278681565713525	0.23976198131822743	2.5095241149930905e-07	1.1326427340446754e-05	2.5118359482873345e-07	1.1336858559335417e-05
19.709517702309874	0.0005541903992983724	0.0005572061601972333	0.0007058833115127858	0.0007074957640176607	0.0007980123455914656	0.0007986024751233796	0.0008996338185522469	0.000898973863484641	0.0011221370544302828	0.001118371170336598	0.24279136545921276	0.2397664738484538	2.925059166222245e-07	1.3280485713473844e-05	2.927536216870176e-07	1.3291729592496138e-05
19.828277461333414	0.0005542137557327181	0.0005572296790916431	0.0007059151841919092	0.0007075277253996064	0.0007980495547541381	0.000798639714687234	0.0008996770324327764	0.0008990170334464246	0.0011221937728981117	0.0011184276512134156	0.24279425643005467	0.23976932842841392	3.3393869865909823e-07	1.5252169587698372e-05	3.342029184600845e-07	1.526423522207887e-05
19.94775280764713	0.0005542421343740658	0.0005572582271121662	0.0007059522282634535	0.0007075648608117252	0.000798091931118174	0.0007986821236083355	0.0008997253405543523	0.000899065300964464	0.0011222552197513455	0.0011184888718769777	0.24279547848505517	0.2397705351004555	3.7525191885464174e-07	1.72416405507525e-05	3.7553264689528174e-07	1.7254537136912607e-05
20.067948053024427	0.0005542755764733608	0.0005572918456079437	0.0007059944886846983	0.000707607215257151	0.0007981395213019568	0.0007987297485291903	0.0008997787909421427	0.0008991187140723895	0.0011223214448116377	0.0011185548821508755	0.2427950215287369	0.23977008389620472	4.164467422465394e-07	1.9249062115672677e-05	4.167439726114261e-07	1.9262798956032334e-05
20.188867535219305	0.0005543141236562699	0.0005573305763036828	0.0007060420108220656	0.0007076548341486585	0.000798192372352997	0.0007987826365217267	0.0008998374320721397	0.0008991773212546518	0.0011223924983985616	0.001118625732355975	0.24279287545530304	0.23976796483705734	4.5752433788705943e-07	2.1274599756093693e-05	4.578380652124278e-07	2.1289186259126902e-05
20.31051561812294	0.0005543578179279333	0.0005573744613044133	0.0007060948404561299	0.0007077077633136742	0.000798250531753117	0.0007988408350924418	0.0008999013128765034	0.0008992411714518965	0.001122468431335422	0.0011187014733162219	0.24278903014913863	0.2397641679347276	4.984858789211163e-07	2.331842093589165e-05	4.988160983519091e-07	2.3333866615099508e-05
20.432896691921076	0.0005544067016777638	0.0005574235431003015	0.0007061530237866574	0.000707766048999326	0.0007983140474236498	0.0007989043921876356	0.0008999704827489632	0.0008993103140663358	0.001122549294955102	0.0011187821563644934	0.2427834754853696	0.23975868319174606	5.393325425606839e-07	2.5380695133941922e-05	5.396792498125677e-07	2.5397009612182497e-05
20.55601517325261	0.00055446081768435	0.0005574778645715497	0.0007062166074377721	0.0007078297378776068	0.0007983829677307559	0.0007989733561987136	0.000900044991550314	0.0008993847989672741	0.0011226351411060482	0.001118867833348565	0.24277620133037195	0.2397515006020119	5.800655102482927e-07	2.7461593878341795e-05	5.804287015456419e-07	2.747878688613703e-05
20.679875505368887	0.000554520209120405	0.0005575374689933617	0.0007062856384631526	0.0007078988770505815	0.0007984573414907985	0.0007990477759675672	0.0009001248896139875	0.0008994646764966624	0.0011227260221582911	0.0011189585566371357	0.2427671975423482	0.2397426101513315	6.206859676028201e-07	2.9561290770918625e-05	6.210656397520088e-07	2.9579372151117278e-05
20.804482158294064	0.0005545849195578077	0.0005576024000409881	0.000706360164351336	0.0007079735140556991	0.0007985372179757889	0.0007991277007920395	0.0009002102277517004	0.000899549997474751	0.001122821991009575	0.0011190543791259418	0.24275645397186968	0.23973200181795062	6.611951046428359e-07	3.167996152511621e-05	6.615912549910383e-07	3.169894123225547e-05
20.92983962898646	0.000554654992972719	0.0005576727017948483	0.0007064402330310936	0.0007080536968711654	0.0007986226469189596	0.0007992131804314741	0.0009003010572592017	0.0008996408132058451	0.001122923101091576	0.0011191553542439757	0.24274396046244373	0.23971966557314134	7.015941157709898e-07	3.381778399316748e-05	7.020067422235272e-07	3.383767209566568e-05
21.055952441500814	0.0005547304737507693	0.0005577484187457289	0.0007065258928768838	0.0007081394739214064	0.0007987136785203517	0.0007993042651123376	0.0009003974299220673	0.0008997371754840972	0.0011230294063761855	0.0011192615359597634	0.24272970685106843	0.2397055913817284	7.418841998264869e-07	3.597493819701425e-05	7.4231330085767e-07	3.5995744878974945e-05
21.18282514715158	0.0005548114066923353	0.0005578295958000655	0.0007066171927143932	0.0007082308940826176	0.0007988103634525486	0.0007994010055339282	0.0009004993980216373	0.0008998391365994406	0.0011231409613819132	0.0011193729787877563	0.24271368296883797	0.23968976920268673	7.82066560248585e-07	3.81516063645837e-05	7.825121348449017e-07	3.8173341924435666e-05
21.31046232467717	0.0005548978370178857	0.0005579162782852979	0.0007067141818261536	0.000708328006688381	0.0007989127528664532	0.000799503452874171	0.00090060701434098	0.0008999467493435556	0.001123257821180347	0.0011194897377947858	0.2426958786415037	0.23967218898969825	8.221424050609827e-07	4.03479729590428e-05	8.226044527987267e-07	4.0370647814452765e-05
21.438868580405217	0.0005549898103734207	0.0005580085119553177	0.0007068169099572538	0.0007084308615353859	0.0007990208983971743	0.0007996116587955119	0.0009007203321709832	0.0009000600670159742	0.0011233800414027348	0.0011196118686066458	0.24267628369007269	0.23965284069175188	8.621129470262091e-07	4.256422471518584e-05	8.625914680476278e-07	4.25878494036136e-05
21.568048548418737	0.000555087372835987	0.0005581063429959905	0.000706925427321132	0.0007085395088892232	0.0007991348521699928	0.0007997256754508792	0.0009008394053165229	0.0009001791434302304	0.0011235076782466393	0.0011197394274147332	0.24265488793140677	0.2396317142537187	9.019794036460582e-07	4.4800550670159867e-05	9.024743986289947e-07	4.482513584860848e-05
21.69800689072348	0.0005551905709192824	0.0005582098180307678	0.0007070397846054543	0.0007086539994902733	0.0007992546668064103	0.0007998455554897348	0.0009009642881027207	0.0009003040329201388	0.0011236407884826908	0.0011198724709827984	0.2426316811788318	0.23960879961697204	9.417429972899578e-07	4.7057142200518376e-05	9.422544674946888e-07	4.708269864911463e-05
21.828748297416116	0.0005552994515793437	0.0005583189841263859	0.0007071600329780876	0.0007087743845596845	0.0007993803954303067	0.0007999713520642489	0.0009010950353812996	0.0009004347903461393	0.001123779429461448	0.0011200110566538014	0.2426066532427491	0.23958408671997275	9.814049553216048e-07	4.9334193059441533e-05	9.819329025479058e-07	4.936073168088084e-05
21.960277486853503	0.000555414062220325	0.0005584338887986505	0.0007072862240931609	0.0007089007158054397	0.0007995120916741838	0.0008001031188355232	0.0009012317025370345	0.0009005714711017525	0.0011239236591203494	0.0011201552423568486	0.24257979393125922	0.23955756549889726	1.0209665100408515e-06	5.163189940576851e-05	1.0215109366835083e-06	5.165943122958927e-05
22.092599205822967	0.00055553445070036	0.000558554580018308	0.0007074184100972167	0.0007090330454285139	0.0007996498096854749	0.0008002409099799427	0.0009013743454942827	0.0009007141311201078	0.001124073535990744	0.0011203050866142302	0.24255109305078734	0.23952922588823683	1.0604288988866686e-06	5.395045984649127e-05	1.0609898079380793e-06	5.39789960305459e-05
22.225718229713628	0.0005556606653375252	0.0005586811062170173	0.0007075566436354639	0.0007091714261291302	0.0007997936041330087	0.000800384780195606	0.0009015230207236452	0.0009008628268806197	0.0011242291192050675	0.00112046064854858	0.24252054040672727	0.23949905782146688	1.0997933645160753e-06	5.6290075473308665e-05	1.1003707594972947e-06	5.6319627301848474e-05
22.359639362688714	0.0005557927549158848	0.0005588135162934032	0.0007077009778581203	0.0007093159111131146	0.0007999435302135113	0.0008005347847088505	0.0009016777852486909	0.0009010176154156957	0.0011243904685040824	0.0011206219878901126	0.2424881258040759	0.23946705123163606	1.1390611548188836e-06	5.8650949896738025e-05	1.139655039813451e-06	5.868152878357735e-05
22.494367437858962	0.0005559307686916358	0.0005589518596192098	0.0007078514664268505	0.0007094665540983309	0.0008000996436582478	0.0008006909792808868	0.0009018386966528012	0.0009011785543175955	0.0011245576442442335	0.0011207891649839736	0.24245383904808965	0.2394331960520452	1.1782335230824982e-06	6.103328928866447e-05	1.1788439027689626e-06	6.106490678037257e-05
22.629907317457054	0.0005560747563993452	0.0005590961860455508	0.000708008163521305	0.0007096234093212398	0.0008002620007397444	0.0008008534202145455	0.0009020058130861213	0.0009013457017453755	0.0011247307074051223	0.0011209622407977046	0.24241766994495456	0.2393974822168756	1.2173117279719661e-06	6.343730241542556e-05	1.2179386076412342e-06	6.346997019379685e-05
22.766263893012997	0.0005562247682582868	0.0005592465459092484	0.0007081711238457693	0.0007097865315435368	0.0008004306582786049	0.0008010221643610814	0.0009021791932725921	0.0009015191164319367	0.0011249097195970685	0.001121141276928807	0.24237960830242788	0.23935989966186688	1.256297033752022e-06	6.58632006843296e-05	1.256940419245775e-06	6.589693056482937e-05
22.903442085530802	0.0005563808549788788	0.000559402990039285	0.0007083404026358959	0.0007099559760589072	0.0008006056736504755	0.0008011972691271425	0.000902358896517128	0.0009016988576911751	0.0011250947430688023	0.0011213263356124122	0.24233964393054724	0.23932043832495903	1.295190710303134e-06	6.831119818029308e-05	1.2958506080524256e-06	6.834600211544362e-05
23.041446845665973	0.0005565430677692133	0.0005595655697633415	0.0007085160556655573	0.0007101317986998771	0.0008007871047930503	0.0008013787924817891	0.0009025449827128508	0.0009018849854252571	0.0011252858407152498	0.0011215174797290792	0.24229776664227995	0.23927908814699192	1.3339940331999998e-06	7.078151170594738e-05	1.3346704502191845e-06	7.081740178685458e-05
23.180283153904217	0.0005567114583416989	0.0005597343369144476	0.0007086981392537991	0.0007103140558447708	0.0008009750102132478	0.0008015667929636645	0.0009027375123484866	0.000902077560131984	0.0011254830760854494	0.0011217147728126865	0.2422539662542372	0.23923583907237275	1.3727082838572643e-06	7.327436082613104e-05	1.3734012277492012e-06	7.331134928420524e-05
23.31995602074116	0.0005568860789197997	0.0005599093438377332	0.0007088867102718972	0.0007105028044247819	0.0008011694489944469	0.0008017613296882464	0.0009029365465158348	0.0009022766429122807	0.0011256865133905656	0.0011219182790584584	0.24220823258736437	0.2391906810497675	1.4113347495499015e-06	7.578996790622017e-05	1.4120442285198327e-06	7.582806711561862e-05
23.460470486863187	0.0005570669822448814	0.0005600906433972806	0.0007090818261505294	0.0007106981019311451	0.0008013704808038645	0.0008019624623552212	0.000903142146917368	0.0009024822954777922	0.0011258962175120352	0.0011221280633310871	0.24216055546764637	0.239143604032801	1.4498747235910242e-06	7.832855815995132e-05	1.4506007464235894e-06	7.836778063810557e-05
23.60183162332936	0.0005572542215831707	0.0005602782889830963	0.000709283544887058	0.0007109000064224331	0.0008015781659000407	0.0008021702512559746	0.0009033543758739445	0.0009026945801585979	0.0011261122540098258	0.0011223441911729984	0.2421109247268191	0.23909459798075045	1.4883295053852268e-06	8.089035969055525e-05	1.4890720814930355e-06	8.093071810236219e-05
23.744044531754422	0.0005574478507328139	0.0005604723345181798	0.0007094919250529209	0.0007111085765319481	0.0008017925651404302	0.0008023847572812011	0.0009035732963326345	0.0009029135599110494	0.0011263346891308154	0.0011225667288127174	0.24205933020309456	0.23904365285927529	1.5267004005443778e-06	8.347560353649808e-05	1.5274595399003554e-06	8.351711069240486e-05
23.887114344492932	0.0005576479240310558	0.0005606728344657105	0.000709707025801146	0.0007113238714752443	0.0008020137399891277	0.0008026060419286004	0.0009037989718746846	0.0009031392983257145	0.001126563589817305	0.0011227957431733744	0.24200576174189953	0.23899075864112915	1.564988720931422e-06	8.60845237138641e-05	1.5657644341403668e-06	8.612719257547474e-05
24.031046224824397	0.0005578544963615281	0.0005608798438363493	0.0007099289068739773	0.0007115459510577614	0.0008022417525246788	0.0008028341673107467	0.0009040314667235644	0.0009033718596354527	0.0011267990237156327	0.0011230313018813249	0.24195020919659269	0.2389359053068836	1.6031957848551028e-06	8.871735726725949e-05	1.6039880831280988e-06	8.87612009477512e-05
24.175845367139747	0.0005580676231616518	0.0005610934181956488	0.0007101576286106171	0.0007117748756825805	0.000802476665448073	0.000803069196163025	0.0009042708457531819	0.0009036113087236075	0.0011270410591849539	0.0011232734732748977	0.24189266242922988	0.2388790828456627	1.6413229171115956e-06	9.137434431394365e-05	1.6421318122365226e-06	9.141937607823336e-05
24.32151699712871	0.000558287360430161	0.0005613136136715884	0.0007103932519551001	0.0007120107063582927	0.000802718542090783	0.0008033111918517283	0.0009045171744961906	0.0009038577111323382	0.0011272897653061091	0.0011235223264132884	0.24183311131130705	0.23882028125590438	1.679371449049994e-06	9.405572808890428e-05	1.6801969534960444e-06	9.41019613611982e-05
24.468066371968433	0.0005585137647347403	0.000561540486962224	0.0007106358384642833	0.0007122535047070072	0.0008029674464229936	0.0008035602183822686	0.0009047705191524393	0.0009041111330710674	0.0011275452118906576	0.0011237779310855629	0.24177154572451767	0.23875949054609608	1.7173427188385895e-06	9.676175500278328e-05	1.7181848456157556e-06	9.680920336058163e-05
24.61549878051318	0.0005587468932197898	0.0005617740953434629	0.0007108854503159593	0.0007125033329724732	0.0008032234430619435	0.0008038163404075045	0.0009050309465975693	0.0009043716414250529	0.0011278074694900289	0.0011240403578198102	0.24170795556154828	0.2386967007355308	1.7552380713837731e-06	9.9492674680568e-05	1.7560968341482318e-06	9.954135186243662e-05
24.763819543485244	0.0005589868036143078	0.0005620144966769551	0.0007111421503171065	0.0007127602540283244	0.0008034865972803559	0.0008040796232362269	0.0009052985243916886	0.000904639303764108	0.0011280766094048094	0.0011243096778924251	0.2416423307268139	0.23863190185508817	1.7930588585234573e-06	0.00010224874001668605	1.7939342715771363e-06	0.00010229865992408826
24.91303401366693	0.0005592335542399042	0.0005622617494181224	0.0007114060019122632	0.0007130243313864757	0.0008037569750150676	0.0008043501328417427	0.0009055733207882518	0.0009049141883514542	0.0011283527036941821	0.0011245859633375395	0.24157466113727794	0.23856508394800394	1.8308064391693232e-06	0.00010503020722785195	1.8316985174030888e-06	0.00010508138392398281
25.063147576093755	0.0005594872040189358	0.0005625159126243005	0.0007116770691920302	0.0007132956292056284	0.0008040346428757361	0.0008046279358706202	0.0009058554047430249	0.000905196364152691	0.0011286358251854918	0.0011248692869565778	0.2415049367232365	0.23849623707064427	1.8684821793692706e-06	0.00010783733590255529	1.8693909383180052e-06	0.00010788978361708779
25.214165648248784	0.0005597478124827787	0.0005627770459630301	0.0007119554169017235	0.0007135742122999242	0.0008043196681537254	0.0008049130996515632	0.0009061448459232094	0.000905485900844941	0.0011289260474839633	0.0011251597223279769	0.24143314742910332	0.2384253512933172	1.9060874524592063e-06	0.00011067038905604454	1.9070129082892316e-06	0.00011072412218668393
25.366093680258146	0.0005600154397802289	0.000563045209720457	0.0007122411104501415	0.0007138601461477334	0.0008046121188311018	0.0008052056922044252	0.000906441714716721	0.0009057828688261008	0.0011292234449825679	0.0011254573438170391	0.2413592832142573	0.23835241670105106	1.9436236391129173e-06	0.00011352963318031484	1.9445658086506175e-06	0.00011358466629635133
25.518937155087716	0.0005602901466860348	0.0005633204648098907	0.0007125342159184941	0.0007141534969005799	0.0008049120635897796	0.0008055057822493552	0.0009067460822415659	0.0009060873392242585	0.001129528092872032	0.0011257622265859368	0.2412833340538068	0.23827742339441443	1.981092127547636e-06	0.00011641533830447637	1.9820510282096346e-06	0.00011647168614470349
25.672701588741027	0.0005605719946095747	0.0005636028727804817	0.000712834800069455	0.0007144543313922114	0.0008052195718208314	0.0008058134392160981	0.0009070580203554334	0.0009063993839072455	0.001129840067150997	0.001126074446603868	0.24120528993946855	0.2382003614903219	2.018494313609908e-06	0.00011932777804815609	2.019469963455544e-06	0.00011938545552589441
25.827392530458226	0.0005608610456036655	0.0005638924958260515	0.000713142930356374	0.0007147627171478143	0.0008055347136339133	0.0008061287332534552	0.000907377601665378	0.0009067190754923571	0.0011301594446363474	0.0011263940806573699	0.2411251408803677	0.23812122112286718	2.055831600826334e-06	0.00012226722967459414	2.056824018646132e-06	0.00012232625188504653
25.983015562916506	0.0005611573623735201	0.0005641893967940575	0.0007134586749326257	0.0007150787223933713	0.0008058575598668524	0.000806451735238875	0.0009077048995376808	0.000907046487356203	0.0011304863029736733	0.001126721206360794	0.24104287690389037	0.23803999244414784	2.0931054006668136e-06	0.0001252339741563413	2.0941146058176853e-06	0.00012529435636907116
26.139576302431465	0.0005614610082858455	0.0005644936391947032	0.0007137821026611159	0.0007154024160651773	0.0008061881820954144	0.0008067825167881777	0.0009080399881078732	0.0009073816936447204	0.0011308207206479192	0.0011270559021669187	0.24095848805653472	0.2379566656251026	2.130317132577938e-06	0.0001282282962290493	2.1313431450729545e-06	0.000128290053895308
26.297080399159835	0.0005617720473780874	0.0005648052872101992	0.0007141132831239239	0.0007157338678194967	0.0008065266526431713	0.0008071211502655051	0.0009083829422908869	0.0009077247692833589	0.0011311627769941663	0.001127398247377758	0.2408719644047685	0.2378712308563667	2.16746822409011e-06	0.00013125048445003507	2.1685110646514107e-06	0.00013131363320792455
26.455533537303385	0.000562090544367826	0.0005651244057041702	0.0007144522866321303	0.0007160731480423863	0.0008068730445915751	0.0008074677087933391	0.0009087338377914014	0.0009080757899874004	0.001131512552208602	0.0011277483221555035	0.24078329603588744	0.23778367834911737	2.2045601110356854e-06	0.00013430083126461656	2.2056198009847566e-06	0.00013436538693498146
26.614941435314055	0.000562416564662329	0.0005654510602312181	0.0007147991842357694	0.000716420327859672	0.0008072274317901722	0.0008078222662627488	0.0009090927511143321	0.000908434832272462	0.001131870127359661	0.001128106207533658	0.24069247305890198	0.23769399833593616	2.2415942375793307e-06	0.000137379633061957	2.2426707989636405e-06	0.00013744561165801583
26.77530984610034	0.0005627501743682459	0.0005657853170466352	0.000715154047733962	0.0007167754791470764	0.0008075898888669673	0.0008081848973437728	0.0009094597595754853	0.000908801973465165	0.0011322355843993044	0.0011284719854283286	0.24059948560541095	0.23760218107170028	2.2785720564457053e-06	0.0001404871902440652	2.2796655119510997e-06	0.00014055460796852381
26.93664455723489	0.0005630914403014779	0.0005661272431162835	0.0007155169496852072	0.000717138674540536	0.0008079604912389988	0.0008085556774959612	0.0009098349413124006	0.0009091772917139551	0.0011326090061745183	0.001128845738649694	0.24050432383049922	0.23750821683442863	2.315495029005764e-06	0.00014362380728738522	2.3166054019811873e-06	0.0001436926805359895
27.098951391163432	0.0005634404299971932	0.0005664769061266262	0.0007158879634178382	0.0007175099874466502	0.0008083393151230236	0.0008089346829791118	0.0009102183752953388	0.0009095608660001151	0.0011329904764389575	0.00112922755091366	0.24040697791363128	0.2374120959261972	2.3523646253825747e-06	0.00014678979280577376	2.3534919398942797e-06	0.00014686013817319377
27.26223620541477	0.0005637972117200156	0.0005668343744949291	0.0007162671630406535	0.0007178894920533319	0.000808726437546421	0.0008093219908641537	0.0009106101413384638	0.0009099527761489433	0.0011333800798647774	0.0011296175068536759	0.24030743805955393	0.23731380867401836	2.389182324705457e-06	0.00014998545962452425	2.3903266054494006e-06	0.00015005729390105138
27.426504892812353	0.0005641618544743781	0.0005671997173796259	0.0007166546234537133	0.0007182772633406116	0.0008091219363582647	0.0008097176790442223	0.0009110103201112038	0.0009103531028411155	0.0011337779020546676	0.001130015692032762	0.2402056944992198	0.23721334543075207	2.42594961509697e-06	0.00015321112483870913	2.4271108875081014e-06	0.00015328446501974846
27.59176338168682	0.0005645344280150392	0.0005675730046908553	0.0007170504203593137	0.000718673377091618	0.0008095258902405297	0.0008101218262459122	0.0009114189931497748	0.0009107619276242182	0.0011341840295540347	0.001130422192955698	0.2401017374907052	0.2371106965760132	2.4626679939426625e-06	0.0001564671098898407	2.463846284111223e-06	0.0001565419731726081
27.758017636089992	0.0005649150028577809	0.0005679543071011663	0.0007174546302731392	0.0007190779099037526	0.0008099383787195652	0.0008105345120406881	0.0009118362428689148	0.0009111793329244778	0.0011345985498634186	0.0011308370970814113	0.23999555732014366	0.23700585251708797	2.499338967998626e-06	0.00015975374063387227	2.5005343027256592e-06	0.00015983014442355614
27.925273656010095	0.0005653036502902784	0.0005683436960564084	0.000717867330535609	0.0007194909392000249	0.0008103594821776564	0.0008109558168565399	0.0009122621525737952	0.0009116054020586817	0.0011350215514510731	0.0011312604928355732	0.23988714430266728	0.2368988036898715	2.5359640535133586e-06	0.00016307134741075369	2.537176460321554e-06	0.00016314930932398441
28.09353747758831	0.0005657004423831483	0.0005687412437867912	0.000718288599323385	0.0007199125432405911	0.0008107892818648602	0.0008113858219897426	0.0009126968064721073	0.0009120402192462664	0.0011354531237657542	0.0011316924696233653	0.23977648878334043	0.23678954055978568	2.572544776422922e-06	0.00016642026512067587	2.5737742835045714e-06	0.0001664998029842768
28.2628151733366	0.0005661054520011797	0.0005691470233181329	0.0007187185156610876	0.0007203428011344705	0.0008112278599109644	0.0008118246096168858	0.0009131402896863821	0.000912483869621638	0.001135893357249709	0.001132133117842475	0.23966358113814415	0.23667805362274275	2.6090826724762747e-06	0.00016980083329615203	2.61032930876353e-06	0.00016988196515430043
28.43311285235687	0.0005665187528147515	0.0005695611084832918	0.0007191571594332034	0.0007207817928514622	0.0008116752993376997	0.0008122722628070529	0.0009135926882664617	0.0009129364392466595	0.0011363423433518713	0.0011325825288962734	0.2395484117748948	0.23656433340607827	2.6455792874161173e-06	0.00017321339617895615	2.6468430825233105e-06	0.00017329614029212848
28.604436660561465	0.0005669404193114366	0.0005699835739337879	0.0007196046113961706	0.00072122959923425	0.0008121316840711013	0.0008127288655342093	0.0009140540892022211	0.0009133980151233567	0.0011368001745412585	0.001133040795207209	0.2394309711342658	0.2364483704695216	2.682036177083843e-06	0.00017665830279403605	2.6833171613842473e-06	0.000176742677646613
28.77679278089485	0.0005673705268078028	0.0005704144951516166	0.0007200609531906881	0.0007216863020107111	0.000812597098954105	0.0008131945026898114	0.0009145245804364551	0.0009138686852068235	0.001137266944320586	0.0011335080102304234	0.23931124969072798	0.23633015540615307	2.7184549076749755e-06	0.0001801359070335573	2.719753112246162e-06	0.0001802219313327691
28.950187433556945	0.0005678091514614027	0.0005708539484612594	0.0007205262673542033	0.0007221519838064289	0.0008130716297593486	0.0008136692600955905	0.0009150042508780005	0.0009143485384183503	0.0011377427472400994	0.0011339842684675691	0.23918923795355945	0.23620967884339397	2.7548370558154976e-06	0.00018364656773131594	2.7561525124623204e-06	0.00018373426041165541
29.124626876227456	0.0005682563702829721	0.0005713020110418929	0.0007210006373336328	0.0007226267281574033	0.0008135553632021558	0.0008141532245165767	0.000915493190415064	0.0009148376646587396	0.0011382276789116187	0.001134469665480847	0.23906492646782893	0.23608693144397505	2.7911842087643794e-06	0.00018719064874614388	2.7925169500519348e-06	0.000187280028973974
29.30011740429177	0.0005687122611488215	0.0005717587609398056	0.0007214841474982647	0.0007231106195229938	0.0008140483869537729	0.0008146464836743196	0.0009159914899287662	0.0009153361548218718	0.0011387218360228144	0.0011349642979072844	0.23893830581540962	0.23596190390692973	2.8274979646039644e-06	0.00019076851904606396	2.828848023821596e-06	0.0001908596062202561
29.476665351068124	0.000569176902813446	0.0005722242770810133	0.0007219768831529005	0.0007236037432990451	0.0008145507896547912	0.0008151491262603301	0.0009164992413069036	0.0009158441008084636	0.001139225316351706	0.0011354682634732226	0.23880936661597518	0.23583458696859805	2.8637799323735433e-06	0.00019438055278980793	2.865147343570403e-06	0.00019447336654696001
29.654277088036206	0.0005696503749223328	0.000572698639284096	0.0007224789305511974	0.0007241061858312607	0.0008150626609288105	0.0008156612419497517	0.0009170165374579539	0.0009163615955400773	0.001139738218781399	0.0011359816610090451	0.23867809952804087	0.23570497140363128	2.900031732264944e-06	0.00019802712941466294	2.9014165302322127e-06	0.00019812168963040389
29.832959025067048	0.0005701327580249968	0.000573181928273241	0.0007229903769092427	0.0007246180344287774	0.0008155840913963183	0.0008161829214152389	0.0009175434723252844	0.0009168887329733318	0.001140260643315046	0.0011365045904641344	0.2385444952499719	0.23557304802600162	2.9362549958276626e-06	0.00020170863372484527	2.937657216118498e-06	0.00020180496051844243
30.0127176106544	0.0005706241335882261	0.000573674225691514	0.0007235113104193536	0.0007251393773779851	0.0008161151726888151	0.0008167142563411073	0.0009180801409016221	0.0009174256081143852	0.0011407926910910694	0.0011370371529220921	0.2384085445210289	0.23543880769003034	2.972451366102871e-06	0.00020542545597793116	2.973871045031974e-06	0.00020552356971509367
30.193559332147448	0.00057112458400955	0.0005741756141143382	0.0007240418202640989	0.0007256703039565524	0.0008166559974631458	0.0008172553394376542	0.000918626639243733	0.0009179723170336098	0.0011413344643985996	0.0011375794506161686	0.23827023812240525	0.23530224129141653	3.0086224978103336e-06	0.00020917799197572862	3.0100596724613217e-06	0.00020927791327191025
30.37549071598484	0.0005716341926309418	0.0005746861770632205	0.0007245819966305706	0.0007262109044477206	0.0008172066594160961	0.0008178062644557842	0.000919183064487374	0.0009185289568805526	0.0011418860666931939	0.0011381315869449715	0.23812956687828288	0.23516333976826598	3.0447700575717516e-06	0.0002129666431587851	3.0462247658257814e-06	0.00021306839288437462
30.55851832793038	0.0005721530437527447	0.0005752059990196953	0.0007251319307248816	0.0007267612701548068	0.0008177672532992203	0.0008183671262018342	0.000919749514862472	0.0009190956258991194	0.0011424476026127895	0.0011386936664884242	0.23798652165689008	0.23502209410214892	3.080895724094212e-06	0.00021679181670047898	3.0823680046078612e-06	0.0002168954159822989
30.742648773309874	0.0005726812226478355	0.0005757351654395049	0.0007256917147869117	0.0007273214934159654	0.0008183378749339271	0.0008189380205526693	0.0009203260897085614	0.0009196724234430151	0.0011430191779939218	0.001139265795023963	0.23784109337156675	0.23487849531914465	3.117001188339321e-06	0.00022065392560080554	3.1184910805619366e-06	0.00022075939582635873
30.92788869724955	0.0005732188155760298	0.0005762737627670269	0.0007262614421053033	0.0007278916676191956	0.0008189186212267968	0.0008195190444710131	0.0009209128894904719	0.0009202594499914445	0.0011436008998882028	0.0011398480795430262	0.23769327298183462	0.23473253449090895	3.153088153728771e-06	0.0002245533887850204	3.1545956978968302e-06	0.00022466075160529342
31.114244784915854	0.0005737659097987336	0.0005768218784499414	0.0007268412070327094	0.0007284718872176071	0.0008195095901851817	0.0008201102960210493	0.0009215100158142978	0.0009208568071650746	0.001144192876579085	0.0011404406282677934	0.2375430514944917	0.23458420273573755	3.189158336383297e-06	0.00022849063120541913	3.1906835735425257e-06	0.00022859990853971168
31.30172376175672	0.0005743225935938354	0.0005773796009541487	0.0007274311050013017	0.0007290622477449319	0.0008201108809330553	0.0008207118743842941	0.0009221175714436098	0.0009214645977422543	0.001144795217598867	0.0011410435506682035	0.23739041996468793	0.2344334912196372	3.225213465282272e-06	0.00023246608394020263	3.2267564372685624e-06	0.00023257729797782067
31.4903323937443	0.0005748889562708619	0.0005779470197789387	0.0007280312325385277	0.000729662845831309	0.0008207225937271277	0.0008213238798756983	0.0009227356603159486	0.0009220829256755219	0.001145408033746008	0.0011416569574792537	0.237235369497036	0.23428039115742536	3.2612552824488883e-06	0.00023648018429470175	3.262816031934703e-06	0.00023659335750172983
31.68007748761912	0.0005754650881863861	0.0005785242254724256	0.000728641687283159	0.0007302737792193315	0.0008213448299732227	0.0008219464139600728	0.0009233643875595898	0.000922711896108368	0.0011460314371027167	0.0011422809607185764	0.23707789124669967	0.23412489381380094	3.297285543228147e-06	0.0002405333759116779	3.298864113728591e-06	0.00024064853103467065
31.870965891135747	0.0005760510807597014	0.0005791113096472383	0.0007292625680015894	0.0007308951467803748	0.0008219776922429701	0.0008225795792687514	0.0009240038595106061	0.0009233516153923056	0.0011466655410528174	0.0011429156737043176	0.23691797642052398	0.23396699050445527	3.333306016469438e-06	0.00024462610887604486	3.334902452297589e-06	0.00024474326894233234
32.063004493309954	0.0005766470264887638	0.0005797083649964858	0.0007298939746044281	0.0007315270485311869	0.0008226212842907285	0.0008232234796165445	0.0009246541837301978	0.0009240021911042048	0.0011473104602999348	0.001143561211073299	0.23675561627814404	0.23380667259718138	3.3693184847255996e-06	0.0002487588398232543	3.370932831046284e-06	0.0002488780281481584
32.25620022466719	0.0005772530189664059	0.0005803154853099932	0.0007305360081633621	0.0007321695856507808	0.0008232757110708418	0.0008238782200190033	0.0009253154690223255	0.0009246637320639307	0.0011479663108859542	0.0011442176887994822	0.2365908021331179	0.23364393151297275	3.405324744529172e-06	0.00025293203205417614	3.406957047352461e-06	0.00025305327224398044
32.45056005749291	0.0005778691528968333	0.0005809327654908172	0.0007311887709283158	0.0007328228604975972	0.000823941078755164	0.0008245439067099519	0.0009259878254516375	0.0009253363483522748	0.0011486332102098112	0.0011448852242127417	0.23642352535405833	0.23347875872715373	3.4413266065598004e-06	0.0002571461556444832	3.442976912742743e-06	0.00025726947160031877
32.64609100608406	0.0005784955241124013	0.0005815603015720501	0.0007318523663449009	0.0007334869766269797	0.0008246174947508849	0.0008252206471593256	0.0009266713643616987	0.0009260201513292056	0.0011493112770465702	0.0011455639360179566	0.2362537773657739	0.23331114577051235	3.4773258958697463e-06	0.00026140168755975357	3.4789942531384885e-06	0.000261527103482706
32.84280012700226	0.0005791322295906824	0.0005821981907339036	0.0007325268990721667	0.0007341620388089329	0.0008253050677186559	0.0008259085500913105	0.0009273661983935414	0.0009267152536523963	0.0011500006315668405	0.0011462539443144013	0.2360815496504316	0.23314108423042146	3.5133244521826958e-06	0.0002656991117786778	3.5150109091238065e-06	0.0002658266521727848
33.040694519328454	0.000579779367471829	0.0005828465313211001	0.0007332124750006555	0.0007348481530461932	0.0008260039075910579	0.0008266077255028148	0.0009280724415045092	0.0009274217692961009	0.001150701395356504	0.0011469553706154765	0.23590683374869212	0.23296856575199276	3.549324130077639e-06	0.0002700389194087993	3.551028736161095e-06	0.00027016860908643525
33.239781324919136	0.0005804370370762407	0.0005835054228605609	0.0007339092012707738	0.0007355454265926232	0.0008267141255913319	0.0008273182846822228	0.0009287902089874474	0.0009281398135703434	0.0011514136914367778	0.0011476683378687726	0.2357296212608913	0.23279358203922287	3.585326799250381e-06	0.00027442160881030464	3.5870496048395414e-06	0.0002745534728968435
33.44006772866406	0.0005811053389225299	0.0005841749660793921	0.0007346171862914675	0.0007362539679718912	0.000827435834252493	0.0008280403402285099	0.0009295196174902015	0.0009288695031404118	0.0011521376442846178	0.0011483929704764518	0.23554990384820498	0.23261612485614597	3.6213343447498957e-06	0.0002788476857203126	3.6230754010841554e-06	0.000278981749656515
33.64156095874556	0.0005817843747458063	0.0005848552629232009	0.0007353365397592331	0.0007369738869965122	0.0008281691474367085	0.0008287740060706327	0.000930260785035456	0.0009296109560467204	0.0011528733798534497	0.001149129394315987	0.23536767323383015	0.23243618602800462	3.657348667222924e-06	0.0002833176633796619	3.6591080264424328e-06	0.000283453952927587
33.84426828689945	0.0005824742475162779	0.0005855464165747143	0.0007360673726774554	0.0007377052947871894	0.0008289141803550744	0.0008295193974873237	0.0009310138310409191	0.0009303642917249886	0.001153621025594266	0.0011498777367612491	0.23518292120416648	0.2322537574424151	3.693371683215381e-06	0.0002878320626659714	3.6951493983801258e-06	0.0002879706039142227
34.04819702867729	0.0005831750614581782	0.0005862485314727346	0.0007368097973760754	0.000738448303792512	0.0008296710495876872	0.0008302766311271727	0.0009317788763398468	0.0009311296310267775	0.0011543807104770743	0.001150638126703949	0.2349956396100155	0.23206883105054257	3.729405325339323e-06	0.0002923914122185123	3.7312014504226228e-06	0.0002925322315858181
34.25335454371064	0.0005838869220690202	0.0005869617133314176	0.0007375639275316072	0.000739203027808977	0.0008304398731040729	0.0008310458250290643	0.0009325560432019155	0.0009319070962403679	0.0011551525650126994	0.0011514106945754343	0.23480582036776965	0.23188139886828918	3.765451542617291e-06	0.00029699624857973395	3.7672661325166383e-06	0.00029713937281986014
34.45974823597649	0.000584609936139195	0.0005876860691598964	0.0007383298781875043	0.0007399695820013739	0.0008312207702839954	0.0008318270986430052	0.0009333454553544818	0.0009326968111120279	0.0011559367212749727	0.001152195572368874	0.23461345546063336	0.23169145297749752	3.8015123007295072e-06	0.000301647116330378	3.803345411289554e-06	0.0003017925725378734
34.66738555406454	0.0005853442117719057	0.0005884217072822437	0.0007391077657748668	0.0007407480829235243	0.0008320138619385929	0.0008326205728512695	0.0009341472380041572	0.0009334989008675983	0.001156733312923273	0.0011529928936617995	0.23441853693981518	0.23149898552711473	3.837589582265412e-06	0.00030634456822783984	3.83944127027927e-06	0.00030649238384278243
34.87627399144595	0.0005860898584034598	0.0005891687373577874	0.0007398977081335378	0.000741538648539374	0.0008328192703319071	0.0008334263699899443	0.0009349615178588286	0.0009343134922345128	0.0011575424752254886	0.0011538027936390466	0.23422105692577358	0.23130398873443933	3.873685387040249e-06	0.0003110891653524128	3.875555710226505e-06	0.0003112393681623249
35.086421086743854	0.0005868469868239153	0.0005899272704017859	0.0007406998245335422	0.0007423413982444699	0.0008336371192027818	0.0008342446138708231	0.0009357884231499942	0.0009351407134641406	0.0011583643450813338	0.0011546254091160813	0.23402100760942343	0.23110645488629344	3.90980173230757e-06	0.00031588147724670446	3.9116907493644965e-06	0.00031603409539543437
35.29783442400536	0.0005876157091980894	0.0005906974188064648	0.0007415142356969213	0.0007431564528878006	0.0008344675337871211	0.0008350754298037145	0.0009366280836555207	0.0009359806943545684	0.001159199061046084	0.0011554608785627244	0.23381838125337348	0.23090637634026825	3.945940653139572e-06	0.00032072208207151176	3.947848423754233e-06	0.00032087714406442425
35.51052163297529	0.0005883961390869478	0.0005914792963624342	0.0007423410638199451	0.0007439839347940303	0.000835310640840601	0.0008359189446191303	0.0009374806307228067	0.0009368335662737492	0.001160046763354724	0.0011563093421272956	0.23361317019317054	0.23070374552593373	3.9821042026350496e-06	0.00032561156675056657	3.984030787464437e-06	0.00032576910145729054
35.72449038937153	0.0005891883914693617	0.0005922730182804692	0.0007431804325957094	0.0007448239677861202	0.0008361665686616824	0.0008367752866913367	0.0009383461972923156	0.0009376994621830596	0.0011609075939464902	0.0011571709416611454	0.2334053668385435	0.23049855494607344	4.0182944522546265e-06	0.00033055052712741007	4.020239912966208e-06	0.0003307105637897767
35.93974841516195	0.0005899925827642578	0.0005930787012136963	0.0007440324672371493	0.0007456766772083552	0.0008370354471151402	0.0008376445859618869	0.0009392249179215629	0.0009385785166612838	0.0011617816964898551	0.0011580458207436496	0.2331949636746548	0.23029079717791634	4.054513492169872e-06	0.0003355395681263196	4.056477891405596e-06	0.0003357021363600554
36.15630347884324	0.0005908088308531652	0.0005938964632801641	0.0007448972945004463	0.0007465421899497738	0.00083791740765592	0.0008385269739634822	0.0009401169288094888	0.0009394708659290048	0.0011626692164079452	0.0011589341247075962	0.23298195326335427	0.23008046487438705	4.090763431449564e-06	0.00034057930390329894	4.092746832880722e-06	0.00034074443370715746
36.374163395721176	0.0005916372551031572	0.0005947264240858182	0.0007457750427088521	0.0007474206344680078	0.0008388125833534503	0.0008394225838443283	0.0009410223678212806	0.0009403766478734227	0.0011635703009043742	0.0011598360006650407	0.232766328244455	0.229867550765347	4.1270463984944585e-06	0.00034567035801882917	4.12904886683556e-06	0.00034583807978036396
36.59333602819267	0.0005924779763902077	0.0005955687047478854	0.0007466658417769413	0.0007483121408135643	0.0008397211089164032	0.0008403315503928819	0.0009419413745136218	0.0009412960020736317	0.0011644850989895553	0.0011607515975335984	0.23254808133699154	0.2296520476588572	4.163364541303347e-06	0.00035081336360046067	4.165386142267018e-06	0.00035098370809724666
36.813829286029524	0.0005933311171229677	0.0005964234279186819	0.0007475698232352978	0.0007492168406545228	0.0008406431207178546	0.0008412540100630311	0.0009428740901603997	0.000942229069826314	0.0011654137615074512	0.0011616810660631937	0.23232720534050733	0.22943394844243273	4.199720027780324e-06	0.00035600896351165034	4.2017608281445275e-06	0.0003561819619217754
37.03565112666392	0.0005941968012669635	0.000597290717809845	0.000748487120255635	0.0007501348673016837	0.0008415787568209259	0.0008421901009997716	0.0009438206577788484	0.0009431759941719061	0.001166356441162803	0.001162624558863283	0.23210369313632415	0.2292132460843004	4.2361150460988595e-06	0.0003612578105274822	4.2381751137220754e-06	0.0003614334944356812
37.25880955547555	0.0005950751543692325	0.0005981707002169969	0.0007494178676763619	0.0007510663557341556	0.0008425281570048606	0.0008431399630652813	0.0009447812221561746	0.0009441369199212341	0.0011673132925488219	0.0011635822304305434	0.23187753768885103	0.22898993363469564	4.2725518050342175e-06	0.0003665605675115813	4.274631208824216e-06	0.00036673896891187274
37.483312626080554	0.0005959663035834064	0.0005990635025448642	0.0007503622020286348	0.0007520114426254185	0.0008434914627915896	0.0008441037378655009	0.0009457559298766448	0.0009451119936826077	0.0011682844721753846	0.0011645542371770626	0.23164873204684472	0.22876400422711748	4.309032534314085e-06	0.0003719179075969692	4.311131344242889e-06	0.0003720990588988726
37.70916844062219	0.0005968703776952397	0.000599969253832836	0.0007513202615628333	0.0007529702663698381	0.0008444688174727519	0.0008450815687771718	0.0009467449293491692	0.0009461013638894015	0.001169270138497706	0.0011655407374590043	0.23141726934475185	0.22853545107961948	4.345559484906754e-06	0.0003773305143651706	4.347677772049453e-06	0.00037751444840225523
37.93638515006311	0.0005977875071486054	0.0006008880847809953	0.0007522921862755493	0.0007539429671096653	0.0008454603661371932	0.0008460736009753621	0.0009477483708353486	0.0009471051808281348	0.0011702704519455235	0.001166541891605792	0.23118314280397922	0.22830426749610214	4.38213492945155e-06	0.0003827990820398919	4.3842727660127565e-06	0.0003829858320774371
38.164970954479706	0.0005987178240719648	0.0006018201277766231	0.000753278117937051	0.0007549296867625275	0.0008464662556989986	0.0008470799814615121	0.0009487664064780601	0.0009481235966670517	0.0011712855749528026	0.0011675578619498137	0.23094634573421702	0.22807044686759867	4.418761162602088e-06	0.0003883243156774796	4.420918621886229e-06	0.00038851391541527835
38.39493410335793	0.0005996614623053085	0.0006027655169211726	0.0007542782001192397	0.000755930569049409	0.0008474866349259841	0.0008481008590919278	0.0009497991903305355	0.0009491567654852094	0.0011723156719879659	0.0011685888128566309	0.23070687153476085	0.22783398267358224	4.455440501335058e-06	0.0003939069313566024	4.4576176577691435e-06	0.00039409941493645517
38.626282895891045	0.000600618557427598	0.0006037243880577457	0.0007552925782241133	0.0007569457595231386	0.0008485216544687198	0.0008491363846068401	0.0009508468783859508	0.0009502048433020804	0.0011733609095846379	0.0011696349107557413	0.23046471369582053	0.2275948684832566	4.4921752854261855e-06	0.00039954765638677836	4.494372214587997e-06	0.00039974305840034807
38.859025681279114	0.000601589246784703	0.0006046968787990696	0.0007563213995127551	0.0007579754055973991	0.0008495714668901084	0.0008501867106599897	0.000951909628607575	0.0009512679881077287	0.0011744214563729784	0.00117069632417189	0.2302198657998469	0.22735309795689332	4.528967877776577e-06	0.00040524722950641134	4.531184656393801e-06	0.00040544558500094086
39.09317085903034	0.0006025736695178483	0.0006056831285559768	0.0007573648131348448	0.000759019656576263	0.0008506362266954429	0.0008512519918487076	0.0009529876009594497	0.0009523463598934693	0.0011754974831115314	0.0011717732237569215	0.22997232152286953	0.22710866484711395	4.565820664754897e-06	0.0004110064010864889	4.568057370727026e-06	0.0004112077455725449
39.328726879264174	0.0006035719665925863	0.000606683278566416	0.0007584229701586961	0.0007600786636842671	0.0008517160903630474	0.0008523323847445731	0.0009540809574376185	0.0009534401206831233	0.001176589162719669	0.0011728657823222158	0.22972207463583594	0.22686156300021698	4.602736056679834e-06	0.0004168259333496016	4.604992769086406e-06	0.0004170303028075695
39.56570224301631	0.0006045842808282959	0.0006076974719249877	0.00075949602360187	0.0007611525800970282	0.0008528112163754774	0.0008534280479246316	0.0009551898621019291	0.0009545494345648445	0.0011776966703106004	0.001173974174871704	0.22946911900593314	0.22661178635752502	4.639716488162929e-06	0.00042270660058060794	4.641993287295403e-06	0.0004229140314694346
39.80410550254544	0.0006056107569282301	0.0006087258536130333	0.000760584128462317	0.0007622415609724386	0.0008539217652512606	0.0008545391420031631	0.0009563144811084096	0.0009556744677234865	0.0011788201832249913	0.0011750985786354706	0.22921344859795245	0.22635932895667385	4.6767644185780315e-06	0.0004286491893523703	4.679061385908347e-06	0.0004288597186129228
40.04394526164196	0.0006066515415101135	0.0006097685705292671	0.0007616874417501223	0.0007633457634824097	0.000855047899577275	0.0008556658296640497	0.0009574549827422464	0.000956815388473603	0.0011799598810651732	0.0011762391731039658	0.22895505747562103	0.22610418493298143	4.7138823324110665e-06	0.00043465449874433015	4.716199550645634e-06	0.00043486816381019255
40.28523017593832	0.0006077067831373008	0.0006108257715209803	0.0007628061225198002	0.0007644653468452164	0.0008561897840416284	0.0008568082756937232	0.0009586115374513356	0.0009579723672930084	0.0011811159457299695	0.0011773961400628236	0.22869393980297154	0.2258463485207553	4.7510727397049885e-06	0.00044072334057362883	4.7534102928137485e-06	0.00044094017938037244
40.52796895322162	0.0006087766323505276	0.0006118976074158262	0.0007639403319032197	0.0007656004723584365	0.0008573475854672458	0.0008579666470147314	0.0009597843178804874	0.0009591455768569941	0.0011822885614501623	0.0011785696636283345	0.22843008984568927	0.22558581405465106	4.788338176551577e-06	0.00044685653963480454	4.79069614971986e-06	0.0004470765906214036
40.77217035374772	0.0006098612417002305	0.0006129842310541839	0.0007650902331431074	0.0007667513034324842	0.0008585214728459966	0.000859141112719895	0.0009609734989062171	0.0009603351920731327	0.0011834779148245905	0.0011797599302835243	0.22816350197247495	0.22532257597101218	4.825681205455944e-06	0.0004530549339314127	4.828059685150392e-06	0.0004532782360532617
41.017843190557436	0.0006109607657794836	0.0006140857973221389	0.0007662559916271901	0.0007679180056247844	0.0008597116173734925	0.0008603318441071428	0.0009621792576722034	0.0009615413901167529	0.001184684194856913	0.001180967128914928	0.22789417065641046	0.22505662880921481	4.86310441581185e-06	0.00045931937492255104	4.8655034897951595e-06	0.0004595459676591529
41.26499632979458	0.0006120753612575382	0.0006152024631850641	0.0007674377749229599	0.0007691007466745644	0.0008609181924844998	0.000861539014714927	0.0009634017736253883	0.000962764350467041	0.0011859075929930274	0.0011821914508500031	0.2276220904763335	0.22478796721302002	4.90061042439198e-06	0.00046565072777443595	4.903030181708373e-06	0.00046588065113470356
41.51363869102594	0.0006132051869139972	0.0006163343877218339	0.000768635752813092	0.000770299696538296	0.000862141373889051	0.0008627628003583601	0.0009646412285527438	0.0009640042549438311	0.0011871483031591903	0.001183433089895233	0.22734725611820109	0.22451658593193552	4.938201875779669e-06	0.0004720498716114796	4.9406424067820025e-06	0.0004722831661430893
41.763779247563185	0.0006143504036736194	0.0006174817321596795	0.0007698500973315111	0.0007715150274258007	0.0008633813396091665	0.0008640033791659595	0.000965897806618707	0.000965261287745061	0.001188406521800811	0.0011846922423749374	0.22706966237646778	0.2242424798225761	4.9758814428255745e-06	0.00047851769977388936	4.9783428392158845e-06	0.00047875440657396684
42.0154270267867	0.000615511174641792	0.0006186446599096993	0.0007710809828001539	0.0007727469138370332	0.0008646382700163107	0.0008652609316171367	0.0009671716944033439	0.0009665356354849281	0.0011896824479219847	0.00118596910717079	0.22678930415547177	0.22396564385001386	5.013651827197579e-06	0.0004850551200882014	5.016134182028167e-06	0.00048529528081062145
42.26859111047143	0.0006166876651406461	0.0006198233366030253	0.0007723285858663868	0.0007739955325995381	0.0008659123478695259	0.000866535640580336	0.0009684630809411765	0.0009678274872327406	0.0011909762831257243	0.001187263885762046	0.22650617647081167	0.22368607308914537	5.051515759839625e-06	0.0004916630551348167	5.054019167511541e-06	0.0004919067119970033
42.523280635114425	0.0006178800427458782	0.0006210179301276895	0.0007735930855411545	0.0007752610629066257	0.0008672037583542821	0.0008678276913519152	0.0009697721577607688	0.0009691370345525261	0.001192288231654958	0.0011885767822665426	0.22622027445073467	0.22340376272607462	5.089476001455271e-06	0.0004983424425216432	5.0920005577473684e-06	0.0004985896383146449
42.77950479226489	0.0006190884773242482	0.0006222286106661658	0.0007748746632378257	0.0007765436863562462	0.0008685126891220425	0.0008691372716957324	0.0009710991189250251	0.0009704644715433355	0.0011936185004342585	0.001189908003482427	0.2259315933375225	0.22311870805947565	5.127535343041551e-06	0.0005050942351679522	5.130081145131304e-06	0.000505345013265851
43.03727282885567	0.0006203131410717922	0.0006234555507336375	0.0007761735028117816	0.0007778435869906177	0.0008698393303305915	0.0008704645718835022	0.0009724441610722587	0.0009718099948803279	0.0011949672991123682	0.0011912577589306705	0.22564012848888124	0.22283090450195767	5.165696606408742e-06	0.0005119194015918982	5.168263752910194e-06	0.0005121738059630787
43.29659404753705	0.0006215542085527652	0.0006246989252169823	0.000777489790600742	0.0007791609513365805	0.0008711838746851009	0.0008718097847358925	0.0009738074834580164	0.0009731738038566187	0.0011963348401054978	0.001192626260898372	0.22534587537933434	0.22254034758145413	5.2039626447179105e-06	0.0005188189262043952	5.206551235640905e-06	0.0005190770014150692
43.55747780701245	0.0006228118567393133	0.0006259589114145006	0.0007788237154658642	0.000780495968446731	0.0008725465174799924	0.0008731731056643745	0.0009751892879977163	0.0009745561004259108	0.0011977213386414375	0.0011940137244828603	0.22504882960163186	0.2222470329425968	5.2423363430232316e-06	0.0005257938096092096	5.244946479857982e-06	0.0005260556008395978
43.81993352237618	0.0006240862650519121	0.0006272356890763987	0.0007801754688336124	0.0007818488299413261	0.0008739274566415693	0.0008745547327139512	0.0009765897793100429	0.0009759570892459395	0.0011991270128044885	0.0011954203676366312	0.2247489868681256	0.22195095634809422	5.2808206188008616e-06	0.0005328450689067177	5.283452404512097e-06	0.0005331106219581827
44.08397066545326	0.0006253776154005651	0.0006285294404460431	0.0007815452447384192	0.0007832197300509771	0.000875326892771463	0.0008759548666065453	0.0009780091647611988	0.0009773769777227023	0.0012005520835812243	0.0011968464112131008	0.2244463430121915	0.22165211368011653	5.319418422559561e-06	0.0005399737380111791	5.322071961562239e-06	0.0005402430993120821
44.349598765141174	0.0006266860922268026	0.0006298403503020106	0.0007829332398661784	0.0007846088656601777	0.0008767450291909214	0.0008773737107853758	0.0009794476545099786	0.0009788159760555843	0.0012019967749071394	0.0011982920790132494	0.22414089398961035	0.22135050094168346	5.358132738360463e-06	0.0005471808679646251	5.360808136619082e-06	0.0005474540845884224
44.6168274077539	0.0006280118825464743	0.000631168606000934	0.0007843396535985364	0.0007860164363516386	0.0008781820719858938	0.0008788114714600489	0.0009809054615536957	0.000980274297283275	0.001203461313714125	0.001199757597833104	0.2238326358799963	0.22104611425804246	5.396966584424656e-06	0.0005544675272652899	5.399663949413143e-06	0.0005547446469345574
44.88566623736761	0.0006293551759933715	0.0006325143975211787	0.0007857646880580602	0.000787442644451483	0.0008796382300530301	0.0008802683576525734	0.0009823828017749804	0.0009817521573306015	0.0012049459299788884	0.001201243197512148	0.22352156488817773	0.22073894987806553	5.435923013767663e-06	0.0005618348022041753	5.438642454519242e-06	0.000562115873304514
45.15612495616904	0.0006307161648636851	0.0006338779175073563	0.0007872085481542531	0.0007888876950753049	0.0008811137151465255	0.0008817445812442606	0.0009838798939894745	0.0009832497750562358	0.0012064508567722514	0.0012027491109826238	0.22320767734561456	0.2204290041756308	5.47500511476149e-06	0.0005692837972010589	5.477746741864133e-06	0.0005695688687888945
45.42821332480542	0.0006320950441613212	0.0006352593613156988	0.0007886714416304613	0.0007903517961751075	0.0008826087419258714	0.0008832403570234612	0.000985396959994439	0.0009847673723013088	0.0012079763303093952	0.0012042755743197668	0.22289096971180944	0.22011627365102057	5.514216011757609e-06	0.0005768156351517728	5.516979937377452e-06	0.0005771047569655963
45.701941162736816	0.0006334920116440982	0.000636658927060309	0.0007901535791116749	0.0007918351585871573	0.0008841235280045115	0.0008847559027342942	0.0009869342246182702	0.0009863051739389653	0.0012095225900010588	0.0012058228267930132	0.2225714385757091	0.21980075493230175	5.553558865726638e-06	0.0005844314577838905	5.556345203657203e-06	0.0005847246802583861
45.97731834859046	0.0006349072678708283	0.000638076815660303	0.00079165517415326	0.0007933379960807392	0.0008856582939994496	0.0008862914391262554	0.0009884919157709866	0.0009878634079248509	0.0012110898785056953	0.001207391110918147	0.22224908065711504	0.21948244477672404	5.593036874909727e-06	0.0005921324260201588	5.595845740588405e-06	0.0005924298002970285
46.25435482051728	0.0006363410162493283	0.000639513230887882	0.000793176443290635	0.0007948605254078792	0.0008872132635818022	0.0008878471900048253	0.0009900702644956806	0.0009894423053486037	0.0012126784417826463	0.0012089806725104812	0.22192389280809222	0.21916134007212096	5.632653275467782e-06	0.000599919720348091	5.635484785973446e-06	0.0006002212982847421
46.533060576550575	0.0006377934630853507	0.0006409683794173208	0.0007947176060898913	0.0007964029663540119	0.0008887886635283337	0.0008894233822829958	0.0009916695050209534	0.0009910421004862779	0.001214288529146307	0.0012105917607390093	0.2215958720143863	0.21883743783827792	5.6724113421747005e-06	0.0006077945412004682	5.675265616235294e-06	0.0006081003753804493
46.813445674966815	0.0006392648176324797	0.0006424424708749275	0.0007962788851994174	0.0007979655417896397	0.0008903847237739961	0.0008910202460338711	0.000993289874814367	0.0009926630308538485	0.0012159203933213459	0.001212224628181636	0.22126501539682344	0.2185107352283526	5.712314389064426e-06	0.0006157581093383935	5.715191547136112e-06	0.0006160682530892414
47.09552023464871	0.0006407552921429948	0.0006439357178899693	0.0007978605064025186	0.0007995484777229938	0.0008920016774654617	0.0008926380145442335	0.0009949316146369263	0.000994305337261696	0.0012175742904989675	0.001213879530881436	0.2209313202127227	0.21818122953025015	5.75236577011291e-06	0.0006238116662443671	5.755265934388309e-06	0.0006241261736484038
47.37929443545016	0.0006422651019197405	0.0006454483361466061	0.0007994626986710599	0.0008011520033537269	0.0008936397610157138	0.0008942769243691565	0.0009965949685986257	0.000995969263870175	0.0012192504803942748	0.0012155567284040103	0.22059478385731698	0.21784891816802357	5.792568880038252e-06	0.0006319564745356498	5.795492174408062e-06	0.0006322754004353948
47.66477851856398	0.0006437944653690065	0.0006469805444368354	0.000801085694220166	0.0008027763511276489	0.0008952992141597374	0.0008959372153877022	0.0009982801842150617	0.000997655058246253	0.0012209492263047263	0.001217256483895949	0.2202554038651402	0.21751379870326454	5.8329271549202154e-06	0.0006401938183651923	5.835873705066887e-06	0.0006405172183838737
47.951982786891236	0.0006453436040544511	0.0006485325647144853	0.0008027297285639822	0.0008044217567925427	0.0008969802800112013	0.0008976191308597034	0.000999987512465159	0.000999362971421248	0.001222670795169714	0.0012189790641444066	0.2199131779114625	0.2171758688364836	5.873444072973912e-06	0.0006485250038466561	5.876414006400054e-06	0.0006488529344015059
48.24091760541319	0.0006469127427520943	0.0006501046221502706	0.000804395040572543	0.00080608845945507	0.0008986832051203664	0.0008993229174836409	0.0010017172078500187	0.001001093257949719	0.0012244154576313273	0.001220724739637862	0.21956810381367603	0.2168351264085254	5.914123155367074e-06	0.000656951359492175	5.9171166013475326e-06	0.000657283877799425
48.53159340156531	0.0006485021095063887	0.0006516969451879343	0.0008060818725297471	0.0008077767016387953	0.000900408239533052	0.0009010488254556674	0.0010034695284529076	0.0010028461759694577	0.0012261834880962499	0.0012224937846280282	0.2192201795327028	0.21649156940192918	5.954967966874478e-06	0.0006654742366394018	5.957985056552831e-06	0.0006658114007358218
48.82402066561362	0.0006501119356874107	0.0006533097656015115	0.0008077904701924855	0.0008094867293433674	0.000902155636850773	0.0009027971085297991	0.0010052447360004567	0.001004621987262718	0.001227975164798905	0.0012242864771929817	0.21886940317442416	0.21614519594233914	5.995982116741624e-06	0.0006740950099107246	5.99902298314102e-06	0.000674436878665502
49.11820995103327	0.0006517424560491856	0.0006549433185537186	0.0008095210828509375	0.0008112187921048501	0.0009039256542921018	0.0009045680240792851	0.0010070430959250147	0.0010064209573185962	0.0012297907698658106	0.0012261030993015265	0.2185157729910477	0.2157960042998786	6.037169259473811e-06	0.0006828150776709285	6.040234037492202e-06	0.0006831617107961319
49.41417187488941	0.0006533939087891663	0.0006565978426555154	0.0008112739633900513	0.0008129731430572677	0.0009057185527551934	0.0009063618331591806	0.0010088648774282736	0.0010082433553966692	0.0012316305893811902	0.001227943936878806	0.21815928738254434	0.21544399289053798	6.0785330956208885e-06	0.0006916358624939611	6.081621922075049e-06	0.0006919873205607774
49.71191711822035	0.0006550665356089151	0.0006582735800268518	0.0008130493683522603	0.0008147500389953643	0.0009075345968815841	0.0009081788005701808	0.0010107103535461131	0.001010089454591891	0.0012334949134538834	0.0012298092798732107	0.2177999448980167	0.21508916027756547	6.120077372620981e-06	0.0007005588116443529	6.123190386293775e-06	0.0007009151560997684
50.01145642642306	0.0006567605817759828	0.0006599707763586251	0.000814847558001444	0.0008165497404386093	0.0009093740551212276	0.0009100191949237095	0.0010125798012147658	0.00101195953190074	0.0012353840362855615	0.0012316994223245956	0.21743774423711953	0.21473150517282522	6.161805885663077e-06	0.0007095853975696564	6.164943227321244e-06	0.0007099466907501129
50.3128006096408	0.0006584762961870383	0.0006616896809758891	0.0008166687963881528	0.0008183725116964858	0.0009112371997988619	0.0009118832887083053	0.0010144735013382625	0.0010138538682887357	0.0012372982562402885	0.0012336146624338466	0.21707268425144546	0.21437102643820993	6.203722478561767e-06	0.0007187171184027674	6.206884290954184e-06	0.0007190834235459298
50.61596054315354	0.0006602139314322691	0.0006634305469023273	0.0008185133514161548	0.0008202186209350863	0.0009131243071816699	0.0009137713583573233	0.001016391738857238	0.0010157727487592316	0.0012392378759154606	0.001235555302633818	0.21670476394591734	0.21400772308697744	6.245831044584269e-06	0.000727955498469185	6.249017472510256e-06	0.0007283268797337039
50.9209471677702	0.0006619737438610673	0.000665193630926026	0.0008203814949103085	0.0008220883402450385	0.000915035657548291	0.000915683684318009	0.001018334802819097	0.0010177164624236416	0.0012412032022141497	0.001237521649661672	0.2163339824801763	0.21364159428515395	6.288135527398242e-06	0.0007373020888160609	6.291346717728378e-06	0.0007376786112963385
51.22777149022361	0.0006637559936490571	0.0006669791936665758	0.0008222735026857983	0.000823981945710796	0.000916971535259242	0.0009176205511219346	0.0010203029864495942	0.0010196853025730196	0.0012431945464188693	0.0012395140146326577	0.21596033916997207	0.2132726393528846	6.33063992199639e-06	0.00074675846774927	6.333876023675985e-06	0.0007471401974883385
51.53644458356769	0.0006655609448664635	0.0006687874996435265	0.0008241896546187603	0.0008258997174813201	0.0009189322288287318	0.0009195822474568652	0.0010222965872258303	0.0010216795667511037	0.001245212224266821	0.0012415327131153546	0.21558383348854407	0.21290085776581616	6.37334827559787e-06	0.0007563262413771421	6.376609439707678e-06	0.0007567132453867309
51.84697758757708	0.0006673888655478834	0.0006706188173462431	0.0008261302347183554	0.0008278419398422088	0.0009209180309979197	0.0009215690662400694	0.0010243159069507318	0.001023699556828811	0.0012472565560266513	0.0012435780652084254	0.21520446506799262	0.21252624915643728	6.416264688630146e-06	0.000766007044173983	6.419551068410651e-06	0.0007663993904500621
52.15938170914916	0.000669240027763461	0.0006724734193051642	0.0008280955312002623	0.0008298089012892566	0.0009229292388096698	0.0009235813046931037	0.0010263612518290098	0.001025745579080234	0.0012493278665767086	0.0012456503956188851	0.21482223370066475	0.21214881331545055	6.459393315711923e-06	0.0007758025395538659	6.462705066579604e-06	0.0007762002970918558
52.47366822270851	0.0006711147076915281	0.0006743515821645334	0.000830085836561706	0.0008318008946035303	0.0009249661536848039	0.0009256192644181145	0.0010284329325446757	0.0010278179442601923	0.0012514264854849122	0.0012477500337419692	0.2144371393405163	0.21176855019313692	6.502738366600093e-06	0.0007857144204505562	6.506075646200331e-06	0.0007861176592652841
52.789848470613855	0.0006730131856927119	0.0006762535867565914	0.0008321014476579676	0.0008338182169279506	0.0009270290814998825	0.0009276832514756734	0.0010305312643400948	0.001029916967683288	0.0012535527470901786	0.0012498773137425618	0.2140491821044909	0.2113854599006735	6.546304107272853e-06	0.0007957444099252753	6.549667075510723e-06	0.0007961532010682948
53.107933863567155	0.0006749357463855782	0.0006781797181773157	0.0008341426657804941	0.0008358611698454536	0.0009291183326666262	0.0009297735764642359	0.001032656567096669	0.0010320429693046584	0.0012557069905855388	0.0012520325746383152	0.21365836227386442	0.2109995427115163	6.590094860930854e-06	0.0008058942617744369	6.5934836799802325e-06	0.0008063086773491268
53.42793588102576	0.0006768826787238108	0.0006801302658636887	0.0008362097967365706	0.0008379300594587345	0.0009312342222128724	0.0009318905546011382	0.0010348091654171264	0.0010341962738022713	0.001257889560102883	0.0012542161603844	0.21326468029560633	0.21061079906270902	6.6341150090497465e-06	0.000816165761156673	6.637529843401668e-06	0.000816585874338277
53.74986607161648	0.000678854276074994	0.000682105523672574	0.0008383031509306418	0.0008400251964716299	0.0009333770698652649	0.0009340345058053526	0.0010369893887095256	0.0010363772106609733	0.0012601008047994618	0.0012564284199600131	0.21286813678373803	0.2102192295562387	6.678368992481731e-06	0.0008265607252356255	6.6818100090157255e-06	0.0008269866102945944
54.073736053552395	0.0006808508363010078	0.0006841057899612102	0.0008404230434473029	0.0008421468962721726	0.0009355472001335659	0.0009362057547818545	0.001039197571272942	0.0010385861142582105	0.0012623410789461135	0.0012586697074566035	0.21246873252066878	0.20982483496035578	6.722861312552552e-06	0.0008370810038354493	6.726328680512362e-06	0.0008375127361492929
54.399557515052166	0.0006828726618400904	0.0006861313676693702	0.0008425697941359792	0.0008442954790173463	0.000937744942396766	0.0009384046311077395	0.0010414340523849297	0.001040823323951501	0.0012646107420173085	0.0012609403821679174	0.21206646845855198	0.20942761621089132	6.767596532170853e-06	0.0008477284801094165	6.77109042321886e-06	0.0008481661361843251
54.727342214761876	0.0006849200597906003	0.0006881825644032216	0.0008447437276973786	0.0008464712697195883	0.0009399706309908845	0.0009406314693201301	0.0010436991763907377	0.0010430891841677291	0.001266910158782994	0.001263240808681867	0.2116613457205861	0.2090275744125937	6.812579276994132e-06	0.0008585050712283104	6.81609986527879e-06	0.0008589487287231079
55.057101982179326	0.0006869933419965216	0.0006902596925209367	0.0008469451737717099	0.0008486745983351047	0.0009422246052986726	0.0009428866090058963	0.001045993292794431	0.0010453840444942626	0.0012692396994023736	0.001265571356974291	0.21125336560238248	0.20862471084041856	6.857814236620272e-06	0.0008694127290845288	6.86136169877373e-06	0.0008698624668259103
55.38884871808102	0.0006890928251347399	0.0006923630692200684	0.0008491744670287378	0.0008509057998539668	0.0009445072098410864	0.0009451703948931914	0.0010483167563518061	0.0010477082597719258	0.0012715997395195409	0.0012679324025046033	0.21084252957325134	0.20821902694084973	6.903306165734853e-06	0.0008804534410041531	6.906880680934528e-06	0.0008809093390104716
55.722594394951685	0.0006912188308041584	0.0006944930166267746	0.0008514319472597106	0.0008531652143921349	0.0009468187943707066	0.0009474831769449333	0.0010506699271652974	0.0010500621901899396	0.0012739906603611388	0.0012703243263134652	0.21042883927753914	0.20781052433319153	6.949059885386164e-06	0.0008916292304882445	6.952661635400287e-06	0.0008920913699914934
56.058351057416104	0.0006933716856166509	0.0006966498618868797	0.0008537179594711919	0.0008554531872853478	0.0009491597139670776	0.0009498253104541963	0.0010530531707807873	0.0010524462013827675	0.0012764128488359776	0.0012727475151223975	0.21001229653591208	0.20739920481085075	6.995080284195182e-06	0.000902942157959663	6.998709453399053e-06	0.0009034106214241555
56.39613082267415	0.000695551721289949	0.0006988339372588649	0.0008560328539808534	0.000857770069185001	0.0009515303291340275	0.0009521971561415756	0.001055466858286478	0.0010548606645290242	0.0012788666976367444	0.001275202361435504	0.20959290334668187	0.20698507034263722	7.0413723196592094e-06	0.0009143943215363382	7.045029095070765e-06	0.0009148691926801622
56.7359458809379	0.0006977592747424691	0.0007010455802088175	0.0008583769865152915	0.0008601162161560352	0.0009539310058990401	0.0009545990802546274	0.0010579113664137964	0.0010573059564524204	0.0012813526053438104	0.001277689263643277	0.2091706618870743	0.20656812307402114	7.087941019438609e-06	0.000925987857816557	7.091625590799518e-06	0.0009264692216393311
57.07780849587155	0.0006999946881901335	0.0007032851335073568	0.0008607507183098522	0.0008624919897768404	0.0009563621159146715	0.000957031454669362	0.0010603870776403827	0.0010597824597248099	0.0012838709765311705	0.0012802086261285608	0.20874557451452044	0.20614836532842062	7.134791482694925e-06	0.0009377249426854861	7.138504042485984e-06	0.0009382128854878158
57.42173100503407	0.0007022583092452506	0.000705552945328635	0.0008631544162106022	0.0008648977572413044	0.0009588240365621328	0.0009594946569938507	0.0010628943802952833	0.001062290562771388	0.0012864222218746202	0.0012827608593747165	0.20831764376793213	0.20572579960843784	7.181928881454377e-06	0.0009496077921406776	7.185669624919363e-06	0.0009501024015452497
57.7677258203244	0.0007045504910174736	0.0007078493693514146	0.000865588452778411	0.0008673338914629889	0.0009613171510570124	0.0009619890706740352	0.0010654336686663002	0.0010648306599781146	0.001289006758262159	0.0012853463800760368	0.20788687236896813	0.20530042859712114	7.229358461948148e-06	0.0009616386631299545	7.233127587189447e-06	0.000962140028112346
58.115805428429454	0.0007068715922169153	0.0007101747648623003	0.000868053206395255	0.0008698007711814912	0.0009638418485572313	0.0009645150851017565	0.0010680053431096118	0.0010674031518013805	0.0012916250089067096	0.0012879656112504867	0.20745326322328078	0.20487225515922566	7.277085546105117e-06	0.0009738198544248511	7.280883254079818e-06	0.0009743280653316533
58.465982391274686	0.0007092219772594475	0.0007125294968611674	0.0008705490613727624	0.0008722987810710996	0.0009663985242733239	0.0009670730957250555	0.0010706098101617224	0.0010700084448799709	0.0012942774034612147	0.0012906189823547927	0.20701681942177438	0.2044412823424066	7.32511553294961e-06	0.0009861537074986326	7.328942027532391e-06	0.000986668856074846
58.818269346477535	0.000711602016374251	0.0007149139361688317	0.000873076408063054	0.0008748283118517142	0.0009689875795809737	0.0009696635041608328	0.0010732474826537467	0.0010726469521494216	0.0012969643781361132	0.001293306929401948	0.2065775442418509	0.20400751337847228	7.373453900085241e-06	0.0009986426074322374	7.3773093881201925e-06	0.0009991647868473619
59.172679007803275	0.0007140120857136649	0.0007173284595370289	0.0008756356429719651	0.0008773897604021466	0.0009716094221360206	0.000972286718309868	0.0010759187798281156	0.0010753190929587721	0.0012996863758193468	0.001296029895081195	0.20613544114860577	0.20357095168458872	7.422106205211493e-06	0.0010112889838410632	7.42599089655115e-06	0.0010118182887143001
59.52922416562417	0.0007164525674653882	0.0007197734497607492	0.0008782271688746553	0.0008799835298758296	0.0009742644659918345	0.0009749431524743123	0.0010786241274577807	0.0010780252931898015	0.0013024438461988338	0.001298788328880543	0.20569051379608144	0.20313160086448204	7.4710780876550455e-06	0.0010240953118225704	7.474992195218065e-06	0.0010246318382507447
59.887917687380885	0.0007189238499670984	0.000722249295792985	0.0008808513949337221	0.0008826100298190158	0.0009769531317192668	0.0009776332274776672	0.0010813639579679403	0.0010807659853788096	0.0013052372458875955	0.0013015826872118863	0.20524276602844924	0.20268946470962745	7.520375269969189e-06	0.0010370641129306413	7.524319009777217e-06	0.0010376079585136255
60.24877251804685	0.0007214263278235278	0.0007247563928619465	0.0008835087368197974	0.0008852696762914816	0.0009796758465291065	0.000980357370787346	0.001084138710560346	0.001083541608840985	0.0013080670385514895	0.001304413433538758	0.2047922018812247	0.20224454720044271	7.570003559514158e-06	0.001050197956165344	7.573977150753192e-06	0.0010507492200354795
60.6118016805955	0.0007239604020260813	0.0007272951425908133	0.0008861996168348009	0.0008879628919898528	0.0009824330443971977	0.0009831160166398393	0.0010869488313402888	0.0010863526097974257	0.001310933695039696	0.00130728103850681	0.20433882558242317	0.20179685250744137	7.61996885013873e-06	0.001063499458996614	7.62397251518384e-06	0.0010640582418436628
60.97701827647021	0.0007265264800750336	0.0007298659531200793	0.0008889244640377774	0.0008906901063735689	0.0009852251661922374	0.0009859096061685944	0.0010897947734463103	0.0010891994415049141	0.0013138376935179607	0.001310185980077092	0.20388264155377758	0.20134638499241822	7.670277123810864e-06	0.0010769712883993698	7.67431108832789e-06	0.0010775376925061253
61.34443548605718	0.000729124976104379	0.0007324692392325425	0.0008916837143735104	0.0008934517557935732	0.0009880526598062933	0.0009887385875346384	0.0010926769971826593	0.0010920825643884206	0.0013167795196047005	0.0013131287436621533	0.20342365441185428	0.20089314920956172	7.72093445238018e-06	0.0010906161619279875	7.72499894534373e-06	0.0010911902911951432
61.71406656916102	0.0007317563110094048	0.0007351054224810239	0.0008944778108038836	0.0008962482836237867	0.0009909159802882084	0.000991603416060007	0.0010955959701546536	0.0010950024461765261	0.0013197596665100225	0.001316109822265077	0.20296186896922855	0.20043714990662342	7.771946999314853e-06	0.001104436848806345	7.776042253043649e-06	0.0011050188087802226
62.085924865483435	0.0007344209125770386	0.0007377749313188654	0.0008973072034421093	0.0008990801403954328	0.000993815589979808	0.0009945045543640714	0.001098552167406929	0.0010979595620397198	0.0013227786351777298	0.001319129716621493	0.2024972902356147	0.19997839202602644	7.823321021461268e-06	0.001118436171043402	7.82744727173025e-06	0.0011190260689547538
62.46002379510434	0.0007371192156190463	0.0007404782012332852	0.000900172349689864	0.0009019477839342921	0.000996751958655122	0.0009974424725028434	0.0011015460715646948	0.0011009543947317168	0.001325836934430371	0.0013221889353446645	0.2020299234189983	0.1995168807059772	7.875062870972603e-06	0.0011326170045932171	7.879220357024427e-06	0.0011332149493826493
62.83637685896657	0.0007398516621081534	0.0007432156748816513	0.0009030737143774375	0.0009048516795009482	0.000999725563662649	0.0010004176481112899	0.0011045781729780416	0.0011039874347338276	0.0013289350811174654	0.0013252879950736963	0.20155977392671776	0.19905262128155388	7.927178997079549e-06	0.0011469822805151852	7.93136796167597e-06	0.0011475883828644673
63.21499763936286	0.0007426187013171541	0.0007459878022307475	0.000906011769906912	0.0009077922999340784	0.001002736890070631	0.0010034305665487199	0.0011076489698694013	0.0011070591804024687	0.0013320736002668818	0.0013284274206249499	0.20108684736659718	0.19858561928581156	7.97967594802604e-06	0.0011615349861803792	7.983896637548098e-06	0.001162149358551412
63.59589980042612	0.0007454207899610842	0.0007487950406991101	0.0009089869963985075	0.0009107701257969211	0.0010057864308156109	0.0010064817210474332	0.0011107589684842267	0.0011101701381199087	0.0013352530252395448	0.0013316077451467547	0.20061114954801942	0.19811588045083858	8.032560373087607e-06	0.0011762781665128341	8.036813037572057e-06	0.0011769009231781258
63.979097088622495	0.0007482583923425337	0.0007516378553025113	0.0009119998818401357	0.0009137856455269368	0.0010088746868541856	0.0010095716128645414	0.0011139086832449368	0.001113320822448277	0.0013384738978874783	0.0013348295102774803	0.2001326864829778	0.19764341070880787	8.085839024511233e-06	0.001191214925243711	8.090123917694342e-06	0.0011918461823181847
64.36460333324754	0.0007511319805001744	0.0007545167188026512	0.0009150509222402388	0.0009168393555887601	0.001012002167318107	0.0010127007514371675	0.0011170986369082613	0.0011165117562869928	0.0013417367687153226	0.0013380932663070596	0.199651464387143	0.19716821619305505	8.139518759566009e-06	0.0012063484262058166	8.143836138983741e-06	0.0012069883016878336
64.75243244692527	0.0007540420343605954	0.0007574321118591555	0.000918140621784013	0.0009199317606305586	0.0010151693896727908	0.001015869654541069	0.0011203293607260495	0.0011197434710335853	0.0013450421970453788	0.0013413995723420388	0.1991674896809152	0.19669030323904493	8.193606542656901e-06	0.0012216818946623464	8.1979566696692e-06	0.0012223305084636538
65.14259842611021	0.0007569890418934888	0.0007603845231849624	0.0009212694929930815	0.0009230633736438125	0.00101837687987935	0.0010190788484527146	0.0011236013946095823	0.001123016506748121	0.001348390751186241	0.001344748996474254	0.19868076899042683	0.19620967838543688	8.248109447459104e-06	0.001237218618664826	8.25249258732297e-06	0.0012378760926488874
65.53511535159264	0.0007599734992703341	0.0007633744497051587	0.0009244380568887305	0.0009262347161266906	0.0010216251725601898	0.001022328868115035	0.0011269152872975547	0.0011263314123212602	0.0013517830086051833	0.0013481421159532289	0.19819130914855676	0.1957263483750654	8.303034659078645e-06	0.0012529619504411116	8.307451081048748e-06	0.001253628408465629
65.92999738900669	0.0007629959110265937	0.0007664023967193775	0.000927646843158742	0.0009294463182509991	0.0010249148111682843	0.0010256202573067654	0.0011302715965277542	0.0011296887456459595	0.0013552195561043147	0.0013515795173623315	0.1976991171959389	0.19524032015591067	8.35838947630058e-06	0.0012689153078236093	8.362839453653114e-06	0.0012695908757725805
66.32725878934137	0.0007660567902275738	0.0007694688780678373	0.0009308963903279871	0.0009326987190329115	0.0010282463481602203	0.0010289535688155923	0.0011336708892125506	0.0011330890737930842	0.0013587009900006312	0.0013550617967988646	0.197204200381918	0.19475160088208643	8.414181313869725e-06	0.0012850821757098563	8.418665124000201e-06	0.0012857669815374284
66.72691388945532	0.000769156658637997	0.0007725744163011087	0.0009341872459328137	0.0009359924665074869	0.0010316203451731008	0.001032329364615181	0.0011371137416183014	0.001136532973190853	0.0013622279163100729	0.0013585895600581488	0.19670656616551865	0.1942601979147625	8.470417704873516e-06	0.0013014661075682887	8.474935629348805e-06	0.001302160281335868
67.12897711259382	0.0007722960468953973	0.0007757195428536994	0.0009375199666993338	0.0009393281179071028	0.0010350373732054435	0.0010357482160461447	0.0011406007395487591	0.0011400210298083346	0.001365800950935647	0.00136216342282164	0.19620622221639916	0.19376611882311992	8.527106303047672e-06	0.00131807072696008	8.531658627678428e-06	0.0013187744008777424
67.53346296890952	0.0007754754946874369	0.0007789047982215772	0.0009408951187257456	0.0009427062398439041	0.0010384980128020228	0.001039210704001032	0.001144132478532548	0.0011435538393430123	0.0013694207198597537	0.001365784010849312	0.19570317641575224	0.19326937138525535	8.584254885269206e-06	0.0013348997291208475	8.588841900193352e-06	0.001335613037591027
67.94038605598601	0.000778695550933232	0.0007821307321436912	0.0009443132776687439	0.0009461274084963585	0.0010420028542430244	0.001042717419113564	0.001147709564014902	0.0011471320074125802	0.0013730878593408028	0.001369451960176271	0.1951974368572319	0.19276996358908047	8.641871354056821e-06	0.0013519568825733908	8.64649335381414e-06	0.0013526799622338437
68.3497610593647	0.000781956773968801	0.0007853979037876301	0.000947775028934144	0.0009495922098000371	0.0010455524977373025	0.0010462689619520325	0.0011513326115536633	0.0011507561497510399	0.0013768030161142345	0.0013731679173138083	0.1946890118478428	0.19226790363320112	8.699963740101428e-06	0.0013692460307780652	8.704621023702735e-06	0.0013699790205446705
68.7616027530747	0.0007852597317367293	0.0007887068819395013	0.0009512809678718288	0.0009531012396426904	0.0010491475536201446	0.0010498659432171477	0.0011550022470197257	0.0011544268924092126	0.0013805668475980455	0.0013769325394549562	0.19417790990880623	0.19176319992778473	8.75854020494565e-06	0.0013867710938376965	8.763233075927872e-06	0.0013875141349458664
69.17592600016614	0.0007886050019801641	0.0007920582451981352	0.0009548316999751136	0.0009566551040637932	0.0010527886425554258	0.0010535089839443256	0.0011587191068019927	0.001158144871959805	0.0013843800221029392	0.0013807464946846604	0.19366413977641775	0.19125586109539983	8.817609043555111e-06	0.0014045360702198695	8.822337810102717e-06	0.0014052893062771188
69.59274575324658	0.0007919931724412526	0.0007954525821737456	0.0009584278410846739	0.0009602544194585941	0.0010564763957423607	0.0010571987157105816	0.0011624838380169822	0.0011619107357070772	0.001388243219047233	0.0013846104621947145	0.19314771040286516	0.19074589597183028	8.877178687125443e-06	0.001422545038549855	8.881943662133107e-06	0.0014233086155801544
70.01207705502031	0.0007954248410641159	0.0007988904916911349	0.0009620700175970878	0.0009638998127868418	0.0010602114551270115	0.0010609357808461267	0.0011662970987232058	0.0011657251419013288	0.0013921571291765967	0.0013885251325035301	0.19262863095706872	0.19023331360690424	8.937257705885588e-06	0.00144080215943862	8.942059207031703e-06	0.0014415762259288034
70.43393503883172	0.0007989006162025137	0.0008023725829975771	0.000965758866678185	0.000967591921786284	0.0010639944736185807	0.0010647208326508163	0.0011701595581404096	0.0011695887599582253	0.0013961224547888104	0.001392491207680916	0.19210691082545778	0.1897181232652633	8.997854811918903e-06	0.0014593116773503056	9.002693161754482e-06	0.0014600963842999193
70.85833492921113	0.000802421116832274	0.0008058994759754911	0.0009694950364812747	0.0009713313951910718	0.0010678261153106634	0.0010685545356155053	0.0011740718968738279	0.001173502270683137	0.0014001399099635963	0.0013965094015779482	0.19158255961274692	0.189200334427116	9.058978862131048e-06	0.0014780779225294638	9.063854388171233e-06	0.0014788734235023082
71.2852920424243	0.0008059869727686501	0.000809471801360033	0.0009732791863704051	0.0009751188929551695	0.001071707055707594	0.0010724375656485613	0.0011780348071435875	0.0011774663665006574	0.0014042102207977238	0.0014005804400620948	0.19105558714269422	0.1886799567890158	9.120638861225472e-06	0.001497105312968261	9.125551896038437e-06	0.0014979117641437667
71.71482178702524	0.0008095988248887074	0.0008130902009617268	0.0009771119871487448	0.0009789550864809317	0.0010756379819559657	0.0010763706103074856	0.0011820489930193397	0.0011814817516893248	0.0014083341256454543	0.0014047050612577127	0.1905260034588334	0.18815700026456272	9.182843964789054e-06	0.0015163983564306371	9.187794846057373e-06	0.001517215916651965
72.14693966441222	0.0008132573253588746	0.0008167553278942707	0.0009809941212922848	0.0009828406588529653	0.001079619593081538	0.0010803543690359704	0.001186115170660325	0.00118554914262179	0.001412512375364529	0.0014088840157920543	0.1899938188251725	0.1876314749851079	9.245603482426965e-06	0.0015359616525247588	9.250592553077062e-06	0.0015367904833590018
72.58166126938723	0.0008169631378678027	0.000820467846807642	0.00098492628318892	0.000986776305077399	0.001083652600231571	0.001084389553406397	0.0011902340685609697	0.00118966926801051	0.0014167457335677938	0.001413118067046919	0.18945904372690708	0.18710339130044412	9.308926880937643e-06	0.0015557998948234897	9.313954489238241e-06	0.0015566401606176283
73.01900229071879	0.000820716937864658	0.0008242284341266577	0.0009889091793831135	0.0009907627323267334	0.0010877377269227972	0.0010884768873679353	0.0011944064278021462	0.0011938428691591289	0.0014210349768806008	0.0014174079914161192	0.18892168887106922	0.18657275977946305	9.372823787692254e-06	0.0015759178730606338	9.377890287288202e-06	0.0015767697409875825
73.45897851170821	0.000824519412802997	0.000828037778295111	0.00099294352882625	0.0009948006601903801	0.0010918757092952154	0.0010926171075004523	0.0011986330023082774	0.001198070700219678	0.0014253808952042033	0.0014217545785688774	0.18838176518717137	0.18603959121078803	9.437303993908765e-06	0.0015963204753542126	9.442409743974558e-06	0.0015971841154800714
73.90160581075892	0.0008283712623903702	0.0008318965800256484	0.0009970300631328421	0.0009988908209310604	0.001096067296371662	0.001096810963274318	0.0012029145591104238	0.0012023535284557674	0.0014297842919852018	0.0014261586317193384	0.18783928382785076	0.18550389660339298	9.50237745813657e-06	0.001617012690509123	9.507522823464171e-06	0.0016178882758501878
74.34690016194996	0.0008322731988437879	0.0008358055525555196	0.0010011695268427431	0.0010030339597472194	0.0011003132503236244	0.0011010592173162817	0.0012072518786154815	0.001206692134511934	0.0014342459844912832	0.0014306209679023347	0.18729425616943662	0.1849656871872073	9.568054309815055e-06	0.0016379996103778605	9.57323966087136e-06	0.0016388873169537466
74.79487763561212	0.0008362259471512382	0.0008397654219083616	0.0010053626776894999	0.001007230835041576	0.001104614346743128	0.0011053626456815739	0.0012116457548816948	0.0012110873126892265	0.0014387668040933535	0.0014351424182555569	0.18674669381255551	0.18442497441366967	9.634344852797912e-06	0.0016592864322642065	9.639570565914916e-06	0.001660186439174205
75.24555439890803	0.000840230245339369	0.0008437769271621904	0.0010096102868750584	0.001011482218696042	0.0011089713749210903	0.0011097220381324437	0.0012160969959006131	0.001215539871227316	0.0014433475965542745	0.0014397238283083533	0.18619660858265835	0.18388176995627095	9.701259569139383e-06	0.0016808784614183447	9.70652602656297e-06	0.001681790950895351
75.6989467164156	0.0008442868447475404	0.0008478408207237353	0.0010139131393509164	0.0010157888963530884	0.00111338513813223	0.001114138198423166	0.0012206064238856902	0.0012200506325931986	0.0014479892223243534	0.0014443660582772382	0.18564401253057328	0.1833360857110911	9.768809122850377e-06	0.0017027811135785775	9.774116712823588e-06	0.00170370627104946
76.15507095071504	0.0008483965103083826	0.0008519578686093084	0.0010182720341059687	0.0010201516677037822	0.0011178564539266827	0.0011186119445918737	0.0012251748755676486	0.0012246204337767002	0.001452692556843765	0.001449069983368376	0.185088917932973	0.18278793379729064	9.83700436375432e-06	0.001724999917579989	9.842353480683883e-06	0.001725937931741639
76.61394356297929	0.0008525600208350557	0.0008561288507323632	0.0010226877844611523	0.0010245713467826878	0.0011223861544285218	0.0011231441092592598	0.0012298032024968778	0.001229250126593002	0.0014574584908520923	0.0014538364940871633	0.18453133729289556	0.18223732655759084	9.905856331470517e-06	0.00174754051803927	9.911247376008818e-06	0.001748491580921302
77.07558111356816	0.000856778169315369	0.0008603545611979379	0.0010271612183711334	0.0010290487622697565	0.0011269750866413838	0.001127735539934348	0.001234492271352943	0.0012339405779922593	0.0014622879307051716	0.0014586664965551201	0.18397128334016544	0.18168427655869632	9.975376259480995e-06	0.0017704086781072936	9.980809638635577e-06	0.0017713729851404347
77.54000026262605	0.0008610517632129618	0.0008646358086041589	0.001031693178733173	0.0010335847577994288	0.0011316241127613533	0.0011323870993275894	0.0012392429642614621	0.0012386926703766598	0.0014671817986994325	0.0014635609128342936	0.1834087690318234	0.18112879659175196	1.004557557928408e-05	0.0017936102822936062	1.0051051706559243e-05	0.0017945880323851637
78.00721777068286	0.0008653816247757164	0.000868973416350974	0.0010362845237033762	0.0010381801922771244	0.001136334110497322	0.001137099665671404	0.0012440561791185424	0.001243507301924955	0.0014721410334039336	0.00146852068125932	0.18284380755254628	0.18057089967271642	1.0116465924687405e-05	0.0018171513393718808	1.0121985220172243e-05	0.001818142734973327
78.47725049925933	0.0008697685913516152	0.000873368222956358	0.0010409361270205743	0.001042835940203358	0.00114110597339904	0.0011418741330484015	0.0012489328299229716	0.0012483853869248095	0.0014771665900002952	0.0014735467567774429	0.1822764123150039	0.1800105990427394	1.0188059136124984e-05	0.001841037985349958	1.0193622026633898e-05	0.0018420432325342573
78.95011541147531	0.0008742135157122171	0.0008778210823801266	0.0010456488783379262	0.0010475528920055994	0.0011459406111929713	0.0011467114117274706	0.001253873847116295	0.001253327856113043	0.0014822594406307384	0.001478640111296576	0.18170659696020205	0.17944790816850123	1.0260367265143427e-05	0.0018652764865289828	1.0265974184363574e-05	0.0018662957950712211
79.42582957266194	0.0008787172663839876	0.0008823328643556248	0.0010504236835625822	0.0010523319543781831	0.0011508389501263035	0.0011516124285079767	0.001258880177931163	0.00125833565702411	0.0014874205747544371	0.0014838017340417585	0.18113437535782306	0.1788828407425441	1.0333402579024544e-05	0.0018898732426506915	1.0339053967603224e-05	0.00189090682609927
79.90441015097758	0.0008832807279876751	0.0008869044547294506	0.0010552614652035279	0.0010571740506304084	0.0011558019333192291	0.0011565781270722263	0.0012639527867479687	0.001263409754346893	0.0014926509995124501	0.0014890326319200833	0.18055976160649048	0.17831541068354084	1.0407177565445024e-05	0.001914834790114589	1.0412873871118705e-05	0.0019158828658707716
80.38587441802741	0.0008879048015859491	0.0008915367558094697	0.0010601631627278597	0.0010620801210430852	0.001160830521125743	0.0011616094683464956	0.0012690926554601635	0.0012685511302901744	0.0014979517401013797	0.0014943338298944692	0.1799827700340696	0.17774563213658404	1.0481704937253004e-05	0.0019401678052833882	1.0487446615027509e-05	0.0019412305946920339
80.87023974948666	0.0008925904050395298	0.0008962306867213314	0.00106512973292575	0.0010670511232337802	0.0011659256915031691	0.0011667074308708005	0.00127430078384835	0.001273760784956911	0.0015033238401560684	0.0014997063713664137	0.1794034151978643	0.17717351947338497	1.0556997637456694e-05	0.001965879107893087	1.0562785149702183e-05	0.001966956836319339
81.35752362572781	0.0008973384733720576	0.0009009871837736969	0.0010701621502842789	0.0010720880325309008	0.0011710884403907534	0.0011718730111776458	0.0012795781899635086	0.001279039736727609	0.0015087683621415465	0.0015051513185679818	0.1788217118848467	0.17659908729251908	1.0633068844257028e-05	0.001991975664543011	1.0638902660842437e-05	0.001993068561457312
81.8477436324513	0.0009021499591439065	0.0009058072008324694	0.0010752614073704365	0.001077191842357004	0.0011763197820974006	0.00117710722418005	0.0012849259105195369	0.0012843890226530233	0.0015142863877544827	0.0015106697529633408	0.1782376751118344	0.17602235041956257	1.0709931976173124e-05	0.002018464592273117	1.0715812574642455e-05	0.0020195728913457722
82.34091746132043	0.0009070258328352073	0.0009106917097042045	0.0010804285152234664	0.0010823635646214284	0.0011816207496989349	0.00118241110356901	0.0012903450012953308	0.0012898096988564558	0.0015198790183343599	0.001516262775660013	0.17765132012564025	0.17544332390728437	1.0787600697389783e-05	0.002045353162257041	1.0793528563084187e-05	0.0020464771014442606
82.83706291059936	0.0009119670832383234	0.0009156417005290074	0.001085664503756909	0.001087604230122622	0.0011869923954451024	0.001187785702220751	0.001295836537546739	0.0012953028409458456	0.0015255473752847169	0.0015219315078301879	0.17706266240317306	0.1748620230357199	1.0866088923173946e-05	0.0020726488035832935	1.0872064549383295e-05	0.0020737886252205073
83.33619788579601	0.0009169747178600591	0.0009206581821831546	0.0010909704221704977	0.0010929148889603564	0.0011924357911765689	0.001193232092613961	0.0013014016144286217	0.0013008695444360328	0.0015312926005046589	0.0015276770911422954	0.1764717176515583	0.17427846331229596	1.094541082544663e-05	0.002100359107145011	1.0951434713563036e-05	0.0021015150580420416
83.83834040030794	0.0009220497633338444	0.0009257421826917093	0.0010963473393722873	0.001098296610958161	0.0011979520287522156	0.0011987513672573477	0.001307041347427281	0.0013065109251813869	0.001537115856830962	0.0015335006882031949	0.17587850180816686	0.17369266047187462	1.1025580838488211e-05	0.0021284918296337607	1.1031653498160205e-05	0.002129664161171718
84.34350857607244	0.0009271932658421733	0.0009308947496514002	0.0011017963444111946	0.001103750486096184	0.0012035422204869743	0.0012043446391277184	0.0013127568728035527	0.001312228119819077	0.0015430183284910117	0.0015394034830112113	0.17528303104065582	0.17310463047677868	1.1106613664768616e-05	0.002157054897640398	1.1112735614059871e-05	0.0021582438658714065
84.85172064422062	0.0009324062915495883	0.0009361169506640571	0.0011073185469203054	0.0011092776249548332	0.0012092074996005247	0.001210013042118952	0.001318549348046871	0.0013180222862233383	0.0015490012215669258	0.0015453866814203127	0.1746853217469691	0.17251438951679016	1.1188524280967898e-05	0.0021860564118780235	1.1194696046519645e-05	0.002187262277627583
85.36299494573534	0.0009376899270465194	0.0009414098737809108	0.0011129150775712358	0.0011148791591694648	0.0012149490206771632	0.0012157577315021284	0.0013244199523405958	0.001323894603971017	0.0015550657644711548	0.0015514515116158182	0.17408539055529734	0.17192195400912927	1.1271327944116288e-05	0.0022155046515137666	1.1277550061311679e-05	0.002216727680484809
85.87734993211305	0.0009430452798042405	0.0009467746279580111	0.0011185870885398342	0.0011205562418964213	0.0012207679601371037	0.0012215798843971109	0.0013303698870388914	0.0013298462748186444	0.001561213208433828	0.0015575992246018237	0.17348325432400113	0.1713273405983715	1.1355040197884303e-05	0.002245408078621891	1.1361313211019283e-05	0.0022466485415025272
86.39480416602983	0.0009484734786412844	0.0009522123435231361	0.00112433575398354	0.0011263100482907617	0.0012266655167195832	0.0012274807002559322	0.0013364003761555322	0.0013358785231914715	0.0015674448280022489	0.0015638310947007992	0.1728789301415329	0.17073056615636747	1.1439676879056301e-05	0.0022757753427632144	1.1446001341511563e-05	0.002277033515336424
86.91537632201124	0.0009539756742016294	0.0009577241726544607	0.0011301622705307606	0.0011321417759959799	0.0012326429119780581	0.0012334614013582833	0.0013425126668649044	0.0013419925966846773	0.0015737619215528138	0.0015701484200655845	0.17227243532628506	0.17013164778209558	1.1525254124146716e-05	0.0023066152856895394	1.1531630598567459e-05	0.0023078914489462476
87.43908518710603	0.0009595530394449772	0.0009633112898713455	0.001136067857782537	0.0011380526456460512	0.001238701390787853	0.0012395232333194596	0.0013487080300155737	0.001348189766577179	0.0015801658118157218	0.0015765525232042197	0.17166378742643604	0.16953060280151244	1.1611788376197137e-05	0.002337936946180119	1.1618217434669793e-05	0.002339231386434215
87.9659496615646	0.0009652067701494763	0.0009689748925375709	0.0011420537588269118	0.0011440439013801716	0.0012448422218666014	0.001245667465611104	0.0013549877606567858	0.0013544713283583647	0.0015866578464128357	0.0015830447515178968	0.17105300421975267	0.1689274487673649	1.1699296391745346e-05	0.0023697495650158162	1.1705778615984062e-05	0.002371062574022531
88.4959887595208	0.0009709380854272491	0.0009747162013773898	0.0011481212407663277	0.0011501168113705366	0.0012510666983078453	0.001251895392095122	0.001361353178578235	0.0013608386022680812	0.0015932393984090575	0.0015896264778524321	0.1704401037133498	0.16832220345894	1.1787795247968904e-05	0.0024020625900896264	1.1794331229507665e-05	0.0024033944651676575
89.0292216096782	0.0009767482282530362	0.0009805364610047205	0.0011542715952583811	0.0011562726683635076	0.0012573761381281406	0.0012582083315711096	0.0013678056288634632	0.001367292933850313	0.0015999118668775798	0.0015962991010636499	0.16982510414343538	0.16771488488182792	1.1877302350004173e-05	0.0024348856816610864	1.1883892690388266e-05	0.002436236725816665
89.56566745600044	0.000982638466006402	0.0009864369404658944	0.0011605061390703917	0.0011625127902345736	0.0012637718848280775	0.0012646076283376977	0.0013743464824573165	0.0013738356945208702	0.0016066766774794326	0.0016030640465970229	0.16920802397500365	0.16710551126761464	1.1967835438479561e-05	0.002468228717763532	1.1974480749462474e-05	0.002469599239817988
90.1053456584057	0.000988610091027829	0.0009924189337963275	0.0011668262146481234	0.0011688385205574899	0.0012702553079675992	0.0012710946527682123	0.0013809771367478234	0.0013804682821495211	0.001613535283057719	0.0016099227670820248	0.16858888190149754	0.16649410107354337	1.2059412597211416e-05	0.002502101799758266	1.2066113500959312e-05	0.0025034921144795053
90.6482756934654	0.0009946644211891221	0.0009984837605914872	0.0011732331906990463	0.0011752512291879702	0.0012768278037560044	0.0012776708019010222	0.001387699016162895	0.0013871921216569909	0.0016204891642469124	0.0016168767429415689	0.16796769684444637	0.16588067298217804	1.2152052261118476e-05	0.0025365152580507644	1.2158809390418798e-05	0.0025379256862873845
91.19447715510712	0.0010008028004785312	0.0010046327665926215	0.0011797284627906065	0.0011817523128623937	0.001283490795657093	0.0012843375000450388	0.00139451357278232	0.0013940086656271853	0.001627539830097723	0.0016239274830169687	0.16734448795306917	0.16526524590097874	1.224577322434515e-05	0.0025714796579689725	1.2252587222815001e-05	0.0025729105267878194
91.74396975532183	0.0010070265996009991	0.0010108673242876095	0.0011863134539639008	0.0011883431958119202	0.0012902457350098418	0.0012910961994007564	0.0014014222869654029	0.0014009193949351445	0.0016346888187178939	0.0016310765252088848	0.16671927460381122	0.1646478389618748	1.2340594648569325e-05	0.0026070058058055012	1.2347466170875999e-05	0.002608457448633389
92.29677332487483	0.0010133372165939895	0.0010171888335274082	0.0011929896153631742	0.0011950253303924488	0.001297094101665075	0.001297948380697296	0.001408426667994772	0.0014079258193911337	0.0016419376979294235	0.0016383254371346737	0.16609207639988655	0.1640284715208077	1.2436536071567129e-05	0.0026431047550392883	1.2443465783647115e-05	0.0026445775118075776
92.85290781402206	0.0010197360774593376	0.0010235987221585332	0.0011997584268816507	0.0012018001977309328	0.0013040374046386096	0.001304895553845933	0.0014155282547367934	0.0014150294784013551	0.0016492880659426837	0.0016456758168026456	0.16546291317076095	0.16340716315721157	1.2533617415962659e-05	0.0026797878127294283	1.2540605995251062e-05	0.0026812820300230467
93.41239329322968	0.001026224636811559	0.0010300984466720326	0.0012066213978241247	0.001208669308388418	0.0013110771827812878	0.001311939258610525	0.0014227286163190443	0.0014222319416456973	0.0016567415520478835	0.0016531292933036675	0.16483180497159963	0.16278393367347171	1.263185899823098e-05	0.0027170665460962973	1.2638907133893538e-05	0.0027185825773065053
93.97524995389855	0.0010328043785431474	0.001036689492869437	0.0012135800675867954	0.001215634203040412	0.0013182150054664589	0.0013190810652953943	0.0014300293528253633	0.0014295348097731473	0.0016642998173244448	0.001660687527520692	0.16419877208268913	0.1621588030943607	1.273128153793531e-05	0.002754952789292997	1.2738389931104535e-05	0.0027564909947734306
94.54149810909283	0.001039476816507295	0.0010433733765461731	0.0012206360063548721	0.0012226964531749703	0.0013254524732953473	0.0013263225754511106	0.001437432096008968	0.0014369397151152016	0.0016719645553686846	0.0016683522128565786	0.16356383500880733	0.1615317916664146	1.283190616719514e-05	0.0027934586503697845	1.283907553121578e-05	0.00279501939759752
95.11115819427312	0.0010462434952185971	0.0010501516441929542	0.0012277908158184556	0.001229857661809094	0.0013327912188208747	0.001333665422598739	0.0014449385100241798	0.0014444483224179386	0.0016797374930404832	0.0016761250759809436	0.1629270144785584	0.1609029198572906	1.293375444042324e-05	0.0028325965184436974	1.2940985501099476e-05	0.0028341801821837875
95.68425076803395	0.0010531059905722164	0.0010570258737156767	0.0012350461299071992	0.0012371194642239395	0.0013402329072904396	0.0013411112729730514	0.0014525502921773031	0.0014520623295931924	0.0016876203912293652	0.0016840078775963766	0.16228833144369956	0.1602722083550572	1.3036848344294243e-05	0.002872379071072073	1.304414184015207e-05	0.002873986033548215
96.26079651284576	0.0010600659105820828	0.0010639976751743404	0.001242403615544327	0.0012444835287193793	0.0013477792374082137	0.0013486618262852816	0.0014602691736971317	0.0014597834684894962	0.0016956150456405898	0.0016920024132247276	0.1616478070783767	0.1596396780675059	1.3141210308019848e-05	0.002912819281848944	1.3148566990557522e-05	0.002914449932915286
96.84081623580131	0.0010671248961386845	0.0010710686915415897	0.001249864973420592	0.0012519515573885048	0.00135543194211756	0.001356318816505982	0.0014680969205258232	0.0014676135056832075	0.001703723287601907	0.0017001105140140036	0.16100546277837638	0.1590053501213456	1.324686321385474e-05	0.0029539304282154566	1.3254283847810577e-05	0.002955585165534347
97.42433086936633	0.0010742846217869826	0.0010782405994814073	0.0012574319387886974	0.001259525286912627	0.0013631927894040784	0.001364084012668558	0.0014760353341305055	0.0014755542432905826	0.00171194698489142	0.001708334047566443	0.16036132016027668	0.15836924586143203	1.3353830407902617e-05	0.002995726099501661	1.3361315771539487e-05	0.00299740532872933
98.01136147213543	0.00108154679652513	0.0010855151101486129	0.0012651062822788487	0.0012672064893774347	0.0013710635831199953	0.0013719592196941364	0.0014840862523365053	0.0014836075198013275	0.0017202880425873698	0.0017166749187884698	0.15971540106064616	0.15773138684992186	1.346213571122492e-05	0.003038220205209441	1.346968659660195e-05	0.003039924340182132
98.60192922959182	0.001088913164624508	0.0010928939700097107	0.001272889810736017	0.0012749969731108346	0.0013790461638304254	0.0013799462792383212	0.0014922515501825315	0.0014917752109341836	0.0017287484039402994	0.0017251350707630589	0.15906772753510826	0.15709179486537878	1.3571803431221057e-05	0.0030814269835319763	1.3579420644480727e-05	0.0030831564464585126
99.1960554548718	0.0010963855064717964	0.001100378961685784	0.0012807843680795795	0.001282898583543224	0.0013871424096822105	0.0013880470705605428	0.0015005331407987248	0.0015000592305153917	0.0017373300512683956	0.0017337164856452692	0.15841832185744284	0.15645049190188529	1.3682858373337574e-05	0.003125361010131389	1.3690542735003003e-05	0.003127116231792293
99.79376158953411	0.001103965639433686	0.0011079719048180544	0.0012887918361859751	0.0012909132040907932	0.00139535423729599	0.0013962635114166558	0.0015089329763080556	0.001508461531380489	0.0017460350068766062	0.001742421185581575	0.1577672065186003	0.1558075001680523	1.3795325853079585e-05	0.0031700372071722382	1.380307819835269e-05	0.003171818627122125
100.39506920433367	0.0011116554187449146	0.0011156746569567935	0.0012969141357951008	0.00129904275706254	0.0014036836026821724	0.001404597558975441	0.0015174530487518912	0.0015169841063003048	0.0017548653340002567	0.0017512512336536926	0.15711440422569764	0.15516284208605502	1.3909231708362666e-05	0.0032154708526273	1.3917052887431423e-05	0.0032172789194037654
101.00000000000001	0.0011194567384203518	0.0011234891144742912	0.001305153227441108	0.001307289204591765	0.0014121325021815634	0.001413051210759793	0.0015260953910403855	0.0015256289889317859	0.0017638231377739445	0.0017602087348476839	0.15645993790097623	0.15451654029058168	1.3966720755362403e-05	0.003238378969738246	1.3974576670443923e-05	0.0032402004731987683
