# Supplementary material for: White matter micro- and macrostructure brain charts for the human lifespan
Source: Nature. 2026 May 13;655(8124):979–89. doi: 10.1038/s41586-026-10454-2 (PMC13391363; doi:10.1038/s41586-026-10454-2)
Supplement: Supplementary file 12 — Centiles trajectories of brain charts. SDT.T9.1–5 contain the brain charts for the global metrics; SDT.T9.6–509 contain the brain charts for the tract-specific metrics (unnormalized); and SDT.T9.510–1157 contain the brain charts for the tract-specific macrostructural metrics (normalized). Included in each table are the male and female centile trajectories for the 2.5th, 25th, 50th, 75th and 97.5th percentiles; the interquartile range normalized by the 50th centile; and the derivatives of the 50th centiles with respect to both age and log(age). Charts are sampled in logarithmically spaced intervals. Age is reported in years, while centile trajectory values are reported in metric-specific units: diffusivities in mm2 s−1, volume in mm3, surface area in mm2, average length in mm, and FA is dimensionless (unitless). [file 41586_2026_10454_MOESM12_ESM.zip › plotted_curves/SDT.T9.151-FX_right_surface_area_curve_metrics.csv]

ages	male_0.025th_percentile	female_0.025th_percentile	male_0.25th_percentile	female_0.25th_percentile	male_0.5th_percentile	female_0.5th_percentile	male_0.75th_percentile	female_0.75th_percentile	male_0.975th_percentile	female_0.975th_percentile	male_normalized_quantile_range	fwmale_normalized_quantile_range	male_median_centile_d_age	male_median_centile_d_log_age	female_median_centile_d_age	female_median_centile_d_log_age
0.25	856.1305873948746	871.0395077973698	1110.7504342331804	1111.5684953162486	1249.1216393920624	1241.8933343561994	1389.4419054880234	1373.9387300994192	1659.6468162925432	1628.1381369580993	0.22310995379959947	0.21126632016201619	321.0149197725894	185.34721430063982	317.5451311224546	183.34383183801148
0.25150637576242696	856.6190579804602	871.5231948925808	1111.237891552971	1112.0505365015904	1249.6052084865853	1242.371676645199	1389.920554839308	1374.4124799990839	1660.1154131623039	1628.6025010010394	0.2230165666673665	0.21117830390817882	320.11474583658855	185.3811710519949	316.65566654055147	183.37799224894843
0.2530218281966045	857.1075861275713	872.0069459819308	1111.7254802838686	1112.5327127438138	1250.0889547667819	1242.850197182564	1390.39942926285	1374.8864531580866	1660.5843278062111	1629.0671754150546	0.22292329511140357	0.2110903960984248	318.3139742008061	185.44905982649652	314.87631354271434	183.44628930211184
0.25454641199404576	857.5961712908492	872.490760549916	1112.213200152369	1113.0150237829434	1250.5728781036205	1243.3288958442695	1390.8785287758694	1375.3606495900121	1661.0535605242333	1629.53216047972	0.2228301392926984	0.21100259688642212	316.5232060053386	185.51689925635583	313.1068347778637	183.51453893011785
0.2560801821758082	858.0848129243751	872.9746380805399	1112.7010508851474	1113.4974693592096	1251.0569783686535	1243.807772506877	1391.3578533965817	1375.8350693094178	1661.523111618124	1629.9974564763265	0.22273709937240085	0.21091490642599095	314.7423869026825	185.5846895648574	311.3471766609582	183.58274135782267
0.25762319409447826	858.5735104816633	873.4585780573052	1113.189032209055	1113.9800492130462	1251.5412554340141	1244.2868270475346	1391.8374031441954	1376.3097123318355	1661.9929813914264	1630.4630636878892	0.2226441755118249	0.21082732487110684	312.97146282647736	185.6524309728702	309.5972858829773	183.65089680743404
0.2591755034361701	859.0622634156462	873.9425799632005	1113.677143851107	1114.4627630850769	1252.0257091724077	1244.7660593439637	1392.3171780389027	1376.7845786737591	1662.463170149465	1630.9289823991342	0.22255136787245164	0.2107398523759037	311.21037998877	185.7201236988767	307.85710940958234	183.71900549877319
0.2607371662225343	859.5510711786645	874.4266432806911	1114.165385538477	1114.9456107161134	1252.5103394571067	1245.2454692744589	1392.7971781018823	1377.2596683526485	1662.9336781993532	1631.3952128965104	0.22245867661593643	0.210652489094678	309.4590848799562	185.78776795874	306.1265944808256	183.78706764953677
0.2623082388127803	860.0399332224573	874.9107674917079	1114.6537569984864	1115.4285918471417	1252.9951461619435	1245.7250567178776	1393.2774033552873	1377.734981386918	1663.4045058499844	1631.861755468177	0.2223661019041092	0.21056523518189255	307.71752426598687	185.8553639652382	304.40568860719213	183.85508347387076
0.2638887779057103	860.528848998146	875.3949520776333	1115.1422579585956	1115.9117062193147	1253.4801291613007	1246.2048215536324	1393.757853822242	1378.210517795932	1663.8756534120325	1632.3286104040067	0.22227364389897997	0.21047809079217947	305.9856451905216	185.92291193050914	302.6943395730341	183.9230531854555
0.26547884054176485	861.0178179562319	875.879196519298	1115.6308881464035	1116.3949535739528	1253.9652883301171	1246.684763661695	1394.238529526848	1378.6862776000119	1664.3471211979631	1632.7957779955932	0.22218130276274328	0.21039105608034483	304.26339496922446	185.99041206235415	300.99249543086626	183.99097699392587
0.2670784841050822	861.5068395465738	876.36350029696	1116.119647289626	1116.8783336525207	1254.4506235438605	1247.1648829225724	1394.719430494159	1379.162260820412	1664.818909522008	1633.2632585362294	0.2220890786577795	0.21030413120137112	302.55072119127726	186.05786456694477	299.3001045018318	184.05885510714143
0.26868776632556873	861.9959132183881	876.8478628903039	1116.608535116102	1117.361846196636	1254.9361346785447	1247.6451792173202	1395.2005567502003	1379.638467479335	1665.2910187001944	1633.7310523209328	0.22199697174666214	0.21021731631042087	300.84757171798265	186.12526964821154	297.61711537546944	184.12668773060432
0.2703067452809827	862.4850384202255	877.3322837784192	1117.0975513537705	1117.845490948045	1255.421821610702	1248.1256524275186	1395.6819083219423	1380.1148975999101	1665.7634490503149	1634.1991596464181	0.22190498219215987	0.21013061156284163	299.153894679097	186.1926275063015	295.9434769062791	184.1944750668481
0.2719354793990299	862.9742145999707	877.8167624397997	1117.5866957306762	1118.3292676486283	1255.9076842173904	1248.6063024352793	1396.1634852373104	1380.591551206203	1666.2362008919479	1634.6675808111174	0.22181311015723842	0.21004401711416862	297.46963847609004	186.259938340605	294.27913821523543	184.26221731692203
0.27357402745947257	863.4634412048237	878.3012983523254	1118.0759679749515	1118.8131760403844	1256.3937223761827	1249.087129123232	1396.645287525176	1381.0684283232006	1666.7092745464474	1635.1363161151664	0.22172135580506883	0.2099575331201277	295.7947517767316	186.32720234728185	292.6240486854804	184.32991467858665
0.2752224485962505	863.9527176812912	878.7858909932543	1118.5653678148126	1119.2972158654254	1256.8799359651605	1249.5681323745198	1397.1273152153506	1381.545528976813	1667.1826703369438	1635.605365860409	0.22162971929902733	0.20987115973663995	294.1291835154407	186.3944197196688	290.97815796366194	184.39756734744878
0.27688080229961526	864.4420434751754	879.270539839211	1119.0548949785502	1119.7813868659675	1257.3663248629052	1250.0493120727938	1397.6095683385815	1382.0228531938656	1667.6563885883425	1636.0747303503924	0.22153820080270006	0.20978489711982418	292.47288289124845	186.46159064839594	289.34141595702386	184.46517551655415
0.2785491484182772	864.9314180315598	879.7552443661741	1119.5445491945186	1120.265688784321	1257.8528889484935	1250.530668102204	1398.0920469265484	1382.5004010020946	1668.1304296273208	1636.5444098903688	0.22144680047988963	0.20969874542600314	290.8257993697771	186.5287153230165	287.71377283427864	184.53273937714403
0.28022754716156506	865.4208407948039	880.2400040494701	1120.034330191135	1120.750121362889	1258.3396281014957	1251.0122003473991	1398.5747510118613	1382.9781724301479	1668.6047937823375	1637.014404787298	0.22135551849461393	0.20961270481170327	289.18788267765194	186.5957939295913	286.09517902176594	184.60025911749108
0.2819160591015993	865.9103112085232	880.7248183637548	1120.5242376968608	1121.234684344151	1258.8265422019592	1251.4939086935121	1399.0576806280496	1383.4561675075709	1669.0794813836167	1637.4847153498358	0.22126435501111513	0.20952677543366077	287.5590828032	186.66282665144536	284.48558520385996	184.66773492333596
0.28361474517547763	866.3998287155849	881.2096867830086	1121.0142714402016	1121.7193774706593	1259.3136311304108	1251.9757930261605	1399.5408358095633	1383.9343862648109	1669.5544927631584	1637.9553418883438	0.22117331019385936	0.20944095744882543	285.93934999528574	186.72981366954627	282.88494232081575	184.73516697788727
0.2853236666874746	866.8893927580915	881.6946087805204	1121.5044311496922	1122.2042004850293	1259.800894767843	1252.4578532314335	1400.024216591763	1384.4128287332046	1670.029828254731	1638.4262847148798	0.22108238420754306	0.20935525101436164	284.32863476278726	186.79675516294083	281.29320156999165	184.80255546266562
0.2870428853112538	867.3790027773741	882.1795838288824	1121.994716553896	1122.689153129935	1260.2883329957158	1252.9400891958958	1400.5078230109227	1384.891494944984	1670.5054881938781	1638.8975441432071	0.220991577217095	0.20926965628765512	282.72688787209336	186.8636513077945	279.71031440101797	184.8699005561357
0.28877246309209376	867.8686582139751	882.6646113999719	1122.485127381388	1123.1742351480937	1260.7759456959413	1253.4225008065673	1400.991655104218	1385.3703849332596	1670.9814729179072	1639.36912048878	0.22090088938768238	0.20918417342631462	281.13406034576474	186.9305022773624	278.1362325164955	184.93720243373537
0.2905124624491269	868.358358507641	883.1496909649453	1122.9756633607528	1123.6594462822643	1261.263732750884	1253.9050879509289	1401.4757129097243	1385.8494987320248	1671.4577827658984	1639.841014068754	0.2208103208847113	0.20909880258817581	279.55010346346535	186.9973082432407	276.5709078728105	185.00446127023315
0.29226294617759224	868.8481030973095	883.6348219942257	1123.4663242205736	1124.1447862752375	1261.7516940433509	1254.3878505169118	1401.9599964664149	1386.328836376149	1671.934418078699	1640.3132252019818	0.22071987187383388	0.20901354393130472	277.97496875800425	187.06406937379506	275.01429267419735	185.07167723603197
0.294023977451102	869.3378914210965	884.1200039574893	1123.9571096894226	1124.630254869825	1262.2398294565849	1254.8707883928864	1402.4445058141503	1386.8083979013695	1672.4113791989223	1640.7857542090078	0.2206295425209495	0.20892839761400153	276.40860801632516	187.1307858354121	273.46633937658044	185.1388505003706
0.29579561982392083	869.8277229162883	884.6052363236593	1124.448019495858	1125.1158518088566	1262.7281388742615	1255.353901467667	1402.9292409936827	1387.2881833442952	1672.8886664709523	1641.2586014120761	0.22053933299221024	0.2088433637948041	274.8509732763632	187.19745779121877	271.92700068221893	185.20598122911179
0.29757793723326015	870.3175970193219	885.0905185608858	1124.9390533684038	1125.6015768351626	1263.2166221804748	1255.837189630489	1403.4142020466372	1387.768192742388	1673.3662802409294	1641.7317671351148	0.22044924345402403	0.20875844263249116	273.30201682727784	187.26408540230477	270.3962295408128	185.27306958576082
0.29937099400158496	870.807513165784	885.575850136545	1125.4302110355568	1126.0874296915772	1263.705279259741	1256.3206527710206	1403.899389015524	1388.2484261339748	1673.8442208567685	1642.205251703754	0.22035927407305778	0.20867363428608665	271.76169120834675	187.330668827286	268.87397914921166	185.34011573213502
0.3011748548389356	871.29747079039	886.0612305172193	1125.9214922257647	1126.573410120921	1264.1941099969815	1256.8042907793413	1404.3848019437196	1388.72888355823	1674.322488668141	1642.6790554453069	0.22026942501624197	0.20858893891486258	270.22994920698693	187.39720822198433	267.3602029478061	185.40711982690846
0.30298958484526295	871.7874693269779	886.5466591686919	1126.4128966674257	1127.059517865998	1264.683114277526	1257.288103545947	1404.8704408754716	1389.2095650551792	1674.8010840264865	1643.1531786887829	0.2201796964507745	0.20850435667834263	268.70674385881284	187.4637037406501	265.8548546213424	185.47408202686347
0.30481524951277783	872.2775082084949	887.032135555932	1126.9044240888782	1127.5457526695861	1265.1722919871002	1257.7720909617353	1405.3563058558912	1389.6904706656892	1675.2800072850068	1643.6276217648788	0.22009008854412385	0.20841988773630546	267.1920284432126	187.53015553305158	264.35788809572114	185.54100248517352
0.3066519147283146	872.7675868669832	887.5176591430832	1127.3960742183879	1128.0321142744258	1265.6616430118156	1258.2562529180018	1405.842396930943	1390.171600431465	1675.7592587986599	1644.102385005977	0.22000060146403266	0.20833553224878942	265.6857564863167	187.59656374756014	262.8692575386958	185.60788135317853
0.3084996467757088	873.2577047335711	888.0032293934534	1127.887846784144	1128.5186024232153	1266.151167238172	1258.740589306433	1406.3287141474489	1390.652954395045	1676.2388389241687	1644.577468746148	0.21991123537852272	0.2082512903760941	264.18788175843656	187.66292853059713	261.388917358825	185.67471878006472
0.31035851233818973	873.7478612384612	888.4888457695043	1128.3797415142503	1129.0052168586028	1266.6408645530453	1259.225100019104	1406.8152575530796	1391.1345325997993	1676.718748020016	1645.0528733211509	0.2198219904558975	0.2081671622787853	262.69835827162024	187.72925002514967	259.9168222032604	185.7415149123408
0.3122285785007863	874.2380558109164	888.9745077328375	1128.8717581367152	1129.4919573231737	1267.130734843681	1259.709784948465	1407.3020271963494	1391.616335089921	1677.1989864464426	1645.5285990684276	0.21973286686474586	0.20808314811769987	261.2171402791282	187.7955283713818	258.4529269562918	185.808269893314
0.3141099127527488	874.7282878792487	889.4602147441838	1129.3638963794417	1129.9788235594467	1267.6207779976864	1260.194643987339	1407.7890231266108	1392.0983619104213	1677.6795545654475	1646.0046463271037	0.21964386477394682	0.20799924805394432	259.7441822752007	187.86176370768226	256.99718673946336	185.87498386457446
0.31600258298998396	875.2185568708082	889.9459662633928	1129.8561559702214	1130.4658153098633	1268.1109939030293	1260.6796770289152	1408.2762453940525	1392.5806131071301	1678.1604527407876	1646.4810154379898	0.21955498435267212	0.20791546224890478	258.2794389934279	187.92795616958756	255.54955691006035	185.94165696480195
0.3179066575175057	875.7088622119704	890.4317617494198	1130.3485366367245	1130.952932316779	1268.6013824480242	1261.1648839667403	1408.7636940496932	1393.0630887266848	1678.641681337976	1646.9577067435766	0.21946622577039138	0.20783179086424536	256.8228654047125	187.99410588984028	254.1099930596538	186.008289330377
0.3198222050518999	876.1992033281243	890.9176006603154	1130.8410381064923	1131.4401743224576	1269.0919435213314	1261.6502646947147	1409.251369145377	1393.545788816531	1679.1232407242828	1647.4347205880383	0.2193775891968738	0.20774823406191414	255.37441671697889	188.06021299847635	252.67845101252897	186.0748810946243
0.32174929472380437	876.689579643658	891.4034824532105	1131.3336601069236	1131.9275410690555	1269.582677011944	1262.135819107081	1409.7392707337658	1394.0287134249108	1679.6051312687298	1647.9120573172238	0.21928907480219423	0.20766479200414678	253.93404837424168	188.12627762343618	251.25488682626747	186.1414323891804
0.32368799608040405	877.1799905819529	891.8894065843124	1131.826402365276	1132.415032298626	1270.07358280919	1262.6215470984266	1410.2273988683423	1394.51186260087	1680.087353342099	1648.389717278669	0.2192006827567345	0.20758146485346837	252.50171605544165	188.19229988972074	249.83925678936066	186.2079433425679
0.3256383790879404	877.6704355653632	892.3753725088827	1132.319264608644	1132.902647753096	1270.5646608027146	1263.107448563665	1410.715753603395	1394.9952363942389	1680.569907316918	1648.86770082158	0.21911241323118974	0.20749825277269943	251.0773756717681	188.25827991956612	248.431517418765	186.27441408031154
0.32760051413423674	878.1609140152108	892.8613796812341	1132.8122465639624	1133.390387174269	1271.0559108824834	1263.5935233980379	1411.2043349940222	1395.478834855638	1681.0527935674743	1649.3460082968443	0.21902426639656988	0.20741515592495632	249.66098336863797	188.32421783320024	247.03162546263775	186.3408447265101
0.3295744720312385	878.6514253517696	893.3474275547152	1133.30534795799	1133.8782503038105	1271.5473329387696	1264.0797714971068	1411.6931430961222	1395.9626580364695	1681.5360124698018	1649.824640057024	0.2189362424242037	0.2073321744736573	248.25249552103924	188.39011374750407	245.63953789550578	186.4072354020027
0.33156032401756863	879.1419689942533	893.833515581697	1133.798568517302	1134.3662368832408	1272.0389268621482	1264.5661927567437	1412.18217796639	1396.4467059889134	1682.0195644016885	1650.3035964563571	0.218848341485745	0.20724930858252613	246.85186873475322	188.4559677770594	244.2552119186148	186.47358622489264
0.33355814176109866	879.6325443608044	894.319643213565	1134.2919079682845	1134.8543466539277	1272.5306925434904	1265.0527870731266	1412.671439662313	1396.9309787659201	1682.5034497426723	1650.7828778507535	0.2187605637531722	0.2071665584155921	245.45905984466663	188.52178003374138	242.87860495911445	186.5398973110423
0.33556799736153503	880.1231508684813	894.8058099007037	1134.7853660371202	1135.342579357075	1273.0226298739549	1265.539554342732	1413.1609282421641	1397.4154764212096	1682.9876688740376	1651.2624845977969	0.21867290939879566	0.20708392413719875	244.07402591360733	188.58755062689306	241.50967466877773	186.60616877354914
0.3375899633530214	880.6137879332456	895.2920150924874	1135.278942449784	1135.8309347337179	1273.5147387449836	1266.026494462328	1413.650643765	1397.900199009264	1683.4722221788195	1651.742417056743	0.2185853785952602	0.2070014059120027	242.69672423077282	188.65327966291807	240.14837892213836	186.6724007227458
0.3396241127067558	881.1044549699492	895.7782582372658	1135.7726369320312	1136.3194125247087	1274.00701904829	1266.5136073289666	1414.1405862906518	1398.385146585322	1683.9571100417988	1652.2226755885158	0.21849797151554726	0.20691900390498044	241.32711231178837	188.7189672459208	238.79467581707286	186.73859326704405
0.3416705188336247	881.5951513923255	896.264538782355	1136.2664492093918	1136.8080124707158	1274.4994706758598	1267.000892839982	1414.630755879727	1398.8703192053783	1684.4423328495066	1652.703260555713	0.21841068833298163	0.20683671828142916	239.965147896728	188.78461347721168	237.4485236723558	186.80474651168333
0.343729255586852	882.0858766129718	896.7508561740224	1136.760379007158	1137.296734312207	1274.992093519935	1267.4883508929752	1415.1211525935967	1399.355716926174	1684.9278909902162	1653.1841723225982	0.2183235292212315	0.20675454920697317	238.61078894819366	188.85021845495794	236.10988102591364	186.8708605588763
0.34580039726466444	882.5766300433388	897.2372098574764	1137.2544260503755	1137.785577789445	1275.4848874730133	1267.9759813858134	1415.611776494396	1399.8413398051923	1685.4137848539458	1653.6654112551007	0.21823649435431672	0.2066724968475648	237.26399365253747	188.91578227523132	234.77870663633803	186.93693550903117
0.3478840186129729	883.0674110937207	897.7235992768539	1137.7485900638367	1138.2745426424785	1275.977852427838	1268.4637842166221	1416.1026276450177	1400.327187900657	1685.9000148324592	1654.1469777208185	0.21814958390660874	0.2065905613694891	235.92472041764995	188.98130503160064	233.4549594799755	187.0029714598786
0.34998019482807	883.5582191732403	898.2100238752098	1138.2428707720721	1138.7636286111342	1276.470988277395	1268.951759283778	1416.5937061091086	1400.8132612715256	1686.3865813192658	1654.6288720890166	0.2180627980528351	0.20650874293936708	234.5929278699914	189.0467868138512	232.13859874889022	187.0689685055404
0.352089001559344	884.0490536898343	898.6964830945004	1138.7372678993358	1139.2528354350025	1276.9642949148963	1269.439906485898	1417.0850119510578	1401.2995599774806	1686.873484709609	1655.1110947306179	0.2179761369680838	0.20642704172415993	233.2685748564545	189.1122277097602	230.82958385243546	187.1349267383339
0.3542105149120084	884.5399140502448	899.1829763755765	1139.2317811696025	1139.7421628534364	1277.4577722337858	1269.9282257218404	1417.5765452360022	1401.7860840789322	1687.3607254004828	1655.5936460182147	0.21788960082780737	0.2063454578911712	231.9516204422689	189.1776278046309	229.5278744144016	187.20084624775336
0.35634481144984936	885.0307996600033	899.6695031581664	1139.7264103065536	1140.231610605536	1277.9514201277207	1270.416716890689	1418.0683060298136	1402.2728336370055	1687.8483037906146	1656.076526326055	0.21780318980782698	0.20626399160805164	230.64202390890568	189.2429871802451	228.23343027225928	187.2667271202954
0.35849196819798806	885.5217099234208	900.1560628808681	1140.2211550335726	1140.721178430144	1278.4452384905715	1270.9053798917535	1418.5602943990975	1402.7598087135411	1688.3362202804744	1656.5597360300521	0.21771690408433375	0.20618264304280132	229.33974475518335	189.30830591678387	226.94621147727594	187.33256944071036
0.36065206264566085	886.0126442435744	900.6426549811357	1140.7160150737334	1141.2108660658369	1278.9392272164137	1271.39421462456	1419.052510411187	1403.2470093710906	1688.824475272273	1657.0432755077795	0.21763074383389402	0.20610141236377458	228.0447426934843	189.37358409073204	225.66617829119787	187.39837328987778
0.3628251727490157	886.5036020222917	901.129278895263	1141.2109901497893	1141.7006732509099	1279.433386199517	1271.88322098884	1419.5449541341363	1403.7344356729031	1689.3130691699544	1657.5271451384638	0.21754470923345376	0.2060202997396822	226.75697765051154	189.438821775635	224.3932911864249	187.46413874611608
0.3650113769339257	886.9945826601411	901.6159340583763	1141.706079984166	1142.1905997233753	1279.9277153343405	1272.3723988845288	1420.0376256367172	1404.222087682931	1689.8020023792005	1658.011345302993	0.21745880046034147	0.20593930533959642	225.47640976554248	189.50401904253522	223.1275108458358	187.52986588544445
0.36721075409881926	887.4855855564165	902.1026199044184	1142.201284298951	1142.6806452209473	1280.422214515525	1272.861748211754	1420.5305249884118	1404.7099654658152	1690.2912753074277	1658.4958763839068	0.2173730176922717	0.20585842933295262	224.20299939112738	189.5691759606998	221.86879816144938	187.5955547816411
0.3694233836175272	887.97661010913	902.5893358661416	1142.6966028158888	1143.1708094810417	1280.9168836378906	1273.351268870836	1421.0236522594153	1405.1980690868918	1690.7808883637929	1658.9807387654075	0.21728736110734898	0.20577767188955393	222.93670708866557	189.63429259488476	220.61711423128145	187.66120550452615
0.37164934534214805	888.4676557149883	903.0760813750853	1143.1920352563604	1143.6610922407524	1281.4117225964162	1273.8409607622668	1421.5170075206145	1405.6863986121707	1691.2708419591756	1659.4659328333387	0.21720183088407188	0.2056970331795755	221.67749363044277	189.6993690080708	219.37242036114912	187.72681812179508
0.3738887196059291	888.9587217693916	903.5628558615754	1143.6875813413892	1144.1514932368596	1281.9067312862508	1274.3308237867202	1422.010590843604	1406.1749541083493	1691.7611365062005	1659.9514589752093	0.2171164272013367	0.20561651337356618	220.42531999701168	189.76440526027	218.13467806240078	187.79239269864047
0.3761415872261661	889.4498076664111	904.0496587547003	1144.183240791616	1144.6420122058041	1282.401909602686	1274.820857845028	1422.5044023006592	1406.6637356427882	1692.2517724192123	1660.437317580168	0.2170311502384402	0.20553611264245286	219.18014737666817	189.82940140835126	216.90384905051906	187.85792929693707
0.3784080295071193	889.9409127987832	904.5364894823085	1144.679013327303	1145.1326488836921	1282.8972574411673	1275.3110628381874	1422.9984419647506	1407.1527432835226	1692.7427501142952	1660.923509039022	0.21694600017508503	0.20545583115754387	217.9419371644035	189.89435750670964	215.67989524453878	187.9234279759694
0.3806881282429484	890.4320365578886	905.0233474709855	1145.1748986683115	1145.6234030062726	1283.3927746972706	1275.8014386673387	1423.49270990952	1407.6419770992434	1693.2340700092545	1661.4100337442164	0.21686097719138148	0.20537566909053415	216.7106509609148	189.95927360656788	214.46277876693057	187.98888879246078
0.38298196572066395	890.9231783337493	905.5102321460532	1145.670896534107	1146.1142743089435	1283.888461266709	1276.2919852337761	1423.987206209296	1408.1314371593073	1693.7257325236337	1661.8968920898576	0.21677608146785327	0.20529562661350612	215.48625057155732	190.0241497567622	213.25246194121428	188.05431180051528
0.3852896247230969	891.4143375150037	905.9971429315451	1146.1670066437337	1146.6052625267266	1284.3843170453126	1276.7827024389214	1424.4819309390664	1408.6211235337123	1694.2177380786936	1662.3840844716842	0.21669131318543955	0.2052157038989334	214.2686980047729	190.08898600249086	212.04890729067847	188.11969705022057
0.38761118853188686	891.9055134889031	906.4840792502015	1146.6632287158177	1147.0963673942692	1284.8803419290307	1277.2735901843307	1424.976884174491	1409.1110362931101	1694.7100870974282	1662.8716112870877	0.21660667252549948	0.20513590111968732	213.05795547174057	190.15378238621633	210.8520775391953	188.1850445898017
0.3899467409304866	892.3967056412907	906.9710405234515	1147.1595624685478	1147.5875886458273	1285.3765358139146	1277.764648371677	1425.4720659918833	1409.6011755087868	1695.2027800045491	1663.359472935096	0.21652215966981603	0.205056218449037	211.85398538567824	190.2185389480146	209.66193560906686	188.25035446460242
0.39229636620718694	892.8879133565962	907.4580261714062	1147.6560076196752	1148.0789260152644	1285.8728985961232	1278.2558769027532	1425.9674764682165	1410.091541252671	1695.6958172265008	1663.8476698163856	0.21643777480059917	0.20497665606065502	210.65675036038738	190.28325572499307	208.47844462044304	188.31562671725987
0.3946601491581577	893.3791360178142	907.9450356128385	1148.152563886494	1148.5703792360334	1286.369430171901	1278.7472756794546	1426.4631156811072	1410.582133597315	1696.1891991914424	1664.3362023332675	0.2163535181004899	0.2048972141286192	209.46621320856502	190.34793275065022	207.30156788934255	188.38086138662766
0.3970381750905084	893.8703730064975	908.4320682651766	1148.6492309858388	1149.0619480411738	1286.866130437582	1279.2388446037776	1426.9589837088188	1411.0729526159	1696.6829263292595	1664.8250708896949	0.21626938975256454	0.20481789282741777	208.28233694162918	190.4125700557488	206.13126892747823	188.44605850923108
0.39943052982536675	894.3616237027364	908.9191235444837	1149.146008634069	1149.5536321632942	1287.362999289571	1279.730583577807	1427.4550806302468	1411.5639983822211	1697.1769990715518	1665.3142758912531	0.21618538994033712	0.20473869233195272	207.10508476942778	190.47716766872327	204.96751144260634	188.51121811935445
0.4018372997009759	894.8528874851561	909.4062008654554	1149.642896547067	1150.0454313345758	1287.8600366243504	1280.2224925037187	1427.9514065249273	1412.0552709706947	1697.6714178516477	1665.803817745174	0.21610151884776488	0.2046596128175414	205.93442009785213	190.54172561437008	203.81025933485944	188.57634024735307
0.40425857157581063	895.3441637308886	909.8932996413937	1150.1398944402167	1150.5373452867468	1288.3572423384546	1280.714571283756	1428.4479614730126	1412.5467704563366	1698.1661831045817	1666.2936968603105	0.21601777665925026	0.20458065445992246	204.77030652749818	190.60624391425517	202.65947669686284	188.64142492061364
0.4066944328317112	895.8354518155718	910.3804192842042	1150.6370020284048	1151.029373751085	1288.8546163284782	1281.2068198202373	1428.944745555283	1413.038496914771	1698.661295267113	1666.783913647158	0.21593416355964576	0.20450181743525836	203.61270785561646	190.670722587849	201.51512781428755	188.70647216434008
0.4091449713770379	896.3267511133276	910.8675592043769	1151.134219026002	1151.5215164584004	1289.3521584910575	1281.6992380155375	1429.4417588531294	1413.5304504222152	1699.1567547777108	1667.274468517837	0.2158506797342579	0.20442310192013907	202.46158807133907	190.73516165078036	200.3771771628235	188.77148200030206
0.411610275649843	896.818060996754	911.354718810977	1151.6315451468608	1152.0137731390325	1289.8498687228685	1282.191825772089	1429.9390014485548	1414.0226310554806	1699.652562076562	1667.7653618861032	0.2157673253688487	0.20434450809158441	201.3169113577169	190.79956111608772	199.24558940841234	188.83645444756257
0.41409043462106226	897.3093808369057	911.841897511627	1152.1289801042979	1152.506143522833	1290.3477469206155	1282.6845829923657	1430.436473424165	1414.515038891961	1700.1487176055623	1668.256594167336	0.21568410064964372	0.20426603612704944	200.17864208857645	190.86392099322984	198.120329405152	188.90138952143025
0.41658553779772634	897.8007100032829	912.3290947124962	1152.6265236110878	1152.9986273391598	1290.845792981024	1283.17750957888	1430.9341748631612	1415.0076740096308	1700.6452218083189	1668.7481657785418	0.21560100576333102	0.2041876862044274	199.04674482959672	190.92824128945358	197.00136219660635	188.96628723549657
0.41909567522619073	898.2920478638199	912.8163098182887	1153.1241753794554	1153.4912243168696	1291.344006800836	1283.6706054341769	1431.432105849342	1415.5005364870417	1701.1420751301519	1669.2400771383566	0.21551804089706822	0.20410945850205275	197.92118433539872	190.9925220082223	195.88865301187616	189.03114759919117
0.4216209374953856	898.783393784865	913.3035422322241	1153.6219351210575	1153.983934184301	1291.8423882767952	1284.1638704608179	1431.930266467087	1415.9936264033079	1701.6392780180843	1669.7323286670323	0.21543520623848586	0.20403135319870475	196.8019255491672	191.05676314924494	194.78216726641404	189.09597061874229
0.42416141574008476	899.2747471311702	913.7907913560292	1154.1198025469791	1154.4767566692694	1292.340937305642	1284.6573045613804	1432.428656801356	1416.4869438381074	1702.136830920847	1670.2249207864454	0.2153525019756889	0.2039533704736112	195.68893360314541	191.12096471054247	193.68187056155875	189.16075629834086
0.4267172016441951	899.7661072658781	914.2780565899225	1154.6177773677225	1154.9696914990566	1292.8396537841095	1285.150907638448	1432.9272769376867	1416.9804888716767	1702.6347342888764	1670.7178539200925	0.21526992829726344	0.20387551050645308	194.58217381642316	191.18512668664334	192.5877286827308	189.2255046387727
0.42928838744406506	900.2574735505054	914.7653373326011	1155.1158592931952	1155.4627384004004	1293.33853760891	1285.644679594602	1433.4261269621832	1417.4742615848013	1703.1329885743141	1671.2111284930884	0.2151874853922784	0.20379777347736552	193.48161169330706	191.24924906814704	191.4997075983847	189.29021563738934
0.43187506593181346	900.7488453449295	915.2526329812257	1155.614048032699	1155.9558970994829	1293.8375886767274	1286.138620332412	1433.9252069615122	1417.968262058811	1703.6315942310011	1671.7047449321626	0.21510517345029065	0.20372015956694395	192.38721292381524	191.31333184306277	190.41777345945593	189.35488928866107
0.4344773304586784	901.2402220073739	915.7399429314074	1156.1123432949219	1156.449167321922	1294.3368068842112	1286.6327297544308	1434.424517022897	1418.4624903755757	1704.1305517144806	1672.1987036656615	0.215022992661347	0.2036426689562468	191.29894338193117	191.37737499608193	189.34189259831328	189.41952558379853
0.4370952749383861	901.7316028943937	916.2272665771943	1156.6107447879237	1156.94254879276	1294.8361921279657	1287.127007763182	1434.924057234111	1418.9569466174955	1704.629861481992	1672.6930051235406	0.21494094321599108	0.20356530182679808	190.2167691249051	191.44137850854895	188.2720315277693	189.48412451063632
0.4397289938505404	902.222987360862	916.714603311056	1157.1092522191293	1157.4360412364535	1295.3357443045431	1287.6214542611551	1435.423827683472	1419.4516308674972	1705.1295239924739	1673.1876497373669	0.21485902530526385	0.20348805836059153	189.14065639223554	191.50534235857776	187.20815694038174	189.54868605412776
0.4423785822440318	902.7143747599529	917.2019525238703	1157.6078652953142	1157.9296443768617	1295.8354633104332	1288.116069150795	1435.9238284598334	1419.9465432090274	1705.6295397065576	1673.6826379403155	0.21477723912070865	0.20341093874009603	188.0705716049124	191.56926652110997	186.1502357078134	189.61321019631578
0.4450441357404687	903.2057644431311	917.6893136049109	1158.1065837225983	1158.4233579372408	1296.3353490420577	1288.6108523344974	1436.424059652584	1420.4416837260492	1706.1299090865703	1674.1779701671708	0.21469558485437557	0.203333943148256	187.00648136474774	191.63315096820588	185.0982348792022	189.67769691563444
0.44772575053762753	903.6971557601339	918.1766859418306	1158.6054072064312	1158.9171816402275	1296.8354013957605	1289.105803714595	1436.9245213516367	1420.937052503031	1706.6306325965315	1674.673646854319	0.2146140626988249	0.20325707176849714	185.94835245222203	191.69699566758936	184.05212168040453	189.74214618702536
0.4504235234129248	904.1885480589556	918.6640689206472	1159.1043354515807	1159.4111152078303	1297.3356202677949	1289.6009231933522	1437.4252136474208	1421.432649624942	1707.1317107021453	1675.1696684397482	0.21453267284713062	0.20318032478472908	184.8961518277647	191.7608005850925	183.01186351443175	189.80655798333464
0.4531375517269096	904.6799406858396	919.1514619257335	1159.6033681621298	1159.9051583614241	1297.8360055543264	1290.0962106729603	1437.926136630886	1421.9284751772523	1707.6331438708141	1675.6660353630532	0.2144514154928844	0.20310370238134984	183.84984662831994	191.8245656818617	181.97742795792874	189.8709322725772
0.4558679334267773	905.1713329852512	919.6388643397942	1160.1025050414512	1160.3993108217273	1298.3365571514057	1290.5916660555172	1438.4272903934775	1422.4245292459111	1708.1349325716137	1676.1627480654163	0.21437029083019915	0.20302720474324856	182.80940416787053	191.88829091592925	180.94878276251256	189.93526902029407
0.45861476704990445	905.6627242998768	920.126275543862	1160.6017457922126	1160.8935723088066	1298.8372749549794	1291.0872892430339	1438.9286750271506	1422.920811917359	1708.6370772753148	1676.6598069896268	0.21428929905371358	0.20295083205580886	181.77479193735053	191.95197624294087	179.92589585355017	189.99956818888313
0.4613781517274047	906.1541139705965	920.6136949172737	1161.101090116352	1161.3879425420519	1299.3381588608668	1291.5830801374123	1439.4302906243456	1423.4173232785065	1709.1395784543631	1677.1572125800594	0.21420844035859424	0.20287458450491408	180.74597760170582	192.01562161403126	178.90873532826663	190.0638297368132
0.4641581871877068	906.6455013364789	921.1011218376627	1161.6005377150755	1161.8824212401764	1299.839208764759	1292.0790386404465	1439.9321372779964	1423.9140634167372	1709.6424365828893	1677.6549652826866	0.21412771494054275	0.20279846227694875	179.7229290008254	192.07922697783215	177.8972694564145	190.12805362037034
0.4669549737601532	907.1368857347603	921.5885556809413	1162.1000882888438	1162.3770081211999	1300.340424562208	1292.5751646538104	1440.4342150815162	1424.4110324198975	1710.1456521367033	1678.1530655450701	0.21404712299579587	0.20272246555880413	178.7056141468638	192.14279227843508	176.8914666773635	190.19223979080562
0.46976861237862133	907.6282665008281	922.075995821283	1162.599741537354	1162.8717029024358	1300.8418061486125	1293.0714580790439	1440.9365241287855	1424.9082303762855	1710.649225593283	1678.6515138163522	0.21396666472113168	0.20264659453788028	177.69400122531806	192.20631745722494	175.89129560126457	190.25638819715823
0.4725992045851658	908.1196429682127	922.5634416311158	1163.0994971595426	1163.3665053004893	1301.343353419219	1293.5679188175548	1441.4390645141605	1425.405657374656	1711.1531574317921	1679.15031054727	0.21388634031387152	0.20257084940209058	176.68805859284475	192.26980245200684	174.8967250067799	190.32049878459657
0.4754468525336833	908.6110144685626	923.0508924810966	1163.599354853557	1163.861415031233	1301.8450662691018	1294.064546770597	1441.94183633245	1425.9033135041986	1711.6574481330542	1679.6494561901327	0.21380614997188718	0.20249523033986544	175.68775477679446	192.33324719694792	173.90772384114098	190.38457149508758
0.47831165899359906	909.10238033164	923.5383477401083	1164.0993143167602	1164.3564318098106	1302.3469445931637	1294.5613418392752	1442.4448396789223	1426.4011988545465	1712.162098179573	1680.1489511988382	0.2137260938936004	0.20241973754015416	174.6930584743095	192.39665162283927	172.92426121854805	190.44860626693117
0.4811937273535759	909.5937398852932	924.025806775233	1164.5993752457055	1164.8515553506109	1302.8489882861177	1295.0583039245216	1442.9480746492866	1426.899313515756	1712.6671080555116	1680.648796028855	0.21364617227799018	0.2023443711924322	173.7039385510725	192.46001565631013	171.94630641973345	190.5126030347601
0.4840931616252451	910.0850924554517	924.5132689517466	1165.099537336135	1165.346785367269	1303.351197242484	1295.5554329271001	1443.4515413396957	1427.39765757831	1713.1724782467031	1681.1489911372316	0.21356638532459515	0.20226913148670064	172.72036404171376	192.52333922157413	170.97382889161236	190.57656173055875
0.4870100664469608	910.5764373661035	925.0007336330971	1165.5998002829629	1165.8421215726466	1303.85357135658	1296.0527287475875	1443.955239846734	1427.8962311331052	1713.6782092406422	1681.6495369825873	0.2134867332335174	0.20219401861349334	171.74230414698832	192.58662223792635	170.006798244518	190.6404822812474
0.4899445470875755	911.0677739392817	925.4882001808916	1166.1001637802622	1166.3375636788232	1304.356110522505	1296.5501912863665	1444.459170267408	1428.3950342714438	1714.1843015264808	1682.150434025107	0.21340721620542674	0.20211903276387735	170.76972823467804	192.6498646218679	169.04518425420974	190.70436461170902
0.49289670945023945	911.559101495051	925.9756679548838	1166.6006275212599	1166.8331113970878	1304.8588146341406	1297.047820443622	1444.9633326991477	1428.8940670850352	1714.690755595034	1682.6516827265498	0.21332783444156436	0.20204417412945974	169.80260583778727	192.71306628582533	168.08895685855532	190.76820864225738
0.4958666600762229	912.0504193514861	926.4631363129517	1167.1011911983157	1167.3287644379193	1305.3616835851292	1297.5456161193208	1445.4677272397882	1429.393329665976	1715.1975719387651	1683.1532835502308	0.2132485881437463	0.20196944290238922	168.840906654048	192.77622713899473	167.13808615814196	190.83201429015025
0.4988545061487607	912.5417268246631	926.9506046110918	1167.6018545029197	1167.8245225109863	1305.8647172688782	1298.0435782132163	1445.9723539875763	1429.892822106757	1715.7047510517991	1683.6552369610354	0.21316947751436954	0.20189483927536014	167.88460054493044	192.83934708641027	166.19254241479211	190.89578146874555
0.5018603554969207	913.0330232286352	927.4380722033922	1168.10261712567	1168.3203853251216	1306.3679155785348	1298.541706624823	1446.4772130411461	1430.392544500241	1716.2122934299014	1684.1575434253978	0.2130905027564122	0.201820363441617	166.93365753488615	192.9024260295264	165.2522960510105	190.9595100877632
0.5048843165994948	913.5243078754258	927.9255384420292	1168.6034787562728	1168.816352588326	1306.8712784069921	1299.0400012534233	1446.9823044995308	1430.8924969396712	1716.720199570495	1684.6602034113196	0.2130116640734405	0.2017460155949563	165.9880478103878	192.96546386604314	164.31731764881988	191.0232000531396
0.5079264985889148	914.0155800750018	928.4130026772384	1169.104439083516	1169.3124240077393	1307.374805646864	1299.538461998041	1447.4876284621341	1431.3926795186476	1717.2284699726363	1685.1632173883415	0.21293296166961057	0.20167179592973322	165.0477417188231	193.02846048932406	163.38757794900448	191.08685126676573
0.5109870112551897	914.5068391352662	928.9004642573111	1169.605497795268	1169.8085992896426	1307.8784971904863	1300.0370887574459	1447.993185028743	1431.893092331132	1717.7371051370321	1685.6665858275628	0.21285439574967574	0.2015977046408618	164.11270976925152	193.09141579034622	162.4630478519539	191.15046362832072
0.5140659650498691	914.9980843620397	929.3879225285726	1170.1066545784659	1170.3048781394425	1308.3823529299045	1300.5358814301392	1448.4989742995094	1432.3937354714392	1718.2461055660278	1686.1703092016298	0.21277596651898453	0.2015237419238212	163.18292262897012	193.15432965470245	161.54369841321022	191.21403703157557
0.5171634710900281	915.4893150590369	929.8753768353628	1170.6079091190882	1170.80126026165	1308.8863727568576	1301.034839914336	1449.0049963749386	1432.8946090342179	1718.7554717635974	1686.6743879847254	0.21269767418349178	0.20144990797465875	162.25835112453206	193.21720196458045	160.62950084597105	191.27757136742002
0.5202796411622786	915.9805305278618	930.3628265200279	1171.1092611021631	1171.2977453598826	1309.3905565627758	1301.5339641079684	1449.5112513558943	1433.3957131144587	1719.2652042353575	1687.1788226525787	0.21261951894975634	0.20137620298999268	161.3389662411937	193.2800325990247	159.72042651986703	191.34106652403716
0.5234145877268029	916.4717300679822	930.8502709229	1171.610710211741	1171.7943331368426	1309.8949042387676	1302.0332539086678	1450.0177393435806	1433.8970478074777	1719.7753034885498	1687.6836136824554	0.21254150102494912	0.20130262716701744	160.42473912026617	193.34282143198652	158.8164469578187	191.40452238390571
0.5265684239214125	916.9629129767148	931.3377093822794	1172.112256130886	1172.2910232943054	1310.3994156756053	1302.5327092137527	1450.5244604395352	1434.3986132089074	1720.2857700320424	1688.1887615531502	0.21246362061685425	0.20122918070350634	159.51564105978468	193.40556833398296	157.91753383763717	191.4679388262448
0.5297412635656308	917.4540785492107	931.8251412344217	1172.6138985416653	1172.7878155331114	1310.9040907637211	1303.032329920225	1451.031414745628	1434.900409414694	1720.7966043763297	1688.694266744993	0.21238587793387614	0.20115586379781522	158.6116435137228	193.46827317154384	157.02365899083088	191.53131572698476
0.5329332211648017	917.9452260784362	932.3125658135192	1173.1156371251336	1173.2847095531492	1311.4089293931918	1303.5321159247555	1451.5386023640438	1435.4024365210862	1721.3078070335255	1689.2001297398376	0.21230827318503964	0.20108267664888688	157.71271809050813	193.53093580727	156.13479440071387	191.59465295731206
0.5361444119142209	918.4363548551571	932.7999824516854	1173.617471561322	1173.7817050533458	1311.9139314537322	1304.032067123674	1452.0460233972826	1435.9046946246276	1721.8193785173617	1689.7063510210614	0.21223080657999713	0.20100961945625384	156.8188365524984	193.5935560995713	155.25091220269678	191.65795038483338
0.5393749517032939	918.9274641679192	933.287390478937	1174.1194015292217	1174.2788017316511	1312.41909683468	1304.5321834129604	1452.553677948146	1436.4071838221496	1722.3313193431823	1690.212931073563	0.21215347832903225	0.200936692420044	155.92997081464273	193.65613390202634	154.37198468283168	191.7212078727316
0.5426249571197181	919.4185533030338	933.7747892231785	1174.6214267067755	1174.7759992850274	1312.9244254249866	1305.0324646882307	1453.0615661197292	1436.9099042107607	1722.8436300279418	1690.7198703837525	0.21207628864306036	0.20086389574098182	155.0460929455876	193.71866906562354	153.4979842781613	191.78442528101732
0.5458945454536906	919.9096215445612	934.2621780101875	1175.1235467708632	1175.2732974094383	1313.4299171132118	1305.532910844734	1453.5696880154194	1437.4128558878442	1723.3563110902069	1691.2271694395597	0.21199923773363796	0.20079122962039364	154.167175164941	193.7811614368111	152.6288835745945	191.8476024653355
0.5491838347021408	920.4006681742896	934.7495561635933	1175.6257613972864	1175.7706957998312	1313.9355717875058	1306.0335217773334	1454.078043738879	1437.9160389510432	1723.8693630501439	1691.7348287304183	0.21192232581296216	0.20071869426021166	153.29318984187557	193.84361085607088	151.76465530565474	191.91073927571415
0.5524929435729888	920.8916924717175	935.2369230048603	1176.1280702607526	1176.268194150124	1314.441389335596	1306.5342973804954	1454.5866333940364	1438.4194534982516	1724.3827864295142	1692.2428487472635	0.2118455530938773	0.2006462898629769	152.4241094973986	193.90601716176025	150.90527235437185	191.9738355600566
0.55582199148943	921.3826937140435	935.7242778532774	1176.6304730348734	1176.7657921532002	1314.9473696447894	1307.0352375482894	1455.095457085091	1438.9230996276162	1724.8965817516869	1692.751229982539	0.2117689197898774	0.20057401663184343	151.55990680062678	193.96838018720155	150.0507077499351	192.03689116120222
0.5591710985942444	921.8736711761358	936.2116200259305	1177.132969392133	1177.2634895008835	1315.4535126019437	1307.536342174362	1455.6045149164845	1439.4269774375116	1725.4107495416113	1693.2599729301762	0.21169242611511202	0.2005018747705815	150.70055456916452	194.0306997607986	149.20093466783874	192.0999059174792
0.5625403857541326	922.3646241305274	936.6989488376954	1177.635559003891	1177.761285883935	1315.95981809347	1308.0376111519386	1456.1138069929088	1439.9310870265476	1725.9252903258325	1693.7690780856058	0.21161607228438795	0.20042986448358296	149.8460257689876	194.09297570798662	148.35592642967822	192.1628796638397
0.565929974564078	922.8555518473898	937.1862636012132	1178.1382415403605	1178.259180992034	1316.4662860053154	1308.5390443738052	1456.6233334192898	1440.4354284935503	1726.4402046324783	1694.278545945744	0.21153985851317494	0.2003579859758631	148.99629351237672	194.15520784890396	147.5156565013749	192.22581223028828
0.569339987351735	923.3464535945183	937.6735636268769	1178.6410166705944	1178.7571745137666	1316.9729162229523	1309.0406417322993	1457.133094300779	1440.940001937557	1726.9554929912572	1694.7883770089916	0.2114637850176095	0.20028623945306603	148.15133105791756	194.21739599949797	146.68009849294322	192.2887034426094
0.5727705471818436	923.837328637313	938.1608482228114	1179.143884062474	1179.255266136611	1317.4797086313683	1309.5424031192988	1457.6430897427467	1441.4448074578067	1727.4711559334546	1695.2985717752292	0.21138785201449886	0.20021462512146723	147.31111180919106	194.2795399708848	145.84922615755931	192.35155312196002
0.5762217778606706	924.3281762387589	938.6481166948556	1179.646843382691	1179.753455546923	1317.9866631150492	1310.0443284262076	1458.153319850767	1441.9498451537286	1727.987193991924	1695.8091307458103	0.21131205972132416	0.20014314318797843	146.47560931491898	194.34163957019337	145.0230133915029	192.41436108594644
0.5796938039404782	924.8189956594126	939.1353683465488	1180.1498942967398	1180.251742429927	1318.4937795579765	1310.5464175439515	1458.663784730619	1442.4551151249398	1728.503607701094	1696.320054423565	0.21123640835624619	0.20007179386015098	145.64479726788704	194.40369460047805	144.2014342324983	192.4771271472273
0.5831867507240184	925.3097861573773	939.6226024791073	1180.653036468896	1180.7501264696953	1319.0010578436084	1311.0486703629574	1459.1744844882671	1442.9606174712283	1729.0203975969514	1696.8313433127835	0.21116089813810815	0.2000005773461799	144.81864950319869	194.46570485911798	143.38446285921964	192.5398511136882
0.5867007442690553	925.8005469882893	940.1098183914096	1181.1562695622072	1181.2486073491384	1319.5084978548691	1311.5510867731484	1459.6854192298579	1443.4663522925475	1729.5375642170445	1697.342997919221	0.2110855292864402	0.19992949385490727	143.99713999850792	194.5276701390976	142.57207359059248	192.6025327888201
0.5902359113929144	926.2912774052958	940.5970153799752	1181.6595932384744	1181.7471847499887	1320.0160994741368	1312.0536666639262	1460.1965890617062	1443.972319689005	1730.0551081004728	1697.8550187500864	0.21101030202146348	0.19985854359582647	143.1802428738156	194.58959022993804	141.7642408857355	192.66517197224312
0.5937923796770596	926.7819766590405	941.0841927389539	1182.1630071582438	1182.245858352791	1320.5238625832371	1312.556409924168	1460.7079940902931	1444.4785197608592	1730.5730297878924	1698.3674063140472	0.21093521656409425	0.1997877267790864	142.36793238931568	194.6514649153687	140.96093934221426	192.7277684584842
0.597370277471697	927.2726439976376	941.571349760096	1182.6665109807823	1182.7446278368789	1321.0317870634199	1313.0593164422035	1461.2196344222448	1444.9849526084984	1731.0913298214966	1698.8801611212084	0.2108602731359482	0.19971704361549492	141.56018294539535	194.71329397440422	140.16214369543013	192.79032203686074
0.6009697339004076	927.7632786666604	942.0584857327433	1183.1701043640724	1183.2434928803696	1321.5398727953575	1313.5623861058107	1461.731510164334	1445.4916183324408	1731.6100087450254	1699.3932836831232	0.21078547195934455	0.19964649431652232	140.75696908222744	194.77507718210109	139.36782881902764	192.85283249325585
0.6045908788648067	928.2538799091179	942.545599943807	1183.6737869647923	1183.7424531601462	1322.0481196591265	1314.065618802202	1462.243621423464	1445.9985170333227	1732.1290671037523	1699.9067745127822	0.21071081325730975	0.19957607909430614	139.95826547816978	194.83681430795696	138.5779697226244	192.9152996080229
0.6082338430492322	928.7444469654349	943.0326916777478	1184.1775584382997	1184.2415083518392	1322.5565275341958	1314.569014418009	1462.7559683066584	1446.5056488118842	1732.64850544448	1700.4206341246033	0.21063629725358246	0.19950579816165492	139.1640469499689	194.8985051169875	137.7925415522477	192.97772315700422
0.611898757925461	929.2349790734365	943.5197602165601	1184.6814184386221	1184.740658129819	1323.0650962994164	1315.0725728392747	1463.268550921056	1447.0130137689648	1733.1683243155392	1700.9348630344352	0.21056192417261693	0.19943565173205102	138.37428845118848	194.96014936894062	137.01151958893752	193.0401029109198
0.6155857557574533	929.7254754683229	944.0068048397484	1185.1853666184336	1185.239902167172	1323.5738258330034	1315.5762939514343	1463.7813693738913	1447.5206120054872	1733.6885242667763	1701.4494617595412	0.21048769423958705	0.19936564001965634	137.58896507226746	195.02174681934412	136.2348792484263	193.10243863612413
0.6192949696061266	930.2159353826568	944.4938248243154	1185.689402629049	1185.7392401356963	1324.082716012532	1316.0801776393118	1464.2944237724973	1448.0284436224565	1734.2091058495596	1701.9644308186087	0.21041360768039163	0.19929576323931525	136.80805203973432	195.08329721869086	135.4625960807607	193.16473009428591
0.6230265333341571	930.7063580463367	944.980819444735	1186.1935261203996	1186.2386717058769	1324.5917667149156	1316.5842237870986	1464.8077142242835	1448.536508720939	1734.7300696167615	1702.4797707317275	0.2103396647216579	0.19922602160655825	136.03152471382055	195.14480031104176	134.69464576791506	193.22697704096208
0.6267805816108112	931.1967426865807	945.467787972937	1186.697736741021	1186.7381965468742	1325.1009778163937	1317.0884322783431	1465.321240836727	1449.0448074020564	1735.251416122758	1702.9954820203923	0.2102658655907446	0.19915641533760617	135.25935859093443	195.20625583743094	133.9310041257413	193.2891792281007
0.6305572499168048	931.6870885279076	945.9547296782897	1187.2020341380405	1187.2378143265123	1325.6103491925287	1317.592802995943	1465.8350037173727	1449.5533397669803	1735.7731459234294	1703.5115652075008	0.21019221051574952	0.1990869446493749	134.4915293000522	195.2676635327516	133.17164710114594	193.35133640220738
0.634356674549194	932.1773947921122	946.4416438275746	1187.706417957155	1187.7375247112557	1326.1198807181763	1318.097335822123	1466.349002973806	1450.0621059169112	1736.2952595761412	1704.0280208173367	0.21011869972550942	0.19901760975947846	133.72801260309643	195.32902312645456	132.41655077211908	193.41344830437447
0.6381789926262927	932.6676606982511	946.9285296849723	1188.2108878426218	1188.2373273662015	1326.6295722674877	1318.60203063843	1466.863238713656	1450.5711059530772	1736.8177576397532	1704.5448493755748	0.21004533344960724	0.1989484108862331	132.96878439476131	195.39033434339217	131.66569134712336	193.47551467071753
0.642024342092622	933.1578854626147	947.4153865120384	1188.7154434372342	1188.7372219550568	1327.1394237138827	1319.1068873257125	1467.3777110445737	1451.0803399767158	1737.3406406745976	1705.062051409265	0.20997211191837536	0.19887934824866202	132.21382070102845	195.45159690303262	130.91904516439536	193.53753523255
0.6458928617238878	933.6480682987159	947.9022135676873	1189.2200843823148	1189.2372081401302	1327.6494349300485	1319.6119057641147	1467.8924200742322	1451.5898080890709	1737.8639092424905	1705.5796274468366	0.2098990353629007	0.19881042206649896	131.46309767884668	195.51281051972182	130.17658869130537	193.59950971594662
0.6497846911319898	934.138208417261	948.3890101081694	1189.724810317692	1189.737285582309	1328.1596057879149	1320.1170858330563	1468.407365910304	1452.0995103913722	1738.387563906711	1706.0975780180825	0.20982610401502683	0.1987416325601909	130.71659161520074	195.5739749018394	129.43829852319323	193.66143784113228
0.6536999707700591	934.6283050261331	948.8757753870507	1190.229620881684	1190.2374539410453	1328.6699361586468	1320.6224274112212	1468.922548660457	1452.6094469848304	1738.9116052320014	1706.6159036541562	0.20975331810736206	0.19867297995090505	129.9742789263546	195.63508975255536	128.70415138281533	193.72331932294765
0.6576388419375281	935.1183573303692	949.3625086551928	1190.7345157110851	1190.7377128743387	1329.1804259126252	1321.1279303765414	1469.4379684323374	1453.119617970621	1739.4360337845576	1707.1346048875625	0.20968067787327846	0.19860446446053068	129.23613615817158	195.69615477038315	127.97412412127596	193.7851538725954
0.661601446785229	935.608364532145	949.849209160738	1191.2394944411521	1191.2380620387296	1329.6910749194424	1321.6335946061934	1469.9536253335693	1453.6300234498842	1739.9608501320347	1707.653682252165	0.209608183546921	0.19853608631168268	128.5021399842808	195.7571696480445	127.24819371500053	193.84694119446795
0.6655879283205246	936.0983258307432	950.3358761490779	1191.7445567055763	1191.738501089265	1330.2018830478753	1322.1394199765673	1470.4695194717274	1454.140663523696	1740.4860548435192	1708.173136283155	0.20953583536320966	0.19846784572770834	127.7722672050295	195.81813407150912	126.52633726538625	193.90868098670035
0.6695984304124688	936.5882404225404	950.822508862841	1192.2497021364757	1192.239029679496	1330.7128501658783	1322.6454063632643	1470.9856509543356	1454.6515382930684	1741.0116484895389	1708.692967517063	0.20946363355784417	0.198399742932688	127.04649474850157	195.8790477225266	125.80853200031561	193.9703729437606
0.6736330977969988	937.078107500983	951.3091065418685	1192.7549303643755	1192.7396474614554	1331.2239761405672	1323.1515536410802	1471.5020198888521	1455.1626478589346	1741.5376316420497	1709.2131764917458	0.20939157836730782	0.1983317781514425	126.32479966882966	195.9399102771713	125.09475527127506	194.03201675383025
0.6776920760821589	937.567926256566	951.7956684231953	1193.260241018192	1193.2403540856428	1331.7352608382064	1323.657861683989	1472.018626382659	1455.6739923221373	1742.0640048744322	1709.7337637463804	0.209319670028872	0.19826395160953467	125.60715914506	196.00072140499833	124.38498455329682	194.0936120991537
0.6817755117533548	938.0576958768095	952.2821937410248	1193.7656337252095	1193.741149201004	1332.2467041241873	1324.1643303651288	1472.5354705430454	1456.1855717834137	1742.5907687614779	1710.254729821452	0.2092479087806023	0.19819626353327505	124.89355048106518	196.06148077003309	123.67919744446408	194.15515865641646
0.6858835521786408	938.547415546239	952.7686817267124	1194.2711081110704	1194.242032454918	1332.7583058630214	1324.6709595567863	1473.0525524772	1456.6973863433864	1743.1179238793882	1710.776075258754	0.2091762948613597	0.19812871414972494	124.18395110554411	196.1221880314115	122.97737166562001	194.21665609703632
0.6900163456140378	939.0370844463617	953.2551316087407	1194.7766637997518	1194.7430034931776	1333.2700659183208	1325.1777491303847	1473.5698722921957	1457.20943610255	1743.6454708057647	1711.297800601374	0.2091048285108078	0.19806130368670125	123.47833856986836	196.18284284087713	122.27948505911627	194.2781040862319
0.6941740412088835	939.5267017556444	953.7415426126989	1195.2823004135498	1195.2440619599708	1333.781984152781	1325.684698956465	1474.0874300949763	1457.7217211612574	1744.1734101195998	1711.8199063936888	0.209033509969415	0.19799403237278085	122.77669054857688	196.24344484540052	121.58551558817271	194.3395022835757
0.6983567890112157	940.0162666494923	954.2279139612609	1195.7880175730616	1195.7452074978664	1334.294060428171	1326.1918089046726	1474.6052259923479	1458.2342416197089	1744.7017424012738	1712.3423931813577	0.20896233947846152	0.1979269004373034	122.0789848381246	196.30399368522922	120.89544133646996	194.4008503423247
0.702564739973187	940.5057783002233	954.7142448741621	1196.293814897163	1196.2464397477895	1334.8062946053094	1326.69907884374	1475.1232600909573	1458.746997577934	1745.230468232538	1712.8652615113072	0.20889131728004154	0.19785990811037726	121.3851993571443	196.36448899575043	120.20924050820759	194.46214791107923
0.7067980459565127	940.9952358770531	955.2005345681827	1196.7996920030032	1196.747758349017	1335.3186865440628	1327.206508641479	1475.6415324972943	1459.2599891357931	1745.7595881965242	1713.3885119317401	0.2088204436170675	0.19779305562288282	120.69531214458402	196.42493040522095	119.52689142597956	194.5233946311928
0.7110568597379514	941.4846385460596	955.6867822571154	1197.3056485059658	1197.2491629391407	1335.83123610331	1327.7140981647503	1476.1600433176577	1459.773216392941	1746.2891028777124	1713.9121449921029	0.20874971873327716	0.19772634320647617	120.00930135909584	196.48531753505813	118.8483725306869	194.58459013749962
0.7153413350148182	941.9739854701712	956.1729871517526	1197.8116840196662	1197.7506531540641	1336.3439431409422	1328.2218472794614	1476.6787926581583	1460.286679448834	1746.8190128619417	1714.4361612430966	0.20867914287323583	0.19765977109359478	119.32714528014185	196.5456500025466	118.17366238223622	194.64573406081763
0.7196516264105322	942.4632758091393	956.6591484598598	1198.3177981559293	1198.2522286279798	1336.856807513841	1328.729755850545	1477.1977806247	1460.8003784027087	1747.3493187363965	1714.9605612366622	0.20860871628234082	0.19759333951746036	118.6488223055494	196.60592741746223	117.50273965712404	194.70682602431043
0.7239878894801961	942.9525087195142	957.145265386153	1198.8239905247663	1198.7538889933478	1337.3698290778614	1329.237823741943	1477.717007322965	1461.314313353566	1747.8800210895952	1715.485345525969	0.20853843920682735	0.19752704871208313	117.97431095092907	196.666149382625	116.83558314814582	194.76786564450595
0.7283502807162107	943.4416833546209	957.6313371322733	1199.3302607343571	1199.2556338808768	1337.8830076878128	1329.7460508165875	1478.2364728583977	1461.8284844001582	1748.4111205113795	1716.010514665406	0.20846831189377193	0.19746089891226778	117.30358985002385	196.7263154950051	116.17217176433769	194.82885253208224
0.7327389575539218	943.9307988645376	958.1173628967679	1199.8366083910323	1199.7574629195099	1338.396343197447	1330.2544369363884	1478.7561773361942	1462.3428916409785	1748.9426175929125	1716.5360692105744	0.20839833459109675	0.19739489035361527	116.63663775421446	196.78642534610117	115.51248453103472	194.88978629233316
0.7371540783773028	944.4198543960734	958.6033418750671	1200.3430330992564	1200.2593757364039	1338.909835459442	1330.7629819622186	1479.2761208612926	1462.8575351742468	1749.4745129266687	1717.0620097182857	0.20832850754757604	0.19732902327252913	115.9734335305111	196.84647851952468	114.85650058745523	194.95066652316018
0.74159580252467	944.9088490927379	959.0892732594561	1200.8495344616	1200.7613719569054	1339.4234843253769	1331.2716857538896	1479.796303538345	1463.372415097889	1750.0068071064154	1717.588336746536	0.20825883101283785	0.1972632979062188	115.31395616175723	196.9064745924552	114.20419918705011	195.0114928156545
0.746064290294433	945.397782094723	959.5751562390549	1201.356112078727	1201.2634512045365	1339.9372896457232	1331.7805481701407	1480.3167254717164	1463.8875315095286	1750.5395007272152	1718.1150508545095	0.20818930523737128	0.19719771449270385	114.65818474660045	196.96641313648433	113.55555969718262	195.07226475520292
0.7505597029508803	945.8866525388767	960.0609899997955	1201.8627655493735	1201.7656131009753	1340.4512512698243	1332.28956906862	1480.8373867654632	1464.4028845064722	1751.0725943854109	1718.6421526025658	0.2081199304725285	0.197132273270819	114.00609849771718	197.02629371508374	112.91056159810978	195.13298192012007
0.7550822027299987	946.3754595586767	960.5467737243946	1202.3694944703238	1202.2678572660311	1340.965369045875	1332.7987483058664	1481.358287523318	1464.918474185689	1751.6060886786136	1719.1696425522262	0.20805070697053168	0.19706697448021748	113.35767674201634	197.08611588575877	112.2691844823712	195.19364388199756
0.7596319528453285	946.8642022842083	961.0325065923319	1202.8762984363946	1202.7701833176295	1341.4796428209088	1333.308085737293	1481.8794278486794	1465.434300643803	1752.1399842056976	1719.6975212661675	0.20798163498447697	0.19700181836137703	112.71289891964989	197.1458791991172	111.6314080543525	195.25425020593684
0.7642091174938536	947.3528798421376	961.5181877798249	1203.383177040411	1203.272590871791	1341.9940724407757	1333.8175812171687	1482.4008078445897	1465.9503639770717	1752.6742815667876	1720.2257893082103	0.20791271476833753	0.1969368051556011	112.0717445834598	197.20558319819975	110.99721212952863	195.31480044990894
0.7688138618619275	947.8414913556868	962.0038164598044	1203.8901298731876	1203.7750795426077	1342.5086577501252	1334.3272345986002	1482.9224276137252	1466.466664281374	1753.2089813632479	1720.754447243309	0.20784394657697067	0.19687193510502743	111.43419339871616	197.26522741981898	110.36657663420192	195.3752941652201
0.7734463521312342	948.3300359446094	962.4893918018904	1204.3971565235067	1204.2776489422274	1343.0233985923899	1334.8370457335154	1483.444287258377	1466.9832016521952	1753.7440841976743	1721.2834956375402	0.20777533066612014	0.1968072084526293	110.80022514218581	197.32481139351148	109.73948160457076	195.4357308963081
0.7781067554847866	948.8185127251654	962.9749129723671	1204.904256578099	1204.7802986808301	1343.538294809765	1335.347014472644	1483.9663868804384	1467.4999761846097	1754.2795906738818	1721.8129350580944	0.20770686729242252	0.1967426254422211	110.16981970105553	197.38433464095579	109.11590718579828	195.49611017966527
0.7827952401129585	949.3069208100902	963.4603791341549	1205.4114296216155	1205.2830283666049	1344.0533462431865	1335.8571406654953	1484.4887265813823	1468.0169879732618	1754.8155013968912	1722.3427660732582	0.20763855671341175	0.1966781863184626	109.54295707389247	197.44379667789326	108.49583363273996	195.55643154631252
0.7875119752195561	949.7952593085806	963.9457894467931	1205.91867523662	1205.7858376057377	1344.5685527323235	1336.3674241603514	1485.0113064622576	1468.5342371123618	1755.3518169729289	1722.872989252417	0.2075703991875224	0.1966138913268637	108.9196173681994	197.5031970119744	107.87924130796455	195.61669451900525
0.792257131027923	950.2835273262536	964.4311430664036	1206.4259930035496	1206.2887260023765	1345.0839141155425	1336.8778648042316	1485.5341266236571	1469.05172369565	1755.888538009398	1723.4036051660248	0.2075023949740969	0.19654974071378745	108.29978080044384	197.56253514255513	107.266110681172	195.67689861240797
0.7970308787870847	950.7717239651308	964.9164391456725	1206.9333825007059	1206.7916931586215	1345.5994302299002	1337.3884624428858	1486.0571871657103	1469.569447816399	1756.425665114881	1723.9346143856076	0.2074345443333869	0.19648573472645728	107.68342769681476	197.62181056354893	106.65642233047402	195.7370433358883
0.8018333907779276	951.2598483236103	965.4016768338257	1207.4408433042288	1207.2947386744993	1346.1151009111227	1337.8992169207734	1486.5804881880679	1470.0874095673878	1756.9631988991264	1724.466017483748	0.20736684752656176	0.19642187361295865	107.07053849071963	197.68102276025456	106.05015693960013	195.79712819034467
0.8066648403194178	951.7478994964358	965.8868552765956	1207.9483749880733	1207.7978621479394	1346.6309259935804	1338.410128081039	1487.1040297898783	1470.6056090408852	1757.501139973031	1724.9978150340687	0.20729930481570996	0.19635815762224496	106.46109372298815	197.74017120999633	105.4472952982178	195.85715266870102
0.8115254017748545	952.2358765746741	966.3719736162016	1208.4559771239874	1208.3010631747547	1347.146905310273	1338.921195765497	1487.6278120697748	1471.1240463286351	1758.0394889486329	1725.530007611225	0.20723191646384617	0.19629458700414215	105.85507404163945	197.79925538317184	104.84781830158317	195.91711625710013
0.8164152505581643	952.7237786456851	966.8570309913191	1208.9636492814896	1208.8043413486168	1347.6630386928064	1339.4324198146098	1488.1518351258567	1471.6427215218364	1758.578246439096	1726.0625957908896	0.2071646827349153	0.19623116200935234	105.25246020054328	197.85827474165126	104.25170694969711	195.97701843336108
0.8213345631402307	953.2116047930958	967.3420265370563	1209.4713910278451	1209.3076962610348	1348.1793259713734	1339.9438000674684	1488.6760990556716	1472.1616347111285	1759.1174130587003	1726.5955801497416	0.20709760389379753	0.19616788288946038	104.65323305974016	197.917228740087	103.65894234681036	196.0368586682307
0.8262835170552626	953.6993540967735	967.8269593849246	1209.9792019280442	1209.811127501333	1348.6957669747333	1340.4553363617722	1489.2006039561973	1472.6807859865705	1759.6569894228276	1727.1289612654539	0.2070306802063123	0.19610474989693524	104.05737358433544	197.9761168253317	103.06950570116169	196.09663642459782
0.8312622909072027	954.1870256327968	968.3118286628153	1210.4870815447794	1210.3146346566296	1349.212361530193	1340.9670285338104	1489.7253499238266	1473.2001754376283	1760.1969761479518	1727.662739716681	0.20696391193922392	0.19604176328513698	103.4648628437717	198.03493843553588	102.48337832360994	196.15635115696932
0.8362710643761712	954.6746184734275	968.7966334949659	1210.9950294384182	1210.8182173118073	1349.7291094635805	1341.478876418436	1490.2503370543434	1473.7198031531489	1760.73737385162	1728.196916083041	0.2068972993602464	0.1959789233083212	102.87568201171234	198.09369300116668	101.90054162789602	196.2160023121105
0.8413100182249524	955.1621316870845	969.2813730019411	1211.503045166983	1211.321875049498	1350.2460105992304	1341.9908798490512	1490.7755654429106	1474.23966922135	1761.2781831524449	1728.7314909451097	0.2068308427380492	0.19591623022164298	102.28981236505206	198.15237994419294	101.32097712956602	196.27558932855027
0.8463793343055166	955.649564338311	969.7660463005948	1212.0111282861233	1211.8256074500512	1350.7630647599544	1342.503038657579	1491.3010351840433	1474.7597737297915	1761.8194046700846	1729.2664648843963	0.20676454234225963	0.19585368428116068	101.70723528400413	198.21099867898738	100.74466644608765	196.33511163733783
0.8514791955655843	956.136915487753	970.2506525040543	1212.5192783490984	1212.32941409152	1351.2802717670318	1343.0153526744534	1491.8267463716006	1475.280116765372	1762.3610390252413	1729.8018384833463	0.2066983984434699	0.195791285743843	101.1279322510527	198.2695486113953	100.17159129568608	196.3945686611405
0.8566097860552276	956.6241841921242	970.7351907216819	1213.027494906744	1212.8332945496272	1351.797631440174	1343.5278217285847	1492.3526990987575	1475.8006984142933	1762.903086839633	1730.337612325309	0.20663241131324278	0.19572903486757112	100.55188484971586	198.328029137454	99.60173349638353	196.45395981287584
0.861771290933513	957.1113695041767	971.2196600590495	1213.535777507452	1213.3372483977446	1352.315143597508	1344.0404456473432	1492.8788934579848	1476.3215187620492	1763.4455487359837	1730.8737869945312	0.20656658122411312	0.1956669319111457	99.97907476569526	198.3864396463614	99.03507496669772	196.51328449862194
0.8669638964751838	957.5984704726778	971.7040596179137	1214.0441256971467	1213.8412752068716	1352.832808055559	1344.5532242565405	1493.4053295410388	1476.8425778934068	1763.9884253380164	1731.4103630761467	0.2065009084495969	0.195604977134289	99.4094837851153	198.4447795181768	98.47159772449231	196.57254211581312
0.8721877900773816	958.0854861423747	972.1883884961815	1214.5525390192563	1214.3453745456065	1353.350624629219	1345.0661573804023	1493.932007438931	1477.363875892384	1764.531717270428	1731.9473411561544	0.20643539326419338	0.19554317079765193	98.8430937941157	198.50304812399554	97.91128388619109	196.63173205280327
0.877443160266411	958.5724155539681	972.6726457878866	1215.0610170146913	1214.849545980125	1353.8685931317314	1345.5792448415493	1494.4589272419148	1477.8854128422322	1765.0754251588835	1732.4847218214097	0.20637003594339093	0.19548151316281742	98.27988677870599	198.56124482653104	97.3541156664869	196.6908536896808
0.8827301967045416	959.0592577440799	973.1568305831555	1215.569559221816	1215.353789074151	1354.3867133746626	1346.0924864609717	1494.9860890394627	1478.4071888254125	1765.6195496299931	1733.0225056596025	0.20630483676367256	0.19542000449230523	97.71984482361586	198.61936897883425	96.80007537759957	196.74990639687167
0.8880490901968541	959.5460117452242	973.640941968179	1216.078165176421	1215.8581033889327	1354.9049851678803	1346.6058820580058	1495.5134929202432	1478.929203923576	1766.1640913113001	1733.5606932592448	0.20623979600252088	0.19535864504957764	97.16295011210605	198.67741992502124	96.24914542907209	196.8088895365945
0.8934000326981257	960.0326765857753	974.1249790251836	1216.5868344117002	1216.3624884832177	1355.4234083195292	1347.1194314503136	1496.0411389721023	1479.4514582175455	1766.7090508312635	1734.0992852096542	0.20617491393842238	0.19529743509904332	96.60918492612836	198.73539700143738	95.70130832746509	196.86780246262788
0.8987832173197573	960.519251289942	974.6089408324038	1217.095566458226	1216.8669439132286	1355.9419826360133	1347.6331344538594	1496.5690272820468	1479.9739517872947	1767.2544288192507	1734.6382821009436	0.2061101908508738	0.1952363749060627	96.0585316446668	198.79329953424167	95.15654667516355	196.92664451911696
0.904198838336744	961.0057348777299	975.0928264640462	1217.6043608439174	1217.3714692326344	1356.4607079219613	1348.146990882883	1497.0971579362138	1480.496684711924	1767.8002259055074	1735.1776845239951	0.20604562702038534	0.19517546473695166	95.51097274315543	198.85112683917396	94.61484316994029	196.98541504045716
0.9096470911946843	961.4921263649123	975.5766349902611	1218.1132170940136	1217.8760639925206	1356.9795839802075	1348.6610005498758	1497.625531019852	1481.0196570696378	1768.3464427211477	1735.7174930704475	0.20598122272848812	0.19511470485898855	94.96649079436611	198.90887822472723	94.07618060502864	197.04411335272016
0.915128172516836	961.9784247630041	976.0603654771163	1218.622134731054	1218.3807277413714	1357.4986106117713	1349.1751632655603	1498.1541466173067	1481.542868937729	1768.8930798981432	1736.2577083326837	0.20591697825773722	0.19505409554041653	94.42506846645847	198.96655298865517	93.54054186816211	197.10273877214058
0.9206422801112097	962.4646290792202	976.5440169865578	1219.13111327484	1218.8854600250343	1358.017787615823	1349.6894788388606	1498.6830048119862	1482.066320392551	1769.4401380692937	1736.798330903806	0.20585289389171849	0.1949936370504507	93.88668852311093	199.02415041919448	93.00790994122508	197.16129060581443
0.9261896129777101	962.9507383164547	977.0275885763873	1219.6401522424176	1219.3902603866995	1358.5371147896683	1350.2039470768839	1499.2121056863514	1482.5900115094996	1769.9876178682234	1737.3393613776261	0.20578896991505288	0.19493332965928062	93.35133382260392	199.08166979454109	92.4782678992342	197.21976815033122
0.931770371315315	963.4367514732355	977.5110793002207	1220.1492511480367	1219.8951283668623	1359.056591928711	1350.7185677848836	1499.741449321876	1483.1139423629822	1770.5355199293458	1737.8808003486365	0.20572520661340143	0.1948731736380782	92.81898731811089	199.1391103840433	91.95159891089133	197.27817069386947
0.9373847565293029	963.9226675437073	977.9944882074685	1220.6584095031408	1220.4000635033115	1359.5762188264443	1351.2333407662525	1500.2710357990477	1483.6381130264103	1771.0838448878694	1738.4226484120113	0.20566160427347152	0.1948131692589992	92.28963205663604	199.19647144706687	91.4278862374922	197.3364975148579
0.9430329712385201	964.4084855175863	978.4778143432935	1221.1676268163205	1220.9050653310858	1360.0959952744076	1351.748265822479	1500.8008651973214	1484.1625235721617	1771.632593379758	1738.964906163567	0.20559816318302088	0.19475331679519148	91.76325117744273	199.2537522308412	90.90711323126743	197.39474787950167
0.9487152192826929	964.8942043801288	978.9610567485795	1221.6769025932913	1221.4101333824492	1360.6159210621656	1352.2633427531268	1501.3309375951044	1484.6871740715578	1772.1817660417178	1739.507574199752	0.20553488363086403	0.1946936165207972	91.2398279140034	199.31095197514514	90.38926333737618	197.45292104696273
0.9544317057297852	965.3798231121083	979.4442144599071	1222.1862363368725	1221.9152671868728	1361.1359959772915	1352.778571355819	1501.861253069742	1485.212064594855	1772.7313635111916	1740.0506531176393	0.2054717659068766	0.19463406871095962	90.7193455916713	199.3680699087272	89.87432009153417	197.5110162649944
0.9601826368833979	965.8653406897677	979.9272865095106	1222.695627546944	1222.4204662709908	1361.6562198053252	1353.2939514261943	1502.3918116974762	1485.737195211202	1773.2813864263212	1740.5941435148857	0.20540881030200125	0.1945746736418278	90.20178762728756	199.42510524910176	89.36226711975178	197.5690327709308
0.9659682202902156	966.3507560847953	980.4102719252521	1223.205075720427	1222.9257301585817	1362.1765923297569	1353.8094827578952	1502.9226135534345	1486.262565988628	1773.8318354259418	1741.1380459897314	0.20534601710825265	0.19451543159056112	89.6871375291521	199.4820572034805	88.85308813836309	197.62696979180328
0.9717886647474951	966.8360682642847	980.8931697305812	1223.714580351245	1223.4310583705324	1362.6971133319903	1354.3251651425282	1503.4536587115942	1486.788176994008	1774.3827111495489	1741.6823611409652	0.20528338661872328	0.19445634283533383	89.17537889674713	199.53892496964545	88.34676695335656	197.68482654486434
0.9776441803106027	967.3212761907071	981.375978944511	1224.224140930307	1223.9364504248163	1363.2177825913286	1354.8409983696504	1503.9849472447718	1487.3140282930522	1774.9340142372973	1742.2270895679212	0.20522091912758797	0.19439740765534233	88.66649541954393	199.59570773338783	87.84328745973471	197.74260223613237
0.9835349783005937	967.8063788218674	981.858698581572	1224.733756945459	1224.4419058364524	1363.738599884928	1355.356982226726	1504.5164792245794	1487.840119950263	1775.4857453299592	1742.772231870438	0.20515861493011084	0.1943386263308075	88.16047087665356	199.65240466943942	87.34263364085928	197.80029606056632
0.9894612713118381	968.2913751108772	982.3413276517874	1225.2434278814674	1224.947424117484	1364.2595649877849	1355.873116499111	1505.0482547214121	1488.3664520289226	1776.037905068918	1743.317788648854	0.20509647432264846	0.1942799991429813	87.65728913716157	199.70901494298596	86.84478956874227	197.85790720337536
0.9954232732196957	968.7762640061159	982.8238651606348	1225.7531532199819	1225.4530047769433	1364.7806776726998	1356.3894009700186	1505.5802738044185	1488.8930245910633	1776.5904940961432	1743.8637605039805	0.20503449760265768	0.19422152637415294	87.15693415877467	199.76553770745522	86.34973940283817	197.91543483850546
1.0014211991882311	969.2610444511962	983.3063101090127	1226.2629324395057	1225.9586473208244	1365.3019377102512	1356.905835420494	1506.1125365414746	1489.4198376974405	1777.1435130541709	1744.410148037082	0.2049726850686998	0.19416320830765063	86.65938998747151	199.82197210474988	85.85746738965099	197.9728781285521
1.0074552656779823	969.745715384927	983.7886614932019	1226.772765015362	1226.4643512520468	1365.823344868763	1357.4224196293812	1506.6450429991532	1489.946891407507	1777.6969625860777	1744.9569518498513	0.20491103702044514	0.19410504522785127	86.16464075700787	199.8783172655094	85.36795786234143	198.0302362247021
1.013525690453769	970.2302757412772	984.270918304833	1227.2826504196603	1226.9701160704258	1366.344898914276	1357.9391533732958	1507.1777932427005	1490.4741857793822	1778.2508433354592	1745.5041725443873	0.20484955375868152	0.1940470374201807	85.67267068865476	199.93457230864442	84.88119524047943	198.08750826719915
1.0196326925925556	970.7147244493398	984.7530795308504	1227.7925881212682	1227.475941272642	1366.8665996105178	1358.456036426596	1507.7107873360073	1491.0017208698323	1778.8051559464125	1746.0518107231765	0.20478823558531647	0.19398918517112407	85.18346409098012	199.9907363424427	84.3971640295058	198.14469338516938
1.0257764924913542	971.1990604332958	985.2351441534752	1228.3025775857761	1227.9818263522086	1367.388446718876	1358.973068561353	1508.244025341583	1491.5294967342377	1779.35990106351	1746.5998669890698	0.20472708280338467	0.19393148876822705	84.69700535894663	200.0468084634631	83.91584882003372	198.2017906960391
1.0319573118751795	971.6832826123781	985.7171111501717	1228.812618275466	1228.4877707994394	1367.910439998364	1359.4902495473204	1508.7775073205275	1492.0575134265673	1779.915079331779	1747.1483419452572	0.20466609571705316	0.1938739485001019	84.21327897296578	200.10278775484767	83.43723428726662	198.25879930483643
1.0381753738050519	972.1673899008266	986.1989794936026	1229.322709649271	1228.9937741014087	1368.4325792055845	1360.0075791518984	1509.3112333324952	1492.5857709993452	1780.470691396668	1747.6972361952396	0.20460527463162695	0.19381656465643568	83.73226949934906	200.1586732887081	82.96130519108556	198.3157183053554
1.0444309026860459	972.6513812078612	986.6807481516028	1229.8328511627515	1229.4998357419304	1368.9548640947103	1360.5250571401125	1509.8452034356783	1493.1142695036308	1781.0267379040392	1748.246550342817	0.20454461985355446	0.19375933752799107	83.25396158975491	200.21446412603837	82.48804637527792	198.37254677983583
1.05072412427539	973.1352554376358	987.1624160871339	1230.343042268054	1230.0059552015146	1369.4772944174433	1361.0426832745738	1510.3794176867689	1493.6430089889818	1781.583219500132	1748.7962849920527	0.2044841316904334	0.19370226740661423	82.77833997998096	200.27015931362985	82.01744276683894	198.42928379730438
1.057055265690613	973.6190114892021	987.6439822582493	1230.8532824138774	1230.5121319573354	1369.999869922984	1361.5604573154508	1510.9138761409304	1494.1719895034294	1782.1401368315408	1749.346440747254	0.2044238104510162	0.1936453545852414	82.3053894902987	200.32575788762188	81.54947937605903	198.48592841572827
1.0634245554177415	974.1026482564739	988.1254456180576	1231.363571045443	1231.0183654832022	1370.5225903580035	1362.0783790204384	1511.4485788517738	1494.7012110934488	1782.6974905451962	1749.8970182129494	0.20436365644521623	0.19358859935790085	81.8350950243912	200.38125887030037	81.08414129554876	198.54247967991978
1.0698322233195456	974.5861646281807	988.6068051146801	1231.87390760445	1231.5246552495157	1371.0454554666014	1362.5964481447213	1511.9835258713158	1495.230673803923	1783.2552812883282	1750.4480179938546	0.20430366998411248	0.1935320020197199	81.36744156936766	200.4366612721351	80.6214137000934	198.5989366226131
1.0762785006438331	975.0695594878374	989.0880596912172	1232.3842915290516	1232.0310007232417	1371.5684649902853	1363.1146644409469	1512.5187172499618	1495.7603776781248	1783.8135097084544	1750.9994406948592	0.20424385137995604	0.19347556286693326	80.90241419519589	200.49196409090655	80.16128184623085	198.65529826382408
1.0827636200317978	975.5528317136964	989.5692082857054	1232.894722253807	1232.5374013678702	1372.0916186679246	1363.6330276591866	1513.0541530364633	1496.2903227576714	1784.3721764533398	1751.551286920988	0.20418420094617662	0.19341928219688231	80.43999805359636	200.5471663097851	79.70373107136402	198.71156361032627
1.089287815526412	976.0359801787105	990.0502498310776	1233.4051992096522	1233.0438566433793	1372.6149162357221	1364.1515375469048	1513.5898332778904	1496.820509082502	1784.9312821709782	1752.1035572773808	0.20412471899738666	0.19336316030802628	79.98017837885709	200.6022669012309	79.24874679406639	198.76773165675695
1.0958513225808764	976.5190037504959	990.5311832551278	1233.915721823864	1233.5503660062045	1373.138357427184	1364.670193848927	1514.1257580196047	1497.3509366908465	1785.4908275095677	1752.6562523692678	0.2040654058493883	0.19330719749994446	79.52294048643671	200.65726482280297	78.7963145129761	198.8238013840746
1.1024543780671139	977.0019012912857	991.0120074804659	1234.4262895200186	1234.0569289091957	1373.6619419730764	1365.188996307401	1514.6619273052197	1497.8816056191886	1786.0508131174754	1753.2093728019363	0.20400626181917886	0.1932513940733428	79.06826977238234	200.71215901873074	78.34641980644665	198.87977175964625
1.1090972202843215	977.4846716578888	991.492721424479	1234.9369017179533	1234.5635448015828	1374.1856696013936	1365.7079446617636	1515.1983411765686	1498.4125159022353	1786.611239643211	1753.7629191807034	0.20394728722495703	0.1931957503300593	78.61615171386802	200.7669484206126	77.89904833277978	198.93564173876075
1.115780088967567	977.9673137016559	991.9733239992929	1235.4475578337374	1235.070213128942	1374.709540037328	1366.2270386487107	1515.7349996736805	1498.94366757289	1787.1721077354096	1754.316892110896	0.20388848238612817	0.19314026657307004	78.16657186788507	200.82163194572786	77.45418582890125	198.99141026221332
1.1225032252964444	978.4498262684276	992.4538141117267	1235.9582572796219	1235.5769333331507	1375.2335530032244	1366.7462780021528	1516.2719028347337	1499.4750606622085	1787.7334180427852	1754.8712921978097	0.20382984762331102	0.1930849431064938	77.71951587082003	200.8762084969785	77.01181811014249	199.04707625656738
1.1292668719037753	978.9322081984978	992.9341906632536	1236.4689994640096	1236.0837048523551	1375.7577082185505	1367.265662453185	1516.8090506960305	1500.0066951993733	1788.2951712141148	1755.426120046689	0.20377138325834226	0.1930297802355984	77.2749694386439	200.93067696411163	76.57193107034254	199.1026386359008
1.1360712728843656	979.4144583265696	993.4144525499586	1236.9797837914111	1236.5905271209294	1376.2820053998573	1367.7851917300504	1517.34644329196	1500.5385712116565	1788.8573678982023	1755.9813762626925	0.2037130896142849	0.1929747782668059	76.83291836606804	200.98503622232238	76.13451068101858	199.15809629950672
1.1429166738038161	979.8965754817134	993.8945986624975	1237.4906096624097	1237.0973995694394	1376.8064442607447	1368.304865558102	1517.884080654965	1501.0706887243887	1789.4200087438546	1756.5370614508688	0.2036549670154313	0.1929199375076988	76.39334852591855	201.03928513242863	75.69954299068195	199.2134481324756
1.1498033217073829	980.3785584873204	994.3746278860505	1238.0014764736156	1237.6043216245982	1377.331024511818	1368.8246836597639	1518.4219628155024	1501.6030477609177	1789.9830943998427	1757.0931762161174	0.20359701578731168	0.1928652582670252	75.95624586900522	201.0934225404635	75.26701412489638	199.26869300554972
1.1567314651288954	980.8604061610619	994.8545391002826	1238.5123836176308	1238.1112927092313	1377.8557458606563	1369.3446457544978	1518.9600898020135	1502.1356483425789	1790.5466255148774	1757.6497211631652	0.20353923625669926	0.19281074085470445	75.52159642377228	201.14744727837387	74.83691028566682	199.32382977521047
1.1637013540997225	981.3421173148424	995.3343311792975	1239.0233304830047	1238.618312242233	1378.3806080117695	1369.8647515587602	1519.4984616408813	1502.6684904886558	1791.110602737573	1758.2066968965298	0.20348162875161527	0.1927563855818334	75.08938629555632	201.20135816262336	74.40921775103197	199.37885728338733
1.1707132401577995	981.8236907547586	995.8140029915974	1239.534316454197	1239.1253796385301	1378.9056106665623	1370.3850007859703	1520.0370783564013	1503.2015742163494	1791.6750267164214	1758.7641040204949	0.20342419360133668	0.19270219276069211	74.65960166651348	201.25515399541473	73.98392287462775	199.4337743569631
1.177767376356704	982.3051252810493	996.293553400034	1240.0453409115314	1239.6324943090365	1379.4307535232933	1370.9053931464634	1520.5759399707385	1503.7348995407335	1792.2398980997539	1759.3219431390683	0.2033669311364023	0.19264816270474847	74.23222879476089	201.3088335628272	73.56101208509062	199.4885798075702
1.1848640172747877	982.7864196880541	996.7729812617666	1240.5564032311554	1240.1396556606128	1379.9560362770335	1371.425928347457	1521.1150465038913	1504.2684664747226	1792.8052175357093	1759.8802148559557	0.2033098416886176	0.19259429572866552	73.80725401418749	201.36239563551499	73.14047188585391	199.54327243135776
1.1920034190243662	983.2675727641634	997.2522854282143	1241.0675027849966	1240.6468630960233	1380.4814586196267	1371.9466060930063	1521.6543979736525	1504.8022750290309	1793.3709856722007	1760.4389197745231	0.20325292559106217	0.19254059214830707	73.38466373435222	201.415838969755	72.72228885491495	199.59785101003945
1.1991858392609598	983.7485832917781	997.731464745016	1241.5786389407244	1241.1541160138988	1381.0070202396537	1372.467426083971	1522.1939943955758	1505.3363252121403	1793.9372031568848	1760.9980584977686	0.20319618317809468	0.19248705228074253	72.96444443971268	201.46916230529314	72.30644964431121	199.6523143100203
1.2064115371925936	984.2294500472574	998.2105180519784	1242.0898110617013	1241.6614138086898	1381.5327208223835	1372.9883880179689	1522.7338357829315	1505.8706170302576	1794.5038706371245	1761.5576316282843	0.20313961478536063	0.19243367644425408	72.54658268913045	201.5223643661011	71.89294097930542	199.70666108094156
1.2136807735891502	984.7101718008745	998.6894441830341	1242.6010185069417	1242.1687558706226	1382.0585600497373	1373.5094915893358	1523.2739221466688	1506.4051504872732	1795.0709887599533	1762.1176397682202	0.20308322074979682	0.19238046495834074	72.13106511541991	201.5754438592121	71.4817496582109	199.7608900561463
1.2209938107917835	985.1907473167649	999.1682419661878	1243.112260631062	1242.6761415856542	1382.5845376002385	1374.0307364890805	1523.8142534953727	1506.9399255847218	1795.638558172036	1762.6780835192471	0.20302700140964033	0.19232741814372625	71.71787842549384	201.6283994767	71.07286255249346	199.81499995454215
1.2283509127223842	985.6711753528864	999.6469102234802	1243.6235367842478	1243.183570335436	1383.1106531489827	1374.5521224048534	1524.3548298352332	1507.4749423217513	1796.2065795196472	1763.2389634825317	0.20297095710443222	0.19227453632236466	71.30700939960661	201.68122989393305	70.66626660581096	199.86898947804002
1.2357523448931043	986.1514546609617	1000.1254477709293	1244.1348463121954	1243.691041497259	1383.636906367582	1375.0736490208906	1524.8956511699917	1508.0102006950704	1796.7750534486158	1763.8002802586855	0.2029150881750247	0.19222181981744582	70.89844489058305	201.7339337686426	70.26194883354765	199.92285731149605
1.2431983744159416	986.6315839864363	1000.6038534184902	1244.6461885560745	1244.198554444017	1384.163296924128	1375.5953160179795	1525.4367175009081	1508.545700698914	1797.3439806043011	1764.3620344477379	0.20285939496358782	0.19216926895340053	70.49217182378925	201.78650974214543	69.85989632263954	199.97660212340998
1.2506892700123766	987.1115620684226	1001.0821259699986	1245.157562852476	1244.7061085441524	1384.689824483143	1376.1171230734085	1525.9780288267132	1509.081442324997	1797.9133616315469	1764.9242266490912	0.20280387781361628	0.19211688405590865	70.08817719720537	201.838956439693	69.46009623157443	200.03022256627446
1.2582253020230734	987.5913876396594	1001.5602642231325	1245.6689685333738	1245.2137031616214	1385.2164887055449	1376.6390698609337	1526.519585143575	1509.617425562482	1798.4831971746526	1765.4868574614936	0.20274853706993481	0.19206466545190398	69.68644808008685	201.89127246820135	69.062535789315	200.0837172747706
1.2658067424176331	988.0710594264509	1002.0382669693514	1246.1804049260663	1245.7213376558361	1385.7432892485876	1377.16115605072	1527.0613864450436	1510.1536503979225	1799.0534878773237	1766.0499274829865	0.20269337307870605	0.1920126134695797	69.28697161276068	201.94345641654218	68.66720229487692	200.13708486576797
1.2734338648044117	988.5505761486229	1002.5161329938531	1246.6918713531368	1246.2290113816232	1386.2702257658254	1377.6833813093053	1527.6034327220145	1510.69011681523	1799.6242343826373	1766.6134373108741	0.2026383861874348	0.19196072843839615	68.88973500701832	201.9955068572308	68.27408311759064	200.19032393937232
1.2811069444403917	989.029936519469	1002.9938610755211	1247.203367132401	1246.736723689175	1386.7972979070637	1378.2057452995507	1528.1457239626836	1511.2268247956267	1800.1954373330032	1767.1773875416798	0.20258357674497726	0.19190901068908633	68.49472554512613	202.04742234497098	67.88316569662129	200.2434330789256
1.2888262582411194	989.5091392457022	1003.4714499868765	1247.7148915768635	1247.2444739240052	1387.324505318315	1378.728247680602	1528.6882601525065	1511.7637743176037	1800.7670973701245	1767.7417787711142	0.20252894510154637	0.19185746055366049	68.10193057921424	202.09920141543262	67.49443753992091	200.2964108485612
1.296592084790695	989.9881830273964	1003.9488984940201	1248.2264439946605	1247.7522614268912	1387.8518476417441	1379.2508881078274	1529.2310412741406	1512.3009653568697	1801.3392151349487	1768.3066115940178	0.20247449160871656	0.19180607836541522	67.71133753117465	202.15084258606657	67.10788622417022	200.3492557942518
1.3044047043518285	990.4670665579409	1004.4262053565885	1248.738023689017	1248.260085533835	1388.379324515628	1379.7736662327864	1529.7740673074143	1512.8383978863142	1801.9117912676352	1768.8718866043353	0.20242021661943432	0.1917548644589374	67.32293389248662	202.20234435645398	66.72349939492415	200.40196644497337
1.312264398875954	990.9457885239796	1004.9033693276938	1249.2496299581906	1248.7679455760042	1388.9069355743015	1380.2965817031702	1530.3173382292684	1513.376071875952	1802.4848264075042	1769.4376043950622	0.20236612048802155	0.19170381917011167	66.93670722337265	202.25370520696742	66.3412647653895	200.45454130985308
1.320171452013404	991.4243476053654	1005.3803891538774	1249.7612620954246	1249.2758408796894	1389.4346804481127	1380.8196341627597	1530.8608540137172	1513.9139872928852	1803.0583211930004	1770.0037655582087	0.20231220357018437	0.19165294283612594	66.55264515300223	202.3049235997023	65.96117011681781	200.50697888049763
1.3281261491236485	991.9027424751011	1005.857263575055	1250.2729193888977	1249.7837707662518	1389.9625587633714	1381.3428232513756	1531.4046146317983	1514.452144101254	1803.6322762616487	1770.5703706847562	0.2022584662230177	0.19160223579547855	66.17073537842953	202.35599797673058	65.58320329753042	200.55927762872307
1.3361287772855897	992.380971799284	1006.3339913244577	1250.784601121665	1250.2917345520652	1390.4905701422967	1381.8661486048247	1531.94862005152	1514.9905422621819	1804.206692250003	1771.1374203646053	0.20220490880501402	0.1915516983879841	65.79096566457883	202.40692676097387	65.20735222271469	200.61143600719515
1.3441796253079266	992.8590342370542	1006.8105711285838	1251.2963065716124	1250.7997315484727	1391.0187142029692	1382.3896098548537	1532.4928702378181	1515.5291817337366	1804.7815697936073	1771.704915186539	0.20215153167606859	0.19150133095478025	65.41332384404086	202.45770835631993	64.8336048743513	200.6634524500696
1.352278983739575	993.336928440537	1007.2870017071422	1251.8080350114014	1251.3077610617304	1391.5469905592795	1382.913206629098	1533.0373651525063	1516.0680624708762	1805.3569095269518	1772.2728557381768	0.2020983351974879	0.19145113383833304	65.03779781631602	202.50834114599274	64.46194930044294	200.7153253707802
1.3604271448801535	993.8146530547848	1007.7632817729933	1252.3197857084099	1251.8158223929515	1392.075398820872	1383.4369385510267	1533.5821047542188	1516.6071844253977	1805.9327120834166	1772.8412426059213	0.202045319731996	0.1914011073824451	64.66437554768345	202.55882349371677	64.0923736149125	200.7670531636686
1.3686244027905345	994.2922067177263	1008.2394100321001	1252.831557924689	1252.323914838061	1392.6039385930987	1383.9608052398971	1534.1270889983705	1517.1465475458947	1806.5089780952376	1773.4100763749216	0.20199248564373948	0.19135125193226052	64.2930450708518	202.60915374278557	63.72486599719559	200.8186342031695
1.3768710533034536	994.7695880601009	1008.7153851834639	1253.3433509168967	1252.8320376877307	1393.13260947696	1384.4848063106947	1534.6723178370955	1517.686151777696	1807.085708193448	1773.9793576290178	0.201939833298297	0.1913015678342728	63.92379448437714	202.65933021571254	63.35941469165846	200.87006684252992
1.3851673940341884	995.2467957054087	1009.1912059190728	1253.8551639362495	1253.3401902273324	1393.6614110690548	1385.0089413740852	1535.2177912192021	1518.2259970628213	1807.6629030078363	1774.5490869506955	0.20188736306268534	0.19125205543632973	63.5566119524301	202.7093512143474	62.996008007394266	200.92134941497352
1.3935137243912972	995.7238282698451	1009.6668709238405	1254.366996228461	1253.8483717368788	1394.1903429615222	1385.5332100363566	1535.7635090901138	1518.7660833399254	1808.2405631668905	1775.119264921037	0.20183507530536596	0.19120271508764136	63.19148570453399	202.7592150195851	62.634634318135795	200.9724802331184
1.4019103455874267	996.2006843622481	1010.1423788755513	1254.8788470336904	1254.3565814909687	1394.7194047419905	1386.0576118993697	1536.3094713918217	1519.3064105442493	1808.8186892977576	1775.689892119672	0.20178297039625206	0.19115354713878693	62.828404035040876	202.80891989095835	62.27528206141142	201.0234575883369
1.410357560650181	996.6773625840348	1010.6177284447989	1255.3907155864813	1254.86481875873	1395.2485959935184	1386.5821465604977	1536.855678062827	1519.8469786075607	1809.3972820261838	1776.2609691247276	0.20173104870671618	0.19110455194171885	62.46735530284059	202.85846406657947	61.91793973848689	201.07427975069731
1.4188556744330574	997.1538615291425	1011.092918294928	1255.9026011157057	1255.3730828037615	1395.7779162945394	1387.1068136125737	1537.4021290380877	1520.387787458105	1809.9763419764686	1776.8324965127745	0.20167931060959662	0.19105572984977323	62.10832793088048	202.90784576238366	61.562595913841506	201.12494496867293
1.4274049936264492	997.6301797839674	1011.5679470819738	1256.4145028445023	1255.8813728840762	1396.3073652188032	1387.6316126438314	1537.9488242489608	1520.9288370205477	1810.5558697714093	1777.404474858778	0.20162775647920594	0.19100708121767346	61.75131040610722	202.95706317271106	61.20923921508074	201.17545146902557
1.4360058267687137	998.106315927306	1012.0428134546036	1256.926419990222	1256.3896882520428	1396.8369423353222	1388.156543237852	1538.49576362315	1521.4701272159198	1811.135866032252	1777.9769047360455	0.20157638669133573	0.1909586064015383	61.39629127881199	203.0061144696665	60.857858332354226	201.2257974567474
1.4446584842573071	998.5822685302884	1012.5175160540524	1257.438351764363	1256.8980281543254	1397.366647208307	1388.6816049735025	1539.0429470846443	1522.011657961561	1811.7163313786332	1778.5497867161716	0.201525201623266	0.19091030575888865	61.04325916242669	203.05499780224636	60.50844201806467	201.27598111418774
1.453363278359986	999.0580361563214	1012.9920535140651	1257.9502973725134	1257.4063918318245	1397.896479397113	1389.20679742488	1539.590374553665	1522.5534291710637	1812.2972664285298	1779.1231213689853	0.2014742016537718	0.19086217964865435	60.69220273301471	203.10371129692066	60.160979086431325	201.32600060099503
1.4621205232260774	999.5336173610203	1013.4664244608296	1258.4622560142875	1257.9147785196149	1398.4264384561732	1389.7321201612476	1540.138045946602	1523.0954407542113	1812.8786717981984	1779.696909262491	0.20142338716312982	0.19081422843118	60.34311072906712	203.15225305687636	59.81545841325715	201.37585405400023
1.470930534897817	1000.0090106921488	1013.9406275129179	1258.9742268832658	1258.4231874468865	1398.956523934946	1390.2575727469814	1540.6859611759587	1523.6376926169253	1813.4605481021254	1780.2711509628205	0.20137275853312578	0.1907664524682336	59.99597195134265	203.200621162483	59.47186893582693	201.4255395877408
1.4797936313217521	1000.4842146895542	1014.4146612812219	1259.4862091669322	1258.9316178368817	1399.4867353778482	1390.7831547415055	1541.234120150292	1524.1801846612036	1814.0428959529656	1780.8458470341704	0.2013223161470627	0.1907188521230124	59.65077526192181	203.24881366925547	59.13019965196145	201.47505529189948
1.48871013236022	1000.9592278850993	1014.8885243688857	1259.9982020466064	1259.4400689068304	1400.017072324192	1391.3088656992286	1541.7825227741473	1524.7229167850562	1814.6257159614838	1781.420998038745	0.201272060389768	0.19067142776014934	59.30750958471617	203.2968286104733	58.790439620337565	201.5243992341566
1.4976803598028874	1001.4340488026047	1015.3622153712494	1260.51020469739	1259.9485398678949	1400.5475343081314	1391.8347051694916	1542.3311689480074	1525.265888882457	1815.2090087365061	1781.9966045367064	0.20122199164759988	0.1906241797457212	58.96616390431882	203.34466399409575	58.452577959687915	201.57356945727952
1.5067046373783677	1001.9086759577725	1015.8357328757722	1261.0222162880887	1260.4570299250925	1401.0781208585843	1392.3606726964906	1542.8800585682154	1525.809100843264	1815.7927748848438	1782.5726670860995	0.20117211030845558	0.19057710844725473	58.62672726585879	203.3923178029945	58.11660384834977	201.62256397906458
1.5157832907659001	1002.3831078581256	1016.3090754619747	1261.5342359811548	1260.9655382772414	1401.6088314991791	1392.886767819223	1543.4291915269234	1526.3525525531725	1816.3770150112446	1783.149186242808	0.20112241676177947	0.19053021423373484	58.28918877520482	203.4397879965254	57.7825065247016	201.67138079443248
1.5249166476071065	1002.8573430029401	1016.7822417013701	1262.0462629326207	1261.4740641168935	1402.139665748186	1393.4129900714229	1543.9785677120246	1526.896243893645	1816.9617297183318	1783.7261625604865	0.20107291139856884	0.19048349747560966	57.95353759797581	203.48707250814186	57.45027528605715	201.72001787269255
1.5341050375178134	1003.3313798831764	1017.2552301573959	1262.558296292029	1261.982606630264	1402.6706231184505	1393.9393389814916	1544.5281870070892	1527.4401747418476	1817.5469196065367	1784.3035965904978	0.20102359461138364	0.1904369585447996	57.61976295955537	203.53416924650082	57.119899488505325	201.76847315765917
1.5433487920999491	1003.8052169814091	1017.7280393853467	1263.0703352023668	1262.4911649971689	1403.2017031173298	1394.4658140724337	1545.0780492912982	1527.9843449705875	1818.1325852740385	1784.881488881854	0.20097446679435158	0.19039059781470405	57.28785414464073	203.58107609429862	56.791368546997546	201.8167445686995
1.5526482449535108	1004.2788527717602	1018.200667932307	1263.5823787999975	1262.9997383909567	1403.7329052466214	1394.9924148617943	1545.6281544393803	1528.5287544482467	1818.7187273167035	1785.459839981155	0.20092552834317884	0.19034441566020746	56.95780049682071	203.6277909076307	56.46467193443095	201.86482999875443
1.5620037316886017	1004.752285719826	1018.6731143370775	1264.094426214589	1263.5083259784362	1404.2642290024958	1395.5191408615829	1546.1785023215377	1529.0734030387123	1819.3053463280112	1786.038650432514	0.20087677965515374	0.1902984124576881	56.62959141829924	203.67431151669007	56.13979918144469	201.91272731416393
1.5714155899375468	1005.2255142826075	1019.1453771301086	1264.6064765690453	1264.016926919811	1404.795673875428	1396.0459915782114	1546.7290928033851	1529.6182906013125	1819.8924428989974	1786.6179207775037	0.2008282211291586	0.19025258858502406	56.3032163700409	203.72063572594197	55.81673987681279	201.96043435682077
1.580884159367074	1005.698536908442	1019.6174548334313	1265.118528979439	1264.525540368612	1405.3272393501327	1396.5729665124281	1547.2799257458823	1530.1634169907527	1820.4800176181893	1787.197651555089	0.2007798531656753	0.19020694442160166	55.97866487050487	203.76676131144632	55.49548366601812	202.00794894027058
1.5904097816905756	1006.1713520369237	1020.0893459605791	1265.6305825549307	1265.034165471617	1405.8589249054805	1397.1000651592367	1547.831001005253	1530.708782057034	1821.0680710715237	1787.777843301549	0.20073167616679274	0.19016148034832173	55.65592649609607	203.8126860227785	55.17602025165979	202.0552688515163
1.5999928006804371	1006.6439580988397	1020.5610490165243	1266.1426363977093	1265.5428013687908	1406.3907300144426	1397.6272870078376	1548.3823184329299	1531.254385645399	1821.6566038422973	1788.3584965504244	0.20068369053621546	0.19011619674760838	55.33499088062672	203.85840758192353	54.858339393060305	202.10239185101818
1.6096335621804478	1007.1163535160881	1021.0325624975981	1266.654689602906	1266.0514471932051	1406.9226541440046	1398.1546315415483	1548.9338778754698	1531.800227596247	1822.2456165110814	1788.9396118324382	0.20063589667927206	0.19007109400341365	55.015847714661504	203.90392368251923	54.54243090553791	202.14931567042368
1.6193324141182788	1007.588536701609	1021.5038848914204	1267.1667412585296	1266.5601020709682	1407.4546967551014	1398.6820982377337	1549.485679174489	1532.3463077450726	1822.8351096556617	1789.5211896754286	0.20058829500292127	0.1900261725012289	54.6984867460269	203.9492319910787	54.2282846608141	202.19603801477933
1.6290897065180392	1008.0605060593102	1021.9750146768282	1267.6787904453902	1267.0687651211538	1407.9868573025437	1399.2096865677365	1550.0377221665915	1532.8926259223917	1823.4250838509656	1790.1032306042828	0.20054088591576172	0.189981432628089	54.382897778312326	203.99433014396345	53.9158905857621	202.24255655962043
1.6389057915129117	1008.5322599839822	1022.4459503237898	1268.1908362370143	1267.577435455715	1408.519135234932	1399.7373959967915	1550.5900066832824	1533.439181953656	1824.0155396689775	1790.6857351408514	0.2004936698280394	0.18993687477258092	54.06907067148131	204.03921574901324	53.60523866279982	202.2888689521351
1.6487810233578566	1009.0037968612347	1022.9166902933437	1268.7028776995828	1268.0861121794246	1409.0515299945957	1400.265225983965	1551.142532550909	1533.985975659199	1824.6064776786839	1791.2687038038941	0.20044664715165486	0.18989249932485247	53.756995341551374	204.08388638636097	53.29631892980251	202.33497281192103
1.6587157584424002	1009.4751150674111	1023.3872330375119	1269.214913891845	1268.5947943897884	1409.584041017508	1400.7931759820713	1551.6952995905765	1534.5330068541462	1825.1978984459886	1791.8521371089944	0.20039981830017242	0.18984830667661784	53.44666175945895	204.12833960418357	52.989121478647576	202.38086572720204
1.6687103553034934	1009.9462129695094	1023.8575769992233	1269.7269438650378	1269.1034811769664	1410.1166677332048	1401.321245437591	1552.2483076180665	1535.0802753483383	1825.789802533632	1792.4360355684812	0.2003531836888279	0.18980429722116665	53.13805995158327	204.17257292190334	52.68363645604404	202.4265452575637
1.6787651746384535	1010.4170889251092	1024.3277206122405	1270.2389666628148	1269.612171623703	1410.6494095647158	1401.8494337906056	1552.8015564437687	1535.6277809462647	1826.3821905011266	1793.020399691365	0.20030674373453589	0.18976047135337107	52.83117999929527	204.2165838292567	52.37985406299413	202.4720089334878
1.6888805793179813	1010.8877412822878	1024.797662301078	1270.7509813211611	1270.1208648052423	1411.1822659284783	1402.3777404747098	1553.355045872598	1536.1755234469772	1826.9750629046723	1793.6052299832536	0.20026049885590042	0.18971682946969373	52.526012038099	204.26036978373304	52.07776455376006	202.51725425332552
1.6990569343992543	1011.3581683795397	1025.267400480919	1271.2629868683114	1270.6295597892451	1411.7152362342554	1402.9061649169303	1553.9087757039085	1536.7235026440094	1827.5684202970742	1794.1905269462695	0.20021444947321929	0.189673371968196	52.22254625793721	204.30392821261194	51.77735823653347	202.56227868556743
1.7092946071391046	1011.8283685456978	1025.7369335575415	1271.7749823246731	1271.1382556357166	1412.2483198850593	1403.4347065376533	1554.4627457314223	1537.2717183253035	1828.1622632276717	1794.776291078981	0.20016859600849563	0.18963009924854432	51.920772902769386	204.3472565120901	51.47862547270779	202.60707966820337
1.7195939670072704	1012.298340099849	1026.206259927233	1272.2869667027383	1271.6469513969173	1412.7815162770676	1403.963364750537	1555.0169557431425	1537.8201702731228	1828.7565922422493	1795.3625228763149	0.20012293888544663	0.1895870117120189	51.62068226991687	204.39035204570973	51.18155667625251	202.6516546062776
1.7299553856997325	1012.7680813512512	1026.6753779767073	1272.7989390070018	1272.1556461172809	1413.3148247995346	1404.4921389624274	1555.5714055212652	1538.3688582639718	1829.3514078829555	1795.9492228294725	0.20007747852950744	0.18954410976152328	51.32226471012109	204.43321214499883	50.886142314062454	202.69600087415893
1.7403792371521247	1013.2375905992515	1027.1442860830252	1273.3108982338786	1272.664338833336	1413.8482448347143	1405.0210285732817	1556.126094842106	1538.9177820685136	1829.946710688224	1796.5363914258562	0.20003221536784524	0.18950139380158798	51.02551062719431	204.4758341095294	50.59237290530291	202.74011581402738
1.7508658975532332	1013.7068661332002	1027.612982613507	1273.8228433716165	1273.1730285736148	1414.38177575777	1405.5500329760773	1556.6810234760069	1539.4669414514847	1830.5425011926839	1797.124029148978	0.19998714982936353	0.18945886423838332	50.73041047764127	204.51821520546218	50.300239021045854	202.78399673500098
1.76141574535857	1014.1759062323661	1028.0814659256514	1274.33477340021	1273.6817143585733	1414.9154169366907	1406.0791515567305	1557.2361911872522	1540.0163361716113	1831.1387799270783	1797.7121364783789	0.19994228234471234	0.18941652147972432	50.43695477028086	204.5603526654886	50.00973128415353	202.82764091296121
1.7720291613040315	1014.6447091658483	1028.5497343670454	1274.8466872913107	1274.1903952004982	1415.4491677321998	1406.6083836940052	1557.7915977339803	1540.5659659815171	1831.7355474181709	1798.3007138895373	0.19989761334629733	0.18937436593507928	50.145134066056926	204.60224368824856	49.72084036876913	202.87104559061117
1.7827065284196406	1015.1132731924911	1029.0177862752817	1275.358584008142	1274.699070103425	1415.9830274976698	1407.137728759429	1558.3472428680968	1541.1158306276427	1832.3328041886639	1798.8897618537865	0.19985314326828713	0.18933239801557883	49.854938977907295	204.64388543943642	49.43355700050597	202.9142079774174
1.7934482320433673	1015.5815965607966	1029.485619977871	1275.8704625054095	1275.2077380630485	1416.5169955790332	1407.6671861172051	1558.9031263351844	1541.6659298501547	1832.930550757107	1799.4792808382276	0.199808872546622	0.18929061813402276	49.56636017007986	204.6852750487742	49.14787195553072	202.95712524768896
1.8042546598350382	1016.0496775088309	1029.95323379215	1276.3823217292056	1275.7163980666285	1417.0510713146862	1408.1967551241178	1559.4592478744087	1542.2162633828514	1833.5287876378036	1800.069271305631	0.19976480161902355	0.1892490267048895	49.27938835811801	204.7264096114668	48.86377606065798	202.99979454174172
1.8151262017903238	1016.5175142641415	1030.4206260251985	1276.8941606169249	1276.2250490929068	1417.5852540354042	1408.7264351294473	1560.015607218433	1542.76683095308	1834.1275153407219	1800.6597337143562	0.1997209309250032	0.18920762414434336	48.99401430860598	204.7672861875617	48.581260193052	203.04221296479227
1.8260632502548164	1016.9851050436597	1030.8877949737425	1277.4059780971659	1276.7336901120082	1418.1195430642429	1409.256225474873	1560.5722040933174	1543.317632281636	1834.7267343713993	1801.25066851825	0.19967726090586968	0.1891664108702431	48.71022883859405	204.80790180072654	48.30031527967367	203.08437758579385
1.8370661999381863	1017.4524480536128	1031.3547389240682	1277.9177730896392	1277.2423200853516	1418.6539377164465	1409.7861254943816	1561.1290382184293	1543.868667082674	1835.3264452308485	1801.8420761665582	0.1996337920047397	0.18912538730214998	48.42802281574404	204.84825343888951	48.02093229742604	203.1262854388915
1.848135447928429	1017.9195414894308	1031.8214561519285	1278.4295445050755	1277.7509379655573	1419.1884372993552	1410.3161345141764	1561.6861093063483	1544.4199350636159	1835.9266484154646	1802.4339571038308	0.19959052466654528	0.1890845538613371	48.14738715768908	204.88833805336617	47.7431022726596	203.1679335219087
1.8592713937061955	1018.3863835356532	1032.2879449224506	1278.9412912451264	1278.25954269635	1419.7230411123041	1410.846251852579	1562.2434170627675	1544.9714359250504	1836.5273444169234	1803.026311769825	0.1995474593380436	0.18904391097079612	47.86831283188803	204.92815255804453	47.46681628076476	203.20931879547425
1.8704744391592067	1018.8529723658345	1032.7542034900428	1279.4530122022695	1278.7681332124646	1420.25774844653	1411.3764768199326	1562.8009611863972	1545.5231693606397	1837.1285337220852	1803.6191405994057	0.1995045964678257	0.18900345905524715	47.5907908552399	204.96769382891944	47.19206544588087	203.2504381822655
1.8817449885967616	1019.3193061424452	1033.2202300982956	1279.9647062597069	1279.276708439545	1420.7925585850676	1411.9068087185028	1563.3587413688613	1546.0751350570167	1837.730216812891	1804.2124440224457	0.19946193650632543	0.188963198541147	47.314812293770956	205.00695870339405	46.91884094080888	203.2912885680562
1.8930834487643238	1019.7853830167783	1033.6860229798895	1280.4763722912685	1279.7852672940498	1421.327470802651	1412.4372468423812	1563.9167572945996	1546.6273326936875	1838.3323941662645	1804.8062224637279	0.19941947990582837	0.18892312985669624	47.040368262838456	205.0459439821425	46.64713398691674	203.3318668010761
1.9044902288582053	1020.2512011288558	1034.1515803565014	1280.988009161316	1280.293808683156	1421.8624843656214	1412.9677904773887	1564.4750086407728	1547.1797619429385	1838.9350662540137	1805.4004763428477	0.1993772271204816	0.18888325343185058	46.76744992625754	205.08464642579202	46.37693585335364	203.37216969014844
1.9159657405403292	1020.7167586073214	1034.6169004386986	1281.4996157246333	1280.8023315046494	1422.3975985318093	1413.4984389009649	1565.0334950771455	1547.7324224697188	1839.5382335427132	1805.995206074098	0.1993351786063013	0.18884356969832605	46.49604849618481	205.12306275538867	46.10823785716639	203.41219400550472
1.9275103979530908	1021.1820535693504	1035.0819814258496	1282.0111908263318	1281.3108346468346	1422.9328125504462	1414.0291913820777	1565.592216265997	1548.2853139315546	1840.1418964936154	1806.59041206638	0.19929333482118403	0.18880407908961067	46.22615523305285	205.1611896524555	45.84103136284102	203.45193647762062
1.9391246177343011	1021.6470841205409	1035.546821506015	1282.5227333017394	1281.8193169884214	1423.4681256620477	1414.560047181107	1566.1511718620015	1548.8384359784297	1840.7460555625273	1807.1860947230816	0.19925169622491407	0.18876478204097172	45.95776144492993	205.1990237570717	45.575307782011805	203.4913937964593
1.9508088190322228	1022.1118483548162	1036.011418855852	1283.0342419762987	1282.3277773984264	1424.003537098313	1415.0910055497484	1566.71036151213	1549.3917882526866	1841.3507111997103	1807.7822544419787	0.19921026327917493	0.18872567898946443	45.690858487811056	205.23656167049194	45.31105857355578	203.5305626129848
1.9625634235206988	1022.5763443543261	1036.4757716405152	1283.5457156654672	1282.8362147360717	1424.5390460820222	1415.6220657309066	1567.2697848555435	1549.9453703889235	1841.9558638497747	1808.3788916151304	0.19916903644755557	0.18868677037394113	45.42543776482489	205.27379995113006	45.048275242879754	203.5694395362516
1.9743888554143678	1023.0405701893355	1036.9398780135466	1284.057153174599	1283.3446278506708	1425.0746518269177	1416.1532269585841	1567.8294415234764	1550.4991820138766	1842.5615139515564	1808.9760066287586	0.19912801619556336	0.1886480566350599	45.16149072598637	205.31073511514114	44.786949341701984	203.60802113363752
1.9862855414839768	1023.504523918125	1037.4037361167764	1284.5685532988427	1283.8530155815247	1425.6103535376005	1416.6844884577729	1568.3893311391269	1551.053222746315	1843.1676619380098	1809.573599863139	0.19908720299063	0.18860953821529383	44.89900886822579	205.3473636372364	44.52707246798673	203.64630393049447
1.9982539110717792	1023.9682035868824	1037.867344080216	1285.0799148230292	1284.3613767578126	1426.1461504094173	1417.2158494443463	1568.9494533175473	1551.6074921969275	1843.7743082360907	1810.1716716924898	0.19904659730212432	0.18857121555893916	44.637983735097805	205.3836819487624	44.268636265725945	203.68428441061405
2.010294396107033	1024.431607229599	1038.3307000219536	1285.5912365215647	1284.869710198485	1426.6820416283495	1417.7473091249476	1569.5098076655313	1552.1619899682153	1844.3814532666472	1810.770222484858	0.19900619960135962	0.18853308911212568	44.37840691625752	205.41968643805012	44.01163242446637	203.72195901419036
2.0224074311215867	1024.894732867959	1038.793802048045	1286.1025171583128	1285.3780147121477	1427.218026370897	1418.2788666968756	1570.0703937814928	1552.7167156543699	1844.9890974442899	1811.3692526019988	0.19896601036160408	0.18849515932282426	44.120270047358645	205.45537344907643	43.75605267913488	203.75932413805276
2.0345934532655616	1025.3575785112305	1039.2566482524073	1286.613755486485	1285.8862890969517	1427.7541038039642	1418.8105213479726	1570.631211255354	1553.2716688411638	1845.5972411772802	1811.9687623992588	0.1989260300580902	0.18845742664085732	43.86356480982795	205.49073928169673	43.501888809827506	203.79637613525847
2.0468529023231294	1025.8201421561582	1039.7192367167074	1287.1249502485248	1286.3945321404806	1428.290273084744	1419.3422722565072	1571.192259668425	1553.82684910583	1846.2058848674092	1812.5687522254577	0.1988862591680241	0.18841989151790609	43.60828293047962	205.52578019024804	43.24913264139468	203.83311131346272
2.059186220728381	1026.282421786848	1040.1815655102516	1287.636100175989	1286.9027426196315	1428.8265333605962	1419.8741185910553	1571.7535385932845	1554.3822560169424	1846.8150289098678	1813.1692224227615	0.1988466981705974	0.18838255440752139	43.35441618139885	205.56049238413107	42.99777604342671	203.86952593625756
2.0715938535812968	1026.7444153746578	1040.6436326898768	1288.1472039894359	1287.410919300505	1429.3628837689344	1420.4060595103892	1572.3150475936593	1554.9378891343033	1847.4246736931316	1813.770173326569	0.19880734754699353	0.18834541576513292	43.101956379607145	205.594872026355	42.74781092986814	203.90561622130917
2.084076248663807	1027.206120878082	1041.1054362998314	1288.6582603982993	1287.9190609382783	1429.8993234370962	1420.9380941633488	1572.8767862242985	1555.4937480088108	1848.0348195988263	1814.371605265376	0.19876820778040077	0.18830847604805825	42.85089538669854	205.62891523289727	42.49922925863211	203.9413783394848
2.0966338564559543	1027.667536242637	1041.566974371668	1289.169268100773	1288.4271662770961	1430.4358514822297	1421.4702216887256	1573.4387540308521	1556.0498321823438	1848.6454670016026	1814.9735185606557	0.1987292793560205	0.18827173571551037	42.601225108759536	205.66261807299452	42.252023031505814	203.97680841526017
2.109267130152151	1028.1286594007445	1042.0282449241215	1289.6802257836864	1288.9352340499395	1430.9724670111611	1422.0024412151372	1574.000950549741	1556.6061411876317	1849.2566162690048	1815.5759135267247	0.1986905627610772	0.1882351952286106	42.35293749617995	205.69597656844417	42.00618429415772	204.0119025267195
2.1219765256775314	1028.5894882716195	1042.489245963001	1290.1911321223877	1289.4432629785172	1431.5091691202801	1422.5347518609108	1574.5633753080403	1557.1626745481383	1849.8682677613488	1816.1787904706262	0.19865205848483028	0.18819885505039496	42.106024543143576	205.72898669203278	41.76170513526449	204.04665670281975
2.1347625017044103	1029.0500207611424	1042.9499754810606	1290.7019857806088	1289.951251773127	1432.0459568953997	1423.067152733943	1575.1260278233322	1557.7194317779179	1850.4804218315692	1816.7821496919755	0.1986137670185807	0.18816271564582504	41.86047828737355	205.76164436718682	41.5185776866565	204.0810669240891
2.147625519668832	1029.5102547617473	1043.4104314578904	1291.2127854103478	1290.4591991325442	1432.5828294116377	1423.5996429315871	1575.68890760359	1558.2764123815004	1851.093078825103	1817.385991482849	0.19857568885568497	0.18812677748179693	41.61629081029241	205.79394546884578	41.276794123245054	204.1151291229762
2.160566043787228	1029.9701881522967	1043.870611859791	1291.7235296517385	1290.9671037438857	1433.1197857332827	1424.132221540516	1576.2520141470388	1558.8336158537534	1851.7062390797405	1817.9903161276332	0.1985378244915626	0.188091041027153	41.37345423630177	205.82588582130847	41.036346662353026	204.1488391814055
2.1735845410731627	1030.429818797963	1044.3305146396542	1292.2342171329235	1291.4749642824897	1433.6568249136635	1424.6648876365948	1576.8153469420242	1559.3910416797494	1852.3199029254924	1818.595123902896	0.19850017442370738	0.18805550675268695	41.13196073289873	205.85746119834948	40.797227563816705	204.18219293188304
2.1866814813541975	1030.8891445501026	1044.79013773684	1292.7448464699223	1291.9827794117834	1434.1939459950174	1425.1976402847506	1577.3789054668769	1559.9486893346366	1852.9340706844484	1819.2004150772464	0.19846273915169865	0.18802017513115885	40.89180250991194	205.88866732135648	40.55942912930186	204.21518615458626
2.199857337288837	1031.3481632461271	1045.249479077046	1293.255416266495	1292.490547783146	1434.7311480083463	1425.730478538829	1577.9426891897645	1560.506558283489	1853.5487426706231	1819.806189911181	0.1984255191772091	0.1879850466373009	40.65297181999631	205.9194998613093	40.32294370269665	204.247814579634
2.213112584383593	1031.8068727093894	1045.7085365721962	1293.7659251140224	1292.9982680357932	1435.2684299732985	1426.2634014414773	1578.5066975685736	1561.0646479811912	1854.1639191898355	1820.4124486569674	0.1983885150040181	0.18795012174782874	40.4154609578618	205.94995443581138	40.08776366944221	204.280073884991
2.2264477010101436	1032.2652707490417	1046.1673081202987	1294.2763715913538	1293.505938796623	1435.8057908980097	1426.7964080239888	1579.0709300507453	1561.6229578722753	1854.7796005395346	1821.019191558469	0.19835172713802035	0.1879154009414526	40.17926226004056	205.98002660879865	39.853881456270756	204.31195969501277
2.2398631684225956	1032.723355159918	1046.625791605328	1294.7867542646857	1294.013558680098	1436.3432297789805	1427.3294973061786	1579.63538607315	1562.1814873907967	1855.3957870086706	1821.6264188510224	0.19831515608723674	0.18788088469888442	39.944368104937894	206.0097118910635	39.621289531212824	204.3434675814351
2.2533594707748548	1033.1811237223974	1047.0839848970907	1295.297071687414	1294.5211262880966	1436.880745600922	1427.8626682962338	1580.2000650619316	1562.7402359601806	1856.012478877533	1822.2341307612714	0.19827880236182543	0.18784657350284997	39.7107709122065	206.03900573775172	39.38998040306615	204.37459306122037
2.2669370951380965	1033.6385742022746	1047.5418858510952	1295.8073223999968	1295.02864020978	1437.4183373366197	1428.3959199905764	1580.7649664323646	1563.2992029930815	1856.629676417601	1822.8423275070256	0.19824266647409233	0.1878124678380987	39.47846314305207	206.06790355045814	39.15994662154844	204.40533159766346
2.2805965315183476	1034.0957043506305	1047.9994923084225	1296.3175049298177	1295.536099021453	1437.9560039467906	1428.929251373722	1581.3300895887103	1563.8583878912373	1857.2473798913932	1823.4510092971068	0.19820674893850163	0.18777856819141228	39.24743729934562	206.09640067332657	38.93118077656982	204.43567859759787
2.294338272874165	1034.5525119036895	1048.456802095586	1296.8276177910334	1296.0435012864166	1438.4937443799256	1429.4626614181252	1581.8954339240547	1564.4177900453146	1857.8655895522977	1824.0601763311847	0.19817105027168688	0.18774487505161716	39.017685923892714	206.1244923947379	38.70367549850198	204.46562941290904
2.308162815134429	1035.008994582696	1048.9138130244055	1297.3376594844433	1296.5508455548347	1439.0315575721572	1429.9961490840474	1582.4609988201728	1564.9774088347692	1858.4843056444313	1824.6698287996373	0.19813557099246074	0.187711388909592	38.789201599996886	206.15217394585488	38.47742345764709	204.4951793384389
2.3220706572162446	1035.4651500937641	1049.3705228918611	1297.8476284973267	1297.058130363576	1439.569442447092	1430.5297133193917	1583.0267836473568	1565.5372436276796	1859.1035284024583	1825.2799668833704	0.19810031162182798	0.1876781102582807	38.56197695117589	206.17944049934158	38.252417363924906	204.52432361082174
2.336062301042938	1035.9209761277511	1049.8269294799636	1298.3575233033098	1297.5653542360806	1440.1073979156738	1431.0633530595653	1583.5927877642764	1566.0972937806062	1859.723258051445	1825.8905907536744	0.1980652726829952	0.187645039592701	38.336004641168984	206.20628717035288	38.02864996710559	204.55305741040502
2.3501382515621807	1036.3764703601091	1050.2830305556104	1298.8673423622067	1298.072515682203	1440.6454228760194	1431.5970672273213	1584.1590105178084	1566.6575586384263	1860.343494806681	1826.5017005720513	0.19803045470138114	0.1876121774099549	38.11127737319475	206.232709012751	37.8061140558566	204.581375856651
2.3642990167642037	1036.8316304507464	1050.7388238704423	1299.3770841198693	1298.5796131980626	1441.1835162132656	1432.1308547326012	1584.7254512428808	1567.218037534175	1860.9642388735128	1827.1132964900446	0.19799585820462975	0.1875795242092392	37.887787890540494	206.25870102271438	37.58480245833198	204.60927401139634
2.378545107700138	1037.2864540438882	1051.1943071607104	1299.8867470080424	1299.0866452658993	1441.721676799418	1432.6647144723904	1585.2921092623164	1567.7787297888965	1861.5854904471848	1827.725378649089	0.19796148372261835	0.18754708049185734	37.66552897543443	206.2842581338482	37.364708041270205	204.63674687501043
2.392877038500453	1037.7409387679227	1051.649478147119	1300.3963294441935	1299.5936103539068	1442.2599034931768	1433.1986453305428	1585.8589838866556	1568.339634711464	1862.2072497126476	1828.3379471803141	0.1979273317874725	0.18751484676122862	37.44449344932946	206.30937521823216	37.14582371002325	204.66378938691923
2.4072953263935135	1038.195082235266	1052.104334534692	1300.905829831372	1300.1005069160908	1442.798195139791	1433.7326461776377	1586.4260744140056	1568.9007515984304	1862.8295168444	1828.9510022043958	0.19789340293357505	0.18748282352289797	37.2246741728668	206.33404708729358	36.92814240865118	204.6903964264202
2.4218004917242455	1038.648882042209	1052.5588740126207	1301.4152465580419	1300.6073333921051	1443.3365505708869	1434.2667158708089	1586.993380129861	1569.4620797338566	1863.4522920063039	1829.5645438313686	0.1978596976975769	0.1874510112845486	37.006064045119274	206.3582684881403	36.71165711914364	204.7165628086659
2.436393057972914	1039.102335768768	1053.0130942541134	1301.9245779979233	1301.1140882070913	1443.8749686043034	1434.8008532535816	1587.5609003069387	1570.0236183891411	1864.075575351406	1830.1785721604506	0.1978262166184104	0.18741941055601233	36.788656003518554	206.38203410367714	36.49636086138344	204.74228328588651
2.4510735517740176	1039.5554409785343	1053.4669929162471	1302.4338225098284	1301.6207697715195	1444.4134480439225	1435.3350571557066	1588.1286342050005	1570.585366822849	1864.6993670217519	1830.7930872798604	0.19779296023729942	0.18738802184927889	36.572443023913365	206.40533855278045	36.28224669318297	204.76755254669115
2.46584250293529	1040.0081952185242	1053.9205676398178	1302.942978437501	1302.1273764810276	1444.9519876795052	1435.8693263929952	1588.696581070685	1571.1473242805434	1865.3236671482064	1831.408089266643	0.19775992909777212	0.18735684567850816	36.357418120169314	206.42817638942506	36.06930770983308	204.79236521507846
2.4807004444568266	1040.4605960190224	1054.3738160491826	1303.452044109449	1302.6339067162533	1445.4905862865155	1436.4036597671452	1589.2647401373245	1571.7094899946062	1865.9484758502658	1832.0235781864776	0.19772712374567042	0.18732588256004074	36.14357434399426	206.45054210157832	35.85753704400122	204.81671584997093
2.4956479125503126	1040.912640893431	1054.8267357521115	1303.961017838779	1303.140358842674	1446.029242625953	1436.9380560655768	1589.8331106247742	1572.2718631840685	1866.57379323587	1832.6395540934989	0.1976945447291637	0.18729513301240888	35.93090478445811	206.47243010881357	35.64692786530213	204.84059894265374
2.510685446658382	1041.3643273381033	1055.2793243396202	1304.4698979230168	1303.646731210425	1446.5679554441626	1437.4725140612434	1590.4016917392157	1572.834443054416	1867.1996194011972	1833.2560170300924	0.19766219259876028	0.18726459755634825	35.719402568058285	206.49383476388175	35.43747338018875	204.8640089177061
2.5258135894740787	1041.8156528321963	1055.7315793858227	1304.9786826439504	1304.1530221541457	1447.1067234726772	1438.0070325124736	1590.9704826729921	1573.3972287974243	1867.8259544304913	1833.872967026722	0.19763006790731807	0.18723427671480677	35.50906085875613	206.51475035201292	35.22916683217045	204.88694013352506
2.54103288696045	1042.266614837503	1056.1834984477648	1305.487370267446	1304.6592299927956	1447.6455454280226	1438.541610162782	1591.5394826044094	1573.9602195909667	1868.4527983958476	1834.4904041017223	0.19759817121005738	0.18720417101295916	35.29987285686366	206.53517108637607	35.02200150058343	204.90938687644666
2.556343888370238	1042.7172107982879	1056.6350790652602	1305.9959590432695	1305.1653530294793	1448.1844200115352	1439.076245740684	1592.1086906975459	1574.523414598821	1869.0801513570116	1835.1083282610957	0.19756650306457335	0.18717428097821515	35.09183179970569	206.55509111157153	34.81597070139833	204.93134336551884
2.571747146265715	1043.1674381411317	1057.0863187607342	1306.5044472049203	1305.6713895512792	1448.7233459091879	1439.6109379595287	1592.6781061020733	1575.0868129704968	1869.7080133611896	1835.7267394983314	0.19753506403084609	0.1871446071402325	34.88493096126331	206.57450450165197	34.611067786718195	204.9528037495329
2.5872432165386163	1043.6172942747587	1057.5372150390533	1307.0128329694417	1306.1773378290682	1449.2623217913952	1440.1456855173005	1593.2477279530547	1575.6504138410307	1870.336384442833	1836.3456377941866	0.19750385467125478	0.18711515003092746	34.6791636515627	206.59340525767766	34.407286144160025	204.9737621046952
2.602832658430207	1044.0667765898716	1057.987765387359	1307.5211145372423	1306.6831961173348	1449.8013463128282	1440.6804870964384	1593.8175553707517	1576.2142163308024	1870.9652646234333	1836.9650231164899	0.19747287555058896	0.18708591018448725	34.474523216813395	206.6117873082403	34.20461919717491	204.99421243619872
2.6185160345514573	1044.5158824589835	1058.4379672748994	1308.0292900919135	1307.1889626539958	1450.3404181122212	1441.2153413636454	1594.3875874604278	1576.778219545332	1871.594653911311	1837.584895419928	0.19744212723606044	0.18705688813738056	34.27100303897896	206.62964450765867	34.00306040443684	205.0141486749053
2.6342939109033563	1044.964609236242	1058.8878181528567	1308.5373578000365	1307.694635660212	1450.879535812176	1441.7502469696924	1594.9578233121413	1577.342422575082	1872.2245523013985	1838.2052546458342	0.19741161029731652	0.18702808442836938	34.06859653570427	206.6469706360367	33.802603259879106	205.03356467850972
2.6501668568973313	1045.4129542572623	1059.3373154541769	1309.0453158110026	1308.2002133402052	1451.4186980189725	1442.2852025492316	1595.528262000551	1577.906824495263	1872.8549597750282	1838.8261007219814	0.19738132530645097	0.18699949959852097	33.867297160111775	206.66375939769205	33.603241292454186	205.0524542297935
2.666135445375801	1045.8609148389476	1059.786456593393	1309.553162256814	1308.7056938810622	1451.957903322362	1442.8202067205928	1596.0989025847027	1578.47142436562	1873.4858762997064	1839.4474335623554	0.1973512728380185	0.1869711341912186	33.66709840056137	206.68000442098128	33.40496806589363	205.07081103586825
2.6822002526328483	1046.3084882793169	1060.235238966452	1310.0608952518996	1309.2110754525506	1452.4971502953765	1443.355258085592	1596.669744107829	1579.0362212302382	1874.1173018289012	1840.069253066947	0.19732145346904487	0.18694298875217508	33.46799378054129	206.6956992567866	33.20777717860619	205.08862872741884
2.6983618584350144	1046.7556718573223	1060.6836599505336	1310.568512892913	1309.7163562069202	1453.0364374941169	1443.890355229324	1597.2407855971308	1579.6012141173264	1874.7492363018066	1840.691559121522	0.19729186777904073	0.186915063829443	33.26997685815877	206.7108373772935	33.01166226314672	205.10590085678268
2.71462084604223	1047.2024628326712	1061.13171690387	1311.0760132585376	1310.2215342787076	1453.575763457552	1444.4254967199608	1597.8120260635692	1580.1664020390072	1875.3816796431183	1841.3143515973952	0.19726251635001546	0.18688735997342706	33.07304122619826	206.72541217505932	32.8166169863689	205.12262089771684
2.730977802228858	1047.6488584456424	1061.5794071655653	1311.5833944092853	1310.7266077845375	1454.115126707306	1444.9606811085441	1598.383464501644	1580.731783991103	1876.0146317627994	1841.937630351204	0.19723339976648752	0.18685987773689666	32.877180511990446	206.73941696347902	32.62263504922885	205.13878224574728
2.747433317304874	1048.0948559169035	1062.0267280554117	1312.0906543872998	1311.2315748229262	1454.6545257474568	1445.4959069287834	1598.9550998891837	1581.2973589529236	1876.6480925558537	1842.5613952246829	0.1972045186154988	0.1868326176749963	32.68238837699755	206.75284497410757	32.42971018629032	205.1543782147928
2.763987985137163	1048.5404524473222	1062.4736768737007	1312.5977912161422	1311.736433474072	1455.1939590643115	1446.0311726968323	1599.5269311871104	1581.8631258870407	1877.2820619020745	1843.1856460444162	0.19717587348662677	0.18680558034525999	32.488658516573196	206.76568935567047	32.23783616563742	205.16940203681588
2.780642403170963	1048.985645217779	1062.920250901037	1313.1048029005935	1312.241181799654	1455.733425126197	1446.566476911085	1600.0989573392276	1582.4290837390688	1877.916539665814	1843.810382621609	0.1971474649719983	0.18677876630762144	32.29598466007883	206.7779431748204	32.04700678899826	205.18384686298668
2.797397172451417	1049.4304313889788	1063.3664473981487	1313.611687426442	1312.745817842624	1456.2729223832437	1447.1018180519584	1600.6711772719882	1582.9952314374434	1878.5515256957367	1844.435604751849	0.1971192936663019	0.18675217612442802	32.104360570439894	206.78959941334324	31.85721589109744	205.1977057598997
2.8142528976452668	1049.8748081012552	1063.8122636056935	1314.118442760269	1313.250339626995	1456.8124492671573	1447.6371945816677	1601.243589894261	1583.5615678931867	1879.1870198245686	1845.061312214852	0.19709136016680043	0.18672581036045105	31.91378004399303	206.80065096827457	31.66845733969967	205.21097170986468
2.831210187062679	1050.318772474379	1064.2576967440668	1314.62506684924	1313.7547451576304	1457.3520041910042	1448.1726049440122	1601.8161940971065	1584.128091999685	1879.8230218688523	1845.687504774228	0.1970636650733466	0.1866996695829	31.72423691023141	206.81109064945485	31.48072503534786	205.22363760962617
2.848269652679189	1050.7623216073573	1064.7027440132001	1315.131557620881	1314.259032420024	1457.8915855489731	1448.7080475641424	1602.3889887535283	1584.6948026324462	1880.459531628682	1846.3141821772151	0.19703620898839314	0.18667375436143466	31.53572503176838	206.82091118046083	31.294012911253958	205.23569626989774
2.865431910157798	1051.2054525782426	1065.1474025923708	1315.6379129828686	1314.7631993800915	1458.4311917161613	1449.2435208483432	1602.9619727182483	1585.2616986488747	1881.096548887463	1846.9413441544432	0.1970089925170076	0.18664806526817634	31.348238303988182	206.83010519569507	31.108314932935173	205.24714041309198
2.882697578871184	1051.6481624439211	1065.5916696399909	1316.144130822796	1315.267243983937	1458.9708210483245	1449.7790231837917	1603.5351448274503	1585.8287788880182	1881.7340734116303	1847.5689904196583	0.19698201626688688	0.18662260287772245	31.161770654900465	206.83866524038604	30.92362509821396	205.25796267320402
2.900067281924058	1052.0904482399214	1066.0355422934147	1316.6502090079618	1315.7711641576448	1459.5104718816606	1450.314552938337	1604.1085038985484	1586.3960421703398	1882.3721049504034	1848.19712066948	0.196955280848368	0.18659736776715719	30.976316045016574	206.84658376907464	30.739937436883338	205.26815559447277
2.9175416461756507	1052.5323069801973	1066.4790176687238	1317.1561453851302	1316.274957807039	1460.0501425325538	1450.8501084602524	1604.6820487299267	1586.9634872974586	1883.0106432354999	1848.8257345831184	0.1969287868744451	0.18657236051606593	30.791868467153108	206.85385314532323	30.557246010786912	205.27771163138095
2.9351213022623317	1052.9737356569344	1066.922092860532	1317.6619377803158	1316.778622817473	1460.5898312973545	1451.3856880780138	1605.2557781007024	1587.53111305192	1883.6496879808856	1849.454831822131	0.1969025349607796	0.18654758170654762	30.608421946162707	206.8604656396201	30.375544913207705	205.286623145279
2.952806884620376	1053.4147312403265	1067.3647649417605	1318.167583998536	1317.2821570535784	1461.1295364521156	1451.9212901000367	1605.8296907704557	1588.0989181969207	1884.2892388824764	1850.084412030123	0.1968765257257169	0.18652303192322717	30.42597053849022	206.86641342676012	30.19482826870808	205.29488240310457
2.970599031508854	1053.855290678371	1067.8070309634356	1318.6730818235837	1317.785558359045	1461.6692562523551	1452.4569128144462	1606.40378547898	1588.6669014760694	1884.9292956178724	1850.7144748324918	0.19685075979029817	0.18649871175326907	30.244508332682017	206.8716885894537	30.015090233639057	205.3024815809913
2.9884983850326714	1054.295410896655	1068.2488879544767	1319.178429017793	1318.2888245563852	1462.2089889328136	1452.9925544888329	1606.9780609460256	1589.2350616131303	1885.569857846079	1851.3450198361481	0.19682523777827537	0.18647462178638952	30.064029448622023	206.87628311285516	29.83632499515079	205.30941275774967
3.006505591165733	1054.735088798137	1068.6903329214704	1319.6836233217898	1318.7919534466846	1462.7487327071872	1453.528213369989	1607.5525158710254	1589.8033973117501	1886.2109252072066	1851.9760466292223	0.19679996031612434	0.1864507626148711	29.884528037429845	206.88018888403894	29.65852677129442	205.315667915449
3.0246212997742656	1055.1743212629278	1069.1313628484604	1320.1886624542558	1319.2949428093705	1463.2884857678844	1454.0638876836679	1608.1271489328371	1590.3719072552065	1886.8524973221963	1852.6075547807911	0.19677492803306038	0.1864271348335754	29.705998281468055	206.88339769281447	29.481689810891112	205.3212389391847
3.0428461646402667	1055.6131051480697	1069.5719746967204	1320.6935441116766	1319.7977904019608	1463.8282462857603	1454.5995756343186	1608.7019587894642	1590.9405901061284	1887.4945737925116	1853.2395438405779	0.1967501415610505	0.18640373903995416	29.528434393978387	206.88590122869937	29.305808393386542	205.3261176152737
3.0611808434850984	1056.0514372873142	1070.0121654045345	1321.198265968099	1320.3004939598206	1464.3680124098594	1455.1352754048348	1609.276944077791	1591.509444506237	1888.137154199854	1853.8720133386696	0.19672560153482946	0.18638057583406675	29.35183061893622	206.88769107987173	29.13087682846526	205.3302956292173
3.079625997993227	1056.4893144908924	1070.4519318869657	1321.7028256748688	1320.8030511959057	1464.907782267144	1455.670985156282	1609.8521034132918	1592.078469076059	1888.780238105847	1854.5049627852075	0.19670130859191207	0.18635764581859063	29.17618123088323	206.8887587323552	28.956889456028875	205.33376456558472
3.0981822938360946	1056.9267335452894	1070.8912710356324	1322.2072208603859	1321.305459800516	1465.4475539622335	1456.2067030276414	1610.427435389763	1592.6476624146576	1889.4238250517433	1855.1383916700954	0.19667726337260996	0.18633494959883523	29.001480534927396	206.8890955701936	28.783840646137833	205.33651590760564
3.116850400696155	1057.363691213015	1071.3301797184777	1322.7114491298432	1321.807717441037	1465.9873255771315	1456.7424271355378	1611.0029385790356	1593.2170230993509	1890.067914558111	1855.7722994626954	0.19665346652004473	0.18631248778275708	28.827722866204567	206.88869287114358	28.611724798494834	205.33854103292106
3.135630992291033	1057.8001842323647	1071.7686547795292	1323.215508064962	1322.309821761676	1466.527095170945	1457.278155573962	1611.5786115306785	1593.7865496854176	1890.7125061245138	1856.4066856115073	0.19662991868016155	0.18629026098097115	28.654902589914855	206.88754180725664	28.440536342503037	205.33983121498022
3.1545247463978408	1058.2362093171887	1072.2066930386698	1323.7193952237303	1322.811770383205	1467.066860779614	1457.8138864140037	1612.1544527717165	1594.3562407058207	1891.3575992292	1857.0415495438679	0.19660662050174652	0.1862682698067674	28.483014101177105	206.88563344394788	28.27026973710599	205.34037762117805
3.1735323448776414	1058.6717631566503	1072.6442912913938	1324.2231081401367	1323.313560902692	1467.6066204156245	1458.349617703565	1612.73046080633	1594.926094670906	1892.0031933287783	1857.6768906656266	0.19658357263643877	0.18624651487612212	28.31205182469421	206.88295873743482	28.100919470460212	205.34017131087603
3.192654473700048	1059.106842414986	1073.0814463085687	1324.726644323897	1323.8151908932332	1468.1463720677264	1458.8853474670832	1613.3066341155559	1595.4961100681107	1892.6492878578888	1858.3127083608265	0.1965607757387466	0.18622499680771348	28.142010214738548	206.87950853438815	27.932480059898808	205.33920323464554
3.211891822967991	1059.5414437312602	1073.5181548361893	1325.2300012601836	1324.3166579036804	1468.686113700644	1459.4210737052415	1613.8829711569874	1596.0662853616632	1893.2958822288754	1858.9490019913762	0.19653823046606317	0.18620371622293563	27.97288375498465	206.87527357111685	27.76494605175685	205.33746423356934
3.2312450869426166	1059.9755637191245	1073.9544135951342	1325.7331764093492	1324.8179594583703	1469.225843254789	1459.9567943946854	1614.4594703644675	1596.6366189922815	1893.9429758314536	1859.5857708967258	0.19651593747867951	0.18618267374591058	27.80466695805808	206.87024446955184	27.59831202100031	205.33494503580732
3.2507149640683446	1060.4091989665571	1074.3902192809082	1326.23616720664	1325.3190930568348	1469.7655586459523	1460.4925074877185	1615.0361301477694	1597.2071093768584	1894.5905680323588	1860.2230143935221	0.19649389743980095	0.18616187000350626	27.63735436568095	206.86441173922503	27.43257257132791	205.33163625752786
3.2703021569980693	1060.8423460356248	1074.8255685634026	1326.7389710619234	1325.8200561735352	1470.3052577650226	1461.0282109120212	1615.6129488922982	1597.777754908164	1895.2386581750186	1860.860731775282	0.1964721110155625	0.18614130562534723	27.47094054835179	206.8577657737187	27.26772233482916	205.32752840046305
3.2900073726185273	1061.2750014622145	1075.2604580866252	1327.2415853593893	1326.320846257561	1470.8449384776661	1461.5639025703356	1616.189924958755	1598.3485539545147	1895.8872455791889	1861.4989223120365	0.1964505788750438	0.1861209812438309	27.305420105170924	206.85029684961773	27.103755971802457	205.3226118501625
3.3098313220758016	1061.7071617557876	1075.6948844684568	1327.7440074572703	1326.8214607323555	1471.3845986240347	1462.0995803401734	1616.7670566828276	1598.919504859469	1896.5363295406128	1862.1375852499943	0.19642930169028358	0.18610089749414127	27.1407876637968	206.8419951268006	26.94066817082785	205.31687687628437
3.329774720800988	1062.138823399114	1076.1288443003818	1328.2462346875434	1327.3218969954153	1471.9242360184483	1462.635242073505	1617.3443423748606	1599.490605941498	1897.1859093306584	1862.7767198111858	0.1964082801362976	0.186081055014265	26.97703788003855	206.83285064355005	26.778453648170398	205.3103136284626
3.349838288536016	1062.5699828480067	1076.5623341472253	1328.74826435563	1327.8221524179953	1472.46384844908	1463.1708855964423	1617.921780319518	1600.0618554936527	1897.83598419595	1863.4163251930972	0.1963875148910917	0.1860614544450032	26.814165437863267	206.82285331870662	26.617107147947536	205.3029121370637
3.370022749359618	1063.000636531064	1076.9953505468911	1329.2500937401046	1328.3222243448176	1473.003433677645	1463.7065087089343	1618.4993687754595	1600.6332517832468	1898.486553358012	1864.0564005683254	0.19636700663567822	0.18604209642998837	26.652165049265022	206.81199294811813	26.456623442005366	205.29466231167316
3.390328831713469	1063.430780849392	1077.4278900100896	1329.7517200923817	1328.8221100937612	1473.5429894390727	1464.242109184442	1619.0771059749939	1601.2047930515114	1899.1376160128902	1864.696945084199	0.19634675605409274	0.18602298161569927	26.491031453864707	206.80025920335902	26.296997329416627	205.28555393783608
3.4107572684284713	1063.8604121763376	1077.8599490200627	1330.2531406364128	1329.321806955558	1474.082513441184	1464.777684769615	1619.6549901237377	1601.7764775132573	1899.7891713307752	1865.3379578624103	0.19632676383340872	0.1860041106514753	26.33075941910647	206.78764163149754	26.138223636648036	205.27557667769725
3.431308796751202	1064.2895268572158	1078.2915240323166	1330.7543525683775	1329.8213121934903	1474.6220033643651	1465.3132331839718	1620.2330194002732	1602.3483033565371	1900.441218455625	1865.979437998645	0.1963070306637546	0.18598548418953015	26.17134373958106	206.774129650963	25.980297217087355	205.26472006598487
3.4519841583705158	1064.7181212090218	1078.7226114743303	1331.255353056358	1330.3206230430615	1475.1614568612222	1465.8487521195543	1620.8111919557816	1602.9202687422826	1901.0937565047636	1866.621384562185	0.1962875572383288	0.18596710288496937	26.01277923744783	206.75971255317563	25.823212951305322	205.2529735119897
3.47278409944432	1065.1461915201676	1079.1532077452925	1331.7561392400403	1330.8197367117039	1475.7008715562656	1466.3842392406189	1621.389505913712	1603.4923718039793	1901.7467845685171	1867.2637965955505	0.1962683442534163	0.1859489673958045	25.85506076189631	206.7443794994615	25.666965746531787	205.24032629531575
3.4937093706264992	1065.5737340501787	1079.5833092157984	1332.2567082303688	1331.3186503784334	1476.2402450455438	1466.9196921832686	1621.9679593693925	1604.064610647278	1902.4003017097846	1867.906673114077	0.19624939240840555	0.1859310783829666	25.698183188833355	206.72811951703625	25.511550536415598	205.22676756297005
3.514760727094002	1066.0007450294208	1080.0129122275725	1332.757057109236	1331.8173611935397	1476.7795748963129	1467.4551085551293	1622.5465503896828	1604.6369833496565	1903.0543069636533	1868.5500131055396	0.1962307024058031	0.18591343651032546	25.542141421356064	206.71092150360346	25.35696228141751	205.21228633332066
3.535938928574102	1066.4272206588073	1080.4420130931799	1333.2571829291523	1332.3158662782587	1477.3188586466888	1467.9904859350024	1623.125277012607	1605.209487960049	1903.7087993369976	1869.1938155297526	0.19621227495125254	0.18589604244470093	25.386930388922337	206.69277421943843	25.20319596806803	205.1968714891118
3.557244739371806	1066.8531571095004	1080.8706080957234	1333.7570827129018	1332.8141627244318	1477.8580938052792	1468.525821872503	1623.7041372469632	1605.7821224984696	1904.3637778080445	1869.8380793181486	0.19619411075354876	0.18587889685588166	25.2325450474018	206.6736662882031	25.050246608931047	205.18051177659072
3.578678928397448	1067.2785505226202	1081.2986934885528	1334.256753453214	1333.3122475941764	1478.397277850838	1469.061113887712	1624.2831290719585	1606.3548849556419	1905.0192413259729	1870.4828033733784	0.19617621052465603	0.18586200041663858	25.07898037920677	206.65358619677136	24.89810924277117	205.16319580713753
3.600242269194432	1067.7033970089449	1081.7262654949636	1334.7561921124206	1333.8101179195469	1478.9364082318987	1469.5963594708178	1624.8622504368223	1606.9277732926232	1905.6751888104861	1871.1279865688914	0.1961585749797247	0.1858453538027424	24.926231392739282	206.63252229127102	24.746778934080794	205.14491205266677
3.6219355399671502	1068.1276926486044	1082.1533203078918	1335.2553956221072	1334.3077707021876	1479.4754823664052	1470.1315560817486	1625.4414992604131	1607.5007854404153	1906.3316191513782	1871.7736277485121	0.1961412048371064	0.18582895769297836	24.77429312231834	206.61046277580317	24.596250772869098	205.12564884353196
3.643759523609069	1068.5514334907746	1082.579854089605	1335.7543608827627	1334.805202912983	1480.0144976413399	1470.666701149801	1626.0208734308278	1608.0739192995723	1906.9885312080987	1872.4197257260073	0.19612410081837386	0.18581281276916206	24.623160628252663	206.58739571244223	24.44651987485122	205.105394370039
3.6657150077309777	1068.9746155533742	1083.0058629713985	1336.2530847634332	1335.3024114917164	1480.5534514123542	1471.2017920732794	1626.600370805009	1608.6471727398202	1907.6459238093223	1873.0662792846667	0.1961072636483357	0.18579691971615594	24.47282899649872	206.56330901751062	24.297581381055352	205.08413667761488
3.6878027846894206	1069.3972348227417	1083.4313430532732	1336.7515641013545	1335.7993933466992	1481.0923410033797	1471.7368262191028	1627.179989208332	1609.2205435996425	1908.3037957524891	1873.7132871768436	0.19609069405505408	0.18578127922188592	24.32329333836242	206.53819046006538	24.14943045750988	205.061863665469
3.710023651615288	1069.819287253326	1083.8562904036228	1337.2497957015953	1336.2961453544206	1481.6311637062456	1472.2718009224334	1627.759726434203	1609.7940296858853	1908.9621458033591	1874.3607481235258	0.19607439276986308	0.18576589197735643	24.174548790681	206.51202766119968	24.002062295498035	205.03856308659306
3.732378410442586	1070.2407687673642	1084.2807010589129	1337.7477763366896	1336.7926643591811	1482.1699167802915	1472.806713486286	1628.3395802436437	1610.3676287733492	1909.6209726955549	1875.0086608138788	0.19605836052738462	0.18575075867666832	24.02659051541559	206.48480809177272	23.855472111084964	205.01422254455974
3.7548678679373717	1070.661675254558	1084.704571023353	1338.2455027462659	1337.2889471727208	1482.708597451969	1473.3415611811376	1628.9195483648737	1610.9413386043689	1910.2802751300935	1875.657023904787	0.19604259806554736	0.18573588001703314	23.879413699596626	206.45651906984858	23.709655145106808	204.98882949183462
3.777492835726878	1071.082002571748	1085.1278962685744	1338.7429716366726	1337.7849905738508	1483.2472029144442	1473.8763412445312	1629.4996284928861	1611.5151568884025	1910.9400517749211	1876.3058360203954	0.196027106125603	0.1857212566987919	23.73301355512376	206.4271477597067	23.56460666289786	204.96237122779712
3.8002541303288	1071.5017465425797	1085.5506727332906	1339.240179680595	1338.2807913080685	1483.7857303271917	1474.4110508806712	1630.0798182890155	1612.0890813015988	1911.60030126443	1876.9550957516353	0.1960118854521448	0.18570688942543095	23.58738531868221	206.39668116986286	23.420321954326937	204.9348348978674
3.823152573180761	1071.920902957176	1085.9728963229704	1339.7371235166797	1338.7763460871856	1484.324176815589	1474.9456872600263	1630.660115380513	1612.6631094863762	1912.2610221989867	1877.6048016557595	0.1959969367931256	0.18569277890359742	23.442524251564464	206.36510615120642	23.276796333557286	204.90620749106165
3.8461889906699622	1072.3394675717925	1086.3945629094926	1340.233799749137	1339.2716515889322	1484.8625394704982	1475.4802475189097	1631.240517360095	1613.237239050982	1912.9222131444328	1878.2549522558488	0.19598226089987494	0.18567892584311854	23.29842563942293	206.3324093942647	23.134025138766447	204.87647583713988
3.8693642141629967	1072.7574361084787	1086.8156683308052	1340.7302049473517	1339.766704456571	1485.4008153478483	1476.0147287590682	1631.8210217855046	1613.8114675690542	1913.583872631593	1878.9055460403338	0.19596785852711804	0.18566533095701643	23.15508479224809	206.2985774280387	22.992003732208104	204.8456266062567
3.892679080035866	1073.1748042547335	1087.2362083905791	1341.2263356454857	1340.2615012984986	1485.9390014682106	1476.5491280472597	1632.4016261790596	1614.3857925791744	1914.2459991557778	1879.556581462497	0.19595373043299388	0.18565199496152623	23.012497044161137	206.2635966181988	22.850727499877394	204.81364630546886
3.9161344297041563	1073.591567663155	1087.6561788578567	1341.7221883420748	1340.7560386878467	1486.4770948163696	1477.0834424148259	1632.9823280271935	1614.9602115844182	1914.9085911762672	1880.2080569399739	0.19593987737907204	0.1856389185761136	22.87065775330484	206.2274531646981	22.710191851609125	204.78052127873525
3.9397311096534064	1074.007721951088	1088.0755754666993	1342.2177594996226	1341.2503131620783	1487.015092340889	1477.6176688572668	1633.5631247799986	1615.5347220518986	1915.5716471158064	1880.8599708542497	0.19592630013037343	0.18562610252349065	22.729562301607075	206.19013309973525	22.570392220655776	204.74623770307517
3.963469971469652	1074.4232627002666	1088.494393915827	1342.7130455441868	1341.7443212225742	1487.5529909536683	1478.1518043337962	1634.1440138507521	1616.1093214123	1916.2351653600738	1881.5123215501396	0.195912999455387	0.18561354752963433	22.589206094791734	206.1516222860082	22.43132406373843	204.71078158728778
3.987351871870168	1074.8381854564554	1088.9126298682581	1343.2080428649656	1342.2380593342216	1488.090787529505	1478.685845766909	1634.7249926154484	1616.6840070594155	1916.899144257163	1882.1651073352778	0.19589997612608887	0.18560125432380442	22.44958456202221	206.11190641467692	22.292982860766642	204.67413876997307
4.01137767273438	1075.2524857290814	1089.3302789509398	1343.7027478138702	1342.731523924991	1488.6284789056333	1479.2197900419246	1635.3060584123123	1617.258776349665	1917.5635821170367	1882.8183264795812	0.1958872309179618	0.18558922363855956	22.310693155963236	206.07097100268584	22.155364114845725	204.63629491761094
4.035548241134971	1075.6661589908706	1089.747336754384	1344.1971567051085	1343.2247113855176	1489.1660618812798	1479.7536340065458	1635.887208541324	1617.8336266016258	1918.228477210999	1883.4719772147284	0.1958747646100129	0.1855774562097771	22.172527352446195	206.0288013909012	22.01846335196751	204.59723552141804
4.059864449369175	1076.0792006774666	1090.1637988322832	1344.6912658147373	1343.7176180686613	1489.7035332171874	1480.2873744703857	1636.4684402637113	1618.4085550955313	1918.8938277711268	1884.1260577336022	0.1958625779847936	0.18556595277666835	22.035082650534605	205.98538274306338	21.882276121006726	204.5569458969985
4.08432717499025	1076.4916061870667	1090.5796607011455	1345.1850713802464	1344.2102402890866	1490.2408896351672	1480.8210082045237	1637.0497508014741	1618.9835590727978	1919.5596319897402	1884.780566189767	0.19585067182841862	0.1855547140817986	21.89835457217123	205.9407000420615	21.746797993517248	204.51541118102614
4.108937300839158	1076.9033708800262	1090.9949178398967	1345.6785696000948	1344.7025743228069	1490.778127817603	1481.3545319410166	1637.6311373368553	1619.5586357355073	1920.225888018808	1885.4355006968865	0.19583904693058457	0.18554374087110462	21.762338662130787	205.8947380881291	21.612024563528394	204.47261632839218
4.133695715076422	1077.314490078485	1091.4095656895056	1346.1717566332827	1345.194616406752	1491.3152444069933	1481.887942372439	1638.212597011852	1620.1337822459175	1920.892593969406	1886.0908593281874	0.19582770408458908	0.18553303389391218	21.62703048800904	205.8474814980873	21.477951447606756	204.4285461124382
4.15860331121418	1077.7249590659733	1091.8235996525873	1346.6646285988877	1345.6863627383123	1491.852236005454	1482.4212361513953	1638.794126927688	1620.7089957259452	1921.5597479111216	1886.7466401158767	0.19581664408735205	0.18552259390295575	21.492425639768044	205.7989147005137	21.344574284452392	204.38318512000842
4.183660988148428	1078.1347730870175	1092.2370150930076	1347.1571815756097	1346.177809474883	1492.3890991742317	1482.954409890034	1639.3757241442925	1621.2842732566478	1922.2273478714717	1887.402841050568	0.1958058677394341	0.18551242165439527	21.358519729838008	205.7490219353349	21.211888734887907	204.33651774993632
4.208869650191461	1078.543927346741	1092.6498073354817	1347.6494116013077	1346.6689527334024	1492.9258304332054	1483.4874601595536	1639.9573856797679	1621.859611877698	1922.8953918353097	1888.0594600806962	0.19579537584505488	0.1855025179078345	21.225308393044543	205.69778725208016	21.079890481909388	204.2885282136267
4.2342302071045115	1078.9524170104705	1093.0619716651784	1348.1413146725379	1347.1597885898939	1493.4624262603945	1484.0203834897172	1640.539108509866	1622.4350085868687	1923.5638777442366	1888.716495111941	0.1957851692121157	0.18549288342634287	21.09278728621939	205.6451945057488	20.948575230180722	204.2392005280126
4.259743574130585	1079.360237203315	1093.4735033272968	1348.6328867440668	1347.6503130789783	1493.9988830914322	1484.553176368325	1641.1208895674272	1623.0104603394716	1924.232803495968	1889.3739440066038	0.19577524865221752	0.18548351897647014	20.96095208816041	205.59122735494748	20.81793870609181	204.18851851625368
4.285410672027485	1079.767383009769	1093.8843975266689	1349.1241237284055	1348.1405221934153	1494.5351973190695	1485.085835240729	1641.702725741848	1623.58596404784	1924.9021669437445	1890.0318045830275	0.195765614980682	0.1854744253282677	20.829798499598837	205.535869260435	20.687976657703985	204.13646580517525
4.311232427101037	1080.173849473284	1094.2946494273262	1349.6150214953104	1348.6304118836017	1495.071365292638	1485.6183565092942	1642.284613878509	1624.1615165807546	1925.571965895683	1890.6900746149572	0.19575626901657153	0.18546560325530623	20.69932224294098	205.47910348209552	20.558684854448074	204.08302582177566
4.337209771238533	1080.5796315958594	1094.7042541520916	1350.105575871309	1349.119978057099	1495.6073833175385	1486.1507365328955	1642.8665507782284	1624.737114762909	1926.2421981141679	1891.348751830943	0.1957472115827087	0.18545705353469663	20.569519062224572	205.42091307672672	20.430059087120753	204.02818179200403
4.363343641942354	1080.984724337608	1095.113206782139	1350.5957826391857	1349.609216578126	1496.143247654694	1486.6829716263715	1643.4485331966764	1625.312755374327	1926.9128613151902	1892.0078339136894	0.19573844350569858	0.18544877694710687	20.440384722867748	205.36128089489648	20.302095167611697	203.97191673715133
4.389634982363801	1081.3891226163346	1095.5215023565727	1351.0856375374942	1350.0981232670686	1496.6789545200204	1487.2150580600019	1644.0305578438101	1625.8884351498073	1927.5839531677132	1892.6673184994318	0.19572996561594755	0.1854407742767838	20.311915011647216	205.3001895797206	20.174788928954513	203.91421347280266
4.416084741337141	1081.7928213070945	1095.9291358719813	1351.575136260039	1350.586693899966	1497.2145000838716	1487.7469920589576	1644.612621383281	1626.464150778335	1928.2554712930068	1893.3272031772806	0.19572177874768548	0.1854330463115709	20.18410573649453	205.23762156290468	20.04813622502843	203.85505460487911
4.442693873413836	1082.1958152417596	1096.3361022820034	1352.0642744553659	1351.0749242080024	1497.749880470493	1488.2787698027562	1645.194720431847	1627.0398989025005	1928.9274132639862	1893.9874854885732	0.19571388373898518	0.18542559384292778	20.056952726437885	205.1735590636381	19.9221329305401	203.79442252818262
4.469463338897009	1082.5980992085722	1096.7423964968773	1352.5530477262419	1351.562809876989	1498.285091757459	1488.8103874247051	1645.7768515587748	1627.6156761179109	1929.5997766045373	1894.6481629262084	0.19570628143178487	0.1854184176659521	19.930451831329265	205.10798408457777	19.79677494079806	203.73229942307808
4.49639410387609	1082.9996679516955	1097.1480133829884	1353.0414516291244	1352.0503465468369	1498.8201299751045	1489.3418410113395	1646.3590112852285	1628.191478972582	1930.27255878883	1895.3092329339722	0.19569897267190836	0.18541151857939553	19.804598921840807	205.04087841010187	19.67205817161812	203.66866725316504
4.523487140261684	1083.4005161707616	1097.5529477624164	1353.5294816736337	1352.5375298110293	1499.3549911059554	1489.8731266018533	1646.941196083662	1628.7673039663405	1930.9457572406332	1895.9706929058627	0.1956919583090871	0.18540489738568824	19.679389889333834	204.97222360398155	19.54797855927245	203.60350776318228
4.550743425820648	1083.8006385204117	1097.957194412471	1354.0171333220105	1353.0243552160825	1499.889671084147	1490.4042401875258	1647.5234023771927	1629.3431475502034	1931.6193693326088	1896.6325401853987	0.19568523919698083	0.1853985548909562	19.554820645626023	204.90200100565562	19.424532060216734	203.53680247545708
4.578163944211368	1084.2000296098315	1098.360748065226	1354.5044019885709	1353.510818261004	1500.4241657948344	1490.9351777111347	1648.1056265389727	1629.9190061257573	1932.293392385603	1897.2947720649195	0.19567881619319935	0.18539249190504156	19.430887122955028	204.83019172842614	19.30171465109015	203.46853268763516
4.605749685019276	1084.5986840022842	1098.763603407049	1354.9912830391575	1353.9969143967444	1500.9584710736024	1491.4659350663715	1648.6878648915565	1630.4948760445316	1932.9678236679304	1897.9573857848843	0.19567269015932492	0.18538670924152403	19.30758527386206	204.75677665666444	19.179522328555322	203.39867947087623
4.633501643792551	1084.9965962146364	1099.1657550781229	1355.4777717905793	1354.4826390256392	1501.4925827058617	1491.996508097243	1649.2701137062522	1631.070753607358	1933.6426603946466	1898.620378533153	0.19566686196093325	0.18538120771774075	19.184911070951784	204.68173644249327	19.05795110910185	203.3272236654302
4.6614208220780515	1085.3937607168768	1099.5671976719634	1355.9638635100462	1354.9679875008474	1502.0264964262396	1492.5268925974651	1649.8523692024685	1631.646635063726	1934.3178997268058	1899.2837474442604	0.1956613324676156	0.18537598815480708	19.062860506834113	204.60505150287645	18.936997028988117	203.25414587848354
4.689508227457455	1085.7901719316324	1099.9679257349317	1356.4495534145976	1355.4529551257804	1502.560207917963	1493.0570843098537	1650.4346275470534	1632.2225166111275	1934.9935387707162	1899.9474895986818	0.1956561025530012	0.18537105137763724	18.9414295940187	204.5267020178144	18.81665614409576	203.1794264820055
4.717764873583629	1086.18582423368	1100.3679337657425	1356.9348366705271	1355.937537153531	1503.0937128122391	1493.5870789257065	1651.0168848536307	1632.7983943944002	1935.669574577189	1900.6116020220936	0.19565117309478042	0.1853663982149653	18.820614364794892	204.44666792696808	18.696924529798707	203.10304560913937
4.746191780217212	1086.58071194945	1100.7672162149636	1357.4197083927947	1356.4217287862843	1503.62700668762	1494.1168720841738	1651.5991371819146	1633.3742645050518	1936.3460041407645	1901.276081684615	0.1956465449747245	0.18536202949936623	18.700410871027998	204.36492892593378	18.577798280868592	203.02498315175762
4.774789973263409	1086.9748293565253	1101.1657674845144	1357.9041636444365	1356.9055251747347	1504.1600850693658	1494.6464593716296	1652.1813805370307	1633.950122980588	1937.022824398942	1901.9409255000494	0.19564221907871152	0.18535794606727718	18.580815184079256	204.28146446449682	18.45927351132923	202.9452187572606
4.803560484809025	1087.3681706831342	1101.5635819271529	1358.3881974359645	1357.3889214174833	1504.6929434287968	1495.175836321025	1652.763610868816	1634.5259658038212	1937.7000322313893	1902.6061303251065	0.195638196296746	0.18535414875901904	18.461823394714884	204.1962537431391	18.34134635430746	202.86373182566604
4.832504353159697	1087.7607301076428	1101.9606538459645	1358.8718047247635	1357.87191256044	1505.225577182642	1495.7049984112437	1653.345824071122	1635.1017889021791	1938.3776244591527	1903.2716929586275	0.19563447752298424	0.1853506384188166	18.343431612946006	204.1092757100705	18.224012961982226	202.78050150728086
4.861622622877388	1088.1525017580323	1102.3569774938383	1359.3549804144773	1358.3544935962104	1505.7579816923744	1496.2339410664429	1653.9280159811003	1635.677588147001	1939.0555978438465	1903.937610140788	0.19563106365575564	0.18534741589482198	18.225635967941344	204.02050905878423	18.10726950539538	202.69550669856835
4.890916344818065	1088.5434797113812	1102.7525470729424	1359.8377193543884	1358.836659463479	1506.2901522635452	1496.7626596553894	1654.5101823784837	1636.2533593528253	1939.733949086841	1904.6038785522958	0.19562795559758697	0.18534448203913503	18.108432607772556	203.92993222299265	17.99111217430618	202.6087260392378
4.9203865761696335	1088.9336579933297	1103.1473567341864	1360.320016338788	1359.3184050463797	1506.8220841450957	1497.2911494907823	1655.0923189848522	1636.829098276664	1940.4126748284252	1905.2704948135752	0.19562515425522514	0.1853418377078256	17.99181769946881	203.83752337581245	17.8755371771731	202.52013791026548
4.950034380490085	1089.323030577553	1103.5414005766922	1360.8018661063481	1359.799725173873	1507.3537725286842	1497.8194058285803	1655.6744214629034	1637.4048006172834	1941.0917716469855	1905.937455483952	0.1956226605396604	0.1853394837609557	17.875787428867625	203.74326042627217	17.7605407410083	202.42972043016925
4.979860827745887	1089.7115913852142	1103.9346726472397	1361.283263339474	1360.2806146190972	1507.8852125479823	1498.3474238673064	1656.2564854156985	1637.9804620144564	1941.7712360581456	1906.604757060813	0.19562047536615013	0.18533742106260154	17.76033800033474	203.64712101442274	17.646119111148437	202.33745145099238
5.009866994350591	1090.0993342844226	1104.3271669397243	1361.7642026636556	1360.7610680987268	1508.416399277974	1498.8751987473509	1656.8385063859103	1638.556078048218	1942.4510645139105	1907.2723959787634	0.19561859965424425	0.18533565048087514	17.64546563685144	203.54908251017332	17.532268551283778	202.24330855655717
5.040053963203681	1090.4862530896792	1104.718877394596	1362.244678646814	1361.2410802723152	1508.9473277342481	1499.4027255502697	1657.4204798550543	1639.1316442381103	1943.1312534018007	1907.9403686087742	0.19561703432780517	0.18533417288794865	17.53116657971259	203.4491220083437	17.418985343218083	202.14726905792486
5.070422823729659	1090.872341561315	1105.1097978982957	1362.7246857986288	1361.7206457416303	1509.4779928722696	1499.9299992980627	1658.0024012427134	1639.7071560424097	1943.8117990439625	1908.6086712573097	0.19561578031503682	0.18533298916007515	17.417437088573934	203.34721632674336	17.30626578684314	202.04930999077624
5.100974671917351	1091.2575934049344	1105.4999222826932	1363.2042185698758	1362.199759049991	1510.0083895866628	1500.4570149524588	1658.5842659057585	1640.2826088573602	1944.492697696288	1909.2773001654598	0.1956148385485047	0.18533210017761165	17.304273441252008	203.2433420025627	17.19410620000781	201.9494081128505
5.131710610359471	1091.6420022708369	1105.8892443245045	1363.6832713517385	1362.6784146815826	1510.5385127104641	1500.9837674141795	1659.1660691375487	1640.8579980163815	1945.1739455475006	1909.9462515080456	0.19561420996516324	0.18533150682504246	17.191671933527687	203.13747528730892	17.082502918310638	201.84753989829915
5.1626317482924104	1092.0255617534438	1106.2777577447132	1364.1618384751218	1363.156607060771	1511.0683570143797	1501.5102515221974	1659.7478061671275	1641.4333187892748	1945.8555387182446	1910.61552139272	0.1956138955063783	0.18533120999100283	17.079628879160737	203.02959214581642	16.971452295052586	201.74368153640535
5.193739201636265	1092.4082653907121	1106.6654562079825	1364.6399142099558	1363.634330551412	1511.5979172060295	1502.036462052989	1660.3294721584105	1642.008566381419	1946.5374732601563	1911.285105859057	0.19561389611795318	0.18533121056830018	16.96814060980978	202.91966825223062	16.860950701255206	201.6378089286154
5.225034093035115	1092.7901066635513	1107.0523333220663	1365.1174927644968	1364.111579456151	1512.1271879291887	1502.5623937197815	1660.911062209367	1642.583735932962	1947.2197451549353	1911.9550008776387	0.1956142127501525	0.1853315094539391	16.857203474726703	202.80767898523482	16.750994525315036	201.52989768283442
5.256517551897525	1093.1710789952178	1107.4383826371968	1365.594568284603	1364.5883480157038	1512.6561637630032	1503.0880411717742	1661.4925713511745	1643.158822517985	1947.9023503133778	1912.6252023491036	0.195614846357729	0.18533210754914523	16.74681384066207	202.69359942380106	16.641580172894464	201.41992310993373
5.288190714437326	1093.5511757507156	1107.823597645484	1366.0711348530183	1365.064630408142	1513.1848392212116	1503.6133989933664	1662.0739945473777	1643.7338211436702	1948.5852845744203	1913.2957061032107	0.19561579789994635	0.18533300575938644	16.636968092028837	202.57740434794687	16.532704067027225	201.30786022299435
5.320054723714605	1093.9303902361933	1108.2079717803042	1366.54718648865	1365.5404207481722	1513.7132087513612	1504.1384617033766	1662.655326693044	1644.308726749467	1949.268543704174	1913.966507897885	0.19561706834060663	0.18533420499439984	16.52766263052399	202.45906823070254	16.424362647903763	201.19368373183534
5.352110729676963	1094.3087156983174	1108.591498415672	1367.022717145819	1366.0157130863904	1514.2412667339931	1504.6632237542403	1663.2365626138837	1644.8835342062227	1949.9521233949251	1914.637603418241	0.19561865864807446	0.1853357061682132	16.418893875033973	202.33856523630675	16.316552372678416	201.07736803905573
5.384359889201005	1094.6861453236595	1108.9741708656193	1367.497720713522	1366.4905014085448	1514.769007481842	1505.1876795312094	1663.8176970653863	1645.458238315326	1950.636019264143	1915.308988275602	0.19562056979530343	0.1853375101991705	16.31065826159829	202.21586921566632	16.209269715385744	200.95888723648386
5.41680336613411	1095.0626722380564	1109.3559823835515	1367.9721910146677	1366.9647796347745	1515.296425239005	1505.7118233515305	1664.398724731922	1646.0328338078207	1951.3202268534587	1915.9806580065003	0.1956228027598622	0.18533961800995546	16.202952243285836	202.09095370362047	16.10251116690779	200.83821510220878
5.44944233133642	1095.4382895059853	1109.7369261616168	1368.446121805323	1367.4385416188593	1515.8235141801215	1506.2356494636308	1664.9796402258573	1646.6073153435314	1952.0047416276536	1916.6526080716828	0.19562535852395946	0.1853420305276162	16.095772290082095	201.96379191509914	15.996273234850378	200.71532509714598
5.482277962723094	1095.8129901299094	1110.1169953300493	1368.9195067739295	1367.9117811474391	1516.3502684095247	1506.759152046276	1665.5604380866369	1647.1816775101556	1952.6895589736073	1917.324833855076	0.19562823807447158	0.1853447486835902	15.989114888699987	201.83435673941858	15.890552443292108	200.590190358751
5.515311445306831	1096.186767049633	1110.4961829565136	1369.3923395405252	1368.384491939235	1516.8766819603914	1507.2823252077253	1666.1411127798651	1647.755914822355	1953.3746741992513	1917.9973306627573	0.1956314424029683	0.18534777341372893	15.882976542616234	201.7026207393501	15.785345332889847	200.46278370043729
5.548543971240616	1096.5596131416457	1110.8744820454467	1369.8646136559582	1368.8566676442688	1517.402748793887	1507.8051629848849	1666.721658696383	1648.3300217208437	1954.0600825325096	1918.6700937219168	0.1956349725057389	0.18535110565832205	15.777353771885828	201.56855614541564	15.680648460653174	200.33307760593016
5.581976739860765	1096.931521218453	1111.251885537382	1370.3363226010783	1369.3283018430543	1517.9284627982886	1508.3276593424346	1667.3020701513162	1648.9039925714471	1954.7457791202119	1919.3431181797866	0.19563882938381957	0.1853547463621238	15.672243112901924	201.43213485076558	15.576458399733383	200.201044224028
5.615610957730194	1097.302484027904	1111.6283863082724	1370.8074597859281	1369.7993880457936	1518.4538177881002	1508.8498081719542	1667.8823413831246	1649.47782166416	1955.4317590270014	1920.016399102568	0.19564301404302126	0.18535869647437644	15.567641118490428	201.29332840931602	15.47277173951079	200.06665536714718
5.649447838681973	1097.6724942525152	1112.0039771688057	1371.2780185489273	1370.269919691561	1518.978807503168	1509.371603291041	1668.4624665526367	1650.0515032121978	1956.1180172342363	1920.689931474353	0.1956475274939539	0.18536295694883864	15.463544357808132	201.15210803231457	15.369585085474682	199.92988250718918
5.6834886038631165	1098.0415445087858	1112.3786508637152	1371.7479921560453	1370.73989014748	1519.503425607776	1509.8930384424154	1669.0424397420786	1650.6250313510286	1956.8045486388676	1921.3637101960217	0.19565237075205705	0.185367528743807	15.359949416058953	201.00844458129723	15.26689505896502	199.79069676925428
5.717734481778674	1098.4096273464957	1112.7524000710716	1372.2173737999549	1371.2092927078793	1520.0276656897277	1510.414107293007	1669.6222549540746	1651.1984001373914	1957.4913480522998	1922.0377300841221	0.1956575448376259	0.18537241282214584	15.256852894450276	200.86230856523616	15.164698297125142	199.6490689284983
5.75218670833605	1098.7767352480087	1113.1252174015797	1372.6861565991906	1371.6781205934512	1520.5515212594228	1510.9348034330399	1670.2019061106507	1651.771603548308	1958.1784101992469	1922.7119858697456	0.195663050775838	0.18537761015131027	15.154251410178404	200.71367013733834	15.062991452876304	199.504969406873
5.786846526889619	1099.1428606275633	1113.4970953978625	1373.154333597288	1372.1463669503976	1521.0749857489247	1511.455120375107	1670.7813870522223	1652.3446354800844	1958.8657297165687	1923.3864721973873	0.19566888959678272	0.1853831217033744	15.052141596279398	200.56249909027247	14.96177119477943	199.35836826835293
5.821715188285586	1099.507995830554	1113.8680265337362	1373.621897761917	1372.6140248495615	1521.5980525110122	1511.9750515532273	1671.3606915365674	1652.9174897472926	1959.5533011520952	1924.0611836237833	0.1956750623354887	0.1853889484550555	14.950520101425354	200.40876485046465	14.861034206845943	199.209235213988
5.856793950907131	1099.8721331328043	1114.2380032134752	1374.0888419839996	1373.08108728555	1522.1207148182164	1512.4945903218932	1671.9398132377846	1653.490160081743	1960.2411189634277	1924.7361146167434	0.19568157003195158	0.18539509138774213	14.84938358994259	200.25243647571187	14.760777188541397	199.05753957817797
5.892084080719833	1100.2352647398375	1114.607017771079	1374.5551590768277	1373.5475471758534	1522.6429658618595	1513.013729955112	1672.5187457452498	1654.062640131452	1960.9291775167408	1925.4112595539636	0.19568841373116394	0.18540155148752085	14.74872874168068	200.09348264953587	14.660996854610858	198.90325032407418
5.927586851317345	1100.597382786132	1114.9750624695166	1375.0208417751564	1374.013397359941	1523.1647987510648	1513.5324636454259	1673.097482562541	1654.6349234595796	1961.6174710855478	1926.08661272182	0.19569559448314175	0.18540832974520158	14.648552251856017	199.931871677225	14.561689935042523	198.7463360398542
5.963303543967366	1100.958479334375	1115.3421294999778	1375.485882734304	1374.4786305983646	1523.6862065117718	1514.0507845029363	1673.6760171063743	1655.2070035433767	1962.3059938494757	1926.7621683141638	0.19570311334295495	0.1854154271563456	14.548850831048185	199.76757148187608	14.46285317496222	198.58676493394887
5.999235447657878	1101.3185463747056	1115.7082109811033	1375.9502745292257	1374.9432395718318	1524.207182085727	1514.5686855542974	1674.254342705505	1655.7788737730991	1962.994739893003	1927.4379204310792	0.1957109713707553	0.185422844721293	14.449621204970754	199.60054959799163	14.364483334418765	198.42450482893037
6.035383859143656	1101.6775758239444	1116.073298958212	1376.4140096535832	1375.4072168802818	1524.7277183294657	1515.08615974171	1674.8324525996252	1656.3505274509193	1963.6837032041894	1928.1138630776393	0.1957191696318065	0.18543058344518995	14.350860114420357	199.4307731683366	14.266577188354859	198.25952315871837
6.071750082993084	1102.035559524825	1116.4373854025218	1376.8770805188049	1375.8705550419463	1525.2478080132857	1515.6031999218983	1675.4103399382489	1656.9219577898202	1964.3728776733935	1928.7899901626413	0.19572770919651347	0.1854386443380147	14.252564315254858	199.258208939631	14.169131526607089	198.09178696398158
6.108335431635222	1102.392489245209	1116.8004622103592	1377.3394794531362	1376.333246492401	1525.7674438202073	1516.119798865082	1675.987997779583	1657.4931579124839	1965.062257091972	1929.4662954973346	0.195736591140451	0.18544702841460814	14.154730578226008	199.0828232569038	14.072143153691286	197.92126288701547
6.145141225407182	1102.7483566772978	1117.1625212023607	1377.8011987006728	1376.7952835836036	1526.2866183449182	1516.635949253926	1676.5654190893817	1658.0641208501545	1965.7518351509593	1930.142772794118	0.1957458165443947	0.18545573669469897	14.057355688830285	198.90458205895266	13.9756088887043	197.747917166329
6.182168792601758	1103.1031534368306	1117.523554122665	1378.2622304203874	1377.256658582922	1526.8053240927068	1517.1516436824832	1677.142596739787	1658.6348395414975	1966.4416054397345	1930.8194156652346	0.19575538649435034	0.18546477020293411	13.960436447236134	198.72345087269787	13.879525565225777	197.57171563233715
6.2194194695153895	1103.4568710622755	1117.8835526380944	1378.7225666851423	1377.7173636721484	1527.3235534783817	1517.666874655121	1677.7195235081563	1659.2053068314342	1967.1315614446642	1931.4962176214362	0.19576530208158419	0.18547412996890503	13.863969668313075	198.53939481062116	13.783890031318151	197.3926237031701
6.256894600496366	1103.8095010140182	1118.2425083373378	1379.1821994806987	1378.1773909465128	1527.8412988251887	1518.1816345854465	1678.2961920758833	1659.7755154699807	1967.8216965477454	1932.1731720706525	0.1957755644026535	0.18548381702717734	13.767952181373403	198.3523785637808	13.688699149301101	197.2106063789688
6.294595537993358	1104.1610346735292	1118.6004127301055	1379.6411207046979	1378.6367324136659	1528.358552363695	1518.6959157951976	1678.8725950271858	1660.3454581110489	1968.5120040252075	1932.8502723166143	0.1957861745594377	0.18549383241732018	13.672380830070324	198.1623663965729	13.593949795715162	197.02562823652988
6.332523642604218	1104.511463342535	1118.9572572462946	1380.0993221656502	1379.0953799926695	1528.8753062306785	1519.2097105131443	1679.4487248478993	1660.9151273112511	1969.2024770461167	1933.5275115574873	0.1957971336591677	0.18550417718393286	13.577252472456166	197.96932214364642	13.499638861248968	196.83765342616243
6.370680283125076	1104.860778242172	1119.313033235134	1380.5567955818985	1379.5533255129646	1529.3915524679971	1519.7230108739602	1680.0245739242444	1661.4845155286855	1969.8931086709558	1934.2048828844725	0.19580844281445856	0.18551485237667636	13.482563980753184	197.7732092034421	13.405763250601012	196.64664566412102
6.40906683659976	1105.2089705121336	1119.6677319643209	1381.0135325805752	1380.0105607133285	1529.907283021441	1520.2358089170893	1680.6001345415796	1662.0536151217007	1970.5838918501806	1934.8823792803914	0.19582010314333917	0.18552585905030097	13.388312241251697	197.57399053202244	13.312319882366864	196.45256822911324
6.447684688369473	1105.5560312098078	1120.0213446191515	1381.469524696544	1380.467077240821	1530.4224897395752	1520.748096585593	1681.1753988831438	1662.6224183476518	1971.274819422765	1935.5599936182575	0.19583211576928616	0.18553719826467663	13.294494154328277	197.37162864097627	13.219305689039174	196.2553839571192
6.486535232122802	1105.9019513094092	1120.3738623016422	1381.9247633713387	1380.922866649724	1530.937164372575	1521.2598657249944	1681.7503590287834	1663.190917361646	1971.9658841147354	1936.237718659834	0.19584448182125253	0.18554887108482285	13.201106634252938	197.1660855889786	13.126717616833048	196.05505523545435
6.525619869945995	1106.2467217010937	1120.725276029635	1382.3792399520719	1381.3779204004543	1531.4512985710285	1521.7711080820925	1682.3250069536537	1663.7591042152544	1972.657078537662	1936.9155470541536	0.19585720243370203	0.18556087858093767	13.108146609087271	196.9573229777743	13.03455262557327	195.851543997298
6.564940012373588	1106.590333190073	1121.075576735903	1382.8329456903532	1381.8322298584824	1531.9648838847497	1522.2818153037786	1682.8993345269228	1664.3269708552316	1973.3483951871606	1937.5934713360484	0.19587027874663976	0.1855732218284274	13.015611020673532	196.74530194699764	12.942807688672474	195.64481171703665
6.604497078439295	1106.9327764957093	1121.4247552672352	1383.2858717411748	1382.2857862932217	1532.4779117615542	1522.791978935826	1683.4733335104393	1664.8945091222024	1974.0398264413527	1938.2714839246348	0.19588371190564483	0.18558590190793914	12.92349682445274	196.529983167944	12.851479793003818	195.4348194047343
6.644292495727218	1107.274042250612	1121.7728023835225	1383.7380091617986	1382.7385808769188	1532.9903735460398	1523.301590421677	1684.0469955574026	1665.4617107493427	1974.7313645593222	1938.9495771218012	0.1958975030619036	0.1855989199053886	12.831800989391922	196.3113268382731	12.760565938766376	195.22152759949677
6.684327700423376	1107.6141209997102	1122.1197087568212	1384.1893489106187	1383.1906046835159	1533.502260478334	1523.8106411011986	1684.6203122110005	1666.0285673610338	1975.4230016795384	1939.6277431106541	0.19591165337224256	0.18561227691199342	12.740520498005935	196.0892926779925	12.670063139514241	195.00489636597922
6.724604137367524	1107.9530031993359	1122.4654649704248	1384.6398818460304	1383.6418486875243	1534.0135636928537	1524.319122209452	1685.1932749030511	1666.5950704715221	1976.1147298182823	1940.3059739539792	0.1959261639991592	0.18562597402430153	12.649652346095536	195.86383992101764	12.579968421970989	194.7848852875759
6.76512326010531	1108.29067921627	1122.8100615179003	1385.0895987252543	1384.0923037628513	1534.5242742170108	1524.8270248754102	1685.7658749525983	1667.1612114835289	1976.8065408680163	1940.9842615926361	0.19594103611085836	0.18564001234422403	12.559193542700086	195.63492731092265	12.490278825905989	194.5614534597844
6.805886530940724	1108.6271393268064	1123.1534888021401	1385.538490203183	1384.5419606816465	1535.0343829699466	1525.334340120696	1686.3381035645264	1667.7269816868793	1977.4984265957783	1941.6625978439824	0.19595627088128387	0.1856543929790665	12.469141110152123	195.40251309628366	12.400991404163506	194.33455948659685
6.846895420988873	1108.9623737157826	1123.495737134385	1385.986546831186	1384.990810113113	1535.543880761215	1525.8410588582785	1686.909951828124	1668.2923722570865	1978.1903786415155	1942.3409744002365	0.19597186949015175	0.1856691170415587	12.379492083742662	195.16655502218055	12.312103222440783	194.10416147229262
6.888151410229076	1109.2963724756153	1123.836796733244	1386.4337590559155	1385.438842622311	1536.0527582894713	1526.34717189117	1687.481410715653	1668.8573742539343	1978.882388516422	1943.0193828268484	0.1959878331229849	0.1856841856498891	12.290243511844892	194.92701032652985	12.22361135932806	193.87021701812046
6.92965598755826	1109.6291256053182	1124.1766577237054	1386.8801172180954	1385.8860486689548	1536.5610061411387	1526.8526699111032	1688.0524710808966	1669.4219786200413	1979.5744476012521	1943.6978145608389	0.19600416297114948	0.18569959992773538	12.201392455732275	194.6838357335073	12.13551290615942	193.63268321473151
6.971410650844719	1109.9606230095126	1124.515310136133	1387.325611551298	1386.332418606186	1537.068614789059	1527.3575434971906	1688.62312365768	1669.9861761794014	1980.266547144604	1944.376260909117	0.19602086023188428	0.18571536100429598	12.112935989451216	194.43698744638823	12.047804966838157	193.39151663542725
7.01341690698215	1110.2908544974225	1124.85274390525	1387.7702321806964	1386.7779426793325	1537.5755745911256	1527.8617831145648	1689.1933590583806	1670.5499576359075	1980.9586782611839	1945.0547130467767	0.19603792610834042	0.18573147001432444	12.024871199831978	194.1864211432403	11.960484657913184	193.14667333220132
7.055676271944047	1110.6198097818688	1125.1889488691218	1388.2139691218238	1387.2226110246677	1538.0818757889092	1528.3653791130187	1689.7631677724266	1671.1133135718694	1981.6508319300644	1945.7331620153827	0.19605536180961303	0.1857479280981598	11.937195186350436	193.93209196970565	11.873549108440784	192.89810882875463
7.098190270838397	1110.9474784782399	1125.5239147681145	1388.656812279294	1387.6664136681356	1538.5875085062542	1528.8683217256087	1690.3325401647614	1671.6762344464971	1982.3429989928961	1946.4115987212192	0.19607316855077744	0.1857647364017617	11.849905061015306	193.67395453265635	11.78699545980271	192.64577811356867
7.1409604379627405	1111.2738501034632	1125.8576312438536	1389.0987514455271	1388.1093405240767	1539.0924627478705	1529.3706010672577	1690.9014664743067	1672.2387105943792	1983.0351701521188	1947.0900139335306	0.1960913475529248	0.18578189607674248	11.762997948324482	193.41196289437357	11.700820865738933	192.3896356340847
7.183988316859528	1111.5989140749557	1126.1900878381623	1389.539776299447	1388.551381393929	1539.5967283979007	1529.8722071333307	1691.4699368123936	1672.8007322239312	1983.7273359691364	1947.768398282729	0.19610990004319767	0.18579940828039987	11.676470985126798	193.14607056521345	11.615022492147546	192.1296352900099
7.227275460371831	1111.9226597095692	1126.5212739919937	1389.9798764051716	1388.992525964919	1540.1002952184722	1530.3731297981994	1692.03794116118	1673.362289415835	1984.4194868624722	1948.4467422585858	0.1961288272548248	0.1858172741757522	11.590321320640214	192.87623049906688	11.52959751718663	191.86573042871896
7.270823430699384	1112.245076222528	1126.851179044356	1390.4190412106898	1389.4327638087436	1540.6031528482424	1530.8733588137968	1692.6054693720603	1673.9233721214614	1985.1116131059168	1949.1250362084104	0.1961481304271597	0.1858354949315706	11.504546116266283	192.60239508503582	11.44454313098322	191.59787383611547
7.31463379945495	1112.5661527263417	1127.1797922312114	1390.8572600465118	1389.8720843802205	1541.105290800905	1531.372883808132	1693.172511164028	1674.4839701612575	1985.8037048266194	1949.8032703351796	0.19616781080571363	0.18585407172241433	11.419142545517388	192.32451614085585	11.359856535640574	191.3260177311604
7.358708147721062	1112.8858782297225	1127.50710268438	1391.29452212432	1390.310477015943	1541.6066984637046	1531.8716942838175	1693.7390561220527	1675.0440732231375	1986.4957520031965	1950.4814346956757	0.19618786964219548	0.1858730057286642	11.334107793980365	192.0425449073664	11.275534945209074	191.05011376034236
7.403048066107065	1113.2042416364777	1127.8330994304197	1391.7308165355894	1390.7479309329	1542.10736509591	1532.3697796165548	1694.3050936954073	1675.6036708608312	1987.187744463779	1951.1595191985755	0.19620830819454624	0.18589229813655728	11.249439059196447	191.75643204088556	11.191575585504324	190.77011298935395
7.447655154806527	1113.5212317444016	1128.1577713895028	1392.1661322502064	1391.1844352271003	1542.6072798272912	1532.8671290536183	1694.8706131960014	1676.1627524922365	1987.879671884066	1951.8375136025356	0.1962291277269776	0.18591195013822226	11.165133550599421	191.46612760709831	11.107975694070774	190.48596589674708
7.49253102365499	1113.8368372441453	1128.481107374271	1392.6004581150573	1391.6199788721608	1543.1064316565605	1533.3637317123073	1695.4356037966713	1676.7213073977282	1988.5715237853333	1952.5154075142364	0.19625032951000887	0.18593196293171402	11.081188489413762	191.17158107284922	11.024732520105317	190.1976223672973
7.537677292188054	1114.1510467180829	1128.80309608869	1393.0337828526144	1392.0545507178963	1543.604809449808	1533.859576578396	1696.0000545294681	1677.2793247184673	1989.2632895324305	1953.1931903864195	0.19627191482050443	0.1859523377210489	10.997601108585513	190.87274130096193	10.94184332439545	189.90503168583382
7.583095589699846	1114.4638486391607	1129.1237261268816	1393.4660950594966	1392.4881394888816	1544.1024019389115	1534.3546525045529	1696.563954283915	1677.8367934546757	1989.9549583317441	1953.8708515158858	0.1962938849417124	0.1859730757162398	10.914368652749545	190.56955654214835	10.85930537922468	189.60814252897399
7.628787555301809	1114.7752313697383	1129.4429859719496	1393.8973832050208	1392.9207337830048	1544.5991977199358	1534.8489482087477	1697.1272918052503	1678.3937024639017	1990.646519229148	1954.5483800414831	0.19631624116330185	0.18599417813333316	10.83148837801491	190.2619744273834	10.777115968208818	189.30690295790555
7.674754837981857	1115.0851831604086	1129.7608639947873	1394.3276356297256	1393.3523220699947	1545.0951852514972	1535.3424522726336	1697.6900556926369	1678.9500404592502	1991.3379611079056	1955.2257649420505	0.19633898478140202	0.18601564619444355	10.748957552015781	189.9499419616186	10.695272386368742	189.0012604126823
7.720999096663877	1115.393692148821	1130.0773484528816	1394.7568405438958	1393.7828926899444	1545.5903528531342	1535.835153139923	1698.2522343973715	1679.505796007611	1992.0292726865791	1955.9029950343593	0.19636211709864013	0.1860374811277911	10.666773453816859	189.63340551703004	10.61377193998851	188.6911617044243
7.767522000267617	1115.7007463584757	1130.3924274890944	1395.1849860260534	1394.2124338518086	1546.0846887036334	1536.3270391147307	1698.8138162210546	1680.0609575278495	1992.720442516884	1956.580058971014	0.19638563942418252	0.18605968416773674	10.584933373724198	189.31231082306476	10.53261194642073	188.37655300612096
7.814325227768903	1116.006333697512	1130.7060891304338	1395.6120600214374	1394.6409336318807	1546.5781808393508	1536.818098359901	1699.3747893137408	1680.61551328898	1993.4114589815265	1957.2569452383254	0.1964095530737715	0.18608225655482113	10.50343461333432	188.98660296184244	10.451789734182967	188.05737984762527
7.861410468260233	1116.3104419574902	1131.0183212868194	1396.0380503404729	1395.0683799722678	1547.0708171525127	1537.308318895324	1699.935141672078	1681.1694514083258	1994.1023102920244	1957.9336421541723	0.1964338593697657	0.186105199535799	10.422274485448725	188.6562263603555	10.371302642866794	187.73358710866887
7.908779421011744	1116.6130588121518	1131.3291117498272	1396.462944657216	1395.4947606793362	1547.5625853894965	1537.7976885962282	1700.494861137419	1681.7227598496518	1994.7929844864934	1958.6101378658295	0.19645855964118128	0.18612851436367908	10.341450313891983	188.3211247806321	10.291148022921334	187.40511900850106
7.956433795532517	1116.9141718161666	1131.638448191418	1396.8867305077772	1395.9200634221368	1548.0534731490789	1538.2861951914401	1701.053935393898	1682.2754264212638	1995.4834694273939	1959.2864203477561	0.1964836552237296	0.18615220229775903	10.260959433491735	187.98124131327495	10.211323235645978	187.07191909913672
8.004375311632296	1117.2137684038735	1131.9463181626631	1397.3093952887384	1396.344275730823	1548.5434678806862	1538.7738262616447	1701.6123519665075	1682.8274387741055	1996.1737527992748	1959.96247739938	0.19650914745986023	0.18617626460366532	10.18079919010961	187.636518372281	10.131825653234046	186.73393026075792
8.052605699483543	1117.5118358880059	1132.2527090924498	1397.7309262555475	1396.7673849950497	1549.032556882612	1539.2605692376173	1702.1700982191394	1683.3787843998266	1996.8638221064784	1960.6382966428464	0.1965350376987995	0.186200702553391	10.100966940372018	187.28689768223558	10.052652658529041	186.39109468931565
8.101126699683881	1117.8083614583943	1132.5576082861703	1398.1513105208842	1397.1893784623394	1549.5207273002025	1539.746411398423	1702.727161352594	1683.92945062881	1997.5536646708008	1961.3138655207206	0.19656132729659298	0.18622551742533272	10.021460051702888	186.93232027377235	9.973801644993728	186.04335389100015
8.149940063318896	1118.103332180674	1132.8610029244062	1398.570535053028	1397.6102432364519	1550.0079661240502	1540.2313398696176	1703.2835284025903	1684.4794246282067	1998.2432676291583	1961.9891712936987	0.1965880176161466	0.18625071050433156	9.942275902267284	186.57272647495847	9.895270016697395	185.69064867415
8.199047552025359	1118.3967349949573	1133.162880061586	1398.9885866741865	1398.0299662757145	1550.4942601881346	1540.7153416214055	1703.8391862377216	1685.0286933999178	1998.9326179311888	1962.664201038252	0.19661511002726637	0.18627628308171051	9.863411880874992	186.208055903262	9.817055188234008	185.33291914209258
8.248450938054788	1118.6885567145155	1133.463226624648	1399.4054520588281	1398.4485343913593	1550.9795961679738	1541.198403466802	1704.3941215574257	1685.5772437785813	1999.6217023368613	1963.3389416442835	0.19664260590670385	0.18630223645531233	9.784865386911406	185.83824745711172	9.739154584603966	184.97010468307417
8.298152004337403	1118.9787840244214	1133.7620294116634	1399.8211177319683	1398.8659342458056	1551.4639605787195	1541.6805120597407	1704.9483208898848	1686.1250624295044	2000.3105074140142	1964.013379812708	0.19667050663819444	0.18632857192954344	9.706633830151986	185.46323930600192	9.661565641084962	184.60214396187803
8.348152544546481	1119.267403480201	1134.0592750904675	1400.235570067461	1399.2821523509585	1551.9473397732597	1542.1616538931917	1705.501770589941	1686.6721358465957	2000.9990195358996	1964.6875020530465	0.19669881361250294	0.18635529081540853	9.628714630920513	185.0829688856611	9.584285803341118	184.22897491435288
8.398454363163072	1119.5544015064568	1134.3549501972661	1400.6487952862592	1399.69717506647	1552.429719940287	1542.6418152972387	1706.0544568369671	1687.2184503502647	2001.6872248786822	1965.3612946809676	0.1967275282274647	0.1863823944305533	9.551105219841702	184.69737288716715	9.507312527217437	183.8505347367609
8.449059275541144	1119.8397643954836	1134.6490411352283	1401.0607794546604	1400.110988597982	1552.9110871023447	1543.1209824371424	1706.606365632716	1687.7639920852969	2002.3751094189083	1966.034743815807	0.19675665188802827	0.18640988409930598	9.473803037803009	184.306387248158	9.430643278676143	183.46675987698836
8.49996910797308	1120.1234783058642	1134.941534173066	1401.471508482524	1400.5235789953524	1553.3914271138494	1543.5991413113738	1707.157482799144	1688.3087470186974	2003.062658930941	1966.7078353780496	0.19678618600630135	0.18643776115271443	9.396805535903695	183.9099471452646	9.354275533747568	183.07758602668764
8.551185697755594	1120.4055292610558	1135.2324154435946	1401.8809681214825	1400.9349321508612	1553.8707256590972	1544.0762777496338	1707.7077939762123	1688.8527009375216	2003.7498589843754	1967.38055508679	0.1968161320015916	0.18646602692859013	9.32011017541845	183.5079869859619	9.278206778530148	182.68294811429223
8.602710893256043	1120.685903147964	1135.5216709422905	1402.2891439631237	1401.3450337974	1554.348968250244	1544.5523774108508	1708.2572846196624	1689.3958394466767	2004.436694941415	1968.0528884571647	0.19684649130045231	0.1864946827715479	9.243714427655505	183.10044039756758	9.20243450900307	182.282780293026
8.654546553979111	1120.9645857154878	1135.8092865258125	1402.69602143715	1401.753869506627	1554.8261402252547	1545.027425781138	1708.8059399987555	1689.9381479666833	2005.1231519542084	1968.724820797731	0.19687726533672636	0.18652373003304812	9.167615773918442	182.68724022014067	9.126956230980795	181.87701593327802
8.706694550633951	1121.2415625730714	1136.0952479105322	1403.101585809529	1402.1614246871247	1555.3022267458462	1545.5014081717525	1709.353745194004	1690.4796117314356	2005.809214962175	1969.3963372078467	0.19690845555159098	0.18655317007143737	9.091811705464352	182.26831849699374	9.05176946013853	181.46558761491906
8.759156765201672	1121.5168191892205	1136.3795406710292	1403.5058221806087	1402.567684582514	1555.7772127953858	1545.9743097170106	1709.9006850948538	1691.0202157859137	2006.4948686892717	1970.0674225749908	0.19694006339360223	0.18658300425199226	9.016299723401971	181.84360646549612	8.976871721873977	181.0484271175228
8.811935091003267	1121.7903408900193	1136.662150238585	1403.908715483229	1402.9726342695656	1556.2510831767893	1546.4461153721963	1710.4467443973665	1691.5599449838844	2007.1800976412583	1970.7380615720729	0.19697209031874136	0.18661323394695978	8.941077338688046	181.41303454869194	8.902260551265499	180.62546541087795
8.865031432767935	1122.0621128576197	1136.9430618996503	1404.3102504807935	1403.3762586562764	1556.7238225103727	1546.9168099114274	1710.991907601848	1692.0987839855643	2007.8648861028958	1971.408238654691	0.1970045377904603	0.18664386053560272	8.8661420719327	180.97653234400786	8.827933492913871	180.19663264451083
8.918447706701835	1122.332120128724	1137.2222607943024	1404.7104117653334	1403.778542479932	1557.1954152316916	1547.3863779255105	1711.536159010462	1692.6367172552582	2008.5492181351324	1972.0779380583667	0.19703740727972574	0.1866748854042397	8.791491453461276	180.53402861586073	8.753888101055054	179.76185814174823
8.972185840557227	1122.6003475930486	1137.4997319146887	1405.1091837555482	1404.1794703051507	1557.665845589357	1547.8548038197723	1712.0794827248226	1693.1737290589788	2009.2330775722573	1972.7471437957543	0.19707070026506832	0.1867063099462898	8.717123023214299	180.08545128599508	8.680121939367382	179.32107038795948
9.02624777370205	1122.8667799917707	1137.7754601034478	1405.5065506948197	1404.5790265218975	1558.1350976428216	1548.3220718118585	1712.6218626435457	1693.7098034620292	2009.9164480190077	1973.4158396538007	0.19710441823262712	0.18673813556231786	8.643034330647424	179.63072742294753	8.606632580916994	178.87419702054467
9.080635457189915	1123.1314019159636	1138.0494300521184	1405.9024966492066	1404.9771953434804	1558.6031552601407	1548.788165929509	1713.1632824597775	1694.2449243265548	2010.5993128476446	1974.0840091908792	0.19713856267619784	0.18677036366007466	8.56922293466414	179.16978323203512	8.533417608103264	178.42116482002893
9.135350853830497	1123.3941978050068	1138.3216262995295	1406.2970055054157	1405.3739608045223	1559.0700021157081	1549.2530700083114	1713.703725658693	1694.7790753090758	2011.2816551949975	1974.7516357338852	0.19717313509728013	0.18680299565454525	8.495686403648506	178.70254404796287	8.460474612678809	177.96189970208798
9.190395938260405	1123.6551519449956	1138.592033230182	1406.6900609687623	1405.7693067589232	1559.5356216879775	1549.7167676894355	1714.2431755149757	1695.3122398579942	2011.9634579594822	1975.4187023753157	0.1972081370051237	0.18683603296799045	8.422422315299627	178.2289343229495	8.387801195582142	177.4963267055573
9.245772697014415	1123.914248467118	1138.8606350725988	1407.0816465610853	1406.163216877776	1559.9999972571352	1550.1792424173223	1714.781615090248	1695.8444012110524	2012.644703798055	1976.0851919702782	0.19724356991677885	0.18686947702999343	8.349428256587998	177.74887761642458	8.315394966888562	177.02436998212943
9.301483128597186	1124.1714713460253	1139.127415897673	1407.4717456186613	1406.5556746472807	1560.4631119027702	1550.640477437367	1715.3190272304905	1696.3755423927842	2013.325375123162	1976.7510871334975	0.1972794353571433	0.18690332927750478	8.276701823719122	177.2622965866467	8.24325354578832	176.54595278814668
9.357529243555355	1124.4268043981817	1139.3923596169886	1407.860341290083	1406.9466633666248	1560.9249485015	1551.100455793564	1715.855394563419	1696.905646211922	2014.00545409963	1977.4163702362655	0.1973157348590101	0.1869375911548877	8.204240622058933	176.76911297877086	8.17137456051023	176.06099747330882
9.413913064550128	1124.6802312802	1139.6554499811305	1408.247416534119	1407.3361661458448	1561.385489724582	1551.5591603261303	1716.3906994958397	1697.4346952587812	2014.684922641529	1978.081023403368	0.19735246996311914	0.1869722641139633	8.132042266126518	176.2692476171651	8.099755648310747	175.5694254723494
9.47063662643026	1124.9317354871635	1139.9166705779794	1408.6329541175571	1407.7241659036679	1561.844718035497	1552.016573669108	1716.9249242109765	1697.9626719026198	2015.3637624090097	1978.7450285099733	0.19738964221820463	0.18700734961405843	8.060104379463155	175.7626203923719	8.028394455343005	175.07115729205543
9.527701976305488	1125.1813003509194	1140.1760048309766	1409.0169366130056	1408.110645365315	1562.302615687492	1552.4726782479208	1717.4580506657508	1698.4895582889471	2016.0419548050704	1979.408367178467	0.19742725318104618	0.18704284912205096	7.988424594524986	175.24915025033988	7.957288636560406	174.56611250090646
9.585111173620431	1125.4289090383659	1140.4334359973836	1409.3993463966854	1408.4955870602948	1562.7591647211102	1552.9274562769203	1717.9900605880428	1699.0153363368215	2016.7194809723128	1980.0710207752702	0.19746530441651797	0.1870787641124176	7.917000552813988	174.728755185497	7.886435855825766	174.054209722206
9.642866290228868	1125.6745445497238	1140.6889471665268	1409.7801656462036	1408.8789733201766	1563.2143469616954	1553.380889756908	1718.5209354739302	1699.5399877361172	2017.396321789662	1980.7329704076178	0.19750379749763894	0.18711509606727994	7.845829904656057	174.20135222683894	7.815833785702125	173.53536661941325
9.700969410468568	1125.9181897167769	1140.9425212580054	1410.1593763382791	1409.2607862763164	1563.6681440168481	1553.8329604726048	1719.050656584871	1700.0634939447389	2018.0724578690197	1981.3941969202772	0.19754273400562644	0.18715184647645372	7.774910309166444	173.66685742727714	7.745480107436379	173.0094998869463
9.75942263123647	1126.159827201113	1141.194141019906	1410.5369602464723	1409.6410078575877	1564.120537273879	1554.2836499901257	1719.579204944877	1700.5858361858322	2018.74786955191	1982.0546808922588	0.19758211552994331	0.1871890168374948	7.704239434271585	173.1251858547912	7.67537251097383	172.47652524046134
9.818228062064373	1126.3994394923327	1141.44378902698	1410.912898938868	1410.0196197880648	1564.571507897215	1554.7329396543983	1720.1065613376425	1701.1069954449422	2019.4225369060634	1982.7144026334656	0.1976219436683536	0.18722660865574972	7.633814956543574	172.5762515787501	7.605508694749005	171.93635740311584
9.877387825195074	1126.6370089062443	1141.6914476788093	1411.2871737757403	1410.3966035846875	1565.0210368257822	1555.1808105865632	1720.6327063036385	1701.6269524671402	2020.0964397219627	1983.3733421813038	0.19766222002697242	0.18726462344440206	7.563634561258368	172.01996766147204	7.535886365809347	171.38891009771032
9.936904055658934	1126.8725175830516	1141.9370991979617	1411.6597659072042	1410.7719405549128	1565.4691047703677	1555.6272436813558	1721.15762013719	1702.1456877541393	2020.7695575093683	1984.0314792972745	0.1977029462203182	0.18730306272452343	7.493695942281192	171.45624614530243	7.4665032396787865	170.83409603399923
9.996778901350961	1127.1059474855049	1142.1807256281127	1412.0306562708201	1411.1456117943203	1565.915692210937	1556.072219604438	1721.6812828834973	1702.6631815613473	2021.4418694937722	1984.688793463497	0.1977441238713671	0.18734192802512234	7.423996802015608	170.88499804225285	7.397357040272254	170.27182689716574
10.05701452310831	1127.3372803970522	1142.422308832161	1412.3998255891922	1411.5175981842115	1566.3607793939398	1556.5157187897203	1722.203674335645	1703.1794138949083	2022.1133546128372	1985.3452638792148	0.1977857546116054	0.18738122088319192	7.3545348513325735	170.30613332096254	7.328445499872032	169.70201333606383
10.117613094788254	1127.5664979199526	1142.6618304903147	1412.7672543675235	1411.8878803891605	1566.8043463295592	1556.9577214366318	1722.7247740315509	1703.6943645086928	2022.7839915127645	1986.000869457235	0.19782784008108142	0.18742094284376423	7.285307809544975	169.71956089680316	7.259766359091373	169.12456495326478
10.178576803346665	1127.7935814733953	1142.8992720981728	1413.1329228911652	1412.25643885457	1567.246372788967	1557.3982075073911	1723.244561250917	1704.208012901277	2023.4537585446599	1986.6555888203616	0.19787038192846343	0.18746109545995576	7.216313404400353	169.12518862064462	7.19131736685631	168.53939029347384
10.239907848916916	1128.0185122915777	1143.1346149647725	1413.49681122312	1412.6232538041688	1567.6868383015144	1557.8371567242152	1723.7630150121083	1704.7203383128638	2024.1226337608143	1987.3094002977484	0.19791338181109017	0.18750168029302247	7.1475493719390215	168.5229232647689	7.1230962802637805	167.94639682944398
10.301608444889292	1128.2412714217762	1143.367840210626	1413.858899201531	1412.9883052375021	1568.1257221519124	1558.2745485665178	1724.28011406902	1705.2313197221831	2024.7905949109672	1987.9622819212382	0.19795684139502756	0.18754269891240932	7.079013456499524	167.9126705135568	7.055100864592532	167.3454909528955
10.363680817990868	1128.4618397223996	1143.598928765737	1414.2191664371398	1413.3515729273922	1568.5630033773753	1558.710362268069	1724.795836907905	1705.7409358433551	2025.4576194385234	1988.6142114216439	0.19800076235512518	0.18758415289580105	7.010703410680435	167.29433494992554	6.987328893270387	166.73657796124462
10.426127208365882	1128.680197861016	1143.827861367596	1414.5775923107183	1413.7130364173647	1568.9986607647295	1559.1445768141266	1725.3101617441555	1706.249165122714	2026.1236844767122	1989.2651662249912	0.19804514637506845	0.18762604382917591	6.942616995243952	166.66782004380366	6.9197781477869285	166.1195620460203
10.488949869656532	1128.896326312368	1144.0546185591566	1414.9341559704733	1414.0726750190565	1569.432672847497	1559.577170938534	1725.8230665190645	1706.7559857355996	2026.7887668447186	1989.9151234487178	0.1980899951474379	0.1876683733068559	6.874751979112261	166.0330281398492	6.852446417651663	165.494346280233
10.552151069084381	1129.1102053563611	1144.279180686791	1415.288836329421	1414.4304678095873	1569.8650179029407	1560.0081231207853	1726.334528896534	1707.2613755831123	2027.4528430437556	1990.5640598978255	0.19813531037376356	0.187711142931563	6.807106139285679	165.38986044452759	6.785331500361281	164.86083260632586
10.615733087532126	1129.3218150760401	1144.5015278982278	1415.6416120627375	1414.7863936289118	1570.2956739490803	1560.437411583062	1726.8445262597613	1707.7653122888298	2028.1158892530982	1991.211952060989	0.19818109376458432	0.1877543543144683	6.739677260822646	164.73821701476118	6.7184312013469025	164.21892182406737
10.679698219625935	1129.531135355542	1144.7216401404658	1415.9924616050796	1415.1404310771377	1570.7246187416772	1560.8650142872332	1727.3530357078764	1708.267773195489	2028.7778813260727	1991.8587761066215	0.19822734703950257	0.18779800907524832	6.672463136808801	164.07799674547277	6.651743333946797	163.568513578095
10.744048773818252	1129.7381458780305	1144.9394971576753	1416.341363147879	1415.4925585118194	1571.1518297711866	1561.2909089318282	1727.860034052551	1708.768735361633	2029.4387947859925	1992.5045078788937	0.19827407192724322	0.1878421088421383	6.605461568264218	163.4090973554412	6.58526571933362	162.90950634487672
10.808787072471103	1129.9428261236087	1145.155078489068	1416.6882946366036	1415.842754045218	1571.5772842596687	1561.7150729489683	1728.3654978145612	1709.2681755582103	2030.0986048220502	1993.149122893702	0.19832127016571194	0.1878866552519855	6.538670364134305	162.73141537577612	6.518996186499862	162.24179742083652
10.87391545193992	1130.1451553672173	1145.3683634667577	1417.0332337679974	1416.1909955415415	1572.0009591576802	1562.137483501277	1728.8694032203216	1709.766070265155	2030.7572862851703	1993.7925963346013	0.19836894350205375	0.18793164995030567	6.4720873412316	162.04484613670502	6.45293257218691	161.5652829083847
10.93943626265785	1130.3451126765017	1145.5793312135893	1417.37615798728	1416.5372606141414	1572.422831141116	1562.5581174787403	1729.3717261983666	1710.2623956679038	2031.41481368379	1994.4349030486708	0.19841709369271215	0.18797709459133685	6.40571032423577	161.34928375500022	6.387072720875949	160.87985770392697
11.00535186922059	1130.5426769096775	1145.787960640961	1417.7170444853364	1416.8815266227007	1572.8428766080367	1562.976951495554	1729.8724423758147	1710.7571276539054	2032.0711611796307	1995.0760175423648	0.19846572250348793	0.18802299083809662	6.339537145564464	160.64462111977628	6.321414484693378	160.1854154841858
11.071664650471687	1130.7378267133492	1145.9942304466038	1418.055870195847	1417.2237706703654	1573.2610716754339	1563.3939618869094	1730.371527074762	1711.2502418090519	2032.726302583369	1995.7159139772714	0.19851483170960083	0.188069340362436	6.27356564540969	159.9307498796843	6.25595572342354	159.4818486928707
11.138376999588447	1130.9305405203386	1146.1981191123673	1418.3926117924245	1417.5639696008755	1573.6773921759936	1563.8091247057773	1730.8689553086717	1711.7417134141126	2033.380211350312	1996.3545661658666	0.1985644230957479	0.1881161448450975	6.20779367171599	159.20756043150323	6.190694304505087	158.76904852996813
11.205491324168262	1131.1207965474691	1146.399604901965	1418.7272456856927	1417.9020999956463	1574.0918136548	1564.222415719632	1731.364701778697	1712.2315174411006	2034.032860575987	1996.9919475671961	0.19861449845616574	0.18816340597577097	6.142219080009454	158.47494190261932	6.125628102843621	158.04690493334783
11.273010046315514	1131.3085727933374	1146.5986658586974	1419.0597480203412	1418.2381381708178	1574.5043113660076	1564.633810407142	1731.8587408699677	1712.7196285495997	2034.6842229916792	1997.6280312824977	0.19866505959469144	0.18821112545315205	6.076839733526867	157.7327821413637	6.060755000928111	157.31530656962423
11.340935602728974	1131.4938470360705	1146.7952798031702	1419.3900946721644	1418.572060174294	1574.9148602694952	1565.0432839548466	1732.3510466478535	1713.206021083073	2035.3342709599535	1998.2627900508085	0.19871610832482467	0.1882593049849985	6.0116535030665545	156.9809677011799	5.996072888725394	156.57414081890602
11.409270444789758	1131.6765968310485	1146.9894243309711	1419.7182612450465	1418.903841782724	1575.3234350274558	1565.4508112537658	1732.841592854158	1713.6906690651017	2035.982976470077	1998.8961962444812	0.1987676464697894	0.18830794628819011	5.946658267001112	156.21938382752705	5.931579663660159	155.82329376094276
11.478017038649782	1131.8567995086228	1147.1810768103435	1420.04422306794	1419.2334584984796	1575.7300100009809	1565.8563668960053	1733.3303529033028	1714.1735461956096	2036.6303111334353	1999.5282218646862	0.19881967586259766	0.18835705108878487	5.881851911224658	155.44791444361908	5.867273230567662	155.0626501617371
11.547177865320764	1132.0344321717932	1147.3702143798173	1420.3679551917883	1419.5608855465755	1576.1345592465773	1566.2599251712957	1733.817299878434	1714.654625847022	2037.276246178856	2000.1588385368289	0.19887219834611106	0.1884066211220806	5.817232329120088	154.6664421367459	5.803151501662796	154.29209345876006
11.616755420763786	1132.209471693888	1147.5568139458421	1420.6894323864424	1419.8860978715813	1576.5370565126789	1566.6614600635223	1734.3024065275251	1715.1338810604063	2037.9207524479139	2000.788017505948	0.19892521577310646	0.18845665813267265	5.752797421533614	153.87484814372147	5.739212396520088	153.51150574767962
11.686752215979308	1132.381894716194	1147.7408521803738	1421.0086291375205	1420.2090701344816	1576.9374752360886	1567.060945247193	1734.7856452593999	1715.6112845415462	2038.5638003901513	2001.415729632027	0.19897873000633887	0.18850716387451472	5.688545096700182	153.07301233604085	5.67545384200821	152.7207677673432
11.75717077709787	1132.5516776455925	1147.9223055184584	1421.3255196432572	1420.5297767095203	1577.3357885384125	1567.458354083891	1735.2669881397412	1716.0868086569947	2039.205360058273	2002.041945385286	0.19903274291860695	0.18855814011097868	5.624473270308954	152.2608132076566	5.611873772313629	151.91975888668094
11.82801364547121	1132.7187966521562	1148.1011501557812	1421.6400778113084	1420.8481916810022	1577.731969222437	1567.8536596186734	1735.7464068870402	1716.5604254300717	2039.8454011032645	2002.6666348413944	0.19908725639281724	0.18860958861491667	5.560579865357795	151.43812785769114	5.548470128858753	151.10835708881496
11.899283377763982	1132.8832276667285	1148.2773620462006	1421.952277255527	1421.164288840067	1578.1259897684736	1568.246834576441	1736.2238728685068	1717.0321065368205	2040.4838927694682	2003.2897676766468	0.19914227232205112	0.18866151116872032	5.496862812206018	150.60483197763097	5.4852408603001095	150.2864389573806
11.970982546046038	1133.044946378485	1148.4509168992543	1422.2620912927077	1421.4780416814308	1578.5178223306696	1568.6378513582677	1736.6993570959366	1717.5018233019255	2041.1208038896004	2003.9113131630743	0.19919779260962964	0.18871390956438458	5.433320048503447	149.7607998359017	5.422183922484692	149.45387966156704
12.043113737885237	1133.2039282324658	1148.6217901776447	1422.5694929392964	1421.7894234000878	1578.9074387332712	1569.026682037689	1737.1728302215306	1717.9695466945748	2041.7561028797074	2004.531240163503	0.19925381916918114	0.18876678560356858	5.3699495191794995	148.90590426302515	5.359297278435406	148.61055294104153
12.115679556440844	1133.360148427093	1148.7899570947038	1422.8744549080666	1422.0984068879914	1579.2948104668578	1569.4132983569548	1737.6442625336713	1718.435247324294	2042.3897577340745	2005.1495171265647	0.1993103539247084	0.18882014109765907	5.306749176399535	148.0400166363106	5.296578898305597	147.7563310911064
12.188682620557461	1133.5135819116595	1148.9553926118294	1423.1769496047636	1422.4049647306867	1579.6799086845253	1569.7976717232407	1738.1136239526516	1718.8988954367194	2043.021736020066	2005.7661120816351	0.19936739881065568	0.18887397786783397	5.24371697953211	147.16300686477916	5.234026759348126	146.89108494785614
12.26212556485955	1133.664203383799	1149.118071435901	1423.476949124716	1422.7090692039212	1580.0627041980408	1570.1797732048208	1738.5808840263633	1719.3604609093338	2043.6520048729205	2006.3809926337349	0.1994249557719787	0.1889282977451246	5.180850895207186	146.27474337571766	5.171638845969937	146.01468387397472
12.336011039846525	1133.8119872869386	1149.2779680166802	1423.7744252494163	1423.0106922702219	1580.4431674739567	1570.559573527208	1739.0460119259367	1719.8199132471664	2044.2805309904816	2006.994125958366	0.19948302676421018	0.18898310257048181	5.118148897154242	145.3750930961105	5.109413149581087	145.1269957407494
12.41034171198835	1133.9569078077102	1149.4350565441675	1424.0693494430511	1423.309805575419	1580.821268629666	1570.9370430692313	1739.5089764413226	1720.2772215784157	2044.907280627858	2007.605478796275	0.19954161375353338	0.1890383941948394	5.055608966278669	144.46392143913545	5.047347668652947	144.22788691474125
12.485120263821853	1134.098938873367	1149.5893109459605	1424.361692849025	1423.6063804451678	1581.1969774294516	1571.3121518591074	1739.9697459768513	1720.7323546500693	2045.5322195920564	2008.2150174481947	0.199600718716848	0.18909417447917976	4.993229090639943	143.54109228949528	4.985440408701834	143.31722224270925
12.560349394047481	1134.238054149152	1149.7407048845698	1424.6514262864239	1423.9003878814053	1581.5702632804587	1571.6848695704382	1740.42828854672	1721.1852808234362	2046.1553132365157	2008.8227077694844	0.19966034364184282	0.18915044529459818	4.931007265371591	142.60646798525704	4.923689382238081	142.39486503461376
12.63603181762671	1134.3742270356602	1149.889211754721	1424.938520246461	1424.191798558792	1581.941095228653	1572.0551655181937	1740.8845717704523	1721.635968069665	2046.776526455615	2009.4285151647523	0.1997204905270665	0.1892072085223721	4.868941492679369	141.65990930318367	4.862092608733292	141.46067704772577
12.712170265880024	1134.5074306661645	1150.0348046806241	1425.222944888872	1424.4805828211022	1582.3094419547153	1572.4230086546286	1741.3385628682868	1722.0843839651839	2047.3958236790882	2010.032404582375	0.19978116138199836	0.18926446605402492	4.8070297818503605	140.70127544290153	4.800648114611249	140.51451847108547
12.78876748658549	1134.6376379039336	1150.177456513231	1425.5046700382939	1424.7667106775964	1582.6752717699176	1572.7883675651817	1741.7902286565431	1722.5304956871198	2048.0131688664105	2010.634340509002	0.1998423582271206	0.1893222197913942	4.745270149236603	139.73042401153361	4.739353933293387	139.55624791112496
12.865826244077915	1134.7648213395141	1150.317139827459	1425.7836651805944	1425.0501517993466	1583.0385526119378	1573.151210464319	1742.2395355429219	1722.9742700086563	2048.6285255010985	2011.2342869639654	0.19990408309399063	0.18938047164669994	4.683660618195063	138.7472110054805	4.678208105076919	138.58572237275075
12.943349319348618	1134.8889532879937	1150.453826919392	1426.0598994591671	1425.3308755155242	1583.3992520406398	1573.5115051913333	1742.6864495217585	1723.4156732943372	2049.2418565849553	2011.8322074936414	0.1999663380253162	0.1894392235426121	4.622199219113099	137.7514907962177	4.617208677205781	137.60279724525753
13.0213395101458	1135.0100057862448	1150.587489803465	1426.3333416712	1425.608850809666	1583.7573372338147	1573.869219206115	1743.130936169232	1723.8546714953395	2049.85312463226	2012.4280651657584	0.2000291250750254	0.18949847741231865	4.560883989379363	136.7431161130662	4.5563537038160575	136.6073262851569
13.099799631075467	1135.1279505901387	1150.7181002096108	1426.603960263896	1425.8840463158822	1584.1127749828704	1574.2243195848614	1743.5729606385187	1724.2912301446765	2050.46229166388	2013.0218225636233	0.20009244630834458	0.18955823519959805	4.499712973361966	135.7219380258466	4.4956412459087005	135.5991615994135
13.178732513703073	1135.2427591717387	1150.8456295803949	1426.8717233306663	1426.1564303150496	1584.4655316884841	1574.5767730157593	1744.0124876548998	1724.7253143523644	2051.069319201333	2013.6134417803048	0.20015630380187113	0.1896184988588845	4.438684222419397	134.6878059299779	4.435069371395002	134.57815362967085
13.258141006655675	1135.3544027164735	1150.9700490681207	1427.1365986072822	1426.4259707309536	1584.8155733562107	1574.926545794614	1744.4494815108144	1725.1568888005354	2051.674168260771	2014.20288441274	0.2002206996436496	0.18967927035534218	4.377795794842314	133.64056752738543	4.374636154991094	133.5441511342069
13.338027975724735	1135.4628521202758	1151.0913295319046	1427.3985534679882	1426.692635126395	1585.16286559204	1575.2736038204355	1744.8839060608598	1725.5859177384941	2052.2767993469074	2014.7901115557795	0.20028563593324808	0.1897405516649346	4.3170457558990165	132.58006881183246	4.314339678319811	132.49700117309112
13.418396303969553	1135.5680779867148	1151.20944153474	1427.6575549215895	1426.9563906992707	1585.507373597925	1575.6179125909914	1745.3157247167514	1726.0123649777372	2052.8771724468847	2015.375083796181	0.20035111478183396	0.18980234477449562	4.256432177819079	131.5061540513998	4.254178029830655	131.4365490897908
13.49924889182131	1135.6700506240861	1151.3243553405232	1427.9135696074868	1427.2172042786005	1585.849062167249	1575.9594371982976	1745.7449004422165	1726.4361938869047	2053.4752470240555	2015.9577612065164	0.20041713831225264	0.18986465168180242	4.195953139736957	130.4186657703831	4.194149304792518	130.3626384945237
13.580588657187745	1135.7687400424945	1151.436040911063	1428.1665637916876	1427.4750423205307	1586.1878956802605	1576.2981423240822	1746.1713957478441	1726.8573673866958	2054.070982011722	2016.5381033390352	0.2004837086591027	0.1899274743956483	4.135606727739287	129.31744473299477	4.134251605335521	129.27511124749435
13.662418535558457	1135.8641159508975	1151.5444679030595	1428.4165033627678	1427.7298709042896	1586.5238380994529	1576.6339922351904	1746.5951726858805	1727.2758479447177	2054.6643358067868	2017.1160692194444	0.2005508279688183	0.18999081493591455	4.075391034823042	128.20232992537785	4.074483040381892	128.17380744032562
13.744741480110864	1135.9561477541374	1151.6496056650626	1428.6633538278045	1427.9816557281101	1586.856852964908	1576.9669507789527	1747.016192844969	1727.6915975702934	2055.2552662633448	2017.6916173406341	0.20061849839974485	0.19005467533364584	4.015304160931919	127.07315853942418	4.01484172569144	127.05856538069202
13.827560461816718	1136.044804549945	1151.751423234404	1428.9070803082693	1428.2303621051149	1587.1869033895887	1577.2969813785055	1747.434417344843	1728.1045778092112	2055.843730686214	2018.2647056563296	0.20068672212222033	0.1901190576311229	3.955344212916316	125.9297659539734	3.9553257838506397	125.92922157369321
13.910878469549415	1136.130055125916	1151.8498893341048	1429.1476475358802	1428.4759549591602	1587.5139520545881	1577.624047028067	1747.8498068309582	1728.514749738425	2056.4296858243847	2018.8352915746837	0.20075550131865494	0.19018396388193937	3.895509304547886	124.77198571764166	3.895933344248988	124.7856107041589
13.9946985101918	1136.2118679564687	1151.9449723697542	1429.3850198484156	1428.7183988206418	1587.8379612043282	1577.9481102881618	1748.2623214690736	1728.9220739606942	2057.013087864403	2019.4033319517878	0.20082483818361355	0.1902493961510748	3.8357975565031666	123.59964953071903	3.836662543091734	123.6275656191865
14.079023608744702	1136.2902111997735	1152.0366404263684	1429.6191611854938	1428.9576578222632	1588.1588926417173	1578.2691332808072	1748.6719209397777	1729.3265105991782	2057.5938924236893	2019.968783085129	0.20089473492389467	0.19031535651497347	3.7762070964072336	122.41258722828934	3.777511523432622	122.45491731079528
14.163856808436103	1136.3650526946624	1152.1248612652225	1429.85003508431	1429.1936956947643	1588.4767077232607	1578.5870776846484	1749.0785644329628	1729.7280192919711	2058.172054543784	2020.5316007069716	0.2009651937586155	0.190381847061619	3.7167360587918665	121.21062676148722	3.71847843510659	121.26749489747453
14.24920117083096	1136.4363599575101	1152.2096023206548	1430.0776046753356	1429.42647576261	1588.7913673541188	1578.9019047300453	1749.4822106422384	1730.1265591865833	2058.747528683515	2021.091739977664	0.20103621691929305	0.190448869890613	3.657382585119194	119.99359417939559	3.6595614348007075	120.06512560631381
14.335059775941703	1136.5041001790953	1152.2908306968498	1430.3018326779782	1429.6559609396422	1589.102831983124	1579.2135751941178	1749.8828177592943	1730.5220889343695	2059.320268712107	2021.6491554788909	0.20110780664992867	0.19051642711325142	3.5981448238071607	118.76131361187436	3.60075868605054	118.84763475583168
14.421435722339384	1136.5682402214345	1152.3685131645934	1430.5226813962054	1429.8821137246907	1589.4110615977506	1579.522049395741	1750.2803434682075	1730.9145666849035	2059.890227902211	2022.2038012068392	0.20117996520709172	0.19058452085260552	3.5390209301840514	117.51360724982806	3.5420683591928537	117.61484573595226
14.50833212726552	1136.6287466145923	1152.4426161580036	1430.7401127141216	1430.1048961971405	1589.716015719026	1579.8272871904876	1750.6747449396842	1731.3039500802872	2060.4573589228535	2022.7556305652977	0.20125269486000408	0.1906531532435986	3.480009066517596	116.25029532716144	3.4834886314129108	116.366579990834
14.595752126744532	1136.6855855534677	1152.5131057712326	1430.9540880915115	1430.3242700124642	1590.017653396408	1580.1292479655306	1751.0659788252576	1731.690196249413	2061.0216138323267	2023.3045963586897	0.20132599789062777	0.1907223264330861	3.4211074020895467	114.97119610471418	3.4250176868026756	115.1026570017566
14.683698875697011	1136.7387228945631	1152.5799477551552	1431.1645685593503	1430.5401963977195	1590.3159332026132	1580.4278906344998	1751.4540012514285	1732.0732618021802	2061.5829440710068	2023.8506507850357	0.20139987659374844	0.19079204257993906	3.3623141131138254	113.6761258483748	3.366653716278961	113.82289426616626
14.772175548053516	1136.7881241527125	1152.6431075140135	1431.3715147152532	1430.7526361469893	1590.6108132283782	1580.7231736322738	1751.8387678137294	1732.453102823621	2062.141300454074	2024.3937454288275	0.2014743332770641	0.19086230385511946	3.30362738277654	112.36489881161833	3.3083949176361784	112.52710727998056
14.861185336869132	1136.8337544978049	1152.7025501020535	1431.5748867189081	1430.961549616801	1590.902251077198	1581.0150549097439	1752.2202335707589	1732.8296748680107	2062.6966331641875	2024.93383125385	0.2015493702612729	0.19093311244176772	3.2450454013051058	111.03732721856795	3.2502394956009084	111.21510952088283
14.95073145443871	1136.8755787514724	1152.758240220127	1431.7746442874566	1431.166896721493	1591.190203859998	1581.3034919285178	1752.598353038138	1733.2029329528918	2063.2488917440683	2025.4708585959188	0.2016249898801597	0.19100447053528183	3.186566365911858	109.69322124338942	3.19218566179552	109.88671242736746
15.040817132412794	1136.913561383757	1152.8101422122731	1431.9707466908353	1431.3686369285483	1591.474628189766	1581.5884416555775	1752.97308018242	1733.5728315530555	2063.798025089012	2026.0047771555446	0.20170119448068807	0.19107638034340046	3.128188480855897	108.33238899137359	3.134231634774551	108.5417253804626
15.131445621914246	1136.9476665097534	1152.8582200622686	1432.1631527470777	1431.5667292538783	1591.7554801761244	1581.8698605578845	1753.3443684149297	1733.939324594455	2064.3439814393214	2026.535535990523	0.2017779864230868	0.19114884408628768	3.0699099574358115	106.95463648077566	3.0763756400283455	107.17995568504557
15.222620193655578	1136.9778578862274	1152.9024373901595	1432.3518208175767	1431.7611322570747	1592.0327154198676	1582.1477045969407	1753.7121705855575	1734.3023654480703	2064.8867083726664	2027.0630835084519	0.20185536808094315	0.19122186399661678	3.0117290140296973	105.55976762331557	3.0186159100230725	105.80120855051791
15.31434413805701	1137.004098908211	1152.942757448763	1432.536708802304	1431.951804036614	1592.3062890074334	1582.4219292232945	1754.0764389764813	1734.6619069237058	2065.426152796364	2027.5873674591703	0.2019333418412921	0.19129544231965492	2.953643876104252	104.14758420566795	2.960950684226191	104.40528707293561
15.406620765365147	1137.0263526055778	1152.9791431201486	1432.7177741349972	1432.1387022250287	1592.576155505343	1582.6924893710068	1754.437125295846	1735.017901263742	2065.962260939588	2028.1083349271282	0.20201191010470929	0.19136958131335005	2.895652776274801	102.71788587025367	2.9033782091246394	102.9919922153349
15.499453405772549	1137.0445816395868	1153.011556912092	1432.8949737782928	1432.32178398403	1592.8422689545723	1582.9593394520546	1754.7941806713654	1735.3703001368133	2066.4949783454886	2028.6259323236727	0.2020910752854043	0.1914442832484152	2.8377539542580053	101.27047009469243	2.8458967382302944	101.56112278724322
15.592845409537835	1137.058748299407	1153.0399609545013	1433.0682642188267	1432.5010059995893	1593.104582864884	1583.2224333506913	1755.1475556438716	1735.7190546314348	2067.0242498632415	2029.1401053792579	0.20217083981131287	0.19151955040841773	2.779945656966447	99.80513217381667	2.7885045321309008	100.11247542692581
15.686800147106629	1137.0688144986204	1153.064316995824	1433.2376014622957	1432.6763244769852	1593.3630502091073	1583.481724417756	1755.4972001608078	1736.064115249568	2067.5500196400176	2029.650799135581	0.20225120612419112	0.1915953850898646	2.722226138517726	98.32166520075407	2.731199858513719	98.64584458223544
15.781321009233178	1137.0747417716998	1153.0845863994246	1433.4029410284734	1432.8476951358036	1593.6176234173681	1583.737165464935	1755.8430635696586	1736.4054319001332	2068.0722311128743	2030.1579579376466	0.20233217667971173	0.19167178960229464	2.664593660278115	96.81986004667124	2.673980992216457	97.1610224909964
15.87641140710273	1137.0764912704633	1153.100730139944	1433.5642379461879	1433.0150732049005	1593.868254371266	1583.9887087589682	1756.185094611318	1736.74295389245	2068.5908270005634	2030.6615254257397	0.20241375394755853	0.19174876626836299	2.6070464908461872	95.29950534080854	2.6168462152054417	95.6577991602826
15.972074772454643	1137.0740237605025	1153.1127087996235	1433.7214467482524	1433.1784134173145	1594.114894397998	1584.2363060158036	1756.5232414133925	1737.0766299296247	2069.1057492952564	2031.1614445273262	0.20249594041152413	0.1918263174239353	2.549582906134674	93.76038745150436	2.559793816653837	94.13596234843135
16.06831455770623	1137.0672996175942	1153.120482564614	1433.8745214663663	1433.3376700051492	1594.3574942644375	1584.4799083947075	1756.8574514834531	1737.4064081018762	2069.6169392541974	2031.65765744888	0.2025787385696055	0.19190444541817495	2.492201189399566	92.20229046716122	2.5028220929661984	92.59529754525283
16.165134236077357	1137.0562788240857	1153.1240112212581	1434.023415625964	1433.4927966944072	1594.5960041711592	1584.719466492318	1757.1876717022185	1737.7322358798028	2070.1243373912703	2032.150105667623	0.20266215093410397	0.19198315261363674	2.4348996312737654	90.62499617628055	2.4459293478303152	91.03558795247227
16.262537301715792	1137.040920965257	1153.1232541523495	1434.1680822410303	1433.6437466997868	1594.8303737464137	1584.954930336652	1757.5138483166813	1738.054060107589	2070.627883468486	2032.6387299231938	0.20274618003172334	0.19206244138635795	2.377676529808923	89.02828404767206	2.3891138922426762	89.45661446411395
16.36052726982327	1137.0211852256616	1153.1181703333627	1434.3084738088685	1433.7904727194307	1595.0605520400475	1585.1862493810568	1757.8359269331647	1738.3718269961444	2071.127516487382	2033.1234702092263	0.2028308284036689	0.19214231412595137	2.320530190512727	87.41193121060496	2.3323740445430303	87.85815564618679
16.459107676782416	1136.9970303854461	1153.108718328668	1434.4445423048353	1433.932926929642	1595.2864875173761	1585.4133724981118	1758.1538525103297	1738.6854821161903	2071.6231746803505	2033.6042657648584	0.2029160986057487	0.19222277323569836	2.263458926385283	85.77571243513376	2.2757081304616804	86.23998771770857
16.55828208028434	1136.9684148166418	1153.0948562877104	1434.5762391770231	1434.0710609795462	1595.5081280530005	1585.6362479734787	1758.4675693521056	1738.9949703912762	2072.114795501871	2034.0810550661486	0.20300199320847534	0.19230382113264485	2.206461057989145	84.11940011277329	2.2191144831876954	84.60188453097362
16.658054059457015	1136.935296479446	1153.076541941182	1434.7035153409151	1434.2048259857286	1595.7254209245798	1585.8548234997031	1758.7770211005716	1739.3002360907444	2072.6023156196725	2034.553775817425	0.2030885147971666	0.19238546024769396	2.1495349134829667	82.44276423659176	2.16259144338801	82.94361755199498
16.758427214994473	1136.897632918468	1153.0537325971547	1434.8263211739873	1434.334172526815	1595.9383128065429	1586.06904616996	1759.0821507287676	1739.6012228226261	2073.085670905802	2035.0223649425425	0.20317566597205072	0.19246769302570402	2.0926788286624287	80.74557238077978	2.1061373592829113	81.26495584036456
16.859405169286727	1136.8553812589646	1153.0263851372	1434.9446065102784	1434.4590506380182	1596.1467497637557	1586.2788624717527	1759.3829005334446	1739.8978735264768	2073.564796427619	2035.486758576062	0.2032634493483673	0.19255052192558458	2.0358911470402745	79.02758968208218	2.049750586668779	79.56566602922976
16.960991566550526	1136.8084982030473	1152.9944560124816	1435.058320634913	1434.579409805643	1596.3506772451356	1586.484218280553	1759.6792121277545	1740.1901304661508	2074.039626438695	2035.9468920543493	0.20335186755647475	0.19263394942039294	1.9791702198972416	77.28857881971635	1.9934294890163073	77.84551230689976
17.063190072960847	1136.756940025876	1152.9579012398308	1435.1674122785894	1434.6951989615507	1596.5500400772123	1586.685058853403	1759.9710264338771	1740.4779352225175	2074.5100943696443	2036.4026999065925	0.20344092324195462	0.19271797799743368	1.9225144062756954	75.52829999325331	1.9371724374595942	76.10425639495952
17.166004376783235	1136.700662571818	1152.9166763977867	1435.2718296120154	1434.8063664775702	1596.7447824576302	1586.8813288224421	1760.2582836755716	1740.7612286860997	2074.9761328188415	2036.8541158457222	0.20353061906571773	0.1928026101583574	1.8659220731133246	73.74651090614498	1.8809778108961837	74.34165752970148
17.26943818850684	1136.6396212506056	1152.8707366226326	1435.3715202403234	1434.9128601598936	1596.9348479486189	1587.0729721884118	1760.540923370692	1741.0399510496777	2075.437673543097	2037.3010727592773	0.20362095770411226	0.1928878484192608	1.8093915953222677	71.9429667450604	1.82484399610712	72.55747244425584
17.37349524097843	1136.5737710334608	1152.8200366043986	1435.466431197427	1435.0146272434065	1597.1201794703932	1587.25993231409	1760.8188843236137	1741.314041800804	2075.89464744821	2037.7435027001643	0.203711941849031	0.1929736953107857	1.7529213557427283	70.11742015799973	1.7687693876832782	70.75145534437615
17.478179289537028	1136.5030664491992	1152.7645305828414	1435.556508940341	1435.111614385985	1597.3007192945036	1587.4421519176692	1761.0921046176045	1741.5834397142667	2076.346984579445	2038.1813368773355	0.2038035742080215	0.1930601533782231	1.6965097453012277	68.26962123665726	1.7127523881845264	68.92335789243225
17.583494112149474	1136.4274615803236	1152.7041723434122	1435.641699343471	1435.2037676627592	1597.4764090371489	1587.6195730661054	1761.3605216071435	1741.8480828444954	2076.7946141119414	2038.6145056463981	0.2038958575043959	0.1931472251816135	1.6401551630615359	66.39931749651441	1.65679140820248	67.07292918639723
17.689443509546752	1136.3469100590896	1152.6389152131935	1435.7219476928485	1435.2910325603248	1597.6471896524195	1587.7921371683897	1761.624071910156	1742.1079085178928	2077.2374643410094	2039.0429385001205	0.20398879447734022	0.1932349132958512	1.5838560162792419	64.5062538566417	1.600884866409615	65.19991574069718
17.79603130536116	1136.2613650635635	1152.5687120568289	1435.7971986803452	1435.3733539709287	1597.813001425507	1587.959784968795	1761.8826914002148	1742.3628533251226	2077.6754626723687	2039.4665640588792	0.20408238788202915	0.19332322031078797	1.527610720485427	62.59017262002453	1.5450311896338462	63.304061465896666
17.90326134626431	1136.1707793136438	1152.493515272413	1435.8673963978233	1435.450676186595	1597.9737839658446	1588.1224565400423	1762.13631519864	1742.6128531133072	2078.108535612268	2039.8853100609879	0.20417664048973558	0.19341214883133762	1.4714176995375965	60.65081345359795	1.489228812919464	61.385107648791745
18.011137502105942	1136.075105067084	1152.4132767873823	1435.9324843312681	1435.5229428932291	1598.1294762002105	1588.2800912764449	1762.3848776665711	1742.8578429781924	2078.5366087575517	2040.2991033529768	0.20427155508794687	0.1935017014775832	1.4152753857442804	58.68791337008588	1.4334761796544626	59.442792934773024
18.119663666053608	1135.9742941154855	1152.3279480543729	1435.9924053548718	1435.5900971646736	1598.2800163657748	1588.43262788698	1762.628312396956	1743.0977572562292	2078.9596067856164	2040.7078698797654	0.20436713448047758	0.19359188088488155	1.3591822198904993	56.70120670698816	1.377771741575998	57.47685330599779
18.228843754733095	1135.8682977802782	1152.2374800470632	1436.0471017250773	1435.652081456724	1598.425342003094	1588.5800043883205	1762.866552206483	1743.3325295166007	2079.37745344429	2041.1115346747567	0.20446338148758725	0.19368268970397143	1.3031366513614557	54.690425107546616	1.3221139589086306	55.48702206322923
18.338681708369887	1135.7570669086833	1152.1418232560013	1436.0965150745885	1435.7088376011095	1598.5653899490587	1588.7221580978132	1763.0995291274478	1743.5620925531914	2079.7900715416245	2041.5100218498524	0.20456029894609432	0.19377413060108414	1.2471371382116558	52.655297502176836	1.2665013004379944	53.47302980686072
18.44918149093129	1135.6405518696602	1152.0409276844098	1436.14058640634	1435.7603067994319	1598.7000963297887	1588.8590256264079	1763.327174399562	1743.7863783764842	2080.1973829355998	2041.9032545853743	0.2046578897094957	0.19386620625804923	1.1911821472449446	50.5955500882701	1.2109322435726426	51.43460441665957
18.56034709026951	1135.518702549836	1151.9347428439742	1436.1792560874271	1435.8064296170667	1598.8293965534783	1588.9905428715335	1763.5494184616925	1744.0053182054044	2080.5993085237405	2042.2911551199081	0.2047561566480839	0.19395891937240745	1.1352701541254646	48.51090631168336	1.1554052744677392	49.371471033315174
18.672182518265565	1135.3914683494236	1151.8232177506168	1436.2124638430018	1435.847145977027	1598.953225303193	1589.1166450099302	1763.7661909435453	1744.2188424590986	2080.995768232649	2042.67364474006	0.2048551026490677	0.1940522726575208	1.0793996434495057	46.40108684729785	1.0999188880887232	47.283352039172314
18.784691810974078	1135.2587981781203	1151.7063009202495	1436.2401487501293	1435.8823951537872	1599.0715165296137	1589.2372664904221	1763.9774206572822	1744.4268807486508	2081.3866810074464	2043.050643770129	0.2049547306166925	0.19414626884268513	1.0235691088491876	44.2658095798688	1.044471588320448	45.169967039022595
18.897879028768923	1135.120640450996	1151.5839403645145	1436.2622492316086	1435.9121157670716	1599.1842034437345	1589.352341026653	1764.183035589077	1744.6293618687373	2081.771964801132	2043.4220715616937	0.20505504347236125	0.19424091067324173	0.967777053084319	42.10478958534077	0.9890618880590409	43.0310328414198
19.01174825648978	1134.9769430843635	1151.456083586506	1436.2787030497543	1435.9362457756038	1599.291218509508	1589.4618015897604	1764.3829628906055	1744.8262137892239	2082.15153656385	2043.7878464831115	0.20515604415475666	0.19433620091069323	0.9120219881797311	39.917739113618154	0.9336883093319557	40.86626344115939
19.126303603589555	1134.8276534916458	1151.3226775764833	1436.2894473001525	1435.9547224708256	1599.3924934364534	1589.5655804010166	1764.5771288704898	1745.017363646704	2082.5253122320837	2044.14788590895	0.20525773561996574	0.19443214233281775	0.8563024354607478	37.70436756685376	0.8783493833589091	38.67536999803269
19.241549204282624	1134.672718579212	1151.183668807556	1436.294418405359	1435.9674824705637	1599.48795917219	1589.6636089243982	1764.7654589856515	1745.202737735958	2082.893206717733	2044.5021062093	0.20536012084160465	0.19452873773378362	0.8006169257068905	35.464381483441684	0.8230436506837577	36.45806082052877
19.357489217694134	1134.5120847422256	1151.0390032313749	1436.293552108594	1435.9744617126853	1599.577545894959	1589.7558178591362	1764.9478778326413	1745.382261501384	2083.255133897145	2044.850422739048	0.20546320281094355	0.19462598992426797	0.7449639992837547	33.19748452020576	0.767769661310922	34.214041348022874
19.474127828010037	1134.3456978604609	1150.8886262737917	1436.2867834673725	1435.975595448694	1599.6611830060676	1589.8421371321951	1765.1243091388726	1745.5558595283399	2083.6110066000247	2045.1927498270259	0.20556698453703293	0.19472390173157436	0.6893422061875754	30.903377431677654	0.7125259747617747	31.94301413046196
19.59146924462811	1134.1735032941199	1150.732482830517	1436.2740468471206	1435.9708182373092	1599.7387991223004	1589.9224958907178	1765.2946757538202	1745.7234555344405	2083.9607365982815	2045.5290007651001	0.20567146904683273	0.19482247599974956	0.6337501062271258	28.58175805560313	0.6573111602292556	29.644678812415805
19.709517702309874	1133.9954458796403	1150.5705172627636	1436.2552759147516	1435.9600639380012	1599.8103220682863	1589.9968224944203	1765.458899640149	1745.8849723607943	2084.3042345947783	2045.8590877971717	0.20577665938534034	0.19492171558970567	0.5781862690846538	26.23232129123062	0.6021237966615445	27.31873211369384
19.828277461333414	1133.8114699254818	1150.4026733928736	1436.230403632201	1435.9432657044913	1599.875678868801	1590.0650445079343	1765.6169018647734	1746.0403319631705	2084.641410211991	2046.1829221080814	0.20588255861572105	0.1950216233793396	0.5226492744832285	23.854759085457772	0.5469624729284988	24.96486781380372
19.94775280764713	1133.6215192079258	1150.2288944999475	1436.1993622499513	1435.920355978233	1599.9347957410582	1590.1270886931236	1765.7686025898852	1746.1894554031314	2084.972171980606	2046.5004138124584	0.20598916981943877	0.19512220226365623	0.46713771230042767	21.44876041408861	0.49182578790623666	22.582776732800994
20.067948053024427	1133.4255369668435	1150.049123315448	1436.1620833004993	1435.8912664818408	1599.987598086915	1590.1828810013253	1765.9139210638884	1746.3322628390758	2085.296427327997	2046.8114719434511	0.20609649609638803	0.19522345515488937	0.41165018267474807	19.01401126413839	0.43671235061628977	20.172146715107374
20.188867535219305	1133.2234659014796	1149.8633020188117	1436.1184975918165	1435.855928212508	1600.034010485072	1590.232346565581	1766.052775612311	1746.4686735172577	2085.6140825666585	2047.116004441413	0.20620454056502865	0.19532538498262783	0.3561852961720433	16.55019461835036	0.3816207803783982	17.732662613037974
20.31051561812294	1133.0152481662105	1149.671372233036	1436.068535200757	1435.814271435374	1600.0739566831962	1590.2754096927938	1766.1850836286242	1746.5986057627167	2085.9250428825108	2047.4139181424719	0.20631330636251835	0.19542799469393762	0.30074167386828776	14.056990436685737	0.3265497068869081	15.264006268465891
20.432896691921076	1132.800825366313	1149.473275020272	1436.012125466455	1435.7662256768758	1600.107359590024	1590.3119938558611	1766.3107615650347	1746.721976970178	2086.229212323159	2047.7051187670424	0.20642279664485016	0.1955312872534909	0.24531794754602743	11.534075642295647	0.27149777040904155	12.765856498444919
20.55601517325261	1132.5801385537195	1149.2689508774054	1435.9491969836847	1435.7117197180653	1600.134141267416	1590.3420216857612	1766.4297249232052	1746.8387035948854	2086.526493786051	2047.9895109082508	0.20653301458698783	0.195635265643692	0.18991275981443323	8.981124104640912	0.21646362190040236	10.237889078562148
20.679875505368887	1132.3531282227764	1149.058339731633	1435.8796775961944	1435.6506815878968	1600.1542229223646	1590.3654149635938	1766.5418882449214	1746.9487011433762	2086.8167890065524	2048.266998020271	0.2066439633830032	0.19573993286480362	0.13452476422025939	6.397806622553617	0.16144592313048634	7.679776726057753
20.804482158294064	1132.1197343059914	1148.8413809360316	1435.803494390007	1435.5830385564848	1600.1675248989648	1590.382094612582	1766.6471651027052	1747.0518841642095	2087.0999985459403	2048.5374824065907	0.206755646246219	0.1958452919350797	0.07915262545338919	3.783790910965763	0.10644334686912771	5.091189086379018
20.92983962898646	1131.8798961697953	1148.6180132651343	1435.7205736867145	1435.5087171283467	1600.1739666703522	1590.3919806900421	1766.7454680903807	1747.1481662386434	2087.3760217793283	2048.8008652082017	0.20686806640934421	0.1959513458908929	0.023795019443241472	1.1387415835633874	0.05145457698654354	2.4717927153687924
21.055952441500814	1131.6335526102805	1148.3881749104848	1435.6308410367162	1435.4276430355956	1600.1734668305826	1590.3949923792923	1766.836708813567	1747.237459971239	2087.644756883483	2049.0570463916847	0.20698122712461955	0.19605809778686742	-0.03154936646842543	-1.5376798609504476	-0.0035216913665863103	-0.17874893365660682
21.18282514715158	1131.3806418489637	1148.1518034762132	1435.5342212124656	1435.3397412311383	1600.1659430864981	1590.3910479815543	1766.9207978801453	1747.3196769804454	2087.9061008245912	2049.305924737262	0.2070951316639579	0.19616555069601063	-0.08688183330832544	-4.245815051253885	-0.05848675155084493	-2.8607755231205374
21.31046232467717	1131.1211015285405	1147.9088359745967	1435.4306382016737	1435.2449358818283	1600.1513122495428	1590.3800649077943	1766.9976448906586	1747.3947278891087	2088.159949345932	2049.547397826735	0.20720978331908982	0.1962737077098473	-0.14220367042162252	-6.986008761450648	-0.11344188539169409	-5.574629849288613
21.438868580405217	1130.854868708634	1147.6592088216196	1435.3200152004913	1435.1431503615945	1600.1294902275345	1590.36195967053	1767.0671584286542	1747.4625223149358	2088.406196955463	2049.7813620313523	0.20732518540170727	0.19638257193855632	-0.19751615521909116	-9.75860892154742	-0.16838836290662584	-8.32065785228042
21.568048548418737	1130.5818798615696	1147.4028578325506	1435.202274606686	1435.0343072445705	1600.1003920164242	1590.336647875619	1767.129246051001	1747.5229688609224	2088.644736913351	2050.007712499626	0.2074413412436112	0.19649214651110258	-0.2528205530370542	-12.563966632063966	-0.22332744220329914	-11.099208631261718
21.69800689072348	1130.30207086813	1147.1397182175017	1435.0773380127748	1434.9183282981703	1600.0639316919955	1590.3040442139857	1767.1838142781291	1747.5759751057094	2088.875461219401	2050.2263431450347	0.20755825419685991	0.19660243457537796	-0.3081181169800402	-15.402436177013442	-0.2782603692894554	-13.910634457599372
21.828748297416116	1130.0153770133372	1146.8697245770104	1434.945126199162	1434.795134476172	1600.0200224015512	1590.2640624533424	1767.2307685842425	1747.6214475939169	2089.0982606004277	2050.4371466336916	0.2076759276339156	0.19671343929833854	-0.36341008769977634	-18.27437503472902	-0.3331883778610063	-16.75529078504769
21.960277486853503	1129.7217329822324	1146.5928108976177	1434.805559127246	1434.6646459117735	1599.96857635556	1590.2166154298632	1767.2700133874816	1747.6592918264184	2089.3130244975478	2050.6400143719165	0.2077943649477978	0.19682516386614224	-0.41869769325512607	-21.180143891717307	-0.3881126891837994	-19.6335362647078
22.092599205822967	1129.4210728556645	1146.3089105474517	1434.6585559325097	1434.5267819106195	1599.9095048192694	1590.1616150398256	1767.3014520400295	1747.6894122505694	2089.5196410533886	2050.8348364937365	0.207913569552233	0.19693761148429348	-0.47398214892473334	-24.120106653659604	-0.44303451188170584	-22.545732755505014
22.225718229713628	1129.1133301060947	1146.0179562718254	1434.5040349176043	1434.3814609438336	1599.8427181042955	1590.098972231231	1767.3249868181879	1747.7117122504017	2089.7179970992397	2051.0215018483327	0.20803354488180797	0.19705078537778198	-0.5292646569869248	-27.094630455132574	-0.49795504172743676	-25.492245333909523
22.359639362688714	1128.7984375934104	1145.7198801888414	1434.3419135454128	1434.2286006410206	1599.7681255601847	1590.028596995395	1767.340518912405	1747.7260941367688	2089.9079781421224	2051.199897987404	0.20815429439212474	0.19716468879122687	-0.58454640653963	-30.104085670842323	-0.5528754614761056	-28.47344230604358
22.494367437858962	1128.4763275607506	1145.4146137850053	1434.172108432105	1434.0681177832603	1599.685635565945	1589.9503983585043	1767.347948417262	1747.7324591374518	2090.089468351796	2051.3699111524634	0.2082758215599556	0.19727932498902145	-0.6398285733284865	-33.14884592615999	-0.6077969406742341	-31.489695217751432
22.629907317457054	1128.1469316303478	1145.1020879108535	1433.9945353401774	1433.8999282960883	1599.5951555215524	1589.8642843731557	1767.3471743214147	1747.7307073872253	2090.262350547685	2051.531426262076	0.20839812988339962	0.19739469725547845	-0.6951123195212858	-36.229288106027525	-0.6627206354414739	-34.54137886321405
22.766263893012997	1127.8101807993862	1144.7822327765953	1433.8091091714878	1433.7239472424674	1599.4965918394366	1589.770162109867	1767.3380944975074	1747.7207379178878	2090.426506185752	2051.6843268990256	0.20852122288204322	0.1975108088949782	-0.7503987934978795	-39.34579236304853	-0.7176476882768839	-37.62887129432056
22.903442085530802	1127.4660054358794	1144.4549779477693	1433.6157439602832	1433.540088815752	1599.3898499359457	1589.6679376485679	1767.3206056920408	1747.7024486482542	2090.581815345298	2051.8284952974204	0.2086451040971169	0.1976276632321152	-0.8056891296564572	-42.498742126626894	-0.772579227850656	-40.7525538293994
23.041446845665973	1127.1143352745619	1144.120252340915	1433.4143528662155	1433.3482663326386	1599.2748342227808	1589.557516070064	1767.294603515205	1747.675736374109	2090.728156715695	2051.96381232973	0.20876977709165875	0.19774526361184883	-0.8609844481961773	-45.688524110475555	-0.8275163687940221	-43.91281106043607
23.180283153904217	1126.75509941281	1143.7779842192683	1433.2048481673621	1433.1483922261204	1599.1514480984263	1589.4388014474916	1767.259982430687	1747.6404967581357	2090.8654075830664	2052.090157493778	0.20889524545067606	0.19786361339965358	-0.9162858548797885	-48.91552831791341	-0.8824602114609661	-47.110030859475955
23.31995602074116	1126.3882263065796	1143.4281011884727	1432.987141253235	1432.9403780384293	1599.0195939395528	1589.3116968377478	1767.2166357454357	1747.5966243198063	2090.993443816893	2052.207408899655	0.2090215127813096	0.19798271598167197	-0.9715944408499126	-52.180148051294964	-0.9374118417508726	-50.344604387297295
23.460470486863187	1126.013643766365	1143.0705301923085	1432.7611426177898	1432.7241344139766	1598.8791730924008	1589.1761042728992	1767.1644555993971	1747.5440124252389	2091.1121398565665	2052.315443256586	0.2091485827129989	0.19810257476486712	-1.0269112823561954	-55.482779914163984	-0.9923723308247645	-53.61692609579768
23.60183162332936	1125.631278953201	1142.7051975084626	1432.5267618524513	1432.4995710923065	1598.730085864172	1589.0319247516004	1767.10333295524	1747.482553277046	2091.221368697902	2052.414135859755	0.20927645889764926	0.19822319317717804	-1.0822374405370283	-58.82382381724892	-1.0473427349197664	-56.92739373585209
23.744044531754422	1125.2410583746673	1142.3320287442984	1432.283907639112	1432.2665969010266	1598.5722315143792	1588.8790582304619	1767.0331575880205	1747.4121379041258	2091.321001879555	2052.503360577042	0.20940514500980023	0.1983445746676764	-1.1375739612285543	-62.20368298498215	-1.1023240951208209	-60.27640836179489
23.887114344492932	1124.842907880945	1141.9509488326748	1432.0324877431633	1432.0251197487628	1598.4055082462073	1588.7174036154443	1766.9538180748536	1747.3326561514539	2091.410909469423	2052.582989835741	0.20953464474679562	0.19846672270672286	-1.1929218746490733	-65.62276395474328	-1.1573174370632842	-63.66437433141982
24.031046224824397	1124.4367526608958	1141.5618820277869	1431.7724090065228	1431.7750466181155	1598.2298131978655	1588.546858753227	1766.86520178455	1747.2439966698496	2091.490960050984	2052.6528946092217	0.20966496182895425	0.19858964078612718	-1.248282195203501	-69.08147658250527	-1.212323770749208	-67.09169931296492
24.175845367139747	1124.0225172381727	1141.1647519010285	1431.5035773406623	1431.5162835586093	1598.0450424339172	1588.3673204225654	1766.7671948672235	1747.1460469057042	2091.5610207095715	2052.7129444035227	0.20979609999974394	0.1987133324193081	-1.3036559212150678	-72.58023404283449	-1.2673440902763105	-70.55879428476328
24.32151699712871	1123.6001254673738	1140.7594813369108	1431.2258977196655	1431.2487356796767	1597.851090936635	1588.1786843256625	1766.6596822439024	1747.0386930907207	2091.62095701863	2052.7630072439365	0.20992806302595501	0.19883780114145522	-1.3590440346661126	-76.11945283052046	-1.322379373565127	-74.06607353599975
24.468066371968433	1123.169500530227	1140.345992528989	1430.939274173278	1430.972307143627	1597.647852597321	1587.9808450795201	1766.5425475960983	1746.921820231607	2091.6706330258958	2052.802949661517	0.21006085469787658	0.19896305050969204	-1.4144475009725284	-79.69955276144901	-1.377430582141642	-77.61395466921385
24.61549878051318	1122.73056493182	1139.924206975847	1430.6436097799883	1430.686901158651	1597.4352202076557	1587.7736962072995	1766.4156733553846	1746.7953120997774	2091.7099112395586	2052.8326366795654	0.21019447882947528	0.19908908410323953	-1.4698672686508871	-83.32095696899341	-1.4324986608326071	-81.20285859698197
24.763819543485244	1122.2832404968708	1139.4940454771142	1430.338806660123	1430.392419971828	1597.2130854510403	1587.5571301296886	1766.2789406929508	1746.6590512210398	2091.738652614378	2052.8519318000826	0.21032893925857166	0.19921590552358623	-1.525304269107437	-86.98409190482926	-1.4875845375208883	-84.8332095418009
24.91303401366693	1121.8274483660405	1139.0554281295215	1430.0247659689542	1430.0887648621597	1596.9813388939385	1587.3310381562637	1766.132229509149	1746.5129188652613	2091.7567165377545	2052.860696990168	0.21046423984702367	0.19934351839464975	-1.5807594163370595	-90.68938733474351	-1.5426891228598834	-88.50543503341032
25.063147576093755	1121.3631089923	1138.6082743230095	1429.7013878898433	1429.7758361336212	1596.7398699772414	1587.0953104768716	1765.9754184230453	1746.35679503605	2091.763960815778	2052.8587926684067	0.21060038448090795	0.1994719263629519	-1.6362336066513308	-94.43727633584058	-1.5978133100079503	-92.21996590518393
25.214165648248784	1120.8901421373346	1138.1525027368714	1429.368571627393	1429.4535331082332	1596.488567007625	1586.8498361530078	1765.808384761947	1746.1905584604062	2091.7602416592317	2052.846077691207	0.21073737707070414	0.1996011330977839	-1.691727718400216	-98.22819529136177	-1.6529579743501017	-95.97723629011307
25.366093680258146	1120.4084668680111	1137.6880313359572	1429.026215400644	1429.1217541191663	1596.2273171489412	1586.5945031092213	1765.631004550951	1746.0140865784006	2091.7454136695824	2052.8224093391295	0.21087522155147964	0.19973114229138317	-1.7472426116382849	-102.06258388300193	-1.708123973158763	-99.77768361306516
25.518937155087716	1119.9180015528973	1137.2147773669258	1428.6742164362952	1428.7803965038768	1595.9560064136158	1586.3291981245331	1765.4431525024872	1745.8272555328408	2091.719329824943	2052.787643303187	0.21101392188307813	0.19986195765910286	-1.8027791278900622	-105.94088508695131	-1.7633121453709464	-103.62174858740764
25.672701588741027	1119.4186638588276	1136.7326573545408	1428.312470961949	1428.4293565972575	1595.6745196540583	1586.0538068238593	1765.2447020058564	1745.6299401589383	2091.6818414659933	2052.7416336711117	0.21115348205030826	0.19999358293959052	-1.8583380897971438	-109.8635451637092	-1.8185233112408241	-107.50987520447234
25.827392530458226	1118.9103707475483	1136.2415870980437	1427.9408741994137	1428.068529724849	1595.3827405541172	1585.7682136694814	1765.0355251167998	1745.422013974003	2091.632798281918	2052.6842329136302	0.21129390606313353	0.20012602189496237	-1.9139203008326149	-113.83101364871254	-1.8737582720295904	-111.44251072517363
25.983015562916506	1118.3930384724033	1135.741481667565	1427.5593203580204	1427.6978101960638	1595.0805516205335	1585.4723019525175	1764.8154925470556	1745.2033491671266	2091.572048296293	2052.6152918706994	0.2114351979568664	0.20025927831098222	-1.9695265450136503	-117.84374334453605	-1.9290178097589887	-115.42010567238322
26.139576302431465	1117.8665825750963	1135.2322554006087	1427.1677026279979	1427.3170912974626	1594.7678341744413	1585.1659537844291	1764.5844736539423	1744.9738165888944	2091.499437852978	2052.5346597377415	0.21157736179236017	0.2003933559972426	-2.025157586522255	-121.90219030511798	-1.9843026868111338	-119.4431138157961
26.297080399159835	1117.330917882524	1134.7138218986042	1426.7659131738938	1426.9262652860816	1594.4444683429008	1584.849050088573	1764.342336429971	1744.7332857411202	2091.4148116020124	2052.4421840518876	0.2117204016562076	0.20052825878734457	-2.0808141694169535	-126.0068138250499	-2.0396136456356544	-123.51199216028908
26.455533537303385	1116.7859585036722	1134.1860940235215	1426.3538431280354	1426.5252233827925	1594.1103330504561	1584.5214705917679	1764.0889474924597	1744.4816247665904	2091.318012485479	2052.337710678195	0.21186432166093647	0.20066399053908138	-2.1364970173326583	-130.15807642659638	-2.0949514084732073	-127.62720093515236
26.614941435314055	1116.2316178265812	1133.6489838945479	1425.9313825840425	1426.1138557657123	1593.765306010735	1584.183093815903	1763.8241720731787	1744.218700438832	2091.2088817233825	2052.2210837958683	0.2120091259452101	0.20080055513462416	-2.1922068330932234	-134.35644384135958	-2.15031667695348	-131.7892035752302
26.77530984610034	1115.6678085154067	1133.1024028848622	1425.4984205904098	1425.692051563687	1593.4092637181027	1583.8337970696032	1763.5478740080407	1743.9443781519328	2091.0872587995427	2052.0921458845114	0.21215481867402827	0.20093795648070756	-2.2479442983785702	-138.60238499374827	-2.205710131777778	-135.99846670479747
26.93664455723489	1115.09444250754	1132.5462616184632	1425.0548451441296	1425.2596988498071	1593.0420814393483	1583.4734564399212	1763.2599157268041	1743.6585219103647	2090.9529814474727	2051.950737710353	0.2123014040389309	0.20107619850881786	-2.3037100734100022	-142.8963719845051	-2.2611324323943336	-140.25546012126142
27.098951391163432	1114.5114310108215	1131.9804699670897	1424.6005431843898	1424.8166846350005	1592.6636332054254	1583.1019467840877	1762.960158242825	1743.3609943188642	2090.8058856362877	2051.796698312513	0.2124488862582026	0.2012152851753827	-2.359504796577312	-147.23888006893685	-2.316584216630872	-144.56065677432343
27.26223620541477	1113.9186845008392	1131.4049370472208	1424.1354005863302	1424.3628948616804	1592.273791803249	1582.7191417213128	1762.6484611428439	1743.0516565723447	2090.6458055566163	2051.629864989267	0.21259726957707936	0.2013552204619633	-2.4153290840640693	-151.63038763572695	-2.3720661003308123	-148.91453274531523
27.426504892812353	1113.316112718316	1130.8195712171646	1423.6593021548765	1423.8982143974677	1591.8724287675511	1582.324913624645	1762.3246825768279	1742.7303684458593	2090.4725736065498	2051.4500732843517	0.21274655826795782	0.2014960083754481	-2.4711835295183846	-156.07137618464185	-2.4275786770167542	-153.31756722490536
27.59176338168682	1112.7036246665855	1130.224280074233	1423.1721316186358	1423.4225270289785	1591.459414372789	1581.919133612886	1761.9886792478464	1742.3969882846038	2090.2860203775954	2051.2571569732772	0.21289675663060612	0.20163765294824615	-2.527068703657278	-160.56233030156	-2.483122517497577	-157.7702424885938
27.758017636089992	1112.0811286091746	1129.618970452018	1422.6737716238863	1422.9357154556947	1591.0346176251353	1581.5016715425807	1761.640306402021	1742.0513729939855	2090.0859746406845	2051.0509480496903	0.2130478689923759	0.20178015823848525	-2.5829851538701405	-165.10373763064854	-2.5386981694846327	-162.27304386993637
27.925273656010095	1111.448532067479	1129.0035484177595	1422.1641037286377	1422.437661283914	1590.5979062545296	1581.0723960000687	1761.279417818521	1741.693378029747	2089.872263332206	2050.831276711767	0.2131998997084168	0.20192352833021013	-2.63893340388222	-169.69608884933405	-2.594306157252504	-166.82645973580657
28.09353747758831	1110.8057418185379	1128.3779192698107	1421.6430083967753	1421.9282450207716	1590.149146706799	1580.631174293606	1760.9058657996213	1741.3228573881408	2089.6447115400683	2050.597971348636	0.2133528531618936	0.20206776733358353	-2.694913953358082	-174.33987763803452	-2.6499469812306415	-171.43098145612748
28.2628151733366	1110.1526638929238	1127.7419875352164	1421.110364992301	1421.4073460683649	1589.6882041358679	1580.1778724455744	1760.5195011608328	1740.9396635961855	2089.4031424898276	2050.3508585268632	0.2135067337642037	0.2022128793850872	-2.7509272774559577	-179.0356006458751	-2.70562111757863	-176.08710337034427
28.43311285235687	1109.4892035727476	1127.0956569673992	1420.566051773674	1420.8748427179723	1589.2149423960586	1579.7123551847756	1760.120173221121	1740.543647702	2089.1473775308705	2050.0897629770006	0.2136615459552006	0.20235886864772715	-2.806973826464855	-183.78375746001257	-2.761329017832395	-180.79532275837846
28.604436660561465	1108.815265389762	1126.4388305439486	1420.0099458882346	1420.3306121443495	1588.729224034459	1579.2344859387945	1759.7077297931685	1740.1346592651892	2088.8772361226274	2049.814507580153	0.21381729420341167	0.20250573931123875	-2.863054025404381	-188.58485057007056	-2.8170711084758295	-185.55613980384078
28.77679278089485	1108.1307531236057	1125.7714104645413	1419.4419233667509	1419.7745304001548	1588.23091028341	1578.7441268264838	1759.2820171737612	1739.7125463473492	2088.5925358208856	2049.524913354661	0.21397398300626702	0.2026534955922962	-2.9191682735909126	-193.43938533129403	-2.872847790538799	-190.3700575590483
28.950187433556945	1107.4355698001455	1125.093298148963	1418.8618591180527	1419.206472410452	1587.7198610530656	1578.2411386505123	1758.8428801342252	1739.277155502619	2088.293092264135	2049.2207994427995	0.21413161689032334	0.20280214173471994	-2.9753169442237777	-198.3478699249099	-2.928659439175135	-195.23758190550143
29.124626876227456	1106.729617689974	1124.404394235278	1418.2696269238033	1418.6263119673558	1587.1959349240874	1577.725380890052	1758.3901619109968	1738.8283317683704	2087.9787191600303	2048.901983097607	0.21429020041149535	0.2029516820096898	-3.0315003839232304	-203.31081531499512	-2.98450640320425	-200.15922151174163
29.30011740429177	1106.0127983070188	1123.7045985781117	1417.6650994333731	1418.0339217247697	1586.6589891404283	1577.1967116935489	1757.9237041962665	1738.365918655966	2087.6492282719046	2048.568279669762	0.21444973815528456	0.2031021207159587	-3.087718912363016	-208.32873520976864	-3.040389004740973	-205.13548779464327
29.476665351068124	1105.2850124072916	1122.9938102470678	1417.0481481588392	1417.4291731932524	1586.1088796022298	1576.6549878716119	1757.443347128735	1737.8897581416302	2087.3044294053816	2048.2195025945502	0.21461023473701335	0.20325346218006773	-3.143972821778334	-213.4021460133372	-3.096307538712608	-210.16689487203257
29.654277088036206	1104.5461599877838	1122.271927525292	1416.41864347012	1416.8119367350166	1585.545460858859	1576.1000648900301	1756.9489292844905	1737.3996906574403	2086.9441303950907	2047.8554633789488	0.21477169480206001	0.20340571075656427	-3.200262376503815	-218.53156677627703	-3.152262272408734	-215.2539595149574
29.832959025067048	1103.7961402855065	1121.5388479081748	1415.7764545902448	1416.1820815590602	1584.9685861020616	1575.531796862911	1756.4402876680033	1736.8955550824326	2086.568137091488	2047.4759715888008	0.21493412302609632	0.2035588708282211	-3.2565878125751624	-223.7175191504648	-3.2082534450646563	-220.3972011016449
30.0127176106544	1103.0348517766665	1120.79446810219	1415.121449590747	1415.5394757164177	1584.3781071592343	1574.9500365459382	1755.917257703227	1736.3771887338137	2086.1762533477577	2047.0808348360847	0.2150975241153273	0.2037129468062575	-3.3129493372334764	-228.96052733418765	-3.264281267379374	-225.59714156377595
30.193559332147448	1102.2621921760212	1120.0386840239094	1414.4534953872308	1414.8839860955836	1583.773874486867	1574.3546353297897	1755.3796732248636	1735.8444273583393	2085.76828100688	2046.6698587663363	0.2152619028067317	0.20386794313056544	-3.3693471284323095	-234.26111801614752	-3.3203459210353685	-230.85430533235194
30.37549071598484	1101.47805843637	1119.2713907991504	1413.772457735063	1414.2154784180607	1583.1557371641043	1573.7454432336783	1754.8273664697424	1735.2971051237932	2085.3440198887834	2046.2428470461648	0.21542726386830943	0.20402386426993238	-3.425781334407475	-239.61982032179367	-3.376447558246582	-236.16921928274678
30.55851832793038	1100.682346748225	1118.4924827623036	1413.0782012252419	1413.5338172340792	1582.523542886471	1573.1223088990564	1754.2601680683563	1734.7350546106377	2084.9032677776568	2045.7996013509191	0.21559361209932443	0.204180714722271	-3.4822520731659097	-245.0371657513897	-3.432586301286392	-241.54241267597536
30.742648773309874	1099.8749525396404	1117.7018534558126	1412.3705892804126	1412.8388659184632	1581.877137959752	1572.485079583463	1753.6779070365433	1734.1581068037913	2084.445820409381	2045.339921352479	0.2157609523305562	0.20433849901484766	-3.5387594320045537	-250.51368811918655	-3.4887622419682884	-246.97441709646955
30.92788869724955	1099.0557704762286	1116.899395629842	1411.6494841510696	1412.130486666682	1581.2163672940408	1571.8336011545532	1753.0804107673382	1733.566091084593	2083.9714714591373	2044.8636047072205	0.2159292894245488	0.20449722170451637	-3.5953034670183115	-256.049923488521	-3.5449754411865797	-252.46576638898114
31.114244784915854	1098.224694461342	1116.0850012421063	1410.9147469119196	1411.408540491054	1580.5410743979533	1571.1677180842746	1752.46750502298	1732.9588352229016	2083.480012529143	2044.3704470441073	0.21609862827586557	0.2046568873779522	-3.651884202574365	-261.6464101039455	-3.6012259283879757	-258.0169965918758
31.30172376175672	1097.3816176364542	1115.2585614578968	1410.1662374584384	1410.672887217153	1579.8511013730335	1570.4872734432442	1751.8390139271085	1732.3361653693955	2082.971233136587	2043.8602419529761	0.21626897381134555	0.20481750065188742	-3.7085016308183185	-267.303688321088	-3.657513701069547	-263.62864586681826
31.4903323937443	1096.5264323817205	1114.41996665029	1409.403814503612	1409.9233854803847	1579.1462889083327	1569.7921088952924	1751.1947599571304	1731.6979060480376	2082.444920701719	2043.3327809729808	0.2164403309903601	0.20497906617335132	-3.765155711157604	-273.02230053476524	-3.713838724278503	-269.30125442903955
31.68007748761912	1095.6590303167418	1113.5691064005487	1408.627335574873	1409.1598927227644	1578.426476275189	1569.0820646922036	1750.5345639367858	1731.0438801487303	2081.9008605361287	2042.7878535812229	0.21661270480507533	0.20514158861990925	-3.8218463697266998	-278.80279110220727	-3.7702009300714963	-275.0353644702118
31.870965891135747	1094.7793023015288	1112.7058694987281	1407.8366570112453	1408.3822651898947	1577.6915013222074	1568.3569796686627	1749.8582450289107	1730.3739089201779	2081.338835831229	2042.2252471815798	0.21678610028071346	0.20530507269990814	-3.878573498860078	-284.645706264826	-3.826600216993029	-280.83152008167235
32.063004493309954	1093.8871384376719	1111.8301439444847	1407.0316339606898	1407.5903579281483	1576.9412004704498	1567.6166912373956	1749.1656207284066	1729.6878119629407	2080.758627646933	2041.6447470937305	0.21696052247582076	0.20546952315272007	-3.9353369565387766	-290.55159406515304	-3.8830364495333924	-286.6902671730495
32.25620022466719	1092.9824280697298	1110.941816948101	1406.212120377683	1406.7840247820723	1576.1754087088448	1566.8610353845413	1748.4565068554348	1728.9854072227206	2080.160014900559	2041.0461365424062	0.21713597648253374	0.20563494474899185	-3.9921365658588	-296.52100426366087	-3.9395094575920666	-292.61215338890906
32.45056005749291	1092.0650597868303	1110.0407749317194	1405.3779690209988	1405.9631183920033	1575.3939595898157	1566.089846665228	1747.7307175488204	1728.2665109838467	2079.5427743559444	2040.429196646837	0.21731246742685226	0.2058013422908935	-4.0489721144772375	-302.55448825017083	-3.9960190359211083	-298.59772802121006
32.64609100608406	1091.134921424507	1109.1269035308142	1404.5290314517458	1405.1274901919282	1574.5966852251493	1565.3029581993987	1746.9880652597071	1727.5309378630195	2078.90668061281	2039.7937064104685	0.21749000046890965	0.20596872061237192	-4.10584335402018	-308.6525989510119	-4.052564943550806	-304.64754191815155
32.84280012700226	1090.1919000667626	1108.2000875958847	1403.665158031632	1404.2769904075712	1573.7834162821105	1564.5002016678661	1746.2283607454528	1726.7785008032772	2078.2515060963683	2039.139442710894	0.2176685808032522	0.20613708457940555	-4.162749999551124	-314.81589073623763	-4.109146903252167	-310.7621473923791
33.040694519328454	1089.2358820483685	1107.260211194385	1402.7861979214763	1403.4114680547289	1572.9539819797928	1563.6814073086173	1745.4514130637656	1726.009011068217	2077.577021047179	2038.4661802900498	0.21784821365911478	0.20630643909026053	-4.219691728970247	-321.0449193206732	-4.165764600938928	-316.94209812255576
33.239781324919136	1088.2667529574182	1106.3071576129057	1401.891999079987	1402.5307709378644	1572.1082100857525	1562.8464039133803	1744.6570295671268	1725.2222782364865	2076.8829935112926	2037.7736917446848	0.21802890430070535	0.206476789075753	-4.27666818243506	-327.34024166245945	-4.22241768510321	-323.1879490535357
33.44006772866406	1087.2843976381241	1105.3408093595967	1400.9824082627943	1401.6347456489561	1571.2459269128863	1561.9950188244502	1743.8450158974617	1724.4181101965296	2076.169189330652	2037.0617475170916	0.21821065802748563	0.2066481394995092	-4.3336789617692375	-333.70241585810436	-4.279105766207522	-329.50025629176525
33.64156095874556	1086.2887001938814	1104.3610481668586	1400.0572710217664	1400.7232375666272	1570.3669573166135	1561.1270779318027	1743.0151759811192	1723.5963131416293	2075.435372133812	2036.3301158861464	0.21839348017445998	0.20682049535823033	-4.390723629854165	-340.1320010328782	-4.335828416099048	-335.87957699783146
33.84426828689945	1085.2795439905883	1103.3677549942863	1399.1164317045982	1399.7960908555444	1569.471124692326	1560.2424056704792	1742.1673120241246	1722.7566915652305	2074.6813033269455	2035.578562958632	0.218577376112464	0.20699386168196154	-4.447801710037766	-346.6295572296949	-4.392585167410289	-342.3264692760422
34.04819702867729	1084.2568116602492	1102.3608100318952	1398.1597334546966	1398.8531484661132	1568.5582509731498	1559.3408250182786	1741.3012245077514	1721.8990482565678	2073.9067420851748	2034.8068526608884	0.21876235124845778	0.2071682435343587	-4.504912685501495	-353.1956452917657	-4.449375512936058	-348.84149205795256
34.25335454371064	1083.2203851048507	1101.3400927036196	1397.187018211367	1397.894252134463	1567.6281566280084	1558.4221574937483	1740.4167121844034	1721.023184296608	2073.1114453442333	2034.0147467307772	0.2189484110258191	0.20734364601296507	-4.562055998663254	-359.8308267436223	-4.506198905032306	-355.42520498484373
34.45974823597649	1082.1701455005243	1100.305481671099	1396.1981267102994	1396.9192423827437	1566.680660660003	1557.4862231544885	1739.5135720738213	1720.1288990543076	2072.295167792466	2033.2020047099961	0.21913556092464412	0.2075200742494814	-4.619231050515282	-366.5356636653887	-4.563054754969471	-362.07816828408977
34.66738555406454	1081.105973302013	1099.256854837762	1395.1928984843898	1395.9279585197426	1565.7155806051337	1556.5328405957923	1738.5915994596403	1719.2159901832238	2071.4576618632022	2032.3683839367427	0.21932380646204608	0.20769753341004782	-4.67643720000342	-373.31071856530616	-4.619942432299922	-368.80094264115905
34.87627399144595	1080.0277482474307	1098.1940893532073	1394.1711718648749	1394.9202386418158	1564.7327325313452	1555.5618269496135	1737.6505878862827	1718.2842536184512	2070.5986777274793	2031.5136395387426	0.2195131531924588	0.2078760286955213	-4.733673763383649	-380.1565542474855	-4.67686126423132	-375.5940890702186
35.086421086743854	1078.935349363335	1097.1170616178972	1393.132783982813	1393.8959196341648	1563.731931037936	1554.5729978838838	1736.6903291562282	1717.333483573931	2069.7179632871716	2030.6375244266605	0.21970360670794578	0.20805556534176012	-4.790940013573618	-387.0737336760503	-4.733810534975419	-382.4581687793834
35.29783442400536	1077.8286549701174	1096.025647288164	1392.0775707709065	1392.8548371724507	1562.7129892553148	1553.5661676021844	1735.7106133276416	1716.363472540122	2068.8152641684983	2029.7397892878976	0.21989517263850716	0.20823614861990927	-4.848235179470976	-394.0628198325867	-4.790789485067762	-389.3937430284568
35.51052163297529	1076.7075426877236	1094.9197212815516	1391.0053669656963	1391.7968257247771	1561.675718845154	1552.5411488438037	1734.7112287124144	1715.3740112820692	2067.8903237159784	2028.8201825808185	0.22008785665239491	0.2084177838366886	-4.905558445319457	-401.1243755724281	-4.847797310744227	-396.40137298824266
35.72449038937153	1075.5718894416957	1093.7991577824753	1389.9160061101006	1390.7217185540158	1560.6199300008934	1551.4977528841448	1733.6919618745694	1714.3648888378407	2066.942882986765	2027.8784505293656	0.2202816644564266	0.20860047633468431	-4.962908950013571	-408.25896347442176	-4.9048331632466216	-403.48161959071876
35.93974841516195	1074.4215714695742	1092.6638302482404	1388.8093205563634	1389.6293477205359	1559.545431448679	1550.4357895355633	1732.652597629121	1713.3358925174086	2065.972680745485	2026.9143371181553	0.22047660179630527	0.20878423149264363	-5.020285786399199	-415.46714568522293	-4.9618961481210135	-410.635043374612
36.15630347884324	1073.2564643276364	1091.5136114154025	1387.68514146937	1388.519544085306	1558.4520304486819	1549.3550671485834	1731.5929190413294	1712.2868079019277	2064.9794534594957	2025.927584088001	0.22067267445694025	0.20896905472577015	-5.077688000628314	-422.74948376219254	-5.018985324583355	-417.86220433033304
36.374163395721176	1072.0764428979965	1090.3483733064838	1386.543298830371	1387.392137313391	1557.3395327968515	1548.25539261354	1730.5127074264142	1711.217418843454	2063.9629352946386	2024.9179309319102	0.22086988826277526	0.20915495148602592	-5.135114591424099	-430.106538508262	-5.076099704787794	-425.16366173664574
36.59333602819267	1070.8813813960803	1089.167987237068	1385.3836214411242	1386.2469558778698	1556.2077428271	1547.1365713626524	1729.411742349713	1710.1275074651192	2062.9228581114844	2023.8851148915778	0.22106824907811262	0.20934192726243234	-5.19256450938974	-437.5388698031893	-5.133238253132276	-432.5399739923887
36.813829286029524	1069.6711533784678	1087.9723238232634	1384.2059369284518	1385.0838270641698	1555.0564634139353	1545.9984073725407	1728.2898016273164	1709.0168541617659	2061.8589514620876	2022.828870954379	0.22126776280744864	0.20952998758137636	-5.250036656306747	-445.04703643079847	-5.190399885570514	-439.99169844633434
37.03565112666392	1068.4456317511267	1086.7612529895532	1383.0100717492398	1383.9025769748287	1553.8854959755467	1544.8407031671893	1727.1466613271782	1707.8852376010545	2060.770942587272	2021.7489318508754	0.22146843539580474	0.20971913800691921	-5.30752988440554	-452.63159589935094	-5.247583468878929	-447.5193912188988
37.25880955547555	1067.204688778035	1085.5346439770453	1381.7958511958793	1382.703030534709	1552.6946404773742	1543.6632598213926	1725.9820957707318	1706.7324347250735	2059.658556414463	2020.6450280528688	0.22167027282906884	0.2099093841411086	-5.36504299563785	-460.29310425714357	-5.30478781993088	-455.1236070188461
37.483312626080554	1065.948196090216	1084.2923653521243	1380.5630994021737	1381.4850114966675	1551.4836954361579	1542.465876964675	1724.7958775350178	1705.5582207524517	2058.521515556083	2019.5168877720125	0.22187328113433527	0.2101007316242925	-5.422574740955042	-468.03211590484716	-5.362011704986799	-462.80489895807113
37.70916844062219	1064.6760246951737	1083.0342850155134	1379.3116393497094	1380.2483424476861	1550.2524579244857	1541.2483527857044	1723.5877774553346	1704.362369180988	2057.3595403085287	2018.3642369589795	0.22207746638025022	0.21029318613543838	-5.480123819560049	-475.8491833988228	-5.419253838945224	-470.5638183564879
37.93638515006311	1063.3880449867654	1081.760270211771	1378.0412928747244	1378.992844815502	1549.0007235758699	1540.0104840372278	1722.357564628448	1703.144651790837	2056.1723486517612	2017.1867993032536	0.2222828346773584	0.21048675339245235	-5.537688878155677	-483.7448572519934	-5.476512884592466	-478.40091454429785
38.164970954479706	1062.0841267554922	1080.4701875392088	1376.7518806754576	1377.7183388757112	1547.7282865903321	1538.75206604152	1721.1050064163455	1701.904838648228	2054.9596562495003	2015.984296233499	0.22248939217845712	0.21068143915250429	-5.595268510207916	-491.7196857284871	-5.533787451875469	-486.3167346586124
38.39493410335793	1060.7641391992422	1079.1639029602613	1375.4432223200224	1376.4246437593956	1546.4349397405533	1537.4728926963758	1719.8298684505828	1700.6426981097698	2053.72117645008	2014.7564469185859	0.2226971450789507	0.2108772492123551	-5.65286125517423	-499.7742146315286	-5.591076097125551	-494.3118234334397
38.626282895891045	1059.4279509344776	1077.8412818123056	1374.1151362547948	1375.1115774612617	1545.1204743785636	1536.1727564816586	1718.5319146372087	1699.357996827337	2052.456620287943	2013.5029682692516	0.22290609961720678	0.21107418940868758	-5.7104655977423135	-507.908987087023	-5.648377322307169	-502.3867229844909
38.859025681279114	1058.0754300078888	1076.502188818947	1372.767439813342	1373.7789568483192	1543.784680443024	1534.8514484664142	1717.2109071623197	1698.050499753562	2051.165696485842	2012.2235749404435	0.22311626207492347	0.21127226561843943	-5.768079967051563	-516.1245433196891	-5.705689574243479	-510.54197258810746
39.09317085903034	1056.7064439085152	1075.1464881017757	1371.3999492259009	1372.4265976691022	1542.427346467083	1533.5087583165728	1715.866606498225	1696.7199701479444	2049.8481114577226	2010.917979334343	0.22332763877749073	0.2114714837591401	-5.825702735915456	-524.4214204236632	-5.763011243839628	-518.7781084530288
39.328726879264174	1055.320859580356	1073.7740431926145	1370.012479629424	1371.0543145634588	1541.0482595868539	1532.1444743032525	1714.4987714102765	1695.3661695836104	2048.503569312349	2009.585891604117	0.22354023609436302	0.2116718497892527	-5.883332220033935	-532.8001521278056	-5.820340665298772	-527.0956634884933
39.56570224301631	1053.9185434354663	1072.3847170462554	1368.604845078199	1369.661921072911	1539.6472055504983	1530.758383311674	1713.1071589643454	1693.988857954715	2047.1317718576624	2008.2270196583859	0.2237540604394304	0.21187336970851575	-5.940966677218512	-541.261268555827	-5.877676115348095	-535.4951670649461
39.80410550254544	1052.4993613675556	1070.9783720537034	1367.1768585550606	1368.2492296516027	1538.2239687279548	1529.3502708507103	1711.6915245349912	1692.587793484527	2045.732418605911	2006.8410691664558	0.2239691182713981	0.2120760495582932	-5.9986043065655394	-549.8052959750057	-5.935015812420261	-543.9771447661333
40.04394526164196	1051.0631787661114	1069.554870055946	1365.7283319832218	1366.816051677868	1536.7783321213324	1527.9199210630961	1710.2516218143392	1691.162732734212	2044.3052067795852	2005.4277435643403	0.22418541609416473	0.21227989542192116	-6.056243247670409	-558.4327565444983	-5.9923579158735265	-552.5421181397978
40.28523017593832	1049.6098605310308	1068.1140723582357	1364.2590762387083	1365.3621974663936	1535.3100773759522	1526.467116736279	1708.787202821658	1689.7134306123132	2042.8498313181428	2003.9867440615562	0.2244029604572086	0.21248491342506684	-6.1138815798217365	-567.1441680545686	-6.049700525181379	-561.1906044372008
40.52796895322162	1048.139271087805	1066.6558397449307	1362.7689011634493	1363.8874762810458	1533.8189847921062	1524.9916393139865	1707.2980179137041	1688.2396403849837	2041.3659848856003	2002.5177696487756	0.224621757955977	0.21269110973608146	-6.171517321169176	-575.9400436574942	-6.107041679110353	-569.9231163482764
40.77217035374772	1046.651274403233	1065.1800324948658	1361.2576155790043	1362.3916963483155	1532.304833337494	1523.4932689084594	1705.7838157957972	1686.7411136869446	2039.853357878958	2001.020517106292	0.22484181523227637	0.2128984905663656	-6.229148427929886	-584.8208915959112	-6.164379354926496	-578.7401617309079
41.017843190557436	1045.1457340017123	1063.6865103973073	1359.7250273009752	1360.8746648714625	1530.7674006604086	1521.971784313433	1704.2443435337038	1685.217600533243	2038.311638437542	1999.4946810133902	0.2250631389746705	0.21310706217073058	-6.286772793524051	-593.7872149181203	-6.221711467535442	-587.6422433286207
41.26499632979458	1043.6225129820841	1062.1751327684665	1358.1709431540883	1359.3361880453165	1529.206463103653	1520.426963017842	1702.679346566303	1683.6688493317833	2036.740512453237	1997.9399537585955	0.22528573591888038	0.2133168308477708	-6.344388247786355	-602.8395111942082	-6.279035868694791	-596.6298584890901
41.51363869102594	1042.0814740350622	1060.6457584686016	1356.5951689879787	1357.7760710717803	1527.6217957192096	1518.858581220271	1701.0885687190753	1682.0946068966637	2035.139663581659	1996.3560255508362	0.22550961284819054	0.21352780294023266	-6.401992556101959	-611.9782722176751	-6.336350346160543	-605.7034988687956
41.763779247563185	1040.5224794612654	1059.0982459197287	1354.9975096937048	1356.1941181760626	1526.0131722837118	1517.2664138442003	1699.4717522184467	1680.494618462372	2033.5087732543082	1994.7425844315783	0.22573477659385383	0.2137399848353923	-6.459583418566581	-621.2039837031625	-6.39365262284673	-614.8636501324363
42.0154270267867	1038.9453911898388	1057.5324531239282	1353.3777692209742	1354.5901326236194	1524.3803653146924	1515.6502345540266	1697.828637706982	1678.8686276988074	2031.8475206916892	1993.0993162879088	0.22596123403550886	0.21395338296543429	-6.517158469175683	-630.5171249802806	-6.450940356008687	-624.110791648447
42.26859111047143	1037.3500707976978	1055.9482376822777	1351.7357505961304	1352.9639167378512	1522.7231460876521	1514.009815771894	1696.1589642594643	1677.216376727189	2030.1555829174588	1991.4259048666236	0.22618899210159368	0.21416800380783724	-6.574715274924529	-639.9181686714292	-6.508211136364935	-633.4453961710678
42.523280635114425	1035.73637952941	1054.345456814431	1350.071255940915	1351.3152719185766	1521.0412846539898	1512.3449286953771	1694.4624693999062	1675.5376061368768	2028.4326347736321	1989.7220317893589	0.22641805776976928	0.2143838538857602	-6.632251334994635	-649.4075803701417	-6.56546248727318	-642.8679295197944
42.77950479226489	1034.104178317695	1052.7239673788206	1348.3840864919887	1349.643998661262	1519.3345498597475	1510.655343315983	1692.7388891194498	1673.8320550030758	2026.6783489368233	1987.9873765687425	0.2266484380673428	0.21460093976843236	-6.6897640798842986	-658.9858183086617	-6.622691863864475	-652.3788502496318
43.03727282885567	1032.453327804603	1051.0836258935487	1346.674042621281	1347.9498965770774	1517.6027093652774	1508.9408284385545	1690.987957895268	1672.099460905528	2024.8923959356366	1986.221616625663	0.226880140071701	0.21481926807155138	-6.747250870552307	-668.653333016613	-6.6798966521969305	-661.978609312966
43.29659404753705	1030.7836883633317	1049.4242885579183	1344.9409238571325	1346.232764413739	1515.8455296657664	1507.201151701538	1689.2094087103965	1670.3395599481264	2023.0744441691343	1984.4244273076085	0.22711317091074104	0.21503884545768204	-6.804708997553917	-678.4105669740238	-6.737074168386698	-671.6676497147419
43.55747780701245	1029.0951201207465	1047.7458112746824	1343.1845289062971	1344.4924000772196	1514.0627761127146	1505.436079598186	1687.4029730746088	1668.5520867795547	2021.2241599265103	1982.5954819081842	0.22734753776331282	0.2152596786366575	-6.862135680159554	-688.2579542533495	-6.794221657741218	-681.4464061569888
43.81993352237618	1027.38748298057	1046.0480496729642	1341.4046556767826	1342.728600654281	1512.2542129363271	1503.6453774986771	1685.5683810462842	1666.736774614917	2019.341207407922	1980.7344516877668	0.227583247859659	0.21548177436599145	-6.919528065515806	-698.1959201575373	-6.851336293907934	-691.3153046801453
44.08397066545326	1025.6606366472859	1044.3308591319035	1339.60110130157	1340.9411624358984	1510.419603268881	1501.8288096731928	1683.705361255344	1664.8933552584115	2017.425248746551	1978.8410058953639	0.22782030848186596	0.21570513945128478	-6.976883227760027	-708.2248808474978	-6.9084151780057255	-701.2747622929164
44.349598765141174	1023.9144406507479	1042.594094805018	1337.7736621632178	1339.1298809415557	1508.5587091690625	1499.9861393159692	1681.8136409272438	1663.0215591270603	2015.475944031909	1976.9148117917007	0.22805872696431456	0.21592978074664557	-7.034198167149498	-718.3452429602621	-6.965455337747699	-711.3251865929924
44.6168274077539	1022.1487543715285	1040.8376116453114	1335.9221339193873	1337.2945509444687	1506.671291647324	1498.1171285703504	1679.892945908086	1661.1211152755366	2013.492951334431	1974.9555346735679	0.22829851069413887	0.2161557051551068	-7.091469809184218	-728.5574032200966	-7.022453726571257	-721.4669753814815
44.88566623736761	1020.3634370669989	1039.061264431122	1334.046311529286	1335.4349664977171	1504.7571106922528	1496.2215385548536	1677.9430006908362	1659.1917514220895	2011.4759267313755	1972.9628378994487	0.22853966711168625	0.21638291962905262	-7.148695003733337	-738.8617480408866	-7.07940722276544	-731.7005162680289
45.15612495616904	1018.5583478981699	1037.2649077927458	1332.1459892810672	1333.5509209613388	1502.815925298001	1494.2991293902846	1675.96352844271	1657.23319397562	2009.4245243340772	1970.9363829164777	0.22878220371098706	0.2166114311706469	-7.205870524170223	-749.2586531210691	-7.136312628606447	-742.0261862678453
45.42821332480542	1016.7333459572882	1035.448396239823	1330.2209608201833	1331.6422070303704	1500.847493492768	1492.3496602279013	1673.9542510337064	1655.2451680638965	2007.3383963165534	1968.875829288732	0.22902612804022343	0.21684124683226563	-7.262993066482977	-759.7484830266912	-7.193166669479069	-752.4443513895967
45.701941162736816	1014.888290296231	1033.6115841895341	1328.2710191787464	1329.7086167638968	1498.851572368408	1490.372889278684	1671.9148890663826	1653.227397562989	2005.2171929455603	1966.7808347269322	0.2292714477022083	0.217072373716936	-7.32005924840405	-770.3315907688811	-7.249965993000387	-762.9553662141552
45.97731834859046	1013.0230399556693	1031.7543259955771	1326.2959568058693	1327.7499416150786	1496.8279181111145	1488.3685738436939	1669.8451619068155	1651.1796051278848	2003.0605626120494	1964.6510551195306	0.22951817035486602	0.2173048189787782	-7.37706560854167	-781.0083173709572	-7.306707168150751	-773.559573464503
46.25435482051728	1011.1374539950667	1029.8764759779908	1324.2955655990618	1325.765972462233	1494.7762860332887	1486.3364703455893	1667.744787716861	1649.1015122243805	2000.8681518641417	1962.4861445652841	0.22976630371171858	0.21753858982345253	-7.434008605481722	-791.7789914249443	-7.363386684389752	-784.2573035673122
46.533060576550575	1009.2313915234694	1027.9778884537836	1322.269636936645	1323.7564996409342	1492.696430606538	1484.2763343612721	1665.6134834876625	1646.9928391622102	1998.6396054415832	1960.2857554072748	0.2300158555423786	0.2177736935086108	-7.490884616951462	-802.6439286436653	-7.420000950815393	-795.0488742066082
46.813445674966815	1007.3047117311463	1026.058417768425	1320.21796171125	1321.721312977193	1490.5881054958795	1482.1879206557312	1663.450965074489	1644.8533051294908	1996.3745663117659	1958.049538268477	0.23026683367304507	0.2180101373443535	-7.547689938917301	-813.6034313975251	-7.476546295256867	-805.9345898635802
47.09552023464871	1005.357273922072	1024.1179183281918	1318.1403303643979	1319.6602018217227	1488.451063595157	1480.0709832170908	1661.2569472329126	1642.6826282284849	1994.0726757073267	1955.777142088864	0.23051924598700735	0.21824792869368925	-7.604420784719423	-824.6577882458805	-7.533018963426002	-816.9147413519677
47.37929443545016	1003.3889375472683	1022.15624463339	1316.0365329221904	1317.572955085308	1486.285057063692	1477.92527529288	1659.031143656349	1640.4805255127171	1991.7335731653723	1953.4682141641113	0.23077310042514965	0.21848707497300135	-7.661073284223221	-835.8072734593879	-7.58941511806097	-827.9896053437842
47.66477851856398	1001.3995622390146	1020.1732513124558	1313.9063590321175	1315.4593612752947	1484.0898373641892	1475.7505494275545	1656.7732670149912	1638.2467130254608	1989.3568965683417	1951.1224001859084	0.23102840498646693	0.21872758365251893	-7.717643482943004	-847.0521465301281	-7.645730838049531	-839.1594438814791
47.951982786891236	999.3890078459525	1018.1687931569703	1311.749598001029	1313.3192085332419	1481.8651553019442	1473.5465575013102	1654.4830289961794	1635.9809058396518	1986.9422821865837	1948.739344283953	0.23128516772858138	0.21896946225679267	-7.774127341179792	-858.3926516736392	-7.701962117574112	-850.4245038843364
48.24091760541319	997.3571344690824	1016.1427251575807	1309.5660388342624	1311.1522846737314	1479.6107610653503	1471.3130507701821	1652.1601403462141	1633.6828180992209	1984.4893647226459	1946.31868906962	0.2315433967682669	0.2192127183651744	-7.83052073316685	-869.8290173210553	-7.758104865258247	-861.785016643873
48.53159340156531	995.303802498685	1014.0949025408605	1307.3554702759789	1308.9583772243807	1477.3264042677538	1469.0497799074922	1649.8043109136718	1631.3521630619146	1981.997777357353	1943.8600756813873	0.23180310028197854	0.21945735961230353	-7.886819446229765	-881.361455603037	-7.814154903325289	-873.2411973107955
48.82402066561362	993.2288726521497	1012.0251808070959	1305.1176808506857	1306.7372734670478	1475.0118339906546	1466.756495046623	1647.4152496942027	1628.9886531435836	1979.4671517976587	1941.3631438320022	0.2320642865063859	0.21970339368859765	-7.9430191799419845	-892.9901618217118	-7.870107966756677	-884.7932443709578
49.11820995103327	991.1322060127644	1009.9334157690492	1302.85245890602	1304.4887604802916	1472.6667988283161	1464.4329458252014	1644.9926648769117	1626.5919999640278	1976.8971183263754	1938.8275318574879	0.23232696373891595	0.21995082834074894	-7.999115545258519	-904.7153139115544	-7.925959702425189	-896.4413391088601
49.41417187488941	989.0136640694466	1007.8194635916848	1300.5595926567707	1302.212625183078	1470.2910469337794	1462.0788814306711	1642.5362638922895	1624.16191439438	1974.2873058537734	1936.2528767679805	0.2325911403382987	0.2201996713722235	-8.055104063727413	-916.5370718960767	-7.981705668309587	-908.1856450686464
49.71191711822035	986.8731087574383	1005.6831808328725	1298.2388702301764	1299.9086543797548	1467.8843260663082	1459.694050647288	1640.045753461746	1621.698106606074	1971.637341971089	1933.6388143004433	0.23285682472511754	0.22044993064377055	-8.110980166645732	-928.4555773291504	-8.037341332646065	-920.0263074983377
50.01145642642306	984.7104024999891	1003.5244244851049	1295.89007971253	1297.5766348063394	1465.4463836403181	1457.2782019045944	1637.5208396487992	1619.2002861214398	1968.9468530060203	1930.984978973325	0.23312402538237093	0.22070161407393138	-8.16673919421828	-940.4709527249215	-8.092862073097876	-931.9634527841699
50.3128006096408	982.5254082510324	1001.3430520182204	1293.5130091971048	1295.2163531781246	1462.976966775797	1454.8310833273658	1634.9612279119237	1616.6681618659497	1966.2154640802216	1928.2910041431744	0.2333927508560333	0.22095472963955923	-8.222376394795447	-952.5833009853377	-8.148263175984539	-943.997187881323
50.61596054315354	980.3179895388522	999.1389214231458	1291.1074468334025	1292.827596238611	1460.4758223502206	1452.3524427870555	1632.3666231590796	1614.1014422221176	1963.4427991688124	1925.556522063243	0.2336630097556271	0.22120928537634021	-8.277886924051927	-964.7927048101556	-8.203539835460106	-956.1275997267803
50.9209471677702	978.0880105107914	996.9118912566928	1288.6731808777924	1290.4101508098292	1457.9426970520499	1449.8420279548018	1629.7367298040044	1611.4998350851436	1960.628481162018	1922.7811639441575	0.2339348107547986	0.22146528937932275	-8.333265844194102	-977.0992260986241	-8.258687152726452	-968.3547546460177
51.22777149022361	975.8353359789727	994.6618206873984	1286.2099997455146	1287.9638038440278	1455.3773374357716	1447.2995863559734	1627.0712518242374	1608.8630479202693	1957.7721319288937	1919.9645600166534	0.23420816259189942	0.22172274980344955	-8.388508123201518	-989.5029053435428	-8.313700135267936	-980.6786977497395
51.53644458356769	973.5598314670754	992.3885695424351	1283.7176920640975	1285.4883424767793	1452.7794899785558	1444.7248654263217	1624.3698928209558	1606.190787821926	1954.8733723832424	1917.1063395964447	0.23448307407057803	0.22198167486410028	-8.443608634051998	-1002.0037610124564	-8.368573696085605	-993.0994523197878
51.84697758757708	971.2613632581583	990.091998355598	1281.1960467282033	1282.9835540815093	1450.1489011385272	1442.1176125697316	1621.6323560806222	1603.4827615746667	1951.9318225517234	1914.2061311512466	0.23475955406037186	0.2222420728376342	-8.498562153969488	-1014.6017889184295	-8.423302652938673	-1005.6170191833517
52.15938170914916	968.9397984435665	987.771968416395	1278.6448529559268	1280.4492263254924	1447.4853174147024	1439.477575217638	1618.8583446385057	1600.7386757159588	1948.9471016442326	1911.263562370025	0.23503761149731114	0.2225039520619424	-8.553363363691005	-1027.2969615819165	-8.477881727601925	-1018.2313760775723
52.47366822270851	966.5950049729041	985.4283418202309	1276.0639003465608	1277.8851472273022	1444.7884854085937	1436.8045008900929	1616.0475613440763	1597.9582366008206	1945.918828126556	1908.2782602344687	0.23531725538452525	0.22276732093700619	-8.608006846736771	-1040.0892275819206	-8.532305545150848	-1030.9424770060577
52.789848470613855	964.2268517051125	983.060981519721	1273.4529789398591	1275.291105215777	1442.0581518875317	1434.09813725854	1613.1997089283352	1595.1411504683733	1942.8466197953737	1905.249851092773	0.2355984947928601	0.2230321879254583	-8.662487088710805	-1052.978510896035	-8.586568633253137	-1043.7502515825327
53.107933863567155	961.8352084606458	980.6697513771303	1270.8118792768128	1272.666889190487	1439.2940638497118	1431.358232210304	1610.3144900730872	1592.2871235103107	1939.730093855633	1902.1779607357328	0.23588133886149662	0.22329856155315225	-8.716798476601525	-1065.9647102318122	-8.640665421469294	-1056.6546043653507
53.42793588102576	959.4199460747677	978.2545162179572	1268.1403924619651	1270.0122885837536	1436.495968591008	1428.5845339148439	1607.3916074822102	1589.3958619413474	1936.5688670003544	1899.0622144752297	0.23616579679858124	0.22356645040973955	-8.770935298111453	-1079.047698345501	-8.694590240573234	-1069.6554141806555
53.74986607161648	956.9809364519739	975.8151418856778	1265.4383102272807	1267.3270934242212	1433.6636137735693	1425.7767908917656	1604.4307639549345	1586.467072071646	1933.3625554928894	1895.9022372251147	0.23645187788185978	0.22383586314924916	-8.824891740998282	-1092.227321352926	-8.748337321903819	-1082.7525334368693
54.073736053552395	954.5180526215573	973.3514952976558	1262.7054249976009	1264.611094402018	1430.7967474962354	1422.9347520806575	1601.4316624611845	1583.5004603812865	1930.1107752517012	1892.697653584565	0.23673959145932072	0.22410680849067682	-8.878661892437776	-1105.5033980284352	-8.801900796714563	-1095.945787427947
54.399557515052166	952.0311687943183	970.8634445022283	1259.9415299576897	1261.8640829355152	1427.8951183667873	1420.0581669127394	1598.3940062189909	1580.4957335967822	1926.8131419376857	1889.4480879239286	0.2370289469498431	0.22437929521857855	-8.93223973840486	-1118.8757190941833	-8.85527469556473	-1109.2349736273754
54.727342214761876	949.5201604204412	968.3508587369918	1257.146419120911	1259.085851239717	1424.9584755760716	1417.1467853843787	1595.317498774032	1577.452598769696	1923.4692710440963	1886.1531644731165	0.2373199538438533	0.22465333218367142	-8.985619163078809	-1132.3440464993473	-8.908452947705428	-1122.6198609691346
55.057101982179326	946.9849042485388	965.8136084882849	1254.3198873995432	1256.2761923962953	1421.986568974015	1414.2003581324932	1592.201844081319	1574.3707633573786	1920.0787779891084	1882.8125074125853	0.23761262170398895	0.22492892830344038	-9.038793948270268	-1145.9081126896199	-8.961429380517075	-1136.1001891235355
55.38884871808102	944.4252783858743	963.2515655518795	1251.461730676749	1253.434900425283	1418.9791491475567	1411.218636511846	1589.0467465890547	1571.2499353058527	1916.6412782110556	1879.4257409669297	0.23790696016576973	0.2252060925627535	-9.09175777287146	-1159.5676198661095	-9.014197718950527	-1149.6756677591475
55.722594394951685	941.8411623597808	960.6646030949069	1248.5717458802433	1250.5617703584694	1415.9359675005321	1408.2013726742975	1585.8519113247166	1568.0898231348986	1913.156387266407	1875.992489501167	0.23820297893827364	0.2254848340144816	-9.144504212324136	-1173.3222392335883	-9.06675158499138	-1163.3459757948876
56.058351057416104	939.2324371802754	958.0525957190091	1245.6497310576485	1247.6565983144917	1412.8567763355277	1405.1483196500071	1582.6170439833822	1564.8901360253458	1909.6237209305104	1872.5123776197202	0.23850068780482683	0.2257651617801246	-9.19702673812617	-1187.1716102412902	-9.11908449716202	-1177.110760645126
56.39613082267415	936.5989854038802	955.4154195247332	1242.6954854535802	1244.7191815756564	1409.7413289377268	1402.059231430621	1579.3418510183217	1561.6505839086199	1906.042895301143	1868.9850302681605	0.23880009662369223	0.2260470850504481	-9.249318717344977	-1201.115339810145	-9.171189870037324	-1190.9696374511695
56.7359458809379	933.9406911986665	952.7529521771842	1239.708809588474	1241.7493186665142	1406.5893796607936	1398.9338630544812	1576.026039733917	1558.3708775585724	1902.413526904936	1865.410072837753	0.23910121532877474	0.22633061308612226	-9.301373412195744	-1215.1530015560566	-9.223061013810366	-1204.922188308381
57.07780849587155	931.2574404105076	950.0650729729275	1236.6895053391581	1238.7468094341846	1403.4006840147763	1395.7719706938535	1572.6693183808893	1555.0507286856077	1898.7352328066659	1861.7871312728196	0.2394040539303269	0.22661575521837213	-9.35318397960782	-1229.284134997637	-9.274691133852912	-1218.9679614776396
57.42173100503407	928.5491206305855	947.3516629081757	1233.637376021231	1235.7114551304885	1400.1749987561213	1392.5733117442467	1569.2713962539378	1551.689850033176	1895.0076307215409	1858.1158321810244	0.23970862251566794	0.22690252084963025	-9.404743470828635	-1243.5082447566092	-9.326073330323652	-1233.1064705904573
57.7677258203244	925.8156212641153	944.6126047482385	1230.5522264732094	1232.6430584958641	1396.9120819797513	1389.337644915787	1565.8319837917445	1548.2879554766182	1891.2303391304276	1854.3958029465405	0.24001493124990744	0.22719091945420258	-9.456044831094232	-1257.8247997523285	-9.377200597827823	-1247.3371938473429
58.115805428429454	923.0568336003261	941.8477830982648	1227.433863142506	1229.5414238451147	1393.6116932132818	1386.064730326723	1562.3507926794273	1544.8447601244234	1887.4029773981338	1850.6266718462123	0.2403229903766779	0.22748096057893735	-9.507080899293896	-1272.2332323828596	-9.428065825071826	-1261.6595732025453
58.465982391274686	920.2726508836845	939.0570844752731	1224.282094173227	1226.4063571549893	1390.2735935133708	1382.7543295990536	1558.8275359534462	1541.3599804219093	1883.5251658947484	1846.8080681687022	0.240632810218877	0.22777265384390052	-9.557844407690027	-1286.7329376993002	-9.478661794579466	-1276.0730135421618
58.818269346477535	917.46296838638	936.2403973814779	1221.096729495829	1223.237666153626	1386.8975455642455	1379.4062059563184	1555.2619281090083	1537.8333342573756	1879.5965261201097	1842.9396223367055	0.24094440117941618	0.2280660089430625	-9.60832798166166	-1301.3232725706184	-9.5289811824357	-1290.5768818547367
59.172679007803275	914.6276834820649	933.3976123789206	1217.8775809186282	1220.0351604118564	1383.4833137784094	1376.0201243235601	1551.653685209982	1534.2645410707335	1875.616680831413	1839.0209660322328	0.24125777374197835	0.22836103564499072	-9.658524139491192	-1316.0035548407468	-9.579016558056537	-1305.1705063901027
59.52922416562417	911.76669572086	930.5286221654081	1214.6244622211955	1216.798651436411	1380.0306643995684	1372.5958514294978	1548.00252500137	1530.6533219646672	1871.585254174034	1835.0517323250415	0.24157293847178576	0.22865774379355025	-9.708425292201127	-1330.7730624779942	-9.628760384022598	-1319.8531758139143
59.887917687380885	908.8799069056221	927.6333216517556	1211.3371892496352	1213.5279527650105	1376.5393656077713	1369.1331559109005	1544.3081670243373	1526.9993998183154	1867.5018718155577	1831.031555804203	0.24188990601637342	0.2289561433086095	-9.75802374341265	-1345.6310327147949	-9.678205015929052	-1334.6241383516171
60.24877251804685	905.9672211694916	924.7116080403566	1208.0155800137882	1210.2228800633918	1373.0091876268311	1365.6318084192346	1540.5703327338708	1523.3024994035572	1863.3661610831273	1826.9600727129182	0.2422086871063731	0.22925624418675908	-9.80731168924217	-1360.576661179599	-9.727342702276474	-1349.4826009236276
60.6118016805955	903.0285450546966	921.7633809050595	1204.6594547863353	1206.8832512242523	1369.4399028339917	1362.0915817295427	1536.7887456190422	1519.562347503868	1859.1777511040711	1822.8369210865387	0.24252929255630776	0.22955805650203442	-9.856281218281083	-1375.609101025737	-9.776165584438786	-1364.4277282784751
60.97701827647021	900.0637875926369	918.7885422723668	1201.2686362038446	1203.5088864681384	1365.8312858718962	1358.5122508516167	1532.9631313259324	1515.778673035806	1854.9362729499	1818.6617408938864	0.24285173326539106	0.22986159040664783	-9.904924311568266	-1390.7274620472454	-9.824665696625516	-1379.4586421119166
61.34443548605718	897.0728603852369	915.7869967039575	1197.8429493697636	1200.0996084462975	1362.1831137628658	1354.8935931434742	1529.0932177832428	1511.9512071731524	1850.641359783699	1814.4341741818944	0.24317602021833948	0.2301668561317287	-9.953232842639181	-1405.930809790647	-9.872834965926586	-1394.5744201835478
61.71406656916102	894.0556776875687	912.7586513805264	1194.3822219593599	1196.6552423454884	1358.4951660255035	1351.2353884271397	1525.1787353306	1508.0796834737166	1846.2926470109458	1810.1538652235952	0.24350216448619288	0.23047386398807343	-10.00119857761797	-1421.2181646607642	-9.920665212390759	-1409.774095425848
62.085924865483435	891.0121564917463	909.7034161869457	1190.8862843266343	1193.1756159947731	1354.7672247936391	1347.53741910677	1521.219416849591	1504.1638380088345	1841.8897724337926	1805.8204606694992	0.24383017722714226	0.23078262436690136	-10.048813175366377	-1436.588501021004	-9.968148149161152	-1425.0566550475487
62.46002379510434	887.9422166120789	906.6212037987416	1187.3549696131977	1189.6605599742907	1350.9990749376284	1343.7994702891156	1517.2149978975428	1500.2034094955818	1837.4323764088463	1801.4336097023956	0.24416006968737106	0.23109314774062123	-10.096068187664514	-1452.0407462848234	-10.015275382653499	-1440.4210396302224
62.83637685896657	884.8457807714964	903.5119297698919	1183.788113859142	1186.1099077260342	1347.1905041880375	1340.0213299063587	1513.1652168440794	1496.1981394317302	1832.920102008495	1796.9929641956176	0.2444918532019016	0.2314054446636048	-10.142955059459837	-1467.5737800045172	-10.062038412785569	-1455.8661422195146
63.21499763936286	881.7227746892227	900.3755126219307	1180.185556115887	1182.5234956666193	1343.3413032616952	1336.2027888413152	1509.069815010457	1492.1477722334496	1828.3525951857869	1792.4981788747814	0.24482553919545513	0.23171952577297059	-10.189465129171822	-1483.186432955088	-10.108428633273206	-1471.390807412943
63.59589980042612	878.5731271697108	897.2118739343665	1176.5471385610324	1178.9011633020696	1339.4512659901618	1332.3436410550353	1504.9285368117187	1488.0520553757954	1823.7295049429204	1787.9489114830594	0.24516113918331855	0.2320354017893764	-10.235589629047126	-1498.877486212441	-10.154437331974123	-1486.9938304418174
63.979097088622495	875.3967701928117	894.0209384363925	1172.8727066151957	1175.2427533446091	1335.5201894505883	1328.4436837167948	1500.7411299016637	1483.910739535977	1819.0504835033555	1783.3448229499893	0.24549866477222468	0.23235308351781922	-10.281319685580911	-1514.6456702291907	-10.2000556912933	-1502.6739562501607
64.36460333324754	872.1936390051917	890.8026340999046	1169.1621090608655	1171.5481118314763	1331.547874099009	1324.502717336502	1496.5073453206671	1479.7235787394443	1814.3151864875913	1778.685577563866	0.2458381276612375	0.23267258184844725	-10.326646319981364	-1530.4896639042126	-10.245274788638653	-1518.4298785681021
64.75243244692527	868.9636722129711	887.5568922337977	1165.4151981632479	1167.817088245756	1327.5341239060554	1320.5205458995235	1492.226937646356	1475.4903305087905	1809.5232730926255	1773.970843147739	0.24617953964265507	0.2329939077573769	-10.371560448724267	-1546.40809365327	-10.290085596955805	-1534.2602389849199
65.14259842611021	865.7068118755795	884.2836475795405	1161.631829793119	1164.04953563923	1323.478746495097	1316.4969770039286	1487.8996651471455	1471.2107560154936	1804.6744062751234	1769.2002912390296	0.24652291260291503	0.23331707230752494	-10.41605288415235	-1562.399532474752	-10.33447898531631	-1550.1636260187079
65.53511535159264	862.4230036008228	880.9828384080212	1157.811863551687	1160.2453107572512	1319.3815532828328	1312.4318220001694	1483.525289938671	1466.884620234502	1799.7682529383312	1764.3735972728043	0.24686825852351557	0.23364208664944372	-10.46011433513263	-1578.4624990118318	-10.37844571956066	-1566.1385741814447
65.92999738900669	859.1121966411429	877.6544066176507	1153.9551628974514	1156.40427416564	1315.2423596223232	1308.3248961332026	1479.103578143111	1462.5116921016918	1794.8044841227513	1759.4904407687336	0.24721558948194705	0.23396896202217238	-10.503735407811973	-1594.5954566181463	-10.421976463037709	-1582.1835630478163
66.32725878934137	855.7743439910475	874.2982978336979	1150.0615952750536	1152.526290379585	1311.0609849484586	1304.1760186870315	1474.6343000513953	1458.091744674166	1789.7827752005799	1754.5505055217163	0.24756491765263042	0.23429770975409175	-10.546906606418133	-1610.7968124198378	-10.465061777387291	-1598.297016319615
66.72691388945532	852.4094024857169	870.9144615088674	1146.1310322461327	1148.6112279945698	1306.8372529258857	1299.9850131317066	1470.117230288345	1453.624555293454	1784.7028060739685	1749.5534797962482	0.2479162553078722	0.2346283412637943	-10.589618334136276	-1627.0649163763446	-10.507692123400602	-1614.4773008896736
67.12897711259382	849.0173329007458	867.5028510250767	1142.163349622156	1144.6589598192945	1302.5709915993725	1295.7517072727514	1465.5521479807096	1449.109905751572	1779.5642613770851	1744.4990565244966	0.24826961481882695	0.2349608680609606	-10.631860894066222	-1643.3980603453238	-10.549857861962664	-1630.7227259097272
67.53346296890952	845.598100053021	864.0634237964385	1138.1584275992332	1140.6693630105988	1298.2620335466206	1291.4759334030311	1460.9388369281291	1444.5475824599746	1774.3668306820173	1739.3869335081288	0.24862500865647083	0.23529530174724866	-10.673624490258135	-1659.7944771471957	-10.591549255066411	-1647.0315418567625
67.94038605598601	842.1516729026997	860.596141373409	1134.1161508948876	1136.642319210368	1293.910216033507	1287.1575284570463	1456.2770857770063	1439.9373766213805	1769.11020870851	1734.2168136238868	0.24898244939259065	0.2356316540171903	-10.714899228812556	-1676.2523396317265	-10.632756466899536	-1663.401939602918
68.3497610593647	838.6780246562805	857.1009695481001	1130.0364088867934	1132.5777146844207	1289.5153811717676	1282.7963341676561	1451.5666881973038	1435.279084404491	1763.7940955375666	1728.9884050329333	0.249341949700778	0.23596993665910215	-10.755675119078433	-1692.7697597480728	-10.673469565016603	-1679.832049487275
68.7616027530747	835.1771328707322	853.5778784607172	1125.9190957534418	1128.475440463352	1285.0773760790923	1278.3921972252163	1446.8074430622496	1430.5725071215768	1758.4181968289047	1723.7014213939633	0.24970352235744148	0.2363101615560032	-10.79594207491823	-1709.3447876185528	-10.713678521586644	-1696.3199403911422
69.17592600016614	831.6489795586646	850.0268427071134	1121.7641106167375	1124.3353924853304	1280.5960530416417	1273.9449694391258	1441.9991546309539	1425.8174514089496	1752.98222404229	1718.3555820800977	0.2500671802428264	0.23665234068654584	-10.83568991606694	-1725.9754106166365	-10.753373214734665	-1712.8636188194796
69.59274575324658	828.093551294505	846.4478414474179	1117.5713576864957	1120.157471740813	1276.071269678951	1269.4545079017582	1437.1416327339248	1421.0137294102854	1747.4858946627262	1712.9506123995443	0.2504329363420511	0.2369964861259568	-10.874908369576588	-1742.6595524512813	-10.792543429963644	-1729.4610279860499
70.01207705502031	824.5108393216645	842.8408585157316	1113.340746406829	1115.9415844191851	1271.5028891112286	1264.920675154785	1432.2346929614764	1416.1611589628194	1741.9289324295303	1707.4862438200516	0.2508008037461495	0.2373426100469875	-10.913587071345773	-1759.3950722566806	-10.831178861658145	-1746.1100469047087
70.43393503883172	820.9008396606491	839.2058825308376	1109.0721916043897	1111.6876420572694	1266.8907801290068	1260.3433393578448	1427.2781568550092	1411.2595637863712	1736.3110675692608	1701.9622141971186	0.25117079565313183	0.23769072472088137	-10.951715567748124	-1776.1797636901902	-10.869269114694816	-1762.8084894892527
70.85833492921113	817.2635532180955	835.5429070079151	1104.7656136384546	1107.3955616897124	1262.2348173651453	1255.7223744595628	1422.2718521011564	1406.3087736752	1730.632037032512	1696.3782680059824	0.2515429253690536	0.23804084251834223	-10.989283317340778	-1793.0113540375023	-10.906803706128812	-1779.5541036599025
71.2852920424243	813.5989858966924	831.8519304712138	1100.4209385528193	1103.065266001201	1257.534881469157	1251.0576603708876	1417.2156127287774	1401.3086246926775	1724.8915847345665	1690.7341565773636	0.2519172063091023	0.23839297591052638	-11.026279692684056	-1809.8875033282384	-10.94377206698482	-1796.3445704596525
71.71482178702524	809.9071487059502	828.1329565676532	1096.0380982294691	1098.696683480487	1252.7908592838216	1246.3490831407169	1412.1092793087619	1396.2589593687378	1719.0894617998706	1685.029638336946	0.2522936519986903	0.23874713747003654	-11.062693982252767	-1826.805803462281	-10.98016354414608	-1813.1775031815632
72.14693966441222	806.1880578737805	824.3859941813126	1091.6170305439996	1094.2897485761862	1248.002644024072	1241.5965351337902	1406.9526991566406	1391.1596269000947	1713.225426810341	1679.2644790485915	0.25267227607456794	0.2391033398719326	-11.09851539243482	-1843.7637773442257	-11.015967402330034	-1830.050446504174
72.58166126938723	802.4417349588563	820.6110575487772	1087.1576795227575	1089.8444018543305	1243.1701354581242	1236.7999152108255	1401.7457265379721	1386.0104833532093	1707.2992460574842	1673.438452061268	0.25305309228594436	0.2394615958947525	-11.13373304965262	-1860.7588780343358	-11.051172826181983	-1846.9608756429807
73.01900229071879	798.6682069636875	816.8081663752827	1082.659995501643	1085.3605901576057	1238.2932400907932	1231.959128910839	1396.4882228764534	1380.8113918699405	1701.3106937982648	1667.5513385596437	0.2534361144956264	0.23982191842154663	-11.168336002583828	-1877.788487912796	-11.085768922465604	-1863.9061955140205
73.45897851170821	794.8675064483896	812.9773459516323	1078.1239352865575	1080.8382667662722	1233.371871348984	1227.0740886356457	1391.1800569647462	1375.5622228758896	1695.2595525147538	1661.602927818351	0.2538213566811668	0.2401843204409229	-11.202313224476256	-1894.8499178557831	-11.11974472235761	-1880.8837399111653
73.90160581075892	791.0396716450903	809.1186272718348	1073.549462315445	1076.277391560701	1228.4059497693097	1222.1447138364758	1385.821105177976	1370.262854291372	1689.145613177481	1655.5930174598739	0.25420883293602947	0.240548815048106	-11.235653615581214	-1911.940406429756	-11.153089183848351	-1897.8907706997707
74.34690016194996	787.1847465729182	805.2320471514066	1068.9365468218698	1071.677931185491	1223.395403187782	1217.1709312026783	1380.4112516898497	1364.9131717449882	1682.968675512477	1649.5214137160203	0.2545985574707696	0.24091541544600767	-11.26834600569805	-1929.057119103556	-11.185791194259764	-1914.9244770279329
74.79487763561212	783.3027811535363	801.3176483462993	1064.285166000103	1067.039859215112	1218.3401669315413	1212.1526748524525	1374.950388691359	1359.5130687897426	1676.7285482719487	1643.3879316929444	0.25499054461422216	0.24128413494631065	-11.300379156834424	-1946.1971474780876	-11.217839572872435	-1931.9819745556742
75.24555439890803	779.3938313271541	797.375479672395	1059.5953041716468	1062.3631563210342	1213.2401840125704	1207.0898865255783	1369.4384166120253	1354.062447121676	1670.4250495085744	1637.1923956396786	0.2553848088147138	0.241654986970567	-11.331741765975949	-1963.3575085372722	-11.249223073667963	-1949.0603047046461
75.6989467164156	775.4579591689625	793.4055961255056	1054.866952953147	1057.6478104402693	1208.0954053233302	1201.9825157780604	1363.87524434361	1348.5612168009316	1664.058006853316	1630.9346392201094	0.2557813646412811	0.24202798505130493	-11.36242246797815	-1980.535143918707	-11.279930388191815	-1966.1564339281467
76.15507095071504	771.4952330059463	789.4080590018357	1050.100111425643	1052.8938169452915	1202.9057898342796	1196.8305201786663	1358.2607894662701	1343.0092964752412	1657.6272577967613	1624.6145057883728	0.25618022678491004	0.242403142833156	-11.392409838571211	-1997.726919207722	-11.309950148523285	-1983.2672530031705
76.61394356297929	767.5057275339949	785.3829360188291	1045.2947863050827	1048.1011788152516	1197.6713047931946	1191.6338655072666	1352.5949784770646	1337.4066136057277	1651.1326499738768	1618.2318486675777	0.2565814100597863	0.24278047407399053	-11.421692397500692	-2014.929623257136	-11.339270930381872	-2000.389576347894
77.07558111356816	763.4895239352597	781.3303014363506	1040.4509921140411	1043.2699068084412	1192.3919259262382	1186.3925259549335	1346.877747020766	1331.7531046949914	1644.5740414521435	1611.7865314318196	0.25698492940456275	0.24315999264606677	-11.45025861177578	-2032.1399675307912	-11.367881256347573	-2017.5201413633185
77.54000026262605	759.4467099956844	777.2502361781238	1035.568751354574	1038.400019635921	1187.067637640704	1181.106484325715	1341.109040122902	1326.048715517396	1637.9513010229955	1605.278428191402	0.25739079988364344	0.24354171253719906	-11.478096899061939	-2049.354585475812	-11.39576959921601	-2034.6556078036374
78.00721777068286	755.3773802226441	773.1428279533707	1030.6480946821366	1033.4915441362557	1181.6984332293641	1175.7757322400234	1335.2888124249534	1320.2934013514853	1631.2643084964823	1598.7074238811972	0.25779903668848053	0.2439256478519338	-11.50519563118678	-2066.570031923562	-11.422924385469514	-2051.7925571731175
78.47725049925933	751.2816359626164	769.0081713785639	1025.6890610804799	1028.544515451268	1176.2843150763367	1170.4002703395518	1329.417028421627	1314.4871272144494	1624.5129549990756	1592.073414552057	0.2582096551388907	0.24431181281274397	-11.531543137782592	-2083.782782520051	-11.44933399888555	-2068.927492154151
78.95011541147531	747.159585518814	764.846368099235	1020.6916980374634	1023.558977202744	1170.8252948644022	1164.980108493646	1323.4936627001273	1308.629868098569	1617.6971432745424	1585.3763076652099	0.25862267068438466	0.24470022176123687	-11.55712771006597	-2100.9892331903393	-11.47498678427769	-2086.0568360679026
79.42582957266194	743.0113442686952	760.6575269117452	1015.6560617216817	1018.5349816699969	1165.3213937836736	1159.5152660070414	1317.5187001813297	1302.7216092095343	1610.8167879877813	1578.6160223895251	0.25903809890551516	0.24509088915937707	-11.581937604742734	-2118.18569963536	-11.49987105136779	-2103.176932367147
79.90441015097758	738.8370347812823	756.4417638849524	1010.5822171598304	1013.4725899682107	1159.7726427415328	1154.005771828877	1311.4921363627714	1296.7623462065608	1603.8718160315295	1571.7924899015727	0.2594559555152413	0.24548382959072235	-11.605961048054041	-2135.3684168648324	-11.523975078789135	-2120.2840441649023
80.38587441802741	734.6367869341902	752.1992024816795	1005.4702384147138	1008.3718722274647	1154.1790825737394	1148.451664762892	1305.4139775633523	1290.752085444195	1596.8621668358378	1564.9056536883572	0.2598762563603083	0.24587905776167795	-11.629186239969158	-2152.5335387685336	-11.547287118244185	-2137.374353801104
80.87023974948666	730.4107380302881	747.9299736799018	1000.3202087637922	1003.232907772347	1148.5407642566042	1142.852993678702	1299.2842411696436	1284.69084421571	1589.787792680185	1557.9554698526222	0.2602990174226481	0.2462765885027653	-11.651601358504195	-2169.677137726161	-11.569795398783072	-2154.4439624473453
81.35752362572781	726.1590329139029	743.6342160935658	995.1322208781838	998.0557853020612	1142.857749120134	1137.2098177240578	1293.1029558837	1278.5786509979832	1582.6486590081417	1550.9419074206105	0.2607242548207933	0.24667643676990353	-11.673194564193409	-2186.7952042577963	-11.591488131234883	-2171.4888897517812
81.8477436324513	721.8818240864731	739.3120760929456	989.9063770020051	992.8406030709157	1137.1301090620284	1131.522206537974	1286.8701619722556	1272.415545697743	1575.444744744433	1543.8649486521554	0.2611519848113103	0.24707861764571104	-11.693954004699208	-2203.8836467182846	-11.612353512774007	-2188.505073527369
82.34091746132043	717.5792718215513	734.9637079244386	984.6427891319419	987.5874690690933	1131.3579267624186	1125.790240464614	1280.5859115171845	1266.2015798990649	1568.1760426142848	1536.724589352975	0.2615822237902521	0.24748314634082047	-11.713867819569714	-2220.9382910360873	-11.632379731640867	-2205.488369485247
82.83706291059936	713.2515442790673	730.5892738297068	979.3415791969453	982.2965012035887	1125.5412958992306	1120.014010767814	1274.2502686671007	1259.9368171119927	1560.8425594649063	1529.5208391890303	0.2620149882946263	0.24789003819521022	-11.732924145146171	-2237.9548805002996	-11.651554972005897	-2222.434551014041
83.33619788579601	708.8988176187347	726.1889441640502	974.0028792379204	976.9678274791848	1119.680321364032	1114.193619846114	1267.8633098899556	1253.621333022145	1553.4443165889586	1522.2537220027955	0.2624502950038853	0.24829930867955433	-11.751111119613824	-2254.9290755947295	-11.669867418973354	-2239.339309007075
83.83834040030794	704.521276112515	721.7628975139239	968.6268315873066	971.6015861793683	1113.7751194782575	1108.3291814481831	1261.4251242265132	1247.2552157411883	1545.9813500498692	1514.9232761313103	0.2628881607414309	0.2487109733965869	-11.768416888206275	-2271.8564538845967	-11.687305263747248	-2256.1982517414435
84.34350857607244	700.1191122560135	717.311320813475	963.2135890484004	966.1979260470398	1107.8258182096556	1102.4208208884884	1254.935813544537	1240.8385660580163	1538.4537110088165	1507.5295547258327	0.26332860247614154	0.24912504808248437	-11.784829608568089	-2288.7325099573936	-11.70385670894575	-2273.0069048107543
84.85172064422062	695.692526878701	712.8344094599895	957.7633150742985	960.757006464887	1101.8325573888167	1096.4686752630653	1248.395492793546	1234.3714976904855	1530.8614660532107	1500.0726260729268	0.2637716373239176	0.24954154860826533	-11.80033745624928	-2305.5526554145035	-11.719509974052244	-2289.7607111077814
85.36299494573534	691.2417292528651	708.3323674281512	952.276183946343	955.2789976353131	1095.7954889256646	1090.472893665278	1241.8042902600043	1227.854137537585	1523.2046975265357	1492.552573916848	0.2642172825492458	0.24996049098120843	-11.814928630378063	-2322.3122189261194	-11.7342533010426	-2306.455030870682
85.87734993211305	686.7669372011281	703.8054073829566	946.7523809518796	949.7640807597252	1089.7147770256984	1084.4336374013499	1235.16234782272	1221.2866259318087	1515.483503859279	1484.9694977829636	0.26466555556678384	0.2503818913462869	-11.828591359484562	-2339.0064463435847	-11.74807496016183	-2323.085141785501
86.39480416602983	682.2683772024662	699.2537507912074	941.1921025612402	944.2124482171027	1083.590598405898	1078.3510802055885	1228.46982120836	1214.6691168916439	1507.6979999008577	1477.3235133021178	0.2651164739429656	0.25080576598762094	-11.841313907454378	-2355.6305008698546	-11.760963255828301	-2339.6462391460373
86.91537632201124	677.7462844965643	694.6776280314259	935.5955566037595	938.6243037416456	1077.4231425100752	1072.2254084550802	1221.7268802468448	1208.0017783739418	1499.8483172522665	1469.6147525356594	0.26557005539762624	0.25123213132995015	-11.853084579683014	-2372.1794633015525	-11.772906532743491	-2356.1334360860055
87.43908518710603	673.2009031863925	690.077278502067	929.9629624426775	932.9998625993629	1071.21261172352	1066.0568213837087	1214.933709126459	1201.2847925260035	1491.934604599253	1461.8433643009614	0.26602631780565	0.25166100394012303	-11.863891729350257	-2388.648332331475	-11.783893182118504	-2372.5417638697836
87.9659496615646	668.6324863388784	685.4529507279084	924.2945511487795	927.3393517634507	1064.9592215867694	1059.845531295327	1208.0905066484902	1194.5183559372047	1483.9570280458177	1454.0095144972183	0.26648527919863446	0.2520924005286052	-11.873723763867588	-2405.0320249210054	-11.793911648068615	-2388.866172253358
88.4959887595208	664.0412960835338	680.804902464471	918.5905656725924	921.6430100882786	1058.6632010083083	1053.5917637758926	1201.1974864811925	1187.7026798899492	1475.9157714477903	1446.113386431281	0.26694695776658267	0.2525263379510089	-11.882569151493385	-2421.325376747205	-11.80295043418164	-2405.101529918582
89.0292216096782	659.4276037088995	676.1334008003313	912.8512610149724	915.9110884818201	1052.3247924760124	1047.2957579043787	1194.2548774128634	1180.8379906097477	1467.8110367462418	1438.1551811432985	0.2674113718596111	0.25296283320963886	-11.890416428087974	-2437.5231427177787	-11.810998110221362	-2421.242624975741
89.56566745600044	654.7916897566724	671.4387222571944	907.0769043959125	910.1438500763585	1045.9442522671566	1040.9577664622827	1187.2629236038401	1173.9245295142293	1459.6430443005138	1430.135117731942	0.26787853998968403	0.2534019034550606	-11.897254204042952	-2453.6199975667987	-11.818043319009348	-2437.284165545949
90.1053456584057	650.1338441133616	666.7211528875598	901.2677754213705	904.341570397265	1039.5218506567517	1034.5780561414997	1180.2218848371606	1166.9625534608306	1451.4120332205516	1422.053433678914	0.26834848083236706	0.253843565987685	-11.903071171363536	-2469.6105365257536	-11.824074783450783	-2453.220780417352
90.6482756934654	645.454366099341	661.9809883698615	895.4241662479615	898.5045375296955	1033.0578721240506	1028.1569077504073	1173.1320367677113	1159.9523349929962	1443.1182616983501	1413.9103851725492	0.2688212132286064	0.2542878382593807	-11.907856110909847	-2485.489276076143	-11.829081313727784	-2469.0470197837567
91.19447715510712	640.7535645551285	657.2185341008942	889.5463817452816	892.6330522829763	1026.5526155569578	1021.6946164178838	1165.9936711695664	1152.894162584583	1434.762007338153	1405.7062474301536	0.26929675618652815	0.25473473787509626	-11.911597899803496	-2501.2506547867088	-11.833051814653459	-2484.7573560664314
91.74396975532183	636.0317579247585	652.434105285403	883.6347396557051	886.7274283525137	1020.0063944541664	1015.1914917951051	1158.8070961813316	1145.7883408823016	1426.3435674851853	1397.441315018874	0.26977512888326444	0.25518428259451353	-11.91428551897718	-2516.8890342315135	-11.835975293166939	-2500.346184816299
92.29677332487483	631.2892743360836	647.6280270226594	877.6895707514359	880.7879924790138	1013.4195371247802	1008.6478582548588	1151.5726365492153	1138.6351909459047	1417.8632595526055	1389.1159021747742	0.2702563506667987	0.2556364903337153	-11.915908060901302	-2532.3987000025227	-11.83784086600906	-2515.807825709955
92.85290781402206	626.5264516778323	642.8006343898568	871.7112189885856	874.8150846047891	1006.7923868851638	1002.0640550881386	1144.290633867551	1131.4350504858646	1409.3214213463234	1380.7303431197931	0.27074044105784056	0.25609137916687763	-11.916454737457002	-2547.773862808186	-11.83863776753924	-2531.136523631023
93.41239329322968	621.7436376732883	637.9522725221794	865.7000416581088	868.8090580269687	1000.1253022528302	995.4404366978166	1136.9614468165544	1124.188274098312	1400.7184113874537	1372.2849923763417	0.2712274197517213	0.25654896732798493	-11.915914887957001	-2563.0086596648034	-11.838355357706973	-2546.3264498444332
93.97524995389855	616.9411899504031	633.08329668936	859.6564095333395	862.7702795473733	993.418657137081	988.7773727891143	1129.5854513969987	1116.8952334969308	1392.054609232007	1363.780225079148	0.2717173066203164	0.2570092732125627	-11.914277987339801	-2578.0971551863477	-11.83698313018806	-2561.3717032671557
94.54149810909283	612.1194761081836	628.1940723685591	853.5807070139224	856.6991296188338	986.6728410261592	982.0752485566414	1122.163041161542	1109.5563177415506	1383.3304157875104	1355.216437284066	0.2722101217139905	0.2574723153794393	-11.911533654505206	-2593.0333429698367	-11.834510720665662	-2576.2663118345663
95.11115819427312	607.2788737791801	623.284975313395	847.4733322659077	850.5960024877339	979.8882591706608	975.3344648677376	1114.6946274424236	1102.171933463144	1374.5462536262119	1346.5940462734904	0.27270588526357226	0.2579381125525237	-11.907671660790925	-2607.811147079454	-11.83092791525553	-2591.0042339654465
95.68425076803395	602.4197706879129	618.3563916189485	841.3346973577839	844.4613063325409	973.065332762945	968.5554384418664	1107.1806395752342	1094.7425050849495	1365.7025672945151	1337.9134908580393	0.27320461768235127	0.25840668362261304	-11.902681938619935	-2622.424423637218	-11.826224659095487	-2605.5793601318146
96.26079651284576	597.5425647050383	613.4087177825494	835.1652283921866	838.2954633980721	966.2044991122448	961.738602025767	1099.6215251184335	1087.268475039391	1356.799823618253	1329.175231674119	0.2737063395681051	0.25887804764921807	-11.896554590283358	-2636.8669625164184	-11.820391065074546	-2619.985514531523
96.84081623580131	592.6476638971016	608.4423607601825	828.9653656330737	832.0989101252762	959.3062118152393	954.8844045641184	1092.017750068336	1079.7503039805204	1347.8385120034536	1320.3797514770388	0.2742110717051478	0.25935222386241713	-11.889279896864196	-2651.13248914195	-11.813417422701832	-2634.2164568669396
97.42433086936633	587.735486571679	603.4577380183108	822.7355636280905	825.8720972762653	952.3709409217756	947.9933113654145	1084.3697990692249	1072.1884709916453	1338.8191447321954	1311.5275554292648	0.27471883506641354	0.25982923166473126	-11.880848327307717	-2665.2146664017055	-11.805294207121733	-2648.2658842341043
98.01136147213543	582.8064613177323	598.4552775809382	816.4762913258865	819.6154900543477	945.399173095462	941.0658042627656	1076.6781756182695	1064.5834737878242	1329.7422572531473	1302.6191713834346	0.2752296508155599	0.2603090906330247	-11.871250547625777	-2679.107096668391	-11.796012088263751	-2662.127433121612
98.60192922959182	577.8610270409933	593.4354180717199	810.1880321881279	813.3295682188104	938.3914117688388	934.102381769343	1068.9434022649266	1056.9358289129098	1320.6084084664074	1293.6551501597442	0.275743540309105	0.2607918205204328	-11.860477430247442	-2692.8033239389188	-11.785561940135153	-2675.794681525702
99.1960554548718	572.8996329941828	588.3986087509239	803.8712842959293	807.0148261941765	931.348177292815	927.1035592281498	1061.1660208044575	1049.2460719307805	1311.4181810021914	1284.6360658172669	0.2762605250985905	0.26127744125831104	-11.84852006348683	-2706.2968360865198	-11.773934850237765	-2689.261151179089
99.79376158953411	567.9227388018885	583.3453095470609	797.5265604504636	800.6717731736878	924.270007080083	920.0698689558315	1053.3465924652482	1041.5147576104475	1302.1721814929788	1275.5625159188269	0.2767806269327737	0.261765972958214	-11.835369761147149	-2719.5810672344815	-11.761122129116188	-2702.520309899206
100.39506920433367	562.9308144798948	578.2759910829698	791.1543882674475	794.3009332167186	917.1574557421695	913.0018603801938	1045.4856980895354	1033.7424601046473	1292.8710408386366	1266.4351217889512	0.2773038677598509	0.26225743591389844	-11.821018072248421	-2732.6494002498803	-11.74711532002857	-2715.565574055887
101.00000000000001	557.9243404487949	573.1911346961833	784.7553102652627	787.9028453398734	910.011095219839	905.9001001711368	1037.5839383072182	1025.9297731216018	1283.5154144641162	1257.254528764508	0.27783026972970876	0.2627518506033523	-11.813517469314121	-2739.128761958953	-11.739789509697767	-2722.033906402996
