# Supplementary material for: White matter micro- and macrostructure brain charts for the human lifespan
Source: Nature. 2026 May 13;655(8124):979–89. doi: 10.1038/s41586-026-10454-2 (PMC13391363; doi:10.1038/s41586-026-10454-2)
Supplement: Supplementary file 12 — Centiles trajectories of brain charts. SDT.T9.1–5 contain the brain charts for the global metrics; SDT.T9.6–509 contain the brain charts for the tract-specific metrics (unnormalized); and SDT.T9.510–1157 contain the brain charts for the tract-specific macrostructural metrics (normalized). Included in each table are the male and female centile trajectories for the 2.5th, 25th, 50th, 75th and 97.5th percentiles; the interquartile range normalized by the 50th centile; and the derivatives of the 50th centiles with respect to both age and log(age). Charts are sampled in logarithmically spaced intervals. Age is reported in years, while centile trajectory values are reported in metric-specific units: diffusivities in mm2 s−1, volume in mm3, surface area in mm2, average length in mm, and FA is dimensionless (unitless). [file 41586_2026_10454_MOESM12_ESM.zip › plotted_curves/SDT.T9.152-FX_right_volume_curve_metrics.csv]

ages	male_0.025th_percentile	female_0.025th_percentile	male_0.25th_percentile	female_0.25th_percentile	male_0.5th_percentile	female_0.5th_percentile	male_0.75th_percentile	female_0.75th_percentile	male_0.975th_percentile	female_0.975th_percentile	male_normalized_quantile_range	fwmale_normalized_quantile_range	male_median_centile_d_age	male_median_centile_d_log_age	female_median_centile_d_age	female_median_centile_d_log_age
0.25	574.85448469298	580.9845796038857	752.9363587453262	749.022125813991	853.6492278401129	843.6139862195973	958.6978390374805	942.0611149456688	1169.2816175102016	1138.9806803947754	0.24103750531441137	0.22882383683172922	299.3160390664012	172.81874024970477	295.797436207299	170.7871734968982
0.25150637576242696	575.1581050654518	581.2914382721249	753.3340434925269	749.41774340289	854.1001102666681	844.059568308088	959.2042094673201	942.5586980503225	1169.8992212192397	1139.5822791399974	0.24103751246503896	0.22882384359978564	298.50991464813706	172.8697458038514	295.0007885735831	170.83757969373255
0.2530218281966045	575.4619045633862	581.5984779834201	753.7319629477798	749.813594483021	854.551258839221	844.5054134151416	959.7108788362995	943.0565749058801	1170.5171896090928	1140.18423311185	0.24103751970163959	0.2288238504492153	296.89711065607844	172.97175591098494	293.4069446797366	170.93839110122644
0.25454641199404576	575.7658831820103	581.9056987330415	754.130117105995	750.2096790493624	855.0026735525477	844.951521535612	960.217847139078	943.5547455070855	1171.1355226742294	1140.786542304897	0.2410375270252497	0.2288238573809991	295.29291448078584	173.07376413454767	291.8216074145166	171.03920065361308
0.2560801821758082	576.0700409169527	582.2131005166659	754.5285059626224	750.6059970974304	855.4543544020436	845.3978926649653	960.7251143710172	944.0532098493732	1171.7542204099875	1141.3892067145484	0.24103753443691892	0.22882386439613078	293.6972812875756	173.17577071135747	290.24473247036804	171.14000858479994
0.25762319409447826	576.3743777642412	582.5206833303752	754.9271295136493	751.0025486232764	855.9063013837202	845.8445267992762	961.2326805281764	944.551967928863	1172.3732828125676	1141.9922263370547	0.24103754193770804	0.22882387149561462	292.1101664622547	173.27777587610763	288.67627575754886	171.2408151270938
0.2591755034361701	576.6788937202969	582.8284471706498	755.3259877555939	751.3993336234809	856.3585144941983	846.2914239352227	961.7405456073062	945.0510197423536	1172.9927098790274	1142.5956011694998	0.24103754952869183	0.22882387868046655	290.5315256085596	173.37977986133774	287.1161934020347	171.34162051035673
0.2607371662225343	576.9835887819316	583.1363920343666	755.7250806855014	751.7963520951478	856.8109937307024	846.738584070079	962.2487096058428	945.5503652873183	1173.612501607273	1143.199331209794	0.2410375572109573	0.22882388595171751	288.9613145502517	173.48178289833595	285.56444174674107	171.442424963112
0.2623082388127803	577.2884629463463	583.4445179187965	756.1244083009411	752.1936040359046	857.2637390910598	847.1860072017157	962.7571725219058	946.0500045619008	1174.2326579960575	1143.8034164566711	0.24103756498560566	0.22882389331040826	287.39948932855623	173.58378521664417	284.0209773494862	171.54322871234035
0.2638887779057103	577.5935162111259	583.7528248215997	756.5239706000021	752.5910894438953	857.7167505736935	847.633693328591	963.2659343542903	946.5499375649089	1174.8531790449697	1144.4078569096798	0.24103757285374972	0.2288239007575931	285.8460062010563	173.68578704402898	282.4857569823507	171.64403198321816
0.26547884054176485	577.8987485742375	584.0613127408249	756.923767581289	752.9888083177782	858.1700281776187	848.0816424497508	963.7749951024654	947.0501642958119	1175.474064754435	1145.012652569182	0.24103758081651808	0.22882390829433844	284.30082164076157	173.78778860604507	280.9587376299896	171.74483499879716
0.2670784841050822	578.2041600340245	584.3699816749013	757.3237992439155	753.3867606567179	858.6235719024355	848.529854564817	964.2843547665617	947.5506847547309	1176.0953151257002	1145.617803436339	0.24103758887505009	0.22882391592172474	282.7638923358754	173.88979012693744	279.4398764897487	171.84563798061572
0.26868776632556873	578.5097505892073	584.6788316226406	757.7240655875049	753.7849464603871	859.0773817483291	848.9783296739917	964.7940133473769	948.0514989424403	1176.7169301608362	1146.2233095131153	0.2410375970305014	0.22882392364084447	281.2351751893875	173.99179182946682	277.929130971228	171.94644114907715
0.2703067452809827	578.8155202388771	584.987862583231	758.124566612183	754.1833657289582	859.5314577160623	849.4270677780464	965.3039708463632	948.5526068603585	1177.338909862729	1146.8291708022668	0.24103760528404053	0.22882393145280444	279.7146273154067	174.0937939338619	276.426458692702	172.04724472170346
0.2719354793990299	579.121468982492	585.2970745562327	758.5253023185729	754.5820184630996	859.985799806969	849.8760688783186	965.8142272656221	949.0540085105421	1177.9612542350694	1147.4353873073348	0.24103761363684947	0.2288239393587232	278.2022060419549	174.1957966593327	274.93181748417555	172.14804891552194
0.27357402745947257	579.4275968198775	585.6064675415784	758.9262727077952	754.9809046639749	860.4404080229563	850.3253329767123	966.3247826079061	949.5557038956865	1178.5839632823563	1148.041959032645	0.24103762209012566	0.22882394735973413	276.6978689075331	174.29780022319756	273.4451653830183	172.24885394517332
0.2752224485962505	579.7339037512187	585.916041539566	759.3274777814588	755.3800243332348	860.8952823664916	850.7748600756848	966.8356368766053	950.0576930191146	1179.2070370098816	1148.6488859832969	0.24103763064508033	0.2288239554569834	275.20157366030617	174.39980484056287	271.96646063405205	172.3496600232902
0.27688080229961526	580.04038977706	586.2257965508572	759.7289175416606	755.7793774730145	861.3504228406046	851.2246501782495	967.3467900757488	950.5599758847752	1179.8304754237292	1149.256168165159	0.24103763930293964	0.22882396365163174	273.7132782583067	174.50181072510895	270.49566168978345	172.45046736122458
0.2785491484182772	580.3470548982997	586.5357325764741	760.1305919909781	756.1789640859299	861.8058294488778	851.674703287967	967.8582422099942	951.0625524972373	1180.454278530767	1149.863805584863	0.2410376480649443	0.22882397194485377	272.232940868329	174.60381808879902	269.0327272087161	172.55127616861137
0.28022754716156506	580.6538991161896	586.8458496177957	760.5325011324697	756.5787841750745	862.261502195447	852.125019408944	968.3699932846289	951.5654228616859	1181.0784463386428	1150.4717982498016	0.2410376569323503	0.22882398033783727	270.76051986412494	174.70582714185002	267.57761605392443	172.6520866531646
0.2819160591015993	580.9609224323281	587.1561476765543	760.9346449696658	756.9788377440124	862.7174410849916	852.5755985458254	968.8820433055586	952.0685869839157	1181.7029788557772	1151.0801461681167	0.2410376659064281	0.22882398883178612	269.29597382617067	174.80783809249988	266.13028729282087	172.75289902067743
0.28361474517547763	581.2681248486588	587.4666267548316	761.3370235065667	757.3791247967758	863.1736461227333	853.0264407037916	969.3943922793061	952.5720448703258	1182.3278760913558	1151.6888493486965	0.2410376749884647	0.22882399742791745	267.8392615407065	174.90985114726936	264.6907001963409	172.85371347572072
0.2853236666874746	581.5755063674676	587.7772868550576	761.7396367476393	757.7796453378626	863.6301173144301	853.4775458885547	969.9070402130054	953.0757965279179	1182.9531380553267	1152.2979078011706	0.24103768417976162	0.22882400612746367	266.3903419986309	175.01186651090393	263.25881423745886	172.95453022044967
0.2870428853112538	581.8830669913772	588.0881279800032	762.1424846978111	758.1803993722278	864.0868546663714	853.9289141063502	970.4199871143951	953.5798419642852	1183.578764758391	1152.9073215359006	0.2410376934816362	0.22882401493167126	264.94917439552955	175.11388438681024	261.8345890912169	173.05534945594263
0.28877246309209376	582.1908067233477	588.3991501327823	762.5455673624693	758.581386905286	864.543858185377	854.3805453639394	970.9332329918184	954.0841811876165	1184.2047562120026	1153.5170905639823	0.24103770289542234	0.22882402384180284	263.51571812908514	175.21590497612488	260.4179846326879	173.1561713810952
0.2905124624491269	582.4987255666676	588.7103533168428	762.9488847474508	758.9826079428988	865.0011278787853	854.8324396685956	971.4467778542091	954.5888142066806	1184.8311124283516	1154.1272148972268	0.24103771242246935	0.22882403285913566	262.0899327987572	175.31792847780162	259.00896093656775	173.25699619279476
0.29226294617759224	582.8068235249551	589.0217375359662	763.3524368590436	759.3840624913781	865.4586637544546	855.2845970281074	971.9606217110943	955.0937410308294	1185.4578334203702	1154.7376945481662	0.2410377220641429	0.22882404198496234	260.6717782067717	175.41995509006665	257.60747827749583	173.35782408699743
0.294023977451102	583.1151006021531	589.3333027942645	763.75622370398	759.785750557478	865.9164658207578	855.7370174507707	972.4747645725869	955.5989616699895	1186.0849192017185	1155.3485295300436	0.2410377318218256	0.22882405122059174	259.2612143547158	175.52198500878876	256.21349712708616	173.45865525715635
0.29579561982392083	583.4235568025255	589.6450490961754	764.1602452894334	760.1876721483918	866.3745340865751	856.1897009453835	972.9892064493797	956.1044761346574	1186.7123697867828	1155.9597198568058	0.24103774169691652	0.2288240605673475	257.8582014434505	175.62401842791587	254.82697815436404	173.5594898952404
0.29757793723326015	583.7321921306532	589.9569764464595	764.5645016230119	760.5898272717473	866.8328685612911	856.6426475212432	973.5039473527394	956.6102844358945	1187.3401851906656	1156.5712655430987	0.2410377516908313	0.22882407002657	256.46269987209234	175.72605553930043	253.44788222401985	173.66032819097745
0.29937099400158496	584.041006591431	590.269084850195	764.9689927127553	760.9922159356005	867.2914692547874	857.0958571881382	974.018987294502	957.1163865853199	1187.9683654291807	1157.183166604258	0.24103776180500328	0.22882407959961573	255.07467023906065	175.8280965340964	252.07617039742763	173.76117033325136
0.3011748548389356	584.3500001900678	590.5813743127798	765.3737185671342	761.3948381484391	867.7503361774459	857.5493299563511	974.5343262870729	957.6227825951129	1188.596910518854	1157.7954230563148	0.24103777204088284	0.22882408928785666	253.69407333876006	175.93014160112944	250.7118039301713	173.8620165089087
0.30298958484526295	584.6591729320768	590.8938448399214	765.7786791950409	761.7976939191682	868.2094693401336	858.0030658366454	975.0499643434131	958.1294724779991	1189.225820476907	1158.408034915974	0.24103778239993728	0.22882409909268367	252.32087016000878	176.0321909262566	249.3547442695999	173.9628669017111
0.30481524951277783	584.9685248232752	591.2064964376351	766.1838746057845	762.2007832571109	868.6688687542023	858.4570648402628	975.5659014770368	958.6364562472462	1189.8550953212532	1159.0210022006163	0.2410377928836528	0.22882410901550104	250.95502188894898	176.13424469533493	248.00495305811637	174.0637216953328
0.3066519147283146	585.2780558697827	591.5193291122451	766.5893048090933	762.6041061720067	869.1285344314884	858.9113269789248	976.082137702012	959.1437339166678	1190.4847350704995	1159.6343249282957	0.24103780349353218	0.22882411905773317	249.5964899053506	176.23630309160217	246.66239212959772	174.16458107106155
0.3084996467757088	585.5877660780142	591.832342870375	766.9949698151028	763.0076626740014	869.5884663843002	859.3658522648192	976.598673032947	959.6513055006064	1191.1147397439304	1160.2480031177254	0.24103781423109782	0.22882412922081996	248.24523578130174	176.33836629605503	245.32702350782347	174.26544520800235
0.31035851233818973	585.8976554546792	592.1455377189477	767.4008696343568	763.4114527736477	870.0486646254186	859.8206407106021	977.1155074849905	960.1591710139367	1191.7451093615086	1160.8620367882781	0.2410378250978892	0.2288241395062184	246.9012212821399	176.44043448838056	243.99880940746516	174.36631428345572
0.3122285785007863	586.2077240067755	592.4589136651789	767.8070042777986	763.8154764818961	870.5091291680891	860.2756923293866	977.6326410738226	960.667330472054	1192.375843943862	1161.476425959974	0.24103783609546522	0.22882414991540442	245.5644083650841	176.54250784649048	242.67771223347518	174.4671884738491
0.3141099127527488	586.5179717415898	592.7724707165798	768.2133737567725	764.2197338100981	870.9698600260211	860.7310071347492	978.1500738156556	961.1757838908787	1193.0069435122884	1162.0911706534857	0.2410378472254034	0.22882416044987067	244.23475917737233	176.64458654614282	241.36369457797264	174.56806795287412
0.31600258298998396	586.8283986666888	593.0862088809449	768.6199780830124	764.6242247699919	871.4308572133774	861.1865851407093	978.6678057272196	961.6845312868381	1193.638408088735	1162.7062708901158	0.24103785848929976	0.22882417111112868	242.91223605675623	176.7466707614076	240.05671922091278	174.6689528922725
0.3179066575175057	587.1390047899217	593.4001281663562	769.0268172686444	765.028949373708	871.8921207447758	861.6424263617399	979.1858368257681	962.1935726768731	1194.2702376958075	1163.3217266918075	0.24103786988877074	0.22882418190070683	241.5968015299295	176.84876066469587	238.75674913011608	174.76984346302925
0.3198222050518999	587.449790119411	593.7142285811741	769.433891326177	765.433907633757	872.3536506352781	862.0985308127521	979.7041671290624	962.7029080784259	1194.9024323567503	1163.9375380811268	0.24103788142545093	0.2288241928201543	240.2884183108108	176.95085642574122	237.46374745774665	174.87073983292794
0.32174929472380437	587.7607546635513	594.0285101340361	769.8412002684976	765.839099563029	872.8154469003882	862.5548985090944	980.2227966553712	963.212537509435	1195.534992095447	1164.5537050812607	0.24103789310099577	0.2288242038710363	238.98704930214444	177.05295821357868	236.17767754252418	174.97164216890815
0.32368799608040405	588.071898431008	594.3429728338549	770.248744108873	766.2445251747904	873.2775095560502	863.0115294665495	980.7417254234687	963.7224609883359	1196.1679169364177	1165.1702277160134	0.24103790491708005	0.22882421505493897	237.69265759247355	177.15506619474036	234.89850290701725	175.07255063581397
0.3256383790879404	588.3832214307087	594.6576166898105	770.656522860937	766.6501844826754	873.7398386186363	863.4684237013257	981.2609534526202	964.2326785340476	1196.8012069048023	1165.7871060097948	0.24103791687539883	0.22882422637346625	236.40520645561628	177.25718053375022	233.62618725697394	175.17346539648133
0.32760051413423674	588.6947236718447	594.9724417113514	771.0645365386937	767.0560775006859	874.2024341049496	863.9255812300555	981.7804807625873	964.743190165975	1197.4348620263656	1166.4043399876207	0.24103792897766835	0.22882423782824277	235.124659351015	177.3593013936479	232.36069448114722	175.27438661199994
0.3295744720312385	589.0064051638633	595.2874479081863	771.4727851565068	767.4622042431834	874.6652960322128	864.3830020697875	982.300307373613	965.2539959039964	1198.068882327482	1167.0219296750993	0.24103794122562477	0.22882424942091117	233.85097992120427	177.4614289352321	231.10198864969425	175.37531444148044
0.33156032401756863	589.3182659164665	595.602635290284	771.8812687290994	767.8685647248872	875.1284244180681	864.8406862379849	982.8204333064222	965.7650957684648	1198.7032678351338	1167.6398750984315	0.2410379536210248	0.22882426115313556	232.58413199271308	177.56356331778807	229.85003401426366	175.47624904249096
0.33355814176109866	589.630305939607	595.9180038678684	772.2899872715474	768.2751589608696	875.5918192805694	865.298633752518	983.3408585822157	966.2764897801985	1199.3380185769058	1168.2581762844031	0.24103796616564827	0.2288242730265986	231.32407957367832	177.66570469836006	228.60479500630754	175.57719057032955
0.33556799736153503	589.942525243483	596.2335536514134	772.698940799275	768.6819869665492	876.0554806381783	865.7568446316604	983.8615832226615	966.7881779604766	1199.9731345809744	1168.8768332603745	0.2410379788612946	0.22882428504300467	230.07078685387387	177.7678532320133	227.36623623638297	175.67813917837339
0.3375899633530214	590.2549238385365	596.5492846516421	773.1081293280511	769.0890487576885	876.519408509758	866.215318894083	984.3826072498922	967.3001603310337	1200.6086158761045	1169.4958460542794	0.2410379917097855	0.2288242972040784	228.82421820412856	177.8700090724742	226.13432249447214	175.7790950187191
0.3396241127067558	590.5675017354492	596.8651968795214	773.5175528739858	769.4963443503913	876.9836029145717	866.6740565588533	984.9039306865012	967.812436914057	1201.2444624916452	1170.1152146946197	0.24103800471296485	0.22882430951156396	227.58433817478362	177.9721723710536	224.9090187473921	175.88005824101856
0.3416705188336247	590.880258945137	597.1812903462571	773.9272114535213	769.9038737610915	877.4480638722729	867.1330576454222	985.4255535555311	968.3250077321753	1201.8806744575165	1170.7349392104504	0.24103801787269874	0.22882432196722896	226.35111149499426	178.07434327714145	223.69029013899853	175.98102899297373
0.343729255586852	591.1931954787485	597.4975650632925	774.3371050834327	770.3116370065562	877.9127914029037	867.5923221736285	985.9474758804749	968.8378728084588	1202.5172518042104	1171.3550196313845	0.24103803119087616	0.22882433457285956	225.12450307206018	178.17652193817776	222.47810198945808	176.08200742068584
0.34580039726466444	591.5063113476592	597.8140210423027	774.7472337808193	770.719634103876	878.3777855268872	868.0518501636855	986.4696976852647	969.3510321664105	1203.1541945627775	1171.9754559875776	0.2410380446694078	0.22882434733026516	223.90447799145477	178.27870850017644	221.2724197943753	176.18299366833526
0.3478840186129729	591.8196065634708	598.1306582951931	775.1575975631049	771.127865070464	878.8430462650276	868.5116416361842	986.9922189942735	969.8644858299658	1203.79150276483	1172.5962483097305	0.24103805831022848	0.22882436024127778	222.69100151461316	178.380903106794	220.07320922383224	176.2839878781815
0.34998019482807	592.1330811380029	598.447476834092	775.5681964480264	771.5363299240474	879.3085736384971	868.97169661208	987.5150398323008	970.3782338234784	1204.4291764425243	1173.2173966290727	0.24103807211529632	0.22882437330774938	221.48403907805914	178.48310589932953	218.88043612038018	176.38499018986477
0.352089001559344	592.4467350832932	598.7644766713502	775.9790304536342	771.9450286826657	879.7743676688376	869.4320151126929	988.038160224573	970.8922761717223	1205.0672156285602	1173.838900977364	0.24103808608659247	0.22882438653155618	220.28355629436555	178.58531701777247	217.69406650122255	176.4860007420939
0.3542105149120084	592.7605684115915	599.0816578195354	776.3900995982864	772.353961364665	880.2404283779516	869.8925971597018	988.5615801967364	971.4066128998828	1205.7056203561754	1174.460761386884	0.24103810022612282	0.2288243999145956	219.08951894991333	178.68753660007496	216.51406655478058	176.58701967130764
0.35634481144984936	593.0745811353568	599.3990202914291	776.8014039006441	772.7631279886947	880.7067557881008	870.3534427751385	989.0852997748518	971.9212440335541	1206.3443906591376	1175.0829778904297	0.2410381145359165	0.22882441345878976	217.90189300381462	178.78976478165714	215.3404026403732	176.68804711135454
0.35849196819798806	593.3887732672517	599.7165641000205	777.212943379664	773.1725285736989	881.1733499218944	870.8145519813811	989.6093189853855	972.4361695987263	1206.9835265717336	1175.7055505213013	0.24103812901802793	0.22882442716608156	216.7206445884076	178.89200169657124	214.17304128868273	176.78908319500624
0.36065206264566085	593.703144820142	600.0342892585073	777.6247180545994	773.5821631389176	881.6402108022935	871.2759248011536	990.1336378552108	972.9513896217917	1207.623028128772	1176.3284793133066	0.24103814367453605	0.22882444103844027	215.5457400076557	178.99424747665762	213.01194919942645	176.89012805258972
0.3628251727490157	594.0176958070881	600.3521957802859	778.0367279449885	773.9920317038761	882.1073384525954	871.7375612575138	990.6582564115935	973.466904129526	1208.2628953655665	1176.9517643007441	0.24103815850754465	0.2288244550778562	214.37714573621633	179.09650225163205	211.85709324188065	176.99118181265658
0.3650113769339257	594.3324262413465	600.6702836789534	778.4489730706572	774.4021342883865	882.574732896438	872.199461373857	991.1831746821956	973.9827131490957	1208.9031283179388	1177.5754055184057	0.24103817351918322	0.2288244692863455	213.21482841914985	179.19876614949317	210.7084404528723	177.09224460163387
0.36721075409881926	594.6473361363596	600.9885529682975	778.8614534517059	774.8124709125353	883.0423941577864	872.6616251739008	991.7083926950603	974.4988167080393	1209.5437270222026	1178.1994030015605	0.24103818871160776	0.2288244836659469	212.0587548702315	179.30103929550387	209.56595803642995	177.1933165436203
0.3694233836175272	594.962425505757	601.3070036622971	779.2741691085117	775.2230415966848	883.5103222609322	873.1240526816877	992.2339104786121	975.0152148342734	1210.1846915151632	1178.8237567859571	0.24103820408699844	0.22882449821872708	210.9088920725335	179.4033218137629	208.4296133639582	177.29439776137588
0.37164934534214805	595.2776943633495	601.6256357751174	779.6871200617203	775.6338463614666	883.9785172304878	873.586743921576	992.7597280616502	975.5319075560789	1210.82602183411	1179.4484669078124	0.2410382196475636	0.2288245129467734	209.7652071766206	179.5056138256623	207.29937397217145	177.395488375274
0.3738887196059291	595.5931427231229	601.9444493211031	780.10030633224	776.0448852277739	884.4469790913786	874.0496989182361	993.2858454733396	976.0488949020987	1211.4677180168046	1180.0735334038038	0.24103823539553726	0.22882452785220217	208.6276675000554	179.60791545099346	206.17520756277372	177.49658850356354
0.3761415872261661	595.9087705992389	602.2634443147786	780.5137279412415	776.4561582167626	884.9157078688419	874.5129176966439	993.8122627432105	976.5661769013326	1212.1097801014846	1180.6989563110683	0.24103825133318013	0.22882454293715232	207.49624052710715	179.7102268076269	205.05708200208028	177.59769826271804
0.3784080295071193	596.2245780060265	602.5826207708411	780.9273849101475	776.8676653498402	885.3847035884179	874.976400282077	994.3389799011479	977.0837535831298	1212.7522081268444	1181.3247356671898	0.24103826746278137	0.22882455820379097	206.37089390636538	179.81254801040632	203.94496531947516	177.69881776699913
0.3806881282429484	596.5405649579793	602.9019787041559	781.3412772606298	777.2794066486639	885.8539662759438	875.4401467001076	994.8659969773863	977.6016249771823	1213.3950021320363	1181.9508715101942	0.2410382837866569	0.2288245736543096	205.25159545213683	179.9148791730113	202.83882570752758	177.79994712866028
0.38298196572066395	596.8567314697532	603.2215181297556	781.755405014607	777.6913821351368	886.3234959575525	875.9041569765991	995.3933140025074	978.1197911135226	1214.0381621566628	1182.577363878546	0.24103830030715084	0.2288245892909269	204.13831314240815	180.01722040699678	201.7386315204203	177.9010864578886
0.3852896247230969	597.1730775561589	603.541239062832	782.1697681942354	778.1035918313996	886.793292659663	876.3684311376987	995.920931007429	978.6382520225142	1214.6816882407668	1183.2042128111364	0.2410383170266352	0.2288246051158884	203.0310151175072	180.11957182080369	200.64435127345496	178.00223586242646
0.38761118853188686	597.4896032321594	603.8611415187336	782.5843668219042	778.5160357598269	887.2633564089748	876.8329692098321	996.4488480234008	979.1570077348464	1215.325580424824	1183.831418347278	0.24103833394751184	0.22882462113146748	201.92966968173278	180.22193352229078	199.55595364322653	178.1033954487939
0.3899467409304866	597.8063085128689	604.181225512964	782.9992009202363	778.9287139430261	887.7336872324692	877.2977712197021	996.9770650820038	979.6760582815331	1215.969838749745	1184.458980526704	0.24103835107221022	0.22882463733996394	200.8342452996294	180.32430561605725	198.47340746526606	178.20456532074604
0.39229636620718694	598.123193413541	604.5014910611721	783.4142705120737	779.3416264038252	888.2042851573916	877.7628371942758	997.5055822151332	980.1954036938971	1216.6144632568532	1185.08689938955	0.24103836840319018	0.2288246537437046	199.74471059674397	180.42668820460676	197.396681733866	178.30574557959335
0.3946601491581577	598.4402579495725	604.8219381791527	783.8295756204809	779.7547731652728	888.6751502112581	878.2281671607848	998.0343994550029	980.7150440035738	1217.2594539878917	1185.715174976356	0.24103838594294066	0.2288246703450465	198.66103435965488	180.52908138910425	196.32574560240027	178.4069363255403
0.3970381750905084	598.7575021364944	605.1425668828398	784.2451162687355	780.1681542506326	889.1462824218422	878.6937611467189	998.5635168341337	981.234979242501	1217.9048109850091	1186.3438073280595	0.2410384036939807	0.22882468714637377	197.58318553309073	180.6314852676005	195.26056838117074	178.5081376558228
0.39943052982536675	599.0749259899679	605.4633771883026	784.6608924803223	780.581769683375	889.6176818171715	879.1596191798174	999.0929343853476	981.7552094429111	1218.5505342907516	1186.9727964859803	0.24103842165886036	0.22882470415009978	196.51113322129822	180.73389993657474	194.20111953714513	178.60934966575587
0.4018372997009759	599.3925295257825	605.7843691117423	785.076904278932	780.9956194871768	890.0893484255229	879.6257412880669	999.6226521417645	982.2757346373292	1219.1966239480614	1187.6021424918247	0.2410384398401599	0.2288247213586665	195.4448466859758	180.83632549020695	193.1473686938407	178.71057244890835
0.40425857157581063	599.7103127598494	606.1055426694866	785.4931516884523	781.409703685912	890.5612822754152	880.0921274996954	1000.1526701367924	982.7965548585643	1219.8430800002645	1188.2318453876699	0.24103845824049025	0.2288247387745461	194.38429534583702	180.9387620202615	192.09928562917048	178.81180609588046
0.4066944328317112	600.0282757081973	606.4268978779842	785.909634732963	781.8240223036471	891.0334833956044	880.5587778431621	1000.682988404123	983.3176701397016	1220.4899024910644	1188.8619052159593	0.24103847686249527	0.22882475640023983	193.3294487761741	181.04120961634908	191.0568402762001	178.91305069552618
0.4091449713770379	600.3464183869689	606.7484347538035	786.326353436733	782.2385753646382	891.5059518150771	881.0256923471586	1001.2136069777259	983.8390805141015	1221.1370914645368	1189.4923220194987	0.24103849570885025	0.22882477423828043	192.2802767076355	181.1436683658685	190.02000272177975	179.01430633472046
0.411610275649843	600.6647408124157	607.0701533136252	786.7433078242124	782.6533628933233	891.978687563045	881.4928710405977	1001.7445258918394	984.3607860153877	1221.7846469651197	1190.123095841443	0.2410385147822613	0.22882479229122954	191.23674902619678	181.24613835423952	188.98874320535106	179.11557309763157
0.41409043462106226	600.983243000894	607.3920535742392	787.1604979200288	783.068384914318	892.4516906689404	881.9603139526096	1002.2757451809694	984.8827866774446	1222.4325690376086	1190.754226725296	0.24103853408546985	0.22882481056168105	190.19883577199653	181.34861966464086	187.9630321195291	179.21685106679797
0.41658553779772634	601.3019249688613	607.7141355525409	787.5779237489826	783.4836414524112	892.9249611624093	882.4280211125382	1002.8072648798789	985.4050825344116	1223.08085772715	1191.3857147148992	0.2410385536212481	0.22882482905225968	189.16650713788113	181.4511123773409	186.94284000791959	179.31814032208058
0.41909567522619073	601.6207867328682	608.0363992655236	787.995585336037	783.8991325325563	893.3984990733024	882.8959925499304	1003.33908502358	985.927673620672	1223.7295130792268	1192.017559854423	0.24103857339240303	0.22882484776562206	188.1397334698413	181.55361657074536	185.92813756482792	179.4194409409538
0.4216209374953856	601.939828309558	608.3588447302772	788.4134827063186	784.3148581798698	893.8723044316756	883.3642282945343	1003.8712056473335	986.4505599708515	1224.3785351396602	1192.6497621883632	0.24103859340177558	0.22882486670445626	187.11848526608082	181.65613232122269	184.91889563523	179.52075299897115
0.42416141574008476	602.2590497156597	608.6814719639816	788.8316158851077	784.730818419622	894.346377267777	883.8327283762909	1004.4036267866356	986.9737416198088	1225.0279239545955	1193.2823217615305	0.24103861365223975	0.22882488587148372	186.1027331756486	181.75865970228915	183.9150852135208	179.62207656929968
0.4267172016441951	602.5784509679844	609.0042809839036	789.2499848978347	785.1470132772355	894.820717612047	884.3014928253306	1004.9363484772175	987.4972186026324	1225.6776795704995	1193.915238619047	0.24103863414670568	0.22882490526945842	185.09244799867156	181.86119878588943	182.91667744296137	179.72341172309825
0.42928838744406506	602.8980320834205	609.3272718073908	789.6685897700744	785.5634427782776	895.2953254951088	884.7705216719651	1005.4693707550352	988.0209909546314	1226.3278020341497	1194.5485128063353	0.24103865488811804	0.2288249249011671	184.08760068422998	181.96374964070856	181.92364361413638	179.82475852846983
0.43187506593181346	603.2177930789271	609.6504444518664	790.0874305275377	785.9801069484519	895.770200947761	885.2398149466802	1006.0026936562608	988.5450587113276	1226.9782913926242	1195.1821443691106	0.24103867587945668	0.2288249447694313	183.08816233085236	182.0663123332779	180.93595516541973	179.926117051451
0.4344773304586784	603.5377339715318	609.9737989348264	790.5065071960695	786.3970058135978	896.2453440009745	885.7093726801324	1006.5363172172811	989.0694219084519	1227.6291476933004	1195.816133353375	0.24103869712373835	0.22882496487710505	182.0941041863407	182.16888692887733	179.95358368271263	180.027487356856
0.4370952749383861	603.8578547783268	610.2973352738353	790.9258198016439	786.8141393996847	896.720754685888	886.1791949031458	1007.070241474691	989.5940805819411	1228.2803709838465	1196.4504798054152	0.24103871862401605	0.2288249852270782	181.1053976448893	182.27147348897415	178.97650089653325	180.12886950554093
0.4397289938505404	604.1781555164586	610.6210534865163	791.3453683703514	787.2315077327987	897.1964330337931	886.6492816466945	1007.6044664652766	990.1190347679194	1228.9319613122043	1197.0851837717796	0.24103874038337794	0.22882500582227486	180.12201424781233	182.37407207273645	178.00467868256965	180.23026355629554
0.4423785822440318	604.4986362031292	610.9449535905526	791.7651529284009	787.649110839146	897.6723790761378	887.1196329419088	1008.1389922260222	990.6442845027042	1229.5839187265938	1197.7202452992879	0.24103876240495214	0.22882502666565477	179.14392568386393	182.476682738401	177.03808906269842	180.33166956689092
0.4450441357404687	604.8192968555892	611.2690356036805	792.1851735021112	788.0669487450444	898.1485928445169	887.5902488200646	1008.6738187940967	991.1698298227951	1230.2362432755003	1198.3556644350156	0.24103878469190346	0.22882504776021306	178.17110378621146	182.5793055401591	176.0767042011139	180.43308759119827
0.44772575053762753	605.140137491131	611.5932995436814	792.6054301179037	788.4850214769139	898.6250743706618	888.0611293125736	1009.2089462068446	991.6956707648638	1230.8889350076636	1198.9914412262829	0.24103880724743398	0.2288250691089817	177.20352053304669	182.68194053019397	175.1204964054923	180.5345176810224
0.4504235234129248	605.461158127086	611.9177454283807	793.0259228022974	788.9033290612745	899.1018236864392	888.5322744509815	1009.7443745017829	992.2218073657505	1231.541993972073	1199.627575720653	0.24103883007478566	0.22882509071502802	176.24114804691635	182.78458775838953	174.1694381260604	180.63595988583984
0.4531375517269096	605.7823587808183	612.2423732756408	793.4466515819026	789.3218715247385	899.5788408238408	889.0036842669585	1010.2801037165913	992.7482396624562	1232.1954202179586	1200.2640679659212	0.24103885317723903	0.2288251125814579	175.28395859405282	182.88724727230147	173.22350195521722	180.7374142529443
0.4558679334267773	606.1037394697217	612.5671831033579	793.8676164834178	789.7406488940077	900.0561258149816	889.4753587922972	1010.8161338891102	993.2749676921384	1232.8492137947858	1200.9009180101095	0.24103887655811485	0.22882513471141397	174.33192458344274	182.9899191169534	172.28266062628245	180.83888082709746
0.45861476704990445	606.4253002112121	612.8921749294541	794.2888175336193	790.1596611958624	900.533678692088	889.947298058901	1011.3524650573271	993.8019914920991	1233.503374752243	1201.5381259014553	0.24103890022077296	0.22882515710807702	173.38501856545918	183.0926033340802	171.34688701236155	180.94035964997602
0.4613781517274047	606.747041022723	613.2173487718744	794.7102547593566	790.5789084571594	901.011499487493	890.4195020987798	1011.8890972593726	994.3293110997807	1234.1579031402346	1202.1756916884037	0.2410389241686151	0.22882517977466538	172.44321323282202	183.19529996378697	170.41615412727697	181.0418507613358
0.4641581871877068	607.0689619217022	613.5427046485812	795.1319281875491	790.9983907048246	901.4895882336325	890.8919709440449	1012.426030533515	994.8569265527607	1234.8127990088758	1202.8136154196043	0.24103894840508286	0.22882520271443776	171.50648141853162	183.29800904358854	169.49043512326898	181.1433541982551
0.4669549737601532	607.3910629256045	613.8682425775486	795.5538378451756	791.4181079658465	901.9679449630346	891.3647046269	1012.9632649181498	995.3848378887408	1235.4680624084801	1203.4518971438974	0.24103897293366036	0.22882522593069127	170.57479609554866	183.4007306075364	168.5697032912285	181.24486999522196
0.46976861237862133	607.7133440518865	614.1939625767567	795.9759837592701	791.8380602672697	902.4465697083135	891.8377031796354	1013.5008004517923	995.9130451455411	1236.1236933895527	1204.0905369103068	0.24103899775787285	0.22882524942676288	169.6481303764449	183.5034646880231	167.65393205994042	181.34639818425057
0.4725992045851658	608.035805318003	614.5198646641887	796.3983659569169	792.2582476361906	902.9254625021659	892.3109666346224	1014.0386371730749	996.4415483610949	1236.779692002784	1204.7295347680356	0.24103902288128898	0.22882527320603005	168.72645751261734	183.60621131461812	166.7430949950358	181.44793879473582
0.4754468525336833	608.3584467414005	614.8459488578223	796.820984465242	792.6786700997498	903.4046233773605	892.7844950243048	1014.5767751207347	996.9703475734391	1237.4360582990385	1205.3688907664541	0.2410390483075203	0.22882529727191084	167.80975089306594	183.70897051380598	165.83716579838074	181.5494918532204
0.47831165899359906	608.6812683395111	615.1722151756263	797.2438393114065	793.0993276851236	903.8840523667322	893.2582883811921	1015.1152143336071	997.4994428207068	1238.0927923293457	1206.0086049550912	0.2410390740402219	0.2288253216278658	166.89798404436442	183.81174230983015	164.9361183080473	181.6510573841224
0.4811937273535759	609.0042701297485	615.4986636355549	797.666930522603	793.5202204195231	904.363749503176	893.7323467378554	1015.6539548506205	998.028834141122	1238.7498941448948	1206.648677383629	0.2410391000830932	0.2288253462773954	165.99113063007826	183.914526724373	164.03992649714928	181.75263540900778
0.4840931616252451	609.3274521295032	615.8252942555428	798.0902581260482	793.9413483301835	904.8437148196402	894.2066701269174	1016.1929967107877	998.5585215729908	1239.407363797025	1207.2891081018936	0.2410391264398773	0.2288253712240431	165.0891644494841	184.01732377614826	163.14856447276543	181.8542259465321
0.4870100664469608	609.6508143561339	616.152107053498	798.5138221489731	794.3627114443577	905.3239483491172	894.6812585810459	1016.7323399531967	999.0885051546932	1240.0652013372146	1207.9298971598428	0.24103915311436425	0.22882539647139605	164.19205943713314	184.12013348104665	162.26200647611404	181.95582901284797
0.4899445470875755	609.9743568269647	616.4791020472971	798.9376226186204	794.7843097893125	905.8044501246385	895.1561121329482	1017.2719846170047	999.6187849246769	1240.723406817074	1208.571044607563	0.2410391801103887	0.22882542202308337	163.2997896623565	184.222955852194	161.38022688156343	182.0574446215469
0.49289670945023945	610.2980795592775	616.8062792547802	799.3616595622352	795.2061433923176	906.285220179265	895.6312308153626	1017.8119307414282	1000.1493609214477	1241.381980288335	1209.2125504952555	0.24103920743183158	0.2288254478827792	162.41232932900311	184.32579090059153	160.50320019610808	182.15907278345549
0.4958666600762229	610.6219825703103	617.1336386937459	799.7859330070622	795.6282122806462	906.7662585460852	896.1066146610535	1018.3521783657412	1000.6802331835664	1242.040921802848	1209.8544148732344	0.24103923508262154	0.22882547405420042	161.52965277366457	184.42863863374805	159.63090105785523	182.26071350611164
0.4988545061487607	610.9460658772445	617.4611803819417	800.2104429803322	796.0505164815587	907.2475652581994	896.5822637027983	1018.892727529257	1001.2114017496342	1242.7002314125618	1210.4966377919081	0.24103926306673362	0.22882550054111134	160.65173446619883	184.53149905672763	158.76330423704349	182.36236679524882
0.5018603554969207	611.2703294972076	617.788904337065	800.6351895092644	796.4730560223064	907.7291403487226	897.058177973391	1019.4335782713333	1001.7428666582928	1243.3599091695296	1211.1392193017834	0.2410392913881922	0.228825527347319	159.77854900847888	184.63437217177125	157.90038463432575	182.46403265339904
0.5048843165994948	611.5947734472599	618.1168105767503	801.0601726210502	796.8958309301153	908.2109838507668	897.5343575056227	1019.974730631351	1002.274627948209	1244.0199551258843	1211.7821594534425	0.24103932005106848	0.2288255544766787	158.91007113354863	184.7372579779767	157.04211727931397	182.5657110795728
0.5079264985889148	611.9193977443938	618.4448991185678	801.4853923428533	797.3188412321853	908.6930957974421	898.010802332282	1020.5161846487167	1002.8066856580717	1244.6803693338413	1212.425458297545	0.2410393490594847	0.2288255819330911	158.04627570553566	184.8401564717642	156.1884773321217	182.6674020710343
0.5109870112551897	612.2442024055246	618.7731699800162	801.9108487017983	797.7420869556813	909.1754762218421	898.4875124861454	1021.0579403628473	1003.3390398265823	1245.3411518456817	1213.0691158848128	0.24103937841761175	0.22882560972050375	157.1871377188363	184.94306764684734	155.33944008103572	182.76910562175908
0.5140659650498691	612.5691874474871	619.1016231785162	802.3365417249678	798.1655681277267	909.6581251570439	898.9644879999705	1021.5999978131678	1003.8716904924476	1246.0023027137486	1213.7131322660255	0.24103940812967092	0.22882563784291288	156.33263229730073	185.04599149379646	154.4949809422542	182.87082172263763
0.5171634710900281	612.8943528870276	619.4302587314054	802.7624714393904	798.589284775395	910.1410426360922	899.4417289064863	1022.1423570390974	1004.4046376943695	1246.6638219904326	1214.3575074920057	0.24103943819993529	0.22882566630436255	155.48273469338892	185.14892800006783	153.6550754593045	182.97255036165006
0.5202796411622786	613.219698740799	619.7590766559314	803.1886378720382	799.0132369257047	910.6242286919979	899.9192352383876	1022.6850180800456	1004.9378814710392	1247.3257097281662	1215.002241613615	0.2410394686327285	0.22882569510894524	154.637420288258	185.2518771502655	152.81969930286868	183.07429152415716
0.5234145877268029	613.5452250253531	620.088076969246	803.6150410498157	799.4374246056105	911.1076833577262	900.3970070283269	1023.2279809754004	1005.4714218611269	1247.9879659794117	1215.6473346817409	0.2410394994324273	0.22882572426080316	153.79666459086002	185.35483892651973	151.98882826979388	183.17604519275483
0.5265684239214125	613.8709317571387	620.417259688401	804.0416809995571	799.8618478419992	911.5914066661945	900.8750443089082	1023.7712457645256	1006.0052589032779	1248.6505907966564	1216.292786747292	0.24103953060346123	0.22882575376412864	152.9604432367778	185.4578133073519	151.1624382820155	183.277811346401
0.5297412635656308	614.1968189524887	620.7466248303373	804.4685577480132	800.2865066616765	912.0753986502556	901.3533471126742	1024.3148124867425	1006.5393926360969	1249.3135842323945	1216.938597861181	0.24103956215031255	0.22882578362316502	152.12873198790476	185.56080026805284	150.34050538646989	183.3795899611141
0.5329332211648017	614.5228866276196	621.0761724118831	804.8956713218494	800.7114010913659	912.5596593426983	901.8319154721039	1024.8586811813318	1007.0738230981458	1249.9769463391244	1217.5847680743236	0.24103959407751838	0.22882581384220618	151.3015067325614	185.66379978170153	149.52300575497793	183.4813810106716
0.5361444119142209	614.8491347986229	621.4059024497461	805.3230217476352	801.1365311576983	913.0441887762349	902.3107494196031	1025.4028518875189	1007.6085503279335	1250.6406771693378	1218.2312974376243	0.24103962638967077	0.22882584442559836	150.47874348337064	185.76681181709864	148.709915682266	183.58318446471822
0.5393749517032939	615.1755634814567	621.7358149605051	805.7506090518357	801.5618968872031	913.5289869834913	902.7898489874923	1025.9473246444634	1008.1435743639037	1251.3047767755043	1218.8781860019635	0.24103965909141636	0.22882587537773988	149.66041837845114	185.86983634124044	147.90121158683905	183.68500029077404
0.5426249571197181	615.5021726919454	622.0659099606086	806.17843326081	801.9874983063067	914.0140539970075	903.269214208008	1026.4920994912604	1008.678895244435	1251.9692452100733	1219.5254338181994	0.2410396921874592	0.2288259067030825	148.84650767938	185.97287331707776	147.09687000955455	183.78682845292496
0.5458945454536906	615.8289624457647	622.3961874663613	806.6064944007946	802.4133354413158	914.4993898492165	903.7488451132831	1027.037176466917	1009.214513007821	1252.6340825254483	1220.1730409371432	0.24103972568255846	0.22882593840613216	148.03698777061072	186.07592270430177	146.29686761260382	183.8886689116771
0.5491838347021408	616.1559327584425	622.7266474939241	807.0347924979037	802.8394083184185	914.9849945724475	904.2287417353481	1027.5825556103568	1009.7504276922705	1253.2992887739906	1220.82100740956	0.24103975958153315	0.22882597049144812	147.2318351601425	186.17898445998435	145.5011811798904	183.99052162468433
0.5524929435729888	616.4830836453472	623.0572900593022	807.4633275781154	803.2657169636701	915.4708681989098	904.708904106115	1028.1282369604005	1010.2866393358928	1253.9648640079988	1221.4693332861527	0.24103979388925784	0.22882600296364586	146.43102647774504	186.28205853764666	144.70978761609877	184.09238654657383
0.55582199148943	616.8104151216847	623.3881151783436	807.8920996672692	803.692261402991	915.9570107606897	905.1893322573776	1028.674220555766	1010.8231479766944	1254.6308082797075	1222.1180186175586	0.24103982861066828	0.22882603582739602	145.63453847472556	186.38514488766668	143.92266394599574	184.1942636288877
0.5591710985942444	617.1379272024886	623.719122866727	808.321108791053	804.1190416621528	916.443422289738	905.670026220795	1029.22050643505	1011.3599536525631	1255.297121641268	1222.7670634543301	0.24103986375075828	0.2288260690874258	144.84234802305582	186.4882434566971	143.13978731335374	184.29615281909355
0.5625403857541326	617.4656199026147	624.0503131399586	808.7503549749985	804.5460577667744	916.9301028178626	906.1509860278867	1029.7670946367261	1011.897056401264	1255.9638041447433	1223.4164678469313	0.24103989931458283	0.22882610274851958	144.05443211540114	186.5913541886839	142.3611349815037	184.39805406235973
0.565929974564078	617.7934932367351	624.3816860133642	809.1798382444725	804.9733097423149	917.4170523767212	906.6322117100258	1030.313985199133	1012.4344562604299	1256.6308558420994	1224.0662318457273	0.24103993530725823	0.22882613681551908	143.2707678641309	186.69447702393518	141.58668433170533	184.49996729998384
0.569339987351735	618.121547219329	624.7132415020814	809.6095586246674	805.4007976140605	917.9042709978111	907.1137032984255	1030.861178160462	1012.972153267549	1257.298276785187	1224.7163555009686	0.24103997173396113	0.2288261712933256	142.49133250038722	186.79761189917917	140.81641286288504	184.60189246985829
0.5727705471818436	618.4497818646781	625.0449796210542	810.0395161405944	805.8285214071217	918.3917587124595	907.5954608241351	1031.4086735587525	1013.5101474599578	1257.9660670257376	1225.3668388627866	0.24104000859993224	0.22882620618689786	141.7161033739685	186.90075874779723	140.05029819128686	184.70382950667408
0.5762217778606706	618.7781971868561	625.3769003850236	810.4697108170734	806.256481146421	918.8795155518156	908.0774843180268	1031.9564714318778	1014.0484388748316	1258.634226615348	1226.0176819811786	0.24104004591047476	0.22882624150125686	140.94505795292207	187.00391750005656	139.2883180497156	184.8057783418917
0.5796938039404782	619.106793199726	625.7090038085236	810.9001426787279	806.6846768566883	919.3675415468435	908.5597738107919	1032.5045718175402	1014.5870275491746	1259.3027556054747	1226.6688849060004	0.241040083670956	0.22882627724148194	140.17817382261273	187.10708808273193	138.53045028731867	184.90773890371202
0.5831867507240184	619.4355699169296	626.0412899058712	811.3308117499733	807.1131085624498	919.8558367283099	909.0423293329283	1033.052974753258	1015.1259135198108	1259.9716540474183	1227.320447686953	0.24104012188680918	0.22882631341271475	139.41542868487886	187.21027041858179	137.77667286776705	185.00971111594117
0.5867007442690553	619.7645273518808	626.37375869116	811.7617180550094	807.5417762880198	920.344401126776	909.5251509147299	1033.6016802763547	1015.6650968233731	1260.6409219923123	1227.9723703735724	0.2410401605635315	0.2288263500201605	138.65680035778496	187.3134644268721	137.02696387012838	185.11169489947497
0.5902359113929144	620.0936655177585	626.7064101782526	812.1928616178117	807.9706800574932	920.8332347725873	910.0082385862818	1034.1506884239514	1016.2045774962933	1261.310559491114	1228.6246530152184	0.2410401997066877	0.22882638706908429	137.9022667754325	187.41667002401664	136.28130148805212	185.2136901722988
0.5937923796770596	620.4229844275008	627.0392443807751	812.6242424621246	808.399819894737	921.3223376958686	910.4915923774495	1034.699999232958	1016.7443555747957	1261.9805665945942	1229.277295661066	0.24104023932190954	0.22882642456481717	137.1518059864611	187.51988712191815	135.53966402812512	185.31569684750866
0.597370277471697	620.7524840937918	627.3722613121048	813.0558606114471	808.8291958233783	921.8117099265057	910.9752123178649	1035.2496127400555	1017.2844310948805	1262.650943353318	1229.9302983600871	0.2410402794148964	0.22882646251275413	136.40539615420857	187.62311562916148	134.8020299104246	185.4177148353192
0.6009697339004076	621.0821645290629	627.7054609853684	813.4877160890314	809.2588078668011	922.3013514941465	911.4590984369252	1035.7995289816972	1017.8248040923208	1263.3216898176463	1230.5836611610487	0.24104031999141737	0.2288265009183546	135.6630155564635	187.72635545147932	134.06837766819808	185.51974404297653
0.6045908788648067	621.4120257454776	628.0388434134314	813.9198089178701	809.6886560481344	922.7912624281852	911.9432507637783	1036.3497479940904	1018.36547460265	1263.992806037714	1231.237384112496	0.2410403610573096	0.22882653978714454	134.92464258319524	187.82960648922017	133.33868594556407	185.62178437274997
0.6082338430492322	621.7420677549255	628.3724086088885	814.3521391206834	810.11874039024	923.2814427577492	912.4276693273109	1036.900269813185	1018.9064426611468	1264.6642920634167	1231.8914672627384	0.24104040261848292	0.2288265791247168	134.19025573783438	187.93286863993853	132.6129334987054	185.72383572373656
0.611898757925461	622.0722905690171	628.7061565840593	814.7847067199173	810.5490609157093	923.7718925116985	912.912354156145	1037.4510944746694	1019.4477083028321	1265.3361479444086	1232.5459106598437	0.24104044468091707	0.2288266189367316	133.45983363644336	188.0361417978711	131.89109919502516	185.82589799183188
0.6155857557574533	622.4026941990734	629.0400873509792	815.2175117377302	810.979617646852	924.2626117186087	913.397305278624	1038.0022220139554	1019.9892715624545	1266.0083737300836	1233.2007143516244	0.2410404872506645	0.22882665922891668	132.73335500598478	188.13942585265613	131.1731620116625	185.92797106850776
0.6192949696061266	622.7332786561187	629.3742009213906	815.6505541959835	811.4104106056845	924.7536004067636	913.8825227228033	1038.5536524661675	1020.5311324744811	1266.6809694695633	1233.8558783856229	0.24104053033385048	0.2288267000070714	132.01079868477245	188.2427206900902	130.45910103576898	186.0300548414525
0.6230265333341571	623.0640439508719	629.7084973067347	816.083834116233	811.8414398139237	925.244858604143	914.3680065164403	1039.1053858661332	1021.0732910730843	1267.3539352116863	1234.5114028091032	0.2410405739366749	0.2288267412770622	131.29214362158382	188.3460261922737	129.74889546363556	186.13214919465827
0.6267805816108112	623.394990093739	630.0429765181444	816.5173515197188	812.2727052929755	925.7363863384154	914.8537566869853	1039.6574222483716	1021.6157473921346	1268.0272710049956	1235.1672876690359	0.2410406180654122	0.2288267830448285	130.57736887558713	188.44934223758173	129.042524600678	186.23425400842098
0.6305572499168048	623.7261170948054	630.3776385664364	816.9511064273581	812.7042070639271	926.2281836369267	915.3397732615713	1040.2097616470837	1022.1585014651882	1268.7009768977268	1235.8235330120895	0.24104066272641195	0.2288268253163807	129.8664536150318	188.55266870025662	128.3399678599817	186.33636915893294
0.634356674549194	624.0574249638256	630.7124834621007	817.3850988597311	813.1359451475358	926.7202505266881	915.8260562670017	1040.7624040961389	1022.7015533254748	1269.3750529377935	1236.4801388846147	0.2410407079261023	0.22882686809780156	129.1593771166663	188.6560054497968	127.64120476202515	186.43849451767164
0.6381789926262927	624.3889137102155	631.0475112152932	817.8193288370733	813.5679195642181	927.2125870343651	916.3126057297397	1041.3153496290618	1023.2449030058858	1270.049499172774	1237.1371053326302	0.24104075367098646	0.22882691139524775	128.45611876639305	188.759352352703	126.9462149351748	186.54062995358254
0.642024342092622	624.7205833430469	631.3827218358299	818.2537963792689	814.0001303340454	927.7051931862726	916.7994216759046	1041.86859827903	1023.7885505389704	1270.7243156499042	1237.79443240182	0.24104079996764857	0.22882695521495083	127.75665805774042	188.8627092714014	126.25497811401146	186.64277533095446
0.6458928617238878	625.0524338710344	631.718115333174	818.6885015058359	814.4325774767276	928.1980690083576	917.2865041312514	1042.4221500788526	1024.3324959569136	1271.3995024160595	1238.4521201375085	0.2410408468227509	0.22882699956321623	127.06097459078592	188.9660760629049	125.56747413839912	186.7449305090122
0.6497846911319898	625.3844653025277	632.0536917164284	819.123444235916	814.8652610116054	928.6912145261894	917.773853121165	1042.976005060961	1024.8767392915306	1272.0750595177387	1239.1101685846527	0.24104089424303707	0.2288270444464268	126.36904807311657	189.06945258119958	124.88368295467808	186.84709534418653
0.6536999707700591	625.7166776455068	632.3894509943303	819.5586245882705	815.298180957643	929.1846297649529	918.2614686706512	1043.530163257402	1025.4212805742575	1272.7509870010613	1239.7685777878346	0.24104094223533098	0.2288270898710424	125.68085831818462	189.17283867581864	124.2035846136423	186.94926968833897
0.6576388419375281	626.049070907567	632.7253931752375	819.9940425812612	815.7313373334131	929.678314749432	918.7493508043217	1044.0846246998199	1025.966119836133	1273.4272849117417	1240.427347791237	0.24104099080654134	0.22882713584360007	124.99638524503098	189.27623419160955	123.52715927037934	187.05145338867442
0.661601446785229	626.3816450959146	633.0615182671219	820.429698232847	816.16473015709	930.1722695040027	919.237499546385	1044.639389419447	1026.511257107792	1274.1039532950854	1241.0864786386403	0.2410410399636572	0.22882718237071642	124.31560887792148	189.37963896951987	122.85438718411024	187.15364628855605
0.6655879283205246	626.7144002173559	633.3978262775606	820.8655915605708	816.5983594464377	930.6664940526183	919.725914920636	1045.1944574470929	1027.0566924194522	1274.78099219597	1241.7459703734037	0.241041089713754	0.22882722945908857	123.63850934567745	189.4830528459861	122.18524871725822	187.25584822695237
0.6695984304124688	627.0473362782884	633.7343172137269	821.301722581548	817.0322252188007	931.1609884188016	920.2145969504426	1045.7498288131303	1027.6024258009013	1275.458401658834	1242.4058230384544	0.24104114006399277	0.22882727711549297	122.9650668813556	189.58647565328283	121.51972433524497	187.35805903852452
0.6736330977969988	627.3804532846915	634.0709910823795	821.7380913124573	817.4663274910906	931.6557526256307	920.7035456587366	1046.305503547483	1028.1484572814854	1276.1361817276618	1243.0660366762716	0.24104119102162	0.22882732534678996	122.29526182128757	189.68990721879527	120.85779460571939	187.46027855350985
0.6776920760821589	627.7137512421172	634.4078478898545	822.1746977695286	817.9006662797792	932.1507866957278	921.1927610680008	1046.8614816796137	1028.6947868900975	1276.8143324459693	1243.7266113288756	0.24104124259397017	0.22882737415992116	121.62907460475981	189.793347365543	120.19944019793184	187.56250659751822
0.6817755117533548	628.0472301556798	634.7448876420546	822.6115419685325	818.3352416008833	932.6460906512475	921.6822432002566	1047.4177632385113	1029.2414146551623	1277.4928538567904	1244.3875470378102	0.24104129478846711	0.22882742356191282	120.96648577379528	189.8967959122092	119.54464188266138	187.66474299193942
0.6858835521786408	628.3808900300486	635.0821103444422	823.0486239247698	818.7700534699578	933.1416645138656	922.1719920770548	1047.9743482526787	1029.788340604628	1278.1717460026628	1245.0488438441328	0.24104134761262366	0.22882747355987576	120.30747597226582	190.00025267264573	118.89338053156098	187.76698755368125
0.6900163456140378	628.7147308694348	635.4195160020269	823.4859436530589	819.2051019020814	933.6375083047656	922.6620077194615	1048.5312367501185	1030.3355647659496	1278.8510089256124	1245.710501788397	0.24104140107404345	0.22882752416100685	119.65202594570292	190.10371745639713	118.24563711653173	187.8692400950822
0.6941740412088835	629.0487526775861	635.7571046193578	823.923501167727	819.640386911849	934.1336220446296	923.1522901480486	1049.0884287583226	1030.8830871660805	1279.530642667142	1246.3725209106424	0.24104145518042178	0.22882757537258985	119.00011654036643	190.2071900680894	117.60139270880609	187.97150042335852
0.6983567890112157	629.3829554577717	636.094876200511	824.3612964825942	820.0759085133539	934.6300057536214	923.6428393828755	1049.6459243042548	1031.4309078314525	1280.2106472682106	1247.0349012503725	0.2410415099395472	0.228827627201997	118.35172870274982	190.31067030719714	116.96062847903522	188.07376834115712
0.702564739973187	629.7173392127766	636.4328307490829	824.7993296109667	820.511666720184	935.1266594513771	924.133655443485	1050.203723414342	1031.979026787971	1280.8910227692238	1247.6976428465487	0.24104156535930252	0.2288276796566891	117.70684347982751	190.41415796923684	116.32332569724531	188.17604364737053
0.7067980459565127	630.0519039448898	636.7709682681781	825.2376005656226	820.9476615454062	935.6235831569933	924.624738348887	1050.7618261144592	1032.527444060997	1281.5717692100175	1248.3607457375713	0.24104162144766567	0.22882773274421706	117.06544201778888	190.51765284466092	115.68946573114954	188.27832613533246
0.7110568597379514	630.3866496558942	637.1092887604002	825.6761093588009	821.3838930015544	936.1207768890126	925.1160881175456	1051.3202324299148	1033.076159675334	1282.2528866298417	1249.0242099612647	0.24104167821271044	0.22882778647222274	116.42750556131068	190.62115471830475	115.05903004594438	188.38061559284688
0.7153413350148182	630.7215763470551	637.4477922278394	826.114856002187	821.820361100618	936.618240665409	925.6077047673641	1051.8789423854373	1033.6251736552156	1282.934375067343	1249.6880355548615	0.24104173566260995	0.22882784084844143	115.79301545390626	190.72466337066726	114.43200020455697	188.48291180396336
0.7196516264105322	631.0566840191119	637.7864786720644	826.5538405069049	822.2570658540307	937.1159745035799	926.0995883156791	1052.4379560051618	1034.174486024291	1283.616234560553	1250.3522225549889	0.24104179380563323	0.22882789588070096	115.1619531372271	190.82817857776536	113.80835786703392	188.58521454813308
0.7239878894801961	631.3919726722673	638.1253480941128	826.9930628835032	822.6940072726597	937.61397842033	926.5917387792432	1052.997273312619	1034.7240968056142	1284.2984651468744	1251.0167709976572	0.24104185265015182	0.22882795157692395	114.53430014986952	190.93170010959147	113.18808478878054	188.68752359840437
0.7283502807162107	631.7274423061743	638.4644004944762	827.4325231419402	823.1311853667889	938.1122524318571	927.084156174209	1053.556894330714	1035.2740060216242	1284.9810668630562	1251.6816809182333	0.24104191220463672	0.2288280079451292	113.91003812749113	191.03522773142322	112.57116282152128	188.7898387236637
0.7327389575539218	632.0630929199283	638.8036358730939	827.8722212915754	823.5686001461128	938.6107965537411	927.5768405161234	1054.1168190817193	1035.8242136941378	1285.6640397451874	1252.3469523514366	0.24104197247766262	0.2288280649934312	113.28914880238881	191.13876120356144	111.9575739124848	188.89215968799544
0.7371540783773028	632.3989245120544	639.1430542293388	828.312157341155	824.0062516197181	939.1096108009287	928.0697918199073	1054.6770475872563	1036.37471984433	1286.3473838286752	1253.0125853313168	0.24104203347790668	0.22882812273004374	112.67161400255281	191.2423002808937	111.34730010319618	188.99448624951765
0.74159580252467	632.734937080497	639.4826555620086	828.7523312987983	824.4441397960748	939.608695187721	928.5630100998459	1055.237579868281	1036.9255244927224	1287.0310991482302	1253.6785798912401	0.24104209521415096	0.22882818116327946	112.05741565162316	191.3458447129815	110.74032352988434	189.09681816172088
0.746064290294433	633.0711306226088	639.8224398693137	829.1927431719861	824.8822646830222	940.1080497277583	929.0564953695739	1055.7984159450712	1037.476627659168	1287.7151857378492	1254.3449360638704	0.24104215769528492	0.22882824030155105	111.44653576791461	191.4493942441186	110.13662642231793	189.19915517244954
0.7505597029508803	633.4075051351381	640.1624071488651	829.6333929675469	825.3206262877551	940.6076744340064	929.5502476420602	1056.3595558372078	1038.0280293628352	1288.3996436307987	1255.0116538811556	0.24104222093030367	0.22882830015337366	110.83895646482415	191.5529486137384	109.53619110422733	189.30149702500785
0.7550822027299987	633.7440606142214	640.5025573976664	830.0742806916468	825.7592246168148	941.1075693187469	930.0442669296009	1056.9209995635679	1038.5797296221986	1289.0844728596026	1255.678733374314	0.24104228492831262	0.22882836072736426	110.23465994905564	191.65650755469687	108.93899999154382	189.40384345629718
0.7596319528453285	634.080797055365	640.8428906120959	830.5154063497677	826.1980596760676	941.6077343935516	930.5385532437915	1057.482747142295	1039.1317284550128	1289.769673456012	1256.3461745738061	0.24104234969852611	0.22882842203224515	109.63362852095452	191.76007079496048	108.3450355927489	189.50619419795112
0.7642091174938536	634.4177144534407	641.1834067879023	830.9567699467049	826.6371314707013	942.1081696692819	931.033106595528	1058.0447985907997	1039.6840258783097	1290.4552454510042	1257.0139775093317	0.24104241525026995	0.22882848407684298	109.03584457478428	191.86363805789733	107.75428050916526	189.60854897773243
0.7688138618619275	634.7548128026706	641.5241059201896	831.3983714865478	827.0764400052066	942.6088751560669	931.527926994985	1058.6071539257368	1040.2366219083779	1291.1411888747582	1257.682142209807	0.24104248159298336	0.22882854687009171	108.44129059625266	191.96720905951224	107.16671743251209	189.71090751563315
0.7734463521312342	635.0920920966133	641.8649880034025	831.8402109726632	827.5159852833614	943.1098508632858	932.023014451598	1059.1698131629846	1040.7895165607424	1291.8275037566304	1258.3506687033416	0.24104254873621864	0.22882861042103247	107.84994916355936	192.07078351083328	106.58232914570544	189.813269526785
0.7781067554847866	635.4295523281551	642.206053031319	832.2822884076868	827.9557673082212	943.6110967995601	932.5183689740547	1059.7327763176381	1041.342709850157	1292.514190125148	1259.019557017231	0.24104261668964444	0.22882867473881668	107.2618029469013	192.17436111782445	106.00109852281457	189.91563472143025
0.7827952401129585	635.7671934894972	642.5473009970362	832.7246037935078	828.3957860821042	944.1126129727343	933.0139905702789	1060.296043403988	1041.896201790585	1293.2012480079843	1259.6888071779329	0.24104268546304497	0.2288287398327057	106.67683470729389	192.27794157984317	105.42300852759217	190.0180028034083
0.7875119752195561	636.1050155721418	642.8887318929582	833.1671571312523	828.8360416065759	944.6143993898614	933.5098792474129	1060.8596144355054	1042.4499923951828	1293.8886774319428	1260.358419211051	0.2410427550663239	0.2288288057120729	106.09502729639644	192.38152459048433	104.84804221332888	190.12037347065052
0.792257131027923	636.4430185668809	643.2303457107823	833.609948421271	829.2765338824348	945.1164560571872	934.006035011804	1061.423489424825	1043.004081676283	1294.5764784229377	1261.0283931413157	0.24104282550950462	0.22882887238640498	105.51636365619197	192.4851098373765	104.27618272262043	190.22274641532567
0.7970308787870847	636.7812024637832	643.5721424414892	834.0529776631239	829.7172629096998	945.6187829801346	934.5024578689887	1061.9876683837285	1043.5584696453805	1295.264651005975	1261.6987289925682	0.24104289680273097	0.228828939865303	104.9408268184925	192.58869700235664	103.7074132868438	190.3251213239273
0.8018333907779276	637.1195672521817	643.9141220753274	834.4962448555659	830.1582286875936	946.1213801632891	934.9991478236782	1062.5521513231279	1044.1131563131144	1295.9531952051352	1262.3694267877406	0.24104296895626887	0.22882900815848478	104.36839990448789	192.69228576126625	103.14171722561878	190.42749787686625
0.8066648403194178	637.4581129206607	644.2562846018023	834.939749996532	830.5994312145292	946.6242476103822	935.4961048797411	1063.1169382530495	1044.668141689251	1296.6421110435533	1263.0404865488365	0.24104304198050944	0.2288290772757845	103.7990661241347	192.79587578360224	102.57907794629864	190.52987574829604
0.8115254017748545	637.7968394570431	644.5986300096635	835.3834930831222	831.0408704880955	947.1273853242753	935.9933290401891	1063.6820291826164	1045.2234257826688	1297.3313985434002	1263.7119082969152	0.24104311588596908	0.22882914722715594	103.23280877579236	192.8994667326915	102.01947894376644	190.6322546066076
0.8164152505581643	638.1357468483765	644.941158286889	835.8274741115858	831.4825465050408	947.6307933069423	936.4908203071599	1064.247424120029	1045.7790086013397	1298.0210577258622	1264.3836920520698	0.24104319068329064	0.22882921802267295	102.66961124548106	193.00305826510885	101.46290379943093	190.7346341132943
0.8213345631402307	638.4748350809191	645.2838694206738	836.2716930773051	831.9244592612562	948.1344715594537	936.9885786818991	1064.8131230725492	1046.33489015231	1298.7110886111204	1265.0558378334065	0.24104326638324647	0.22882928967253144	102.10945700731827	193.10665003213217	100.90933618164854	190.83701392443618
0.8262835170552626	638.8141041401294	645.6267633974178	836.7161499747838	832.3666087517663	948.6384200819626	937.4866041647495	1065.379126046484	1046.8910704416887	1299.4014912183363	1265.7283456590317	0.24104334299673819	0.22882936218704936	101.5523296220781	193.2102416778216	100.3587598445738	190.93939368941938
0.8312622909072027	639.1535540106487	645.9698402027086	837.1608447976259	832.8089949707054	949.1426388736829	937.9848967551275	1065.9454330471647	1047.447549474623	1300.0922655656234	1266.4012155460248	0.24104342053479974	0.22882943557667074	100.9982127371477	193.3138328398636	99.81115862786828	191.0417730510526
0.8362710643761712	639.4931846762904	646.3130998213112	837.6057775385242	833.2516179113089	949.6471279328774	938.483456451512	1066.5120440789312	1048.0043272552866	1300.7834116700346	1267.0744475104236	0.2410434990085986	0.2288295098519653	100.44709008614882	193.4174231494544	99.26651645645325	191.14415164568345
0.8413100182249524	639.8329961200225	646.656542237151	838.0509481892401	833.6944775658915	950.151887256835	938.982283251422	1067.0789591451094	1048.5614037868547	1301.4749295475344	1267.7480415671996	0.2410435784294357	0.22882958502362974	99.89894548819575	193.52101223089267	98.72481733975292	191.24652910311124
0.8463793343055166	640.1729883239575	647.0001674333021	838.4963567405912	834.1375739258347	950.6569168418583	939.4813771514047	1067.6461782479996	1049.1187790714928	1302.1668192129841	1268.421997730242	0.24104365880875137	0.2288296611024917	99.35376284808444	193.62459970242344	98.18604537192732	191.34890504705254
0.8514791955655843	640.5131612693361	647.3439753919728	838.9420031824333	834.5809069815708	951.1622166832441	939.9807381470155	1068.2137013888516	1049.6764531103345	1302.8590806801199	1269.0963160123365	0.2410437401581211	0.22882973809950788	98.81152615524479	193.7281851749285	97.65018473046075	191.45127909380244
0.8566097860552276	640.8535149365117	647.6879660944891	839.3878875036422	835.0244767225639	951.667786775265	940.4803662327993	1068.7815285678482	1050.2344259034626	1303.5517139615279	1269.770996425141	0.2410438224892622	0.22882981602576832	98.27221948352235	193.8317682527413	97.11721967668564	191.55365085342783
0.861771290933513	641.194049304939	648.032139521284	839.834009692101	835.4682831372961	952.1736271111527	940.9802614022772	1069.3496597840876	1050.7926974498937	1304.244719068628	1270.4460389791702	0.24104390581403282	0.22882989489249717	97.73582699042163	193.93534853262827	96.58713455447287	191.6560199286032
0.8669638964751838	641.5347643531541	648.3764956518766	840.2803697346761	835.9123262132458	952.679737683076	941.4804236479208	1069.918095035558	1051.3512677475512	1304.9380960116443	1271.121443683766	0.24104399014443462	0.22882997471105324	97.20233291738259	194.03892560492386	96.05991379036277	191.75838591516367
0.8721877900773816	641.8756600587654	648.7210344648636	840.7269676172076	836.3566059368768	953.1861184821292	941.9808529611419	1070.4868343191263	1051.9101367932567	1305.6318447995932	1271.7972105470856	0.2410440754926146	0.22883005549293453	96.67172158879112	194.14249905271572	95.53554189321585	191.86074840225047
0.877443160266411	642.2167363984336	649.0657559379003	841.1738033244859	836.801122293616	953.6927694983053	942.4815493322687	1071.0558776305097	1052.4693045827003	1306.3259654402516	1272.473339576072	0.2410441618708658	0.22883013724977566	96.14397741162975	194.2460684517864	95.01400345347065	191.96310697187437
0.8827301967045416	642.5579933478593	649.410660047687	841.6208768402381	837.2458752678397	954.199690720485	942.9825127505316	1071.6252249642635	1053.0287711104286	1307.0204579401425	1273.1498307764377	0.24104424929163054	0.22883021999335298	95.6190848753904	194.3496333709918	94.49528314289637	192.0654611986247
0.8880490901968541	642.8994308817672	649.7557467699525	842.0681881471087	837.6908648428529	954.7068821364117	943.4837432040395	1072.194876313755	1053.588536369821	1307.7153223045066	1273.8266841526395	0.2410443377675003	0.22883030373558616	95.09702855114301	194.4531933714461	93.97936571403989	192.16781065016403
0.8934000326981257	643.2410489738895	650.1010160794402	842.5157372266412	838.1360910008749	955.2143437326765	943.9852406797662	1072.7648316711482	1054.1486003530702	1308.4105585372834	1274.5038997078568	0.24104442731122108	0.2288303884885362	94.57779309121543	194.55674800663837	93.46623599981831	192.27015488629695
0.8987832173197573	643.582847596948	650.4464679498881	842.9635240592571	838.5815537230142	955.722075494692	944.487005163524	1073.3350910273725	1054.708963051159	1309.1061666410803	1275.1814774439647	0.24104451793569026	0.22883047426441344	94.06136322925158	194.6602968230727	92.95587891331525	192.3724934597558
0.904198838336744	643.9248267226446	650.7921023540189	843.4115486242457	839.0272529892613	956.2300774066838	944.9890366399532	1073.905654372118	1055.2696244538463	1309.802146617163	1275.8594173615218	0.24104460965396243	0.2288305610755722	93.54772377932386	194.7638393594243	92.44827944725694	192.4748259159096
0.9096470911946843	644.2669863216371	651.1379192635183	843.859810899735	839.4731887784585	956.7383494516569	945.4913350924934	1074.476521693798	1055.8305845496384	1310.4984984654152	1276.5377194597324	0.24104470247924978	0.22883064893451885	93.0368596354092	194.86737514627748	91.94342267332831	192.5771517919784
0.915128172516836	644.6093263635292	651.4839186490223	844.308310862681	839.9193610682903	957.2468916113871	945.9939005033701	1075.0476929795398	1056.3918433257738	1311.195222184329	1277.2163837364371	0.2410447964249247	0.22883073785390898	92.52875577152008	194.97090370691149	91.44129374204203	192.67947061773157
0.9206422801112097	644.9518468168479	651.8301004800968	844.7570484888422	840.3657698352566	957.7557038663925	946.4967328535694	1075.6191682151518	1056.9534007681962	1311.8923177709676	1277.8954101880745	0.24104489150451985	0.2288308278465525	92.02339724099147	195.07442455674754	90.94187788279669	192.7817819159245
0.9261896129777101	645.2945476490347	652.1764647252274	845.2060237527683	840.8124150546639	958.2647861959206	946.9998321228264	1076.190947385115	1057.5152568615422	1312.589785220956	1278.5747988096757	0.2410449877317322	0.22883091892541305	91.52076917586965	195.1779372030578	90.4451604023925	192.88408520040684
0.931770371315315	645.6374288264195	652.5230113517938	845.6552366277703	841.2592967005937	958.7741385779176	947.5031982895908	1076.7630304725465	1058.0774115891065	1313.2876245284392	1279.2545495948193	0.2410450851204249	0.22883101110361154	91.02085678665026	195.2814411446452	89.9511266851332	192.98637997693731
0.9373847565293029	645.9804903142102	652.8697403260599	846.10468708591	841.706414745892	959.2837609890163	948.0068313310188	1077.3354174591875	1058.6398649328312	1313.9858356860698	1279.9346625356222	0.2410451836846273	0.22883110439442797	90.52364536208916	195.3849358726584	89.45976219300064	193.08866574434796
0.9430329712385201	646.323732076471	653.2166516131512	846.5543750979728	842.1537691621445	959.793653404508	948.5107312229444	1077.9081083253734	1059.2026168732746	1314.6844186849755	1280.6151376227062	0.24104528343853918	0.22883119881130098	90.02912026862032	195.488420870126	88.97105246435967	193.19094199236133
0.9487152192826929	646.6671540761088	653.5637451770425	847.0043006334544	842.6013599196607	960.303815798327	949.0148979398617	1078.481103050018	1059.765667389597	1315.3833735147389	1281.2959748451788	0.24104538439653136	0.2288312943678338	89.53726694983197	195.5918956111709	88.48498311416188	193.29320820301655
0.9544317057297852	647.010756274851	653.9110209805339	847.4544636605326	843.0491869874489	960.8142481430216	949.5193314549019	1079.054401610582	1060.3290164595298	1316.0827001633654	1281.9771741906015	0.24104548657314953	0.22883139107779266	89.04807092616102	195.69535956159234	88.00153983307246	193.39546384947607
0.9601826368833979	647.3545386332307	654.2584789852384	847.9048641460529	843.4972503331987	961.3249504097383	950.0240317398101	1079.6280039830554	1060.8926640593568	1316.7823986172602	1282.6587356449686	0.24104558998311326	0.22883148895511066	88.5615177948057	195.79881217924412	87.52070838754298	193.49770839689882
0.9659682202902156	647.698501110567	654.60611915156	848.3555020555046	843.9455499232603	961.8359225681963	950.5289987649264	1080.2019101419319	1061.4566101638904	1317.4824688612027	1283.34065919268	0.24104569464132153	0.22883158801388911	88.07759322866332	195.90225291243405	87.04247461927298	193.59994130185805
0.9717886647474951	648.0426436649474	654.9539414386777	848.8063773529999	844.3940857226218	962.3471645866637	951.0342324991608	1080.7761200601838	1062.0208547464465	1318.1829108783172	1284.0229448165144	0.24104580056285285	0.22883168826839972	87.59628297644667	196.0056812011171	86.56682444440958	193.70216201193398
0.9776441803106027	648.3869662532068	655.3019458045235	849.2574900012509	844.8428576948875	962.8586764319369	951.5397329099706	1081.350633709237	1062.5853977788195	1318.8837246500439	1284.7055924975996	0.24104590776296797	0.22883178973308685	87.11757286249485	196.1090964769537	86.0937438539404	193.80436996658682
0.9835349783005937	648.7314688309127	655.6501322057687	849.7088399615527	845.2918658022609	963.3704580693187	952.0454999633408	1081.925451058951	1063.1502392312636	1319.5849101561193	1285.3886022153938	0.24104601625711186	0.22883189242256968	86.64144878544903	196.2124981614761	85.62321891255851	193.90656459584716
0.9894612713118381	649.0761513523411	655.9985005977989	850.1604271937538	845.7411100055157	963.8825094625873	952.5515336237547	1082.5005720775853	1063.7153790724585	1320.2864673745362	1286.0719739476472	0.24104612606091663	0.22883199635164284	86.16789671883453	196.31588566789287	85.1552357586188	194.00874532092712
0.9954232732196957	649.4210137704624	656.3470509347001	850.6122516562426	846.1905902639816	964.3948305739834	953.0578338541776	1083.0759967317847	1064.2808172694956	1320.9883962815281	1286.7557076703858	0.24104623719020304	0.2288321015352809	85.69690271030413	196.41925840030308	84.6897806039342	194.11091155424947
1.0014211991882311	649.7660560369159	656.6957831692334	851.0643133059158	846.6403065355132	964.9074213641757	953.5644006160262	1083.651724986542	1064.8465537878421	1321.690696851529	1287.439803357871	0.24104634966098257	0.22883220798863957	85.22845288104145	196.52261575305602	84.2268397329317	194.21306269880733
1.0074552656779823	650.1112781019959	657.0446972528227	851.5166120981643	847.0902587764774	965.4202817922449	954.0712338691512	1084.2277568051838	1065.4125885913254	1322.3933690571546	1288.1242609825852	0.24104646348946107	0.2288323157270565	84.76253342586278	196.62595711179893	83.76639950281242	194.3151981488336
1.013525690453769	650.4566799146274	657.3937931355266	851.9691479868433	847.5404469417213	965.9334118156534	954.5783335718077	1084.8040921493357	1065.9789216421	1323.0964128691655	1288.8090805151905	0.24104657869203985	0.22883242476605697	84.29913061216939	196.72928185161436	83.30844634243113	194.4173172879964
1.0196326925925556	650.8022614223468	657.7430707660226	852.4219209242514	847.990870984555	966.4468113902221	955.0856996806311	1085.3807309788976	1066.5455529006226	1323.79982825644	1289.4942619245066	0.24104669528531822	0.22883253512135043	83.83823078025307	196.83258933885372	82.85296675279096	194.5194194916985
1.0257764924913542	651.1480225712822	658.0925300915872	852.874930861108	848.4415308567256	966.9604804701064	955.5933321506169	1085.9576732520202	1067.1124823256296	1324.5036151859465	1290.1798051774804	0.24104681328609673	0.22883264680883925	83.37982034252491	196.93587892997311	82.39994730615581	194.62150412535993
1.0319573118751795	651.4939633061326	658.4421710580725	853.328177746529	848.8924265083954	967.4744190077694	956.1012309350899	1086.5349189250744	1067.6797098741074	1325.2077736227106	1290.865710239156	0.24104693271137806	0.2288327598446169	82.9238857832388	197.03914997138781	81.94937464570103	194.7235705445346
1.0381753738050519	651.8400835701455	658.7919936098868	853.7816615280009	849.3435578881149	967.9886269539556	956.6093959856821	1087.1124679526247	1068.2472355012642	1325.9123035297844	1291.551977072644	0.24104705357837086	0.22883287424497104	82.470413658084	197.14240179973422	81.50123548530973	194.8256180951139
1.0444309026860459	652.1863833050968	659.1419976899736	854.2353821513584	849.7949249428028	968.5031042576672	957.1178272523056	1087.6903202874025	1068.8150591605067	1326.6172048682174	1292.238605639093	0.24104717590449165	0.22883299002638688	82.01939059373399	197.24563374122954	81.05551660891797	194.9276461127447
1.05072412427539	652.532862451268	659.4921832397876	854.689339560757	850.2465276177164	969.0178508661329	957.6265246831256	1088.268475880276	1069.3831808034058	1327.3224775970216	1292.9255958976548	0.2410472997073685	0.22883310720554734	81.57080328777374	197.3488451122539	80.61220487054379	195.02965392332408
1.057055265690613	652.879520947427	659.8425501992773	855.1435336986528	850.698365856433	969.5328667247876	958.1354882245371	1088.846934680224	1069.9516003796784	1328.0281216731457	1293.6129478054606	0.24104742500484036	0.22883322579933899	81.12463850804488	197.4520352188556	80.17128719370521	195.13164084253367
1.0634245554177415	653.226358730802	660.1930985068581	855.5979645057703	851.1504396008175	970.0481517772391	958.6447178211345	1089.425696634304	1070.5203178371482	1328.7341370514355	1294.300661317581	0.2410475518149635	0.22883334582485135	80.68088309219456	197.55520335613983	79.73275057095452	195.23360617563594
1.0698322233195456	653.5733757370627	660.5438280993937	856.0526319210825	851.6027487910036	970.5637059652441	959.1542134156874	1090.0047616876266	1071.089333121725	1329.440523684607	1294.988736387	0.24104768015601225	0.22883346729938023	80.23952394767548	197.658348809171	79.29658206358727	195.33554921729956
1.0762785006438331	653.9205719002956	660.8947389121711	856.5075358817821	852.0552933653624	971.07952922868	959.6639749491098	1090.584129783323	1071.6586461773713	1330.147281523211	1295.6771729645798	0.24104781004648088	0.2288335902404321	79.80054805110558	197.76147085204138	78.86276880151127	195.43746925189043
1.0827636200317978	654.2679471529816	661.2458308788796	856.9626763232556	852.5080732604819	971.5956215055159	960.1740023604373	1091.1638008625166	1072.228256946075	1330.8544105155993	1296.3659709990302	0.24104794150508785	0.22883371466572247	79.36394244804978	197.86456874824944	78.4312979826791	195.5393655532971
1.089287815526412	654.6155014259739	661.5971039315864	857.418053179057	852.9610884111366	972.1119827317856	960.6842955867951	1091.743774864293	1072.7981653678198	1331.561910607896	1297.0551304368764	0.24104807455077804	0.2288338405931832	78.92969425258343	197.9676417504379	78.00215687266609	195.64123738426133
1.0958513225808764	654.9632346484732	661.948558000714	857.8736663808817	853.4143387502629	972.6286128415582	961.194854563371	1092.3240517256693	1073.3683713805542	1332.2697817439555	1297.7446512224217	0.24104820920272446	0.22883396804096173	78.49779064662289	198.07068909905502	77.57533280430653	195.7430839962908
1.1024543780671139	655.3111467480027	662.3001930150144	858.3295158585355	853.867824208929	973.1455117669057	961.7056792233861	1092.9046313815597	1073.938874920159	1332.9780238653318	1298.4345332977157	0.2410483454803327	0.22883409702742485	78.06821888026025	198.1737100245664	77.15081317760632	195.84490463024122
1.1090972202843215	655.6592376503876	662.652008901549	858.7856015399122	854.3215447163121	973.6626794378802	962.216769498066	1093.4855137647512	1074.509675920421	1333.6866369112456	1299.1247766025222	0.24104848340324297	0.22883422757116204	77.64096627106483	198.27670374599984	76.72858545914642	195.94669851582148
1.115780088967567	656.0075072797285	663.0040055856609	859.2419233509629	854.7755001996684	974.1801157824794	962.7281253166126	1094.0666988058658	1075.0807743129994	1334.3956208185475	1299.815381074282	0.24104862299133187	0.2288343596909867	77.21602020342834	198.3796694703342	76.30863718200999	196.04846487156465
1.1225032252964444	656.3559555583771	663.3561829909522	859.6984812156676	855.2296905843053	974.6978207266175	963.2397466061736	1094.6481864333314	1075.6521700273945	1335.1049755216807	1300.5063466480801	0.241048764264717	0.2288344934059394	76.79336812857946	198.48260639302316	75.89095594485116	196.15020290383836
1.1292668719037753	656.7045824069104	663.7085410392576	860.1552750560061	855.6841157935513	975.2157941940937	963.7516332918102	1095.2299765733464	1076.2238629909145	1335.8147009526451	1301.1976732566065	0.2410489072437585	0.2288346287352926	76.37299756410357	198.58551369787892	75.475529412186	196.2519118077762
1.1360712728843656	657.0533877441071	664.0610796506212	860.6123047919314	856.1387757487313	975.7340361065634	964.26378529647	1095.8120691498523	1076.7958531286454	1336.5247970409634	1301.8893608301248	0.24104905194906404	0.22883476569854944	75.95489609379729	198.6883905568684	75.06234531382506	196.3535907670739
1.1429166738038161	657.4023714869219	664.4137987432692	861.0695703413389	856.5936703691348	976.2525463835059	964.7762025409552	1096.3944640844948	1077.368140363417	1337.2352637136414	1302.5814092964347	0.24104919840148825	0.2288349043154496	75.53905136695539	198.79123612996773	74.65139144430577	196.45523895302904
1.1498033217073829	657.751533550458	664.7666982335852	861.5270716200357	857.0487995719863	976.7713249421919	965.2888849438885	1096.9771612965926	1077.9407246157703	1337.9461008951316	1303.2738185808328	0.24104934662213953	0.2288350446059723	75.1254510981089	198.89404956414364	74.24265566277609	196.55685552483192
1.1567314651288954	658.1008738479414	665.1197780360828	861.9848085417112	857.5041632724159	977.2903716976509	965.8018324216854	1097.5601607031017	1078.5136058039216	1338.657308507292	1303.9665886060754	0.24104949663238018	0.22883518659033691	74.71408306711237	198.9968299951288	73.83612589276163	196.65843962997315
1.1637013540997225	658.4503922906969	665.4730380633812	862.4427810179088	857.9597613834314	977.809686562643	966.3150448885198	1098.1434622185855	1079.0867838437332	1339.368886469355	1304.6597192923464	0.24104964845383187	0.22883533028900774	74.30493511840177	199.09957654582104	73.43179012171458	196.7599904036615
1.1707132401577995	658.8000887881188	665.8264782261781	862.9009889579935	858.4155938158868	978.3292694476219	966.8285222562948	1098.7270657551755	1079.6602586486777	1340.0808346978822	1305.3532105572158	0.24104980210837676	0.2288354757226964	73.89799516035418	199.20228832570137	73.02963640038797	196.86150696792174
1.177767376356704	659.1499632476425	666.1800984332191	863.3594322691177	858.8716604784466	978.8491202607001	967.3422644346034	1099.3109712225344	1080.2340301297968	1340.7931531067243	1306.0470623155961	0.24104995761816167	0.22883562291236498	73.49325116575346	199.30496443240554	72.62965284289385	196.96298843246768
1.1848640172747877	659.5000155747218	666.5338985912766	863.8181108561969	859.3279612775642	979.3692389076231	967.856271330703	1099.8951785278277	1080.8080981956782	1341.5058416069892	1306.7412744797136	0.2410501150056014	0.2288357718792291	73.0906911710772	199.40760395053076	72.23182762648503	197.06443389496417
1.1920034190243662	659.8502456727969	666.8878786051167	864.2770246218715	859.7844961174422	979.889625291727	968.370542849478	1100.479687575681	1081.382462752409	1342.2189001069935	1307.4358469590616	0.2410502742933814	0.2288359226447594	72.69030327562359	199.5102059507335	71.8361489905219	197.16584243896068
1.1991858392609598	660.2006534432669	667.2420383774728	864.7361734664763	860.2412649000032	980.4102793139082	968.885078893404	1101.064498268144	1081.9571237035454	1342.9323285122236	1308.1307796603612	0.24105043550446087	0.22883607523068814	72.29207564196258	199.6127694908646	71.44260523670528	197.2672131350555
1.2064115371925936	660.5512387854623	667.5963778090173	865.1955572880084	860.6982675248571	980.9312008725863	969.399879362516	1101.649610504656	1082.5320809500734	1343.6461267252962	1308.8260724875222	0.2410505986620776	0.2288362296590089	71.89599649541196	199.71529361585272	71.05118472906179	197.36854504182702
1.2136807735891502	660.9020015966177	667.9508967983354	865.6551759820959	861.1555038892717	981.4523898636738	969.914944154377	1102.2350241820093	1083.1073343903774	1344.360294645919	1309.5217253416058	0.2410507637897493	0.22883638595198164	71.50205412344076	199.8177773563366	70.66187589269248	197.469837203098
1.2209938107917835	661.2529417718375	668.3055952418903	866.1150294419589	861.6129738881327	981.973846180533	970.4302731640327	1102.8207391943047	1083.6828839201937	1345.0748321708397	1310.2177381207741	0.24105093091127822	0.228836544132135	71.11023687534907	199.9202197290433	70.27466721409291	197.57108864939073
1.2283509127223842	661.6040592040722	668.6604730339989	866.5751175583816	862.0706774139173	982.4955697139452	970.9458662839874	1103.406755432921	1084.2587294325815	1345.7897391938131	1310.9141107202583	0.24105110005075467	0.22883670422226962	70.72053316248639	200.02261973774876	69.88954724090581	197.67229839836364
1.2357523448931043	661.9553537840858	669.0155300668005	867.0354402196767	862.5286143566565	983.0175603520747	971.4617234041609	1103.9930727864732	1084.834870817882	1346.5050156055536	1311.610843032311	0.24105127123255912	0.22883686624546348	70.33293145717471	200.1249763710366	69.50650458098244	197.77346545216278
1.2431983744159416	662.3068254004236	669.3707662302234	867.4959973116449	862.9867846038991	983.5398179804251	971.977844411851	1104.5796911407688	1085.4113079636722	1347.2206612936857	1312.3079349461593	0.24105144448136862	0.22883703022507002	69.94742029274494	200.22728860354982	69.12552790267364	197.87458880009945
1.2506892700123766	662.6584739393861	669.7261814119604	867.9567887175494	863.4451880406816	984.0623424818103	972.4942291917035	1105.1666103787752	1085.9880407547405	1347.936676142712	1313.0053863479734	0.24105161982215614	0.22883719618472922	69.56398826354416	200.32955539616523	68.74660593449516	197.97566741731134
1.2582253020230734	663.0102992849947	670.0817754974336	868.4178143180739	863.9038245494909	984.5851337363121	973.0108776256686	1105.7538303805763	1086.5650690730351	1348.6530600339597	1313.703197120811	0.24105179728019838	0.2288373641483639	69.18262402380788	200.43177569386899	68.36972746410902	198.07670026330743
1.2658067424176331	663.3623013189592	670.4375483697615	868.8790739912845	864.3626940102245	985.1081916212389	973.5277895929624	1106.3413510233265	1087.1423927976248	1349.3698128455314	1314.4013671445755	0.24105197688107657	0.22883753414018698	68.80331628808199	200.5339484277065	67.99488133892737	198.17768628403428
1.2734338648044117	663.7144799206516	670.7934999097339	869.3405676126025	864.8217963001638	985.6315160110948	974.0449649700358	1106.9291721812206	1087.7200118046665	1350.086934452273	1315.0998962959786	0.2410521586506814	0.22883770618470328	68.4260538307135	200.6360725138511	67.6220564653122	198.27862441068282
1.2811069444403917	664.0668349670674	671.1496299957738	869.8022950547582	865.2811312939282	986.1551067775334	974.5624036305276	1107.517293725442	1088.297925967356	1350.8044247257137	1315.7987844484837	0.24105234261521682	0.22883788030671562	68.05082548516657	200.7381468527019	67.25124180810963	198.37951355869882
1.2888262582411194	664.4193663327966	671.5059385039066	870.264256187758	865.7406988634431	986.6789637893204	975.0801054452294	1108.1057155241242	1088.8761351558887	1351.5222835340244	1316.4980314722666	0.24105252880120298	0.2288380565313249	67.67762014410982	200.84017032940756	66.88242639072269	198.480352628947
1.296592084790695	664.7720738899903	671.862425307727	870.7264508788448	866.2004988779008	987.2030869122926	975.5980702820444	1108.6944374423076	1089.4546392374177	1352.2405107419702	1317.197637234167	0.2410527172354809	0.2288382348839357	67.30642675905983	200.94214181395364	66.51559929464565	198.5811405069544
1.3044047043518285	665.1249575083275	672.2190902783681	871.188878992463	866.6605312037249	987.7274760093192	976.1162980059496	1109.2834593418977	1090.0334380760141	1352.9591062108616	1317.8976015976418	0.24105290794521578	0.22883841539026098	66.93723434003186	201.04406016058056	66.15074965915846	198.68187606261927
1.312264398875954	665.4780170549797	672.5759332844647	871.6515403902156	867.120795704529	988.252130940258	976.634788478951	1109.8727810816192	1090.6125315326171	1353.6780697985057	1318.5979244227165	0.24105310095790183	0.22883859807632173	66.57003195497964	201.14592420720146	65.78786668084649	198.78255814997829
1.320171452013404	665.8312523945796	672.9329541921204	872.114434930828	867.5812922410797	988.777051561915	977.1535415600459	1110.4624025169721	1091.1919194649981	1354.3974013591567	1319.2986055659378	0.2410532963013648	0.22883878296845694	66.20480872978078	201.2477327756351	65.42693961357145	198.88318560729385
1.3281261491236485	666.1846633891822	673.2901528648725	872.5775624701055	868.0420206712562	989.302237728	977.6725571051785	1111.0523235001851	1091.7716017277091	1355.1171007434639	1319.9996448803215	0.24105349400376694	0.22883897009332135	65.84155384785845	201.34948467146023	65.06795776802755	198.98375725658843
1.3361287772855897	666.5382498982347	673.6475291636581	873.0409228608961	868.5029808500112	989.8276892890868	978.1918349671996	1111.6425438801743	1092.351578172043	1355.837167798424	1320.7010422153076	0.24105369409361188	0.228839159477893	65.4802565500504	201.4511786844232	64.71091051165422	199.08427190437214
1.3441796253079266	666.8920117785385	674.0050829467792	873.50451595305	868.9641726293332	990.35340609257	978.7113749958256	1112.2330635024953	1092.9318486459895	1356.5576023673314	1321.4027974167097	0.2410538965997466	0.228839351149476	65.12090613372129	201.5528135864297	64.355787267712	199.18472833937267
1.352278983739575	667.2459488842112	674.3628140698631	873.968341593373	869.4255958581986	990.8793879826148	979.2311770375867	1112.823882209291	1093.51241299418	1357.278404289717	1322.1049103266564	0.2410541015513674	0.22883954513570415	64.76349195304647	201.65438813265064	64.00257751563186	199.28512533404864
1.3604271448801535	667.6000610666546	674.7207223858306	874.432399625592	869.8872503825382	991.405634800121	979.7512409357944	1113.4149998392531	1094.0932710578534	1357.9995734013075	1322.8073807835508	0.24105430897802277	0.22883974146454583	64.40800341872091	201.7559010621335	63.65127079079684	199.38546164499712
1.3686244027905345	667.9543481745153	675.0788077448584	874.8966898903094	870.3491360451926	991.9321463826737	980.2715665304906	1114.0064162275705	1094.6744226748015	1358.7211095339662	1323.5102086220122	0.24105451890961893	0.2288399401643069	64.0544299971807	201.85735109559027	63.30185668353806	199.48573601047974
1.3768710533034536	668.3088100536478	675.4370699943391	875.3612122249592	870.8112526858681	992.4589225644976	980.7921536584032	1114.59813120588	1095.2558676793228	1359.4430125156384	1324.2133936728242	0.24105473137642464	0.22884014126363592	63.702761210661265	201.95873693638714	62.95432483939658	199.5859471518488
1.3851673940341884	668.6634465470769	675.7955089788474	875.8259664637669	871.2736001410971	992.985963176412	981.3130021529022	1115.190144602218	1095.837605902175	1360.165282170299	1324.9169357628828	0.2410549464090723	0.22884034479152635	63.35298663669528	202.06005726984586	62.60866495850496	199.68609377247049
1.3935137243912972	669.0182574949582	676.1541245400974	876.2909524377012	871.7361782441894	993.5132680457816	981.8341118439494	1115.7824562409694	1096.4196371705243	1360.887918317894	1325.620834715137	0.2410551640385665	0.2288405507773248	63.00509590825823	202.16131076414604	62.26486679587833	199.786174558918
1.4019103455874267	669.373242734544	676.512916516911	876.7561699744367	872.1989868251985	994.0408369964761	982.3554825580613	1116.375065942824	1097.001961307903	1361.6109207742938	1326.3250903485468	0.24105538429628595	0.2288407592507305	62.65907871294621	202.26249606872443	61.92292016045394	199.88618817928364
1.410357560650181	669.7284021001375	676.8718847451706	877.2216188983012	872.6620257108651	994.5686698488133	982.8771141182508	1116.967973524716	1097.584578134148	1362.334289351224	1327.0297024780116	0.24105560721398864	0.22884097024180194	62.31492479269218	202.36361181389657	61.582814914843766	199.98613328277133
1.4188556744330574	670.0837354230573	677.2310290577857	877.6872990302346	873.1252947245798	995.0967664195156	983.3990063439848	1117.5611787997775	1098.1674874653584	1363.058023856214	1327.734670914324	0.24105583282381626	0.2288411837809613	61.97262394410791	202.4646566126612	61.24454097582202	200.086008501763
1.4274049936264492	670.4392425315992	677.5903492846516	878.1532101877456	873.5887936863381	995.6251265216637	983.9211590511403	1118.154681577291	1098.7506891138469	1363.7821240925464	1328.4399954641167	0.24105606115829914	0.22884139989899915	61.63216601750901	202.5656290583138	60.90808831307368	200.18581244861707
1.4360058267687137	670.7949232509893	677.9498452526055	878.6193521848569	874.0525224126878	996.1537499646396	984.443572051944	1118.748481662626	1099.3341828880762	1364.506589859183	1329.1456759297917	0.241056292250361	0.22884161862707694	61.293540916791244	202.66652772470843	60.57344694923813	200.28554371692007
1.4446584842573071	671.1507774033488	678.3095167853909	879.0857248320666	874.5164807166898	996.6826365540829	984.9662451549337	1119.3425788571963	1099.917968592619	1365.2314209507185	1329.8517121094753	0.2410565261333241	0.228841839996734	60.956738599488745	202.76735116739292	60.24060696020024	200.38520088238874
1.453363278359986	671.5068048076504	678.6693637036124	879.5523279362969	874.9806684078668	997.2117860918379	985.4891781649045	1119.9369729583996	1100.502046028099	1365.956617157316	1330.558103796954	0.2410567628409122	0.22884206403989046	60.621749075980915	202.8680979211349	59.909558473817015	200.48478249984328
1.4621205232260774	671.8630052796739	679.0293858246933	880.019161300843	875.4450852921553	997.741198375899	986.0123708828534	1120.5316637595631	1101.0864149911342	1366.682178264642	1331.2648507816111	0.2410570024072585	0.22884229078885157	60.28856240958703	202.96876650158083	59.58029167031782	200.584287105361
1.470930534897817	672.2193786319679	679.3895829628368	880.486224725331	875.9097311718604	998.2708732003648	986.5358231059363	1121.1266510498922	1101.671075274291	1367.4081040538133	1331.971952848375	0.24105724486690677	0.22884252027631438	59.95716871620971	203.0693554043537	59.25279678196239	200.68371321534505
1.4797936313217521	672.5759246738029	679.7499549289789	880.9535180056624	876.3746058456039	998.8008103553802	987.0595346274092	1121.7219346144107	1102.2560266660223	1368.1343943013271	1332.6794097776526	0.24105749025481985	0.2288427525353707	59.62755816378922	203.16986310394714	58.927064092393266	200.7830593252438
1.48871013236022	672.9326432111285	680.1105015307462	881.4210409339659	876.8397091082741	999.3310096270839	987.5835052365775	1122.317514233904	1102.841268950611	1368.8610487790006	1333.3872213452648	0.24105773860638266	0.22884298759951227	59.29972097243444	203.27028805506416	58.60308393683226	200.88232391126803
1.4976803598028874	673.2895340465312	680.4712225724132	881.8887932985482	877.3050407509797	999.8614707975572	988.1077347187455	1122.9133896848655	1103.4268019081203	1369.58806725391	1334.095387322393	0.24105798995740854	0.22884322550263583	58.97364741385536	203.3706286913657	58.2808467014911	200.98150542855728
1.5067046373783677	673.646596979187	680.8321178548556	882.356774883841	877.7706005609946	1000.3921936447655	988.6322228551578	1123.5095607394335	1104.0126253143292	1370.31544948832	1334.803907475507	0.24105824434414236	0.22884346627904803	58.64932781114476	203.47088342506322	57.96034282331675	201.08060231109266
1.5157832907659001	674.003831804817	681.1931871755054	882.8249854703491	878.2363883217095	1000.9231779425055	989.1569694229474	1124.1060271653364	1104.598738940679	1371.0431952396225	1335.5127815663047	0.24105850180326907	0.2288437099634695	58.3267525386691	203.57105064761708	57.64156278997689	201.1796129726572
1.5249166476071065	674.3612383156427	681.5544303283075	883.2934248346	878.702403812579	1001.454423460349	989.6819741950817	1124.702788725832	1105.1851425542145	1371.7713042602727	1336.2220093516503	0.24105876237191565	0.22884395659104154	58.00591202144278	203.67112872822327	57.3244971391905	201.2785358047404
1.5341050375178134	674.7188163003364	681.9158471036691	883.7620927490862	879.1686468090668	1001.9859299635831	990.2072369403013	1125.2998451796439	1105.7718359175215	1372.499776297713	1336.9315905835006	0.24105902608765806	0.22884420619732995	57.686796735200915	203.7711160145409	57.009136458807916	201.3773691779934
1.5433487920999491	675.0765655439778	682.2774372884165	884.2309889822161	879.6351170825966	1002.5176972131579	990.7327574230707	1125.8971962809067	1106.3588187886712	1373.2286110943155	1337.6415250088476	0.24105929298852752	0.2288444588183302	57.36939720597729	203.87101083202288	56.69547138636699	201.47611144086113
1.5526482449535108	675.4344858280035	682.6392006657453	884.700113298256	880.1018144004933	1003.0497249656228	991.2585354035134	1126.494841779098	1106.9460909211555	1373.9578083873055	1338.3518123696429	0.24105956311301396	0.22884471449047378	57.05370400981337	203.97081148350844	56.38349260880932	201.57476091946592
1.5620037316886017	675.7925769301609	683.0011370151739	885.1694654572772	880.5687385259323	1003.5820129730721	991.7845706373591	1127.0927814189804	1107.5336520638277	1374.6873679086966	1339.0624524027367	0.24105983650007332	0.22884497325063144	56.73970777257637	204.07051624939777	56.07319086231291	201.67331591784023
1.5714155899375468	676.1508386244573	683.363246112493	885.639045215098	881.0358892178813	1004.1145609830821	992.3108628758823	1127.691014940535	1108.1215019608394	1375.4172893852176	1339.7734448398035	0.2410601131891317	0.2288452351361207	56.427399169595446	204.17012338680797	55.76455693202297	201.77177471728646
1.580884159367074	676.5092706811118	683.7255277297182	886.1088523232283	881.503266231047	1004.6473687386532	992.8374118658445	1128.2895420788993	1108.7096403515784	1376.1475725382422	1340.4847894072764	0.24106039322009248	0.22884550018470934	56.11676892545802	204.26963112986414	55.45758165172447	201.8701355762605
1.5904097816905756	676.867872866506	684.087981635039	886.5788865288129	881.9708693158157	1005.1804359781469	993.3642173494326	1128.8883625643027	1109.2980669706037	1376.8782170837183	1341.1964858262734	0.24106067663334207	0.2288457684346223	55.8078078136532	204.36903768856428	55.1522559034056	201.9683967291494
1.5999928006804371	677.2266449431298	684.4506075927667	887.0491475745697	882.4386982181954	1005.7137624352239	993.8912790641951	1129.4874761219955	1109.8867815475792	1377.6092227320885	1341.9085338125242	0.24106096346975348	0.22884603992454686	55.50050665657909	204.46834124991437	54.848570617541554	202.06655638798838
1.6096335621804478	677.5855866695358	684.8134053632882	887.5196351987389	882.9067526797634	1006.2473478387852	994.4185967429897	1130.086882472193	1110.4757838072155	1378.3405891882294	1342.6209330763077	0.24106125377069498	0.228846314693638	55.194856324807915	204.56753997589112	54.5465167722723	202.16461274048197
1.6193324141182788	677.9446978002803	685.176374703007	887.990349135012	883.3750324375984	1006.7811919129008	994.9461701139079	1130.6865813299944	1111.0650734691912	1379.0723161513579	1343.3336833223625	0.24106154757803486	0.22884659278152245	54.890847737304284	204.66663200440235	54.2460853933153	202.26256394959637
1.6290897065180392	678.3039780858779	685.5395153642984	888.4612891124832	883.8435372242296	1007.3152943767557	995.4739989002226	1131.2865724053286	1111.6546502481003	1379.804403314974	1344.0467842498297	0.24106184493414826	0.22884687422830866	54.588471860901336	204.76561544873402	53.94726755385636	202.3604081546364
1.6389057915129117	678.6634272727421	685.9028270954489	888.9324548555796	884.3122667675692	1007.8496549445746	996.0020828203153	1131.886855402872	1112.2445138533712	1380.5368503667698	1344.760235552162	0.2410621458819206	0.22884715907458836	54.28771971002425	204.8644883967354	53.650054374185856	202.45814347016858
1.6487810233578566	679.0230451031363	686.2663096406096	889.4038460840055	884.7812207908574	1008.3842733255647	996.5304215876209	1132.4874300219903	1112.8346639892081	1381.2696569885616	1345.4740369170622	0.2410624504647579	0.22884744736144402	53.988582346712064	204.96324891140102	53.35443702152406	202.55576798558468
1.6587157584424002	679.3828313151162	686.6299627397367	889.8754625126766	885.2503990125964	1008.9191492238442	997.0590149105523	1133.0882959566607	1113.4251003545157	1382.002822856206	1346.188188026396	0.24106275872659008	0.22884773913045584	53.69105087997741	205.06189502964844	53.06040670948278	202.65327976472327
1.6687103553034934	679.7427856424749	686.9937861285375	890.3473038516574	885.7198011464894	1009.4542823383764	997.5878624924402	1133.6894528954012	1114.0158226428296	1382.736347639521	1346.9026885561175	0.2410630707118777	0.22884803442370488	53.39511646561732	205.16042476182338	52.767954698065296	202.7506768454623
1.6787651746384535	680.1029078146867	687.357779538415	890.819369806095	886.1894269013748	1009.9896723628979	998.11696403146	1134.2909005211977	1114.6068305422443	1383.4702310022037	1347.6175381761873	0.24106338646562056	0.22884833328378335	53.10077030635148	205.25883609286393	52.47707229351363	202.8479572403885
1.6888805793179813	680.4631975568534	687.7219426964134	891.2916600761606	886.6592759811674	1010.5253189858573	998.6463192205724	1134.8926385114353	1115.198123735346	1384.2044726017546	1348.3327365505004	0.2410637060333606	0.22884863575379663	52.80800365124742	205.35712698110729	52.187750847915595	202.94511893589515
1.6990569343992543	680.8236545896432	688.0862753251567	891.764174356977	887.1293480847881	1011.0612218903377	999.1759277474454	1135.4946665378172	1115.7897018991323	1384.9390720893887	1349.0482833367969	0.24106402946119107	0.2288489418773718	52.51680779529124	205.45529535689275	51.89998175875371	203.04215989084332
1.7092946071391046	681.1842786292332	688.4507771427941	892.2369123385546	887.5996429060996	1011.5973807539884	999.7057892943888	1136.0969842662937	1116.3815647049423	1385.6740291099532	1349.764178186583	0.24106435679576332	0.2288492516986636	52.22717407955497	205.55333912401693	51.61375646905799	203.1390780378715
1.7195939670072704	681.545069387254	688.8154478629407	892.7098737057262	888.0701601338419	1012.1337952489546	1000.2359035382834	1136.6995913569851	1116.9737118183823	1386.4093433018459	1350.48042074505	0.24106468808429107	0.2288495652623604	51.93909389073815	205.6512561585405	51.32906646689662	203.2358712820569
1.7299553856997325	681.9060265707255	689.1802871946167	893.1830581380742	888.5408994515619	1012.6704650418027	1000.766270150508	1137.302487464104	1117.5661428992473	1387.1450142969254	1351.1970106509873	0.24106502337456098	0.22884988261369127	51.65255866086227	205.74904430811875	51.045903285223176	203.33253750091535
1.7403792371521247	682.267149882	689.5452948421892	893.6564653098671	889.0118605375469	1013.2073897934471	1001.2968887968682	1137.9056722358773	1118.1588576014456	1387.8810417204265	1351.9139475366992	0.2410653627149353	0.22885020379843146	51.36755986717617	205.84670139252557	50.76425850157102	203.42907454405213
1.7508658975532332	682.6284390186999	689.9104705053105	894.130094889985	889.4830430647553	1013.7445691590777	1001.8277591375216	1138.5091453144687	1118.7518555729212	1388.6174251908733	1352.631231027919	0.24106570615436312	0.22885052886291002	51.08408903184318	205.9442252026638	50.484123737922346	203.52548023263807
1.76141574535857	682.9898936736562	690.2758138788566	894.6039465418522	889.9544467007461	1014.2820027880823	1002.3588808269053	1139.1129063358965	1119.3451364555756	1389.354164319987	1353.3488607437216	0.24106605374238352	0.22885085785401685	50.80213772147545	206.04161349972128	50.20549066024978	203.6217523588566
1.7720291613040315	683.3515135348442	690.6413246528632	895.078019923361	890.4260711076068	1014.8196903239686	1002.8902535136564	1139.7169549299515	1119.938699885184	1390.0912587125956	1354.0668362964318	0.24106640552913644	0.22885119081920743	50.521697547381336	206.1388640163932	49.92835097861098	203.71788868657313
1.7827065284196406	683.7132982853251	691.0070025124672	895.5523146868074	890.8979159418863	1015.3576314042934	1003.4218768405437	1140.3212907201203	1120.532545491323	1390.828707966549	1354.7851572915436	0.24106676156536525	0.22885152780651252	50.242760164954234	206.2359744553396	49.65269644661748	203.8138869497925
1.7934482320433673	684.075247603175	691.3728471378365	896.0268304788075	891.3699808545157	1015.8958256605769	1003.9537504443804	1140.9259133234964	1121.1266728972778	1391.5665116726184	1355.5038233276184	0.24106712190243085	0.22885186886454165	49.96531727340334	206.33294248837046	49.37851886120188	203.9097448522807
1.8042546598350382	684.4373611614259	691.7388582041095	896.5015669402309	891.8422654907397	1016.4342727182277	1004.4858739559539	1141.5308223506986	1121.7210817199698	1392.3046694144075	1356.2228339962023	0.24106748659231197	0.22885221404249448	49.689360615790065	206.42976575766806	49.10581006275606	204.00546006896184
1.8151262017903238	684.799638627997	692.1050353813295	896.9765237061227	892.3147694900409	1016.9729721964626	1005.0182469999451	1142.136017405786	1122.3157715698674	1393.0431807682576	1356.942188881732	0.24106785568761657	0.228852563390164	49.41488197854778	206.52644187374972	48.8345619343454	204.1010302429786
1.8260632502548164	685.1620796656276	692.4713783343751	897.4517004056264	892.7874924860621	1017.5119237082224	1005.5508691948432	1142.7414980861709	1122.9107420508997	1393.7820453031486	1357.6618875614347	0.24106822924158947	0.2288529169579457	49.14187319134362	206.62296841625357	48.56476640186156	204.1964529872057
1.8370661999381863	685.5246839318133	692.8378867228978	897.9270966619092	893.2604341065347	1018.0511268600942	1006.0837401528731	1143.3472639825327	1123.5059927603777	1394.5212625806073	1358.3819296052432	0.2410686073081184	0.2288532747968449	48.87032612696203	206.71934293335653	48.296415433818765	204.2917258835805
1.848135447928429	685.8874510787347	693.2045602012502	898.4027120920823	893.7335939731976	1018.5905812522252	1006.6168594799068	1143.95331467873	1124.1015232888992	1395.260832154605	1359.102314575692	0.24106898994174392	0.22885363695848177	48.60023270064994	206.81556294011534	48.029501040655305	204.38684648126946
1.8592713937061955	686.2503807531866	693.5713984184166	898.8785463071202	894.2069717017177	1019.1302864782363	1007.1502267753807	1144.5596497517058	1124.6973332202651	1396.0007535714558	1359.8230420278198	0.24106937719766425	0.22885400349510363	48.3315848704151	206.91162591986358	47.76401527505368	204.48181229812326
1.8704744391592067	686.6134725965135	693.9384010179474	899.3545989117841	894.6805669016156	1019.6702421251426	1007.6838416322148	1145.166268771405	1125.29342213139	1396.7410263697236	1360.5441115090762	0.2410697691317471	0.2288543744595872	48.06437463657494	207.00752932348405	47.49995023159863	204.57662082009483
1.8817449885967616	686.9767262445362	694.3055676378864	899.8308695045408	895.1543791761841	1020.2104477732639	1008.2177036367276	1145.7731713006788	1125.8897895922141	1397.4816500801155	1361.2655225592216	0.24107016580053417	0.22885474990544966	47.79859404134186	207.1032705674006	47.23729804618779	204.67126949914382
1.8930834487643238	687.3401413274763	694.6728979106961	900.3073576774756	895.628408122401	1020.7509029961344	1008.7518123685434	1146.380356895189	1126.4864351656042	1398.2226242253746	1361.9872747102165	0.241070567261252	0.22885512988685489	47.53423516883049	207.1988470350916	46.97605089612625	204.76575575448805
1.9044902288582053	687.7037174698914	695.0403914631914	900.784063016216	896.1026533308568	1021.2916073604205	1009.2861674005139	1146.9878251033192	1127.0833584072723	1398.9639483201847	1362.7093674861342	0.24107097357181775	0.22885551445862196	47.271290144795785	207.29425607578014	46.71620099998836	204.86007697199238
1.9159657405403292	688.0674542905945	695.4080479164612	901.2609850998425	896.5771143856625	1021.8325604258248	1009.8207682986233	1147.5955754660768	1127.6805588656719	1399.7056218710568	1363.4318004030438	0.24107138479085072	0.22885590367623299	47.00975113615277	207.38949500324088	46.4577406168828	204.9542305021896
1.9275103979530908	688.4313514025815	695.7758668857956	901.7381235008038	897.0517908643695	1022.3737617449973	1010.3556146218982	1148.2036075169926	1128.2780360819067	1400.44764437622	1364.1545729689096	0.2410718009776769	0.22885629759584025	46.749610351274896	207.48456109774997	46.200662046954676	205.04821366257966
1.9391246177343011	688.795408412961	696.1438479806138	902.2154777848361	897.5266823378862	1022.915210863449	1010.8907059223259	1148.8119207820362	1128.8757895896408	1401.1900153255276	1364.877684683493	0.24107222219234226	0.22885669627427643	46.49086003937555	207.57945160352392	45.94495763074519	205.14202373553417
1.9508088190322228	689.1596249228703	696.5119908043836	902.6930475108692	898.0017883703874	1023.4569073194502	1011.426041744752	1149.4205147795017	1129.4738189149914	1401.9327342003294	1365.6011350382325	0.2410726484956164	0.22885709976905982	46.23349249020248	207.67416372839944	45.6906197487624	205.23565796701587
1.9625634235206988	689.5240005274039	696.8802949545476	903.1708322309412	898.4771085192299	1023.9988506439427	1011.9616216267932	1150.0293890199187	1130.0721235764374	1402.6758004733724	1366.3249235161436	0.24107307994900604	0.2288575081384052	45.97750003402325	207.76869464403717	45.43764082164853	205.32911356748082
1.9743888554143678	689.8885348155304	697.2487600224418	903.6488314901064	898.9526423348597	1024.5410403604383	1012.4974450987397	1150.638543005941	1130.6707030847147	1403.4192136086785	1367.0490495917004	0.24107351661475906	0.22885792144123152	45.72287504141423	207.86304148551426	45.1860133098744	205.42238771158736
1.9862855414839768	690.2532273700192	697.6173855932219	904.1270448263504	899.4283893607294	1025.08347598493	1013.033511683466	1151.247976232258	1131.2695569427224	1404.1629730614432	1367.773512730736	0.24107395855587926	0.22885833973716993	45.4696099230714	207.95720135135343	44.93572971347021	205.51547753732302
1.9982539110717792	690.6180777673558	697.9861712457787	904.6054717704927	899.9043491332015	1025.6261570257889	1013.5698208963275	1151.8576881854774	1131.8686846454136	1404.9070782779095	1368.4983123903185	0.24107440583612927	0.22885876308657224	45.21769712930109	208.05117130084545	44.68678257166903	205.6083801445202
2.010294396107033	690.9830855776618	698.3551165526575	905.0841118460949	900.3805211814571	1026.1690829836646	1014.1063722450662	1152.4676783440264	1132.4680856796945	1405.6515286952526	1369.2234480186394	0.24107485852004523	0.22885919155052084	44.96712915014359	208.14494835637743	44.43916446304502	205.70109259654419
2.0224074311215867	691.3482503646147	698.7242210799808	905.5629645693704	900.8569050274075	1026.7122533513905	1014.643165229714	1153.0779461780471	1133.0677595243235	1406.3963237414694	1369.9489190549048	0.24107531667294244	0.22885962519083616	44.71789851505309	208.23852950157016	44.19286800501868	205.79361191837233
2.0345934532655616	691.7135716853622	699.0934843873607	906.0420294490847	901.3335001855947	1027.2556676138765	1015.1801993424892	1153.688491149284	1133.6677056498006	1407.1414628352495	1370.6747249292093	0.24107578036092592	0.22886006407008708	44.46999779233738	208.33191167959012	43.947885853434855	205.88593509496422
2.0468529023231294	692.0790490904374	699.462906027813	906.5213059864586	901.8103061630953	1027.7993252480062	1015.7174740676918	1154.2993127109744	1134.2679235182568	1407.8869453858538	1371.4008650624157	0.24107624965090083	0.2288605082515982	44.22341958958714	208.42509179547778	43.7042107029265	205.9780590737064
2.059186220728381	692.4446821236774	699.8324855476803	907.0007936750765	902.2873224594312	1028.3432257225395	1016.2549888816112	1154.9104103077466	1134.8684125833568	1408.6327707930016	1372.1273388660484	0.2410767246105819	0.22886095779946047	43.97815655313025	208.51806671422673	43.461835286565474	206.06998076318996
2.0715938535812968	692.8104703221345	700.2022224865394	907.4804920007822	902.7645485664655	1028.887368498002	1016.7927432524162	1155.5217833754984	1135.4691722901805	1409.378938446739	1372.8541457421586	0.2410772053085011	0.22886141277853975	43.7342013675152	208.61083325880463	43.220752375033044	206.1616970296309
2.084076248663807	693.1764132159864	700.5721163771138	907.9604004415792	903.2419839683026	1029.4317530265755	1017.3307366400448	1156.1334313412872	1136.0702020751107	1410.12544772731	1373.581285083204	0.24107769181402086	0.22886187325448726	43.49154675574391	208.70338821187033	42.98095477703464	206.2532046996639
2.0966338564559543	693.542510328453	700.9421667451893	908.440518467532	903.7196281411935	1029.9763787519976	1017.868968496107	1156.7453536232172	1136.6715013657254	1410.8722980050366	1374.3087562719281	0.2410781841973418	0.22886233929374653	43.25018547903892	208.79572831498808	42.742435339103395	206.3445005597605
2.109267130152151	693.9087611757027	701.3123731095227	908.9208455406624	904.1974805534309	1030.521245109448	1018.4074382637725	1157.3575496303215	1137.2730695806817	1411.6194886401859	1375.0365586812316	0.241078682529513	0.22886281096356562	43.01011033637042	208.88785026676487	42.505186945039895	206.43558135378407
2.1219765256775314	694.275165266763	701.6827349817509	909.401381114844	904.6755406652456	1031.0663515254375	1018.9461453776611	1157.9700187624444	1137.8749061295998	1412.3670189828392	1375.7646916740428	0.24107918688244379	0.22886328833200642	42.77131416434713	208.9797507232288	42.26920251586125	206.5264437836886
2.1347625017044103	694.6417221034294	702.0532518662994	909.8821246356997	905.153807928705	1031.6116974176973	1019.4850892637331	1158.5827604101244	1138.4770104129454	1413.114888372761	1376.49315460319	0.24107969732891302	0.2288637714679528	42.53378983714356	209.0714262976253	42.03447500971379	206.6170845090528
2.147625519668832	695.0084311801705	702.4239232602904	910.3630755404935	905.6322817876052	1032.1572821950656	1020.0242693391782	1159.1957739544712	1139.0793818219122	1413.8630961392646	1377.221946811271	0.2410802139425794	0.22886426044112218	42.297530266136164	209.1628735589038	41.80099742151651	206.70750014609075
2.160566043787228	695.3752919840355	702.7947486534482	910.8442332580223	906.1109616773659	1032.7031052573707	1020.5636850123004	1159.8090587670438	1139.6820197383024	1414.6116416010752	1377.951067630518	0.24108073679799225	0.2288647553220761	42.06252839967783	209.25408903165953	41.56876278270647	206.7976872670406
2.1735845410731627	695.7423039945573	703.1657275280035	911.3255972085084	906.5898470249219	1033.2491659953164	1021.1033356824031	1160.4226142097295	1140.2849235344022	1415.3605240661936	1378.680516382665	0.24108126597060353	0.22886525618222753	41.8287772232361	209.34506919668638	41.337764161333325	206.8876424007467
2.1866814813541975	696.1094666836602	703.5368593586003	911.8071668034903	907.0689372486163	1033.7954637903676	1021.6432207396778	1161.0364396346201	1140.8880925728665	1416.1097428317626	1379.4102923788155	0.24108180153677708	0.22886576309385512	41.596269758629205	209.43581048815395	41.10799466151366	206.9773620304186
2.199857337288837	696.4767795155542	703.9081436121922	912.2889414457044	907.5482317580825	1034.341998014622	1022.1833395650775	1161.6505343838767	1141.4915262065829	1416.8592971839137	1380.1403949192932	0.2410823435738004	0.22886627613011135	41.36499906424433	209.52630929471343	40.87944742344553	207.0668425943586
2.213112584383593	696.8442419466448	704.2795797479517	912.7709205289804	908.0277299541424	1034.8887680307002	1022.7236915302086	1162.2648977896126	1142.0952237785566	1417.609186397638	1380.8708232935176	0.24108289215989537	0.22886679536503185	41.134958234652004	209.61656195833348	40.65211562305922	207.15608048453578
2.2264477010101436	697.2118534254254	704.651167217162	913.2531034381179	908.5074312286827	1035.4357731916125	1023.2642759971981	1162.8795291737538	1142.6991846217745	1418.3594097366304	1381.6015767798483	0.24108344737423057	0.2288673208735503	40.90614040051878	209.70656477386365	40.42599247196631	207.24507204673137
2.2398631684225956	697.5796133923823	705.0229054631232	913.7354895487795	908.9873349645488	1035.983012840646	1023.8050923185842	1163.494427847918	1143.3034080590824	1419.1099664531562	1382.3326546454555	0.24108400929693247	0.22886785273150392	40.678538728410786	209.7963139891217	40.20107121730689	207.3338135801896
2.2533594707748548	697.947521279887	705.3947939210456	914.2180782273656	909.4674405354225	1036.5304863112324	1024.3461398371835	1164.1095931132722	1143.9078934030508	1419.8608557878918	1383.0640561461662	0.24108457800909613	0.22886839101565012	40.45214642036444	209.88580580230337	39.977345141160185	207.42230133511475
2.2669370951380965	698.3155765120943	705.7668320179455	914.7008688308978	909.9477473057061	1037.078192926821	1024.887417885968	1164.7250242604018	1144.5126399558405	1420.6120769697793	1383.7957805263188	0.24108515359279803	0.22886893580367165	40.2269567139665	209.97503636361216	39.75480756089382	207.51053151467931
2.2805965315183476	698.6837785048372	706.1390191725438	915.1838607069004	910.4282546304039	1037.626132000755	1025.4289257879425	1165.3407205691744	1145.117647009075	1421.363629215877	1384.5278270186186	0.24108573613110584	0.22886948717419403	40.00296288201935	210.06400177336764	39.53345182855992	207.59850027263747
2.294338272874165	699.0521266655188	706.5113547951552	915.6670531932748	910.9089618549995	1038.1743028361357	1025.970662856009	1165.9566813086012	1145.7229138436958	1422.115511731201	1385.2601948439822	0.24108632570809438	0.2288700452067912	39.780158232439135	210.15269808209268	39.31327133093873	207.68620371361612
2.308162815134429	699.4206203930083	706.8838382875863	916.1504456181815	911.3898683153378	1038.722704725698	1026.5126283928469	1166.5729057367002	1146.3284397298362	1422.867723708579	1385.9928832113944	0.2410869224088535	0.22887060998200137	39.558536107877444	210.24112128902925	39.0942594891967	207.77363789171795
2.3220706572162446	699.7892590775248	707.2564690430188	916.6340372999059	911.8709733374939	1039.2713369516666	1027.0548216907682	1167.1893931003463	1146.9342239266678	1423.6202643284776	1386.7258913177395	0.24108752631950334	0.22887118158133543	39.33808988567034	210.3292673419346	38.876409758711816	207.86079881031765
2.336062301042938	700.1580421005335	707.6292464459067	917.1178275467418	912.3522762376551	1039.8201987856328	1027.5972420315982	1167.8061426351383	1147.540265682274	1424.373132758861	1387.4592183476614	0.24108813752720523	0.2288717600872919	39.1188129777438	210.41713213731418	38.65971562907362	207.94768242214923
2.3501382515621807	700.5269688346295	708.0021698718601	917.6018156568559	912.8337763219904	1040.3692894884089	1028.13988868653	1168.423153565247	1148.146564233497	1425.126328155014	1388.1928634733947	0.24108875612017536	0.22887234558336564	38.90069883020624	210.5047115184134	38.44417062361754	208.0342846272979
2.3642990167642037	700.8960386434271	708.3752386875343	918.0860009181629	913.3154728865228	1040.9186083098962	1028.682760915996	1169.0404251032728	1148.7531188058	1425.879849659393	1388.9268258546115	0.2410893821876967	0.22887293815406282	38.68374092319573	210.59200127466465	38.22976829937397	208.1206012730836
2.378545107700138	701.2652508814406	708.7484522505114	918.570382608187	913.7973652169958	1041.4681544889365	1029.2258579695206	1169.6579564500887	1149.3599286131132	1426.6336964014422	1389.6611046382502	0.24109001582013237	0.2288735378849113	38.46793277080724	210.678997142124	38.0165022469082	208.20662815414835
2.392877038500453	701.6346048939748	709.1218099091916	919.0549599939397	914.279452588751	1042.0179272531823	1029.7691790855924	1170.275746794703	1149.9669928576964	1427.3878674974499	1390.3956989583676	0.24109065710893807	0.22887414486247257	38.253267920903454	210.76569480233593	37.80436609014578	208.29236101103015
2.4072953263935135	702.0041000170004	709.4953110026674	919.5397323317741	914.7617342665831	1042.5679258189414	1030.3127234915107	1170.893795314094	1150.5743107299786	1428.1423620503572	1391.1306079359558	0.24109130614667645	0.22887475917435715	38.03973995470733	210.85208988044178	37.59335348595778	208.37779552891152
2.4218004917242455	702.3737355770381	709.8689548606111	920.024698867254	915.2442095046122	1043.118149391038	1030.856490403249	1171.5121011730625	1151.1818814084122	1428.897179149599	1391.865830678784	0.24109196302703045	0.22887538090923432	37.82734248689667	210.9381779464602	37.383458124342724	208.4629273384635
2.436393057972914	702.7435108910389	710.24274080315	920.5098588350158	915.7268775461454	1043.668597162665	1031.4004790253073	1172.130663524074	1151.7897040593168	1429.652317870926	1392.6013662812275	0.24109262784481458	0.22887601015684542	37.61606916527671	211.02395451342454	37.17467372793908	208.5477520141576
2.4510735517740176	703.1134252662596	710.6166681407489	920.9952114586281	916.2097376235388	1044.2192683152336	1031.944688550567	1172.749481507101	1152.3977778367273	1430.4077772762316	1393.3372138240936	0.24109330069599166	0.22887664700801927	37.405913670583686	211.10941503656795	36.96699405206164	208.63226507377112
2.46584250293529	703.4834780001403	710.9907361740821	921.4807559504484	916.6927889580562	1044.7701620182222	1032.4891181601404	1173.368554249462	1153.00610188223	1431.1635564133687	1394.073372374449	0.24109398167768537	0.2288772915546809	37.196869716237416	211.1945549127995	36.760412884257676	208.71646197725204
2.4807004444568266	703.8536683801774	711.3649441939112	921.9664915114803	917.1760307597264	1045.3212774290225	1033.0337670232184	1173.987880865657	1153.6146753248074	1431.9196543159728	1394.809840985439	0.24109467088819395	0.22887794388986984	36.988931048384984	211.27936948055867	36.554924044372456	208.8003381267772
2.4956479125503126	704.2239956837999	711.7392914809586	922.4524173312307	917.6594622272029	1045.8726136927896	1033.5786342969218	1174.6074604572086	1154.2234972806766	1432.6760700032817	1395.5466186961153	0.24109536842700516	0.22887860410774966	36.78209144558787	211.36385401859297	36.35052138435276	208.88388886582106
2.510685446658382	704.5944591782386	712.1137773057781	922.9385325875598	918.1430825476154	1046.4241699422798	1034.1237191261448	1175.227292112491	1154.8325668531243	1433.4328024799452	1396.2837045312508	0.24109607439481007	0.22887927230362354	36.57634471842903	211.44800374450278	36.14719878779579	208.96710947770043
2.5258135894740787	704.9650581203954	712.4884009286253	923.4248364465332	918.6268908964223	1046.9759452976934	1034.6690206433957	1175.8473749065627	1155.44188313234	1434.1898507358399	1397.0210975011553	0.24109678889351804	0.22887994857394822	36.37168470983306	211.53181381578906	35.94495017017471	209.04999518598197
2.54103288696045	705.3357917567156	712.8631615993296	923.9113280622742	919.1108864372668	1047.5279388665192	1035.2145379686458	1176.4677079010003	1156.0514451952554	1434.9472137458856	1397.758796601497	0.2410975120262716	0.22888063301634676	36.16810529441136	211.61527932758327	35.74376947836572	209.1325411531434
2.556343888370238	705.706659323049	713.2380585571557	924.3980065768045	919.5950683218173	1048.0801497433636	1035.760270209161	1177.088290143717	1156.6612521053628	1435.7048904698422	1398.4968008131045	0.2410982438974605	0.2288813257296232	35.96560037830204	211.69839531127946	35.54365069043706	209.21474247891456
2.571747146265715	706.0776600445184	713.6130910306716	924.884871119895	920.0794356896199	1048.6325770097887	1036.3062164593434	1177.7091206687942	1157.2713029125516	1436.4628798521223	1399.2351091017829	0.2410989846127383	0.22888202681377745	35.764163899490086	211.78115673633874	35.34458781581634	209.29659420147073
2.5872432165386163	706.448793135384	713.9882582376158	925.3719208089104	920.5639876679462	1049.1852197341527	1036.852375800568	1178.330198496307	1157.8815966529353	1437.2211808215989	1399.9737204181235	0.2410997342790364	0.2288827363700188	35.56378982710885	211.86355850752443	35.14657489477395	209.37809129524976
2.602832658430207	706.8200577989015	714.3635593847528	925.8591547486457	921.0487233716293	1049.7380769714305	1037.3987473010138	1178.9515226321375	1158.4921323486687	1437.979792291395	1400.7126336973022	0.24110049300458022	0.22888345450078162	35.36447216136003	211.9455954634177	34.949605998299376	209.4592286699044
2.6185160345514573	707.1914532271838	714.7389936677371	926.346572031169	921.5336419029107	1050.291147763048	1037.9453300154944	1179.5730920677966	1159.1029090077736	1438.7387131586888	1401.4518478588852	0.2411012608989036	0.22888418130973862	35.16620493357186	212.02726237793104	34.753675228093925	209.54000117065152
2.6342939109033563	707.5629786010599	715.1145602709723	926.8341717356591	922.0187423512767	1050.8444311367102	1038.492122985291	1180.1949057802428	1159.7139256239582	1439.4979423045108	1402.1913618066308	0.24110203807286737	0.22888491690181856	34.96898220585717	212.1085539581254	34.558776716359716	209.62040357728256
2.6501668568973313	707.9346330899316	715.4902583674677	927.3219529282428	922.5040237933008	1051.3979261062252	1039.0391252379784	1180.8169627316959	1160.3251811764355	1440.2574785935358	1402.9311744282882	0.24110282463867239	0.22888566138321778	34.772798070865974	212.18946484284243	34.364904625395866	209.70043060198077
2.666135445375801	708.3064158516244	715.8660871186895	927.809914661823	922.9894852924697	1051.9516316713232	1039.5863357872463	1181.4392618694428	1160.9366746297326	1441.0173208738681	1403.6712845953841	0.24110362070987787	0.22888641486141978	34.57764665173818	212.26998960290803	34.17205314766397	209.78007688984508
2.6822002526328483	708.678326032245	716.2420456744186	928.2980559759159	923.4751258990254	1052.505546817483	1040.1337536327276	1182.061802125654	1161.5484049335078	1441.777467976839	1404.4116911630256	0.2411044264014161	0.228887177445206	34.38352210193625	212.35012273982284	33.980216505635326	209.85933701798785
2.6983618584350144	709.0503627660286	716.6181331726	928.7863758964761	923.9609446497918	1053.0596705157438	1040.6813777598152	1182.6845824171853	1162.1603710223606	1442.5379187167825	1405.1523929696837	0.2411052418296113	0.22888794924467662	34.19041860493962	212.42985868480173	33.789388951434375	209.93820549390512
2.71462084604223	709.4225251751905	716.9943487391923	929.2748734357282	924.4469405680054	1053.6140017225264	1041.2292071394825	1183.3076016453872	1162.7725718156375	1443.2986718908264	1405.8933888369838	0.24110606711219426	0.22888873037126223	33.998330374266516	212.50919179842458	33.59956476681327	210.01667675524368
2.730977802228858	709.7948123697723	717.3706914880155	929.7635475919876	924.9331126631416	1054.1685393794437	1041.7772407280981	1183.9308586959028	1163.3850062172392	1444.0597262786682	1406.6346775694894	0.24110690236832108	0.2288895209377424	33.80725165322292	212.5881163693557	33.41073826299544	210.09474516895716
2.747433317304874	710.1672234474869	717.7471605205968	930.252397349487	925.4194599307398	1054.7232824131152	1042.3254774672423	1184.5543524384707	1163.9976731154227	1444.8210806423533	1407.3762579544841	0.24110774771858925	0.2288903210582616	33.61717671461156	212.6666266132088	33.22290378035905	210.17240502976347
2.763987985137163	710.5397574935616	718.1237549260139	930.741421678194	925.9059813522248	1055.2782297349706	1042.8739162835138	1185.178081726719	1164.6105713826014	1445.582733726048	1408.1181287617496	0.24110860328505582	0.2288911308483458	33.428099860724615	212.74471667196485	33.03605568844068	210.24965056002839
2.780642403170963	710.9124135805815	718.500473780738	931.2306195336323	926.39267589473	1055.8333802410623	1043.422556088345	1185.8020453979627	1165.2236998751446	1446.3446842558144	1408.8602887433456	0.24110946919125442	0.2288919504249179	33.24001542304177	212.82238061263342	32.85018838565156	210.32647590828128
2.797397172451417	711.2851907683246	718.8773161484705	931.7199898566937	926.8795425109103	1056.388732811862	1043.9713957778015	1186.426242272991	1165.8370574331684	1447.1069309393724	1409.6027366333772	0.2411103455622139	0.22889277990631632	33.05291776228478	212.8996124273981	32.66529629923389	210.40287514880765
2.8142528976452668	711.658088103605	719.2542810799865	932.209531573459	927.3665801387655	1056.9442863120732	1044.5204342323962	1187.050671155866	1166.450642880338	1447.8694724658787	1410.3454711477764	0.24111123252447633	0.2288936194123115	32.866801268075506	212.9764060318994	32.481373885013454	210.47884228054318
2.831210187062679	712.0311046201043	719.6313676129648	932.699243595003	927.8537877014462	1057.50003959042	1045.0696703168808	1187.6753308337002	1167.064455023647	1448.632307505675	1411.0884909840588	0.241112130206115	0.22889446906412333	32.68166035865215	213.05275526331388	32.29841562709407	210.55437122500734
2.848269652679189	712.4042393382042	720.0085747718241	933.1891248172053	928.34116410707	1058.0559914794483	1045.6191028800508	1188.300220076443	1167.6784926532125	1449.395434710056	1411.8317948210945	0.241113038736753	0.22889532898443837	32.49748948100023	213.128653881402	32.11641603802491	210.62945582755492
2.865431910157798	712.7774912648213	720.3859015675553	933.6791741205592	928.8287082485267	1058.61214079532	1046.168730754543	1188.9253376366653	1168.2927545420566	1450.1588527110257	1412.5753813188696	0.2411139582475819	0.22889619929742872	32.31428311059062	213.20409556664526	31.935369658494892	210.70408985533868
2.882697578871184	713.150859393235	720.763346997552	934.1693903699767	929.3164190032916	1059.1684863376067	1046.7185527566305	1189.550682249338	1168.9072394458933	1450.9225601210544	1413.3192491182492	0.24111488887138147	0.22889708012876725	32.13203575105945	213.27907391852932	31.75527105699075	210.77826699533034
2.900067281924058	713.5243427029117	721.1409100454343	934.6597724145854	929.804295233219	1059.7250268890725	1047.2685676860083	1190.1762526316024	1169.5219461029014	1451.6865555328202	1414.0633968407242	0.2411158307425379	0.2288979716056507	31.950741934171674	213.35358245525276	31.576114829833386	210.851980854437
2.9175416461756507	713.8979401593342	721.5185896808775	935.1503190875341	930.292335784354	1060.2817612154665	1047.8187743255908	1190.8020474825505	1170.1368732335072	1452.4508375189685	1414.8078230881736	0.2411167839970642	0.22889887385681243	31.770396219639224	213.427614612272	31.397895600970514	210.9252249582496
2.9351213022623317	714.2716507138181	721.8963848594317	935.6410292057825	930.7805394867227	1060.8386880652995	1048.3691714412894	1191.4280654829868	1170.7520195401526	1453.215404631843	1415.5525264426074	0.2411177487726196	0.22889978701254546	31.59099319508823	213.50116374267964	31.220608021933003	210.99799275089754
2.952806884620376	714.6454733033418	722.2742945223499	936.1319015699071	931.2689051541395	1061.3958061696374	1048.9197577818104	1192.0543052952091	1171.3673837070774	1453.9802554032476	1416.2975054659248	0.24111872520852914	0.2289007112047189	31.412527475706156	213.57422311455593	31.044246771456528	211.0702775925456
2.970599031508854	715.0194068503536	722.6523175963965	936.6229349638796	931.7574315839883	1061.9531142418637	1049.4705320784183	1192.6807655627567	1171.9829644000727	1454.7453883441601	1417.0427586996418	0.2411197134458038	0.22890164656679882	31.234993704067165	213.64678590974654	30.868806555361516	211.14207275828812
2.9884983850326714	715.3934502625967	723.0304529936731	937.1141281548669	932.2461175570253	1062.5106109774672	1050.0214930447294	1193.3074449101857	1172.5987602662585	1455.5108019444872	1417.7882846646455	0.24112071362716206	0.22890259323386494	31.058386550259456	213.71884522485198	30.694282106698665	211.21337143945857
3.006505591165733	715.7676024329186	723.4086996114271	937.6054798930134	932.7349618371629	1063.0682950538096	1050.5726393764803	1193.9343419428214	1173.214769933844	1456.2764946727873	1418.5340818609284	0.2411217258970492	0.22890355134263446	30.8827007113905	213.79039406767697	30.520668185195973	211.2841667396715
3.0246212997742656	716.1418622390814	723.787056331865	938.0969889112231	933.2239631712547	1063.6261651298948	1051.1239697513024	1194.5614552465124	1173.8309920118813	1457.042464975998	1419.2801487673166	0.24112275040165895	0.22890452103147704	30.7079309115652	213.86142535725958	30.347959577222355	211.3544516748516
3.0428461646402667	716.5162285435733	724.1655220219611	938.5886539249437	933.7131202888803	1064.1842198461363	1051.6754828284893	1195.1887833873861	1174.4474250900262	1457.8087112791634	1420.0264838412054	0.2411237872889551	0.22890550244043828	30.53407190188227	213.93193192390027	30.176151095896785	211.42421917346655
3.0611808434850984	716.8907001934165	724.5440955332692	939.0804736319484	934.2024319021317	1064.7424578241262	1052.2271772487734	1195.8163249116021	1175.0640677382974	1458.5752319851606	1420.773085518291	0.24112483670869192	0.22890649571125818	30.361118460059515	214.00190650607692	30.00523758057534	211.49346207335475
3.079625997993227	717.2652760199657	724.9227757017192	939.5724467121029	934.6918967053804	1065.3008776663876	1052.7790516340763	1196.444078345088	1175.6809185068153	1459.342025474406	1421.5199522122837	0.24112589881243643	0.22890750098739387	30.18906539020827	214.07134174913517	29.835213896767527	211.562173120823
3.0981822938360946	717.6399548387143	725.3015613474247	940.0645718271447	935.1815133750608	1065.8594779561367	1053.3311045872808	1197.0720421932895	1176.2979759255566	1460.1090901045773	1422.2670823146348	0.24112697375359018	0.2289085184140372	30.01790752312081	214.14023020741297	29.666074936314544	211.63034497192712
3.116850400696155	718.0147354490953	725.6804512744849	940.5568476204564	935.6712805694442	1066.4182572570444	1053.8833346919878	1197.700214940915	1176.9152385041016	1460.8764242103305	1423.0144741942602	0.24112806168741158	0.22890954813813838	29.84763971571374	214.20856433961308	29.497815616839944	211.69797018863028
3.135630992291033	718.389616634273	726.0594442707762	941.049272716824	936.1611969284023	1066.9772141129772	1054.4357405122687	1198.328595051663	1177.5327047313692	1461.6440261029938	1423.762126197241	0.24112916277104	0.22891059030842711	29.67825685077696	214.2763365075225	29.330430881655047	211.7650412377261
3.1545247463978408	718.7645971609383	726.438539107749	941.5418457222064	936.6512610731758	1067.5363470477498	1054.988320592416	1198.9571809679562	1178.1503730753536	1462.4118940702772	1424.5100366465385	0.2411302771635146	0.22891164507543266	29.509753837392054	214.34353897860274	29.163915699919016	211.83155049203197
3.1735323448776414	719.1396757791069	726.8177345402245	942.034565223502	937.141471606146	1068.0956545648805	1055.541073456703	1199.5859711106846	1178.76824198287	1463.1800263759833	1425.2582038417106	0.2411314050258013	0.22891271259150603	29.342125610277435	214.41016392115853	28.998265066195017	211.89749022721662
3.192654473700048	719.5148512218984	727.197029306176	942.5274297882955	937.6318271105824	1068.655135147318	1056.0939976091165	1200.214963878914	1179.3863098792706	1463.9484212596822	1426.0066260585968	0.24113254652081492	0.22891379301084408	29.175367129624647	214.4762034031446	28.833474000264687	211.96285262022866
3.211891822967991	719.8901222053297	727.5764221265233	943.0204379646239	938.1223261504127	1069.214787257192	1056.6470915331095	1200.8441576496216	1180.0045751681844	1464.7170769364218	1426.7553015490307	0.24113370181344124	0.22891488648950906	29.009473381360294	214.5416493936791	28.66953754723363	212.02762974970392
3.2312450869426166	720.2654874280961	727.9559117049125	943.5135882807224	938.6129672699709	1069.7746093355458	1057.200353691335	1201.4735507774121	1180.6230362312353	1465.4859915964084	1427.504228540529	0.24113487107056392	0.22891599318545328	28.844439376622176	214.60649375937646	28.50645077720401	212.0918135936372
3.2507149640683446	720.6409455713531	728.3354967275005	944.0068792447786	939.1037489937531	1070.3345998020693	1057.7537825253878	1202.1031415942346	1181.241691427767	1466.2551634046938	1428.253405235986	0.24113605446108552	0.22891711325854047	28.68026015182477	214.670728264231	28.344208785281808	212.15539602920762
3.2703021569980693	721.0164952984959	728.715175862733	944.5003093446766	939.5946698261654	1070.8947570548305	1058.3073764555356	1202.7329284090963	1181.8605390945604	1467.0245905008578	1429.002829813362	0.24113725215595397	0.22891824687057138	28.51693076835727	214.7343445677252	28.182806691162114	212.21836882960633
3.2900073726185273	721.392135254932	729.0949477611193	944.9938770477384	940.085728251267	1071.4550794699983	1058.8611338804462	1203.3629095077704	1182.4795775455434	1467.7942709986808	1429.7525004253616	0.241138464328188	0.22891939418530452	28.354446312489017	214.79733422322897	28.02223963920187	212.2807236640947
3.3098313220758016	721.7678640678566	729.4748110550076	945.4875808004663	940.5769227325172	1072.0155654015668	1059.4150531769176	1203.9930831525005	1183.0988050715057	1468.5642029858175	1430.5024151991174	0.241139691152899	0.2289205553684807	28.192801895347657	214.85968867814518	27.86250279831802	212.34245209716028
3.329774720800988	722.143680346022	729.8547643583561	945.9814190282798	941.0682517125131	1072.5762131810777	1059.9691326996012	1204.6234475817087	1183.7182199398062	1469.3343845234722	1431.2525722358694	0.24114093280732082	0.2289217305878481	28.03199265261719	214.92139927123208	27.70359136166371	212.40354558604304
3.349838288536016	722.5195826795043	730.2348062664973	946.4753901352464	941.5597136127233	1073.1370211173307	1060.5233707807192	1205.2540010096855	1184.3378203940727	1470.104813646053	1432.0029696106278	0.24114218947083152	0.22892292001318637	27.872013744407013	214.98245723138098	27.54550054660649	212.46399548006593
3.370022749359618	722.8955696394676	730.6149353559074	946.9694925038144	942.051306833225	1073.6979874960998	1061.0777657297838	1205.8847416262913	1184.9576046539046	1470.875488360841	1432.7536053718502	0.24114346132498213	0.2289241238163298	27.712860355255543	215.04285367709235	27.388225594564574	212.523793018976
3.390328831713469	723.2716397779262	730.9951501839652	947.4637244945387	942.5430297524308	1074.2591105798415	1061.6323158333064	1206.5156675966443	1185.577570914568	1471.6464066476426	1433.5044775410968	0.24114474855352158	0.22892534217119442	27.554527693791897	215.10257961406023	27.231761770777666	212.58292933148914
3.4107572684284713	723.6477916275011	731.3754492887107	947.9580844458025	943.034880726815	1074.8203886073977	1062.187019354509	1207.1467770608062	1186.1977173466857	1472.417566458441	1434.255584112695	0.24114605134242414	0.22892657525380117	27.39701099273225	215.1616259344737	27.07610436437608	212.64139543485362
3.431308796751202	724.0240237011784	731.7558311886045	948.4525706735408	943.5268580906386	1075.3818197937005	1062.7418745330313	1207.7780681334693	1186.8180420959307	1473.1889657170464	1435.0069230533954	0.2411473698799159	0.22892782324230349	27.240305508723395	215.21998341576545	26.9212486880715	212.69918223257991
3.4519841583705158	724.4003344920585	732.1362943822784	948.9471814709539	944.0189601556673	1075.9434023294682	1063.2968795846296	1208.4095389036315	1187.4385432827055	1473.9606023187396	1435.7584923020186	0.24114870435650188	0.2289290863170111	27.08440652207355	215.27764271764318	26.767190077953273	212.75628051217063
3.47278409944432	724.7767224731056	732.5168373482824	949.4419151082186	944.5111852108835	1076.5051343808962	1063.8520327008735	1209.0411874342701	1188.0592190018208	1474.732474129902	1436.5102897690995	0.24115005496499414	0.22893036466041747	26.929309336777806	215.33459438270074	26.613923893564788	212.812680945819
3.4937093706264992	725.1531860968959	732.8974585448375	949.9367698322029	945.0035315222065	1077.0670140893535	1064.4073320488465	1209.6730117620202	1188.680067322181	1475.5045789876638	1437.2623133365391	0.2411514219005407	0.22893165845722682	26.775009280390805	215.39082883435185	26.461445517725224	212.8683740880515
3.514760727094002	725.5297237953597	733.278156409576	950.4317438661685	945.4959973321961	1077.6290395710655	1064.9627757708324	1210.3050098968356	1189.3010862864483	1476.2769146995254	1438.0145608572348	0.2411528053606516	0.22893296789437845	26.6215017037066	215.44633637435618	26.309750356194854	212.92335037342855
3.535938928574102	725.9063339795201	733.6589293592816	950.9268354094718	945.9885808597584	1078.1912089167959	1065.518361984002	1210.9371798216525	1189.9222739107151	1477.0494790429832	1438.7670301547141	0.24115420554522976	0.22893429316107766	26.46878198070044	215.50110718171345	26.15883383765322	212.97760011526407
3.557244739371806	726.2830150392291	734.0397757896261	951.4220426372623	946.4812802998456	1078.753520191524	1066.0740887800944	1211.5695194920465	1190.5436281841637	1477.8222697651486	1439.5197190227611	0.2411556226565983	0.2289356344488196	26.316845508546976	215.5551313123433	26.008691413695487	213.03111350545078
3.578678928397448	726.6597653429044	734.4206940749074	951.9173637001824	946.9740938231595	1079.3159714341261	1066.6299542251018	1212.2020268358947	1191.1651470687345	1478.5952845823722	1440.2726252250498	0.24115705689953118	0.2289369919514195	26.165687707249162	215.6083986959129	25.859318558545056	213.08388061184087
3.600242269194432	727.0365832372535	734.8016825677732	952.4127967240481	947.4670195758378	1079.8785606570343	1067.1859563589376	1212.8346997530132	1191.786828498772	1479.3685211798404	1441.025746494749	0.24115850848128298	0.22893836586503916	26.01530401963464	215.6608991350513	25.71071076892258	213.1358913766453
3.6219355399671502	727.4134670470063	735.1827395989561	952.9083398095472	947.9600556791511	1080.441285845915	1067.7420931951124	1213.4675361148147	1192.408670380685	1480.1419772111963	1441.7790805341508	0.24115997761161698	0.22893975638821695	25.86568991125023	215.71262230421416	25.56286356399505	213.18713561544428
3.643759523609069	727.7904150746341	735.5638634769916	953.403991031914	948.4532002291852	1081.0041449593223	1068.2983627203978	1214.1005337639433	1193.0306705925884	1480.9156502981316	1442.5326250142707	0.24116146450283893	0.22894116372189524	25.71684087007452	215.76355774668627	25.415772485153866	213.2376030148298
3.6657150077309777	728.1674256000706	735.9450524879409	953.8997484406117	948.9464512965236	1081.5671359283592	1068.854762894489	1214.7336905139118	1193.6528269839475	1481.6895380299848	1443.2863775744556	0.2411629693698249	0.22894258806945117	25.568752406557905	215.8136948744068	25.269433095927525	213.2872831314744
3.6878027846894206	728.544496880428	736.3263048951068	954.3956100590065	949.4398069259277	1082.130256656332	1069.411291649665	1215.3670041487353	1194.2751373752162	1482.4636379633332	1444.0403358219837	0.24116449243005444	0.22894402963672436	25.42142005345886	215.86302296628128	25.123840981941612	213.33616539102513
3.710023651615288	728.9216271497127	736.7076189387511	954.8915738840423	949.9332651360129	1082.6935050184006	1069.9679468904437	1216.0004724225623	1194.897599557475	1483.2379476215838	1444.794497331663	0.2411660339036415	0.22894548863204817	25.274839365541993	215.91153116474743	24.978991750613204	213.38423908496043
3.732378410442586	729.2988146185272	737.0889928357982	955.3876378859012	950.4268239189134	1083.2568788612175	1070.5247264932273	1216.6340930592883	1195.5202112920522	1484.0124644945424	1445.548859645413	0.24116759401336504	0.22894696526627994	25.129005919618066	215.9592084759206	24.834881031052646	213.4314933695423
3.7548678679373717	729.676057473783	737.4704247795454	955.8838000076704	950.9204812399523	1083.820376002576	1071.0816283059514	1217.2678637521826	1196.1429703101535	1484.7871860380003	1446.303420271855	0.24116917298470403	0.2289484597528304	24.983915314449405	216.00604376773117	24.691504474121757	213.47791726520518
3.777492835726878	730.0533538783998	737.8519129393663	956.380058165002	951.4142350373062	1084.3839942310424	1071.638650147727	1217.901782163502	1196.7658743124853	1485.5621096733014	1447.0581766858934	0.2411707710458694	0.22894997230769623	24.83956317042248	216.05202576718875	24.548857752051845	213.5234996531799
3.8002541303288	730.4307019710014	738.2334554604063	956.8764102457633	951.9080832216564	1084.947731305587	1072.1957898084725	1218.5358459240922	1197.3889209688612	1486.3372327869042	1447.813126328284	0.24117238842783456	0.22895150314949034	24.695945129609754	216.09714305956732	24.406936558472808	213.56822927479516
3.823152573180761	730.8080998656146	738.6150504632814	957.3728541096905	952.4020236758499	1085.5115849552146	1072.7530450485508	1219.170052633001	1198.0121079178216	1487.112552729947	1448.568266605209	0.24117402536437377	0.2289530524994742	24.553056855536852	216.14138408616418	24.265736608274892	213.61209472981864
3.8461889906699622	731.185545651356	738.9966960437674	957.8693875880331	952.8960542545439	1086.0755528785828	1073.3104135983947	1219.8043998570706	1198.6354327662336	1487.8880668177976	1449.3235948878369	0.24117568209209145	0.22895462058158988	24.41089403308797	216.1847371427284	24.125253637404967	213.65508447415777
3.8693642141629967	731.563037392121	739.3783902724892	958.3660084831948	953.3901727838536	1086.6396327436232	1073.8678931581296	1220.4388851305353	1199.2588930888949	1488.663772329606	1450.0791085118838	0.24117735885045957	0.22895620762249247	24.269452368378552	216.22719037768547	23.985483402841055	213.6971868184628
3.892679080035866	731.9405731262657	739.7601311946028	958.8627145683719	953.8843770609909	1087.2038221871526	1074.4254813971938	1221.0735059546093	1199.8824864281275	1489.439666507843	1450.8348047771626	0.24117905588185118	0.22895781385158345	24.128727588609763	216.2687317900709	23.846421682363143	213.73838992594392
3.9161344297041563	732.318150866287	740.141916829477	959.3595035871842	954.3786648539035	1087.7681188144816	1074.9831759539488	1221.7082597970716	1200.5062102933705	1490.2157465578427	1451.5906809471346	0.24118077343157623	0.22895943950104278	23.988715441977547	216.30934922787128	23.7080642745168	213.77868181103258
3.9397311096534064	732.6957685984967	740.5237451703684	959.8563732533039	954.873033900904	1088.332520199018	1075.5409744352924	1222.3431440918441	1201.130062160766	1490.9920096473306	1452.3467342484485	0.2411825117479174	0.22896108480586538	23.84941169747617	216.34903038601624	23.570406998405815	213.81805033699493
3.963469971469652	733.0734242826923	740.9056141840924	960.3533212500782	955.3674819102976	1088.8970238818647	1076.0988744162564	1222.9781562385638	1201.7540394727353	1491.7684529059502	1453.1029618704742	0.24118427108216425	0.22896275000389088	23.710812144865486	216.38776280463208	23.433445693648537	213.8564832144766
3.987351871870168	733.4511158518251	741.2875218106933	960.8503452301483	955.8620065600049	1089.4616273714144	1076.6568734396133	1223.6132936021545	1202.3781396375612	1492.545073424784	1453.8593609648387	0.24118605168865326	0.22896443533584393	23.572912594441732	216.42553386677173	23.297176220170513	213.8939679992327
4.01137767273438	733.8288412116607	741.669465963104	961.3474428150608	956.3566054971792	1090.0263281429347	1077.214969015461	1224.248553512384	1203.0023600289503	1493.3218682558636	1454.615928644943	0.24118785382480137	0.22896614104536367	23.435708877063007	216.46233079742524	23.161594458200852	213.93049209093442
4.035548241134971	734.2065982404424	742.0514445268121	961.8446115948834	956.8512763378238	1090.5911236381587	1077.773158620824	1224.8839332634311	1203.6266979856089	1494.0988344116881	1455.3726619854915	0.24118967775114597	0.22896786737904293	23.299196843927348	216.49814066060935	23.026696308108512	213.96604273095727
4.059864449369175	734.5843847885401	742.4334553595093	962.3418491278024	957.3460166663942	1091.1560112648547	1078.3314396992257	1225.519430113429	1204.2511508107912	1494.875968864714	1456.1295580219935	0.24119152373138134	0.22896961458646248	23.163372366325348	216.5329503568355	22.89247769008216	214.00060699885944
4.08432717499025	734.9621986781026	742.815496290743	962.839152939723	957.8408240354032	1091.720988396402	1078.8898096602718	1226.1550412840124	1204.875715771857	1495.6532685468544	1456.8866137502719	0.2411933920323971	0.22897138292022773	23.02823133576021	216.56674662278965	22.758934544333897	214.03417181305122
4.108937300839158	735.3400377027054	743.1975651215678	963.3365205238673	958.3356959650233	1092.2860523713616	1079.4482658792265	1226.7907639598645	1205.500390099824	1496.4307303489759	1457.6438261259707	0.24119528292431822	0.22897317263600533	22.893769663740386	216.59951602830552	22.626062830782757	214.06672392701148
4.133695715076422	735.7178996269888	743.5796596241819	963.83394934036	958.830629942676	1092.8512004930349	1080.0068056965754	1227.4265952882458	1206.1251709889052	1497.2083511203693	1458.4011920640398	0.24119719668054274	0.22897498399256005	22.759983281586756	216.63124497438548	22.49385852897467	214.0982499277161
4.15860331121418	736.0957821862985	743.9617775415702	964.3314368158158	959.3256234226232	1093.416430029023	1080.5654264175937	1228.0625323785282	1206.7500555960519	1497.986127668239	1459.1587084382309	0.2411991335777825	0.22897681725179447	22.626868140345323	216.66191969063948	22.362317637958768	214.12873623365886
4.183660988148428	736.4736830863135	744.3439165871332	964.828980342914	959.8206738255482	1093.9817382107742	1081.124125311899	1228.698572301714	1207.3750410404768	1498.7640567571627	1459.9163720805711	0.241201093896104	0.2289786726787828	22.494420210710814	216.69152623409173	22.231436176185525	214.15816909240675
4.208869650191461	736.8516000026789	744.7260744443203	965.3265772799776	960.3157785381369	1094.547122233135	1081.6828996130064	1229.3347120899577	1208.0001244031896	1499.542135108562	1460.6741797808454	0.2412030779189671	0.2289805505418147	22.362635482866608	216.72005048656138	22.101210181328497	214.18653457873734
4.2342302071045115	737.2295305806261	745.1082487662497	965.8242249505378	960.8109349126468	1095.1125792538853	1082.2417465178721	1229.9709487360747	1208.625302726507	1500.320359400155	1461.432128286058	0.24120508593326867	0.22898245111243068	22.231509966382873	216.74747815230512	21.971635710327973	214.21381859306712
4.259743574130585	737.6074724345928	745.4904371753333	966.3219206429002	961.306140266481	1095.678106393277	1082.80066318644	1230.6072791930496	1209.2505730135758	1501.0987262654112	1462.1902142999022	0.24120711822938284	0.22898437466546234	22.10103969010379	216.77379475647467	21.842708839074476	214.24000685839565
4.285410672027485	737.9854231478373	745.872637262887	966.8196616097009	961.8013918817446	1096.2437007335602	1083.3596467411692	1231.2437003735338	1209.8759322278738	1501.8772322929901	1462.94843448221	0.24120917510120368	0.2289863214790738	21.971220701969287	216.79898564165342	21.714425662354188	214.26508491771528
4.311232427101037	738.3633802720451	746.2548465887422	967.3174450674582	962.2966870048037	1096.809359318505	1083.9186942665667	1231.880209149337	1210.5013772927123	1502.6558740261796	1463.7067854483996	0.24121125684618797	0.22898829183480054	21.84204906900777	216.82303596727434	21.586782293870783	214.2890381338657
4.337209771238533	738.7413413269381	746.6370626808549	967.8152681961228	962.7920228458407	1097.3750791529233	1084.477802808716	1232.5168023509207	1211.126905090737	1503.4346479623293	1464.4652637689244	0.24121336376539923	0.22899028601759072	21.71352087714331	216.84593070618575	21.45977486595075	214.31185168522643
4.363343641942354	739.1193037998694	747.0192830348999	968.3131281386151	963.287396578394	1097.940857202174	1085.0369693747843	1233.1534767668713	1211.7525124634099	1504.2135505522658	1465.2238659686993	0.24121549616355045	0.2289923043158478	21.585632231079217	216.86765464246855	21.33339952948154	214.33351056397078
4.389634982363801	739.4972651454221	747.4015051138738	968.811022000365	963.7828053389043	1098.5066903916727	1085.5961909325451	1233.7902291433809	1212.3781962104995	1504.9925781997172	1465.9825885265348	0.2412176543490486	0.2289943470214718	21.45837925421074	216.8881923695153	21.20765245387156	214.3539995745814
4.416084741337141	739.8752227849949	747.7837263476787	969.3089468488378	964.2782462262453	1099.072575606387	1086.1554644098758	1234.42705618371	1213.0039530895506	1505.7717272607108	1466.7414278745546	0.2412198386340407	0.2289964144299008	21.331758088494098	216.90752828726545	21.08252982681006	214.37330333021237
4.442693873413836	740.2531741063892	748.1659441327123	969.8068997130597	964.7737163012554	1099.6385096903316	1086.714786694261	1235.0639545476506	1213.6297798153591	1506.5509940429824	1467.500380397609	0.2412220493344579	0.22899850684015544	21.2057648943628	216.92564660025528	20.95802785429987	214.39140625161235
4.469463338897009	740.6311164633889	748.5481558314477	970.3048775831384	965.2692125862591	1100.2044894460537	1087.2741546322864	1235.7009208509842	1214.255673059435	1507.330374805368	1468.2594424326837	0.2412242867700632	0.22900062455488285	21.080395850545756	216.94253131459118	20.83414276041367	214.40829256392317
4.49639410387609	741.009047175332	748.930358772007	970.8028774097709	965.7647320645845	1100.770511634112	1087.8335650291233	1236.3379516649215	1214.8816294494557	1508.1098657571847	1469.0186102682953	0.24122655126449516	0.22900276788039897	20.95564715400542	216.95816623597057	20.710870787253953	214.42394629435148
4.523487140261684	741.3869635266818	749.3125502477336	971.3008961037532	966.2602716800768	1101.3365729725522	1088.3930146480122	1236.975043515552	1215.5076455687213	1508.8894630576156	1469.777880143886	0.24122884314531884	0.22900493712673395	20.831515019865037	216.97253496735357	20.588208194840263	214.43835127030616
4.550743425820648	741.7648627665912	749.694727516756	971.7989305354799	966.7558283366018	1101.902670136374	1088.952500209736	1237.6121928832738	1216.1337179555958	1509.6691628150775	1470.5372482492069	0.24123116274407086	0.22900713260767847	20.707995681175817	216.98562090584892	20.46615126093093	214.4514911158185
4.578163944211368	742.1427421084582	750.0768878015465	972.296977534436	967.2513988975435	1102.4687997569886	1089.5120183920853	1238.2493962022183	1216.7598431029414	1510.4489610865814	1471.2967107236902	0.2412335103963077	0.22900935464082853	20.585085388931475	216.99740724058938	20.344696281030338	214.4633492504072
4.605749685019276	742.5205987294814	750.4590282884775	972.795033888688	967.7469801853018	1103.0349584216776	1090.0715658293263	1238.886649859678	1217.3860174575525	1511.2288538770943	1472.0562636558266	0.24123588644165742	0.22901160354763067	20.462780411922722	217.00787695066538	20.223839568221592	214.47390888578957
4.633501643792551	742.8984297702077	750.8411461273685	973.2930963443641	968.2425689807769	1103.6011426730374	1090.6311391116496	1239.5239501955123	1218.0122374195757	1512.0088371388797	1472.8159030825186	0.24123829122386478	0.2290138796534302	20.341077036511706	217.0170128008176	20.103577452940954	214.483153022622
4.6614208220780515	743.2762323340696	751.2232384310281	973.791161605126	968.7381620228465	1104.1673490084165	1091.1907347846184	1240.1612935015532	1218.6384993419247	1512.7889067708372	1473.5756249884346	0.24124072509084563	0.22901618328752035	20.219971566693857	217.02479734065128	19.983906283101533	214.4910644494812
4.689508227457455	743.6540034869279	751.6053022747939	974.2892263316422	969.2337560078457	1104.733573879355	1091.7503493486142	1240.7986760210085	1219.2647995296893	1513.5690586178378	1474.3354253053562	0.24124318839473516	0.22901851478318552	20.09946032391599	217.03121290158015	19.864822423820442	214.49762573940097
4.717764873583629	744.031740256597	751.9873346960622	974.787287141048	969.7293475890309	1105.299813691007	1092.3099792582673	1241.4360939478495	1219.8911342395377	1514.3492884700415	1475.095299911516	0.2412456814919402	0.229020874477755	19.97953964694898	217.03624159345054	19.746322257353313	214.50281924707815
4.746191780217212	744.4094396323735	752.3693326938169	975.285340606402	970.2249333760445	1105.8660648015627	1092.869620921886	1242.0735434261953	1220.517499679109	1515.1295920622172	1475.8552446309236	0.24124820474319011	0.22902326271264742	19.860205891778605	217.03986530203838	19.628402182952414	214.50662710610777
4.774789973263409	744.7870985645509	752.7512932281437	975.7833832561312	970.7205099343627	1106.4323235216564	1093.429270700874	1242.7110205496863	1221.1438920063986	1515.9099650730393	1476.6152552326857	0.24125075851359154	0.22902567983342698	19.741455431507347	217.04206568625523	19.511058616801165	214.50903122627642
4.803560484809025	745.1647139639359	753.1332132197502	976.2814115734764	971.2160737847495	1106.9985861137745	1093.9889249091455	1243.3485213608542	1221.7703073291345	1516.690403124393	1477.3753274303187	0.24125334317267985	0.2290281261898454	19.623284656317992	217.0428241765767	19.394287991995952	214.51001329236897
4.832504353159697	745.5422827013557	753.5150895494735	976.7794219959288	971.7116214026967	1107.564848791656	1094.5485798125353	1243.9860418504852	1222.3967417041572	1517.4709017806636	1478.1354568810582	0.2412559590944734	0.22903060213590126	19.50568997322989	217.04212197018205	19.278086758233258	214.50955475869705
4.861622622877388	745.9198016071546	753.8969190577777	977.277410914652	972.2071492178545	1108.1311077196747	1095.108231628187	1244.6235779569643	1223.02319113677	1518.2514565480062	1478.8956391851423	0.2412586066575284	0.22903310802988558	19.38866780610624	217.03994002949912	19.162451381867868	214.50763684825506
4.890916344818065	746.2972674706953	754.2786985442569	977.775374673911	972.7026536134641	1108.6973590122318	1095.6678765239571	1245.2611255656302	1223.649651580106	1519.0320628736297	1479.6558698851106	0.2412612862449943	0.22903564423443673	19.272214595519472	217.0362590791483	19.04737834577827	214.504240549315
4.9203865761696335	746.6746770398412	754.6604247671187	978.2733095704777	973.1981309257709	1109.2635987331225	1096.2275106177865	1245.8986805081024	1224.276118934467	1519.812716145047	1480.4161444650713	0.24126399824467024	0.22903821111659506	19.15632679855844	217.03105960189714	18.932864149155648	214.4993466118176
4.950034380490085	747.0520270204423	755.0420944426722	978.7712118530441	973.6935774434431	1109.8298228949077	1096.7871299770852	1246.5362385616138	1224.9025890466664	1520.5934116893352	1481.1764583499748	0.24126674304906023	0.2290408090478521	19.041000888890267	217.02432183758356	18.81890530759847	214.49293554591713
4.979860827745887	747.4293140758118	755.4237042448035	979.2690777216199	974.1889894069759	1110.3960274582741	1097.3467306180962	1247.1737954483315	1225.5290577093613	1521.3741447723764	1481.936806904874	0.24126952105543156	0.22904343840420838	18.926233356534794	217.0160257788375	18.70549835283964	214.48498761790688
5.009866994350591	747.8065348261927	755.8052508044474	979.7669033269229	974.6843630080882	1110.9622083313848	1097.9063085052599	1247.8113468346648	1226.155520660374	1522.1549105980916	1482.6971854341734	0.24127233266587222	0.2290460995662281	18.812020707780903	217.0061511681124	18.59263983272467	214.47548284754157
5.040053963203681	748.1836858482243	756.186730709052	980.2646847697678	975.1796943891171	1111.528361369223	1098.4658595505625	1248.4488883305742	1226.781973582006	1522.9357043076695	1483.4575891808706	0.241275178287351	0.22904879291909172	18.69835946510284	216.99467749497853	18.48032631107344	214.46440100498148
5.070422823729659	748.5607636743953	756.5681405020357	980.7624181004375	975.6749796423977	1112.0944823729285	1099.0253796128857	1249.0864154888575	1227.4084121003466	1523.7165209787745	1484.2180133257873	0.24127805833177451	0.22905151885265654	18.585246167043806	216.9815839927469	18.368554367596516	214.45172160782386
5.100974671917351	748.9377647924961	756.9494766822385	981.260099318057	976.1702148096405	1112.6605670891245	1099.5848644973382	1249.7239238044428	1228.0348317845667	1524.4973556247573	1484.978452986792	0.24128097321604985	0.22905427776151052	18.472677368143195	216.96684963576263	18.25732059780421	214.43742391784326
5.131710610359471	749.3146856450622	757.330735703369	981.7577243699546	976.665395881303	1113.2266112092395	1100.1443099545909	1250.361408713665	1228.661228146214	1525.2782031938534	1485.7389032180172	0.24128392336214485	0.22905707004503095	18.360649638776522	216.9504531355342	18.146621612882882	214.4214869379066
5.1626317482924104	749.6915226288079	757.7119139734376	982.2552891510135	977.1605187959433	1113.7926103688137	1100.7037116801896	1250.998865593528	1229.2875966384838	1526.0590585683601	1486.499359009053	0.24128690919714818	0.22905989610744246	18.24915956508994	216.93237293788115	18.036454039600358	214.40388940885896
5.193739201636265	750.0682720940582	758.0930078541925	982.7527895030197	977.65557943958	1114.3585601468062	1101.2630653138751	1251.6362897609713	1229.9139326555023	1526.8399165638211	1487.259815284152	0.24128993115333427	0.2290627563578782	18.138203748952947	216.91258722022758	17.92681452024408	214.3846098066133
5.225034093035115	750.4449303441706	758.4740136605396	983.2502212140002	978.1505736450339	1114.9244560648874	1101.8223664388813	1252.2736764721158	1230.5402315315791	1527.6207719281892	1488.020266901405	0.24129298966822435	0.22906565121043532	18.027778807772847	216.89107388761477	17.8176997124865	214.3636263385706
5.256517551897525	750.8214936349516	758.8549276599637	983.7475800175537	978.6454971912657	1115.490293586725	1102.3816105812352	1252.9110209215085	1231.166488540469	1528.4016193409834	1488.7807086519203	0.2412960851846519	0.22906858108424039	17.91788137439289	216.86781056871405	17.709106289235933	214.3409169393999
5.288190714437326	751.1979581740604	759.2357460719307	984.2448615921661	979.1403458027007	1116.0560681172572	1102.9407932090346	1253.5483182413464	1231.792698894605	1529.1824534124264	1489.5411352589763	0.24129921815082697	0.2290715464035072	17.808508097070444	216.8427746144007	17.60103093865473	214.31645926981582
5.320054723714605	751.5743201204184	759.6164650673023	984.7420615605354	979.635115148559	1116.621775001968	1103.4999097317404	1254.1855635007112	1232.418857744351	1529.9632686825953	1490.3015413771934	0.24130238902040121	0.2290745475976011	17.699655639306002	216.81594309207867	17.493470363977394	214.29023071131087
5.352110729676963	751.9505755835918	759.9970807677167	985.2391754888621	980.1298008421542	1117.1874095261342	1104.0589554994274	1254.8227517047662	1233.0449601772054	1530.744059620524	1491.0619215916527	0.24130559825253547	0.22907758510109966	17.591320679799537	216.78729278419632	17.38642128342326	214.26220836368157
5.384359889201005	752.3267206231898	760.3775892449901	985.7361988861614	980.6243984402113	1117.752966914091	1104.6179258020638	1255.459877793977	1233.6710012170392	1531.5248206233414	1491.8222704170528	0.24130884631196528	0.22908065935385818	17.483499912359548	216.75680018411367	17.27988043017831	214.23236904185615
5.41680336613411	752.7027512482343	760.7579865204868	986.2331272035376	981.1189034421502	1118.318442328458	1105.176815868745	1256.0969366432898	1234.2969758232855	1532.3055460153507	1492.582582296811	0.24131213366907106	0.22908377080107303	17.376190045681142	216.7244414910383	17.17384455213687	214.2006892709178
5.44944233133642	753.0786634165365	761.1382685644996	986.7299558334716	981.6133112893816	1118.883830869379	1105.7356208669478	1256.733923061324	1234.922878890149	1533.0862300471376	1493.3428516021893	0.24131546079994545	0.22908691989334748	17.269387803422433	216.6901926092687	17.06831041201076	214.16714528476587
5.482277962723094	753.4544530340581	761.5184312956106	987.2266801090889	982.1076173645789	1119.4491275737414	1106.2943359017563	1257.3708317895412	1235.5487052457847	1533.8668668946432	1494.103072631384	0.24131882818646183	0.22909010708675676	17.163089924004453	216.65402914193692	16.963274787023693	214.13171302012051
5.515311445306831	753.8301159542673	761.8984705800494	987.7232953034186	982.6018169909482	1120.0143274143873	1106.8529560150857	1258.0076575014095	1236.1744496514773	1534.647450658232	1494.8632396086186	0.24132223631634855	0.2290933328429156	17.057293160512927	216.61592638882576	16.858734468991315	214.09436811498017
5.548543971240616	754.2056479774885	762.2783822310449	988.2197966286502	983.0959054314925	1120.579425299319	1107.4114761848996	1258.6443948015592	1236.8001068008118	1535.4279753617545	1495.6233466832232	0.24132568568325768	0.22909659762904558	16.951994280680083	216.57585934264353	16.754686264146585	214.05508590411046
5.581976739860765	754.5810448502413	762.6581620081653	988.7161792353745	983.5898778882586	1121.1444160708907	1107.9698913244104	1259.281038224922	1237.4256713188263	1536.2084349515912	1496.3833879286979	0.24132917678683732	0.2290999019180435	16.847190066717303	216.53380268474575	16.651126993052458	214.01384141517337
5.615610957730194	754.9563022645725	763.037805616652	989.2124382118184	984.0837295015817	1121.7092945049926	1108.5281962812765	1259.9175822358652	1238.0511377611613	1536.9888232956853	1497.1433573417708	0.24133271013280522	0.22910324618855088	16.74287731525692	216.4897307814099	16.548053490516395	213.97060936514754
5.649447838681973	755.3314158573813	763.4173087067471	989.7085685830699	984.5774553493175	1122.274055310223	1109.0863858367843	1260.5540212273145	1238.6765006131945	1537.7691341825696	1497.903248841439	0.24133628623302397	0.22910663092502417	16.63905283715576	216.44361767944065	16.44546260543575	213.92536415613722
5.6834886038631165	755.7063812097317	763.7966668730065	990.2045653102897	985.0710504460632	1122.8386931270484	1109.6444547050223	1261.190349519859	1239.3017542891644	1538.5493613203694	1498.6630562679982	0.2413399056055752	0.22911005661780515	16.53571345763885	216.39543710439466	16.343351200861434	213.87807987286942
5.717734481778674	756.0811938461667	764.1758756536168	990.7004232899268	985.5645097423792	1123.4032025269676	1110.2023975320521	1261.8265613608623	1239.926893131293	1539.3294983358144	1499.422773382073	0.24134356877483362	0.22911352376319305	16.432856015988364	216.34516245452687	16.241716153777816	213.8287302776298
5.75218670833605	756.4558492339992	764.5549305296875	991.1961373529025	986.0578281239833	1123.9675780116395	1110.7602088950541	1262.4626509235407	1240.5519114088802	1540.10953877321	1500.1823938636105	0.24134727627154828	0.2291170328635186	16.330477365463594	216.2927667966287	16.140554354968117	213.7772888056934
5.786846526889619	756.8303427826088	764.9338269245497	991.6917022638054	986.5510004109539	1124.5318140120264	1111.3178833014756	1263.0986123060466	1241.176803317404	1540.8894760934224	1500.941911310887	0.24135102863291566	0.22912058442721542	16.228574373368247	216.23822286416544	16.039862709118097	213.72372856369475
5.821715188285586	757.2046698427216	765.3125602030373	992.1871127200646	987.0440213569112	1125.095904887511	1111.875415188168	1263.7344395305365	1241.8015629776007	1541.6693036728361	1501.701319239488	0.24135482640266265	0.22912417896889611	16.12714392079215	216.18150305130985	15.93963813452865	213.668022323458
5.856793950907131	757.5788257056827	765.6911256707621	992.6823633511164	987.5368856481929	1125.6598449250084	1112.4327989205024	1264.3701265422221	1242.426184434535	1542.449014802302	1502.4606110812776	0.24135867013112264	0.2291278170094274	16.0261829026731	216.12257941014832	15.839877563157643	213.61014251905726
5.892084080719833	757.9528056027248	766.0695185733834	993.1774487175645	988.0295879030227	1126.22362833807	1112.990028791492	1265.0056672084231	1243.0506616566656	1543.2286026860806	1503.2197801833665	0.2413625603753193	0.22913149907600713	15.925688227502178	216.06142364436528	15.740577940427102	213.55006124189822
5.927586851317345	758.3266047042156	766.4477340958589	993.6723633103164	988.5221226706573	1126.7872492659612	1113.547099020881	1265.6410553175842	1243.6749885348806	1544.0080604407492	1503.9788198070398	0.24136649769904672	0.2291352257022393	15.825656817367417	215.99800710674026	15.641736225135901	213.48775023629423
5.963303543967366	758.7002181189129	766.8257673616986	994.1671015497303	989.0144844305383	1127.350701772753	1114.1040037542452	1266.2762845783097	1244.2991588815485	1544.7873810941282	1504.7377231267064	0.241370482672951	0.22913899742821686	15.726085607971982	215.93230079629575	15.543349389568903	213.42318089789478
5.999235447657878	759.0736408931989	767.2036134322043	994.6616577847345	989.5066675914272	1127.9139798463834	1114.660737062072	1266.9113486183699	1244.9231664295373	1545.5665575841729	1505.496483228818	0.24137451587461878	0.2291428148005959	15.626971548337679	215.86427535075927	15.44541441918409	213.3563242664677
6.035383859143656	759.4468680103071	767.5812673056967	995.1560262919435	989.9986664905231	1128.4770773977125	1115.217292938823	1267.5462409836912	1245.5470048312254	1546.3455827578525	1506.2550931107662	0.24137859788865557	0.22914667837267913	15.528311600761299	215.79390104365302	15.347928312547083	213.2871510220284
6.071750082993084	759.8198943895432	767.958723916738	995.6502012747608	990.490475392581	1129.039988259566	1115.7736653019947	1268.180955137346	1246.1706676575077	1547.1244493700237	1507.013545679785	0.2413827293067768	0.22915058870449723	15.430102740801885	215.7211477800156	15.250888081342055	213.215631481522
6.108335431635222	760.1927148854924	768.3359781353424	996.1441768624724	990.9820884890113	1129.6027061857687	1116.3298479911628	1268.8154844585215	1246.7941483967784	1547.9031500822834	1507.7718337518254	0.24138691072789178	0.22915454636288843	15.33234195719524	215.6459850926476	15.154290750258951	213.14173559419578
6.145141225407182	760.565324287223	768.7130247661817	996.6379471093313	991.4734998969757	1130.1652248501694	1116.88583476702	1269.449822241485	1247.4174404539172	1548.6816774618178	1508.5299500504289	0.241391142758194	0.22915855192158546	15.235026251704767	215.56838213632	15.05813335689163	213.0654329370882
6.182168792601758	760.9377173174746	769.0898585477721	997.1315059936261	991.9647036584635	1130.727537845643	1117.4416193103948	1270.083961694525	1248.0405371492448	1549.4600239802228	1509.2878872055742	0.24139542601124833	0.22916260596129667	15.138152639074178	215.48830768401967	14.962412951659644	212.98669271037215
6.2194194695153895	761.3098886318397	769.4664741516636	997.6248474167437	992.4556937393663	1131.289638683096	1117.997195221268	1270.717895938891	1248.6634317174833	1550.238182012325	1510.0456377525236	0.24139976110808153	0.22916670906979306	15.041718146872881	215.4057301210123	14.86712659764089	212.90548373165075
6.256894600496366	761.68183281793	769.8428661816041	998.1179652022099	992.9464640285266	1131.8515207904386	1118.5525560177582	1271.351618007704	1249.2861173066829	1551.0161438349678	1510.8031941306322	0.24140414867727433	0.22917086184199517	14.945719815477787	215.32061744161183	14.772271370602539	212.82177443330875
6.294595537993358	762.0535443945452	770.2190291727111	998.6108530947382	993.4370083367977	1132.4131775115723	1119.1076951351272	1271.9851208448813	1249.9085869771638	1551.7939016258142	1511.5605486821803	0.24140858935505405	0.22917506488005907	14.850154698060578	215.23293724496034	14.677844358928269	212.73553285750677
6.332523642604218	762.4250178108176	770.5949575906191	999.1035047592466	993.9273203960698	1132.9746021053402	1119.6626059247387	1272.6183973040183	1250.5308337004167	1552.5714474621038	1512.3176936511522	0.2414130837853868	0.22917931879346445	14.755019860331231	215.14265672824695	14.583842663407268	212.64672665009857
6.370680283125076	762.796247445355	770.9706458306242	999.5959137798734	994.4173938582978	1133.535787744479	1120.2172816530303	1273.251440147276	1251.1528503580125	1553.348773319414	1513.0746211820274	0.24141763262007387	0.22918362419910823	14.660312380556206	215.04974268289516	14.490263397272429	212.555323057255
6.40906683659976	763.1672276053694	771.3460882168155	1000.0880736589801	994.9072222945117	1134.0967275145504	1120.7717155004575	1273.8842420442475	1251.7746297404824	1554.1258710703962	1513.831323318543	0.2414222365188463	0.22918798172139082	14.566029349460223	214.95416148987715	14.397103686042101	212.46128891975968
6.447684688369473	763.5379525257987	771.7212790011981	1000.57997781614	995.3967991938193	1134.6574144128676	1121.3259005604334	1274.5167955708137	1252.3961645461961	1554.9027324835035	1514.5877920024482	0.2414268961494631	0.22919239199230992	14.47216787013349	214.8558791144751	14.304360667438232	212.3645906681486
6.486535232122802	763.908416368414	772.0962123628028	1001.0716195871148	995.8861179623899	1135.2178413474	1121.879829838249	1275.1490932079819	1253.0174473802165	1555.6793492216982	1515.3440190722374	0.2414316121878089	0.22919685565155354	14.378725058015334	214.7548611018574	14.212031491415473	212.26519431904308
6.525619869945995	764.2786132209208	772.4708824067893	1001.5629922228247	996.375171922436	1135.778001135676	1122.4334962499925	1275.7811273407185	1253.638470753154	1556.4557128411502	1516.0999962618791	0.24143638531799372	0.22920137334659457	14.285698040668649	214.65107257073396	14.12011331992835	212.1630654685432
6.564940012373588	764.6485370960418	772.8452831635333	1002.0540888882928	996.863954311172	1136.337886503655	1122.986892621436	1276.4128902567516	1254.2592270799903	1557.2318147899064	1516.8557151995126	0.24144121623245404	0.22920594573278547	14.193083957829003	214.5444782092818	14.028603326936718	212.05816928768763
6.604497078439295	765.0181819306001	773.2194085877084	1002.5449026615946	997.3524582797697	1136.897490084609	1123.5400116869312	1277.0443741453798	1254.8797086789034	1558.0076464065626	1517.6111674061483	0.24144610563205368	0.22921057347345486	14.100879961280953	214.43504226990626	13.937498698327545	211.95047051820438
6.644292495727218	765.3875415845798	773.5932525573513	1003.0354265327778	997.840676892292	1137.4568044179673	1124.092846088273	1277.6755710962484	1255.4999077700659	1558.7831989188999	1518.366344294333	0.24145105422618926	0.2292152572400059	14.00908321472707	214.32272856321651	13.846796631753023	211.83993346538045
6.684327700423376	765.7566098401823	773.9668088729204	1003.5256534027812	998.3286031246231	1138.0158219481661	1124.6453883735587	1278.3064730981223	1256.1198164744378	1559.5584634425222	1519.1212371668157	0.24145606273289288	0.22921999771201443	13.917690893791587	214.2075004535145	13.756494336652395	211.72652199474396
6.724604137367524	766.1253804008694	774.3400712563405	1004.015576082334	998.8162298633786	1138.5745350234708	1125.1976309960344	1278.937072037637	1256.7394268125413	1560.3334309794625	1519.8758372151856	0.2414611318789383	0.22922479557733066	13.826700185922164	214.0893208538182	13.666589034177377	211.61019952679635
6.76512326010531	766.4938468903982	774.7130333500401	1004.5051872908493	999.3035499048094	1139.1329358947978	1125.749566312926	1279.5673596980466	1257.3587307032212	1561.1080924167884	1520.6301355185042	0.24146626239994878	0.22922965153217736	13.736108290257107	213.96815221908037	13.577077957006622	211.49092903005658
6.805886530940724	766.8620028518355	775.0856887159682	1004.9944796552909	999.7905559536835	1139.6910167145038	1126.3011865842502	1280.197327757936	1257.9777199623895	1561.8824385251694	1521.3841230419068	0.24147145504050613	0.22923456628125732	13.645912417563522	213.84395654138643	13.487958349347537	211.36867301669554
6.846895420988873	767.2298417465722	775.4580308346121	1005.4834457090432	1000.2772406221635	1140.2487695351801	1126.8524839716224	1280.8269677899386	1258.596386301757	1562.6564599574501	1522.1377906352038	0.24147671055425796	0.22923954053785345	13.556109790190021	213.71669534451212	13.399227466818047	211.2433935367153
6.888151410229076	767.5973569533147	775.8300531039891	1005.9720778907513	1000.7635964286621	1140.8061863084158	1127.4034505370366	1281.4562712594252	1259.2147213275432	1563.430147247186	1522.891129031447	0.24148202970403337	0.22924457502393517	13.466697641963037	213.58632967830636	13.310882576386575	211.1150521724485
6.92965598755826	767.9645417670746	776.2017488386402	1006.4603685431616	1001.2496157966929	1141.3632588835603	1127.9540782416457	1282.0852295231825	1259.8327165391834	1564.2034908071764	1523.6441288454969	0.2414874132619505	0.22924967047026654	13.377673218186828	213.45282011362724	13.22292095639932	210.98361003448372
6.971410650844719	768.3313893981403	776.5731112686053	1006.9483099119421	1001.7352910537041	1141.9199790064629	1128.5043589445195	1282.7138338280804	1260.4503633280117	1564.976480927978	1524.396780572565	0.2414928620095345	0.22925482761651142	13.28903377541792	213.3161267352698	13.13533989631469	210.8490277537494
7.01341690698215	768.6978929710361	776.9441335383809	1007.4358941444841	1002.220614429891	1142.4763383181958	1129.0542844013835	1283.34207530971	1261.0676529759237	1565.7491077763882	1525.1490745867293	0.24149837673783153	0.2292600472113451	13.20077658145965	213.1762091362616	13.0481366966942	210.71126547572203
7.055676271944047	769.06404552347	777.3148087058744	1007.9231132886955	1002.7055780570033	1143.0323283537655	1129.603846263348	1283.9699449910152	1261.6845766540312	1566.5213613939197	1525.9010011394448	0.24150395824752552	0.22926533001256377	13.112898915353071	213.0330264135264	12.961308669211576	210.57028285702108
7.098190270838397	769.4298400052736	777.6851297413446	1008.4099592917831	1003.1901739671398	1143.587940540813	1130.153036075627	1284.597433780911	1262.301125421304	1567.293231695265	1526.6525503580376	0.2415096073490564	0.22927067678719681	13.025398067213246	212.8865371606662	12.87485313650177	210.42603905763826
7.1409604379627405	769.7952692773197	778.0550895263219	1008.8964239990087	1003.6743940915163	1144.143166198287	1130.7018452762286	1285.2245324728735	1262.9172902231812	1568.0647084667225	1527.4037122441653	0.24151532486274144	0.22927608831162055	12.938271338191043	212.7366994623153	12.788767432097302	210.2784927356115
7.183988316859528	770.1603261104382	778.4246808525285	1009.3824991524439	1004.1582302592358	1144.6979965351147	1131.2502651946452	1285.851231743526	1263.533061890183	1568.835781364623	1528.154476672278	0.2415211116188942	0.22928156537167194	12.851516040394927	212.5834708882321	12.703048900355498	210.12760204079677
7.227275460371831	770.5250031843093	778.7938964207702	1009.8681763896989	1004.6416741960267	1145.2524226488447	1131.7982870505118	1286.4775221511968	1264.1484311364898	1569.6064399137233	1528.9048333880442	0.24152696845794966	0.22928710876276615	12.765129496772715	212.42680848608143	12.617694896372996	209.97332460875623
7.270823430699384	770.8892930863501	779.1627288398306	1010.3534472426426	1005.1247175229797	1145.80643552428	1132.345901952264	1287.1033941344667	1264.7633885585171	1570.3766735055892	1529.65477200677	0.24153289623058652	0.2292927192900133	12.67910904112614	212.26666877721436	12.532702785973015	209.8156175557524
7.31463379945495	771.2531883105861	779.531170625342	1010.8383031361067	1005.607351755264	1146.360026032098	1132.89310089577	1287.7288380107007	1265.3779246334689	1571.1464713969563	1530.4042820117954	0.24153889579785565	0.22929839776833869	12.593452017956224	212.1030077485775	12.448069945523457	209.65443747024983
7.358708147721062	771.6166812565071	779.8992141986442	1011.3227353865703	1006.0895683008238	1146.9131849274427	1133.439874762945	1288.3538439745507	1265.9920297178658	1571.9158227080661	1531.1533527528647	0.24154496803130418	0.22930414502260182	12.508155782443282	211.93578084741603	12.36379376197874	209.48974040924804
7.403048066107065	771.9797642279161	780.2668518856382	1011.8067352008391	1006.5713584590745	1147.4659028485162	1133.9862143203636	1288.9784020964626	1266.605694046078	1572.6847164210005	1531.9019734444953	0.24155111381310873	0.22930996188772093	12.423217700337773	211.76494297457975	12.279871632754293	209.3214818907145
7.447655154806527	772.3424294317542	780.6340759156112	1012.2902936746915	1007.0527134195611	1148.0181703151356	1134.5321102178345	1289.6025023211353	1267.2189077288083	1573.453141377966	1532.6501331643005	0.24155733403620297	0.22931584920879347	12.338635147887544	211.590448477451	12.196300965613773	209.14961688630865
7.49253102365499	772.704668976923	781.0008784200638	1012.7734017915291	1007.5336242606219	1148.5699777272891	1135.0775529869752	1290.2261344659903	1267.8316607515887	1574.2210862795869	1533.397820851321	0.2415636296044108	0.22932180784122486	12.254405511856021	211.41225114520057	12.113079178716362	208.9740998170455
7.537677292188054	773.0664748730865	781.3672514315128	1013.2560504209969	1008.0140819480237	1149.121315363666	1135.6225330397642	1290.8492882196072	1268.4439429732392	1574.9885396831655	1534.1450253043156	0.2415700014325811	0.2293278386508526	12.170526189278462	211.2303041993291	12.03020370039303	208.7948845445062
7.583095589699846	773.4278390294563	781.7331868822815	1013.7382303175884	1008.4940773335827	1149.6721733801655	1136.1670406670698	1291.4719531401383	1269.0557441243127	1575.7554900009106	1534.8917351800355	0.24157645044672302	0.2293339425140763	12.08699458754927	211.04456028941786	11.9476719692193	208.61192436615238
7.628787555301809	773.7887532535742	782.0986766032829	1014.2199321192462	1008.9736011537769	1150.2225418084033	1136.7110660371773	1292.0941186537214	1269.6670538055307	1576.5219254981741	1535.6379389914932	0.2415829775841427	0.22934012031798723	12.00380812428375	210.85497148535796	11.865481433867899	208.42517200749717
7.674754837981857	774.1492092500647	782.4637123227768	1014.7011463459274	1009.4526440283292	1150.7724105541804	1137.2545991942777	1292.7157740528503	1270.2778614861813	1577.2878342916322	1536.3836251061844	0.24158958379358317	0.22934637296049765	11.920964227241711	210.66148927048198	11.78362955303055	208.23457961526583
7.720999096663877	774.5091986193873	782.8282856651239	1015.1818633981695	1009.9311964587854	1151.321769395953	1137.7976300569587	1293.3369084947487	1270.8881565025226	1578.0532043474743	1537.1287817443156	0.2415962700353653	0.2293527013504797	11.838460334292904	210.46406453486998	11.702113795392506	208.04009875131305
7.767522000267617	774.8687128565639	783.192388149516	1015.6620735556271	1010.409248827068	1151.8706079832677	1138.3401484166625	1293.9575109997074	1271.497928056144	1578.8180234795493	1537.8733969769885	0.24160303728153024	0.22935910640789473	11.756293893295151	210.26264756784076	11.620931639543414	207.84168038523057
7.814325227768903	775.227743349897	783.5560111886987	1016.1417669755987	1010.8867913940181	1152.4189158351915	1138.8821439361366	1294.5775704494113	1272.107165212324	1579.5822793475018	1538.6174587243795	0.24160988651598284	0.22936558906393203	11.674462362134364	210.05718805239303	11.540080573950036	207.63927488791524
7.861410468260233	775.5862813796739	783.9191460876758	1016.6209336915358	1011.3638142979187	1152.9666823387176	1139.4236061478596	1295.1970755852492	1272.715856898365	1580.3459594548876	1539.3609547538915	0.24161681873464017	0.22937215026114832	11.592963208495348	209.84763505551382	11.459558096785258	207.4328320233326
7.908779421011744	775.9443181168452	784.2817840423944	1017.0995636115249	1011.840307552993	1153.513896747146	1139.9645244524484	1295.8160150065864	1273.3239919018988	1581.109051147251	1540.1038726782745	0.24162383494557682	0.22937879095360672	11.511793909923654	209.63393702320172	11.379361715986306	207.22230094269617
7.956433795532517	776.3018446217062	784.6439161384255	1017.5776465167685	1012.3162610479022	1154.0605481784614	1140.5048881170535	1296.4343771690435	1273.9315588691888	1581.8715416102023	1540.8461999537435	0.2416309361691768	0.22938551210701716	11.43095195371643	209.4160417719686	11.299488949085571	207.0076301760273
8.004375311632296	776.6588518425426	785.0055333496163	1018.05517206003	1012.7916645442051	1154.606625613672	1141.0446862737226	1297.0521503827283	1274.5385463033954	1582.6334178674495	1541.5879238780537	0.2416381234382851	0.22939231469888324	11.3504348368715	209.19389648269862	11.219937323230624	206.7887676266546
8.052605699483543	777.0153306142809	785.3666265367402	1018.5321297640809	1013.2665076748214	1155.1521178951527	1141.5839079177667	1297.6693228104737	1275.1449425628416	1583.3946667788346	1542.3290315885754	0.24164539779836047	0.22939919971864609	11.27024006600368	208.96744769153884	11.14070437510054	206.56566056233714
8.101126699683881	777.3712716571023	785.7271864461172	1019.0085090201052	1013.7407799424532	1155.697013724939	1142.122541906078	1298.285882466024	1275.7507358592284	1584.1552750383103	1543.0695100603182	0.24165276030763208	0.22940616816783002	11.190365157201086	208.7366412821284	11.061787650714905	206.33825560691184
8.149940063318896	777.7266655750565	786.0872037082281	1019.4842990861056	1014.214470718008	1156.2413016630276	1142.660576955451	1298.9018172122264	1276.3559142558586	1584.9152291719247	1543.8093461039552	0.24166021203725663	0.2294132210601948	11.110807636163372	208.50142248085467	10.983184705595704	206.10649873595685
8.199047552025359	778.0815028546546	786.4466688363121	1019.9594890852854	1014.6875692389958	1156.7849701256462	1143.19800164088	1299.5171147591923	1276.9604656658264	1585.6745155357714	1544.54852636382	0.24166775407147814	0.22942035942188432	11.031565037963446	208.26173584655044	10.90489310452358	205.87033526645973
8.248450938054788	778.4357738634413	786.8055722249416	1020.4340680044043	1015.160064607904	1157.3280073835	1143.7348043938246	1300.1317626624289	1277.564377850182	1586.4331203139072	1545.287037315865	0.24167538750778894	0.22942758429157997	10.952634907020183	208.0175252626359	10.826910421532375	205.62970984939602
8.298152004337403	778.789468848556	787.1639041485862	1020.9080246921238	1015.6319457905582	1157.8704015600024	1144.2709735004687	1300.7457483209619	1278.1676384160835	1587.1910295162559	1546.0248652656155	0.24168311345709484	0.22943489672065664	10.874014797076597	207.76873393103597	10.749234239883663	205.3845664638211
8.348152544546481	779.1425779352771	787.5216547601616	1021.3813478573329	1016.1032016144657	1158.412140629487	1144.806497099956	1301.3590589754308	1278.770234814926	1587.9482289764899	1546.761996346092	0.24169093304387898	0.22944229777333816	10.795702271101618	207.51530436251778	10.671862151939422	205.1348484066839
8.398454363163072	779.4950911255437	787.8788140895525	1021.8540260674444	1016.5738207671288	1158.953212415389	1145.3413631825947	1301.9716817061553	1279.3721543404365	1588.7047043498694	1547.4984165156952	0.24169884740637132	0.2294497885268563	10.717694901240975	207.25717836958938	10.594791759147483	204.8804982865404
8.449059275541144	779.8469982964697	788.2353720421321	1022.3260477466872	1017.0437917943575	1159.493604588422	1145.8755595880614	1302.583603431194	1279.973384126771	1589.4604411110802	1548.2341115560967	0.24170685769671668	0.22945737007161215	10.639990268753536	206.9942970580305	10.51802067196877	204.62145801473525
8.49996910797308	780.1982891988288	788.5913183972481	1022.7974011743618	1017.513103098538	1160.0333046647108	1146.4090740035583	1303.1948109043617	1280.5739111465573	1590.2154245520221	1548.9690670700659	0.24171496508114854	0.22946504351133812	10.562585963960373	206.72660081880167	10.441546509797263	204.3576687973109
8.551185697755594	780.5489534555369	788.9466428067116	1023.2680744830931	1017.981742936909	1160.5723000039309	1146.9418939619768	1303.8052907132467	1281.173722208952	1590.9696397795974	1549.7032684793126	0.24172317074016278	0.22947280996326427	10.485479586164729	206.45402931977878	10.365366900927256	204.08907112738234
8.602710893256043	780.8989805601012	789.3013347932448	1023.7380556570448	1018.4496994197906	1161.1105778073957	1147.474006840013	1304.415029277179	1281.7728039576366	1591.723071713445	1550.4367010222654	0.2417314758686943	0.229480670558283	10.408668743577437	206.17652149652713	10.289479482480601	203.81560477611492
8.654546553979111	781.2483598750645	789.6553837489347	1024.2073325301294	1018.916960508814	1161.6481251161467	1148.0053998562855	1305.0240128451953	1282.371142868822	1592.475705083673	1551.1693497518554	0.24173988167629387	0.22948862644112034	10.332151053322377	205.89401554557844	10.213881900355773	203.53720878524473
8.706694550633951	781.5970806304235	790.0087789336492	1024.6758927841863	1019.3835140151197	1162.1849288090089	1148.5360600694114	1305.6322274939726	1282.968725249211	1593.227524428548	1551.9011995332555	0.2417483893873124	0.22949667877050522	10.25592414132916	205.60644891456468	10.138571809144196	203.25382145744516
8.759156765201672	781.9451319220346	790.3615094734495	1025.143723947146	1019.8493475975375	1162.7209756006262	1149.0659743760737	1306.2396591257366	1283.5655372339447	1593.9785140921704	1552.6322350416008	0.24175700024108096	0.22950482871934424	10.179985642254906	205.3137582935451	10.06354687213934	202.96538034948753
8.811935091003267	782.2925027099958	790.7135643589763	1025.6108133911682	1020.314448760748	1163.2562520394736	1149.5951295090622	1306.8462934661482	1284.161564784525	1594.7286582221109	1553.362440759682	0.24176571549209827	0.2295130774748964	10.104333199462417	205.01587960647885	9.98880476118211	202.67182226167643
8.865031432767935	782.6391818170142	791.0649324438175	1026.077148330759	1020.7788048534156	1163.7907445058474	1150.1235120352846	1307.4521160621634	1284.756793686707	1595.4779407670228	1554.0918009756053	0.24177453641021865	0.22952142623895225	10.028964464989258	204.71274800322135	9.914343156673567	202.37308323034085
8.918447706701835	782.985157926757	791.415602442864	1026.5427158208743	1021.2424030663126	1164.3244392098363	1150.65110835377	1308.0571122798751	1285.3512095483775	1596.2263454742388	1554.82029978044	0.2417834642808403	0.22952987622801133	9.953877099416786	204.40429784927983	9.840159747507641	202.06909851895762
8.972185840557227	783.3304195821743	791.7655629306382	1027.007502754986	1021.7052304304063	1164.8573221892566	1151.177904693632	1308.6612673023164	1285.9447977973973	1596.9738558873166	1555.5479210658198	0.24179250040510075	0.22953842867346747	9.879068771841048	204.09046271711122	9.76625223098199	201.75980260866345
9.02624777370205	783.674955183815	792.1148023396106	1027.4714958631432	1022.1672738149394	1165.3893793075795	1151.7038871120235	1309.2645661272547	1286.5375436794288	1597.720455343579	1556.2746485215328	0.24180164610006996	0.22954708482179043	9.80453715988915	203.77117537835147	9.692618312832565	201.44512919065892
9.080635457189915	784.0187529881158	792.4633089584939	1027.93468171	1022.6285199254776	1165.920596251825	1152.22904149206	1309.8669935649507	1287.1294322557344	1598.4661269716125	1557.0004656330761	0.2418109026989491	0.22955584593471598	9.73027994955919	203.44636779275606	9.619255707055345	201.12501115517807
9.135350853830497	784.3618011056717	792.8110709305167	1028.3970466928229	1023.0889553019381	1166.4509585304313	1152.7533535407172	1310.4685342358903	1287.7204484009453	1599.210853688739	1557.7253556791793	0.24182027155126942	0.2295647132894331	9.656294835209337	203.1159710995562	9.546162135913619	200.79938058319385
9.190395938260405	784.7040874994881	793.1580762516793	1028.8585770394775	1023.548566316597	1166.9804514711045	1153.2768087867103	1311.0691725684972	1288.3105768008108	1599.9546181984595	1558.4493017293041	0.2418297540230968	0.2295736881787758	9.582579519492356	202.7799156080291	9.473335329901602	200.46816873768694
9.245772697014415	785.0455999832129	793.50431276899	1029.3192588063896	1024.0073391720723	1167.5090602186385	1153.7993925783462	1311.6688927968116	1288.8998019499204	1600.6974029878666	1559.172286641114	0.24183935149723518	0.22958277191141888	9.509131713390161	202.43813078978565	9.400773027711693	200.13130605439073
9.301483128597186	785.3863262193546	793.8497681786846	1029.7790778764927	1024.4652598992898	1168.0367697327229	1154.3210900813558	1312.2676789581587	1289.488108149403	1601.4391903250407	1559.8942930579226	0.24184906537343578	0.22959196581207272	9.435949136006457	202.09054526593536	9.328472976068952	199.7887221306446
9.357529243555355	785.7262537174614	794.1944300244139	1030.238019957129	1024.922314355409	1168.563564785698	1154.8418862766857	1312.8655148907574	1290.075479504583	1602.1799622563822	1560.6153034060876	0.24185889706860686	0.2296012712216835	9.363029514606751	201.73708679922856	9.25643292980385	199.44034571762313
9.413913064550128	786.0653698323086	794.5382856954287	1030.6960705779586	1025.378488221752	1169.0894299603208	1155.361765958292	1313.462384231344	1290.6618999226407	1602.9197006039592	1561.3352998924106	0.24186884801702685	0.22961068949763516	9.290370584618358	201.37768228561617	9.18465065177952	199.08610471099382
9.47063662643026	786.4036617620399	794.8813224247303	1031.1532150888181	1025.833767001683	1169.6143496474765	1155.8807137308822	1314.058270412736	1291.247353110215	1603.658386962786	1562.0542645014793	0.24187891967056138	0.22962022201395327	9.217970089424853	201.01225774092018	9.113123912742594	198.72592613840243
9.527701976305488	786.7411165462989	795.2235272872027	1031.609438657565	1026.288136018479	1170.1383080438738	1156.3987140076442	1314.6531566613776	1291.8318225709927	1604.3960026980858	1562.7721789929844	0.24188911349888043	0.22962987016151104	9.145825780466112	200.64073829411063	9.041850491403238	198.35973615283729
9.585111173620431	787.0777210643436	795.5648871977318	1032.064726267904	1026.741580413173	1170.6612891497223	1156.9157510079535	1315.247025994868	1292.4152916032754	1605.1325289425308	1563.4890248990218	0.24189943098968075	0.2296396353482405	9.073935417103712	200.26304817543132	8.970828174293274	197.9874600210751
9.642866290228868	787.413462033129	795.905388909292	1032.5190627171758	1027.1940851423697	1171.1832767663657	1157.4318087550407	1315.8398612194437	1292.9977432975056	1605.867946593428	1564.2047835213375	0.24190987364891003	0.22964951899934413	9.002296766626387	199.87911070740665	8.900054755788005	197.60902211398934
9.700969410468568	787.748326005381	796.2450190110236	1032.9724326141343	1027.6456349760442	1171.7042544939118	1157.9468710736505	1316.4316449274518	1293.57916053378	1606.6022363099046	1564.9194359285718	0.2419204430009948	0.22965952255750874	8.930907604139065	199.48884829328745	8.829528038002536	197.22434589645127
9.75942263123647	788.0822993676351	796.5837639262753	1033.4248203766854	1028.0962144953035	1172.224205728806	1158.4609215876546	1317.0223594947702	1294.1595259793162	1607.3353785100198	1565.632962953441	0.2419311405890684	0.229669647483125	8.859765712559238	199.09218240753398	8.759245830762666	196.8333539168816
9.818228062064373	788.4153683382675	796.9216099106403	1033.8762102296162	1028.5458080901385	1172.7431136614116	1158.9739437176568	1317.6119870782286	1294.7388220859114	1608.0673533678905	1566.3453451899131	0.24194196797520584	0.22967989525450574	8.788868882582392	198.68903358568787	8.689205951590338	196.4359677975881
9.877387825195074	788.7475189654912	797.2585430499538	1034.32658620228	1028.9943999571349	1173.26096127353	1159.4859206785559	1318.2005096129706	1295.3170310873538	1608.7981408107432	1567.0565629903322	0.2419529267406599	0.22969026736811196	8.718214912569238	198.27932141243946	8.619406225585408	196.03210822315305
9.936904055658934	789.0787371253396	797.5945492582842	1034.7759321262718	1029.4419740971723	1173.7777313359184	1159.9968354770886	1318.7879088098075	1295.8941349968165	1609.5277205159596	1567.766596462524	0.24196401848609922	0.22970076533877495	8.64780160859118	197.86296451257658	8.549844485454742	195.62169493109104
9.996778901350961	789.4090085196245	797.9296142758914	1035.2242316330717	1029.8885143130879	1174.2934064057645	1160.5066709093462	1319.3741661525346	1296.4701156042206	1610.2560719080766	1568.4754254668603	0.2419752448318508	0.2297113906999307	8.577626784295717	197.43988053896464	8.480518571430366	195.20464670087676
10.05701452310831	789.7383186738684	798.2637236671654	1035.6714681516564	1030.334004207318	1174.8079688241396	1161.0154095582582	1319.9592628952123	1297.0449544735613	1610.9831741557523	1569.1830296132935	0.2419866074181454	0.2297221450038473	8.507688260924624	197.0099861623312	8.411426331222174	194.78088134268182
10.117613094788254	790.06665293522	798.5968628185453	1036.1176249060945	1030.7784271795144	1175.3214007134204	1161.5230337910507	1320.5431800594263	1297.6186329402128	1611.7090061687045	1569.889388258355	0.24199810790536558	0.22973302982186142	8.437983867250296	196.57319706023554	8.342565619996094	194.35031568730483
10.178576803346665	790.3939964703419	798.929016936411	1036.5626849131083	1031.2217664241325	1175.8336839746862	1162.0295257566781	1321.1258984315116	1298.1911321082	1612.4335465946099	1570.594480502126	0.24200974797429722	0.2297440467446171	8.368511439526628	196.12942790595116	8.273934300330438	193.91286557528656
10.239907848916916	790.7203342632791	799.2601710449546	1037.00663097961	1031.6640049279922	1176.3448002850798	1162.534867383224	1321.7073985597467	1298.7624328474378	1613.1567738159663	1571.2982851851675	0.24202152932638563	0.22975519738230604	8.299268821436272	195.67859235635842	8.205530242119494	193.4684458441916
10.301608444889292	791.0456511132982	799.5903099840251	1037.4494457002083	1032.1051254678102	1176.854731095144	1163.0390403752672	1322.2876607515107	1299.3325157909367	1613.8786659469206	1572.0007808854116	0.2420334536839911	0.22976648336491148	8.23025386408517	195.22060304274783	8.137351322615359	193.0169703201973
10.363680817990868	791.3699316327127	799.9194184069584	1037.891111454698	1032.545110607716	1177.3634576261334	1163.5420262112375	1322.8666650704256	1299.9013613319937	1614.599200830074	1572.7019459150422	0.24204552279065247	0.22977790634245646	8.161464425946178	194.75537155760685	8.069395426353367	192.55835180508438
10.426127208365882	791.6931602446726	800.2474807783681	1038.3316104055036	1032.9839426967199	1177.8709608672823	1164.043806140715	1323.4443913334433	1300.4689496213232	1615.3183560332245	1573.401758317301	0.2420577384113513	0.22978946798525252	8.09289837277538	194.2828084434732	8.001660445061134	192.09250206462457
10.488949869656532	792.0153211809406	800.5744813719296	1038.7709244951116	1033.4216038661743	1178.377221573057	1164.5443611817252	1324.0208191079182	1301.0352605641867	1616.0361088460982	1574.1001958632974	0.24207010233277979	0.22980116998415634	8.024553577646657	193.80282318187528	7.934144277707674	191.61933181830682
10.552151069084381	792.336398479638	800.9004042681261	1039.209035443466	1033.8580760271934	1178.8822202603694	1165.0436721179847	1324.5959277086413	1301.600273817467	1616.7524362770337	1574.7972360487538	0.24208261636361292	0.2298130140508237	7.956427920858914	193.31532418110874	7.866844830410628	191.13875072737574
10.615733087532126	792.6563759829685	801.22523335198	1039.645924745339	1034.293340868052	1179.3859372057618	1165.5417194961324	1325.1696961948403	1302.1639687867253	1617.4673150496271	1575.4928560907338	0.24209528233478275	0.22982500191797056	7.888519289930628	192.82021876508952	7.799760016414439	190.6506673830736
10.679698219625935	792.9752373349165	801.5489523107537	1040.0815736676689	1034.7273798515503	1179.8883524425635	1166.038483622916	1325.7421033671487	1302.7263246232176	1618.1807215993467	1576.1870329243213	0.2421081020997584	0.2298371353396388	7.820825579521625	192.31741316034459	7.732887756026685	190.1549892942421
10.744048773818252	793.2929659789208	801.8715446316277	1040.5159632468722	1035.160174212353	1180.3894457580088	1166.5339445623572	1326.313127764538	1303.2873202208789	1618.8926320701012	1576.8797431992693	0.24212107753482656	0.22984941609146042	7.753344691436723	191.80681248469045	7.6662259766362695	189.65162287667044
10.808787072471103	793.6095451555238	802.1929935993538	1040.9490742861253	1035.591704954301	1180.8891966903338	1167.0280821328834	1326.8827476612219	1303.8469342132792	1619.6030223107803	1577.5709632766097	0.24213421053937992	0.22986184597092965	7.686074534562067	191.2883207349514	7.5997726126097405	189.14047344002756
10.87391545193992	793.9249578999938	802.5132822938824	1041.3808873526152	1036.0219528476875	1181.3875845258303	1167.5208759044237	1327.4509410635183	1304.4051449705382	1620.3118678717447	1578.260669225223	0.2421475030362047	0.22987442679767656	7.619013024874221	190.76184077528887	7.533525605329487	188.62144517686102
10.93943626265785	794.2391870399274	802.8323935879672	1041.8113827747677	1036.4508984265142	1181.8845882958813	1168.0123051954843	1328.0176857066917	1304.9619305962174	1621.0191440012934	1578.9488368183797	0.24216095697177595	0.22988716041374568	7.552158085347401	190.22727432395914	7.467482903100972	188.09444114938378
11.00535186922059	794.5522151928158	803.1503101447381	1042.2405406394319	1036.8785219857082	1182.3801867739462	1168.502349070175	1328.5829590517376	1305.5172689241635	1621.724825642073	1579.6354415302283	0.24217457431655207	0.2299000486838749	7.485507645924372	189.6845219405659	7.401642461132724	187.5593632773962
11.071664650471687	794.8640247635951	803.4670144152552	1042.6683407890457	1037.304803578313	1182.8743584725296	1168.9909863352204	1329.1467382821545	1306.0711375153298	1622.4288874274614	1580.3204585322571	0.2421883570652798	0.22991309349578265	7.419059643581932	189.13348301549559	7.3360022415545245	187.01611232711002
11.138376999588447	795.1745979421695	803.7824886360341	1043.094762818772	1037.7297230126553	1183.3670816401125	1169.4781955369313	1329.7090003006726	1306.6235136545604	1623.1313036779131	1581.0038626897162	0.24220230723729574	0.2299262967604543	7.352812022141734	188.57405575437588	7.270560213302815	186.46458789648023
11.205491324168262	795.4839167008978	804.0967148265397	1043.5197860735877	1038.1532598494632	1183.8583342580382	1169.9639549581361	1330.2697217259338	1307.174374347329	1623.832048397242	1581.6856285579856	0.2422164268768369	0.22993966041243713	7.286762732357602	188.00613716759835	7.205314352142523	185.90468840440735
11.273010046315514	795.7919627920705	804.4096747866652	1043.943389645367	1038.5753933989793	1184.34809403739	1170.4482426150973	1330.828878889165	1307.7236963164628	1624.531095268904	1582.3657303789319	0.24223071805335386	0.22995318641013426	7.2209097318645945	187.4296230566979	7.1402626406325	185.33631107700057
11.340935602728974	796.0987177453434	804.721350094171	1044.365552369907	1038.9961027180182	1184.8363384158054	1170.9310362543713	1331.3864478307826	1308.2714559988062	1625.2284176521916	1583.0441420771913	0.2422451828618281	0.22996687673610447	7.155250985082603	186.8444080002664	7.075403068070955	184.7593519348593
11.409270444789758	796.4041628651561	805.0317221021077	1044.786252823942	1039.4153666070076	1185.3230445542808	1171.4123133496578	1331.942404296984	1308.8176295418698	1625.9239885784275	1583.7208372564403	0.24225982342309207	0.22998073339736835	7.0897844632927445	186.25038534292253	7.010733630528193	184.17370578148984
11.478017038649782	796.7082792281187	805.3407719362062	1045.2054693221166	1039.833163606996	1185.8081893339283	1171.8920510986	1332.4967237362932	1309.3621928004327	1626.6177807470915	1584.3957891956109	0.2422746418841557	0.22999475842571368	7.024508144548236	185.64744718073052	6.946252330755669	183.57926618834608
11.547177865320764	797.0110476803706	805.6484804922417	1045.6231799139264	1040.2494719966235	1186.2917493527036	1172.3702264195556	1333.0493812960683	1309.905121333108	1627.3097665219186	1585.0689708450693	0.24228964041853543	0.2300089538780072	6.959420013603449	185.0354843470268	6.881957178144148	182.9759254816745
11.616755420763786	797.3124488349112	805.9548284333684	1046.0393623806262	1040.6642697890597	1186.7737009220893	1172.8468159483284	1333.600351818971	1310.4463903988726	1627.999917926941	1585.7403548227473	0.24230482122658936	0.23002332183651383	6.894518061999406	184.41438640133129	6.817846188781914	182.36357473119278
11.686752215979308	797.61246306891	806.2597961874324	1046.4539942321144	1041.077534728921	1187.254020063764	1173.3217960348795	1334.1496098394073	1310.9859749535676	1628.68820664251	1586.4099134102464	0.2423201865358532	0.2300378644092137	6.829800287963735	183.78404161406797	6.753917385385648	181.74210373556707
11.75717077709787	797.911070520977	806.563363944249	1046.8670527037689	1041.4892442891398	1187.7326825062087	1173.7951427399848	1334.6971295799174	1311.523849646345	1629.3746040012493	1587.0776185488817	0.24233573860138677	0.23005258373012571	6.765264696367012	183.14433695244952	6.690168797233127	181.11140100788907
11.82801364547121	798.208251088414	806.8655116528564	1047.2785147532625	1041.899375667811	1188.2096636812985	1174.2668318318686	1335.2428849475339	1312.0599888160918	1630.0590809839803	1587.7434418356954	0.24235147970611792	0.230067481959639	6.700909298773695	182.49515806869022	6.626598460210516	180.47135376383085
11.899283377763982	798.5039844244354	807.166219018741	1047.6883570573411	1042.307905785003	1188.6849387208497	1174.7368387828003	1335.786849530103	1312.5943664878098	1630.7416082156021	1588.4073545194242	0.24236741216119567	0.2300825612848434	6.636732113380276	181.83638928472647	6.563204416765984	179.82184790744213
11.970982546046038	798.7982499353595	807.465465501034	1048.0965560085679	1042.714811279534	1189.1584824531317	1175.2051387656538	1336.3289965925637	1313.1269563689584	1631.4221559609248	1589.0693274964262	0.2423835383063468	0.23009782391986888	6.5727311649625335	181.1679135778395	6.499984715860592	179.1627680163656
12.043113737885237	799.091026777768	807.7632303096735	1048.503087712027	1043.1200685057127	1189.6302693993387	1175.6717066504268	1336.8692990731836	1313.65773184575	1632.1006941204528	1589.729331306551	0.24239986051023796	0.23011327210622312	6.508904484918276	180.4896125678206	6.436937412995576	178.49399732929305
12.115679556440844	799.3822938556464	808.0594924025509	1048.9079279820112	1043.523653530055	1190.1002737700342	1176.1365170007352	1337.4077295797683	1314.1866659794289	1632.7771922261402	1590.3873361289927	0.24241638117083958	0.23012890811314263	6.445250111190035	179.801366501546	6.374060570145048	177.81541773083154
12.188682620557461	799.6720298174804	808.3542304826099	1049.3110523386492	1043.9255421279493	1190.568469461543	1176.5995440702527	1337.9442603858097	1314.7137315024788	1633.4516194370754	1591.0433117780633	0.24243310271579782	0.2301447342379399	6.381766088305085	179.10305424011312	6.311352255778729	177.12690973846475
12.26212556485955	799.9602130533412	808.6474229949371	1049.712436004527	1044.3257097803094	1191.034830052328	1177.0607617991375	1338.4788634266226	1315.2389008148261	1634.123944535152	1591.6972276989607	0.24245002760281045	0.23016075280635975	6.318450467318144	178.3945532430953	6.248810544829212	176.42835248736083
12.336011039846525	800.2468216919212	808.9390481238013	1050.1120539012456	1044.724131670168	1191.4993287993009	1177.5201438103934	1339.0115102954076	1315.7621459799673	1634.7941359206577	1592.3490529634523	0.2424671583200068	0.23017696617293912	6.255301305771354	177.6757395537279	6.186433518661943	175.71962371640257
12.41034171198835	800.5318335975583	809.2290837896829	1050.509880645969	1045.1207826792606	1191.96193863412	1177.9776634062218	1339.5421722393019	1316.2834387210914	1635.4621616078502	1592.9987562655483	0.24248449738633238	0.23019337672137272	6.192316667745217	176.94648778578267	6.124219265087049	175.0005997538101
12.485120263821853	800.815226367215	809.5175076462561	1050.905890547914	1045.5156373845505	1192.4226321594342	1178.4332935643104	1340.0708201553705	1316.8027504171284	1636.1279892204607	1593.6463059171	0.24250204735194378	0.23020998686488067	6.129494623798564	176.2066711075895	6.062165878302039	174.2711555020942
12.560349394047481	801.0969773274411	809.8042970773554	1051.3000576048255	1045.9086700547377	1192.881381645097	1178.8870069341035	1340.5974245865652	1317.3200520987855	1636.791585987168	1594.291669843376	0.24251981079859855	0.23022679904658486	6.066833250973104	175.45616122792126	6.000271458953648	173.53116442481405
12.63603181762671	801.3770635312942	810.0894291939028	1051.6923554994	1046.2998546467222	1193.3381590243357	1179.3387758330246	1341.1219557176391	1317.8353144445252	1637.4529187370158	1594.9348155785772	0.24253779034006134	0.23024381573988717	6.004330632766141	174.69482838045224	5.938534114042341	172.7804985299299
12.712170265880024	801.6554617552375	810.3728808308065	1052.0827575956798	1046.6891648020314	1193.7929358898857	1179.788572242658	1341.6443833710168	1318.3485077765054	1638.1119538947848	1595.5757102613086	0.24255598862250755	0.23026103944885412	5.941984859133299	173.92254130871152	5.876951956955054	172.01902835589135
12.78876748658549	801.9321484960036	810.6546285438302	1052.471236935409	1047.0765738432142	1194.2456834900809	1180.236367804899	1342.164677002625	1318.85960205648	1638.7686574763138	1596.2143206300077	0.2425744083249367	0.23027847270860702	5.879794026472155	173.13916725144372	5.81552310745883	171.24662295702728
12.865826244077915	802.207099967428	810.9346486064317	1052.8577662343537	1047.4620547702	1194.6963727249106	1180.68213381806	1342.6828056976797	1319.3685668816581	1639.4229950837798	1596.850613018318	0.24259305215958898	0.23029611808571518	5.8177562376249625	172.3445719270385	5.754245691684446	170.4631498880044
12.943349319348618	802.4802920972522	811.212917006568	1053.2423178785864	1047.8455802566173	1195.14497414203	1181.1258412329391	1343.1987381664305	1319.8753714805175	1640.0749319009215	1597.484553350426	0.24261192287236777	0.23031397817859706	5.7558696018359115	171.5386195172905	5.693117842090942	169.66847518784925
13.0213395101458	802.7517005238925	811.4894094434695	1053.6248639207265	1048.2271226460741	1195.5914579327318	1181.5674606488435	1343.7124427398564	1320.3799847085745	1640.7244326882114	1598.116107136333	0.2426310232432685	0.23033205561792547	5.694132234794779	170.7211726536334	5.632137697505641	168.86246336632757
13.099799631075467	803.021300593184	811.7641013243882	1054.0053760761548	1048.6066539484116	1196.0357939278842	1182.006962309585	1344.2238873653316	1320.882375044121	1641.3714617779926	1598.7452394671018	0.24265035608681437	0.23035035306703758	5.632542258614194	169.89209240078344	5.571303403114143	168.04497738814098
13.178732513703073	803.2890673550874	812.0369677613057	1054.3838257191815	1048.9841458359076	1196.477951593819	1182.4443160994238	1344.7330396022323	1321.3825105839055	1642.015983069553	1599.3719150100314	0.2426699242524937	0.2303688732223512	5.5710978018069	169.0512382404413	5.51061311041849	167.21587865639594
13.258141006655675	803.554975560364	812.3079835676167	1054.760183879178	1049.3595696394507	1196.917900028182	1182.8794915389758	1345.2398666175068	1321.880359038779	1642.657960024148	1599.9960980037986	0.24268973062520777	0.23038761881378753	5.509796999263017	168.19846805516863	5.450064977236252	166.375026997237
13.338027975724735	803.8189996572199	812.5771232547723	1055.1344212366687	1049.7328963446696	1197.355607955739	1183.312457781076	1345.744335181195	1322.3758877292878	1643.297355659976	1600.6177522535347	0.242709778125722	0.23040659260519653	5.448637992320073	167.33363811435993	5.389657167753285	165.52228064544033
13.418396303969553	804.0811137879228	812.8443610289048	1055.506508119395	1050.104096588037	1197.7910437241528	1183.7431836066132	1346.2464116619187	1322.8690635812393	1643.9341325471141	1601.2368411258756	0.24273006971112412	0.23042579739479094	5.38761892873481	166.45660305779893	5.329387852496438	164.65749622840667
13.49924889182131	804.341291785379	813.1096707874048	1055.8764144983268	1050.4731406529218	1198.224175299702	1184.1716374203063	1346.7460620223064	1323.3598531212065	1644.568252802382	1601.8533275439388	0.2427506083752874	0.23044523601558542	5.3267379626131515	165.56721587709035	5.269255208268987	163.7805287478841
13.580588657187745	804.5995071696794	813.3730261154735	1056.2441099836396	1050.8399984656048	1198.6549702629623	1184.597787246446	1347.2432518143814	1323.8482224719912	1645.199678084164	1602.4671739822552	0.24277139714934154	0.23046491133584168	5.265993254520254	164.66532790273777	5.209257418261586	162.89123156733694
13.662418535558457	804.8557331446219	813.6344002826467	1056.6095638206637	1051.2046395912703	1199.0833958044577	1185.0216007246047	1347.737946174918	1324.3341373480564	1645.8283695871892	1603.078342461667	0.24279243910215118	0.23048482625951774	5.205382971424115	163.75078878639033	5.149392671994974	161.98945639427984
13.744741480110864	805.1099425941861	813.8937662392758	1056.9727448857727	1051.5670332299367	1199.5094187202496	1185.4430451052858	1348.2301098207195	1324.8175630508897	1646.4542880372364	1603.686794544146	0.24281373734079362	0.23050498372672482	5.14490528670467	162.8234464842826	5.089659165329067	161.07505326418323
13.827560461816718	805.3621080789898	814.1510966129847	1057.3336216822547	1051.9271482123668	1199.9330054075	1185.8620872455494	1348.7197070438863	1325.2984644643454	1647.0773936858097	1604.2924913275883	0.24283529501105452	0.23052538671419157	5.084558380160161	161.88314724093652	5.030055100463869	160.1478705239133
13.910878469549415	805.6122018327001	814.4063637050878	1057.6921623361272	1052.2849529959262	1200.3541218599778	1186.2786936045763	1349.20670170701	1325.7768060499209	1647.697646304742	1604.8953934405329	0.2428571152979206	0.2305460382357318	5.024340438032596	160.9297355732706	4.970578685966757	159.2077548163943
13.9946985101918	805.8601957584236	814.6595394869792	1058.048334591925	1052.6404156604126	1200.7727336635369	1186.692830239212	1349.6910572383379	1326.2525518420048	1648.3150051807609	1605.4954610368516	0.24287920142608171	0.23056694134272115	4.964249653003208	159.9630542534578	4.911228136774298	158.25455106361187
14.079023608744702	806.1060614250515	814.9105955964848	1058.4021058084359	1052.9935039038337	1201.188805991534	1187.1044627994436	1350.172736626878	1326.7256654430603	1648.9294291099877	1606.0926537903615	0.24290155666044277	0.23058809912457764	4.904284224189723	158.98294429155067	4.852001674182247	157.28810244976194
14.163856808436103	806.3497700635801	815.1595033341856	1058.7534429544057	1053.3441850381591	1201.6023036002173	1187.513556523854	1350.651702417467	1327.1961100187805	1649.5408763923913	1606.6869308894081	0.24292418430663912	0.23060951470924987	4.844442357182743	157.98924491991056	4.792897525880107	156.30825040541822
14.24920117083096	806.5912925633924	815.4062336597007	1059.1023126041987	1053.6924259850177	1202.013190824061	1187.9200762350185	1351.1279167057842	1327.6638482931828	1650.1493048261818	1607.2782510313775	0.2429470877115602	0.23063119126371467	4.784722264055745	156.9817935760948	4.733913925976594	155.31483459100127
14.335059775941703	806.830599468512	815.6507571879462	1059.4486809334214	1054.03819327137	1202.4214315710649	1188.3239863348715	1351.6013411333229	1328.1288425436676	1650.7546717021596	1607.8665724171706	0.2429702702638786	0.2306531319944749	4.725122163372362	155.9604258853651	4.675049114984176	154.30769287937437
14.421435722339384	807.0676609738163	815.89304418535	1059.792513714497	1054.381453025125	1202.8269893179995	1188.7252508000115	1352.0719368823081	1328.5910545960191	1651.3569337979934	1608.4518527456069	0.24299373539459146	0.23067534014807142	4.665640280179105	154.92497564322548	4.616301339815436	153.28666133838124
14.50833212726552	807.3024469212197	816.1330645660389	1060.1337763122083	1054.7221709707283	1203.2298271056131	1189.1238331769785	1352.5396646705678	1329.0504458193655	1651.9560473724553	1609.0340492077867	0.24301748657756114	0.23069781901159545	4.606274846066299	153.87527479990968	4.5576688538712915	152.2515742162068
14.595752126744532	807.5349267958246	816.3707878879915	1060.4724336791946	1055.0603124247034	1203.6299075337947	1189.5196965774808	1353.0044847463603	1329.5069771210922	1652.5519681595986	1609.6131184813976	0.24304152733007103	0.23072057191321368	4.547024099151713	152.8111534412019	4.4991499169882445	151.20226392202312
14.683698875697011	807.765069722033	816.6061833491542	1060.8084503514076	1055.395842291153	1204.0271927566846	1189.9128036735729	1353.4663568831452	1329.9606089417002	1653.1446513628719	1610.1890167249574	0.24306586121338478	0.23074360222269544	4.487886284147862	151.7324397736811	4.440742795522965	150.13856101129204
14.772175548053516	807.9928444596338	816.8392197835288	1061.1417904435332	1055.7287250572256	1204.4216444777564	1190.3031166928047	1353.925240374317	1330.4113012496318	1653.7340516491965	1610.7616995720216	0.24309049183331155	0.23076691335195149	4.428859652329265	150.63896010493045	4.3824457623213675	149.06029416655656
14.861185336869132	808.2182193998405	817.0698656572148	1061.4724176443542	1056.0589247885264	1204.813223944827	1190.6905974132999	1354.3810940278715	1330.859013536022	1654.3201231429568	1611.3311221253061	0.24311542284078608	0.23079050875557558	4.369942461567007	149.53053882694803	4.3242570967413485	147.9672901807935
14.95073145443871	808.4411625613126	817.2980890644326	1061.800295212094	1056.3864051245046	1205.2018919450506	1191.075207158817	1354.8338761610441	1331.3037048094322	1654.902819419964	1611.897238950787	0.24314065793244757	0.23081439193139922	4.311132976402405	148.40699839993613	4.266175084731003	146.8593739416683
15.040817132412794	808.6616415861288	817.523857723498	1062.1253859697003	1056.7111292737864	1205.5876087998452	1191.456906793747	1355.283544594882	1331.7453335905104	1655.4820935013456	1612.46000407172	0.2431662008512336	0.23083856642104741	4.252429468011542	147.26815933271428	4.208198018810435	145.73636841250118
15.131445621914246	808.8796237357327	817.7471389727724	1062.4476523000974	1057.033060009472	1205.9703343597832	1191.8356567180747	1355.7300566487736	1332.1838579066166	1656.0578978473818	1613.0193709626178	0.24319205538697752	0.23086303581050757	4.193830214264381	146.11384016656666	4.150324198092676	144.59809461518307
15.222620193655578	809.0950758868428	817.9678997665713	1062.7670561413895	1057.3521596643895	1206.3500279994346	1192.2114168622866	1356.173369134929	1332.6192352863914	1656.6301843512842	1613.5752925431623	0.24321822537701893	0.23088780373070203	4.135333499778426	144.94385745786713	4.092551928368266	143.44437161422684
15.31434413805701	809.3079645273297	818.1861066710475	1063.0835589820324	1057.6683901263114	1206.7266486121666	1192.5841466822496	1356.6134383528117	1333.0514227542878	1657.1989043329254	1614.1277211720762	0.24324471470681655	0.23091287385807346	4.076937615886891	143.75802575875423	4.03487952208161	142.27501649799524
15.406620765365147	809.5182557520518	818.401725860026	1063.3971218559466	1057.9817128331176	1207.1001546048853	1192.9538051540205	1357.0502200835072	1333.4803768250313	1657.7640085324874	1614.6766086409098	0.24327152731057408	0.2309382499151712	4.018640860740561	142.55615760124056	3.9773052983755406	141.0898443609476
15.499453405772549	809.7259152586714	818.6147231108218	1063.7077053376086	1058.2920887679356	1207.4705038927546	1193.3203507686335	1357.4836695840677	1333.9060534980601	1658.3254471040882	1615.2219061678081	0.2432986671718747	0.23096393567125365	3.960441539308704	141.33806347841164	3.9198275831531646	139.8886682872835
15.592845409537835	809.9309083434151	818.8250638000038	1064.0152695370773	1058.599478454215	1207.8376538938362	1193.6837415268214	1357.91374158177	1334.3284082518821	1658.883169609306	1615.763564391182	0.2433261383243191	0.230989934942891	3.9023379633927107	140.10355182611966	3.8624447090805916	138.67129933234537
15.686800147106629	810.133199896823	819.0327128991428	1064.3197740950006	1058.9038419507833	1208.2015615237162	1194.0439349337096	1358.3403902683608	1334.7473960384164	1659.4371250106883	1616.3015333633568	0.24335394485217998	0.23101625159458408	3.844328451752517	138.8524290076748	3.805155015676064	137.43754650678602
15.781321009233178	810.332754399447	819.2376349705133	1064.6211781775626	1059.205138846845	1208.5621831900644	1194.4008879934518	1358.7635692942242	1335.1629712772615	1659.987261665173	1616.8357625441436	0.24338209089105958	0.23104288953938662	3.7864113300438476	137.5844992925122	3.747956849271759	136.18721675578854
15.87641140710273	810.529535917518	819.4397941627593	1064.9194404713935	1059.5033282569384	1208.919474787148	1194.7545572038168	1359.1832317625065	1335.575087849914	1660.533527317456	1617.3662007943483	0.24341058062855958	0.23106985273953617	3.728584930906436	136.29956484006834	3.6908485631183794	134.92011494396138
15.972074772454643	810.7235080985853	819.6391542065378	1065.214519178442	1059.7983688158615	1209.2733916903082	1195.1048985507462	1359.599330223194	1335.9836990939555	1661.07586909331	1617.8927963692477	0.2434394183049578	0.23109714520709634	3.6708475940577046	134.9974256832793	3.633828517447	133.6360438381671
16.06831455770623	810.9146341671175	819.8356784101173	1065.5063720108014	1060.0902186735473	1209.6238887503887	1195.4518675028496	1360.0118166671402	1336.3887577971734	1661.6142334928404	1618.4154969119857	0.2434686082138969	0.2311247710046072	3.6131976662391025	133.67787970707286	3.5768950794199554	132.33480408642208
16.165134236077357	811.1028769200618	820.0293296549394	1065.794956185484	1060.3788354898893	1209.9709202880981	1195.795419005854	1360.420642520026	1336.7902161916272	1662.1485663836625	1618.9342494469088	0.24349815470308217	0.23115273424574373	3.555633501344346	132.34072263364214	3.5200466232872714	131.01619420398492
16.262537301715792	811.2881987223876	820.2200703911618	1066.080228419176	1060.6641764295498	1210.314440088362	1196.1355074770258	1360.825758636298	1337.1880259476893	1662.6788129940594	1619.449000372874	0.243528062174986	0.23118103909598278	3.4981534604503395	130.98574800314964	3.4632815303812094	129.68001055365312
16.36052726982327	811.470561502574	820.4078626331467	1066.3621449229208	1060.9461981566926	1210.6544013945856	1196.4720867995163	1361.2271152930211	1337.582138168001	1663.2049179060327	1619.9596954564543	0.24355833508756697	0.23120968977328268	3.4407559118481004	129.61274715524632	3.4065981891590127	128.3260473276605
16.459107676782416	811.6499267480827	820.5926679549336	1066.6406613967877	1061.2248568297061	1210.990756902909	1196.8051103166918	1361.6246621837129	1337.9725033814125	1663.7268250483357	1620.466279825128	0.24358897795499485	0.23123869054876858	3.3834392311455304	128.22150921286084	3.3499949953093164	126.95409653193201
16.55828208028434	811.8262555007822	820.7744474856629	1066.9157330244757	1061.5001080958589	1211.323458756385	1197.1345308263938	1362.0183484120994	1338.3590715368446	1664.2444776894165	1620.9686979603784	0.24361999534838794	0.23126804574742926	3.326201801265597	126.8118210620014	3.29347035174942	125.56394796608947
16.658054059457015	811.9995083523498	820.953161904977	1067.1873144678889	1061.7719070859287	1211.6524585391287	1197.4603005751674	1362.4081224858385	1338.7417919971192	1664.7578184303193	1621.466893690756	0.2436513918965616	0.23129775974882477	3.2690420125290984	125.38346733464277	3.237022668705322	124.15538920654217
16.758427214994473	812.169645439629	821.1287714383773	1067.45535986166	1062.0402084087789	1211.9777072704069	1197.7823712524316	1362.7939323101762	1339.1206135327218	1665.2667891975098	1621.960810184859	0.24368317228678402	0.23132783698779988	3.211958262743792	123.93623039164231	3.1806503637944843	122.72820558940293
16.859405169286727	812.3366264399657	821.3012358525606	1067.7198228076454	1062.3049661459067	1212.2991553986978	1198.1006939846202	1363.1757251815714	1339.4954843155363	1665.7713312356634	1622.4503899442896	0.24371534126554525	0.2313582819552125	3.154948957263514	122.46989030501572	3.1243518620913164	121.28218019349151
16.960991566550526	812.5004105665025	821.4705144507103	1067.9806563693621	1062.5661338459352	1212.6167527956884	1198.4152193292612	1363.5534477812519	1339.8663519125098	1666.271385100373	1622.9355747965199	0.24374790363933746	0.23138909919867032	3.0980125089972717	120.98422483724426	3.068125596126265	119.81709381923429
17.063190072960847	812.6609565634378	821.6365660677545	1068.2378130663872	1062.8236645190675	1212.9304487502257	1198.7258972690088	1363.9270461687188	1340.2331632792682	1666.766890650795	1623.4163058877039	0.24378086427544357	0.23142029332327554	3.0411473385238423	119.47900942590786	3.011970006014053	118.33272497422877
17.166004376783235	812.818222701263	821.7993490656035	1068.4912448687257	1063.0775106315084	1213.2401919622341	1199.032677205649	1364.296465775216	1340.5958647536995	1667.2577870422565	1623.8925236754546	0.24381422810273828	0.2314518689923855	2.9843518741836306	117.95401716619381	2.955883539538263	116.82884985592682
17.26943818850684	812.972166771957	821.9588213283392	1068.7409031911238	1063.3276240998334	1213.5459305365757	1199.3355079540374	1364.6616513971362	1340.9544020494643	1667.744012718784	1624.3641679215339	0.24384800011250457	0.23148383092837643	2.9276245521132296	116.4090187914262	2.899864652170436	115.30524233161123
17.37349524097843	813.1227460841529	822.1149402573818	1068.9867388873465	1063.5739562853212	1213.8476119768663	1199.6343377360047	1365.0225471893748	1341.3087202494728	1668.2255054055765	1624.8311776844985	0.24388218535925263	0.23151618391342746	2.8709638163190903	114.84378265595296	2.843911807168297	113.76167392244679
17.478179289537028	813.2699174582691	822.2676627666181	1069.228702244411	1063.8164579882432	1214.145183179245	1199.929114174208	1365.3790966586364	1341.6587637992986	1668.7022021014175	1625.2934913122829	0.2439167889615592	0.23154893279030628	2.814368118774837	113.25807471765438	2.7880234756376012	112.19791378534865
17.583494112149474	813.4136372216134	822.4169452775011	1069.4667429767824	1064.0550794421154	1214.4385904261003	1200.2197842859434	1365.7312426566925	1342.004476500555	1669.1740390710304	1625.7510464347247	0.24395181610291403	0.23158208246317352	2.757835919511308	111.65165852065547	2.7321981366658292	110.6137286973244
17.689443509546752	813.5538612034535	822.5627437141192	1069.700810220528	1064.2897703079088	1214.7277793797493	1200.506294476915	1366.0789273735877	1342.3458015042154	1669.6409518373769	1626.2037799560396	0.24398727203258083	0.23161563789839287	2.7013656866620295	110.02429517713608	2.6764342773394674	109.0088830361492
17.79603130536116	813.6905447300514	822.705013498227	1069.930852527425	1064.5204796682149	1215.0126950760684	1200.7885905349463	1366.4220923307887	1342.6826813038815	1670.1028751738816	1626.6516280472183	0.24402316206646812	0.2316496041253578	2.644955896587817	108.3757433500723	2.6207303928495094	107.38313876354368
17.90326134626431	813.8236426196753	822.8437095442522	1070.1568178590362	1064.7471560213758	1215.2932819180828	1201.0666176236625	1366.7606783742938	1343.0150577290071	1670.5597430966131	1627.0945261383868	0.24405949158801507	0.23168398623732522	2.5886050339340727	106.70575923594879	2.56508498659241	105.7362554090796
18.011137502105942	813.953109177574	822.9787862542673	1070.3786535807378	1064.969747275573	1215.569483669507	1201.3403202761172	1367.094625667682	1343.3428719380709	1671.0114888563953	1627.5324089110932	0.24409626604908777	0.23171878939226515	2.5323115917435643	105.01409654752933	2.5094965702464833	104.06799005219364
18.119663666053608	814.0788981909241	823.110197512931	1070.5963064557134	1065.188200742876	1215.8412434482439	1201.6096423883805	1367.4238736851219	1343.6660644116994	1671.4580449308648	1627.9652102905468	0.2441334909708908	0.2317540188137194	2.476074071532821	103.30050649665645	2.4539636638546654	102.37809730539448
18.228843754733095	814.200962923747	823.2378966824014	1070.8097226389038	1065.4024631332516	1216.108503719836	1201.8745272130786	1367.748361204321	1343.984574945743	1671.8993430164628	1628.3928634377914	0.24417117194488855	0.2317896797916759	2.419890983403093	101.56473777708015	2.3984847959436593	100.66632929773186
18.338681708369887	814.319256111796	823.3618365972176	1071.0188476709206	1065.6124805485342	1216.3712062908755	1202.1349173528963	1368.0680262994335	1344.2983426443016	1672.3353140203758	1628.8153007418289	0.24420931463374215	0.2318257776834519	2.363760846134028	99.80653654783964	2.3430585036121556	98.93243565809098
18.44918149093129	814.4337299574149	823.4819695591522	1071.223626471919	1065.8181984763592	1216.6292923023677	1202.3907547540282	1368.3828063339172	1344.607305912704	1672.7658880524127	1629.2324538116777	0.24424792477226126	0.23186231791459216	2.307682187250066	98.02564641516074	2.2876833325854022	97.17616349743912
18.56034709026951	814.5443361243638	823.598247332032	1071.424003335428	1066.0195617840507	1216.8827022230464	1202.6419806995884	1368.6926379533336	1344.9114024504336	1673.1909944168171	1629.644253468376	0.2442870081683667	0.2318993059797803	2.251653543210523	96.22180841886438	2.232357837422569	95.39725739543792
18.672182518265565	814.6510257326305	823.7106211365428	1071.6199219221617	1066.216514712491	1217.1313758426684	1202.8885358029934	1368.9974570781233	1345.2105692440264	1673.6105616040484	1630.050629736946	0.24432657070406663	0.2319367474437618	2.195673459434147	94.39476101263426	2.1770805815176573	93.59545938071096
18.784691810974078	814.7537493531903	823.8190416449822	1071.8113252537564	1066.4090008699195	1217.3752522652235	1203.1303600012677	1369.297198896293	1345.5047425598834	1674.0245172824555	1630.4515118382592	0.2443666183364509	0.23197464794228104	2.139740490423719	92.54424004856264	2.1218501372404717	91.77050891579711
18.897879028768923	814.8524570027662	823.923458976011	1071.9981557065125	1066.5969632257315	1217.6142699021495	1203.3673925483483	1369.5917978561017	1345.793857937084	1674.4327882899513	1630.8468281808991	0.2444071570986964	0.2320130131830335	2.083853199929763	90.66997876259848	2.066665086089415	89.92214288312243
19.01174825648978	814.9470981385399	824.0238226893607	1072.1803550050686	1066.7803441042126	1217.8483664654673	1203.5995720083176	1369.8811876586615	1346.0778501801126	1674.835300625582	1631.2365063529257	0.24444819310108618	0.23205184894662775	2.0280101609960184	88.77170775597915	2.011524018752425	88.0500955665193
19.126303603589555	815.0376216528508	824.1200817805203	1072.3578642160528	1066.959085178251	1218.0774789608968	1203.8268362486103	1370.165301250513	1346.3566533515639	1675.231979441067	1631.6204731136063	0.2444897325320474	0.2320911610875675	1.972209956136794	86.84915498201735	1.9564255352397595	86.15409863719833
19.241549204282624	815.1239758678632	824.2121846753965	1072.5306237416964	1067.133127463011	1218.3015436809242	1204.0491224331743	1370.4440708161483	1346.6302007647919	1675.6227490322726	1631.9986543850837	0.24453178165920145	0.23213095553524074	1.9164511774197308	84.90204572840594	1.9013682450186025	84.23388113788678
19.357489217694134	815.2061085302124	824.3000792249502	1072.6985733134122	1067.3024113095707	1218.5204961978263	1204.2663670155948	1370.7174277704883	1346.898424976519	1676.0075328306314	1632.3709752439966	0.24457434683043097	0.23217123829493078	1.860732426596769	82.93010260237497	1.8463507671112893	82.28916946740355
19.474127828010037	815.2839668056206	824.3837126998044	1072.8616519853347	1067.4668763985244	1218.734271356659	1204.4785057321737	1370.985302751309	1347.1612577793928	1676.386253394501	1632.7373599130317	0.24461743447495896	0.23221201544883435	1.805052315271496	80.93304551718757	1.7913717302617442	80.31968736700946
19.59146924462811	815.3574972735017	824.4630317848366	1073.0197981278377	1067.62646173356	1218.942803268212	1204.685473594984	1371.2476256116431	1347.418630194519	1676.7588324004876	1633.0977317524491	0.24466105110444988	0.23225329315710272	1.7494094649773615	78.91059167491039	1.7364297730218823	78.32515590419644
19.709517702309874	815.426645921527	824.5379825737352	1073.172949421001	1067.781105634987	1219.146025301907	1204.8872048848625	1371.5043254121072	1347.6704724639194	1677.1251906346806	1633.4520132515186	0.2447052033141214	0.23229507765889035	1.6938025073332028	76.8624555527058	1.6815235438934906	76.30529345825198
19.828277461333414	815.4913581401846	824.6085105635481	1073.3210428480638	1067.930745733249	1219.3438700786808	1205.0836331443911	1371.7553304132146	1347.9167140429806	1677.4852479838705	1633.8001260199394	0.2447498977838742	0.23233737527342563	1.6382300841860342	74.78834888862912	1.6266517014873898	74.2598157072207
19.94775280764713	815.5515787173049	824.6745606491946	1073.4640146888266	1068.0753189623922	1219.5362694638102	1205.2746911708202	1372.0005680676245	1348.1572835928348	1677.838923426683	1634.1419907791783	0.24479514127944266	0.23238019240109253	1.5826908477611141	72.68798066774616	1.571812914653492	72.1884356137889
20.067948053024427	815.6072518325799	824.7360771179749	1073.6018005130463	1068.214761553516	1219.7231545597217	1205.4603110089763	1372.2399650123677	1348.3921089727228	1678.1861350246902	1634.4775273537873	0.2448409406535531	0.23242353552453088	1.5271834607883648	70.56105710801785	1.5170058626054015	70.0908634106745
20.188867535219305	815.6583210520465	824.7930036440376	1073.7343351737743	1068.3490090281748	1219.9044556987428	1205.6404239441097	1372.4734470610094	1348.6211172322899	1678.5267999134362	1634.8066546626376	0.24488730284710855	0.23246741120975198	1.4717065966433438	68.40728164586471	1.462229235077757	67.96680658744299
20.31051561812294	815.7047293225669	824.8452832828496	1073.8615528006876	1068.4779961917723	1220.0801024358373	1205.8149604947332	1372.7009391957947	1348.8442346038687	1678.8608342934438	1635.1292907101315	0.24493423489038726	0.2325118261072703	1.4162589395300529	66.22635492458357	1.4074817324908508	65.81596987895318
20.432896691921076	815.7464189662797	824.8928584656305	1073.983386793376	1068.6016571269095	1220.2500235412945	1205.9838504054092	1372.9223655597339	1349.0613864947045	1679.1881534211477	1635.44535257735	0.24498174390425773	0.23255678695325346	1.3608391845982624	64.01797477994114	1.3527620660661341	63.638055250339676
20.55601517325261	815.7833316750422	824.9356709937814	1074.0997698146111	1068.719925186715	1220.414146993392	1206.1470226395106	1373.1376494486642	1349.2724974791515	1679.508671599791	1635.7547564131587	0.2450298371014149	0.2326023005706885	1.3054460381408717	61.781836229230976	1.298068958020849	61.43276188662276
20.679875505368887	815.8154085048535	824.9736620332918	1074.2106337835874	1068.832732988147	1220.5723999710247	1206.304405371953	1373.3467133032668	1349.4774912908297	1679.8223021702681	1636.0574174252654	0.2450785217876307	0.23264837387056417	1.2500782177285146	59.51763145797304	1.243401141722643	59.199786180630326
20.804482158294064	815.8425898702641	825.0067721091348	1074.3159098691324	1068.9400124052693	1220.7247088463	1206.4559259818925	1373.5494787010496	1349.6762908147487	1680.1289575019257	1636.3532498712325	0.24512780536302992	0.23269501385307373	1.1947344523850916	57.22504980850499	1.188757361827811	56.93882171984296
20.92983962898646	815.8648155387712	825.034941099642	1074.4155284828976	1069.0416945625004	1220.8709991771075	1206.6015110453902	1373.7458663482887	1349.8688180793883	1680.4285489833048	1636.6421670494396	0.24517769532337652	0.2327422276088329	1.139413482766031	54.90377776895184	1.1341363744741102	54.64955927670235
21.055952441500814	815.8820246252051	825.0581082308756	1074.5094192725276	1069.1377098278463	1221.0111956996557	1206.7410863280593	1373.9357960719467	1350.0549942487594	1680.7209870128531	1636.9240812900116	0.24522819926138664	0.23279002232011864	1.0841140612983509	52.553498961176956	1.079536947426277	52.33168679664959
21.18282514715158	815.8941555860958	825.076212070975	1074.5975111147948	1069.227987806097	1221.145222320979	1206.8745767776657	1374.119186811539	1350.23473961441	1681.0061809895753	1637.1989039456857	0.24527932486805798	0.2328384052621245	1.0288349524025762	50.17389413152705	1.0249578602833935	49.9848893887829
21.31046232467717	815.9011462140431	825.0891905245081	1074.6797321087327	1069.3124573320226	1221.2730021114264	1207.001906516728	1374.2959566109907	1350.4079735874277	1681.2840393036595	1637.4665453826624	0.2453310799340193	0.23288738380423538	0.9735749326473524	47.7646411403548	0.9703979046389577	47.60884931581677
21.438868580405217	815.902933632065	825.0969808268	1074.7560095687302	1069.3910464635283	1221.394457297114	1207.1229988350653	1374.4660226104404	1350.5746146903834	1681.5544693270417	1637.7269149713893	0.24538347235090108	0.23293696541132222	0.9183327909440777	45.32541495229816	0.9158558842591447	45.203245983691886
21.568048548418737	815.8994542879477	825.0995195382616	1074.8262700176203	1069.463682474806	1221.5095092523625	1207.2377761823423	1374.62930103803	1350.7345805492687	1681.8173774039449	1637.9799210773242	0.245436510112727	0.23298715764505631	0.8631073287233448	42.85588762673433	0.861330615276529	42.76775593319326
21.69800689072348	815.8906439485834	825.0967425387065	1074.8904391797414	1069.530291849459	1221.6180784921003	1207.3461601605745	1374.785707201652	1350.8877878853862	1682.0726688413645	1638.2254710516443	0.245490201317326	0.23303796816524203	0.8078973601413963	40.355728309892584	0.8068209263819881	40.3020528316265
21.828748297416116	815.8764376943094	825.088585021667	1074.9484419739933	1069.5908002736164	1221.720084664259	1207.4480715166287	1374.935155480683	1351.0341525072286	1682.3202478995297	1638.4634712219358	0.2455445541677651	0.23308940473117162	0.752701712282942	37.824603226879844	0.7523256590193341	37.805807464930695
21.960277486853503	815.8567699132385	825.0749814887024	1075.00020250687	1069.6451326290303	1221.8154465421367	1207.5434301346877	1375.0775593176816	1351.1735893023208	1682.5600177823155	1638.6938268828299	0.24559957697380677	0.23314147520299888	0.6975192253394198	35.262175673036836	0.6978436675744888	35.278687729209196
22.092599205822967	815.8315742955914	825.0558657437049	1075.0456440654812	1069.6932129861582	1221.9040820167465	1207.6321550287066	1375.212831210061	1351.3060122290444	1682.7918806276214	1638.9164422866133	0.24565527815338456	0.23319418754313645	0.6423487528327314	32.66810600817553	0.6433738195910337	32.72035862519988
22.225718229713628	815.8007838280279	825.0311708872078	1075.0846891105655	1069.7349645972392	1221.9859080891501	1207.7141643348489	1375.340882701748	1351.431334308437	1683.0157374977227	1639.1312206338082	0.24571166623410617	0.23324754981766954	0.5871891618262453	30.04205164971063	0.5889149959748465	30.130482251377543
22.359639362688714	815.7643307879785	825.0008293106907	1075.1172592694913	1069.7703098893526	1222.0608408627716	1207.7893753039054	1375.461624374809	1351.549467615972	1683.2314883695803	1639.338064063713	0.24576874985477426	0.23330157019779854	0.5320393331239757	27.383667066373164	0.5344660911841856	27.508717797434656
22.494367437858962	815.7221467379798	824.964772690886	1075.1432753292465	1069.799170457472	1222.128795535697	1207.8577042936984	1375.5749658410607	1351.6603232733135	1683.4390321251212	1639.5368736449157	0.24582653776693447	0.2333562569612961	0.47689816150432307	24.692603773990413	0.4800260134798009	24.85472154067247
22.629907317457054	815.6741625200169	824.9229319840949	1075.1626572294274	1069.8214670575153	1222.189686392967	1207.9190667614803	1375.680815733667	1351.7638114400652	1683.6382665414958	1639.7275493657849	0.245885038836447	0.23341161849399233	0.4217645559392622	21.968510330538265	0.4255936851286606	22.168146841053385
22.766263893012997	815.6203082498677	824.8752374205021	1075.175324055217	1069.8371195993814	1222.2434267988497	1207.973377256312	1375.7790816987097	1351.859841305488	1683.829088281296	1639.9099901249247	0.2459442620450798	0.23346766329127977	0.36663743981353036	19.211032332095783	0.37116804261950165	19.44864413686446
22.903442085530802	815.5605133114616	824.8216184985041	1075.1811940303667	1069.8460471399928	1222.2899291891129	1208.0205494114402	1375.8696703867527	1351.9483210802175	1684.0113928827598	1640.0840937216128	0.24600421649212773	0.23352439995964286	0.3115157511729194	16.419812410196755	0.31674803690657427	16.69586094209808
23.041446845665973	815.4947063512404	824.7620039790387	1075.1801845101645	1069.848167876327	1222.3291050632831	1208.0604959366603	1375.9524874443878	1352.0291579879552	1684.1850747499384	1640.249756846207	0.24606491139606096	0.23358183721821102	0.25639844293982605	13.594490228802897	0.26233263361882564	13.909441843512468
23.180283153904217	815.4228152725402	824.6963218799341	1075.1722119744184	1069.8433991384554	1222.3608649769017	1208.0931286106795	1376.0274375057713	1352.1022582571593	1684.350027142852	1640.4068750705374	0.24612635609619102	0.23363998390033447	0.20128448317063885	10.73470248337253	0.2079208133418433	11.089028500631684
23.31995602074116	815.3447672299819	824.624499470268	1075.1571920204353	1069.8316573825848	1222.385118533779	1208.1183582734795	1376.0944241841548	1352.1675271127287	1684.5061421676223	1640.5553428382816	0.24618856005436843	0.23369884895518828	0.14617285530766821	7.8400828998710494	0.1535115718261295	8.23425964321359
23.460470486863187	815.2604886238796	824.5464632647374	1075.135039356001	1069.8128581840956	1222.4017743782454	1208.1360948186666	1376.1533500634025	1352.2248687676658	1684.653310766581	1640.695053455312	0.24625153285670706	0.2337584414493952	0.09106255840470112	4.91026223404333	0.09910392022629821	5.3447710711625405
23.60183162332936	815.1699050946665	824.4621390180515	1075.1056677923732	1069.7869162305929	1222.4107401874019	1208.1462471858333	1376.2041166895074	1352.2741864147495	1684.7914227083681	1640.8258990800366	0.24631528421533194	0.23381877056868042	0.035952607408034964	1.9448682731308509	0.04469688539120398	2.420195656915894
23.744044531754422	815.072941517344	824.3714517193426	1075.0689902372822	1069.7537453149664	1222.4119226633798	1208.148723352921	1376.2466245621067	1352.3153822182023	1684.920366578018	1640.9477707137278	0.2463798239701569	0.2338798456195486	-0.01915796659523039	-1.0564741633133963	-0.0097104899077749	-0.5398366545559838
23.887114344492932	814.9695219959494	824.2743255865952	1075.0249186879391	1069.7132583284565	1222.4052275255963	1208.143430328583	1376.2807731259904	1352.3483573053497	1685.0400297670258	1641.0605581908321	0.24644516209068912	0.2339416760309858	-0.07427011612253409	-4.094143221096601	-0.06411914672571584	-3.535698843363207
24.031046224824397	814.8595698580507	824.1706840611002	1074.9733642240585	1069.6653672537332	1222.3905595030242	1208.1302741445566	1376.3064607626156	1352.3730117582882	1685.1502984634064	1641.1641501692768	0.24651130867786422	0.23400427135619328	-0.12938477699935902	-7.168520007049665	-0.11853000963856175	-6.56776681021438
24.175845367139747	814.7430076492722	824.0604498019413	1074.9142370009042	1069.6099831579995	1222.3678223264735	1208.1091598480534	1376.3235847816313	1352.3892446055631	1685.2510576417592	1641.2584341207764	0.24657827396590765	0.23406764127434426	-0.1845028680818359	-10.279988583992235	-0.17294398648573406	-9.636419371701777
24.32151699712871	814.6197571278469	823.9435446805029	1074.8474462423455	1069.5470161861044	1222.3369187208843	1208.0799914941526	1376.3320414124007	1352.3969538138447	1685.342191053315	1641.343296321129	0.24664606832422603	0.23413179559236935	-0.23962529101481778	-13.42893596799695	-0.22736196811820264	-12.74203825724544
24.468066371968433	814.4897392591972	823.8198897750079	1074.772900233932	1069.4763755536735	1222.2977503976242	1208.0426721382091	1376.3317257955318	1352.3960362796108	1685.423581215978	1641.4186218405057	0.24671470225933093	0.23419674424677045	-0.29475292992447066	-16.615752120880643	-0.28178482809971683	-15.885008101642597
24.61549878051318	814.35287421056	823.6894053650965	1074.6905063160025	1069.39796954027	1222.25021804682	1207.9971038282852	1376.3225319744295	1352.3863878208538	1685.4951094043813	1641.4842945337537	0.24678418641678862	0.23426249730546553	-0.3498866511108645	-19.84082994153141	-0.3362134224075817	-19.065716437384253
24.763819543485244	814.2090813456429	823.552010926436	1074.6001708768113	1069.3117054825802	1222.1942213297004	1207.9431875975988	1376.3043528868566	1352.367903168794	1685.5566556399424	1641.5401970307014	0.24685453158320675	0.2343290649696583	-0.40502730275511567	-23.10456525813788	-0.39064858914207434	-22.28455368586583
24.91303401366693	814.0582792193254	823.4076251253738	1074.5017993456918	1069.2174897676257	1222.1296588709686	1207.8808234570006	1376.2770803565188	1352.3404759596178	1685.6080986809245	1641.5862107264695	0.246925748688248	0.23439645757574282	-0.4601757146479031	-26.407356820069253	-0.44509114825496	-25.541913150140317
25.063147576093755	813.9003855723961	823.2561658136236	1074.3952961862365	1069.115227826002	1222.0564282511866	1207.809910387461	1376.2406050846516	1352.303998726221	1685.649316012497	1641.6222157717832	0.2469978488066777	0.23446468559723363	-0.5153326978575024	-29.74960628588451	-0.49954190122707587	-28.83819100295659
25.214165648248784	813.7353173263481	823.0975500230098	1074.2805648895348	1069.0048241251625	1221.974425999211	1207.730346332609	1376.1948166416607	1352.258362889998	1685.6801838368322	1641.6480910633177	0.24707084316044503	0.23453375964673107	-0.5704990444100986	-33.131718211225234	-0.554001630746825	-32.17378627418657
25.366093680258146	813.562990578211	822.9316939602472	1074.157507967428	1068.8861821627288	1221.8835475846404	1207.6420281912847	1376.1396034587613	1352.203458752639	1685.7005770631931	1641.6637142340414	0.2471447431207963	0.23460369047791554	-0.6256755269928362	-36.554100036853924	-0.6084711004227756	-35.54910083996947
25.518937155087716	813.3833205954471	822.7585130017794	1074.026026945819	1068.75920445985	1221.7836874103132	1207.544851810135	1376.0748528196666	1352.13917548797	1685.7103692980613	1641.6689616435922	0.24721956021042385	0.2346744889875747	-0.6808628986191252	-40.01716207378195	-0.6629510544576078	-38.964539407839766
25.672701588741027	813.1962218108915	822.5779216886655	1073.886022358017	1068.6237925545956	1221.6747388048332	1207.4387119762443	1376.000450852296	1352.065401133812	1685.7094328352664	1641.663708368664	0.24729530610564807	0.23474616621766298	-0.7360618922821232	-43.521317486913176	-0.7174422172947743	-42.42050949993427
25.827392530458226	813.0016078177672	822.3898337215337	1073.7373937381433	1068.4798469954114	1221.556594015152	1207.3235024098165	1375.9162825205372	1351.9820225838998	1685.697638646171	1641.647828193442	0.24737199263863632	0.23481873335739623	-0.7912732206559667	-47.06698227999732	-0.7719452933265529	-45.91742143864394
25.983015562916506	812.7993913647407	822.1941619555795	1073.5800396145662	1068.3272673346023	1221.4291441991743	1207.1991157568818	1375.8222316160225	1351.8889255798078	1685.6748563698454	1641.6211936000323	0.24744963179965734	0.23489220174537645	-0.8464975757374305	-50.654575276654214	-0.8264609665570788	-49.45568832824938
26.139576302431465	812.5894843510653	821.990818395644	1073.4138575034167	1068.1659521218921	1221.292279418438	1207.0654435820738	1375.718180749977	1351.7859947029522	1685.6409543033158	1641.5836757589643	0.24752823573937044	0.2349665828717558	-0.9017356284698508	-54.28451809895341	-0.8809899002094426	-53.03572603338398
26.297080399159835	812.371797821781	821.7797141913522	1073.2387439021445	1067.9957988980277	1221.1458886308317	1206.9223763614493	1375.6040113450995	1351.6731133666221	1685.5957993918264	1641.5351445197084	0.24760781677115726	0.23504188838043277	-0.9569880284484498	-57.95723514986457	-0.9355327364387449	-56.65795316110598
26.455533537303385	812.1462419629881	821.5607596323182	1073.054594283139	1067.8167041884433	1220.989859683367	1206.7698034753582	1375.4796036274909	1351.5501638080602	1685.5392572191433	1641.4754684012307	0.24768838737348572	0.23511813007128388	-1.0122554035110625	-61.67315358770429	-0.9900900959482897	-60.32279103723704
26.614941435314055	811.912726097204	821.3338641434362	1072.8613030874255	1067.6285634969986	1220.8240793050288	1206.6076132013875	1375.3448366186547	1351.4170270806142	1685.4711919979181	1641.4045145826155	0.24776996019231706	0.2351953199024364	-1.067538359387072	-65.43270330282394	-1.0446625776166911	-64.03066368200234
26.77530984610034	811.6711586787955	821.098936280241	1072.6587637184202	1067.4312712997778	1220.6484330996689	1206.4356927073575	1375.1995881275388	1351.2735830459294	1685.3914665600857	1641.3221488937168	0.24785254804354911	0.23527346999257143	-1.122837479349073	-69.23631689368631	-1.0992507581740938	-67.78199778709677
26.93664455723489	811.4214472894944	820.8558837243526	1072.4468685357629	1067.2247210389612	1220.4628055389815	1206.253928044386	1375.043734742652	1351.119710366212	1685.29994234732	1641.2282358058678	0.24793616391550435	0.23535259262327105	-1.1781533238122393	-73.08442963805282	-1.1538551917965378	-71.57722268710495
27.098951391163432	811.1634986340072	820.6046132790099	1072.2255088492318	1067.0088051167797	1220.267079955548	1206.0622041400343	1374.8771518242456	1350.9552864965638	1685.1964794015553	1641.1226384226575	0.24802082097145392	0.23543270024140095	-1.2334864299537003	-76.97747946414165	-1.2084764097303378	-75.41677033071755
27.26223620541477	810.8972185357134	820.3450308646951	1071.994574912735	1066.7834148895447	1220.0611385359612	1205.8604047915194	1374.699713496568	1350.7801876773813	1685.0809363555607	1641.0052184707604	0.24810653255218873	0.23551380546153403	-1.2888373113173657	-80.9159069203888	-1.263114919914642	-79.30107525200583
27.426504892812353	810.6225119324636	820.0770415148496	1071.7539559183942	1066.5484406617666	1219.8448623140298	1205.6484126590133	1374.511292640196	1350.5942889268358	1684.9531704235894	1640.8758362908397	0.2481933121786282	0.23559592106841212	-1.3442064574342112	-84.90015514331753	-1.3177712065912601	-83.23057453730144
27.59176338168682	810.339282872476	819.8005493716928	1071.503539990715	1066.3037716803615	1219.6181311640682	1205.4261092590239	1374.3117608844457	1350.3974640334338	1684.8130373920935	1640.734350828518	0.24828117355447524	0.2356790600194523	-1.3995943334261938	-88.93066982444725	-1.3724457299226742	-87.20570779379341
27.758017636089992	810.0474345103393	819.5154576821379	1071.2432141808515	1066.049296128948	1219.3808237942756	1205.193374957862	1374.1009885998715	1350.1895855486546	1684.660391610518	1640.5806196254216	0.24837013056891877	0.23576323544729166	-1.4550013795706036	-93.00789917280781	-1.427138925559575	-91.22691711148946
27.925273656010095	809.7468691031305	819.221668793828	1070.9728644609818	1065.7849011222552	1219.1328177402202	1204.9500889652184	1373.8788448908595	1349.9705247796942	1684.4950859821822	1640.4144988103205	0.24846019729937466	0.2358484606623754	-1.5104280108866988	-97.13229387701722	-1.481851204234772	-95.29464702660334
28.09353747758831	809.437488006645	818.9190841512735	1070.6923757187803	1065.5104727006233	1218.8739893584168	1204.696129327822	1373.6451975883128	1349.7401517822932	1684.3169719552473	1640.235843090343	0.24855138801427612	0.23593474915559	-1.5658746167523532	-101.30430706802872	-1.5365829513889366	-99.40934448491316
28.2628151733366	809.1191916717418	818.6076042921089	1070.4016317519975	1065.225895824612	1218.6042138200048	1204.4313729232097	1373.3999132424365	1349.4983353536597	1684.1258995137607	1640.0445057422776	0.24864371717591457	0.23602211460093867	-1.621341560437486	-105.52439427524223	-1.59133452669721	-103.571458797378
28.43311285235687	808.7918796408253	818.2871288434806	1070.1005152631683	1064.9310543697377	1218.3233651045557	1204.1556954536143	1373.1428571156398	1349.2449430255183	1683.9217171688301	1639.8403386039956	0.24873719944332234	0.2361105708582622	-1.6768291786715963	-109.79301338290679	-1.6461062636617498	-107.78144159863587
28.604436660561465	808.4554505444456	817.9575565185512	1069.7889078544283	1064.6258311213091	1218.0313159939778	1203.8689714399516	1372.8738931755381	1348.9798410572482	1683.7042719498695	1639.6231920659504	0.24883184967520844	0.23620013197600925	-1.7323377812272156	-114.11062458556262	-1.700898469184267	-112.03974680200918
28.77679278089485	808.1098020980442	817.6187851131444	1069.4666900224652	1064.3101077694048	1217.7279380665557	1203.5710742159436	1372.592884088083	1348.7028944291512	1683.4734093959794	1639.3929150628037	0.24892768293294293	0.2362908121940466	-1.7878676504537907	-118.47769033981604	-1.7557114231103697	-116.34683055192
28.950187433556945	807.7548310988303	817.2707115025223	1069.1337411535956	1063.983764903969	1217.413101691109	1203.2618759223535	1372.2996912108072	1348.4139668358348	1683.228973547423	1639.1493550651562	0.2490247144835912	0.23638262594652354	-1.8434190408233917	-122.89467531326227	-1.8105453777957337	-120.70315117473365
29.124626876227456	807.3904334228134	816.9132316383113	1068.7899395189852	1063.6466820100497	1217.0866760212948	1202.941247501365	1371.9941745862086	1348.1129206797311	1682.9708069372437	1638.8923580714077	0.24912295980300286	0.23647558786478354	-1.8989921784636863	-127.3620463325642	-1.8654005576208874	-125.10916912581888
29.30011740429177	807.0165040219828	816.5462405455754	1068.4351622700106	1063.2987374631775	1216.7485289900408	1202.6090586910943	1371.6761929352654	1347.7996170647455	1682.6987505829973	1638.62176859974	0.2492224345789506	0.23656971278032396	-1.9545872607141064	-131.88027233010507	-1.9202771585742084	-129.56534693815047
29.476665351068124	806.6329369216404	816.1696323200379	1068.0692854337642	1062.9398085248827	1216.398527304124	1202.2651780202366	1371.3456036510854	1347.4739157900367	1682.412643978617	1638.3374296802263	0.24932315471432337	0.23666501572780704	-2.0102044556278997	-136.44982428540243	-1.975175347755794	-134.07214916459634
29.654277088036206	806.2396252179075	815.7833001254737	1067.692183908727	1062.5697713383793	1216.0365364389095	1201.9094728028801	1371.0022627927212	1347.1356753439625	1682.1123250864362	1638.0391828470954	0.24942513633037686	0.23676151194812456	-2.065843901488279	-141.07117516573635	-2.0300952628845153	-138.63004231802188
29.832959025067048	805.836461075393	815.3871361912635	1067.3037314605929	1062.1885009244006	1215.6624206332406	1201.5418091334654	1370.6460250791283	1346.7847528981645	1681.797630329344	1637.7268681311346	0.24952839577003946	0.23685921689151254	-2.121505706334119	-145.744799865206	-2.085037011856002	-143.23949481279124
30.0127176106544	805.4233357250386	814.9810318101161	1066.9038007182635	1061.7958711771973	1215.2760428844942	1201.1620518819034	1370.2767438832816	1346.4210043018124	1681.4683945830984	1637.40032405224	0.24963294960127191	0.23695814622072248	-2.177189947455645	-150.4711751396244	-2.1400006722310536	-147.900976899924
30.193559332147448	805.0001394621487	814.5648773359771	1066.4922631700213	1061.3917548607164	1214.8772649438108	1200.7700646888736	1369.8942712264704	1346.044284076023	1681.1244511688074	1637.0593876121393	0.24973881462048908	0.23705831581424505	-2.2328966708901135	-155.2507795393176	-2.1949862907331408	-152.61496060044738
30.37549071598484	804.5667616446061	814.1385621821172	1066.0689891598795	1060.9760236049508	1214.4659473115007	1200.3657099612906	1369.4984577727655	1345.6544454084435	1680.765631845578	1636.7038942872753	0.24984600785604308	0.23715974176959206	-2.288625890907497	-160.08409333962481	-2.2499938827572805	-157.38191963740974
30.55851832793038	804.1230906912847	813.7019748194157	1065.6338478841246	1060.5485479024824	1214.0419492326375	1199.9488488679563	1369.0891528236662	1345.2513401480244	1680.3917668033375	1636.3336780218672	0.24995454657176158	0.23726244040663355	-2.3443775895161707	-164.97159846907016	-2.3050234318670846	-162.2023293649545
30.742648773309874	803.6690140806601	813.2550027748366	1065.1867073880478	1060.1091971052044	1213.6051286928375	1199.5193413353961	1368.6662043129334	1344.834818799965	1680.002684655842	1635.9485712211456	0.2500644482705511	0.2373664282709959	-2.4001517159113064	-169.91377843322698	-2.360074889255884	-167.07666669262107
30.92788869724955	803.2044183496355	812.797532630119	1064.7274345628884	1059.6578394212627	1213.1553424142514	1199.0770460439073	1368.229458801637	1344.4047305208744	1679.5982124338832	1635.548404744798	0.25017573069806665	0.23747172213751558	-2.4559481859400876	-174.91111823558458	-2.415148173221496	-172.00541000810335
31.114244784915854	802.72918909258	812.3294500206734	1064.2558951429812	1059.1943419121887	1212.6924458517567	1198.6218204237978	1367.7787614733932	1343.9609231141226	1679.1781755786938	1635.1330079005963	0.2502884118464407	0.23757833901375888	-2.511766881594667	-179.96410429949174	-2.4702431686705495	-176.98903910024092
31.30172376175672	802.2432109605825	811.850639634693	1063.7719537031164	1058.7185704902479	1212.2162931893565	1198.1535206518358	1367.3139561298108	1343.5032430253939	1678.7423979355453	1634.7022084382265	0.2504025099580797	0.23768629614359732	-2.567607650442369	-185.0732243815728	-2.525359726548686	-182.02803507322096
31.4903323937443	801.7463676609535	811.3609852125043	1063.2754736561394	1058.2303899160202	1211.7267373368236	1197.672001647937	1366.8348851861826	1343.0315353384822	1678.2907017475989	1634.2558325433554	0.2505180435295312	0.2377956110108526	-2.6234703050695316	-190.2389674851729	-2.5804976632862235	-187.1228802606929
31.68007748761912	801.2385419569456	810.860369546139	1062.7663172507687	1057.7296637961988	1211.2236299265512	1197.1771170720615	1366.341389667381	1342.5456437712912	1677.8229076499424	1633.7937048318984	0.2506350313154154	0.23790630134300217	-2.6793546225394493	-195.4618237707473	-2.6356567602788346	-192.27405813868972
31.870965891135747	800.7196156677335	810.3486744791561	1062.2443455696628	1057.2162545816354	1210.7068213106643	1196.6687193213565	1365.8333092040073	1342.045410672082	1677.3388346638963	1633.3156483445323	0.2507534923324301	0.23801838511495158	-2.7352603438007463	-200.74228446141933	-2.6908367633031958	-197.48205323205912
32.063004493309954	800.1894696686394	809.8257809067072	1061.7094185277356	1056.6900235656242	1210.176160558363	1196.1466595275413	1365.3104820287806	1341.5306770159575	1676.8383001915395	1632.8214845414443	0.2508734458634242	0.23813188055287535	-2.7911871731380415	-206.08084174719988	-2.746037381954011	-202.74735101897386
32.25620022466719	799.6479838916256	809.2915687758649	1061.16139487073	1056.1508308824466	1209.6314954535346	1195.6107875545467	1364.7727449731876	1341.0012824016046	1676.3211200105045	1632.3110332973333	0.25099491146154623	0.23824680613812413	-2.847134777571682	-211.47798868417158	-2.8012582890760314	-208.0704378329101
32.45056005749291	799.0950373260514	808.7459170862122	1060.6001321740537	1055.5985355061737	1209.0726724926224	1195.060951996414	1364.2199334643929	1340.4570650482942	1675.7871082690274	1631.7841128966697	0.2511179089544693	0.23836318061120562	-2.9031027862679366	-216.9342190909374	-2.8564991201801604	-213.45180076023098
32.64609100608406	798.5305080197132	808.1887038907087	1060.0254868418974	1055.032995249743	1208.499536882777	1194.4970001754662	1363.6518815224256	1339.8978617931514	1675.2360774812735	1631.2405400292257	0.25124245844868665	0.23848102297583257	-2.9590907899482772	-222.45002744178055	-2.9117594728404583	-218.8919275336084
32.84280012700226	797.9542730801695	807.6198062968383	1059.4373141066337	1054.4540667643168	1207.9119325402849	1193.9187781407647	1363.068421757653	1339.3235080887118	1674.6678385229498	1630.6801297858874	0.25136858033389187	0.23860035250304812	-3.0150983402954807	-228.02590875673923	-2.967038906126618	-224.39130642500822
33.040694519328454	797.3662086763571	807.0391004680446	1058.835468028505	1053.8616055389211	1207.3097020892915	1193.3261306668396	1362.469385368535	1338.733838000752	1674.082200627197	1630.1026956547403	0.2514962952874321	0.2387211887354232	-3.071124949325167	-233.6623584862391	-3.022336939986417	-229.95042613183614
33.239781324919136	796.7661900405194	806.4464616254709	1058.2198014956223	1053.2554659003974	1206.6926868608327	1192.7189012527383	1361.8546021397005	1338.1286842064387	1673.4789713808027	1629.5080495174816	0.25162562427884866	0.23884355149133027	-3.1271700887618863	-239.35987239255337	-3.077653054615439	-235.56977565889247
33.44006772866406	796.1540914704449	805.8417640500098	1057.5901662242761	1052.6355010136535	1206.060726892176	1192.096932121373	1361.2239004403264	1337.5078779927765	1672.8579567207214	1628.8960016461224	0.25175658857449523	0.2389674608692968	-3.183233189436123	-245.11894642963307	-3.1329866898718137	-241.24984420088003
33.64156095874556	795.5297863320247	805.2248810846642	1056.94641275956	1052.0015628822316	1205.413660926479	1191.4600642191826	1360.5771072228347	1336.871249255372	1672.2189609309116	1628.266360700011	0.2518892097422429	0.23909293725243602	-3.2393136406385565	-250.9400766165054	-3.1883372446418434	-246.9911210174323
33.84426828689945	794.8931470621487	804.5956851372401	1056.2883904763382	1051.3535023492075	1204.7513264127913	1190.8081372161323	1359.9140480219396	1336.218626497536	1671.561786639524	1627.618933723198	0.2520235096562726	0.2392200013129616	-3.2954107894720437	-256.8237589066557	-3.243704076197446	-252.79409530418343
34.04819702867729	794.2440451719401	803.9540476833795	1055.6159475805493	1050.69116909843	1204.0735595063948	1190.1409895060476	1359.2345469540285	1335.549836829721	1670.8862348164253	1626.9535261421365	0.252159510501955	0.23934867401678003	-3.351523940217703	-262.77048905575066	-3.2990864995645097	-258.65925606165547
34.25335454371064	793.5823512503421	803.2998392699329	1054.9289311108641	1050.0144116561	1203.3801950694963	1189.4584582072985	1358.5384267169006	1334.8647059693108	1670.1921047710885	1626.2699417637389	0.252297234780819	0.23947897662817502	-3.407652353681442	-268.7807624829875	-3.354483786890796	-264.587091959751
34.45974823597649	792.9079349680658	802.6329295186918	1054.2271869407064	1049.3230773927153	1202.671066672289	1188.76037916384	1357.8255085898752	1334.1630582407706	1669.4791941508463	1625.5679827737947	0.25243670531561485	0.2396109307145721	-3.4637952465104718	-274.8550741279323	-3.4098951667642723	-270.5780911957263
34.66738555406454	792.2206650819152	801.9531871304932	1053.5105597806516	1048.6170125253861	1201.946006594395	1188.0465869466384	1357.0956124342833	1333.4447165761817	1668.747298939545	1624.847449735783	0.2525779452554715	0.2397445581513957	-3.51995179054029	-280.9939183049137	-3.46531982356737	-276.63274135050597
34.87627399144595	791.520409439489	801.2604798896919	1052.7788931812086	1047.896062120523	1201.2048458266847	1187.316914855461	1356.3485566943414	1332.7095025161443	1667.996213456572	1624.108141590049	0.25272097808114674	0.23987988112701422	-3.576121112132114	-287.19778855281766	-3.520756896833518	-282.7515292414173
35.086421086743854	790.8070349842759	800.5546746690266	1052.032029535993	1047.160070096922	1200.447414073504	1186.5711949210702	1355.5841583984295	1331.9572362110896	1667.225730356303	1623.3498556534034	0.25286582761037957	0.24001692214777898	-3.6323022914584726	-293.46717747763614	-3.5762054805290973	-288.93494076575735
35.29783442400536	790.0804077611612	799.8356374348856	1051.269810085322	1046.408879229254	1199.6735397553148	1185.809257907831	1354.8022331607958	1331.1877364230008	1666.4356406279792	1622.5723876191335	0.25301251800334135	0.24015570404315556	-3.6884943618392754	-299.80257659434574	-3.631664622405424	-295.1834607454366
35.51052163297529	789.3403929223376	799.1032332529749	1050.4920749202126	1045.6423311519593	1198.883050011747	1185.0309333167143	1354.0025951836694	1330.400820527545	1665.6257335959947	1621.775531557428	0.25316107376819025	0.24029624997095364	-3.744696309036499	-306.2044761609868	-3.6871333233075347	-301.49757276376477
35.72449038937153	788.586854733654	798.3573262944169	1049.6986629868281	1044.860266363583	1198.0757707051057	1184.2360493887568	1353.185057259834	1329.5963045166575	1664.795796920663	1620.959079916268	0.2533115197667293	0.24043858342265548	-3.800907070536141	-312.67336500866804	-3.7426105364602336	-307.87775899711414
35.93974841516195	787.8196565813947	797.5977798422731	1048.8894120913571	1044.0625242315346	1197.2515264243093	1183.4244331089421	1352.3494307756378	1328.7740030015543	1663.9456165994186	1620.1228235227513	0.2534638812201719	0.24058272822884177	-3.857125534860188	-319.20973036889336	-3.7980951667886984	-314.32450004463317
36.15630347884324	787.0386609795108	796.8244562985146	1048.0641589053535	1043.2489429973061	1196.410140489299	1182.5959102105505	1351.495525714483	1327.9337292162163	1663.07497696851	1619.266551584895	0.2536181837150213	0.24072870856472403	-3.9133505408422025	-325.8140576928563	-3.853586070209076	-320.8382747505675
36.374163395721176	786.2437295773121	796.0372171914447	1047.2227389715438	1042.4193597821486	1195.5514349559176	1181.750305179965	1350.6231506607814	1327.0752950213391	1662.1836607051732	1618.390051693918	0.25377445320905384	0.24087654895578062	-3.9695808769056384	-332.48683046820224	-3.9090820529108896	-327.419560023176
36.59333602819267	785.4347231676335	795.2359231835915	1046.3649867101192	1041.573610593227	1194.675230621277	1180.8874412619678	1349.7321128044161	1326.1985109087752	1661.2714488303175	1617.4931098270204	0.2539327160374242	0.24102627428350065	-4.025815280316692	-339.2285300277581	-3.9645818706226237	-334.0688306457014
36.813829286029524	784.611501695491	794.4204340800821	1045.4907354255233	1040.7115303302667	1193.7813470296348	1180.007140465532	1348.8222179457096	1325.3031860064787	1660.338120711728	1616.5755103506817	0.2540929989188851	0.24117790979123732	-4.082052436463982	-346.03963535564253	-4.020084227907319	-340.7865590863221
37.03565112666392	783.7739242672288	793.5906088375033	1044.599817313744	1039.8329527926933	1192.8696024787732	1179.1092235701105	1347.8932705009045	1324.389128083952	1659.3834540678033	1615.637036024472	0.2542553289621255	0.24133148109017308	-4.13829097811913	-352.92062288793386	-4.075587777425426	-347.5732153005956
37.25880955547555	782.9218491601844	792.7463055732695	1043.6920634701307	1038.9377106872944	1191.9398140269154	1178.1935101324568	1346.9450735081903	1323.4561435582368	1658.4072249718383	1614.6774680054161	0.25441973367223364	0.24148701416540297	-4.19452948468188	-359.8719663066149	-4.131091119188568	-354.4292665280227
37.483312626080554	782.0551338328726	791.8873815755093	1042.7673038977448	1038.0256356364062	1190.9917975001802	1177.2598184939775	1345.9774286342742	1322.504037500436	1657.4092078568779	1613.696585852907	0.2545862409572838	0.24164453538213165	-4.250766481418395	-366.8941363275517	-4.186592799814207	-361.3551770838094
37.70916844062219	781.173634935715	791.0136933134821	1041.8253675162675	1037.0965581866496	1190.025367500604	1176.307965788638	1344.99013618153	1321.5326136428032	1656.3891755211566	1612.6941675341998	0.25475487913505224	0.24180407149199032	-4.307000438709565	-373.987600484892	-4.24209131178759	-368.3514081458561
37.93638515006311	780.2772083223086	790.1250964485363	1040.866082171459	1036.1503078182122	1189.040337414722	1175.3377679514276	1343.9829950957082	1320.5416743863975	1655.3468991341215	1611.6699894304857	0.25492567693986135	0.24196564963948144	-4.363229771280203	-381.1528229084215	-4.297585092692316	-375.41841753505287
38.164970954479706	779.3657090612718	789.2214458456277	1039.8892746452107	1035.186712954712	1188.0365194227506	1174.3490397274115	1342.9558029742689	1319.5310208093342	1654.2821482430882	1610.6238263435778	0.2550986635295637	0.24212929736854374	-4.41945283742416	-388.39026409434155	-4.353072524451363	-382.5566594894044
38.39493410335793	778.438991448659	788.3025955854079	1038.8947706661809	1034.2056009736418	1187.0137245083638	1173.3415946813732	1341.9083560753072	1318.500452675635	1653.1946907805175	1609.555451503219	0.2552738684926564	0.242295042629248	-4.4756679382448965	-395.70038067386486	-4.408551932573118	-389.7665844351868
38.626282895891045	777.4969090209698	787.3683989768934	1037.8823949210387	1033.206798217409	1185.971762469086	1172.3152452080628	1340.840449327111	1317.4497684446933	1652.0842930719325	1608.464636575014	0.2554513218555398	0.24246291378462523	-4.531873316837846	-403.0836251687724	-4.464021585356932	-397.04863874721923
38.859025681279114	776.5393145687736	786.4187085707458	1036.851971066348	1032.19013000501	1184.9104419273406	1171.2698025430884	1339.7518763383846	1316.3787652813978	1650.9507198445351	1607.3511516690487	0.25563105408991804	0.24263293961762772	-4.588067157530531	-410.54044574851287	-4.519479693130506	-404.4032645080588
39.09317085903034	775.566060150937	785.4533761731462	1035.8033217410602	1031.1554206443054	1183.8295703421127	1170.205076774422	1338.6424294090987	1315.287239066872	1649.7937342364564	1606.214765349138	0.2558130961203491	0.2428051493382284	-4.644247585087669	-418.0712859769701	-4.5749244074713715	-411.8308992583479
39.328726879264174	774.5769971095093	784.4722528603202	1034.7362685796995	1030.1024934449772	1182.7289540213183	1169.1208768545926	1337.5118995420578	1314.174984409924	1648.6130978067608	1605.0552446428128	0.255997479331939	0.24297957259066025	-4.700412663889892	-425.67658455178025	-4.6303538203969765	-419.3319757405552
39.56570224301631	773.5719760852394	783.4751889936841	1033.6506322261855	1029.0311707321162	1181.608398134826	1168.0170106135306	1336.3600764551345	1313.0417946591504	1647.4085705461318	1603.8723550519758	0.2561842355781976	0.2431562394608024	-4.75656039716705	-433.35677504213527	-4.685765963611175	-426.9069216399221
39.80410550254544	772.5508470337709	782.4620342356634	1032.5462323483637	1027.9412738605079	1180.4677067281966	1166.893284772112	1335.1867485942334	1311.8874619157575	1646.1799108883165	1602.6658605643056	0.2563733971890456	0.24333518048370875	-4.812688726156011	-441.11228561392636	-4.741158807668398	-434.55615931289503
40.04394526164196	771.5134592425152	781.432637566181	1031.4228876532375	1026.8326232296092	1179.3066827371374	1165.749504956419	1333.991703146987	1310.71177704711	1644.9268757223288	1601.4355236654108	0.2565649969789842	0.24351642665129283	-4.868795529308045	-448.94353875285015	-4.796530261189218	-442.28010551442276
40.28523017593832	770.4596613482191	780.38684729983	1030.2804159029126	1025.7050382992327	1178.1251280026866	1164.5854757127086	1332.7747260571932	1309.5145297010056	1643.6492204054218	1600.1811053517329	0.2567590682554313	0.2437000094201637	-4.924878621484368	-456.85095098018064	-4.851878170084547	-450.0791711186175
40.52796895322162	769.3893013552463	779.324511103751	1029.1186339312842	1024.5583376059567	1176.9228432871519	1163.4010005231298	1331.5356020400227	1308.2955083207078	1642.346698776856	1598.9023651442392	0.2569556448272227	0.24388596071962038	-4.9809357531075875	-464.83493255841313	-4.907200316697981	-457.95376082661096
40.77217035374772	768.3022266545917	778.2454760162375	1027.9373576614835	1023.3923387802943	1175.6996282908294	1162.1958818222165	1330.2741145980278	1307.0545001607713	1641.0190631725077	1597.599061102936	0.2571547610132919	0.24407431295980916	-5.0369646093590745	-472.8958871936193	-4.96249441901773	-465.90427287391503
41.017843190557436	767.1982840436357	777.1495884660665	1026.7364021240894	1022.2068585646092	1174.4552816694963	1160.969921014133	1328.9900460379354	1305.7912913036394	1639.6660644402812	1596.2709498421812	0.2573564516515182	0.24426509904004476	-5.092962809363598	-481.0342117306718	-5.017758129886715	-473.93109873039066
41.26499632979458	766.0773197466589	776.036694292586	1025.515581476131	1021.0017128318174	1173.1896010527203	1159.7229184907305	1327.6831774882783	1304.5056666770627	1638.287451956405	1594.9177865468546	0.25756075210776486	0.2444583523573017	-5.148927905333949	-489.25029583790456	-5.072989036147192	-482.03462278848747
41.51363869102594	764.9391794361434	774.9066387665747	1024.2747090209073	1019.7767166048915	1171.9023830629965	1158.4546736504212	1326.3532889178728	1303.1974100723608	1636.8829736426017	1593.539324989397	0.2577676982850943	0.24465410681488187	-5.204857381762849	-497.54452168860007	-5.128184657842667	-490.2152220492717
41.763779247563185	763.7837082548564	773.7592666118795	1023.0135972286167	1018.5316840771707	1170.5934233357193	1157.164984917872	1325.000159155148	1301.8663041635127	1635.4523759841456	1592.1353175477182	0.25797732663317996	0.24485239683125332	-5.260748654584859	-505.9172636329313	-5.18334244739799	-498.4732657990826
42.0154270267867	762.6107508387572	772.5944220278634	1021.7320577578488	1017.2664286335146	1169.2625165400323	1155.8536497645664	1323.6235659083754	1300.5121305271437	1633.995404048863	1590.7055152240334	0.25818967415790817	0.24505325734907948	-5.316599070333723	-514.3688878627436	-5.238459788782166	-506.80911527827266
42.26859111047143	761.4201513407256	771.4119487126659	1020.4299014779268	1015.9807628723016	1167.9094564005477	1154.5204647302253	1322.2232857867884	1299.134669663381	1632.5118015070573	1589.249667664608	0.2584047784311785	0.24525672384442607	-5.372405905312917	-522.8997520690318	-5.293533996696624	-515.2231233447383
42.523280635114425	760.2117534551435	770.211689887307	1019.1069384921401	1014.6744986283061	1166.5340357199846	1153.1652254451271	1320.7990943226407	1297.7337010176389	1631.001310652418	1587.7675231804676	0.25862267760091223	0.24546283233616467	-5.4281663647607274	-531.5102050926362	-5.348562315748495	-523.7156341280206
42.77950479226489	758.9854004433306	768.9934883206362	1017.7629781618704	1013.3474469964535	1165.136046402711	1151.7877266533317	1319.3507659941947	1296.3090030033218	1629.463672423897	1586.2588287690646	0.2588434104012651	0.24567161939557186	-5.483877582006244	-540.2005865656247	-5.403541919611143	-532.2869826761598
43.03727282885567	757.7409351598758	767.7571863551652	1016.397829131648	1011.9994183564997	1163.715279479251	1150.3877622368427	1317.8780742496958	1294.86035302549	1627.8986264286195	1584.723330136958	0.2590670161630573	0.2458831221561227	-5.539536617627164	-548.9712265454582	-5.458469910208805	-540.9374945951859
43.29659404753705	756.4782000798576	766.5026259337797	1015.0112993551412	1010.6302223986266	1162.27152513174	1148.965125240714	1316.3807915323189	1293.387527505495	1626.3059109658122	1583.1607717234933	0.25929353482441925	0.24609737832349718	-5.595140458620335	-557.8224451428687	-5.513343316886221	-549.6674856815953
43.55747780701245	755.1970373269853	765.2296486273642	1013.6031961221059	1009.2396681499904	1160.8045727203705	1147.5196078991296	1314.8586893061315	1291.8903019066076	1624.6852630517935	1581.5708967255289	0.2595230069416653	0.24631442618579036	-5.650686017560474	-566.7545521396969	-5.568159095585543	-558.4772615461843
43.81993352237618	753.8972887026812	763.9380956633502	1012.1733260863197	1007.8275640022337	1159.314210810842	1146.051001662472	1313.3115380830877	1290.3684507606617	1623.0364184460464	1579.9534471232218	0.2597554737003934	0.24653430462394058	-5.706170131755698	-575.7678465991921	-5.622914128010962	-567.3671172288014
44.08397066545326	752.5787957161118	762.627807955213	1010.7214952945122	1006.3937177399947	1157.8002272028411	1144.5590972254126	1311.7391074510801	1288.8217476957475	1621.3591116784007	1578.308163706911	0.2599909769268261	0.24675705312237856	-5.761589562414429	-584.8626164684829	-5.677605220799251	-576.337336806464
44.349598765141174	751.2413996151985	761.2986261329269	1009.2475092163181	1004.937936570412	1156.2624089595643	1143.043684556026	1310.1411661030613	1287.2499654649498	1619.6530760773358	1576.634786105096	0.2602295590993876	0.24698271177990166	-5.816940993805019	-594.039138172724	-5.732229104709404	-585.3881929937925
44.6168274077539	749.8849414186168	759.9503905744035	1007.7511727752717	1003.4600271536665	1154.700542438317	1141.5045529259635	1308.5174818672695	1285.6528759761786	1617.918043799446	1574.93305281356	0.26047126336053006	0.24721132132077864	-5.872221032439029	-603.2976762021717	-5.786782433803182	-594.5199467354396
44.88566623736761	748.5092619488054	758.5829414379284	1006.2322903808558	1001.9597956345625	1153.1144133221908	1139.9414909416957	1306.8678217385666	1284.0302503230948	1616.15374586007	1573.2027012256392	0.2607161335288161	0.24744292310609414	-5.927426206219934	-612.6384826881113	-5.841261784606104	-603.7328467871703
45.15612495616904	747.1142018660157	757.1961186956229	1004.6906659616491	1000.4370476751918	1151.5038066528757	1138.354286576872	1305.1919519109397	1282.3818588171812	1614.3599121651528	1571.4434676637	0.2609642141112588	0.24767755914533546	-5.982552963625949	-622.0617969723535	-5.895663655303906	-613.0271292921097
45.42821332480542	745.6996017033957	755.7897621679343	1003.1261029995567	998.8915884886693	1149.8685068645814	1136.7427272057714	1303.4896378111425	1280.7074710209363	1612.536271544296	1569.655087411785	0.2612155503159278	0.24791527210822709	-6.037597672887387	-631.5678451685817	-5.9499844649380975	-622.4030173480278
45.701941162736816	744.2653019031603	754.3637115591949	1001.5384045651875	997.3232228739995	1148.208297819141	1135.106599637924	1301.7606441335597	1279.0068557822706	1610.6825517851032	1567.8372947495334	0.26147018806483263	0.24815610533682247	-6.092556621152198	-641.1568397125811	-6.004220552567858	-631.8607205630688
45.97731834859046	742.8111428538376	752.9178064942506	999.9273733543613	995.7317552520601	1146.522962842279	1133.4456901538776	1300.0047348762594	1277.2797812700815	1608.7984796687788	1565.9898229873322	0.26172817400708104	0.24840010285786002	-6.147426013690165	-650.8289789071132	-6.058368176501517	-641.4004346080183
46.25435482051728	741.3369649286308	751.4518865561874	998.292811725793	994.1169897027471	1144.8122847610882	1131.759784542156	1298.2216733783007	1275.5260150110519	1606.8837810070447	1564.1124045027589	0.26198955553232917	0.24864730939538238	-6.202201973072533	-660.5844464560505	-6.112423513475278	-651.022340755706
46.533060576550575	739.8426085249022	749.9657913251734	996.6345217399612	992.4787300032897	1143.0760459427295	1130.0486681374286	1296.4112223582947	1273.7453239276915	1604.9381806803817	1562.204770778333	0.2622543807845248	0.24889777038363461	-6.2568805383721156	-670.423410990159	-6.1663826578694625	-660.726605413889
46.813445674966815	738.3279141048115	748.4593604184385	994.9523051991924	990.8167796677652	1141.3140283343844	1128.3121258599067	1294.5731439542576	1271.9374743776505	1602.961402677639	1560.2666524406025	0.26252269867595257	0.2491515319802472	-6.311457664353156	-680.3460255827522	-6.220241620909519	-670.5133796476293
47.09552023464871	736.7927222371213	746.9324335314095	993.2459636889819	989.1309419878357	1139.5260135044794	1126.5499422560054	1292.7071997647781	1270.1022321943249	1600.953170137029	1558.2977793006005	0.26279455890158937	0.24940864107970384	-6.365929220693943	-690.352427258942	-6.273996329899546	-680.3827986952383
47.37929443545016	735.2368736401838	745.3848504800155	991.5152986205591	987.4210200747151	1137.7117826852016	1124.7619015402645	1290.8131508915117	1268.2393627287663	1598.9132053885257	1556.2978803956705	0.2630700119537802	0.24966914532710852	-6.420290991202137	-700.4427364951407	-6.3276426274462665	-690.3349814742687
47.66477851856398	733.6602092261427	743.8164512441954	989.7601112747437	985.6868169024077	1135.8711168163352	1122.9477876385909	1288.8907579830427	1266.34863089295	1596.8412299977126	1554.2666840327297	0.2633491091372358	0.24993309313226095	-6.47453867303625	-710.6170567078516	-6.3811762706920945	-700.3700300777855
47.951982786891236	732.0625701463586	742.2270760126114	987.9802028470914	983.9281353522225	1134.0037965904407	1121.1073842328037	1286.9397812801267	1264.4298012043855	1594.7369648110905	1552.2039178329478	0.26363190258436864	0.2502005336840377	-6.528667875935298	-720.8754737345735	-6.434592930561394	-710.4880292627786
48.24091760541319	730.4437978380865	740.6165652286089	986.175374494372	982.1447782586051	1132.1096024994042	1119.2404748065496	1284.9599806623535	1262.4826378321413	1592.600130002892	1550.1093087779236	0.2639184452709725	0.25047151696510084	-6.582674121477339	-731.2180553073122	-6.487888191014008	-720.68904592935
48.53159340156531	728.8037340724145	738.9847596374174	984.3454273823818	980.336548456282	1130.188314882362	1117.3468426925645	1282.9511156962285	1260.5069046442566	1590.4304451233984	1547.9825832573263	0.26420879103225176	0.25074609376693147	-6.636552842323454	-741.6448505143053	-6.541057548318577	-730.9731285918388
48.82402066561362	727.142221003498	737.3315003346381	982.4901627351321	978.503248828771	1128.2397139750585	1115.4262711213478	1280.9129456847331	1258.502365256615	1588.2276291488304	1545.823467118083	0.2645029945792159	0.25102431570520417	-6.69029938148833	-752.1558892537141	-6.594096410319935	-741.3403068387997
49.11820995103327	725.459101219096	735.656628816017	980.6093818854206	976.6446823582515	1126.263579960622	1113.478543271243	1278.8452297183546	1256.4687830832613	1585.991400532795	1543.6316857151014	0.2648011115154424	0.2513062352355044	-6.743908991617673	-762.7511816787592	-6.647000095727435	-751.7905907856184
49.41417187488941	723.75421779244	733.959987028539	978.7028863268213	974.7606521768403	1124.259693021818	1111.5034423199681	1276.7477267276408	1254.4059213882258	1583.7214772593568	1541.4069639635813	0.2651031983542218	0.25159190566940604	-6.797376834277657	-773.4307176324655	-6.699763833426005	-762.323970518366
49.71191711822035	722.027414335448	732.2414174228505	976.770477767102	972.8509616192731	1122.2278333947736	1109.500751497597	1274.6201955372821	1252.3135433388418	1581.4175768977304	1539.1490263929174	0.26540931253609673	0.2518813811909112	-6.850697979267807	-784.1944660749577	-6.752382761782428	-772.940415527497
50.01145642642306	720.2785350533082	730.5007630070413	974.8119581831054	970.9154142770361	1120.167781424219	1107.4702541410456	1272.4623949217573	1250.1914120606164	1579.079416658642	1536.857597202247	0.2657195124467954	0.2521747168732643	-6.903867403930917	-795.042374499666	-6.8048519279736865	-783.6398741324956
50.3128006096408	718.50742480045	728.7378674017963	972.8271298771048	968.9538140539514	1118.0793176202603	1105.411733750056	1270.274083662571	1248.0392906936565	1576.7067134523818	1534.5324003176518	0.26603385743558655	0.2524719686961537	-6.956879992502081	-805.9743683427223	-6.8571662873468995	-794.4222729001194
50.61596054315354	716.713929137919	726.9525748969388	970.81579553466	966.9659652232453	1115.962222716701	1103.324974044718	1268.0550206070925	1245.8569424506811	1574.2991839485662	1532.1731594510434	0.26635240783405073	0.25277319356330663	-7.009730535448398	-816.9903503801033	-6.909320702758123	-805.2875160487893
50.9209471677702	714.897894392189	725.1447305093948	968.7777582840064	964.9516724861296	1113.8162777309594	1101.2097590245592	1265.8049647290507	1243.644130676655	1571.8565446376685	1529.7795981607785	0.2666752249752905	0.2530784493204896	-7.062413728840511	-828.090200118284	-6.961309943966398	-816.2354848484683
51.22777149022361	713.0591677154086	723.314180042579	966.7128217569775	962.9107410319006	1111.641264025572	1099.0658730292005	1263.5236751906702	1241.4006189100505	1569.378511894299	1527.351439914	0.26700237121358333	0.25338779477392703	-7.114924173753934	-839.273773176159	-7.013128687032577	-827.2660370106751
51.53644458356769	711.1975971471202	721.4607701472377	964.6207901515037	960.8429765995912	1109.436963371335	1096.8931008006282	1261.2109114065142	1239.126170945772	1566.8648020423086	1524.8884081507595	0.2673339099444987	0.2537012897091433	-7.167256375657416	-850.540900654596	-7.0647715137201885	-838.3790060666797
51.84697758757708	709.3130316774666	719.5843483837634	962.5014682956999	958.7481855411984	1107.2031580120974	1094.691227547094	1258.8664331090336	1236.820550899781	1564.3151314217216	1522.3902263499417	0.26766990562548193	0.2540189949102518	-7.21940474385633	-861.891388501128	-7.116232910944973	-849.5742007409572
52.15938170914916	707.4053213118916	717.6847632859906	960.3546617135593	956.626174886489	1104.9396307312177	1092.4600390086564	1256.4900004158478	1234.4835232754097	1561.7292164575176	1519.8566180970015	0.26801042379692236	0.25434097217968715	-7.271363590936744	-873.3250168629165	-7.167507270228498	-860.8514043132891
52.47366822270851	705.4743171373748	715.7618644265094	958.1801766922887	954.4767524094364	1102.6461649197324	1090.1993215244086	1254.0813738988043	1232.1148530314344	1559.1067737303222	1517.287307153572	0.2683555311037207	0.25466728435840624	-7.323127132227	-884.841539430985	-7.218588887169972	-872.2103739721933
52.789848470613855	703.5198713901989	713.8155024834954	955.9778203512915	952.2997266962766	1100.322544646235	1087.9088621013943	1251.6403146548153	1229.7143056518928	1556.4475200489996	1514.682017528944	0.2687052953173674	0.2549979953465632	-7.37468948531955	-896.4406827792118	-7.269471960964665	-883.6508401617757
53.107933863567155	701.541837525278	711.8455293090888	953.7474007128252	950.0949072152264	1097.9685547284953	1085.588448485245	1249.1665843785038	1227.2816472176912	1553.7511725251904	1512.04047355345	0.26905978535854297	0.2553331701246748	-7.426044669570047	-908.1221456895291	-7.32015059391847	-895.1725059177261
53.42793588102576	699.5400702870654	709.8517979993323	951.4887267743609	947.8621043878762	1095.5839808068567	1083.237869232559	1246.6599454367013	1224.8166444800233	1551.0174486498343	1509.3623999538004	0.26941907132026316	0.25567287477528916	-7.477186605642373	-919.885598470777	-7.370618791000425	-906.7750461949909
53.74986607161648	697.5144257820518	707.8341629656899	949.2016085826554	945.6011296622789	1093.1686094194106	1080.856913785045	1244.1201609447935	1222.3190649356163	1548.2460663716831	1506.647521930366	0.26978322449157355	0.25601717650516836	-7.528109115094367	-931.7306822706014	-7.42087045942958	-918.4581071890134
54.073736053552395	695.4647615528779	705.7924800081591	946.8858573095591	943.3117955877536	1090.7222280789852	1078.4453725454475	1241.5469948449559	1219.7886769038366	1545.436744177847	1503.8955652364625	0.2701523173818171	0.2563661436680065	-7.578805919973547	-943.6570083773404	-7.470899408276409	-930.2213056471955
54.399557515052166	693.3909366540714	703.7266063899966	944.5412853295833	940.9939158914245	1088.2446253519618	1076.0030369552799	1238.9402119862978	1217.2252496056706	1542.5892011763904	1501.1062562596424	0.27052642374548785	0.25671984578769047	-7.629270642453093	-955.6641575143149	-7.520699348104472	-942.0642281729088
54.727342214761876	691.2928117294301	701.6364009140698	942.1677062992363	938.647305556513	1085.7355909389464	1073.5296995743822	1236.2995782069354	1214.628553244605	1539.7031571810128	1498.2793221050338	0.2709056186076881	0.2570783535821218	-7.679496804486689	-967.7516791246599	-7.570263890633441	-953.9864305205119
55.057101982179326	689.1702490910661	699.5217240008578	939.7649352381667	936.2717809024075	1083.1949157573172	1071.025154162333	1233.6248604180246	1211.9983590894406	1536.7783327978461	1495.4144906807508	0.2712899782902003	0.2574417389876184	-7.729477827505207	-979.9190906503063	-7.6195865484348815	-965.9874368837627
55.38884871808102	687.0231128001227	697.3824377681059	937.3327886121054	933.8671596665206	1080.622392025659	1068.48919576172	1230.915826689766	1209.3344395590414	1533.8144495143727	1492.5114907853927	0.27167958043820495	0.2578100751839064	-7.779207032151362	-992.1658768027846	-7.668660734675541	-978.0667391771276
55.722594394951685	684.8512687491792	695.2184061121549	934.8710844176464	931.4332610879529	1078.017813350115	1065.9216207833022	1228.1722463394049	1206.636568309052	1530.8112297905109	1489.5700521976603	0.2720745040476442	0.258183436619724	-7.828677638033241	-1004.4914888248604	-7.71747976287088	-990.2237963073421
56.058351057416104	682.6545847463669	693.029494790962	932.3796422688774	928.9699059929918	1075.380974812675	1063.322227093082	1225.393890021265	1203.9045203206122	1527.7683971518923	1486.5899057681288	0.27247482949326757	0.258561899039051	-7.877882763526941	-1016.8953437469318	-7.766036846690895	-1002.4580334399361
56.39613082267415	680.432930601193	690.8155715088194	929.8582834858693	926.4769168824456	1072.7116730614068	1060.6908141012937	1222.580529818806	1201.1380719910696	1524.6856762853404	1483.5707835131743	0.2728806385573657	0.25894553950798566	-7.926815425611039	-1029.3768236348114	-7.8143250997991345	-1014.7688412576099
56.7359458809379	678.1861782121039	688.5765060027884	927.3068311850541	923.9541180208405	1070.0097064026681	1058.0271828533448	1219.731939338759	1198.3370012267292	1521.562793136593	1480.5124187111053	0.27329201445922113	0.25933443644228316	-7.9754685397494995	-1041.9352748323	-7.862337535734014	-1027.1555752130225
57.07780849587155	675.91420165578	686.3121701308571	924.7251103714896	921.4013355274875	1067.2748748952922	1055.3311361227059	1216.8478938073242	1195.5010875376404	1518.3994750102727	1477.4145460004934	0.2737090418852914	0.25972866963557745	-8.023834919799583	-1054.5700071951433	-7.910067067819455	-1039.617554773169
57.42173100503407	673.6168772781978	684.0224379618428	922.1129480330524	918.8183974694483	1064.5069804467964	1052.602478505792	1213.9281701684927	1192.63011213447	1515.1954506721581	1474.2769014807664	0.2741318070201467	0.2601283202883081	-8.071907277970013	-1067.280293319578	-7.957506509129189	-1052.1540626595088
57.7677258203244	671.2940837874431	681.7071858670331	919.470173236537	916.2051339563924	1061.7058269115928	1049.8410165188197	1210.9725471844629	1189.7238580274359	1511.950450453742	1471.0992228150353	0.2745603975781881	0.26053347103736474	-8.11967822482643	-1080.0653677650844	-8.004648572481756	-1064.7643440801767
58.115805428429454	668.9457023483112	679.3662926135966	916.7966172257126	913.5613772373835	1058.8712201912524	1047.0465586966934	1207.9808055382146	1186.782110127368	1508.6642063591337	1467.8812493352284	0.27499490283616224	0.2609442059864796	-8.167140269333458	-1092.924426270998	-8.051485870489842	-1077.4476059578883
58.465982391274686	666.5716166786767	676.9996394597482	914.0921135213163	910.8869617995805	1056.0029683368043	1044.2189156938916	1204.952727938218	1183.8046553488673	1505.336452174293	1464.622722149503	0.27543541366650204	0.2613606107373863	-8.214285818958842	-1105.8566249684663	-8.098010915661007	-1090.2030161529256
58.818269346477535	664.1717131476679	674.6071102517009	911.3564980230204	908.1817244688922	1053.10088165311	1041.3579003874072	1201.8880992253266	1180.7912827156115	1501.9669235786494	1461.323384252001	0.2758820225715155	0.26178277242176085	-8.261107179802366	-1118.8610795852146	-8.144216120523424	-1103.0297026784974
59.172679007803275	661.7458808756321	672.1885915223942	908.5896091133709	905.4455045125769	1050.1647728053156	1038.4633279817294	1198.7867064818474	1177.7417834678092	1498.5553582591017	1457.982980634935	0.27633482371844387	0.26221077973397927	-8.307596556791168	-1131.936864647636	-8.19009379782392	-1115.9267529146455
59.52922416562417	659.2940118359064	669.7439725920117	905.791287763706	902.678143743801	1047.1944569273858	1035.5350161158856	1195.6483391428121	1174.6559511718149	1495.10149602643	1454.6012584030348	0.2767939129754249	0.2626447229647106	-8.353746053922578	-1145.0830126773799	-8.235636160758531	-1128.893212814466
59.887917687380885	656.8160009584026	667.2731456702961	902.9613776420739	899.8794866281734	1044.189751732749	1032.5727849725615	1192.4727891094633	1171.533581831924	1491.6050789341305	1451.177966890377	0.2772593879483767	0.2630846940353646	-8.399547674568112	-1158.2985133850889	-8.280835323281735	-1141.928086110216
60.24877251804685	654.3117462349983	664.776005960657	900.0997252231425	897.0493803922496	1041.1504776270413	1029.576457389291	1189.259850864958	1168.374474004352	1488.0658513996923	1447.7128577796007	0.2777313480188383	0.26353078653342993	-8.444993321822267	-1171.5823128597694	-8.32568330044478	-1155.030333513685
60.6118016805955	651.7811488267514	662.2524517660811	897.2061799001219	894.1876751340229	1038.0764578229775	1026.5458589717457	1186.009321592314	1165.1784289134152	1484.4835603283366	1444.205685223533	0.2782098943827908	0.2639830957487219	-8.490074798899514	-1184.9333127535065	-8.370172008790178	-1168.1988719113579
60.97701827647021	649.224113172932	659.7023845968507	894.2805940987005	891.2942239354086	1034.9675184573525	1023.4808182091249	1182.721001294604	1161.9452505699298	1480.8579552392328	1440.6562059692503	0.27869513009049013	0.2644417187105698	-8.534783809614282	-1198.3503694666433	-8.414293266824643	-1181.4325735617313
61.34443548605718	646.6405471018682	657.1257092800553	891.3228233929877	888.3688829767109	1031.8234887101623	1020.3811665916337	1179.3946929173942	1158.674745891812	1477.1887883941897	1437.064179484557	0.27918716008734457	0.2649067542259727	-8.579111958906651	-1211.8322933286836	-8.458038795535685	-1194.7302652871876
61.71406656916102	644.0303619436162	654.5223340709144	888.332726623487	885.4115116530961	1028.644200925879	1017.2467387300896	1176.0302024734597	1155.366724826921	1473.4758149288639	1433.429368086928	0.2796860912558659	0.2653783029187506	-8.623050753426696	-1225.3778477776796	-8.501400218971867	-1208.0907276644139
62.085924865483435	641.3934726444385	651.892170765894	885.3101660170772	882.421972693054	1025.4294907368544	1014.0773724776245	1172.6273391697516	1152.0210004781197	1469.7187929864592	1429.7515370749006	0.28019203245872487	0.2658564672697244	-8.666591602198196	-1238.985748539999	-8.544369064893544	-1221.5126942158095
62.46002379510434	638.729797883101	649.2351348176221	882.2550073090239	879.4001322788615	1022.179197188877	1010.8729090535122	1169.1859155366546	1148.6373892305803	1465.9174838539655	1426.0304548619383	0.28070509458295306	0.26634135165795236	-8.709725817327353	-1252.6546628065116	-8.586936765477503	-1234.9948505974025
62.83637685896657	636.0392601889703	646.551145451596	879.1671198670022	876.34586016904	1018.893162868871	1007.6331931691068	1165.7057475595097	1145.2157108813271	1462.0716521009147	1422.265893112774	0.28122539058531737	0.2668330624030603	-8.75244461479815	-1266.3832084116584	-8.629094658095255	-1248.5358337883663
63.21499763936286	633.3217860619134	643.8401257846721	876.0463768171372	873.2590298228042	1015.5712340347367	1004.358073155897	1162.1866548124196	1141.7557887710195	1458.181065720678	1418.4576268822286	0.28175303553890857	0.26733170780869414	-8.794739115330685	-1280.1699530124315	-8.670833986164098	-1262.1342312820489
63.59589980042612	630.5773060939873	641.1020029453326	872.8926551720523	870.1395185264993	1012.2132607473372	1001.04740109567	1158.6284605943329	1138.2574499179727	1454.2454962743002	1414.6054347565205	0.2822881466809831	0.26783739820712993	-8.83660034530476	-1294.0134132667736	-8.712145900057976	-1275.78858027549
63.979097088622495	627.8057550929132	638.3367081957222	869.7058359609307	866.9872075220218	1008.8190970046232	997.7010329527922	1155.0309920674085	1134.7205251544306	1450.2647190368898	1410.7090989970752	0.28283084346208626	0.2683502460050846	-8.87801923776874	-1307.9120540162257	-8.75302145809951	-1289.4973668631865
64.36460333324754	625.0070722073119	635.5441770554328	866.4858043615558	863.8019821372096	1005.3886008778851	994.3188287085803	1151.3940803976495	1131.1448492650595	1446.2385131465426	1406.768405686809	0.283381247596519	0.26887036573075296	-8.918986633521854	-1321.8642874705838	-8.79345162763093	-1303.2590252331574
64.75243244692527	622.181201053703	632.7243494270342	863.232449834353	860.5837319181975	1001.9216346501319	990.9006524977774	1147.7175608978089	1127.5302611276836	1442.166661755818	1402.7831448789207	0.28393948311416317	0.26939787408211935	-8.959493282261974	-1335.8684723939223	-8.833427286146161	-1317.071936864697
65.14259842611021	619.3280898452379	629.8771697233306	859.9456662583951	857.3323507637258	998.4180649565914	987.4463727471103	1144.0012731725599	1123.8766038562426	1438.0489521857703	1398.753110748168	0.2845056764137323	0.269932889976578	-8.999529843830715	-1349.9229132977198	-8.872939222520472	-1330.9344297320931
65.53511535159264	616.4476915221562	627.0025869963212	856.6253520693716	854.0477370613812	994.8777629272992	983.95586231592	1140.2450612659156	1120.183724945963	1433.8851760825046	1394.6781017446274	0.28507995631747735	0.27047553460190993	-9.03908688952788	-1364.0258596360509	-8.911978138300128	-1344.844777510647
65.92999738900669	613.5399638839503	624.1005550678597	853.271410399503	850.7297938257719	991.3006043317974	980.4289986388616	1136.4487738108996	1116.4514764207404	1429.6751295762917	1390.5579207499468	0.28566245412740066	0.2710259314686451	-9.078154903518907	-1378.1755050082866	-8.950534649100064	-1358.8011987914797
66.32725878934137	610.6048697232002	621.1710326619683	849.8837492193716	847.3784288385889	987.6864697258862	976.8656638706341	1132.6122641814338	1112.6797149827041	1425.4186134431861	1386.392375236052	0.2862533036830283	0.2715842064638777	-9.116724284322572	-1392.3699863678485	-8.988599286066119	-1372.801856300357
66.72691388945532	607.6423769610751	618.2139835388087	846.4622814816694	843.9935547905692	984.0352446004493	973.2657450327546	1128.7353906464546	1108.8683021639679	1421.1154332691874	1382.181277426334	0.286852641420783	0.2721504879065527	-9.154785346384188	-1406.6073832363763	-9.02616249742755	-1386.8448561229743
67.12897711259382	604.6524587844629	615.229376630265	843.0069252668193	840.5750894253098	980.3468195323043	969.6291341623291	1124.818016526217	1105.0171044805368	1416.7653996168965	1377.9244444592773	0.28746060643501836	0.27272490660429743	-9.1923283217493	-1420.8857169294497	-9.063214650149348	-1400.928246941592
67.53346296890952	601.6350937847002	612.2171861771187	839.5176039304565	837.122955684924	976.6210903370726	965.9557284628136	1120.8600103507815	1101.1259935883527	1412.3683281946646	1373.6216985545263	0.2880773405407639	0.2733075959118265	-9.229343361819701	-1435.2029497882759	-9.09974603166529	-1415.0500192774634
67.94038605598601	598.590266097879	609.1773918677859	835.9942462527421	833.6370818575058	972.8579582240362	962.2454304567353	1116.8612460206548	1097.194846441461	1407.9240400282274	1369.2728671813732	0.28870298833823466	0.27389869179098736	-9.265820539207425	-1449.5569844233105	-9.135746851703516	-1429.208104744408
68.3497610593647	595.517965546689	606.1099789785807	832.4367865894732	830.1174017263772	969.057329952955	958.4981481403495	1112.8216029695604	1093.223545452269	1403.4323616347845	1364.8777832296412	0.28933769727916836	0.27449833287248676	-9.301749849691987	-1463.9456629687338	-9.171207244220795	-1443.400375314377
68.7616027530747	592.4181877837627	603.0149385154687	828.8451650249577	826.5638547210793	965.2191179928128	954.7137951401927	1108.7409663293106	1089.2119786538658	1398.8931251995186	1360.436285182944	0.2899816177350488	0.27510666051936383	-9.337121214263789	-1478.3667663482775	-9.206117269418655	-1457.6246425932623
69.17592600016614	589.2909344364881	599.8922673572804	825.2193275266301	822.9763860700847	961.3432406824667	950.8922908715186	1104.6192270967556	1085.1600398643884	1394.3061687545294	1355.9482172943078	0.2906349030672717	0.27572381889225883	-9.371924481276665	-1492.818013554759	-9.240466915861134	-1471.8786571098026
69.59274575324658	586.1362132532429	596.7419684003333	821.5592261013512	819.3549469551782	957.4296223931516	947.0335606985606	1100.4562823027688	1081.0676288533828	1389.6713363601411	1351.413429764106	0.2912977096993281	0.27634995501654386	-9.406149428704339	-1507.2970609437616	-9.274246102708275	-1486.160107620206
70.01207705502031	582.954038251011	593.5640507044275	817.8648189533674	815.6994946674802	953.4781936928168	943.137536096599	1096.2520351832402	1076.9346515101374	1384.9884782885706	1346.8317789202956	0.29197019719106565	0.27698521885136884	-9.439785766496698	-1521.8015015428828	-9.30744468203602	-1500.4666204261302
70.43393503883172	579.7444298643279	590.3585296401616	814.1360706438735	812.0099927650555	949.4888915122334	939.2041548157796	1092.0063953520264	1072.7610200139418	1380.2574512099054	1342.2031274009144	0.2926525283150959	0.2776297633606949	-9.47282313904725	-1536.3288643766718	-9.340052441271382	-1514.795758709748
70.85833492921113	576.5074150955159	587.1254270375296	810.3729522521429	808.2864112320754	945.4616593128512	935.2333610466499	1087.7192789758365	1068.5466530062406	1375.4781183803736	1337.5273443387998	0.2933448691354286	0.27828374458637745	-9.505251127769043	-1550.8766138106585	-9.372059105737208	-1529.1450218868267
71.2852920424243	573.2430276661444	583.864771335735	806.5754415381635	804.5287266394698	941.3964472563338	931.2251055873563	1083.390608950981	1064.2914757646213	1370.6503498328434	1332.8043055484945	0.29404738908839667	0.27894732172336567	-9.537059253784264	-1565.4421489134547	-9.403454341297675	-1543.5118449773
71.71482178702524	569.951308169671	580.576597734177	802.7435231067384	800.7369223070305	937.2932123757407	927.1793460124632	1079.0203150819657	1059.9954203786076	1365.774022569539	1328.0338937152985	0.29476026106596176	0.2796206571970944	-9.568236980716847	-1580.0228028383863	-9.43422775712088	-1557.8935979959497
72.14693966441222	566.6323042251977	577.2609483445444	798.8771885729849	796.910988466897	933.1519187482902	923.096046843329	1074.6083342618522	1055.6584259271913	1360.8490207568934	1323.2159985864134	0.29548366150147026	0.2803039167431401	-9.598773717620361	-1594.6158422285225	-9.464368908561255	-1572.2875853657315
72.58166126938723	563.2860706322784	573.9178723439583	794.9764367291754	793.0509224283741	928.9725376696457	918.9751797199868	1070.1546106543458	1051.280438658053	1355.875235922514	1318.350517164132	0.29621777045795433	0.28099726948921727	-9.628658822007537	-1609.218466643506	-9.493867300152942	-1586.6910453528108
73.01900229071879	559.9126695267199	570.5474261290957	791.0412737128563	789.1567287440123	924.7550478296688	914.8167235744694	1065.6590958775435	1046.8614121684175	1350.8525671541909	1313.4373539010246	0.29696277171905655	0.28170088803959986	-9.657881603000305	-1623.827808009577	-9.522712388715945	-1601.1011495246494
73.45897851170821	556.5121705373019	567.1496734712325	787.0717131761799	785.228419376897	920.4994354895761	910.6206648055155	1061.1217491892896	1042.4013075874775	1345.7809213009048	1308.4764208970614	0.2977188528826786	0.2824149485620402	-9.686431324603745	-1638.4409300961415	-9.550893586587904	-1615.5150022335001
73.90160581075892	553.0846509433484	563.7246856721304	783.0677764563812	781.2660138690607	916.2056946604248	906.3869974545928	1056.542537674066	1037.9000937603296	1340.6602131757668	1303.467638098618	0.29848620545743626	0.2831396308772904	-9.71429720912272	-1653.0548280222574	-9.578400264985362	-1629.9296401297324
74.34690016194996	549.6301958330603	560.2725417206807	779.0294927473044	777.2695395109484	911.8738272828427	902.1157233831422	1051.9214364313298	1033.3577474333213	1335.4903657608056	1298.4109334992677	0.29926502496203394	0.28387511855129066	-9.74146844066945	-1667.666427786491	-9.605221757477238	-1644.3420316991105
74.79487763561212	546.1488982625559	556.7933284502534	774.956899271937	773.2390315118728	907.503843407966	897.8068524510121	1047.25842876527	1028.774253440792	1330.271310413579	1293.306243342351	0.3000555110276493	0.28462159899014844	-9.767934168816282	-1682.272585828614	-9.631347363581995	-1658.7490768308635
75.24555439890803	542.6408594155129	553.2871406966449	770.85004145584	769.1745331713631	903.0957613794593	893.4604026959624	1042.553506375859	1024.1496048930787	1325.002987075495	1288.1535123251956	0.3008578675034391	0.28537926353797416	-9.79368351238611	-1696.8700886259612	-9.656766352505997	-1673.1476064191957
75.6989467164156	539.1061887633336	549.7540814565458	766.7089731013966	765.0760960513253	898.6496080165581	889.0764005141746	1037.8066695511372	1019.4838033657288	1319.68534448178	1282.9526938049335	0.30167230256527916	0.286148307577699	-9.818705563363892	-1711.455652320059	-9.681467967002732	-1687.5343819955015
76.15507095071504	535.5450042257444	546.1942620464415	762.5337565627904	760.9437801489262	894.1654187980376	884.6548808416752	1033.0179273606427	1014.7768590898341	1314.3183403730136	1277.703750005833	0.30249902882784796	0.2869289306349692	-9.842989390937419	-1726.0259223777393	-9.705441427364121	-1701.9060953955632
76.61394356297929	531.9574323317305	542.6078022618492	758.3244629216205	756.7776540701115	889.6432380470224	880.1958873365828	1028.1872978498966	1010.0287911433917	1308.9019417081458	1272.406652228061	0.30333826346018095	0.28772133648522513	-9.8665240456844	-1740.5774732912832	-9.728675935544288	-1716.259368462488
77.07558111356816	528.3436083807109	538.9948305367913	754.0811721630482	752.5777952036511	885.0831191165208	875.6994725620816	1023.3148082358398	1005.239627643597	1303.4361248788937	1267.0613810577781	0.30419022830481424	0.28852573326408365	-9.889298563881653	-1755.1068083137798	-9.75116067941542	-1730.5907527872478
77.54000026262605	524.70367660385	535.35548410341	749.8039733523805	748.3442898956228	880.4851245756148	871.1656981700208	1018.4004951031387	1000.4094059399794	1297.9208759254475	1261.6679265784858	0.3050551500006535	0.2893423335811397	-9.911301971964917	-1769.6103592365398	-9.7728848371695	-1744.896729489963
78.00721777068286	521.0377903253976	531.6899091516077	745.4929648119753	744.0772336242129	875.8493263961582	866.5946350850338	1013.4444046012331	995.5381728082635	1292.3561907533533	1256.2262885835144	0.30593326010969596	0.2901713546373112	-9.932523291124426	-1784.0844862082158	-9.793837581842695	-1759.1737090399547
78.47725049925933	517.3461121239457	527.9982609886096	741.1482542983592	739.7767311747374	871.1758061399073	861.9863636890716	1008.446592642036	990.6259846448604	1286.7420753514941	1250.736476789552	0.306824795247757	0.29101301834585314	-9.952951542033247	-1798.525477595278	-9.814008085994146	-1773.4180311213713
78.95011541147531	513.6288139934882	524.2807041983287	736.7699591794393	735.4428968147508	866.4646551459462	857.3409740062234	1003.4071250981573	985.6729076618634	1281.0785460110412	1245.198511051103	0.3077299972193395	0.29186755145718274	-9.97257574973105	-1812.9295498907159	-9.833385526513325	-1787.6259645413957
79.42582957266194	509.88607750416696	520.5374128004241	732.3582066116953	731.0758544691489	861.7159747182989	852.6585658877333	998.3260780015479	980.6790180824529	1275.3656295452827	1239.6124215757786	0.3086491131568025	0.29273518568764184	-9.991384948637005	-1827.292847666773	-9.851959089570073	-1801.793707185192
79.90441015097758	506.11809396257433	516.7685704089166	727.9131337172157	726.6757378951123	856.9298763135969	847.9392491970523	993.2035377424269	975.6444023365626	1269.6033635101826	1233.9782491402757	0.30958239566399137	0.29361615785235645	-10.009368187720384	-1841.6114435798663	-9.869717975716185	-1815.9173860213486
80.38587441802741	502.32506457148605	512.9743703902417	723.434887760449	722.2426908567805	852.1064817286674	843.1831439948278	988.0396012683631	970.569157256694	1263.7917964255637	1228.296045306936	0.31053010296449196	0.2945107100023298	-10.026514535811089	-1855.8813384243404	-9.886651405123075	-1829.9930571548175
80.87023974948666	498.50720058889425	509.15501602060704	718.9236263245427	717.7768672995129	847.2459232879199	838.390380723679	982.8343762833913	965.4533902737472	1257.9309879967811	1222.565872640758	0.3114924990546855	0.2954190895659439	-10.042813087046056	-1870.0984612384054	-9.902748622958711	-1844.0167059331143
81.35752362572781	494.66472348620164	505.3107206425201	714.3795174871216	713.2784315236075	842.3483440303817	833.5611003926324	977.5879814470095	960.2972196127307	1252.0210093367484	1216.7878049267213	0.3124698538617826	0.2963415494950159	-10.058252966487657	-1884.2586694683414	-9.917998904927913	-1857.98424710799
81.8477436324513	490.79786510543	501.4417078203329	709.802739995354	708.7475583573149	837.4138978962276	828.6954547610537	972.3005465729115	955.1007744881908	1246.0619431881635	1210.9619273872765	0.31346244340703094	0.2972783484155943	-10.072823335871362	-1898.3577491867763	-9.93239156294419	-1871.8915250519349
82.34091746132043	486.90686781530695	497.5482114946767	705.193483440172	704.1844333290206	832.4427499126758	823.7936065219535	966.9722128273189	949.8641952992426	1240.0538841458122	1205.0883368998764	0.31447054997428686	0.29822975078366887	-10.086513399495857	-1912.3914153683581	-9.945915950941185	-1885.734314030502
82.83706291059936	482.99198466607544	493.6304761356277	700.5519484294831	699.5892528384337	827.4350763790826	818.8557294844991	961.6031329267546	944.5876338240338	1233.996938878788	1199.1671422143884	0.31549446228415995	0.29919602704598025	-10.099312410289144	-1926.3553122312587	-9.958561470859422	-1899.508318540291
83.33619788579601	479.0534795428578	489.6887568944341	695.8783467601899	694.9622243266014	822.3910650510517	813.8820087555554	956.1934713350664	939.2712534134585	1227.8912263524337	1193.1984641702038	0.31653447567395077	0.3001774538061252	-10.11120967600175	-1940.2450136375555	-9.970317578755726	-1913.2091737045557
83.83834040030794	475.09162731744135	485.7233197536774	691.1729015888965	690.3035664446272	817.3109153234396	808.8726409201305	950.7434044595908	933.9152291840127	1221.7368780499125	1187.1824359129416	0.31759089228359666	0.30117431399616357	-10.122194565553855	-1954.0560235593293	-9.981173791067363	-1926.8324457339186
84.34350857607244	471.10671399829334	481.7344416756735	686.4358476010889	685.6135092208857	812.1948384120385	803.8278342205177	945.25312084623	928.519748209566	1215.534038193168	1181.1192031105174	0.3186640212478662	0.30218689705393154	-10.13225651553887	-1967.783776613156	-9.991119691025915	-1940.3736324540514
84.85172064422062	467.09903687865403	477.722410748962	681.6674311786361	680.8922942265783	807.0430575337872	798.7478087339841	939.7228213733015	923.0850097119119	1209.2828639631434	1175.0089241684498	0.31975417889504837	0.30321549910629386	-10.141385036870133	-1981.423638662498	-10.00014493522076	-1953.8281639013148
85.36299494573534	463.0689046825235	473.6875263327034	676.8679105654213	676.1401747394445	801.8558080853129	793.6327965488049	934.1527194439554	917.6112252498922	1202.9835257190543	1168.8517704441927	0.3208616889523864	0.3042604231585561	-10.14956972158518	-1994.9709074928833	-10.008239260309779	-1967.191402989818
85.87734993211305	459.0166377083689	469.63009919880756	672.0375560309168	671.3574159054439	796.6333378196188	788.4830419384718	928.5430411769819	912.0986189069229	1196.6362072165352	1162.6479264603254	0.3219868827585339	0.305321979290285	-10.156800249787807	-2008.4208135587687	-10.01539248987092	-1980.4586462488223
86.39480416602983	454.9425679703656	465.55045167161194	667.1766500315151	666.5442948982186	791.3759070207287	783.29880153388	922.8940255958104	906.5474274767276	1190.2411058244707	1156.397590116412	0.3231300994833005	0.3064004848577931	-10.163066396746558	-2021.7685208068287	-10.02159454140633	-1993.625124636048
86.91537632201124	450.84703933698916	461.4489177649221	662.2854873694131	661.7011010761441	786.0837886760781	778.0803444932906	917.2059248154995	900.9579006470738	1183.7984327402985	1150.1009728993165	0.3242916863549919	0.3074962647035389	-10.16835804014272	-2035.0091275779705	-10.026835433495648	-2006.6860044289206
87.43908518710603	446.73040766675865	457.3258433162215	657.36437534885	656.8281361367624	780.7572686464553	772.8279526698716	911.4790042275129	895.3303011813158	1177.308413203593	1143.7583000917862	0.3254719988956411	0.3086096513727347	-10.172665167455875	-2048.137667587027	-10.031105293084124	-2019.6363881920988
87.9659496615646	442.59304094094	453.181586117853	652.4136339294878	651.9257142683915	775.3966458332758	767.5419207766078	905.7135426820647	889.6649050975303	1170.7712867077023	1137.369810979083	0.32667140116445764	0.3097409853374413	-10.175977883507016	-2061.1491109868803	-10.034394362924559	-2032.471315828152
88.4959887595208	438.43531939300163	449.01651604497266	647.4335958767208	646.9941622987025	770.0022323429708	762.2225565483577	899.9098326678186	883.9620018450275	1164.187307209227	1130.9357590534494	0.3278902660098276	0.3108906152284554	-10.178286418134803	-2074.038365514978	-10.036693009156465	-2045.185765710281
89.0292216096782	434.25763563463136	444.8310151800768	642.4246069087076	642.0338198400545	764.5743536482855	756.8701809008587	894.0681804887271	878.2218944780329	1157.5567433351264	1124.4564122162014	0.3291289753302122	0.31205889807530457	-10.179581134020736	-2086.800277726201	-10.037991729026999	-2057.774655900139
89.56566745600044	430.06039477808116	440.62547793387694	637.3870258398779	637.0450394313483	759.113348746228	751.485128086426	888.1889064377575	872.4448998262852	1150.8798785871968	1117.9320529771926	0.33038792034432113	0.31324619955468275	-10.179852534653833	-2099.4296343151073	-10.0382811587491	-2070.2328454529634
90.1053456584057	425.8440145546481	436.40031116232853	632.3212247207141	632.0281866761912	753.6195703124702	746.0677458461471	882.2723449672984	866.6313486623498	1144.1570115437132	1111.3629786514477	0.33166750187093486	0.3144528942476733	-10.179091272432402	-2111.9211635277024	-10.037552081503122	-2082.5551358129014
90.6482756934654	421.6089254290572	432.1559342795761	627.2275889735477	626.9836403771259	748.0933848519312	740.6183955583018	876.3188448559754	860.7815858653781	1137.3884560579606	1104.7495015526936	0.3329681306187862	0.31567936590611945	-10.177288156908503	-2124.269536666805	-10.035795435568616	-2094.7362722989055
91.19447715510712	417.35557070953286	427.8927793666086	622.1065175241511	621.9117926656996	742.5351728453222	735.1374523828017	870.3287693716574	854.8959705811019	1130.5745414534358	1098.0919491835725	0.3342902274869255	0.3169260077285281	-10.174434163153478	-2136.4693696900504	-10.033002322584366	-2106.7709456832963
91.74396975532183	413.0844066533272	423.6112912753878	616.9584229288716	616.8130491281224	736.9453288913904	729.6253054013735	864.3024964303798	848.9748763777834	1123.7156127154408	1091.3906644222625	0.33563422387600383	0.3181932226458986	-10.17052044026616	-2148.5152249056555	-10.029164015945753	-2118.6537938668043
92.29677332487483	408.79590256748224	419.31192772823164	611.7837314970683	611.6878289262801	731.3242618446197	724.0823577532609	858.2404187509476	843.0186913978978	1116.8120306788283	1084.6460057052677	0.337000562010949	0.3194814236179005	-10.16553832000534	-2160.401612767455	-10.024271969323877	-2130.3794036507024
92.85290781402206	404.49054090457696	414.995159412199	606.5828834085794	606.5365649138301	725.6723949481035	718.5090267661573	852.1429440049201	837.0278185052498	1109.8641722115954	1077.8583472060836	0.3383896952755133	0.32079103393983427	-10.159479325546272	-2172.122993769095	-10.018317825312238	-2141.942312608502
93.41239329322968	400.16881735324284	410.6614700682638	601.3563328259922	601.3597037471524	719.9901659613606	712.9057440821405	846.0104949617555	831.0026754273015	1102.8724303941024	1071.0280790095094	0.33980208855921096	0.32212248756083783	-10.152335180354157	-2183.673780440702	-10.011293424185851	-2153.3370110575925
93.97524995389855	395.8312409231902	406.31135657501943	596.1045480014295	596.1577059908736	714.2780272827958	707.2729557783226	839.8435096288015	824.9436948924096	1095.8372146935926	1064.155607281299	0.3412382186171761	0.32347622941381526	-10.14409781718416	-2195.0483394508483	-10.003190812783487	-2164.5579441351874
94.54149810909283	391.4783340245079	401.94532902667567	590.8280113775967	590.9310462177125	708.5364460665426	701.6111224819484	833.6424413858722	818.8513247617103	1088.7589511337517	1057.2413544328817	0.34269857444351065	0.3248527157575982	-10.134759387186591	-2206.2409938135534	-9.994002253499161	-2175.599513978319
95.11115819427312	387.1106325409922	397.5639108051046	585.527219682822	585.6802131023734	702.7659043334091	695.9207194796707	827.4077591141231	812.7260281553711	1081.6380824590115	1050.2857592808725	0.3441836576587062	0.3262524145318685	-10.124312269116786	-2217.246025202301	-9.983720233374356	-2186.4560820096813
95.68425076803395	382.7286858972518	393.16763864568367	580.2026840198139	580.4057095092236	696.9668990756463	690.2022368207217	821.1399473189389	806.5682835729243	1074.4750682933045	1043.289277201074	0.34569398291176884	0.32767580572539623	-10.11274907865868	-2228.057676375436	-9.972337473303355	-2197.121971333225
96.26079651284576	378.33305711933536	388.75706269667944	574.8549299478549	575.1080525734651	691.1399423552381	684.4561794136889	814.8395062465272	800.3785850073854	1067.2703852929567	1036.2523802766668	0.347230078297693	0.32912338175818495	-10.100062677840697	-2238.6701537114277	-9.95984693733135	-2207.5914692381484
96.84081623580131	373.92432288863296	384.3327465719271	569.4844975581565	569.7877737755381	685.2855613954399	678.683067116618	808.5069519939376	794.1574420528736	1060.024527293424	1029.1755574403019	0.34879248579097766	0.3305956478781313	-10.086246184541551	-2249.0776298557903	-9.946241842039171	-2217.858829814053
97.42433086936633	369.50307358879235	379.8952673965445	564.0919415420955	564.4454190084659	679.4042986652607	672.8834348201477	802.1428166121946	787.9053800054323	1052.738005449563	1022.0593146097798	0.3503817616958965	0.3320931225728482	-10.071292982085652	-2259.2742464833427	-9.9315156660208	-2227.9182766793965
98.01136147213543	365.06991334538736	375.44521584541786	558.6778312520313	559.0815486378534	673.4967119565842	667.0578325233719	795.7476482022314	781.6229399567372	1045.4113483691021	1014.904174816999	0.3519984771142912	0.33361633799733037	-10.0551967289216	-2269.254117175151	-9.915662159441467	-2237.764005823774
98.60192922959182	360.6254600580866	370.98319617420884	553.2427507544289	553.6967375542587	667.5633744536377	661.2068254021412	789.3220110033259	775.3106788803996	1038.0451022390084	1007.7106783298675	0.3536432184316797	0.33516584041817304	-10.037951368365952	-2279.0113304110564	-9.898675353660678	-2247.3901885643136
99.1960554548718	356.17034542506144	366.50982624262156	547.7872988749991	548.2915752176493	661.6048747945038	655.3309938695054	782.8664854737251	768.969169710557	1030.6398309444314	1000.4793827668653	0.35531658782251596	0.3367421906750999	-10.01955113842439	-2288.5399526815017	-9.880549570931976	-2256.7909746198275
99.79376158953411	351.7052149593607	362.02573752965577	542.3120892355417	542.8666656936364	655.6218171243482	649.4309336279695	776.381668363121	762.5990014124138	1023.1961161798597	993.2108632039013	0.3570192037754969	0.3383459646605816	-9.999990581664179	-2297.8340317169495	-9.861279434157495	-2265.960495302017
100.39506920433367	347.2307279970055	357.5315751406021	536.8177502822235	537.4226276812135	649.6148211400815	643.5072557132854	769.8681727766847	756.2007790444491	1015.7145575522042	985.9057122731786	0.3587517016398348	0.3399777538183845	-9.979264555139025	-2306.8875998356234	-9.84085987669016	-2274.8928668230365
101.00000000000001	342.74755769653103	353.02799780550606	531.304925304981	531.9600945316923	643.5845221261177	637.56058652945	763.3266282303165	749.7751238119497	1008.1957726754346	978.5645402537078	0.3605147341934805	0.34163816566191724	-9.968576665569294	-2311.3535093489	-9.830329727692218	-2279.299028981349
