# Supplementary material for: White matter micro- and macrostructure brain charts for the human lifespan
Source: Nature. 2026 May 13;655(8124):979–89. doi: 10.1038/s41586-026-10454-2 (PMC13391363; doi:10.1038/s41586-026-10454-2)
Supplement: Supplementary file 12 — Centiles trajectories of brain charts. SDT.T9.1–5 contain the brain charts for the global metrics; SDT.T9.6–509 contain the brain charts for the tract-specific metrics (unnormalized); and SDT.T9.510–1157 contain the brain charts for the tract-specific macrostructural metrics (normalized). Included in each table are the male and female centile trajectories for the 2.5th, 25th, 50th, 75th and 97.5th percentiles; the interquartile range normalized by the 50th centile; and the derivatives of the 50th centiles with respect to both age and log(age). Charts are sampled in logarithmically spaced intervals. Age is reported in years, while centile trajectory values are reported in metric-specific units: diffusivities in mm2 s−1, volume in mm3, surface area in mm2, average length in mm, and FA is dimensionless (unitless). [file 41586_2026_10454_MOESM12_ESM.zip › plotted_curves/SDT.T9.153-ICP_left_ad-mean_curve_metrics.csv]

ages	male_0.025th_percentile	female_0.025th_percentile	male_0.25th_percentile	female_0.25th_percentile	male_0.5th_percentile	female_0.5th_percentile	male_0.75th_percentile	female_0.75th_percentile	male_0.975th_percentile	female_0.975th_percentile	male_normalized_quantile_range	fwmale_normalized_quantile_range	male_median_centile_d_age	male_median_centile_d_log_age	female_median_centile_d_age	female_median_centile_d_log_age
0.25	0.0011120432038246115	0.0011257452567078163	0.00119639513134472	0.0012115594466068037	0.001246571819376721	0.001262637788000698	0.0013015285625445616	0.001318608735304262	0.0014219549935967	0.0014413521408891475	0.08433804580341604	0.08478226274770657	-4.7515065619392354e-05	-2.7434192330080185e-05	-4.8127445532025676e-05	-2.7787767518986243e-05
0.25150637576242696	0.0011119793526184391	0.001125680618758231	0.0011963264368360642	0.0012114898813948337	0.0012465002438335217	0.001262565289983241	0.0013014538315072191	0.0013185330235593162	0.0014218733479432705	0.0014412693814926441	0.08433804581364797	0.08478226275799434	-4.7407567419999186e-05	-2.745421544605997e-05	-4.8018561882579025e-05	-2.7808048695121546e-05
0.2530218281966045	0.0011119154082072076	0.0011256158864551586	0.0011962576420526004	0.0012114202146370717	0.0012464285638100897	0.001262492686138998	0.0013013789913836017	0.001318457201296539	0.0014217915831103997	0.0014411865012909529	0.08433804582403487	0.08478226276843769	-4.719224953153578e-05	-2.7494196170152474e-05	-4.7800468951031405e-05	-2.7848544695563415e-05
0.25454641199404576	0.0011118513708958423	0.0011255510601072818	0.0011961887473223862	0.0012113504466657334	0.0012463567796482432	0.001262419976814192	0.0013013040425305976	0.0013183812688775025	0.0014217096994880013	0.0014411035006793075	0.08433804583457868	0.08478226277903896	-4.6977586561969265e-05	-2.7534045792310113e-05	-4.7583039379073266e-05	-2.7888907904449756e-05
0.2560801821758082	0.0011117872409896724	0.0011254861400236914	0.0011961197529739124	0.0012112805778134738	0.0012462848916902516	0.0012623471623555036	0.0013012289853055671	0.0013183052266642571	0.001421627697466506	0.001441020380053464	0.08433804584528197	0.0847822627898005	-4.676357943955711e-05	-2.75737641410867e-05	-4.7366274106730444e-05	-2.7929138148002908e-05
0.25762319409447826	0.0011117230187944213	0.001125421126513878	0.0011960506593360963	0.001211210608413378	0.0012462129002788272	0.0012622742431100628	0.001301153820066334	0.0013182290750193215	0.001421545577436849	0.0014409371398096907	0.08433804585614707	0.08478226280072494	-4.655022906230322e-05	-2.7613351050781443e-05	-4.7150174043830706e-05	-2.7969235258384906e-05
0.2591755034361701	0.0011116587046161898	0.0011253560198877142	0.0011959814667382585	0.0012111405387989418	0.0012461408057571047	0.0012622012194254259	0.0013010785471711625	0.0013181528143056615	0.0014214633397904481	0.001440853780344745	0.08433804586717733	0.08478226281181492	-4.633753630012283e-05	-2.7652806361605498e-05	-4.6934740071502556e-05	-2.80091990740583e-05
0.2607371662225343	0.0011115942987614434	0.0011252908204554414	0.001195912175510114	0.0012110703693040588	0.0012460686084686291	0.0012621280916495657	0.001301003166978744	0.0013180764448866764	0.001421380984919188	0.0014407703020558567	0.08433804587837491	0.08478226282307345	-4.612550199234455e-05	-2.7692129919210107e-05	-4.6719973039843765e-05	-2.804902943837062e-05
0.2623082388127803	0.0011115298015370028	0.0011252255285276603	0.0011958427859817592	0.0012110001002630093	0.0012459963087573416	0.0012620548601308562	0.0013009276798481852	0.001317999967126185	0.001421298513215407	0.0014406867053407162	0.08433804588974218	0.08478226283450258	-4.591412694987529e-05	-2.7731321575130696e-05	-4.6505873770141815e-05	-2.808872620099767e-05
0.2638887779057103	0.0011114652132500238	0.0011251601444153124	0.0011957732984836512	0.0012109297320104394	0.0012459239069675615	0.0012619815252180543	0.0013008520861389865	0.0013179233813884058	0.0014212159250718722	0.0014406029905974498	0.08433804590128235	0.0847822628461057	-4.570341195564431e-05	-2.7770381186731363e-05	-4.62924430553735e-05	-2.8128289217499436e-05
0.26547884054176485	0.001111400534207991	0.00112509466842967	0.0011957037133466005	0.0012108592648813524	0.0012458514034439738	0.0012619080872602877	0.0013007763862110317	0.0013178466880379453	0.0014211332208817716	0.0014405191582246078	0.08433804591299825	0.08478226285788523	-4.54933577622163e-05	-2.7809308616899564e-05	-4.6079681658095506e-05	-2.8167718349042525e-05
0.2670784841050822	0.0011113357647186991	0.0011250291008823208	0.0011956340309017522	0.0012107886992110905	0.0012457787985316142	0.001261834546607038	0.0013007005804245688	0.0013177698874397789	0.0014210504010386906	0.0014404352086211446	0.08433804592489243	0.08478226286984408	-4.528396509501098e-05	-2.7848103734295915e-05	-4.586759031255383e-05	-2.8207013462400177e-05
0.26868776632556873	0.001111270905090243	0.0011249634420851553	0.0011955642514805732	0.001210718035335322	0.0012457060925758522	0.001261760903608128	0.001300624669140196	0.001317692979959237	0.0014209674659365968	0.0014403511421864025	0.08433804593696767	0.08478226288198483	-4.5075234649138984e-05	-2.7886766412438257e-05	-4.5656169723296e-05	-2.824617442978572e-05
0.2703067452809827	0.0011112059556310058	0.001124897692350357	0.0011954943754148416	0.0012106472735900302	0.0012456332859223838	0.0012616871586137058	0.0013005486527188507	0.0013176159659619943	0.001420884415969829	0.0014402669593200992	0.08433804594922731	0.08478226289431147	-4.486716709228844e-05	-2.792529653108944e-05	-4.5445420566780914e-05	-2.8285201129296667e-05
0.2719354793990299	0.0011111409166496423	0.0011248318519903834	0.0011954244030366271	0.0012105764143114943	0.001245560378917206	0.0012616133119742305	0.0013004725315217864	0.0013175388458140447	0.0014208012515330708	0.0014401826604223027	0.08433804596167394	0.08478226290682579	-4.46597630643919e-05	-2.796369397581322e-05	-4.523534349026859e-05	-2.832409344466491e-05
0.27357402745947257	0.0011110757884550688	0.0011247659213179573	0.0011953543346782812	0.0012105054578362777	0.0012454873719066116	0.001261539364040457	0.001300396305910565	0.0013174616198816944	0.0014207179730213431	0.0014400982458934227	0.08433804597431115	0.08478226291953155	-4.445302317618305e-05	-2.8001958636669766e-05	-4.502593911331898e-05	-2.836285126511795e-05
0.2752224485962505	0.0011110105713564508	0.0011246999006460532	0.0011952841706724235	0.001210434404501216	0.0012454142652371714	0.001261465315163422	0.0013003199762470377	0.0013173842885315441	0.0014206345808299833	0.001440013716134189	0.0843380459871412	0.08478226293243178	-4.4246948011028575e-05	-2.8040090410241802e-05	-4.481720802645972e-05	-2.8401474485489908e-05
0.27688080229961526	0.0011109452656631864	0.0011246337902878823	0.0011952139113519235	0.0012103632546433985	0.0012453410592557182	0.0012613911656944297	0.0013002435428933299	0.001317306852130471	0.0014205510753546285	0.001439929071545636	0.08433804600016774	0.08478226294552908	-4.404153812487266e-05	-2.8078089198191325e-05	-4.4609150792684904e-05	-2.8439963006332558e-05
0.2785491484182772	0.001110879871684898	0.0011245675905568809	0.0011951435570498928	0.001210292008600158	0.0012452677543093355	0.0012613169159850354	0.0013001670062118289	0.0013172293110456186	0.0014204674569912015	0.0014398443125290866	0.08433804601339359	0.0847822629588274	-4.3836794044516125e-05	-2.81159549072596e-05	-4.440176794562323e-05	-2.8478316733054898e-05
0.28022754716156506	0.0011108143897314187	0.0011245013017667006	0.0011950731080996692	0.0012102206667090583	0.0012451943507453427	0.0012612425663870368	0.0013000903665651696	0.0013171516656443794	0.0014203837261358952	0.0014397594394861396	0.08433804602682268	0.08478226297232914	-4.363271627033649e-05	-2.8153687449794518e-05	-4.419505999214701e-05	-2.8516535577033375e-05
0.2819160591015993	0.0011107488201127784	0.0011244349242311906	0.001195002564834802	0.001210149229307876	0.0012451208489112808	0.001261168117252452	0.0013000136243162153	0.0013170739162943802	0.001420299883185154	0.0014396744528186465	0.08433804604045755	0.08478226298603828	-4.3429305274844676e-05	-2.8191286743722843e-05	-4.398902741115096e-05	-2.8554619455167796e-05
0.28361474517547763	0.0011106831631391922	0.0011243684582643884	0.0011949319275890403	0.0012100776967345903	0.0012450472491548977	0.0012610935689335117	0.001299936779828048	0.001316996063363467	0.0014202159285356592	0.0014395893529287006	0.08433804605430201	0.08478226299995803	-4.32265615036842e-05	-2.8228752712189387e-05	-4.378367065371869e-05	-2.859256828954826e-05
0.2853236666874746	0.001110617419121046	0.0011243019041805053	0.0011948611966963174	0.0012100060693273676	0.001244973551824135	0.0012610189217826411	0.00129985983346395	0.0013169181072196898	0.0014201318625843124	0.0014395041402186174	0.08433804606835912	0.08478226301409163	-4.302448537529813e-05	-2.8266085283806808e-05	-4.357899014367783e-05	-2.863038200776047e-05
0.2870428853112538	0.001110551588368889	0.0011242352622939154	0.0011947903724907412	0.0012099343474245498	0.0012448997572671132	0.0012609441761524485	0.001299782785587393	0.00131684004823129	0.001420047685728222	0.0014394188150909214	0.08433804608263255	0.08478226302844291	-4.282307728026291e-05	-2.8303284391850703e-05	-4.3374986276489835e-05	-2.8668060542219598e-05
0.28877246309209376	0.001110485671193418	0.0011241685329191448	0.0011947194553065795	0.0012098625313646423	0.0012448258658321223	0.001260869332395712	0.0012997056365620233	0.001316761886766686	0.0014199633983646867	0.0014393333779483322	0.08433804609712564	0.08478226304301476	-4.2622337583175796e-05	-2.834034997517554e-05	-4.31716594215259e-05	-2.8705603831058468e-05
0.2905124624491269	0.0011104196679054645	0.0011241017163708547	0.0011946484454782443	0.0012097906214862957	0.0012447518778676016	0.0012607943908653624	0.0012996283867516445	0.001316683623194456	0.0014198790008911773	0.001439247829193743	0.0843380461118424	0.08478226305781149	-4.2422266622821336e-05	-2.837728197879752e-05	-4.2969009922344537e-05	-2.8743011818738173e-05
0.29226294617759224	0.0011103535788159825	0.00112403481296383	0.0011945773433402799	0.0012097186181282942	0.0012446777937221282	0.0012607193519144678	0.0012995510365202024	0.001316605257883322	0.0014197944937053208	0.001439162169230204	0.08433804612678553	0.08478226307283611	-4.22228647091738e-05	-2.8414080351230053e-05	-4.27670380928058e-05	-2.8780284453050475e-05
0.294023977451102	0.001110287404236042	0.0011239678230129744	0.0011945061492273556	0.0012096465216295494	0.00124460361374441	0.0012606442158962312	0.0012994735862317816	0.0013165267912021465	0.001419709877204895	0.001439076398460919	0.08433804614195983	0.08478226308809306	-4.202413212756051e-05	-2.845074504723155e-05	-4.2565744221401136e-05	-2.8817421687948874e-05
0.29579561982392083	0.0011102211444768081	0.0011239007468332863	0.0011944348634742427	0.0012095743323290759	0.00124452933828326	0.0012605689831639614	0.0012993960362505756	0.001316448223519902	0.0014196251517877975	0.0014389905172892143	0.08433804615736856	0.08478226310358546	-4.182606913738507e-05	-2.8487276027028274e-05	-4.236512857125341e-05	-2.8854423483187785e-05
0.29757793723326015	0.0011101547998495368	0.001123833584739857	0.0011943634864158103	0.0012095020505659868	0.0012444549676875942	0.0012604936540710709	0.001299318386940885	0.0013163695552056702	0.0014195403178520422	0.0014389045261185328	0.08433804617301534	0.08478226311931743	-4.1628675969851425e-05	-2.852367325412164e-05	-4.216519137650865e-05	-2.8891289802074338e-05
0.29937099400158496	0.0011100883706655614	0.0011237663370478558	0.0011942920183870109	0.0012094296766794802	0.001244380502306415	0.0012604182289710603	0.0012992406386671015	0.0013162907866286246	0.0014194553757957429	0.0014388184253524194	0.08433804618890452	0.08478226313529297	-4.143195283240475e-05	-2.8559936699090738e-05	-4.196593284755412e-05	-2.8928020614660266e-05
0.3011748548389356	0.0011100218572362747	0.0011236990040725126	0.0011942204597228615	0.0012093572110088199	0.001244305942488793	0.0012603427082174981	0.0012991627917936864	0.0013162119181580098	0.0014193703260170908	0.0014387322153944968	0.08433804620503933	0.08478226315151569	-4.1235899906788553e-05	-2.859606633695555e-05	-4.176735316785418e-05	-2.8964615895549217e-05
0.30298958484526295	0.0011099552598731266	0.0011236315861291148	0.0011941488107584395	0.0012092846538933302	0.0012442312885838603	0.0012602670921640178	0.0012990848466851676	0.0013161329501631372	0.0014192851689143482	0.0014386458966484602	0.08433804622142443	0.08478226316798976	-4.104051734704628e-05	-2.8632062146843884e-05	-4.1569452493839254e-05	-2.9001075623646955e-05
0.30481524951277783	0.001109888578887607	0.00112356408353299	0.0011940770718288668	0.0012092120056723802	0.0012441565409407964	0.0012601913811642977	0.0012990068037061207	0.0013160538830133673	0.0014191999048858309	0.0014385594695180593	0.08433804623806332	0.08478226318471982	-4.0845805284628334e-05	-2.866792411432284e-05	-4.137223095862508e-05	-2.903739978427078e-05
0.3066519147283146	0.0011098218145912326	0.0011234964965994932	0.001194005243269293	0.0012091392666853682	0.0012440816999088093	0.0012601155755720477	0.0012989286632211529	0.0013159747170780906	0.0014191145343298874	0.001438472934407076	0.0843380462549611	0.08478226320170908	-4.065176382384017e-05	-2.870365222890081e-05	-4.1175688667793864e-05	-2.9073588367040104e-05
0.3084996467757088	0.001109754967295542	0.0011234288256440018	0.0011939333254148915	0.0012090664372717158	0.0012440067658371326	0.001260039675741001	0.0012988504255948955	0.0013158954527267253	0.0014190290576448954	0.001438386291719323	0.08433804627212124	0.0847822632189624	-4.045839304378518e-05	-2.8739246484693615e-05	-4.097982570139269e-05	-2.910964136557115e-05
0.31035851233818973	0.001109688037312079	0.0011233610709818996	0.0011938613186008424	0.001208993517770852	0.0012439317390750054	0.0012599636820249001	0.0012987720911919885	0.0013158160903286972	0.00141894347522924	0.0014382995418586216	0.08433804628954833	0.08478226323648441	-4.0265692999585934e-05	-2.8774706881368184e-05	-4.078464211632049e-05	-2.9145558780530045e-05
0.3122285785007863	0.0011096210249523833	0.0011232932329285602	0.0011937892231623202	0.0012089205085221955	0.0012438566199716628	0.0012598875947774748	0.0012986936603770647	0.0013157366302534194	0.0014188577874813008	0.0014382126852287786	0.08433804630724594	0.08478226325427869	-4.0073663721662545e-05	-2.8810033423642967e-05	-4.0590137941665105e-05	-2.9181340615441753e-05
0.3141099127527488	0.0011095539305279768	0.0011232253117993503	0.0011937170394344808	0.0012088474098651577	0.0012437814088763195	0.0012598114143524497	0.0012986151335147391	0.001315657072870299	0.0014187719947994343	0.001438125722233595	0.0843380463252199	0.08478226327235021	-3.988230521562164e-05	-2.884522612045526e-05	-4.039631318303316e-05	-2.9216986879271323e-05
0.31600258298998396	0.0011094867543503576	0.0011231573079096022	0.001193644767752455	0.0012087742221391117	0.0012437061061381636	0.0012597351411035072	0.0012985365109695964	0.0013155774185487005	0.0014186860975819687	0.0014380386532768259	0.08433804634347353	0.0847822632907033	-3.969161746225636e-05	-2.8880284985766114e-05	-4.0203167822883135e-05	-2.9252497587450854e-05
0.3179066575175057	0.001109419496730983	0.0011230892215746116	0.0011935724084513287	0.0012087009456833925	0.0012436307121063376	0.0012596587753842918	0.0012984577931061754	0.0013154976676579475	0.001418600096227178	0.0014379514787621808	0.08433804636201232	0.08478226330934249	-3.9501600418490046e-05	-2.8915210038144012e-05	-4.0010701816362015e-05	-2.928787275802147e-05
0.3198222050518999	0.0011093521579812627	0.001123021053109625	0.001193499961866138	0.001208627580837282	0.001243555227129932	0.0012595823175483916	0.0012983789802889583	0.0013154178205673065	0.0014185139911332778	0.0014378641990933061	0.0843380463808401	0.08478226332827331	-3.93122540165991e-05	-2.8950001300431794e-05	-3.981891509519109e-05	-2.932311241429786e-05
0.32174929472380437	0.001109284738412548	0.001122952802829831	0.0011934274283318552	0.0012085541279399988	0.0012434796515579704	0.0012595057679493295	0.0012983000728823601	0.001315337877645973	0.0014184277826984084	0.0014377768146737744	0.08433804639996223	0.08478226334749915	-3.912357816659995e-05	-2.8984658801495256e-05	-3.962780756783246e-05	-2.935821658528459e-05
0.32368799608040405	0.0011092172383361154	0.0011228844710503402	0.0011933548081833724	0.0012084805873306798	0.0012434039857393928	0.0012594291269405423	0.0012982210712507076	0.0013152578392630569	0.001418341471320614	0.0014376893259070592	0.08433804641938335	0.0847822633670263	-3.89355727530849e-05	-2.9019182573669644e-05	-3.9437379117768234e-05	-2.9393185303899783e-05
0.3256383790879404	0.0011091496580631643	0.001122816058086187	0.0011932821017554994	0.001208406959348378	0.001243328230023054	0.001259352394875381	0.0012981419757582377	0.0013151777057875736	0.001418255057397842	0.0014376017331965364	0.08433804643910807	0.08478226338685849	-3.874823763749813e-05	-2.9053572653786608e-05	-3.92476296041111e-05	-2.9428018607197126e-05
0.32760051413423674	0.0011090819979047996	0.0011227475642523097	0.001193209309382944	0.0012083332443320444	0.0012432523847577016	0.001259275572107089	0.0012980627867690778	0.00131509747758843	0.0014181685413279187	0.00143751403694546	0.08433804645914182	0.08478226340700143	-3.8561572658135645e-05	-2.908782908397911e-05	-3.90585588637693e-05	-2.946271653822552e-05
0.3295744720312385	0.0011090142581720247	0.0011226789898635436	0.0011931364314003044	0.0012082594426205177	0.001243176450291971	0.0012591986589887928	0.0012979835046472356	0.0013150171550344093	0.0014180819235085403	0.0014374262375569504	0.08433804647948967	0.08478226342745954	-3.8375577630422875e-05	-2.9121951910487942e-05	-3.887016670961474e-05	-2.949727914380862e-05
0.33156032401756863	0.0011089464391757285	0.0011226103352346077	0.0011930634681420564	0.0012081855545525131	0.001243100426974368	0.0012591216558734916	0.0012979041297565851	0.0013149367384941621	0.0014179952043372583	0.0014373383354339823	0.08433804650015655	0.08478226344823878	-3.819025234624851e-05	-2.9155941184216827e-05	-3.868245293042749e-05	-2.9531706475183217e-05
0.33355814176109866	0.0011088785412266774	0.0011225416006800982	0.0011929904199425442	0.0012081115804666127	0.0012430243151532626	0.0012590445631140445	0.001297824662460858	0.0013148562283361934	0.0014179083842114667	0.0014372503309793712	0.08433804652114789	0.0847822634693445	-3.800559657496372e-05	-2.918979696053814e-05	-3.8495417292949696e-05	-2.9565998588609865e-05
0.33556799736153503	0.0011088105646355029	0.0011224727865144736	0.0011929172871359658	0.0012080375207012507	0.0012429481151768717	0.0012589673810631567	0.001297745103123627	0.0013147756249288465	0.0014178214635283879	0.0014371622245957579	0.08433804654246903	0.08478226349078163	-3.782161006299356e-05	-2.9223519299181877e-05	-3.830905954049779e-05	-2.9600155544678985e-05
0.3375899633530214	0.0011087425097126926	0.0011224038930520474	0.0011928440700563663	0.001207963375594706	0.001242871827393254	0.0012588901100733718	0.0012976654521082976	0.0013146949286402965	0.0014177344426850606	0.001437074016685598	0.08433804656412491	0.08478226351255545	-3.7638292533948015e-05	-2.925710826370831e-05	-3.812337939296251e-05	-2.9634177407783513e-05
0.3396241127067558	0.0011086743767685808	0.0011223349206069776	0.0011927707690376245	0.0012078891454850892	0.001242795452150294	0.0012588127504970584	0.0012975857097780963	0.0013146141398385363	0.0014176473220783282	0.001436985707651147	0.08433804658612179	0.08478226353467216	-3.74556436897322e-05	-2.9290563922812485e-05	-3.793837654814114e-05	-2.9668064247340142e-05
0.3416705188336247	0.001108606166113337	0.0011222658694932553	0.0011926973844134424	0.0012078148307103323	0.0012427189897956923	0.0012587353026863985	0.0012975058764960557	0.0013145332588913624	0.001417560102104823	0.0014368972978944488	0.08433804660846467	0.08478226355713643	-3.727366321065739e-05	-2.932388634985239e-05	-3.775405068229265e-05	-2.9701816137539527e-05
0.343729255586852	0.0011085378780569537	0.0011221967400246921	0.0011926239165173313	0.0012077404316081734	0.001242642440676951	0.001258657766993373	0.001297425952625002	0.001314452286166363	0.0014174727831609518	0.0014368087878173176	0.08433804663115958	0.08478226357995491	-3.7092350753831216e-05	-2.9357075621488926e-05	-3.7570401448472346e-05	-2.9735433156319324e-05
0.34580039726466444	0.0011084695129092417	0.001122127532514917	0.001192550365682608	0.0012076659485161544	0.00124256580514137	0.0012585801437697576	0.0012973459385275496	0.0013143712220309112	0.0014173853656428898	0.0014367201778213328	0.0843380466542122	0.08478226360313311	-3.691170595471194e-05	-2.9390131818629595e-05	-3.7387428477198004e-05	-2.9768915385641748e-05
0.3478840186129729	0.001108401070979817	0.0011220582472773607	0.0011924767322423794	0.0012075913817716042	0.0012424890835360297	0.0012585024333671053	0.0012972658345660854	0.001314290066852149	0.001417297849946563	0.0014366314683078218	0.0843380466776289	0.08478226362667723	-3.673172842810768e-05	-2.9423055027455458e-05	-3.7205131378503786e-05	-2.9802262912714816e-05
0.34998019482807	0.00110833255257809	0.0011219888846252454	0.0011924030165295306	0.0012075167317116275	0.00124241227620778	0.001258424636136737	0.0012971856411027537	0.001314208820996974	0.001417210236467635	0.001436542659677845	0.08433804670141502	0.08478226365059309	-3.655241776689966e-05	-2.9455845337478248e-05	-3.702350973944224e-05	-2.9835475827827418e-05
0.352089001559344	0.0011082639580132596	0.0011219194448715806	0.0011923292188767206	0.0012074419986730998	0.0012423353835032346	0.0012583467524297342	0.0012971053584994543	0.0013141274848320345	0.0014171225256014996	0.0014364537523321908	0.08433804672557725	0.08478226367488642	-3.6373773541986676e-05	-2.948850284206772e-05	-3.684256312586065e-05	-2.986855422609791e-05
0.3542105149120084	0.0011081952875943001	0.0011218499283291471	0.0011922553396163658	0.0012073671829926499	0.0012422584057687558	0.0012582687825969218	0.0012970249871178223	0.0013140460587237116	0.0014170347177432637	0.0014363647466713546	0.08433804675012134	0.08478226369956408	-3.619579530433903e-05	-2.952102763956188e-05	-3.666229108312269e-05	-2.990149820703003e-05
0.35634481144984936	0.0011081265416299536	0.001121780335310491	0.0011921813790806328	0.0012072922850066559	0.0012421813433504444	0.001258190726988862	0.0012969445273192212	0.001313964543038112	0.0014169468132877374	0.0014362756430955337	0.08433804677505337	0.08478226372463199	-3.6018482584110334e-05	-2.9553419832378802e-05	-3.6482693134776145e-05	-2.99343078740133e-05
0.35849196819798806	0.0011080577204287173	0.0011217106661279106	0.0011921073376014257	0.001207217305051228	0.0012421041965941283	0.00125811258595584	0.0012968639794647308	0.0013138829381410526	0.0014168588126294186	0.0014361864420046066	0.08433804680038083	0.08478226375009701	-3.58418348895273e-05	-2.9585679525989672e-05	-3.630376878310804e-05	-2.996698333423975e-05
0.36065206264566085	0.001107988824298841	0.001121640921093454	0.001192033215510382	0.001207142243462207	0.001242026965845358	0.0012580343598478593	0.0012967833439151383	0.0013138012443980563	0.0014167707161624893	0.0014360971437981324	0.0843380468261093	0.08478226377596566	-3.566585170922121e-05	-2.961780683050086e-05	-3.612551751019932e-05	-2.9999524699231284e-05
0.3628251727490157	0.0011079198535483097	0.0011215711005189012	0.0011919590131388546	0.0012070671005751463	0.0012419496514493866	0.0012579560490146224	0.0012967026210309234	0.001313719462174333	0.0014166825242807927	0.0014360077488753278	0.08433804685224582	0.08478226380224425	-3.5490532511561756e-05	-2.9649801860320846e-05	-3.594793877725877e-05	-3.0031932084589874e-05
0.3650113769339257	0.0011078508084848406	0.0011215012047157606	0.0011918847308179075	0.001206991876725306	0.0012418722537511678	0.0012578776538055298	0.001296621811172251	0.0013136375918347749	0.0014165942373778305	0.0014359182576350624	0.08433804687879722	0.0847822638289403	-3.531587674393544e-05	-2.968166473282796e-05	-3.577103202495602e-05	-3.0064205609497963e-05
0.36721075409881926	0.0011077816894158716	0.001121431233995258	0.0011918103688783061	0.0012069165722476437	0.0012417947730953424	0.0012577991745696625	0.0012965409146989614	0.001313555633743943	0.0014165058558467487	0.001435828670475844	0.08433804690577025	0.08478226385605978	-3.514188383507699e-05	-2.9713395570368784e-05	-3.5594796674087714e-05	-3.009634539766215e-05
0.3694233836175272	0.0011077124966485503	0.0011213611886683262	0.0011917359276505024	0.0012068411874767997	0.0012417172098262252	0.0012577206116557752	0.0012964599319705535	0.001313473588266056	0.0014164173800803208	0.0014357389877958052	0.08433804693317162	0.08478226388361082	-3.4968553192904483e-05	-2.9744994498509536e-05	-3.541923212546649e-05	-3.012835157634175e-05
0.37164934534214805	0.0011076432304897297	0.0011212910690455984	0.0011916614074646307	0.0012067657227470936	0.0012416395642878024	0.001257641965412285	0.0012963788633461822	0.0013133914557649808	0.0014163288104709442	0.0014356492099926964	0.08433804696100908	0.08478226391159965	-3.479588420590707e-05	-2.9776461646618957e-05	-3.5244337759532396e-05	-3.0160224276765124e-05
0.3738887196059291	0.0011075738912459548	0.0011212208754373966	0.0011915868086504965	0.0012066901783925102	0.0012415618368237134	0.0012575632361872618	0.001296297709184643	0.0013133092366042214	0.0014162401474106252	0.0014355593374638705	0.08433804698928911	0.08478226394003352	-3.462387624342256e-05	-2.980779714803483e-05	-3.507011293729656e-05	-3.019196363357457e-05
0.3761415872261661	0.0011075044792234576	0.0011211506081537268	0.0011915121315375667	0.0012066145547466932	0.0012414840277772485	0.0012574844243284197	0.0012962164698443652	0.0013132269311469115	0.0014161513912909682	0.0014354693706062753	0.08433804701802008	0.08478226396892069	-3.445252865541537e-05	-2.9839001139980725e-05	-3.48965570007298e-05	-3.0223569786103077e-05
0.3784080295071193	0.0011074349947281443	0.0011210802675042635	0.0011914373764549584	0.0012065388521429305	0.0012414061374913315	0.0012574055301831023	0.0012961351456833956	0.0013131445397557959	0.0014160625425031618	0.001435379309816434	0.08433804704720842	0.08478226399826756	-3.428184077319818e-05	-2.9870073763205163e-05	-3.472366927220749e-05	-3.025504287684777e-05
0.3806881282429484	0.0011073654380655917	0.0011210098537983487	0.0011913625437314336	0.0012064630709141516	0.001241328166308518	0.0012573265540982799	0.0012960537370593965	0.001313062062793232	0.001415973601437974	0.0014352891554904473	0.08433804707686224	0.08478226402808324	-3.411181190804413e-05	-2.9901015161842848e-05	-3.455144905428753e-05	-3.02863830516642e-05
0.38298196572066395	0.0011072958095410337	0.0011209393673449776	0.0011912876336953875	0.001206387211392914	0.0012412501145709798	0.0012572474964205349	0.0012959722443296308	0.0013129795006211694	0.0014158845684857364	0.0014351989080239695	0.08433804710698943	0.08478226405837405	-3.394244135385138e-05	-2.9931825484053043e-05	-3.437989563159771e-05	-3.0317590460737787e-05
0.3852896247230969	0.0011072261094593572	0.001120868808452794	0.0011912126466748405	0.0012063112739113954	0.0012411719826204992	0.0012571683574960537	0.0012958906678509536	0.0013128968536011475	0.001415795444036335	0.001435108567812207	0.08433804713759761	0.084782264089149	-3.377372838531123e-05	-2.9962504881492213e-05	-3.420900826989204e-05	-3.034866525794544e-05
0.38761118853188686	0.00110715633812509	0.0011207981774300768	0.0011911375829974267	0.0012062352588013835	0.001241093770798457	0.0012570891376706163	0.0012958090079798004	0.001312814122094279	0.001415706228479199	0.0014350181352499	0.08433804716869492	0.08478226412041544	-3.3605672259351405e-05	-2.999305350986914e-05	-3.403878621599521e-05	-3.0379607600355962e-05
0.3899467409304866	0.0011070864958423945	0.0011207274745847374	0.0011910624429903886	0.0012061591663942678	0.0012410154794458227	0.0012570098372895893	0.00129572726507218	0.001312731306461245	0.00141561692220329	0.0014349276107313174	0.08433804720028916	0.08478226415218194	-3.343827221446993e-05	-3.0023471527751422e-05	-3.386922869863529e-05	-3.0410417648923938e-05
0.39229636620718694	0.00110701658291506	0.0011206567002243072	0.0011909872269805658	0.0012060829970210309	0.00124093710890315	0.0012569304566979128	0.0012956454394836643	0.001312648407062283	0.0014155275255970934	0.0014348369946502433	0.08433804723238934	0.0847822641844566	-3.327152747023554e-05	-3.005375909670427e-05	-3.370033492799962e-05	-3.044109556765706e-05
0.3946601491581577	0.001106946599646495	0.0011205858546559336	0.0011909119352943893	0.0012060067510122415	0.0012408586595105651	0.0012568509962400977	0.00129556353156938	0.0013125654242571812	0.0014154380390486083	0.0014347462873999701	0.08433804726500344	0.0847822642172483	-3.3105437230007695e-05	-3.0083916382955822e-05	-3.353210409634544e-05	-3.047164152433779e-05
0.3970381750905084	0.0011068765463397156	0.0011205149381863662	0.0011908365682578683	0.0012059304286980402	0.0012407801316077546	0.0012567714562602085	0.0012954815416839956	0.0013124823584052608	0.001415348462945333	0.0014346554893732817	0.08433804729814012	0.08478226425056515	-3.2940000679271275e-05	-3.011394355589836e-05	-3.3364535379054594e-05	-3.050205569080089e-05
0.39943052982536675	0.0011068064232973417	0.0011204439511219536	0.0011907611261965847	0.0012058540304081364	0.0012407015255339604	0.0012566918371018593	0.001295399470181714	0.001312399209865375	0.0014152587976742586	0.0014345646009624484	0.08433804733180775	0.08478226428441636	-3.2775216985414524e-05	-3.0143840787894005e-05	-3.31976279329127e-05	-3.05323382417122e-05
0.4018372997009759	0.0011067362308215865	0.0011203728937686326	0.0011906856094356841	0.0012057775564717967	0.00124062284162797	0.0012566121391082035	0.0012953173174162648	0.001312315978995894	0.0014151690436218578	0.0014344736225592155	0.0843380473660156	0.08478226431881028	-3.261108529883927e-05	-3.0173608254552287e-05	-3.3031380897219353e-05	-3.05624893549572e-05
0.40425857157581063	0.0011066659692142516	0.001120301766431923	0.0011906100182998687	0.001205701007217839	0.001240544080228109	0.0012565323626219272	0.001295235083740895	0.0013122326661547017	0.0014150792011740773	0.0014343825545547946	0.08433804740077268	0.08478226435375673	-3.2447604753460535e-05	-3.0203246135340756e-05	-3.286579339445428e-05	-3.059250921194634e-05
0.4066944328317112	0.0011065956387767144	0.0011202305694169167	0.0011905343531133856	0.0012056243829746199	0.0012404652416722283	0.0012564525079852365	0.0012951527695083567	0.0013121492716991786	0.0014149892707163228	0.0014342913973398482	0.0843380474360883	0.08478226438926449	-3.2284774465873856e-05	-3.0232754612918855e-05	-3.270086452999976e-05	-3.0622397997920325e-05
0.4091449713770379	0.0011065252398099268	0.0011201593030282727	0.0011904586142000226	0.0012055476840700315	0.0012403863262977005	0.0012563725755398516	0.0012950703750709024	0.0013120657959862004	0.0014148992526334546	0.0014342001513044877	0.08433804747197156	0.084782264425343	-3.212259353535529e-05	-3.0262133872110963e-05	-3.253659339180759e-05	-3.0652155900229294e-05
0.411610275649843	0.001106454772614405	0.0011200879675702102	0.0011903828018830999	0.001205470910831492	0.001240307334441412	0.0012562925656270005	0.0012949879007802764	0.0013119822393721269	0.0014148091473097785	0.0014341088168382604	0.08433804750843202	0.08478226446200164	-3.196106104577656e-05	-3.029138410223786e-05	-3.2372979051953354e-05	-3.068178311069203e-05
0.41409043462106226	0.0011063842374902176	0.0011200165633464955	0.0011903069164854569	0.0012053940635859326	0.0012402282664397476	0.001256212478587403	0.0012949053469876995	0.0013118986022127891	0.0014147189551290277	0.0014340173943301348	0.08433804754547913	0.08478226449925073	-3.180017606524421e-05	-3.0320505496117534e-05	-3.2210020566081354e-05	-3.071127982434696e-05
0.41658553779772634	0.0011063136347369848	0.0011199450906604395	0.0011902309583294492	0.0012053171426597944	0.0012401491226285875	0.001256132314761269	0.0012948227140438674	0.0013118148848634834	0.0014146286764743627	0.0014339258841684986	0.08433804758312308	0.08478226453709949	-3.1639937643962446e-05	-3.0349498248261053e-05	-3.2047716972460893e-05	-3.0740646238314184e-05
0.41909567522619073	0.0011062429646538684	0.0011198735498148913	0.0011901549277369406	0.001205240148379022	0.0012400699033433015	0.0012560520744882898	0.0012947400022989405	0.001311731087678967	0.0014145383117283592	0.001433834286741146	0.08433804762137394	0.08478226457555826	-3.148034481717521e-05	-3.0378362556926497e-05	-3.188606729370713e-05	-3.0769882553322025e-05
0.4216209374953856	0.0011061722275395658	0.001119801941112228	0.0011900788250292951	0.0012051630810690512	0.0012399906089187358	0.0012559717581076281	0.0012946572121025355	0.0013116472110134437	0.0014144478612729996	0.00143374260243527	0.08433804766024161	0.08478226461463756	-3.132139660458333e-05	-3.0407098623869144e-05	-3.1725070537030886e-05	-3.07989889737903e-05
0.42416141574008476	0.0011061014236922993	0.0011197302648543466	0.0011900026505273652	0.001205085941054803	0.0012399112396892069	0.0012558913659579084	0.0012945743438037127	0.0013115632552205558	0.001414357325489658	0.0014336508316374478	0.0843380476997363	0.0847822646543471	-3.116309200981715e-05	-3.0435706653175743e-05	-3.156472569304514e-05	-3.0827965706331506e-05
0.4267172016441951	0.001106030553409815	0.001119658521342662	0.001189926404551492	0.0012050087286606778	0.0012398317959884959	0.0012558108983772153	0.001294491397750977	0.0013114792206533814	0.0014142667047591017	0.0014335589747336422	0.08433804773986879	0.08478226469469798	-3.100543002088063e-05	-3.0464186851902886e-05	-3.140503173726383e-05	-3.0856812961138624e-05
0.42928838744406506	0.0011059596169893714	0.0011195867108780935	0.0011898500874214914	0.0012049314442105442	0.0012397522781498393	0.0012557303557030762	0.0012944083742922625	0.0013113951076644183	0.0014141759994614762	0.0014334670321091809	0.08433804778065021	0.08478226473570091	-3.0848409611622385e-05	-3.049253943099295e-05	-3.124598762999087e-05	-3.088553095156876e-05
0.43187506593181346	0.0011058886147277316	0.0011195148337610635	0.0011897736994566485	0.0012048540880277353	0.0012396726865059177	0.001255649738272463	0.0012943252737749233	0.0013113109166055824	0.0014140852099762925	0.0014333750041487555	0.08433804782208996	0.08478226477736671	-3.069202974037566e-05	-3.052076460374753e-05	-3.108759231554292e-05	-3.091411989322723e-05
0.4344773304586784	0.0011058175469211614	0.0011194428902914864	0.00118969724097571	0.0012047766604350383	0.001239593021388854	0.0012555690464217779	0.0012942420965457325	0.001311226647828196	0.0014139943366824276	0.0014332828912364097	0.08433804786420077	0.08478226481970662	-3.053628935006936e-05	-3.054886258602174e-05	-3.0929844724025823e-05	-3.0942580005355325e-05
0.4370952749383861	0.0011057464138654188	0.0011193708807687654	0.0011896207122968799	0.00120469916175469	0.001239513283130203	0.0012554882804868487	0.0012941588429508694	0.0013111423016829817	0.0014139033799581088	0.0014331906937555313	0.08433804790699323	0.08478226486273181	-3.038118736933826e-05	-3.057683359675156e-05	-3.077274376991901e-05	-3.0970911509442534e-05
0.4397289938505404	0.001105675215855749	0.0011192988054917828	0.0011895441137378087	0.001204621592308367	0.0012394334720609449	0.0012554074408029216	0.001294075513335913	0.001311057878520054	0.0014138123401809097	0.0014330984120888447	0.08433804795047875	0.08478226490645424	-3.0226722712439758e-05	-3.060467785778731e-05	-3.0616288353602084e-05	-3.099911463039229e-05
0.4423785822440318	0.0011056039531868774	0.0011192266647588956	0.0011894674456155887	0.0012045439524171805	0.0012393535885114766	0.0012553265277046514	0.0012939921080458348	0.0013109733786889107	0.0014137212177277394	0.0014330060466184002	0.08433804799466887	0.08478226495088502	-3.0072894279031814e-05	-3.063239559353281e-05	-3.0460477360577665e-05	-3.1027189595328464e-05
0.4450441357404687	0.0011055326261530044	0.0011191544588679285	0.0011893907082467466	0.0012044662424016694	0.0012392736328116082	0.0012552455415260986	0.0012939086274249918	0.0013108888025384281	0.0014136300129748366	0.0014329135977255685	0.08433804803957591	0.08478226499603624	-2.9919700954977868e-05	-3.065998703144501e-05	-3.0305309662137514e-05	-3.105513663462234e-05
0.44772575053762753	0.0011054612350477955	0.0011190821881161665	0.0011893139019472352	0.0012043884625817915	0.0012391936052905492	0.0012551644826007166	0.0012938250718171165	0.0013108041504168505	0.0014135387262977572	0.00143282106579103	0.08433804808521174	0.08478226504192052	-2.9767141612735415e-05	-3.0687452402283766e-05	-3.0150784116250717e-05	-3.108295598197586e-05
0.4504235234129248	0.001105389780164377	0.0011190098528003469	0.001189237027032426	0.0012043106132769157	0.0012391135062769054	0.001255083351261346	0.0012937414415653094	0.0013107194226717803	0.0014134473580713677	0.0014327284511947644	0.08433804813158874	0.08478226508854958	-2.9615215108996784e-05	-3.071479193747506e-05	-2.9996899565121193e-05	-3.111064787209017e-05
0.4531375517269096	0.0011053182617953353	0.001118937453216661	0.0011891600838171115	0.001204232694805823	0.0012390333360986791	0.0012550021478402154	0.0012936577370120407	0.0013106346196501818	0.001413355908669846	0.001432635754316054	0.08433804817871889	0.08478226513593637	-2.9463920288907985e-05	-3.0742005873163336e-05	-2.9843654838823674e-05	-3.113821254388527e-05
0.4558679334267773	0.001105246680232698	0.001118864989660735	0.0011890830726154814	0.0012041547074866875	0.001238953095083244	0.001254920872668919	0.0012935739584991263	0.001310549741698358	0.0014132643784666556	0.0014325429755334576	0.08433804822661531	0.08478226518409357	-2.9313255983265396e-05	-3.076909444715836e-05	-2.969104875313877e-05	-3.116565023833506e-05
0.45861476704990445	0.0011051750357679436	0.001118792462427639	0.0011890059937411364	0.0012040766516370834	0.001238872783557361	0.0012548395260784282	0.0012934901063677412	0.0013104647891619594	0.00141317276783456	0.001432450115224823	0.08433804827529098	0.08478226523303405	-2.9163221009431695e-05	-3.079605789968465e-05	-2.9539080110108085e-05	-3.119296119860615e-05
0.4613781517274047	0.0011051033286919808	0.0011187198718118653	0.0011889288475070631	0.0012039985275739645	0.0012387924018471507	0.0012547581083990678	0.0012934061809583917	0.0013103797623859625	0.0014130810771455931	0.0014323571737672593	0.08433804832475844	0.08478226528277122	-2.901381417252935e-05	-3.082289647429737e-05	-2.9387747699616273e-05	-3.122014567175091e-05
0.4641581871877068	0.0011050315592951543	0.0011186472181073358	0.0011888516342256417	0.0012039203356136712	0.001238711950278103	0.0012546766199605206	0.0012933221826109268	0.001310294661714675	0.0014129893067710696	0.001432264151537147	0.08433804837503214	0.08478226533331833	-2.886503426391407e-05	-3.084961041618928e-05	-2.9237050297364897e-05	-3.124720390582092e-05
0.4669549737601532	0.0011049597278672302	0.0011185745016073882	0.0011887743542086315	0.0012038420760719138	0.0012386314291750592	0.0012545950610918168	0.0012932381116645178	0.00131020948749172	0.0014128974570815664	0.001432171048910118	0.08433804842612484	0.08478226538468876	-2.871688006228501e-05	-3.0876199973217666e-05	-2.908698666603815e-05	-3.127413615167107e-05
0.46976861237862133	0.0011048878346973992	0.0011185017226047753	0.0011886970077671713	0.0012037637492637746	0.0012385508388622157	0.00125451343212133	0.0012931539684576633	0.001310124240060038	0.0014128055284469236	0.0014320778662610574	0.08433804847805074	0.08478226543689714	-2.856935033415664e-05	-3.090266539598763e-05	-2.8937555556607375e-05	-3.1300942663514686e-05
0.4725992045851658	0.00110481588007426	0.0011184288813916525	0.0011886195952117646	0.0012036853555036928	0.0012384701796631066	0.0012544317333767646	0.0012930697533281696	0.0013100389197618692	0.0014127135212362262	0.001431984603964087	0.08433804853082369	0.0847822654899575	-2.8422443834053013e-05	-3.092900693776879e-05	-2.8788755707553904e-05	-3.1327623697896545e-05
0.4754468525336833	0.0011047438642858235	0.0011183559782595783	0.001188542116852281	0.001203606895105466	0.0012383894519006062	0.0012543499651851552	0.001292985466613155	0.0013099535269387554	0.001412621435817809	0.0014318912623925634	0.08433804858445827	0.08478226554388399	-2.827615930323102e-05	-3.095522485330182e-05	-2.8640585843703326e-05	-3.135417951266595e-05
0.47831165899359906	0.0011046717876195028	0.0011182830134995082	0.0011884645729979488	0.0012035283683822417	0.0012383086558969195	0.0012542681278728603	0.0012929011086490394	0.0013098680619315314	0.0014125292725592417	0.0014317978419190738	0.0843380486389689	0.08478226559869087	-2.813049547165103e-05	-3.0981319400380514e-05	-2.849304467872349e-05	-3.138061036894735e-05
0.4811937273535759	0.001104599650362107	0.0011182099874017845	0.001188386963957347	0.0012034497756465096	0.0012382277919735759	0.0012541862217655528	0.0012928166797715366	0.0013097825250803171	0.0014124370318273258	0.001431704342915421	0.08433804869436999	0.0847822656543938	-2.798545105670014e-05	-3.100729083835296e-05	-2.8346130913486922e-05	-3.1406916529419515e-05
0.4840931616252451	0.001104527452799842	0.0011181369002561396	0.0011883092900384033	0.0012033711172101012	0.0012381468604514268	0.00125410424718822	0.001292732180315654	0.0013096969167245161	0.0014123447139880894	0.0014316107657526282	0.08433804875067744	0.0847822657110077	-2.7841024764718725e-05	-3.103313942937058e-05	-2.8199843237680655e-05	-3.143309825973106e-05
0.4870100664469608	0.0011044551952182958	0.0011180637523516802	0.0011882315515483837	0.0012032923933841765	0.0012380658616506337	0.0012540222044651486	0.0012926476106156772	0.0013096112372028008	0.0014122523194067733	0.0014315171108009175	0.08433804880790619	0.08478226576854773	-2.7697215290695132e-05	-3.105886543830483e-05	-2.805418032950091e-05	-3.1459155828167384e-05
0.4899445470875755	0.0011043828779024403	0.0011179905439768897	0.0011881537487938906	0.001203213604479224	0.0012379847958906662	0.0012539400939199264	0.0012925629710051712	0.001309525486853114	0.0014121598484478316	0.0014314233784297147	0.08433804886607153	0.08478226582702994	-2.7554021317960364e-05	-3.108446913183127e-05	-2.7909140855264525e-05	-3.148508950473472e-05
0.49289670945023945	0.0011043105011366216	0.0011179172754196174	0.0011880758820808528	0.0012031347508050507	0.0012379036634902942	0.001253857915875431	0.001292478261816969	0.0013094396660126566	0.001412067301474918	0.001431329569007636	0.08433804892518987	0.08478226588646996	-2.7411441517827262e-05	-3.110995077776346e-05	-2.776472346902037e-05	-3.151089956054953e-05
0.4958666600762229	0.0011042380652045648	0.0011178439469670843	0.0011879979517145317	0.0012030558326707869	0.0012378224647675898	0.0012537756706538351	0.0012923934833831772	0.0013093537750178937	0.0014119746788508946	0.001431235682902492	0.08433804898527715	0.0847822659468844	-2.72694745518387e-05	-3.113531064741215e-05	-2.762092681532491e-05	-3.153658627083611e-05
0.4988545061487607	0.0011041655703893521	0.0011177705589058605	0.0011879199579994976	0.001202976850384863	0.0012377412000399073	0.0012536933585765811	0.0012923086360351515	0.001309267814204528	0.001411881980937802	0.001431141720481263	0.08433804904635003	0.08478226600828914	-2.7128119070157775e-05	-3.1160549013808936e-05	-2.7477749526910733e-05	-3.1562149911956716e-05
0.5018603554969207	0.0011040930169734355	0.0011176971115218787	0.0011878419012396428	0.0012028978042550233	0.0012376598696238938	0.001253610979964399	0.0012922237201035093	0.0013091817839075183	0.0014117892080968766	0.0014310476821101131	0.08433804910842467	0.08478226607070186	-2.6987373711873097e-05	-3.1185666151484215e-05	-2.7335190224991868e-05	-3.158759076171691e-05
0.5048843165994948	0.00110402040523862	0.0011176236051004154	0.0011877637817381639	0.0012028186945883075	0.0012375784738354713	0.0012535285351372818	0.0012921387359181129	0.0013090956844610542	0.001411696360688528	0.0014309535681543686	0.08433804917151864	0.08478226613413921	-2.6847237106358834e-05	-3.121066233796599e-05	-2.7193247521595243e-05	-3.161290910147496e-05
0.5079264985889148	0.0011039477354660657	0.0011175500399260947	0.0011876855997975634	0.0012027395216910519	0.001237497012989839	0.001253446024414491	0.0012920536838080686	0.0013090095161985614	0.0014116034390723418	0.0014308593789785211	0.0843380492356487	0.08478226619861857	-2.6707707871720388e-05	-3.123553785183697e-05	-2.7051920016979425e-05	-3.163810521339405e-05
0.5109870112551897	0.001103875007936278	0.0011174764162828789	0.00118760735571964	0.0012026602858688817	0.0012374154874014648	0.0012533634481145478	0.001291968564101719	0.0013089232794526915	0.0014115104436070696	0.0014307651149462156	0.084338049300833	0.08478226626415725	-2.6568784616431973e-05	-3.126029297415012e-05	-2.6911206301716284e-05	-3.166317938227414e-05
0.5140659650498691	0.0011038022229291078	0.0011174027344540668	0.0011875290498054897	0.0012025809874267076	0.0012373338973840817	0.0012532808065552274	0.0012918833771266409	0.00130883697455532	0.0014114173746506266	0.00143067077642025	0.08433804936708887	0.08478226633077383	-2.643046593892029e-05	-3.128492798795679e-05	-2.677110495602486e-05	-3.168813189458053e-05
0.5171634710900281	0.0011037293807237443	0.0011173289947222873	0.001187450682355495	0.0012025016266687205	0.0012372522432506808	0.0012531981000535564	0.0012917981232096365	0.0013087506018375384	0.001411324232560082	0.0014305763637625652	0.08433804943443496	0.08478226639848657	-2.629275042778656e-05	-3.130944317836226e-05	-2.6631614550270966e-05	-3.1712963038998954e-05
0.5202796411622786	0.0011036564815987096	0.0011172551973694944	0.001187372253669322	0.0012024222038983844	0.001237170525313507	0.0012531153289258034	0.0012917128026767289	0.0013086641616296478	0.0014112310176916541	0.001430481877334239	0.08433804950288992	0.08478226646731409	-2.6155636661417958e-05	-3.133383883177632e-05	-2.6492733644800648e-05	-3.1737673105991515e-05
0.5234145877268029	0.0011035835258318579	0.0011171813426769654	0.0011872937640459184	0.0012023427194184362	0.0012370887438840571	0.0012530324934874795	0.0012916274158531595	0.001308577654261158	0.001411137730400709	0.0014303873174954845	0.08433804957247228	0.08478226653727507	-2.6019123208653738e-05	-3.135811523624632e-05	-2.6354460789940193e-05	-3.176226238729707e-05
0.5265684239214125	0.0011035105137003696	0.0011171074309252963	0.0011872152137835075	0.001202263173530879	0.001237006899273073	0.001252949594053331	0.0012915419630633825	0.0013084910800607815	0.001411044371041752	0.0014302926846056438	0.08433804964320132	0.08478226660838921	-2.588320862983995e-05	-3.138227268284499e-05	-2.6216794527189613e-05	-3.1786731177319005e-05
0.5297412635656308	0.0011034374454807442	0.0011170334623943933	0.00118713660317958	0.0012021835665369741	0.0012369249917905327	0.0012528666309373326	0.0012914564446310554	0.0013084044393564225	0.0014109509399684186	0.0014301979790231772	0.0843380497150966	0.08478226668067552	-2.574789147533063e-05	-3.1406311463699765e-05	-2.6079733388362225e-05	-3.181107977207054e-05
0.5329332211648017	0.0011033643214488013	0.0011169594373634745	0.0011870579325308956	0.001202103898737243	0.001236843021745654	0.0012527836044526864	0.001291370860879041	0.0013083177324751823	0.0014108574375334773	0.001430103201105665	0.08433804978817792	0.0847822667541549	-2.5613170285904152e-05	-3.143023187171523e-05	-2.5943275895667917e-05	-3.183530846870286e-05
0.5361444119142209	0.0011032911418796748	0.0011168853561110636	0.0011869792021334763	0.0012020241704314598	0.001236760989446886	0.0012527005149118163	0.0012912852121294	0.001308230959743347	0.0014107638640888207	0.0014300083512098006	0.08433804986246561	0.08478226682884656	-2.5479043594733852e-05	-3.145403420345971e-05	-2.580742056312868e-05	-3.185941756717048e-05
0.5393749517032939	0.001103217907047804	0.0011168112189149813	0.0011869004122825979	0.0012019443819186423	0.0012366788952018993	0.0012526173626263594	0.0012911994987033818	0.0013081441214863822	0.0014106702199854547	0.0014299134296913779	0.08433804993798015	0.08478226690477227	-2.5345509925445153e-05	-3.1477718756084405e-05	-2.5672165895496146e-05	-3.188340736859363e-05
0.5426249571197181	0.0011031446172269379	0.0011167370260523493	0.0011868215632727932	0.0012018645334970566	0.0012365967393175926	0.0012525341479071683	0.0012911137209214278	0.0013080572180289342	0.001410576505573504	0.001429818436905299	0.08433805001474245	0.0847822669819522	-2.521256779261516e-05	-3.150128582793399e-05	-2.5537510387974027e-05	-3.1907278174980735e-05
0.5458945454536906	0.0011030712726901263	0.0011166627777995824	0.0011867426553978434	0.001201784625464208	0.0012365145221000797	0.001252450871064304	0.0012910278791031617	0.0013079702496948222	0.001410482721202201	0.00142972337320556	0.08433805009277345	0.08478226706040781	-2.508021570343799e-05	-3.1524735720128705e-05	-2.5403452528688364e-05	-3.193103029155986e-05
0.5491838347021408	0.0011029978737097156	0.0011165884744323816	0.001186663688950773	0.0012017046581168347	0.0012364322438546877	0.0012523675324070268	0.0012909419735673863	0.001307883216807032	0.0014103888672198795	0.0014296282389452465	0.08433805017209546	0.08478226714016146	-2.494845215608721e-05	-3.1548068734649215e-05	-2.526999079652259e-05	-3.19546640242252e-05
0.5524929435729888	0.0011029244205573488	0.001116514116225738	0.0011865846642238503	0.00120162463175091	0.001236349904885955	0.0012522841322438012	0.00129085600463208	0.0013077961196877163	0.0014102949439739761	0.0014295330344765355	0.08433805025273011	0.08478226722123502	-2.481727564057623e-05	-3.157128517516927e-05	-2.51371236617004e-05	-3.197817968017547e-05
0.55582199148943	0.0011028509135039587	0.001116439703453921	0.0011865055815085796	0.001201544546661632	0.0012362675054976243	0.0012522006708822848	0.0012907699726143922	0.0013077089586581848	0.0014102009518110194	0.0014294377601506835	0.08433805033469999	0.08478226730365096	-2.4686684639479983e-05	-3.1594385347277765e-05	-2.5004849587506595e-05	-3.2001577569301665e-05
0.5591710985942444	0.0011027773528197637	0.00111636523639048	0.001186426441095698	0.0012014644031434233	0.0012361850459926393	0.0012521171486293253	0.0012906838778306367	0.0013076217340389038	0.0014101068910766293	0.0014293424163180231	0.08433805041802742	0.08478226738743205	-2.455667762629732e-05	-3.161736955686889e-05	-2.4873167027872345e-05	-3.202485800146704e-05
0.5625403857541326	0.0011027037387742712	0.001116290715308242	0.001186347243275176	0.0012013842014899304	0.001236102526673146	0.0012520335657909627	0.0012905977205962958	0.0013075344461494951	0.0014100127621155146	0.0014292470033279684	0.0843380505027364	0.08478226747260173	-2.4427253067893506e-05	-3.164023811239036e-05	-2.474207442990095e-05	-3.204802128917161e-05
0.565929974564078	0.001102630071636263	0.0011162161404793009	0.0011862679883362062	0.0012013039419940107	0.0012360199478404794	0.0012519499226724146	0.001290511501226004	0.0013074470953087227	0.0014099185652714599	0.0014291515215289923	0.08433805058884981	0.08478226755918371	-2.4298409423723077e-05	-3.1662991324010736e-05	-2.461157023286864e-05	-3.207106774621993e-05
0.569339987351735	0.001102556351673802	0.0011161415121750224	0.0011861886765672071	0.001201223624947738	0.0012359373097951668	0.001251866219578084	0.0012904252200335552	0.0013073596818344985	0.0014098243008873318	0.0014290559712686402	0.08433805067639173	0.0847822676472023	-2.417014514530247e-05	-3.168562950270348e-05	-2.4481652868446613e-05	-3.209399768761001e-05
0.5727705471818436	0.001102482579154222	0.001116066830666034	0.0011861093082558122	0.0012011432506423923	0.0012358546128369205	0.001251782456811544	0.0012903388773318901	0.0013072722060438703	0.0014097299693050663	0.0014289603528935115	0.08433805076538699	0.0847822677366821	-2.4042458676987177e-05	-3.1708152960802094e-05	-2.4352320761034107e-05	-3.2116811429977465e-05
0.5762217778606706	0.0011024087543441302	0.0011159920962222276	0.0011860298836888746	0.0012010628193684625	0.001235771857264638	0.0012516986346755457	0.0012902524734331006	0.0013071846682530257	0.0014096355708656712	0.001428864666749267	0.08433805085586037	0.08478226782764776	-2.391534845580523e-05	-3.173056201188906e-05	-2.422357232759187e-05	-3.213950929090159e-05
0.5796938039404782	0.001102334877509399	0.0011159173091127518	0.001185950403152458	0.0012009823314156377	0.0012356890433763955	0.0012516147534720053	0.0012901660086484207	0.0013070970687772824	0.0014095411059092187	0.0014287689131806183	0.08433805094783713	0.08478226792012492	-2.3788812912317603e-05	-3.175285697146202e-05	-2.4095405978363793e-05	-3.216209158984906e-05
0.5831867507240184	0.001102260948915166	0.0011158424696060107	0.001185870866931835	0.0012009017870728063	0.001235606171469444	0.0012515308135020067	0.001290079483288223	0.0013070094079310872	0.001409446574774841	0.0014286730925313238	0.08433805104134266	0.08478226801413924	-2.3662850469924335e-05	-3.177503815574023e-05	-2.3967820116377325e-05	-3.2184558647091466e-05
0.5867007442690553	0.0011021869688258308	0.0011157675779696614	0.0011857912753114848	0.0012008211866280534	0.0012355232418402094	0.0012514468150657948	0.0012899928976620196	0.0013069216860280134	0.0014093519778007294	0.0014285772051441888	0.08433805113640364	0.08478226810971728	-2.3537459545364126e-05	-3.179710588249729e-05	-2.3840813137998573e-05	-3.220691078459348e-05
0.5902359113929144	0.0011021129375050507	0.0011156926344706103	0.0011857116285750883	0.0012007405303686553	0.0012354402547842857	0.001251362758462774	0.001289906252078453	0.001306833903380755	0.0014092573153241278	0.001428481251361058	0.08433805123304605	0.08478226820688611	-2.341263854907516e-05	-3.18190604708668e-05	-2.371438343304333e-05	-3.222914832531898e-05
0.5937923796770596	0.0011020388552157386	0.0011156176393750093	0.0011856319270055263	0.0012006598185810788	0.0012353572105964325	0.0012512786439915036	0.001289819546845297	0.0013067460603011242	0.00140916258768133	0.0014283852315228134	0.08433805133129764	0.08478226830567231	-2.3288385884973062e-05	-3.184090224106484e-05	-2.3588529385221157e-05	-3.225127159414698e-05
0.597370277471697	0.0011019647222200591	0.0011155425929482527	0.0011855521708848743	0.0012005790515509742	0.001235274109570573	0.0012511944719496926	0.0012897327822694498	0.0013066581571000468	0.0014090677952076748	0.001428289145969368	0.08433805143118601	0.08478226840610412	-2.3164699950339873e-05	-3.186263151405688e-05	-2.346324937099742e-05	-3.227328091592874e-05
0.6009697339004076	0.00110189053877943	0.00111546749545498	0.001185472360494406	0.0012004982295631802	0.0012351909519997925	0.0012511102426342056	0.0012896459586569367	0.0013065701940875648	0.0014089729382375487	0.0014281929950396705	0.08433805153273842	0.08478226850820964	-2.3041579136767742e-05	-3.188424861241823e-05	-2.3338541760870024e-05	-3.2295176616986554e-05
0.6045908788648067	0.0011018163051545143	0.0011153923471590656	0.0011853924961145825	0.0012004173529017136	0.0012351077381763309	0.0012510259563410491	0.0012895590763129018	0.0013064821715728263	0.0014088780171043747	0.0014280967790716926	0.08433805163598435	0.0847822686120174	-2.2919021829992392e-05	-3.190575386011196e-05	-2.321440492034088e-05	-3.231695902602971e-05
0.6082338430492322	0.0011017420216052187	0.0011153171483236177	0.0011853125780250516	0.0012003364218497654	0.0012350244683915826	0.0012509416133653717	0.0012894721355416032	0.001306394089864082	0.0014087830321406097	0.0014280004984024268	0.0843380517409524	0.08478226871755659	-2.2797026409865362e-05	-3.19271475820726e-05	-2.3090837208139536e-05	-3.233862847212832e-05
0.611898757925461	0.001101667688390693	0.00111524189921098	0.0011852326065046484	0.0012002554366897056	0.0012349411429360925	0.0012508572140014634	0.001289385136646416	0.0013063059492686897	0.0014086879836777465	0.0014279041533678885	0.08433805184767214	0.08478226882485732	-2.2675591250131966e-05	-3.194843010392856e-05	-2.29678369768338e-05	-3.236018528465778e-05
0.6155857557574533	0.0011015933057693275	0.0011151666000827265	0.0011851525818313898	0.001200174397703075	0.0012348577620995558	0.0012507727585427543	0.0012892980799298266	0.0013062177500931045	0.0014085928720463075	0.0014278077443031095	0.08433805195617375	0.08478226893394944	-2.2554714719097424e-05	-3.196960175219643e-05	-2.2845402574023232e-05	-3.238162979468662e-05
0.6192949696061266	0.0011015188739987494	0.0011150912511996576	0.0011850725042824735	0.0012000933051705845	0.0012347743261708133	0.0012506882472818062	0.0012892109656934298	0.0013061294926428795	0.0014084976975758429	0.001427711271542135	0.08433805206648765	0.08478226904486358	-2.2434395180015443e-05	-3.199066285530794e-05	-2.2723532341728525e-05	-3.240296233500417e-05
0.6230265333341571	0.0011014443933358188	0.001115015852821799	0.0011849923741342721	0.0012000121593721098	0.0012346908354378468	0.0012506036805103131	0.0012891237942379242	0.0013060411772226595	0.001408402460594923	0.001427614735418019	0.08433805217864515	0.08478226915763129	-2.2314630990699635e-05	-3.201161374222217e-05	-2.260222461655803e-05	-3.2424183238399795e-05
0.6267805816108112	0.0011013698640366316	0.0011149404052084016	0.0011849121916623353	0.0011999309605866932	0.0012346072901877805	0.0012505190585191002	0.0012890365658631139	0.0013059528041361838	0.001408307161431143	0.0014275181362628253	0.08433805229267806	0.08478226927228498	-2.2195420503329233e-05	-3.203245474256433e-05	-2.2481477729568988e-05	-3.244529283910613e-05
0.6305572499168048	0.0011012952863565112	0.001114864908617935	0.0011848319571413845	0.0011998497090925377	0.0012345236907068766	0.0012504343815981183	0.0012889492808679022	0.001305864373686277	0.0014082118004111136	0.001427421474407621	0.08433805240861854	0.08478226938885597	-2.2076762065587063e-05	-3.205318618706987e-05	-2.2361290007072432e-05	-3.246629147202196e-05
0.634356674549194	0.0011012206605500118	0.0011147893633080886	0.0011847516708453115	0.0011997684051670073	0.0012344400372805325	0.0012503496500364437	0.0012888619395502905	0.001305775886174853	0.0014081163778604635	0.001427324750182476	0.08433805252649904	0.08478226950737815	-2.1958654020076684e-05	-3.2073808407667714e-05	-2.2241659770300126e-05	-3.248717947326729e-05
0.6381789926262927	0.0011011459868709112	0.0011147137695357683	0.0011846713330471758	0.001199687049086622	0.0012343563301932792	0.0012502648641222742	0.0012887745422073757	0.001305687341902907	0.0014080208941038305	0.0014272279639164593	0.08433805264635305	0.08478226962788454	-2.1841094704821984e-05	-3.2094321737202725e-05	-2.2122585335904166e-05	-3.2507957180016867e-05
0.642024342092622	0.0011010712655722115	0.0011146381275570925	0.0011845909440192015	0.0011996056411270562	0.0012342725697287772	0.0012501800241429266	0.001288687089135347	0.0013055987411705154	0.0014079253494648652	0.001427131115937635	0.08433805276821471	0.08478226975040958	-2.172408245307289e-05	-3.2114726509324676e-05	-2.2004065015651664e-05	-3.252862493027808e-05
0.6458928617238878	0.0011009964969061368	0.0011145624376273932	0.001184510504032776	0.0011995241815631376	0.0012341887561698166	0.0012500951303848348	0.001288599580629484	0.0013055100842768322	0.0014078297442662226	0.001427034206573061	0.0843380528921186	0.08478226987498742	-2.1607615593166596e-05	-3.2135023057738854e-05	-2.1886097116341485e-05	-3.2549183062086096e-05
0.6497846911319898	0.0011009216811241338	0.0011144867000012154	0.0011844300133584517	0.0011994426706688473	0.0012341048897983166	0.0012500101831335521	0.0012885120169841581	0.0013054213715200937	0.0014077340788295684	0.0014269372361487911	0.08433805301809963	0.08478227000165454	-2.149169244969329e-05	-3.215521171820446e-05	-2.176867994085896e-05	-3.256963191536344e-05
0.6536999707700591	0.0011008468184768626	0.0011144109149323067	0.0011843494722659346	0.00119936110871731	0.001234020970895315	0.0012499251826737384	0.0012884243984928215	0.0013053326031976019	0.0014076383534755636	0.0014268402049898612	0.08433805314619389	0.08478227013044591	-2.137631134291329e-05	-3.217529282692477e-05	-2.1651811787842812e-05	-3.258997183058776e-05
0.6576388419375281	0.0011007719092142032	0.0011143350826736268	0.001184268881024093	0.001199279495980802	0.0012339369997409772	0.0012498401292891704	0.0012883367254480154	0.0013052437796057376	0.0014075425685238757	0.0014267431134203003	0.08433805327643792	0.08478227026139848	-2.1261470588285203e-05	-3.2195266719992066e-05	-2.1535490951185565e-05	-3.261020314845875e-05
0.661601446785229	0.0011006969535852485	0.0011142592034773368	0.0011841882399009477	0.0011991978327307409	0.0012338529766145869	0.00124975502326273	0.0012882489981413591	0.0013051549010399482	0.0014074467242931666	0.001426645961763118	0.08433805340886771	0.08478227039454952	-2.1147168497936963e-05	-3.22151337352472e-05	-2.1419715721171517e-05	-3.263032621103612e-05
0.6655879283205246	0.0011006219518383048	0.0011141832775948032	0.0011841075491636746	0.0011991161192376897	0.0012337689017945467	0.0012496698648764098	0.0012881612168635559	0.0013050659677947506	0.001407350821101097	0.001426548750340308	0.08433805354352238	0.08478227052993646	-2.1033403379888682e-05	-3.223489421072534e-05	-2.130448438397714e-05	-3.2650341360768165e-05
0.6695984304124688	0.001100546904220889	0.0011141073052765914	0.0011840268090786011	0.00119903435577135	0.0012336847755583763	0.0012495846544113042	0.0012880733819043845	0.0013049769801637273	0.001407254859264319	0.0014264514794728427	0.08433805368043953	0.08478227066759901	-2.092017353852449e-05	-3.22545484857939e-05	-2.118979522225395e-05	-3.2670248941352176e-05
0.6736330977969988	0.0011004718109797267	0.0011140312867724677	0.0011839460199112037	0.0011989525426005644	0.0012336005981827079	0.0012494993921476124	0.001287985493552699	0.0013048879384395238	0.0014071588390984766	0.0014263541494806736	0.0843380538196579	0.08478227080757515	-2.0807477274453756e-05	-3.2274096900070104e-05	-2.1075646514517876e-05	-3.269004929665198e-05
0.6776920760821589	0.0011003966723607528	0.0011139552223313964	0.0011838651819261077	0.0011988706799933122	0.0012335163699432891	0.001249414078364635	0.0012878975520964307	0.0013047988429138488	0.0014070627609182053	0.0014262567606827276	0.0843380539612181	0.0847822709499052	-2.0695312884594363e-05	-3.229353979314342e-05	-2.0962036535981943e-05	-3.2709742770947736e-05
0.6817755117533548	0.0011003214886091083	0.0011138791122015392	0.0011837842953870874	0.0011987887682167102	0.0012334320911149795	0.001249328713340774	0.0012878095578225828	0.0013047096938774733	0.0014069666250371288	0.0014261593133969078	0.08433805410515971	0.08478227109463025	-2.0583678662783322e-05	-3.2312877506268656e-05	-2.0848963558223188e-05	-3.272932970957432e-05
0.6858835521786408	0.0011002462599691387	0.0011138029566302526	0.0011837033605570594	0.0011987068075370083	0.0012333477619717469	0.0012492432973535289	0.0012877215110172282	0.0013046204916202248	0.0014068704317678556	0.0014260618079400874	0.08433805425152395	0.08478227124179122	-2.047257289924942e-05	-3.233211038081163e-05	-2.0736425849654516e-05	-3.2748810458421707e-05
0.6900163456140378	0.0011001709866843945	0.0011137267558640866	0.0011836223776980875	0.0011986247982195908	0.0012332633827866687	0.001249157830679496	0.0012876334119655125	0.0013045312364309899	0.0014067741814219813	0.0014259642446281134	0.08433805440035268	0.08478227139143003	-2.036199388172344e-05	-3.235123875944268e-05	-2.0624421675830007e-05	-3.2768185364656643e-05
0.6941740412088835	0.0011000956689976237	0.0011136505101487807	0.0011835413470713714	0.0011985427405289692	0.0012331789538319255	0.001249072313594364	0.0012875452609516433	0.0013044419285977067	0.0014066778743100777	0.001425866623775795	0.08433805455168915	0.08478227154358992	-2.0251939894133653e-05	-3.2370262984388054e-05	-2.051294929861225e-05	-3.2787454774779734e-05
0.6983567890112157	0.0011000203071507815	0.0011135742197292712	0.0011834602689372593	0.0011984606347287912	0.0012330944753788085	0.0012489867463729206	0.0012874570582589006	0.0013043525684073734	0.0014065815107417064	0.0014257689456969168	0.08433805470557587	0.08478227169831408	-2.0142409217133173e-05	-3.238918339779073e-05	-2.040200697647765e-05	-3.280661903551363e-05
0.702564739973187	0.0010999449013850218	0.0011134978848496824	0.0011833791435552376	0.0011983784810818316	0.0012330099476977128	0.0012489011292890458	0.0012873688041696296	0.0013042631561460403	0.0014064850910254067	0.0014256712107042283	0.08433805486205725	0.08478227185564716	-2.003340013012611e-05	-3.240800034490232e-05	-2.0291592966514838e-05	-3.2825678496245514e-05
0.7067980459565127	0.0010998694519406902	0.0011134215057533225	0.0011832979711839254	0.0011982962798499875	0.0012329253710581288	0.001248815462615704	0.001287280498965232	0.001304173692098802	0.0014063886154686894	0.0014255734191094354	0.08433805502117785	0.08478227201563397	-1.9924910908492022e-05	-3.242671416942011e-05	-2.0181705522037685e-05	-3.284463350530786e-05
0.7110568597379514	0.0010997939590573387	0.0011133450826826938	0.0011832167520810857	0.0011982140312942903	0.0012328407457286579	0.0012487297466249575	0.0012871921429261802	0.0013040841765498124	0.0014062920843780512	0.0014254755712232168	0.08433805518298379	0.08478227217832032	-1.9816939824862656e-05	-3.244532521509691e-05	-2.0072342893501238e-05	-3.2863484411005395e-05
0.7153413350148182	0.0010997184229737103	0.0011132686158794808	0.0011831354865036146	0.0011981317356748904	0.0012327560719769966	0.0012486439815879533	0.0012871037363320033	0.001303994609782269	0.001406195498058959	0.0014253776673552071	0.08433805534752117	0.0847822723437534	-1.9709485150259942e-05	-3.2463833827572897e-05	-1.9963503329528676e-05	-3.288223156339143e-05
0.7196516264105322	0.001099642843927746	0.0011131921055845561	0.0011830541747075444	0.0011980493932510661	0.0012326713500699427	0.0012485581677749273	0.001287015279461293	0.0013039049920784188	0.0014060988568158574	0.001425279707814004	0.08433805551483749	0.08478227251198028	-1.960254515318005e-05	-3.248224035279357e-05	-1.9855185076245174e-05	-3.290087531263031e-05
0.7239878894801961	0.0010995672221565773	0.001113115552037973	0.0011829728169480387	0.001197967004281215	0.0012325865802733879	0.0012484723054551991	0.0012869267725916958	0.001303815323719553	0.0014060021609521595	0.0014251816929071609	0.08433805568498079	0.08478227268304933	-1.9496118099537885e-05	-3.250054513642686e-05	-1.9747386377166887e-05	-3.291941600894188e-05
0.7283502807162107	0.0010994915578965323	0.0011130389554789716	0.0011828914134793967	0.0011978845690228598	0.001232501762852326	0.0012483863948971774	0.0012868382159999191	0.001303725604986011	0.0014059054107702544	0.0014250836229411927	0.08433805585799958	0.08478227285700977	-1.9390202252556055e-05	-3.2518748523779895e-05	-1.9640105473367475e-05	-3.293785400226845e-05
0.7327389575539218	0.0010994158513831331	0.001112962316145975	0.0011828099645550508	0.001197802087732645	0.0012324168980708471	0.0012483004363683559	0.0012867496099617296	0.0013036358361571783	0.0014058086065715032	0.0014249854982215718	0.08433805603394418	0.08478227303391192	-1.9284795874513483e-05	-3.2536850862463496e-05	-1.953334060461609e-05	-3.295618964457847e-05
0.7371540783773028	0.0010993401028510886	0.001112885634276584	0.00118272847042756	0.0011977195606663299	0.0012323319861921311	0.0012482144301353062	0.0012866609547519442	0.0013035460175114776	0.0014057117486562317	0.0014248873190527216	0.0843380562128655	0.08478227321380681	-1.917989722530211e-05	-3.255485249933909e-05	-1.942709000835041e-05	-3.297442328722977e-05
0.74159580252467	0.0010992643125343029	0.0011128089101075844	0.0011826469313486185	0.0011976369880787993	0.0012322470274784584	0.001248128376463689	0.0012865722506444387	0.0013034561493263804	0.00140561483732374	0.001424789085738026	0.08433805639481404	0.08478227339674592	-1.907550456270446e-05	-3.257275378157343e-05	-1.9321351919815433e-05	-3.2992555281635694e-05
0.746064290294433	0.0010991884806658663	0.0011127321438749388	0.0011825653475690452	0.0011975543702240517	0.001232162022191197	0.0012480422756182422	0.0012864834979121407	0.0013033662318783954	0.0014055178728722914	0.0014246907985798179	0.0843380565798435	0.08478227358278208	-1.8971616143115266e-05	-3.259055505661079e-05	-1.9216124573007143e-05	-3.301058598004225e-05
0.7505597029508803	0.0010991126074780635	0.0011126553358137932	0.001182483719338793	0.0011974717073552077	0.0012320769705908145	0.0012479561278627884	0.0012863946968270342	0.0013032762654430765	0.0014054208555991223	0.001424592457879389	0.0843380567680062	0.08478227377196862	-1.886823022068107e-05	-3.2608256671895486e-05	-1.9111406199728842e-05	-3.3028515734306874e-05
0.7550822027299987	0.0010990366932023643	0.0011125784861584693	0.0011824020469069396	0.0011973889997245022	0.0012319918729368658	0.0012478699334602299	0.0012863058476601543	0.0013031862502950165	0.001405323785800431	0.0014244940639369802	0.08433805695935727	0.08478227396436117	-1.876534504904881e-05	-3.2625858976426114e-05	-1.900719503089565e-05	-3.3046344897730284e-05
0.7596319528453285	0.0010989607380694276	0.0011125015951424675	0.0011823203305216911	0.001197306247583286	0.0012319067294879978	0.0012477836926725453	0.0012862169506815875	0.0013030961867078455	0.0014052266637713839	0.0014243956170517829	0.08433805715395158	0.0847822741600148	-1.866295887961722e-05	-3.264336231792453e-05	-1.890348929550756e-05	-3.3064073822725026e-05
0.7642091174938536	0.0010988847423091012	0.0011124246629984679	0.0011822385704303817	0.0011972234511820298	0.001231821540501951	0.001247697405760798	0.001286128006160474	0.0013030060749542364	0.001405129489806113	0.0014242971175219441	0.08433805735184549	0.08478227435898567	-1.856106996270257e-05	-3.266076704519505e-05	-1.8800287221343304e-05	-3.3081702862564066e-05
0.7688138618619275	0.001098808706150417	0.0011123476899583236	0.0011821567668794679	0.001197140610770313	0.0012317363062355519	0.0012476110729851236	0.0012860390143650004	0.0013029159153058955	0.001405032264197711	0.0014241985656445549	0.08433805755309653	0.0847822745613318	-1.8459676547455395e-05	-3.2678073506903216e-05	-1.8697587034682828e-05	-3.309923237015955e-05
0.7734463521312342	0.0010987326298215984	0.0011122706762530703	0.0011820749201145386	0.0011970577265968375	0.0012316510269447215	0.0012475246946047438	0.0012859499755624104	0.0013028257080335741	0.0014049349872382417	0.0014240999617156644	0.0843380577577628	0.08478227476711184	-1.8358776881416405e-05	-3.2695282051548036e-05	-1.859538696080687e-05	-3.311666269864566e-05
0.7781067554847866	0.0010986565135500514	0.0011121936221129153	0.0011819930303803038	0.001196974798909415	0.0012315657028844685	0.0012474382708779516	0.0012858608900189927	0.0013027354534070558	0.001404837659218728	0.001424001306030266	0.08433805796590342	0.0847822749763851	-1.8258369212043046e-05	-3.271239302890527e-05	-1.849368522469086e-05	-3.3133994202710904e-05
0.7827952401129585	0.0010985803575623682	0.0011121165277672425	0.0011819110979205988	0.0011968918279549705	0.0012314803343088882	0.001247351802062118	0.0012857717580000859	0.0013026451516951615	0.001404740280429155	0.0014239025988823013	0.08433805817757868	0.08478227518921282	-1.8158451785127427e-05	-3.272940678802905e-05	-1.83924800492008e-05	-3.31512272354062e-05
0.7875119752195561	0.001098504162084328	0.0011120393934446128	0.001181829122978385	0.001196808813979546	0.0012313949214711683	0.0012472652884136935	0.0012856825797700798	0.0013025548031657507	0.001404642851158474	0.001423803840564665	0.08433805839285043	0.08478227540565599	-1.8059022845601236e-05	-3.274632367797348e-05	-1.829176965678636e-05	-3.316836215030983e-05
0.792257131027923	0.001098427927340895	0.0011119622193727621	0.001181747105795748	0.001196725757228295	0.0012313094646235825	0.0012471787301882044	0.0012855933555924123	0.0013024644080857192	0.001404545371694597	0.0014237050313691975	0.08433805861178098	0.08478227562577798	-1.7960080637979825e-05	-3.276314404834779e-05	-1.8191552269258837e-05	-3.318539930163844e-05
0.7970308787870847	0.0010983516535562183	0.0011118850057786006	0.001181665046613898	0.001196642657945485	0.0012312239640174946	0.001247092127640253	0.0012855040857295702	0.0013023739667209983	0.0014044478423244002	0.0014236061715866884	0.08433805883443372	0.0847822758496424	-1.786162340564057e-05	-3.2779868248178357e-05	-1.8091826107541342e-05	-3.320233904308134e-05
0.8018333907779276	0.0010982753409536337	0.0011118077528882158	0.0011815829456731709	0.0011965595163744972	0.0012311384199033568	0.0012470054810235199	0.0012854147704430905	0.0013022834793365576	0.001404350263333723	0.0014235072615068785	0.0843380590608734	0.08478227607731448	-1.7763649392071867e-05	-3.279649662760176e-05	-1.79925893923627e-05	-3.321918172918825e-05
0.8066648403194178	0.001098198989755657	0.0011117304609268648	0.0011815008032130215	0.0011964763327578223	0.0012310528325307055	0.001246918790590757	0.0012853254099935538	0.0013021929461963983	0.0014042526350073615	0.0014234083014184487	0.08433805929116582	0.08478227630886075	-1.766615683984618e-05	-3.28130295361162e-05	-1.789384034356356e-05	-3.323592771370398e-05
0.8115254017748545	0.0010981226001839958	0.0011116531301189868	0.0011814186194720354	0.0011963931073370702	0.0012309672021481703	0.0012468320565938	0.0012852360046405966	0.0013021023675635636	0.0014041549576290823	0.0014233092916090392	0.08433805952537873	0.08478227654434775	-1.7569143991202907e-05	-3.2829467323358674e-05	-1.779557718079028e-05	-3.3252577350956214e-05
0.8164152505581643	0.001098046172459534	0.0011115757606881868	0.0011813363946879146	0.001196309840352955	0.001230881529003462	0.001246745279283551	0.0012851465546428946	0.0013020117437001248	0.0014040572314816047	0.0014232102323652254	0.08433805976357943	0.0847822767838447	-1.747260908839532e-05	-3.284581033949352e-05	-1.7697798123800235e-05	-3.3269130995827734e-05
0.8213345631402307	0.0010979697068023455	0.0011114983528572506	0.00118125412909749	0.0011962265320453094	0.001230795813343384	0.0012466584589099943	0.0012850570602581776	0.0013019210748671946	0.001403959456846616	0.0014231111239725394	0.08433806000583732	0.08478227702742129	-1.7376550372441568e-05	-3.286205893271443e-05	-1.7600501390824252e-05	-3.3285589000869864e-05
0.8262835170552626	0.0010978932034316905	0.0011114209068481386	0.0011811718229367176	0.00119614318265308	0.0012307100554138294	0.0012465715957221924	0.0012849675217432267	0.0013018303613249232	0.0014038616340047692	0.001423011966715463	0.08433806025222362	0.08478227727514856	-1.728096608552554e-05	-3.287821345376862e-05	-1.7503685201217256e-05	-3.3301951721020906e-05
0.8312622909072027	0.0010978166625660074	0.001111343422881981	0.0011810894764406714	0.0011960597924143205	0.001230624255459772	0.0012464846899682774	0.0012848779393538634	0.0013017396033324904	0.0014037637632356703	0.0014229127608774178	0.08433806050281019	0.08478227752709853	-1.7185854469373152e-05	-3.289427425232083e-05	-1.7407347774250903e-05	-3.331821951083058e-05
0.8362710643761712	0.0010977400844229255	0.001111265901179088	0.0011810070898435553	0.0011959763615662033	0.0012305384137252806	0.0012463977418954622	0.0012847883133449644	0.001301648801148118	0.0014036658448178967	0.0014228135067407826	0.08433806075766957	0.08478227778334477	-1.7091213765085822e-05	-3.2910241677008845e-05	-1.7311487328433572e-05	-3.3334392723544104e-05
0.8413100182249524	0.001097663469219256	0.0011111883419589418	0.001180924663378695	0.0011958928903450104	0.0012304525304535094	0.0012463107517500353	0.0012846986439704533	0.001301557955029062	0.0014035678790289845	0.0014227142045868803	0.08433806101687663	0.08478227804396259	-1.6997042215097236e-05	-3.2926116078302314e-05	-1.72161020833006e-05	-3.335047171365568e-05
0.8463793343055166	0.0010975868171709934	0.001111110745440198	0.001180842197278538	0.001195809378986137	0.0012303666058866981	0.0012462237197773598	0.0012846089314832996	0.0013014670652316128	0.0014034698661454308	0.0014226148546959815	0.08433806128050686	0.08478227830902774	-1.6903338060994533e-05	-3.294189780481127e-05	-1.7121190257873842e-05	-3.336645683452155e-05
0.8514791955655843	0.0010975101284933233	0.0011110331118406934	0.001180759691774663	0.0011957258277240956	0.0012302806402661823	0.0012461366462218806	0.0012845191761355298	0.0013013761320111038	0.0014033718064427041	0.0014225154573473133	0.08433806154863786	0.084782278578618	-1.6810099545128132e-05	-3.295758720581188e-05	-1.702675007196619e-05	-3.3382348440053056e-05
0.8566097860552276	0.0010974334034006097	0.0011109554413774325	0.0011806771470977662	0.0011956422367925075	0.0012301946338323794	0.0012460495313271138	0.0012844293781782113	0.0013012851556218983	0.0014032737001952276	0.0014224160128190437	0.08433806182134743	0.0847822788528118	-1.6717324910375808e-05	-3.297318463077459e-05	-1.693277974573748e-05	-3.3398146884244806e-05
0.861771290933513	0.001097356642106408	0.0011108777342666016	0.0011805945634776756	0.0011955586064241125	0.001230108586824801	0.0012459623753356577	0.0012843395378614696	0.0013011941363174034	0.0014031755476763969	0.001422316521388299	0.08433806209871607	0.08478227913168973	-1.6625012399629213e-05	-3.2988690428087386e-05	-1.6839277499361427e-05	-3.341385251962037e-05
0.8669638964751838	0.0010972798448234571	0.0011107999907235611	0.0011805119411433408	0.0011954749368507632	0.0012300224994820468	0.0012458751784891883	0.0012842496554344753	0.001301103074350062	0.0014030773491585677	0.0014222169833311513	0.08433806238082447	0.08478227941533346	-1.653316025684859e-05	-3.300410494705419e-05	-1.6746241554246866e-05	-3.342946570034089e-05
0.8721877900773816	0.001097203011763682	0.001110722210962846	0.0011804292803228383	0.0011953912283034253	0.0012299363720418056	0.0012457879410284565	0.0012841597311454515	0.0013010119699713536	0.0014029791049130621	0.0014221173989226253	0.08433806266775513	0.08478227970382618	-1.6441766726327245e-05	-3.3019428536285034e-05	-1.665367013195529e-05	-3.3444986779207486e-05
0.877443160266411	0.0010971261431381963	0.001110644395198171	0.0011803465812433719	0.001195307481012184	0.0012298502047408586	0.0012457006631932971	0.0012840697652416752	0.001300920823431801	0.0014028808152101704	0.0014220177684367	0.0843380629595934	0.08478227999725232	-1.6350830052996868e-05	-3.303466154389034e-05	-1.656156145492249e-05	-3.3460416109021285e-05
0.8827301967045416	0.001097049239157299	0.0011105665436424257	0.0011802638441312707	0.0011952236952062364	0.0012297639978150776	0.0012456133452226198	0.0012839797579694717	0.0013008296349809624	0.0014027824803191466	0.0014219180921463035	0.08433806325642407	0.0847822802956979	-1.6260348482552422e-05	-3.304980431798055e-05	-1.646991374629203e-05	-3.3475754042583405e-05
0.8880490901968541	0.001096972300030479	0.0011104886565076802	0.0011801810692119953	0.0011951398711138996	0.0012296777514994273	0.001245525987354419	0.001283889709574223	0.001300738404867441	0.0014026841005082165	0.0014218183703233213	0.08433806355833384	0.084782280599251	-1.6170320261923998e-05	-3.306485720694363e-05	-1.637872523013728e-05	-3.349100093225088e-05
0.8934000326981257	0.001096895325966411	0.0011104107340051792	0.0011800982567101287	0.0011950560089626042	0.001229591466027962	0.0012454385898257657	0.001283799620300361	0.0013006471333388767	0.0014025856760445689	0.0014217186032385895	0.08433806386541233	0.0847822809080008	-1.608074363862455e-05	-3.3079820558529205e-05	-1.628799413162796e-05	-3.350615713057503e-05
0.8987832173197573	0.0010968183171729603	0.0011103327763453495	0.0011800154068493873	0.0011949721089789017	0.001229505141633832	0.0012453511528728142	0.0012837094903913738	0.0013005558206419534	0.0014024872071943654	0.0014216187911619015	0.08433806417774907	0.08478228122203757	-1.5991616860999702e-05	-3.3094694719598694e-05	-1.6197718676419504e-05	-3.3521222988830424e-05
0.904198838336744	0.0010967412738571822	0.0011102547837377966	0.0011799325198526157	0.0011948881713884614	0.001229418778549281	0.001245263676730803	0.0012836193200898055	0.001300464467022398	0.0014023886942227382	0.0014215189343620076	0.08433806449543636	0.08478228154145362	-1.590293817893551e-05	-3.310948003795722e-05	-1.6107897091874324e-05	-3.353619885931858e-05
0.9096470911946843	0.001096664196225319	0.0011101767563913038	0.0011798495959417861	0.0011948041964160686	0.001229332377005645	0.0012451761616340486	0.001283529109637252	0.0013003730727249782	0.0014022901373937863	0.0014214190331066105	0.08433806481856762	0.08478228186634355	-1.5814705843497645e-05	-3.312417686088254e-05	-1.6018527606478927e-05	-3.355108509375815e-05
0.915128172516836	0.0010965870844828046	0.001110098694513836	0.001179766635338003	0.0011947201842856304	0.0012292459372333555	0.001245088607815953	0.0012834388592743674	0.0013002816379935065	0.001402191536970582	0.0014213190876623738	0.08433806514723804	0.08478228219680248	-1.5726918106251375e-05	-3.313878553412586e-05	-1.5929608449399835e-05	-3.3565882042507766e-05
0.9206422801112097	0.0010965099388342684	0.0011100205983125427	0.001179683638261505	0.0011946361352201762	0.0012291594594619445	0.0012450010155090052	0.001283348569240866	0.0013001901630708434	0.0014020928932151747	0.0014212190982949213	0.08433806548154418	0.08478228253292835	-1.5639573220635472e-05	-3.315330640416003e-05	-1.5841137851427267e-05	-3.358059005637015e-05
0.9261896129777101	0.001096432759483526	0.0011099424679937512	0.0011796006049316593	0.0011945520494418542	0.0012290729439200351	0.0012449133849447773	0.0012832582397755165	0.0013000986481988914	0.0014019942063885817	0.0014211190652688344	0.08433806582158504	0.08478228287481954	-1.555266944164302e-05	-3.316773981767995e-05	-1.575311404501678e-05	-3.359520948625905e-05
0.931770371315315	0.0010963555466335885	0.0011098643037629726	0.0011795175355669674	0.0011944679271719348	0.0012289863908353507	0.0012448257163539262	0.0012831678711161473	0.0013000070936186007	0.0014018954767507975	0.0014210189888476542	0.08433806616746016	0.08478228322257701	-1.5466205025238544e-05	-3.3182086119937226e-05	-1.566553526381742e-05	-3.360974068242206e-05
0.9373847565293029	0.0010962783004866597	0.001109786105824902	0.0011794344303850642	0.0011943837686308112	0.001228899800434713	0.0012447380099661971	0.0012830774634996478	0.0012999154995699698	0.0014017967045607915	0.0014209188692938858	0.08433806651927257	0.08478228357630418	-1.538017822905191e-05	-3.3196345656266724e-05	-1.5578399742963156e-05	-3.362418399432965e-05
0.9430329712385201	0.001096201021244138	0.001109707874383419	0.00117935128960272	0.0011942995740380016	0.0012288131729440428	0.001244650266010423	0.0012829870171619671	0.0012998238662920453	0.0014016978900765111	0.0014208187068689962	0.08433806687712524	0.08478228393610454	-1.5294587312239538e-05	-3.321051877153147e-05	-1.5491705719086757e-05	-3.36385397711747e-05
0.9487152192826929	0.0010961237091066175	0.001109629609641588	0.0011792681134358413	0.0011942153436121485	0.001228726508588363	0.001244562484714527	0.0012828965323381193	0.0012997321940229247	0.0014015990335548825	0.001420718501833418	0.08433806724112493	0.08478228430208491	-1.5209430535706447e-05	-3.3224605810427965e-05	-1.5405451430750006e-05	-3.3652808362372166e-05
0.9544317057297852	0.001096046364273886	0.0011095513118016592	0.0011791849020994696	0.0011941310775710192	0.0012286398075917954	0.0012444746663055194	0.0012828060092621774	0.0012996404829997547	0.0014015001352518093	0.0014206182544465474	0.08433806761137848	0.08478228467435336	-1.5124706161939727e-05	-3.323860711701432e-05	-1.5319635118013486e-05	-3.366699011617125e-05
0.9601826368833979	0.0010959689869449324	0.0011094729810650719	0.0011791016558077875	0.0011940467761315104	0.001228553070177568	0.0012443868110095057	0.0012827154481672833	0.0012995487334587367	0.0014014011954221787	0.001420517964966751	0.08433806798799501	0.08478228505301981	-1.50404124552167e-05	-3.3252523035043335e-05	-1.523425502282516e-05	-3.368108538087666e-05
0.9659682202902156	0.0010958915773179386	0.001109394617632449	0.0011790183747741113	0.0011939624395096427	0.0012284662965680088	0.0012442989190516787	0.0012826248492856399	0.0012994569456351215	0.0014013022143198573	0.001420417633651359	0.08433806837108687	0.0847822854381965	-1.4956547681715948e-05	-3.3266353907934754e-05	-1.5149309388950982e-05	-3.369509450426578e-05
0.9717886647474951	0.0010958141355902893	0.0011093162217036077	0.0011789350592109028	0.0011938780679205702	0.0012283794869845535	0.0012442109906563297	0.0012825342128485215	0.0012993651197632191	0.0014012031921976974	0.0014203172607566762	0.08433806876076679	0.0847822858299972	-1.4873110109461796e-05	-3.328010007849769e-05	-1.506479646212755e-05	-3.370901783361635e-05
0.9776441803106027	0.0010957366619585652	0.0011092377934775496	0.0011788517093297586	0.0011937936615785715	0.0012282926416477414	0.0012441230260468385	0.0012824435390862649	0.0012992732560763894	0.001401104129307533	0.0014202168465379727	0.08433806915715045	0.08478228622853796	-1.4790098008587993e-05	-3.3293761889652274e-05	-1.4980714490228642e-05	-3.3722855716344924e-05
0.9835349783005937	0.0010956591566185496	0.0011091593331524696	0.0011787683253414204	0.0011937092206970592	0.001228205760777219	0.0012440350254456843	0.001282352828228279	0.0012991813548070528	0.001401005025900186	0.001420116391249494	0.0843380695603556	0.08478228663393741	-1.470750965079648e-05	-3.3307339682708825e-05	-1.4897061722640714e-05	-3.373660849803617e-05
0.9894612713118381	0.0010955816197652285	0.0011090808409257558	0.0011786849074557747	0.0011936247454885796	0.0012281188445917445	0.0012439469890744433	0.0012822620805030445	0.001299089416186689	0.0014009058822254678	0.0014200158951444615	0.08433806997050129	0.08478228704631559	-1.4625343310217809e-05	-3.3320833799366234e-05	-1.4813836411262105e-05	-3.375027652488538e-05
0.9954232732196957	0.0010955040515927888	0.0011090023169939875	0.001178601455881849	0.0011935402361648102	0.0012280318933091817	0.001243858917153789	0.0012821712961381113	0.0012989974404458346	0.0014008066985321769	0.0014199153584750687	0.08433807038770982	0.08478228746579448	-1.45435972631891e-05	-3.333424458107359e-05	-1.4731036810169962e-05	-3.376386014250499e-05
1.0014211991882311	0.0010954264522946224	0.0011089237615529383	0.0011785179708278177	0.0011934556929365633	0.001227944907146507	0.0012437708099034932	0.0012820804753601027	0.0012989054278140875	0.0014007074750681022	0.0014198147814924872	0.0843380708121044	0.08478228789249863	-1.4462269787837712e-05	-3.334757236761465e-05	-1.464866117548147e-05	-3.377735969550821e-05
1.0074552656779823	0.0010953488220633272	0.0011088451747975788	0.0011784344525010036	0.0011933711160137894	0.0012278578863198111	0.0012436826675424316	0.0012819896183947192	0.0012988133785201109	0.001400608212080028	0.0014197141644468703	0.08433807124381117	0.08478228832655497	-1.4381359165191454e-05	-3.336081749982789e-05	-1.4566707765881204e-05	-3.3790775528896866e-05
1.013525690453769	0.001095271161090703	0.0011087665569220711	0.0011783509011078722	0.0011932865056055706	0.0012277708310442917	0.001243594490288576	0.0012818987254667315	0.0012987212927916252	0.001400508909813726	0.0014196135075873436	0.08433807168295868	0.08478228876809227	-1.4300863678026743e-05	-3.337398031694194e-05	-1.4485174842024384e-05	-3.380410798603517e-05
1.0196326925925556	0.0010951934695677633	0.0011086879081197818	0.0011782673168540454	0.0011932018619201352	0.0012276837415342702	0.0012435062783590102	0.0012818077967999947	0.001298629170855425	0.0014004095685139727	0.0014195128111620246	0.08433807212967728	0.084782289217242	-1.4220781611479216e-05	-3.338706115754708e-05	-1.4404060666953211e-05	-3.381735740998204e-05
1.0257764924913542	0.0010951157476847247	0.0011086092285832706	0.00117818369994429	0.0011931171851648449	0.001227596618003177	0.0012434180319699161	0.0012817168326174377	0.0012985370129373647	0.0014003101884245343	0.0014194120754180072	0.08433807258410006	0.08478228967413787	-1.4141111253626604e-05	-3.340006036070542e-05	-1.4323363506735243e-05	-3.383052414432375e-05
1.0319573118751795	0.0010950379956310163	0.0011085305185043002	0.0011781000505825278	0.0011930324755462063	0.0012275094606635643	0.0012433297513365846	0.001281625833141072	0.0012984448192623701	0.0014002107697881796	0.0014193113006013744	0.08433807304636204	0.0847822901389154	-1.406185089446177e-05	-3.3412978263841486e-05	-1.4243081629380927e-05	-3.384360853092572e-05
1.0381753738050519	0.0010949602135952772	0.0011084517780738327	0.0011780163689718325	0.001192947733269866	0.0012274222697271015	0.0012432414366734135	0.0012815347985919896	0.0012983525900544357	0.001400111312846677	0.0014192104869571944	0.08433807351660062	0.08478229061171356	-1.398299882685028e-05	-3.3425815204518594e-05	-1.4163213305606881e-05	-3.385661091137582e-05
1.0444309026860459	0.0010948824017653594	0.0011083730074820343	0.0011779326553144334	0.0011928629585406176	0.00122733504540458	0.0012431530881939115	0.0012814437291903675	0.0012982603255366283	0.0014000118178407984	0.0014191096347295252	0.084338073994956	0.08478229109267232	-1.3904553346058557e-05	-3.3438571519106564e-05	-1.4083756808780379e-05	-3.3869531626595784e-05
1.05072412427539	0.0010948045603283289	0.0011082942069182752	0.001177848909811716	0.0011927781515623987	0.0012272477879059134	0.0012430647061106974	0.0012813526251554685	0.0012981680259310892	0.00139991228501032	0.001419008744161418	0.08433807448157132	0.08478229158193583	-1.3826512750114706e-05	-3.345124754419726e-05	-1.4004710415044253e-05	-3.388237101753511e-05
1.057055265690613	0.0010947266894704645	0.0011082153765711287	0.0011777651326642228	0.001192693312538292	0.0012271604974401376	0.0012429762906355011	0.0012812614867056397	0.0012980756914590305	0.0013998127145940236	0.0014189078154949117	0.08433807497659085	0.08478229207964964	-1.3748875339725242e-05	-3.3463843615216815e-05	-1.392607240313648e-05	-3.389512942389428e-05
1.0634245554177415	0.0010946487893772636	0.0011081365166283766	0.0011776813240716552	0.0011926084416705317	0.0012270731742154153	0.001242887841979169	0.0012811703140583179	0.0012979833223407445	0.0013997131068296993	0.0014188068489710444	0.08433807548016278	0.08478229258596204	-1.3671639418261217e-05	-3.347636006714727e-05	-1.3847841054570598e-05	-3.390780718484643e-05
1.0698322233195456	0.0010945708602334392	0.0011080576272770076	0.0011775974842328759	0.0011925235391605003	0.001226985818439035	0.0012427993603516606	0.0012810791074300302	0.0012978909187956005	0.001399613461954148	0.0014187058448298484	0.08433807599243742	0.0847822931010244	-1.3594803291883117e-05	-3.3488797234054735e-05	-1.3770014653705087e-05	-3.3920404638926316e-05
1.0762785006438331	0.0010944929022229251	0.001107978708703221	0.0011775136133459103	0.0011924386052087324	0.0012268984303174157	0.001242710845962056	0.0012809878670363964	0.001297798481042048	0.0013995137802031822	0.0014186048033103566	0.08433807651356748	0.08478229362499065	-1.3518365269540866e-05	-3.3501155449450204e-05	-1.3692591487576844e-05	-3.393292212372501e-05
1.0827636200317978	0.0010944149155288766	0.0011078997610924277	0.0011774297116079486	0.001192353640014918	0.0012268110100561059	0.0012426222990185535	0.00128089659309213	0.00129770600929762	0.0013994140618116316	0.0014185037246506034	0.08433807704370827	0.08478229415801673	-1.3442323663334643e-05	-3.351343504692794e-05	-1.3615569846664455e-05	-3.3945359977277656e-05
1.089287815526412	0.0010943369003336668	0.0011078207846292475	0.0011773457792153429	0.001192268643777897	0.001226723557859784	0.0012425337197284692	0.0012808052858110383	0.0012976135037789296	0.0013993143070133364	0.0014184026090876222	0.08433807758301894	0.08478229470026269	-1.3366676788098553e-05	-3.3525636358611166e-05	-1.353894802412492e-05	-3.395771853623164e-05
1.0958513225808764	0.0010942588568188948	0.0011077417794975156	0.0011772618163636138	0.0011921836166956688	0.0012266360739322647	0.001242445108298244	0.0012807139454060268	0.001297520964701677	0.0013992145160411592	0.001418301456857454	0.08433807813166082	0.08478229525189	-1.3291422961594912e-05	-3.3537759716123494e-05	-1.3462724315946306e-05	-3.396999813615187e-05
1.1024543780671139	0.0010941807851653851	0.0011076627458802843	0.0011771778232474526	0.001192098558965392	0.0012265485584764975	0.0012423564649334444	0.001280622572089101	0.001297428392280652	0.001399114689126982	0.0014182002681951476	0.08433807868979745	0.08478229581306422	-1.3216560504722419e-05	-3.354980545058894e-05	-1.3386897021322453e-05	-3.398219911240896e-05
1.1090972202843215	0.0010941026855531874	0.0011075836839598207	0.001177093800060719	0.0011920134707833826	0.0012264610116945681	0.0012422677898387606	0.001280531166071367	0.0012973357867297303	0.0013990148265017092	0.001418099043334759	0.08433807925759616	0.0847822963839528	-1.3142087741446762e-05	-3.356177389232662e-05	-1.3311464442833376e-05	-3.399432179998496e-05
1.115780088967567	0.0010940245581615789	0.0011075045939176098	0.0011770097469964442	0.001191928352345118	0.0012263734337877026	0.0012421790832180108	0.001280439727563033	0.0012972431482618802	0.0013989149283952687	0.0014179977825093555	0.08433807983522705	0.08478229696472739	-1.3068002998814499e-05	-3.357366537107276e-05	-1.3236424885793019e-05	-3.400636653241862e-05
1.1225032252964444	0.001093946403169068	0.001107425475934359	0.0011769256642468352	0.001191843203845242	0.0012262858249562666	0.0012420903452741456	0.0012803482567734132	0.0012971504770891646	0.0013988149950366188	0.0014178964859510213	0.08433808042286264	0.08478229755556133	-1.2994304607216733e-05	-3.358548021595298e-05	-1.3161776658929258e-05	-3.401833364291562e-05
1.1292668719037753	0.0010938682207533917	0.0011073463301899942	0.0011768415520032715	0.00119175802547756	0.0012261981853997682	0.0012420015762092441	0.0012802567539109283	0.0012970577734227392	0.0013987150266537424	0.0014177951538908529	0.08433808102068026	0.08478229815663213	-1.2920990899834006e-05	-3.3597218754649605e-05	-1.3087518074272886e-05	-3.403022346398776e-05
1.1360712728843656	0.0010937900110915232	0.0011072671568636682	0.0011767574104563148	0.0011916728174350473	0.0012261105153168637	0.0012419127762245217	0.0012801652191831096	0.0012969650374728599	0.0013986150234736588	0.0014176937865589684	0.08433808162885796	0.0847822987681198	-1.284806021346896e-05	-3.360888131517803e-05	-1.3013647447143728e-05	-3.404203632775826e-05
1.1429166738038161	0.0010937117743596652	0.0011071879561337535	0.0011766732397956994	0.001191587579909844	0.0012260228149053498	0.0012418239455203252	0.0012800736527965946	0.001296872269448877	0.0013985149857224154	0.0014175923841845011	0.08433808224757859	0.0847822993902076	-1.2775510888324293e-05	-3.362046822452669e-05	-1.294016309606738e-05	-3.40537725649348e-05
1.1498033217073829	0.0010936335107332596	0.0011071087281778534	0.0011765890402103453	0.0011915023130932637	0.0012259350843621757	0.0012417350842961435	0.001279982054957139	0.0012967794695592472	0.0013984149136250994	0.0014174909469956132	0.08433808287702813	0.08478230002308275	-1.2703341267406021e-05	-3.36319798080742e-05	-1.2867063342927865e-05	-3.4065432505503423e-05
1.1567314651288954	0.0010935552203869855	0.0011070294731727979	0.0011765048118883537	0.0011914170171757918	0.0012258473238834409	0.001241646192750602	0.0012798904258696107	0.0012966866380115284	0.001398314807405836	0.0014173894752194896	0.08433808351739518	0.08478230066693496	-1.2631549697675326e-05	-3.3643416391893055e-05	-1.2794346513397836e-05	-3.407701647972772e-05
1.1637013540997225	0.0010934769034947585	0.0011069501912946446	0.0011764205550170081	0.0011913316923470854	0.001225759533664393	0.0012415572710814662	0.0012797987657379934	0.0012965937750123817	0.001398214667287788	0.00141728796908234	0.08433808416887233	0.08478230132195766	-1.2560134529132627e-05	-3.365477830008512e-05	-1.2722010936078165e-05	-3.408852481562308e-05
1.1707132401577995	0.0010933985602297402	0.0011068708827186877	0.001176336269782784	0.0011912463387959832	0.0012256717138994404	0.00124146831948565	0.0012797070747653954	0.0012965008807675823	0.0013981144934931673	0.0014171864288094111	0.08433808483165531	0.08478230198834781	-1.248909411524779e-05	-3.3666065856141625e-05	-1.2650054943261213e-05	-3.4099957841038364e-05
1.177767376356704	0.0010933201907643297	0.0011067915476194491	0.0011762519563713394	0.001191160956710496	0.0012255838647821427	0.001241379338159208	0.0012796153531540407	0.001296407955482008	0.0013980142862432252	0.001417084854624976	0.0843380855059437	0.08478230266630563	-1.2418426813431971e-05	-3.3677279383997893e-05	-1.2578476871236144e-05	-3.41113158841555e-05
1.1848640172747877	0.0010932417952701716	0.0011067121861706877	0.0011761676149675238	0.001191075546277816	0.001225495986505218	0.001241290327297342	0.0012795236011052772	0.0012963149993596508	0.0013979140457582634	0.0014169832467523429	0.08433808619193978	0.08478230335603473	-1.2348130983885763e-05	-3.368841920489696e-05	-1.250727505906768e-05	-3.412259927032535e-05
1.1920034190243662	0.0010931633739181602	0.0011066327985454027	0.0011760832457553836	0.0011909901076843218	0.0012254080792605498	0.0012412012870944085	0.001279431818819584	0.0012962220126036227	0.0013978137722576373	0.001416881605413865	0.08433808688984991	0.0847823040577436	-1.2278204990959218e-05	-3.3699485640609206e-05	-1.2436447850011634e-05	-3.413380832542612e-05
1.1991858392609598	0.001093084926878433	0.0011065533849158255	0.0011759988489181525	0.0011909046411155695	0.001225320143239177	0.0012411122177439092	0.0012793400064965619	0.001296128995416143	0.0013977134659597496	0.001416779930830926	0.08433808759988502	0.08478230477164278	-1.2208647202596734e-05	-3.371047901226665e-05	-1.2365993590973678e-05	-3.4144943374642134e-05
1.2064115371925936	0.0010930064543203783	0.0011064739454534323	0.0011759144246382643	0.0011908191467563047	0.0012252321786313076	0.0012410231194385037	0.0012792481643349445	0.001296035947998556	0.001397613127082062	0.0014166782232239584	0.08433808832225828	0.08478230549794778	-1.2139455990045622e-05	-3.372139963908616e-05	-1.2295910632120766e-05	-3.415600474127034e-05
1.2136807735891502	0.0010929279564126382	0.0011063944803289406	0.0011758299730973499	0.0011907336247904614	0.0012251441856263145	0.0012409339923700068	0.0012791562925325982	0.001295942870551325	0.0013975127558410942	0.0014165764828124392	0.08433808905718816	0.0847823062368765	-1.2070629728438975e-05	-3.3732247840451146e-05	-1.2226197327755428e-05	-3.416699274888524e-05
1.2209938107917835	0.0010928494333231045	0.00110631498971231	0.0011757454944762403	0.0011906480754011602	0.00122505616441274	0.0012408448367293896	0.0012790643912865224	0.0012958497632740362	0.001397412352452425	0.0014164747098148903	0.08433808980489518	0.08478230698865284	-1.2002166796573621e-05	-3.374302393410744e-05	-1.2156852035802301e-05	-3.417790771947926e-05
1.2283509127223842	0.0010927708852189273	0.0011062354737727494	0.0011756609889549696	0.0011905624987707181	0.0012249681151782976	0.0012407556527067863	0.0012789724607928552	0.0012957566263654037	0.0013973119171306993	0.0014163729044488894	0.08433809056560493	0.08478230775350325	-1.1934065577035025e-05	-3.3753728237662095e-05	-1.2087873117933023e-05	-3.4188749974572996e-05
1.2357523448931043	0.0010926923122665123	0.0011061559326787128	0.0011755764567127748	0.0011904768950806435	0.0012248800381098738	0.0012406664404914915	0.0012788805012468741	0.001295663460023267	0.0013972114500896264	0.001416271066931064	0.08433809133954778	0.08478230853165793	-1.1866324456225041e-05	-3.37643610676952e-05	-1.2019258939732769e-05	-3.419951983488212e-05
1.2431983744159416	0.001092613714631523	0.0011060763665979047	0.0011754918979281	0.0011903912645116416	0.0012247919333935294	0.001240577200271965	0.0012787885128429971	0.0012955702644445973	0.0013971109515419841	0.001416169197477098	0.08433809212695688	0.08478230932335198	-1.1798941824431308e-05	-3.377492274034277e-05	-1.1951007870783514e-05	-3.421021762040066e-05
1.2506892700123766	0.0010925350924788832	0.001105996775697279	0.001175407312778595	0.0011903056072436137	0.0012247038012145016	0.0012404879322358315	0.001278696495774784	0.001295477039825497	0.001397010421699619	0.0014160672963017325	0.08433809292806989	0.08478231012882517	-1.173191607527213e-05	-3.378541356907627e-05	-1.1883118284025662e-05	-3.42208436490965e-05
1.2582253020230734	0.0010924564459727846	0.0011059171601430495	0.0011753227014411273	0.0011902199234556689	0.0012246156417572152	0.0012403986365698923	0.001278604450234949	0.001295383786361209	0.001396909860773461	0.0014159653636187782	0.08433809374312863	0.08478231094831948	-1.1665245606834462e-05	-3.3795833868616176e-05	-1.1815588556896017e-05	-3.4231398239437105e-05
1.2658067424176331	0.0010923777752766747	0.0011058375201006764	0.0011752380640917674	0.0011901342133261083	0.0012245274552052654	0.0012403093134601099	0.0012785123764153454	0.001295290504246106	0.0013968092689735049	0.001415863399641098	0.08433809457238042	0.08478231178208404	-1.1598928821243693e-05	-3.380618395279478e-05	-1.1748417070842065e-05	-3.424188170922382e-05
1.2734338648044117	0.0010922990805532747	0.0011057578557348844	0.0011751534009058072	0.0011900484770324463	0.0012244392417414393	0.0012402199630916276	0.0012784202745069833	0.001295197193673707	0.0013967086465088328	0.001415761404580631	0.08433809541607504	0.08478231263037028	-1.153296412370608e-05	-3.381646413230799e-05	-1.1681602210628084e-05	-3.425229437339916e-05
1.2811069444403917	0.001092220361964572	0.0011056781672096553	0.0011750687120577555	0.001189962714751402	0.001224351001547711	0.0012401305856487642	0.0012783281447000272	0.0012951038548366723	0.0013966079935876102	0.0014156593786483849	0.08433809627446762	0.08478231349343462	-1.1467349924132453e-05	-3.3826674719156236e-05	-1.1615142365584141e-05	-3.426263654782158e-05
1.2888262582411194	0.0010921416196718228	0.0011055984546882317	0.0011749839977213369	0.0011898769266589027	0.00122426273480524	0.0012400411813150154	0.001278235987183795	0.0012950104879268058	0.0013965073104170824	0.0014155573220544378	0.08433809714781836	0.0847823143715381	-1.1402084636458198e-05	-3.383681602422972e-05	-1.1549035929189766e-05	-3.4272908547267056e-05
1.296592084790695	0.001092062853835556	0.0011055187183331182	0.001174899258069498	0.0011897911129300858	0.0012241744416943772	0.001239951750273057	0.001278143802146763	0.0012949170931350596	0.0013964065972035854	0.001415455235007944	0.08433809803639147	0.08478231526494752	-1.133716667815754e-05	-3.384688835647576e-05	-1.148328129865761e-05	-3.428311068490175e-05
1.3044047043518285	0.0010919840646155768	0.0011054389583060882	0.0011748144932744113	0.0011897052737393063	0.0012240861223946709	0.0012398622927047508	0.0012780515897765725	0.0012948236706515365	0.001396305854152548	0.001415353117717139	0.0843380989404563	0.08478231617393188	-1.1272594470979058e-05	-3.385689202425879e-05	-1.1417876875308153e-05	-3.429324327317018e-05
1.312264398875954	0.0010919052521709655	0.0011053591747681802	0.0011747297035074734	0.0011896194092601326	0.0012239977770848625	0.0012397728087911422	0.001277959350260025	0.0012947302206654937	0.0013962050814684914	0.0014152509703893382	0.08433809986028624	0.08478231709876821	-1.120836644102896e-05	-3.386682733588775e-05	-1.1352821064944396e-05	-3.430330662407277e-05
1.320171452013404	0.0010918264166600797	0.0011052793678797013	0.0011746448889393083	0.0011895335196653507	0.0012239094059428917	0.0012396832987124652	0.001277867083783089	0.0012946367433653396	0.0013961042793550333	0.0014151487932309405	0.08433810079616064	0.08478231803973572	-1.1144481018118824e-05	-3.387669459775644e-05	-1.1288112277130224e-05	-3.43133010478891e-05
1.3281261491236485	0.0010917475582405596	0.0011051995378002335	0.0011745600497397727	0.00118944760512697	0.0012238210091459012	0.0012395937626481458	0.0012777747905309037	0.0012945432389386456	0.0013960034480148924	0.001415046586447436	0.08433810174836279	0.0847823189971202	-1.108093663634846e-05	-3.388649411562028e-05	-1.1223748925842658e-05	-3.4323226854593436e-05
1.3361287772855897	0.0010916686770693256	0.0011051196846886288	0.0011744751860779533	0.00118936166581622	0.0012237325868702353	0.001239504200776801	0.0012776824706877779	0.0012944497075721398	0.0013959025876498893	0.001414944350243402	0.08433810271718184	0.08478231997121174	-1.1017731734050407e-05	-3.38962261945408e-05	-1.1159729429291443e-05	-3.433308435307758e-05
1.3441796253079266	0.001091589773302585	0.001105039808703017	0.0011743902981221743	0.0011892757019035575	0.0012236441392914448	0.0012394146132762448	0.0012775901244371961	0.0012943561494517166	0.0013958016984609522	0.0014148420848225127	0.08433810370291156	0.08478232096230615	-1.0954864753748295e-05	-3.390589113855258e-05	-1.1096052209808027e-05	-3.434287385101209e-05
1.352278983739575	0.0010915108470958288	0.0011049599100008047	0.0011743053860399936	0.0011891897135586653	0.0012235556665842874	0.0012393250003234885	0.0012774977519618173	0.001294262564762434	0.001395700780648115	0.0014147397903875353	0.08433810470585158	0.08478232197070398	-1.0892334142142968e-05	-3.3915489250718744e-05	-1.1032715694150874e-05	-3.435259565562343e-05
1.3604271448801535	0.0010914318986038388	0.0011048799887386782	0.0011742204499982122	0.0011891037009504556	0.0012234671689227328	0.0012392353620947433	0.0012774053534434816	0.0012941689536885195	0.001395599834410526	0.0014146374671403393	0.08433810572630576	0.084782322996712	-1.0830138349973706e-05	-3.3925020832659136e-05	-1.0969718313214027e-05	-3.436225007266702e-05
1.3686244027905345	0.0010913529279806872	0.0011048000450726064	0.0011741354901628714	0.0011890176642470754	0.0012233786464799648	0.0012391456987654252	0.0012773129290632118	0.0012940753164133725	0.0013954988599464485	0.001414535115281898	0.08433810676458472	0.08478232404064122	-1.0768275832573337e-05	-3.393448618585482e-05	-1.090705850229079e-05	-3.437183740725991e-05
1.3768710533034536	0.001091273935379737	0.0011047200791578413	0.001174050506699255	0.001188931603615903	0.0012232900994283795	0.0012390560105101527	0.0012772204790012119	0.0012939816531195652	0.0013953978574532614	0.0014144327350122876	0.08433810782100352	0.08478232510280974	-1.0706745049410271e-05	-3.394388561059336e-05	-1.0844734700948822e-05	-3.43813579633534e-05
1.3851673940341884	0.0010911949209536497	0.0011046400911489229	0.0011739654997718974	0.0011888455192235567	0.0012232015279395948	0.0012389662975027568	0.0012771280034368786	0.0012938879639888485	0.0013952968271274677	0.0014143303265306965	0.08433810889588397	0.0847823261835401	-1.0645544464157886e-05	-3.395321940558027e-05	-1.0782745353127288e-05	-3.439081204362204e-05
1.3935137243912972	0.001091115884854381	0.0011045600811996777	0.0011738804695445779	0.001188759411235893	0.0012231129321844474	0.001238876559916276	0.0012770355025487942	0.0012937942492021511	0.0013951957691646934	0.0014142278900354244	0.08433810998955274	0.08478232728316087	-1.0584672544777796e-05	-3.3962487868688385e-05	-1.0721088907067466e-05	-3.440019994996324e-05
1.4019103455874267	0.0010910368272331898	0.0011044800494632266	0.0011737954161803329	0.0011886732798180124	0.0012230243123330005	0.0012387867979229655	0.0012769429765147392	0.0012937005089395876	0.0013950946837596944	0.0014141254257238902	0.08433811110234224	0.0847823284020067	-1.0524127764005575e-05	-3.397169129809585e-05	-1.0659763815826229e-05	-3.440952198430214e-05
1.410357560650181	0.0010909577482406292	0.001104399996091976	0.0011737103398414435	0.001188587125134254	0.0012229356685545362	0.0012386970116942896	0.0012768504255116818	0.0012936067433804504	0.0013949935711063505	0.0014140229337926227	0.08433811223459202	0.08478232954041814	-1.0463908598545846e-05	-3.3980829989510575e-05	-1.0598768536415615e-05	-3.44187784461214e-05
1.4188556744330574	0.0010908786480265638	0.0011043199212376353	0.001173625240689457	0.0011885009473482106	0.0012228470010175738	0.0012386072014009398	0.0012767578497157972	0.0012935129527032285	0.0013948924313976839	0.0014139204144372833	0.08433811338664597	0.08478233069874207	-1.0404013529502487e-05	-3.3989904237946567e-05	-1.0538101530371824e-05	-3.442796963412653e-05
1.4274049936264492	0.0010907995267401584	0.0011042398250512052	0.0011735401188851721	0.0011884147466227199	0.0012227583098898562	0.0012385173672128222	0.0012766652493024554	0.0012934191370855956	0.0013947912648258473	0.0014138178678526514	0.0843381145588555	0.08478233187733099	-1.0344441042572927e-05	-3.399891433786273e-05	-1.0477761263893992e-05	-3.4437095846717725e-05
1.4360058267687137	0.0010907203845298894	0.0011041597076829899	0.0011734549745886535	0.0011883285231198736	0.0012226695953383663	0.0012384275092990713	0.001276572624446235	0.0012933252967044222	0.0013946900715821383	0.0014137152942326396	0.08433811575157754	0.08478233307654398	-1.0285189627715075e-05	-3.4007860582135896e-05	-1.0417746207511125e-05	-3.4446157380463305e-05
1.4446584842573071	0.0010906412215435414	0.001104079569282593	0.0011733698079592265	0.0011882422770010171	0.0012225808575293186	0.0012383376278280451	0.001276479975320919	0.001293231431735775	0.0013945888518569955	0.0014136126937702904	0.08433811696517567	0.08478233429674699	-1.0226257779646919e-05	-3.401674326372617e-05	-1.035805483644292e-05	-3.4455154532070376e-05
1.453363278359986	0.0010905620379282096	0.0011039994099989205	0.0011732846191554814	0.0011881560084267499	0.0012224920966281674	0.0012382477229673308	0.0012763873020994985	0.0012931375423549166	0.0013944876058400023	0.001413510066657779	0.08433811820002043	0.08478233553831176	-1.0167643996875086e-05	-3.402556267248502e-05	-1.0298685630003024e-05	-3.446408759541497e-05
1.4621205232260774	0.0010904828338303113	0.0011039192299801908	0.0011731994083352848	0.0011880697175569383	0.0012224033127996151	0.0012381577948837525	0.0012762946049541856	0.0012930436287363204	0.0013943863337199012	0.0014134074130864292	0.0843381194564881	0.08478233680161733	-1.0109346783207518e-05	-3.4034319099374155e-05	-1.0239637072570473e-05	-3.447295686487273e-05
1.470930534897817	0.0010904036093955698	0.0011038390293739218	0.0011731141756557634	0.0011879834045507	0.0012223145062075973	0.001238067843743361	0.001276201884056395	0.0012929496910536536	0.001394285035684576	0.001413304733246693	0.08433812073496177	0.08478233808704926	-1.0051364646587735e-05	-3.4043012833800956e-05	-1.0180907652923565e-05	-3.4481762633653545e-05
1.4797936313217521	0.0010903243647690367	0.0011037588083269497	0.001173028921273326	0.0011878970695664267	0.0012222256770153062	0.0012379778697114512	0.001276109139576771	0.0012928557294798015	0.0013941837119210774	0.001413202027328179	0.08433812203583255	0.0847823393949996	-9.993696099261373e-06	-3.4051644163091144e-05	-1.0122495864114955e-05	-3.449050519280239e-05
1.48871013236022	0.0010902451000950797	0.001103678566985419	0.0011729436453436532	0.001187810712761771	0.0012221368253851786	0.0012378878729525547	0.0012760163716851727	0.0012927617441868542	0.0013940823626156101	0.0014130992955196386	0.08433812335949725	0.08478234072586784	-9.936339658400684e-06	-3.406021337487575e-05	-1.0064400204193302e-05	-3.4499184833558516e-05
1.4976803598028874	0.0010901658155173916	0.0011035983054947915	0.0011728583480217064	0.0011877243342936577	0.0012220479514789058	0.0012377978536304468	0.0012759235805506865	0.0012926677353461194	0.0013939809879535458	0.001412996538008979	0.08433812470636028	0.08478234208006097	-9.879293845369008e-06	-3.406872075434331e-05	-1.000661917550938e-05	-3.4507801845051755e-05
1.5067046373783677	0.0010900865111789933	0.0011035180239998472	0.0011727730294617288	0.0011876379343182845	0.0012219590554574363	0.0012377078119081505	0.0012758307663416262	0.0012925737031281217	0.001393879588119424	0.0014128937549832625	0.08433812607683323	0.0847823434579925	-9.822557186386915e-06	-3.407716658695992e-05	-9.949151285271185e-06	-3.451635651621765e-05
1.5157832907659001	0.0010900071872222295	0.0011034377226446833	0.0011726876898172447	0.0011875515129911212	0.0012218701374809718	0.0012376177479479335	0.001275737929225533	0.001292479647702603	0.0013937781632969504	0.001412790946628709	0.08433812747133536	0.08478234486008365	-9.766128212129743e-06	-3.4085551156359806e-05	-9.891995045183122e-06	-3.452484913438192e-05
1.5249166476071065	0.0010899278437887805	0.001103357401572723	0.0011726023292410693	0.0011874650704669187	0.0012217811977089808	0.0012375276619113194	0.0012756450693691855	0.0012923855692385327	0.0013936767136690114	0.0014126881131307045	0.08433812889029264	0.08478234628676325	-9.710005457921889e-06	-3.409387474559433e-05	-9.835148971695795e-06	-3.4533279986148635e-05
1.5341050375178134	0.0010898484810196534	0.001103277060926709	0.0011725169478853008	0.0011873786068997035	0.0012216922363001883	0.0012374375539590805	0.0012755521869385923	0.0012922914679041014	0.0013935752394176623	0.0014125852546737964	0.0843381303341394	0.08478234773846795	-9.654187463639663e-06	-3.410213763624381e-05	-9.778611585950503e-06	-3.454164935690063e-05
1.5433487920999491	0.0010897690990551968	0.0011031967008487164	0.0011724315459013363	0.0011872921224427894	0.0012216032534125934	0.001237347424251251	0.0012754592820990096	0.0012921973438667336	0.0013934737407241486	0.0014124823714417088	0.0843381318033179	0.08478234921564164	-9.598672773766803e-06	-3.411034010875058e-05	-9.722381413584946e-06	-3.45499575306607e-05
1.5526482449535108	0.001089689698035091	0.0011031163214801447	0.0011723461234398602	0.0011872056172487712	0.0012215142492034575	0.001237257272947122	0.001275366355014926	0.0012921031972930824	0.001393372217768892	0.0014123794636173327	0.08433813329827694	0.0847823507187372	-9.543459937574883e-06	-3.411848244308513e-05	-9.66645698516344e-06	-3.455820479084104e-05
1.5620037316886017	0.0010896102780983592	0.0011030359229617275	0.0011722606806508582	0.0011871190914695346	0.001221425223829319	0.0012371671002052481	0.001275273405850083	0.0012920090283490375	0.0013932706707315082	0.0014122765313827393	0.08433813481947527	0.08478235224821411	-9.488547508651468e-06	-3.412656491708077e-05	-9.610836835732828e-06	-3.456639141896645e-05
1.5714155899375468	0.001089530839383368	0.0011029555054335339	0.0011721752176836165	0.001187032545256257	0.00122133617744599	0.0012370769061834513	0.0012751804347674689	0.00129191483719973	0.0013931690997908033	0.0014121735749191835	0.08433813636737826	0.08478235380454155	-9.433934045677272e-06	-3.413458780870959e-05	-9.555519505252685e-06	-3.45745176964507e-05
1.580884159367074	0.0010894513820278236	0.0011028750690349647	0.0011720897346867184	0.0011869459787594054	0.0012212471102085575	0.0012369866910388182	0.0012750874419293198	0.0012918206240095274	0.0013930675051247756	0.0014120705944070978	0.08433813794246113	0.08478235538819627	-9.379618111815535e-06	-3.414255139416733e-05	-9.500503538484306e-06	-3.458258390337532e-05
1.5904097816905756	0.0010893719061687837	0.001102794613904763	0.0011720042318080575	0.0011868593921287457	0.001221158022271393	0.0012368964549277094	0.0012749944274971301	0.0012917263889420446	0.0013929658869106256	0.0014119675900261081	0.08433813954520611	0.08478235699966322	-9.325598274698144e-06	-3.415045594826194e-05	-9.445787484574364e-06	-3.4590590317795655e-05
1.5999928006804371	0.0010892924119426531	0.0011027141401810125	0.0011719187091948327	0.0011867727855133423	0.00122106891378815	0.0012368061980057602	0.00127490139163165	0.0012916321321601461	0.0013928642453247561	0.0014118645619550312	0.08433814117610426	0.08478235863943775	-9.271873106980744e-06	-3.41583017452185e-05	-9.391369897748802e-06	-3.459853721757278e-05
1.6096335621804478	0.0010892128994851886	0.0011026336480011393	0.001171833166993553	0.001186686159061561	0.0012209797849117683	0.0012367159204278817	0.0012748083344928912	0.0012915378538259441	0.0013927625805427743	0.001411761510371878	0.08433814283565672	0.08478236030802154	-9.21844118603743e-06	-3.4166089058568216e-05	-9.337249337090792e-06	-3.4606424879818354e-05
1.6193324141182788	0.0010891333689314984	0.0011025531375019144	0.001171747605350039	0.001186599512921069	0.0012208906357944742	0.0012366256223482629	0.001274715256240126	0.0012914435541008051	0.001392660892739496	0.001411658435453857	0.08433814452437206	0.08478236200592769	-9.16530109359992e-06	-3.417381815953857e-05	-9.283424366055004e-06	-3.461425357906278e-05
1.6290897065180392	0.0010890538204160528	0.0011024726088194616	0.0011716620244094323	0.0011865128472388472	0.001220801466587793	0.0012365353039203828	0.001274622157031901	0.0012913492331453576	0.0013925591820889564	0.0014115553373773855	0.08433814624276935	0.08478236373367673	-9.112451416382061e-06	-3.418148931860765e-05	-9.229893553036606e-06	-3.46220235893091e-05
1.6389057915129117	0.001088974254072675	0.0011023920620892513	0.0011715764243161873	0.0011864261621611807	0.0012207122774425389	0.0012364449652970005	0.0012745290370260254	0.001291254891119486	0.001392457448764402	0.0014114522163180823	0.08433814799137566	0.08478236549179925	-9.059890745989618e-06	-3.4189102806198024e-05	-9.17665547164187e-06	-3.4629735184782406e-05
1.6487810233578566	0.0010888946700345513	0.0011023114974461066	0.001171490805214081	0.0011863394578336668	0.001220623068508826	0.0012363546066301637	0.0012744358963795845	0.0012911605281823385	0.0013923556929383014	0.0014113490724507762	0.08433814977072839	0.08478236728083573	-9.007617678490065e-06	-3.419665889045631e-05	-9.123708699751432e-06	-3.4637388636710176e-05
1.6587157584424002	0.0010888150684342317	0.0011022309150242097	0.001171405167246216	0.0011862527344012222	0.0012205338399360701	0.001236264228071217	0.001274342735248941	0.001291066144492334	0.0013922539147823505	0.0014112459059495146	0.08433815158137432	0.08478236910133564	-8.955630814752591e-06	-3.420415783844666e-05	-9.071051820123965e-06	-3.464498421540396e-05
1.6687103553034934	0.0010887354494036332	0.0011021503149570983	0.001171319510555021	0.0011861659920080793	0.0012204445918729914	0.0012361738297707971	0.0012742495537897372	0.0012909717402071587	0.0013921521144674715	0.0014111427169875607	0.08433815342386951	0.08478237095385832	-8.903928760538304e-06	-3.421159991659484e-05	-9.018683420777829e-06	-3.465252219145287e-05
1.6787651746384535	0.0010886558130740384	0.0011020696973776704	0.0011712338352822523	0.0011860792307977904	0.0012203553244676151	0.0012360834118788368	0.001274156352156896	0.0012908773154837723	0.0013920502921638185	0.0014110395057373977	0.0843381552987807	0.08478237283897341	-8.852510126292068e-06	-3.421898538993884e-05	-8.966602094061249e-06	-3.466000283269821e-05
1.6888805793179813	0.0010885761595761038	0.0011019890624181898	0.0011711481415690012	0.001185992450913235	0.001220266037867279	0.0012359929745445752	0.0012740631305046305	0.0012907828704784147	0.0013919484480407849	0.0014109362723707392	0.08433815720668508	0.0847823747572608	-8.801373527260459e-06	-3.4226314522323165e-05	-8.914806437373968e-06	-3.4667426406287394e-05
1.6990569343992543	0.0010884964890398563	0.0011019084102102817	0.0011710624295556919	0.0011859056524966152	0.0012201767322186313	0.001235902517916551	0.0012739698889864398	0.0012906884053466021	0.0013918465822670004	0.001410833017058525	0.0843381591481692	0.08478237670931088	-8.750517583491768e-06	-3.423358757650985e-05	-8.863295053125608e-06	-3.4674793179062524e-05
1.7092946071391046	0.0010884168015947004	0.0011018277408849423	0.0011709766993820872	0.0011858188356894653	0.0012200874076676387	0.0012358120421426112	0.0012738766277551165	0.0012905939202431359	0.0013917446950103402	0.001410729739970929	0.08433816112382996	0.08478237869572375	-8.699940919863758e-06	-3.4240804814400505e-05	-8.812066548374853e-06	-3.4682103415811794e-05
1.7195939670072704	0.0010883370973694161	0.0011017470545725352	0.0011708909511872895	0.0011857320006326488	0.001219998064359583	0.0012357215473699128	0.0012737833469627492	0.0012904994153221032	0.0013916427864379256	0.0014106264412773626	0.08433816313427625	0.08478238071711176	-8.649642165875493e-06	-3.4247966495870585e-05	-8.761119534912709e-06	-3.468935737957479e-05
1.7299553856997325	0.0010882573764921688	0.0011016663514028017	0.0011708051851097479	0.0011856451474663696	0.0012199087024390746	0.00123563103374493	0.0012736900467607293	0.0012904048907368848	0.0013915408567161346	0.0014105231211464832	0.08433816518012725	0.08478238277409657	-8.59961995597347e-06	-3.4255072880240434e-05	-8.71045262964415e-06	-3.4696555333307844e-05
1.7403792371521247	0.0010881776390905017	0.0011015856315048532	0.0011707194012872532	0.0011855582763301636	0.0012198193220500423	0.001235540501413448	0.0012735967272997448	0.0012903103466401506	0.0013914389060105947	0.0014104197797461869	0.08433816726201292	0.08478238486731238	-8.549872929607127e-06	-3.426212422633079e-05	-8.660064454470151e-06	-3.470369753902358e-05
1.7508658975532332	0.0010880978852913453	0.0011015048950071805	0.0011706335998569475	0.0011854713873629102	0.001219729923335746	0.0012354499505205733	0.001273503388729793	0.0012902157831838693	0.0013913369344861946	0.0014103164172436231	0.08433816938057469	0.08478238699740415	-8.500399730597408e-06	-3.426912079010358e-05	-8.609953635774215e-06	-3.471078425629215e-05
1.76141574535857	0.0010880181152210205	0.0011014241420376578	0.0011705477809553265	0.0011853844807028348	0.0012196405064387789	0.0012353593812107371	0.001273410031200182	0.0012901212005193116	0.00139123494230709	0.0014102130338051967	0.08433817153646554	0.08478238916502796	-8.45119900786534e-06	-3.4276062827465203e-05	-8.560118805019112e-06	-3.4717815743962044e-05
1.7720291613040315	0.0010879383290052353	0.001101343372723539	0.0011704619447182386	0.0011852975564875055	0.0012195510715010658	0.0012352687936276955	0.0012733166548595303	0.0012900265987970494	0.0013911329296367012	0.0014101096295965673	0.08433817373035032	0.08478239137085233	-8.402269415265506e-06	-3.428295059343389e-05	-8.51055859866362e-06	-3.472479226027114e-05
1.7827065284196406	0.0010878585267690914	0.0011012625871914632	0.001170376091280889	0.0011852106148538411	0.0012194616186638686	0.001235178187914532	0.0012732232598557725	0.0012899319781669626	0.0013910308966377184	0.001410006204782656	0.084338175962906	0.08478239361555795	-8.353609611308488e-06	-3.428978434122376e-05	-8.461271657995983e-06	-3.473171406190301e-05
1.7934482320433673	0.0010877787086370863	0.0011011817855674584	0.001170290220777845	0.0011851236559381132	0.0012193721480677914	0.001235087564213663	0.0012731298463361626	0.0012898373387782414	0.0013909288434721108	0.0014099027595276515	0.0843381782348207	0.08478239589983705	-8.305218259285763e-06	-3.4296564322633394e-05	-8.412256629168613e-06	-3.4738581404264446e-05
1.8042546598350382	0.001087698874733116	0.0011011009679769423	0.0011702043333430376	0.0011850366798759478	0.001219282659852782	0.0012349969226668393	0.0012730364144472792	0.0012897426807793896	0.001390826770301125	0.0014097992939950104	0.08433818054679598	0.08478239822439457	-8.257094027450118e-06	-3.4303290788684215e-05	-8.363512163052367e-06	-3.474539454065284e-05
1.8151262017903238	0.0010876190251804764	0.0011010201345447298	0.0011701184291097635	0.0011849496868023336	0.0012191931541581345	0.001234906263415156	0.0012729429643350257	0.0012896480043182337	0.001390724677285293	0.0014096958083474698	0.08433818289954521	0.08478240058994845	-8.209235588862995e-06	-3.4309963989065384e-05	-8.31503691568758e-06	-3.475215372444884e-05
1.8260632502548164	0.0010875391601018669	0.0011009392853950247	0.0011700325082106891	0.0011848626768516148	0.0012191036311224944	0.001234815586599042	0.0012728494961446362	0.001289553309541913	0.0013906225645844345	0.001409592302747037	0.08433818529379483	0.08478240299722789	-8.161641621561022e-06	-3.431658417282768e-05	-8.26682954822855e-06	-3.475885920847799e-05
1.8370661999381863	0.0010874592796193889	0.001100858420651431	0.0011699465707778497	0.0011847756501574993	0.0012190140908838556	0.0012347248923582723	0.0012727560100206751	0.0012894585965968946	0.0013905204323576576	0.0014094887773550035	0.08433818773028509	0.08478240544697792	-8.114310808174374e-06	-3.432315158671817e-05	-8.21888872613169e-06	-3.4765511241818814e-05
1.848135447928429	0.0010873793838545587	0.0011007775404369565	0.0011698606169426628	0.0011846886068530688	0.0012189245335795765	0.0012346341808319764	0.0012726625061070494	0.0012893638656289775	0.0013904182807633735	0.0014093852323319536	0.08433819020976768	0.08478240793995494	-8.06724183626678e-06	-3.4329666476651255e-05	-8.171213120168608e-06	-3.4772110073993945e-05
1.8592713937061955	0.001087299472928296	0.001100696644874009	0.0011697746468359162	0.0011846015470707693	0.0012188349593463678	0.0012345434521586277	0.0012725689845470003	0.001289269116783287	0.0013903161099592873	0.001409281667837756	0.08433819273300983	0.08478241047692901	-8.020433398481241e-06	-3.433612908806949e-05	-8.1238014060514e-06	-3.4778655953471294e-05
1.8704744391592067	0.0010872195469609383	0.001100615734084403	0.001169688660587784	0.0011845144709424218	0.0012187453683203068	0.0012344527064760591	0.0012724754454831169	0.0012891743502042867	0.0013902139201024124	0.001409178084031578	0.0843381953007913	0.08478241305868504	-7.97388419195022e-06	-3.434253966394518e-05	-8.076652264141226e-06	-3.478514912627628e-05
1.8817449885967616	0.0010871396060722367	0.001100534808189362	0.0011696026583278218	0.0011844273785992243	0.0012186557606368368	0.0012343619439214599	0.001272381889057333	0.0012890795660357784	0.0013901117113490704	0.0014090744810718865	0.08433819791390594	0.08478241568602098	-7.927592918927084e-06	-3.434889844688982e-05	-8.029764379996474e-06	-3.479158983832331e-05
1.8930834487643238	0.001087059650381361	0.0011004538673095188	0.0011695166401849727	0.0011843402701717518	0.0012185661364307692	0.00123427116463138	0.0012722883154109342	0.001288984764420905	0.001390009483854895	0.0014089708591164506	0.08433820057316216	0.08478241835974973	-7.881558286557122e-06	-3.4355205678543443e-05	-7.98313644407439e-06	-3.479797833422227e-05
1.9044902288582053	0.0010869796800069003	0.0011003729115649206	0.0011694306062875687	0.0011842531457899625	0.0012184764958362861	0.0012341803687417325	0.0012721947246845597	0.0012888899455021554	0.0013899072377748375	0.001408867218322349	0.084338203279383	0.08478242108069818	-7.835779006676313e-06	-3.436146159843667e-05	-7.936767151578428e-06	-3.480431485647362e-05
1.9159657405403292	0.0010868996950668685	0.0011002919410750306	0.0011693445567633365	0.0011841660055831999	0.001218386838986949	0.0012340895563878018	0.0012721011170182075	0.00128879510942137	0.001389804973263171	0.0014087635588459725	0.08433820603340553	0.08478242384970922	-7.79025379600562e-06	-3.436766644510092e-05	-7.890655202742736e-06	-3.481059964691169e-05
1.9275103979530908	0.0010868196956787045	0.00110021095595873	0.0011692584917393958	0.0011840788496801948	0.001218297166015696	0.001233998727704239	0.0012720074925512356	0.0012887002563197396	0.0013897026904734944	0.0014086598808430285	0.08433820883608298	0.08478242666763927	-7.744981376130167e-06	-3.437382045573534e-05	-7.844799302679506e-06	-3.4816832945733234e-05
1.9391246177343011	0.0010867396819592777	0.0011001299563343238	0.0011691724113422697	0.0011839916782090715	0.00121820747705485	0.0012339078828250752	0.0012719138514223705	0.001288605386337815	0.00138960038955874	0.0014085561844685494	0.08433821168828273	0.08478242953536107	-7.699960473499246e-06	-3.437992386631783e-05	-7.79919816139979e-06	-3.482301499202478e-05
1.9508088190322228	0.0010866596540248855	0.0011000489423195381	0.0011690863156978797	0.0011839044912973465	0.001218117772236118	0.001233817021883714	0.001271820193769704	0.0012885104996155064	0.0013894980706711708	0.0014084524698768897	0.0843382145908881	0.08478243245376373	-7.655189819648356e-06	-3.4385976912659766e-05	-7.753850494097991e-06	-3.4829146024512037e-05
1.9625634235206988	0.001086579611991259	0.001099967914031525	0.0011690002049315508	0.0011838172890719324	0.0012180280516905931	0.001233726145012941	0.0012717265197307005	0.001288415596292085	0.0013893957339623894	0.0014083487372217333	0.08433821754479962	0.08478243542375069	-7.610668150685729e-06	-3.439197982790798e-05	-7.708755020499614e-06	-3.483522627886759e-05
1.9743888554143678	0.0010864995559735679	0.0010998868715868684	0.00116891407916802	0.0011837300716591457	0.0012179383155487653	0.0012336352523449297	0.001271632829442202	0.0012883206765061947	0.0013892933795833448	0.001408244986656104	0.0843382205509316	0.08478243844624268	-7.566394207514371e-06	-3.4397932843627244e-05	-7.663910465458001e-06	-3.484125599059751e-05
1.9862855414839768	0.0010864194860864189	0.0010998058151015819	0.0011688279385314337	0.0011836428391847034	0.0012178485639405192	0.0012335443440112375	0.0012715391230404295	0.0012882257403958484	0.0013891910076843325	0.0014081412183323612	0.08433822361021595	0.08478244152217704	-7.522366736165131e-06	-3.4403836191215786e-05	-7.619315558787809e-06	-3.48472353937368e-05
1.9982539110717792	0.0010863394024438605	0.0010997247446911153	0.0011687417831453518	0.0011835555917737322	0.0012177587969951374	0.001233453420142816	0.001271445400660989	0.001288130788098436	0.0013890886184150014	0.0014080374324022117	0.08433822672360235	0.08478244465250709	-7.478584487512208e-06	-3.44096901011004e-05	-7.574969035147039e-06	-3.4853164721126983e-05
2.010294396107033	0.0010862593051593832	0.0010996436604703516	0.0011686556131327496	0.001183468329550764	0.0012176690148413024	0.0012333624808700079	0.0012713516624388685	0.0012880358197507231	0.0013889862119243544	0.0014079336290167051	0.08433822989205579	0.08478244783820377	-7.435046217106611e-06	-3.441549480120987e-05	-7.530869634099491e-06	-3.4859044203888745e-05
2.0224074311215867	0.0010861791943459276	0.0010995625625536182	0.0011685694286160274	0.001183381052639748	0.0012175792176071076	0.0012332715263225584	0.0012712579085084532	0.001287940835488863	0.001388883788360761	0.0014078298083262512	0.08433823311655904	0.08478245108025595	-7.3917506853635184e-06	-3.4421250518362756e-05	-7.487016100128641e-06	-3.486487407206029e-05
2.0345934532655616	0.0010860990701158804	0.0010994814510546815	0.0011684832297170042	0.001183293761164047	0.0012174894054200515	0.0012331805566296108	0.0012711641390035192	0.0012878458354483925	0.0013887813478719543	0.0014077259704806135	0.08433823639811351	0.0847824543796696	-7.348696657631659e-06	-3.442695747854496e-05	-7.443407182720907e-06	-3.487065455448635e-05
2.0468529023231294	0.0010860189325810827	0.0010994003260867543	0.0011683970165569282	0.0011832064552464434	0.0012173995784070485	0.0012330895719197155	0.0012710703540572427	0.0012877508197642405	0.0013886788906050391	0.0014076221156289197	0.08433823973773777	0.08478245773746904	-7.305882904158623e-06	-3.4432615906465625e-05	-7.400041636212995e-06	-3.4876385878790384e-05
2.059186220728381	0.0010859387818528258	0.001099319187762495	0.0011683107892564743	0.0011831191350091409	0.0012173097366944246	0.0012329985723208282	0.0012709765538021995	0.0012876557885707278	0.0013885764167064936	0.0014075182439196635	0.08433824313646877	0.08478246115469655	-7.2633082000353455e-06	-3.4438226025640395e-05	-7.356918219840469e-06	-3.4882068270930544e-05
2.0715938535812968	0.0010858586180418617	0.0010992380361940144	0.001168224547935753	0.0011830318005737702	0.0012172198804079278	0.0012329075579603204	0.0012708827383703736	0.0012875607420015766	0.001388473926322179	0.0014074143555007118	0.08433824659536178	0.08478246463241366	-7.22097132496019e-06	-3.4443788057197944e-05	-7.314035697598975e-06	-3.488770195497759e-05
2.084076248663807	0.0010857784412584015	0.0010991568714928761	0.0011681382927143094	0.0011829444520613903	0.0012171300096727306	0.0012328165289649784	0.0012707889078931592	0.001287465680189911	0.0013883714195973415	0.0014073104505193097	0.08433825011549191	0.08478246817170136	-7.178871063724668e-06	-3.444930222210041e-05	-7.271392838736901e-06	-3.489328715516882e-05
2.0966338564559543	0.0010856982516121172	0.0010990756937700968	0.0011680520237111265	0.0011828570895924904	0.0012170401246134278	0.0012327254854610037	0.001270695062501362	0.001287370603268258	0.0013882688966766145	0.0014072065291220802	0.08433825369795289	0.08478247177365897	-7.1370062058873085e-06	-3.445476873933928e-05	-7.228988417130877e-06	-3.489882409318801e-05
2.109267130152151	0.0010856180492121476	0.001098994503136155	0.0011679657410446325	0.0011827697132869978	0.001216950225354049	0.0012326344275740261	0.0012706012023252081	0.0012872755113685589	0.001388166357704029	0.0014071025914550379	0.08433825734385784	0.08478247543940595	-7.095375545843052e-06	-3.446018782704563e-05	-7.186821211570271e-06	-3.490431298946994e-05
2.1219765256775314	0.0010855378341670956	0.0010989132997009862	0.0011678794448326956	0.0011826823232642739	0.001216860312018051	0.0012325433554290963	0.0012705073274943406	0.0012871804046221647	0.001388063802823012	0.001406998637663583	0.08433826105434085	0.08478247917008244	-7.053977882802431e-06	-3.4465559701712944e-05	-7.1448900058820874e-06	-3.4909754063644494e-05
2.1347625017044103	0.0010854576065850398	0.001098832083573994	0.0011677931351926386	0.001182594919643126	0.001216770384728334	0.0012324522691506987	0.0012704134381378346	0.0012870852831598487	0.0013879612321763988	0.0014068946678925185	0.08433826483055615	0.08478248296684847	-7.012812020812387e-06	-3.4470884578391425e-05	-7.103193588674228e-06	-3.491514753362068e-05
2.147625519668832	0.0010853773665735257	0.001098750854864043	0.0011677068122412301	0.0011825075025418005	0.0012166804436072323	0.0012323611688627464	0.0012703195343841862	0.0012869901471118008	0.0013878586459064282	0.0014067906822860415	0.08433826867367766	0.08478248683088543	-6.971876768770147e-06	-3.447616267127085e-05	-7.06173075348121e-06	-3.492049361622507e-05
2.160566043787228	0.0010852971142395775	0.00109866961367947	0.0011676204760946972	0.0011824200720779966	0.0012165904887765284	0.0012322700546885928	0.0012702256163613303	0.0012868949966076404	0.0013877560441547569	0.0014066866809877606	0.08433827258490127	0.08478249076339497	-6.931170940298326e-06	-3.44813941923483e-05	-7.020500298660082e-06	-3.4925792526285804e-05
2.1735845410731627	0.0010852168496896975	0.001098588360128083	0.0011675341268687232	0.0011823326283688616	0.0012165005203574504	0.00123217892675103	0.0012701316841966374	0.0012867998317764157	0.001387653427062459	0.001406582664140693	0.08433827656544478	0.0847824947656018	-6.890693353890642e-06	-3.4486579352843716e-05	-6.979501027480628e-06	-3.4931044477687356e-05
2.1866814813541975	0.0010851365730298692	0.0010985070943171648	0.0011674477646784547	0.0011822451715310003	0.0012164105384706793	0.0012320877851722957	0.00127003773801692	0.0012867046527466103	0.0013875507947700332	0.0014064786318872748	0.0843382806165471	0.08478249883875145	-6.850442832877224e-06	-3.449171836247822e-05	-6.938731748049043e-06	-3.49362496826211e-05
2.199857337288837	0.001085056284365558	0.0010984258163534747	0.001167361389638501	0.001182157701680472	0.0012163205432363482	0.001231996630074074	0.001269943777948435	0.0012866094596461432	0.001387448147417407	0.0014063745843693606	0.08433828473947008	0.084782502984112	-6.810418205376034e-06	-3.449681142964067e-05	-6.8981912733981354e-06	-3.49414083522237e-05
2.213112584383593	0.0010849759838017178	0.0010983445263432515	0.0011672750018629399	0.0011820702189327987	0.0012162305347740508	0.001231905461577501	0.0012698498041168876	0.0012865142526023773	0.0013873454851439403	0.0014062705217282331	0.08433828893549686	0.08478250720297491	-6.7706183043067525e-06	-3.450185876138767e-05	-6.857878421459573e-06	-3.494652069646609e-05
2.2264477010101436	0.0010848956714427883	0.0010982632243922165	0.0011671886014653187	0.001181982723402965	0.00121614051320284	0.0012318142798031658	0.0012697558166474372	0.0012864190317421202	0.0013872428080884322	0.0014061664441046048	0.08433829320593589	0.08478251149665465	-6.731041967376894e-06	-3.450686056324925e-05	-6.817792014904289e-06	-3.4951586923265276e-05
2.2398631684225956	0.0010848153473927034	0.0010981819106055763	0.001167102188558661	0.0011818952152054247	0.0012160504786412369	0.001231723084871119	0.0012696618156646997	0.0012863237971916309	0.0013871401163891264	0.001406062351638627	0.08433829755211676	0.08478251586648877	-6.691688036943033e-06	-3.451181703875705e-05	-6.777930881191052e-06	-3.4956607238845194e-05
2.2533594707748548	0.0010847350117548927	0.001098100585088028	0.0011670157632554688	0.0011818076944541042	0.0012159604312072326	0.001231631876900874	0.0012695678012927562	0.0012862285490766248	0.0013870374101837186	0.0014059582444698939	0.08433830197539526	0.08478252031383947	-6.652555360454893e-06	-3.451672839155373e-05	-6.738293852906474e-06	-3.496158184942977e-05
2.2669370951380965	0.0010846546646322772	0.001098019247943754	0.0011669293256677208	0.0011817201612623989	0.0012158703710182853	0.0012315406560114049	0.0012694737736551462	0.001286133287522271	0.001386934689609351	0.0014058541227374426	0.08433830647714928	0.08478252484009365	-6.613642789865537e-06	-3.4521594822561896e-05	-6.698879767244592e-06	-3.496651095868941e-05
2.2805965315183476	0.0010845743061272837	0.0010979378992764352	0.0011668428759068839	0.0011816326157431864	0.0012157802981913378	0.0012314494223211628	0.001269379732874886	0.0012860380126532062	0.0013868319548026341	0.0014057499865797666	0.08433831105878388	0.08478252944666269	-6.574949181978318e-06	-3.452641653151067e-05	-6.659687466235853e-06	-3.4971394768879005e-05
2.294338272874165	0.0010844939363418376	0.001097856539189246	0.0011667564140839103	0.0011815450580088234	0.0012156902128428063	0.0012313581759480666	0.0012692856790744607	0.0012859427245935303	0.0013867292058996365	0.0014056458361348155	0.08433831572172726	0.08478253413498264	-6.536473398419118e-06	-3.4531193717241004e-05	-6.620715796809562e-06	-3.4976233480948915e-05
2.308162815134429	0.0010844135553773721	0.0010977751677848611	0.001166669940309245	0.0011814574881711518	0.001215600115088596	0.0012312669170095182	0.001269191612375837	0.001285847423466819	0.001386626443035902	0.0014055416715400041	0.08433832046743427	0.08478253890651738	-6.498214305428185e-06	-3.453592657612359e-05	-6.581963610634289e-06	-3.4981027294378464e-05
2.3220706572162446	0.001084333163334827	0.001097693785165457	0.0011665834546928258	0.0011813699063415015	0.001215510005044098	0.001231175645622396	0.0012690975329004625	0.0012857521093961204	0.0013865236663464476	0.0014054374929322144	0.08433832529738623	0.08478254376275506	-6.460170774241769e-06	-3.454061530472341e-05	-6.543429764374609e-06	-3.4985776407814306e-05
2.336062301042938	0.0010842527603146517	0.0010976123914327128	0.001166496957344087	0.0011812823126306914	0.0012154198828241924	0.0012310843619030654	0.0012690034407692697	0.0012856567825039627	0.0013864208759657682	0.0014053333004478018	0.0843383302130907	0.08478254870521187	-6.422341680509258e-06	-3.454526009627479e-05	-6.505113119191497e-06	-3.4990481017155295e-05
2.3501382515621807	0.0010841723464168123	0.001097530986687818	0.0011664104483719681	0.0011811947071490383	0.0012153297485432615	0.0012309930659673823	0.0012689093361026866	0.0012855614429123608	0.0013863180720278527	0.0014052290942226041	0.08433833521608221	0.08478255373543096	-6.384725904931554e-06	-3.454986114401204e-05	-6.4670125414292845e-06	-3.499514131838355e-05
2.3642990167642037	0.0010840919217407856	0.0010974495710314675	0.0011663239278849058	0.0011811070900063524	0.0012152396023151775	0.0012309017579306895	0.0012688152190206284	0.0012854660907428133	0.0013862152546661706	0.0014051248743919395	0.08433834030792316	0.0847825588549831	-6.347322332692085e-06	-3.4554418638893525e-05	-6.429126901817683e-06	-3.499975750451134e-05
2.378545107700138	0.0010840114863855754	0.0010973681445638759	0.0011662373959908543	0.0011810194613119526	0.0012151494442533262	0.0012308104379078364	0.0012687210896425208	0.0012853707261163197	0.0013861124240137019	0.001405020641090625	0.08433834549020407	0.08478256406546743	-6.3101298538106865e-06	-3.4558932770489825e-05	-6.391455076047714e-06	-3.500432976741297e-05
2.392877038500453	0.0010839310404496991	0.0010972867073847667	0.0011661508527972696	0.0011809318211746553	0.0012150592744705907	0.001230719106013164	0.0012686269480872826	0.0012852753491533692	0.0013860095802029173	0.001404916394452965	0.08433835076454405	0.08478256936851182	-6.273147363101972e-06	-3.4563403727594366e-05	-6.353995944764768e-06	-3.5008858298685164e-05
2.4072953263935135	0.0010838505840312033	0.0010972052595933858	0.001166064298411128	0.00118084416970279	0.0012149690930793715	0.0012306277623605221	0.0012685327944733475	0.001285179959973957	0.0013859067233658036	0.0014048121346127728	0.08433835613259139	0.08478257476577324	-6.2363737598075675e-06	-3.4567831695975215e-05	-6.316748393048188e-06	-3.5013343286594e-05
2.4218004917242455	0.0010837701172276616	0.0010971238012885	0.0011659777329389236	0.0011807565070041971	0.0012148789001915823	0.0012305364070632693	0.0012684386289186608	0.0012850845586975855	0.0013858038536338597	0.0014047078617033671	0.08433836159602366	0.08478258025893927	-6.199807948206737e-06	-3.457221686184453e-05	-6.279711310917813e-06	-3.5017784919100237e-05
2.436393057972914	0.001083689640136175	0.0010970423325683987	0.0011658911564866694	0.001180668833186232	0.0012147886959186522	0.0012304450402342748	0.0012683444515406825	0.0012849891454432645	0.0013857009711381021	0.0014046035758575799	0.08433836715654935	0.08478258584972642	-6.163448837109842e-06	-3.4576559408777685e-05	-6.242883593243764e-06	-3.502218338261032e-05
2.4510735517740176	0.0010836091528533796	0.0010969608535308984	0.0011658045691599049	0.0011805811483557684	0.0012146984803715368	0.001230353661985924	0.0012682502624563952	0.0012848937203295207	0.0013855980760090747	0.001404499277207762	0.084338372815907	0.08478259153988334	-6.1272953399346686e-06	-3.458085951874024e-05	-6.206264139406448e-06	-3.5026538861476775e-05
2.46584250293529	0.0010835286554754465	0.0010968793642733472	0.0011657179710636994	0.0011804934526192046	0.0012146082536607162	0.001230262272430125	0.0012681560617823092	0.0012847982834744034	0.0013854951683768535	0.0014043949658857924	0.08433837857586665	0.0847825973311906	-6.091346374866025e-06	-3.4585117372393226e-05	-6.169851853608799e-06	-3.5030851538359054e-05
2.4807004444568266	0.0010834481480980858	0.001096797864892624	0.0011656313623026528	0.001180405746082464	0.0012145180158962023	0.0012301708716783092	0.0012680618496344635	0.0012847028349954831	0.0013853922483710495	0.0014042906420230787	0.08433838443823036	0.08478260322545893	-6.055600864765531e-06	-3.458933314923196e-05	-6.133645644876284e-06	-3.5035121595167196e-05
2.4956479125503126	0.001083367630816547	0.0010967163554851432	0.0011655447429809007	0.0011803180288509991	0.0012144277671875395	0.0012300794598414362	0.001267967626128433	0.0012846073750098607	0.001385289316120817	0.001404186305750567	0.08433839040483299	0.08478260922453339	-6.020057736991213e-06	-3.45935070262815e-05	-6.097644426737714e-06	-3.5039349211341e-05
2.510685446658382	0.0010832871037256275	0.00109663483614686	0.0011654581132021211	0.0011802303010297985	0.0012143375076438157	0.0012299880370300008	0.0012678733913793342	0.0012845119036341728	0.0013851863717548628	0.001404081957198748	0.08433839647754096	0.08478261533029101	-5.9847159237513825e-06	-3.4597639179761996e-05	-6.061847117613817e-06	-3.504353456521003e-05
2.5258135894740787	0.001083206566919668	0.001096553306973268	0.0011653714730695305	0.0011801425627233854	0.0012142472373736558	0.0012298966033540322	0.001267779145501826	0.0012844164209845925	0.0013850834154014453	0.0014039775964976601	0.08433840265825696	0.08478262154464324	-5.949574361903409e-06	-3.460172978500542e-05	-6.026252640657648e-06	-3.504767783427121e-05
2.54103288696045	0.0010831260204925586	0.001096471768059404	0.0011652848226858922	0.0011800548140358212	0.0012141569564852327	0.0012298051589230987	0.0012676848886101135	0.0012843209271768351	0.0013849804471883812	0.001403873223776895	0.08433840894891477	0.08478262786953703	-5.91463199265535e-06	-3.460577901381878e-05	-5.990859923470093e-06	-3.5051779192829535e-05
2.556343888370238	0.0010830454645377472	0.0010963902194998567	0.001165198162153525	0.0011799670550707196	0.001214066665086275	0.0012297137038463203	0.0012675906208179642	0.0012842254223261694	0.001384877467243063	0.0014037688391656136	0.08433841535148548	0.08478263430695186	-5.879887762134939e-06	-3.460978703806461e-05	-5.955667898564776e-06	-3.5055838814662676e-05
2.571747146265715	0.0010829648991482286	0.0010963086613887565	0.001165111491574293	0.0011798792859312316	0.0012139763632840585	0.0012296222382323582	0.0012674963422386928	0.0012841299065474085	0.0013847744756924451	0.001403664442792534	0.08433842186797408	0.08478264085890495	-5.845340620924677e-06	-3.4613754027607024e-05	-5.9206755029933555e-06	-3.505985687179969e-05
2.5872432165386163	0.0010828843244165658	0.0010962270938197965	0.0011650248110496259	0.0011797915067200705	0.001213886051185426	0.0012295307621894352	0.0012674020529851887	0.0012840343799549335	0.0013846714726630733	0.0014035600347859594	0.08433842850042293	0.08478264752744928	-5.810989524214494e-06	-3.461768015011746e-05	-5.885881678477367e-06	-3.5063833534215716e-05
2.602832658430207	0.0010828037404348747	0.0010961455168862165	0.0011649381206805078	0.001179703717539497	0.001213795728896778	0.0012294392758253254	0.0012673077531699	0.001283938842662679	0.0013845684582810686	0.0014034556152737665	0.08433843525091014	0.08478265431467429	-5.776833431898887e-06	-3.462156557285101e-05	-5.85128537154006e-06	-3.506776897127528e-05
2.6185160345514573	0.0010827231472948394	0.0010960639306808197	0.0011648514205674914	0.0011796159184913344	0.0012137053965240847	0.0012293477792473678	0.0012672134429048533	0.0012838432947841526	0.0013844654326721497	0.0014033511843834215	0.08433844212155209	0.08478266122270818	-5.742871308264674e-06	-3.4625410460203954e-05	-5.816885533076188e-06	-3.5071663349345306e-05
2.6342939109033563	0.0010826425450877098	0.0010959823352959682	0.0011647647108106963	0.0011795281096769685	0.0012136150541728885	0.0012292562725624682	0.0012671191223016505	0.0012837477364324313	0.0013843623959616331	0.0014032467422419826	0.08433844911450236	0.08478266825371569	-5.709102122226917e-06	-3.4629214975129274e-05	-5.7826811187544624e-06	-3.507551683357146e-05
2.6501668568973313	0.0010825619339043082	0.001095900730823593	0.001164677991509817	0.0011794402911973535	0.0012135247019483097	0.0012291647558771042	0.0012670247914714796	0.0012836521677201738	0.0013842593482744415	0.0014031422889761135	0.08433845623195403	0.08478267540990232	-5.675524847384428e-06	-3.463297927969178e-05	-5.748671088892654e-06	-3.507932958801696e-05
2.666135445375801	0.0010824813138350252	0.0010958191173551862	0.0011645912627641193	0.0011793524631530106	0.001213434339955045	0.0012290732292973255	0.0012669304505251115	0.001283556588759617	0.0013841562897351047	0.001403037824712078	0.08433846347613966	0.08478268269351291	-5.642138461790791e-06	-3.463670353390236e-05	-5.714854408415959e-06	-3.508310177477436e-05
2.6822002526328483	0.0010824006849698311	0.0010957374949818151	0.001164504524672453	0.0011792646256440387	0.0012133439682973795	0.0012289816929287637	0.001266836099572914	0.0012834609996625877	0.0013840532204677752	0.001402933349575757	0.0843384708493317	0.08478269010683186	-5.608941948023749e-06	-3.464038789607882e-05	-5.681230046787611e-06	-3.508683355427089e-05
2.6983618584350144	0.0010823200473982714	0.0010956558637941166	0.0011644177773332475	0.0011791767787701114	0.0012132535870791844	0.0012288901468766318	0.0012667417387248487	0.0012833654005405025	0.0013839501405962255	0.0014028288636926491	0.08433847835384384	0.08478269765218534	-5.575934293261531e-06	-3.4644032522818113e-05	-5.647796978119901e-06	-3.509052508515742e-05
2.71462084604223	0.0010822394012094747	0.0010955742238823048	0.001164331020844522	0.0011790889226304863	0.0012131631964039265	0.0012287985912457328	0.0012666473680904822	0.0012832697915043784	0.001383847050243862	0.0014027243671878807	0.08433848599203103	0.0847827053319417	-5.543114489053869e-06	-3.464763756866329e-05	-5.6145541809174415e-06	-3.5094176523475795e-05
2.730977802228858	0.0010821587464921569	0.0010954925753361765	0.001164244255303889	0.0011790010573240095	0.0012130727963746717	0.0012287070261404662	0.0012665529877789916	0.001283174172664837	0.0013837439495337318	0.0014026198601862154	0.08433849376629118	0.08478271314851131	-5.51048153155792e-06	-3.465120318693615e-05	-5.581500638458803e-06	-3.509778802504582e-05
2.747433317304874	0.0010820780833346165	0.0010954109182451054	0.0011641574808085508	0.001178913182949112	0.0012129823870940864	0.0012286154516648218	0.0012664585978991616	0.0012830785441321037	0.0013836408385885218	0.001402515342812052	0.08433850167906495	0.0847827211043485	-5.478034421461941e-06	-3.4654729529320916e-05	-5.548635338567531e-06	-3.510135974330031e-05
2.763987985137163	0.0010819974118247463	0.0010953292526980545	0.001164070697455314	0.001178825299603823	0.0012128919686644451	0.0012285238679223983	0.0012663641985594006	0.0012829829060160218	0.0013835377175305742	0.0014024108151894422	0.08433850973283744	0.08478272920195155	-5.445772163915896e-06	-3.465821674569769e-05	-5.515957273501126e-06	-3.510489182981247e-05
2.780642403170963	0.0010819167320500291	0.0010952475787835711	0.0011639839053405826	0.0011787374073857651	0.001212801541187632	0.0012284322750163944	0.0012662697898677352	0.0012828872584260491	0.001383434586481887	0.001402306277442087	0.08433851793013843	0.08478273744386443	-5.413693768531458e-06	-3.466166498414247e-05	-5.483465440173085e-06	-3.510838443485098e-05
2.797397172451417	0.0010818360440975467	0.001095165896589797	0.0011638971045603718	0.0011786495063921662	0.001212711104765149	0.0012283406730496252	0.0012661753719318241	0.0012827916014712705	0.0013833314455641266	0.0014022017296933535	0.08433852627354257	0.08478274583267581	-5.381798249340375e-06	-3.466507439076061e-05	-5.45115883986147e-06	-3.511183770615878e-05
2.8142528976452668	0.001081755348053979	0.001095084206204466	0.0011638102952103058	0.001178561596719858	0.001212620659498118	0.0012282490621245183	0.00126608094485896	0.0012826959352603986	0.0013832282948986307	0.0014020971720662759	0.08433853476567198	0.08478275437102147	-5.350084624843043e-06	-3.4668445109881096e-05	-5.41903647843095e-06	-3.511525179011876e-05
2.831210187062679	0.0010816746440056094	0.0010950025077149108	0.0011637234773856238	0.001178473678465284	0.0012125302054872876	0.001228157442343125	0.0012659865087560741	0.0012826002599017835	0.0013831251346064183	0.0014019926046835666	0.08433854340919546	0.08478276306158516	-5.318551917952996e-06	-3.4671777283973304e-05	-5.387097366214844e-06	-3.511862683086564e-05
2.848269652679189	0.0010815939320383272	0.0010949208012080653	0.0011636366511811856	0.0011783857517245011	0.0012124397428330365	0.0012280658138071204	0.0012658920637297452	0.0012825045755034158	0.0013830219648081966	0.0014018880276676228	0.08433855220683005	0.08478277190709876	-5.287199156163436e-06	-3.4675071054673934e-05	-5.355340518153895e-06	-3.512196297189574e-05
2.865431910157798	0.0010815132122376267	0.0010948390867704626	0.001163549816691469	0.0011782978165931807	0.001212349271635374	0.0012279741766178076	0.001265797609886197	0.0012824088821729272	0.0013829187856243634	0.0014017834411405277	0.08433856116134163	0.0847827809103431	-5.25602537126274e-06	-3.46783265609274e-05	-5.323764953567289e-06	-3.51252603538188e-05
2.882697578871184	0.001081432484688618	0.0010947573644882467	0.0011634629740105847	0.0011782098731666218	0.001212258791993954	0.0012278825308761276	0.0012657031473313153	0.001282313180017608	0.0013828155971750238	0.001401678845224069	0.08433857027554598	0.08478279007414954	-5.22502959941773e-06	-3.468154393984624e-05	-5.29236969618041e-06	-3.5128519115523726e-05
2.900067281924058	0.0010813517494760224	0.0010946756344471682	0.0011633761232322695	0.001178121921539745	0.0012121683040080707	0.001227790876682659	0.0012656086761706428	0.0012822174691443993	0.0013827123995799875	0.0014015742400397366	0.08433857955230996	0.08478279940139952	-5.194210881243055e-06	-3.46847233267944e-05	-5.261153774249738e-06	-3.5131739394178574e-05
2.9175416461756507	0.001081271006684182	0.0010945938967325927	0.0011632892644498987	0.0011780339618071047	0.0012120778077766708	0.0012276992141376272	0.0012655141965093922	0.0012821217496599118	0.001382609192958786	0.0014014696257087388	0.08433858899455142	0.08478280889502855	-5.163568261690177e-06	-3.468786485544273e-05	-5.23011622045183e-06	-3.513492132517504e-05
2.9351213022623317	0.0010811902563970565	0.0010945121514294993	0.0011632023977564843	0.0011779459940628875	0.0012119873033983515	0.001227607543340904	0.0012654197084524471	0.0012820260216704193	0.001382505977430672	0.0014013650023520015	0.08433859860524166	0.08478281855802267	-5.133100790151446e-06	-3.469096865763022e-05	-5.1992560718555625e-06	-3.5138065041739885e-05
2.952806884620376	0.0010811094986982327	0.0010944303986224894	0.0011631155232446851	0.0011778580184009218	0.0012118967909713718	0.00122751586439202	0.0012653252121043728	0.0012819302852818746	0.001382402753114634	0.001401260370090185	0.08433860838740524	0.08478282839342294	-5.1028075203213286e-06	-3.46940348629754e-05	-5.1685723700123365e-06	-3.514117067549005e-05
2.970599031508854	0.001081028733670921	0.001094348638395782	0.0011630286410068034	0.0011777700349146747	0.001211806270593652	0.0012274241773901598	0.0012652307075694139	0.0012818345405999072	0.0013822995201293966	0.0014011557290436816	0.08433861834412087	0.08478283840432582	-5.072687510258855e-06	-3.469706359965352e-05	-5.138064160858935e-06	-3.51442383561551e-05
2.9884983850326714	0.0010809479613979646	0.001094266870833225	0.0011629417511347974	0.0011776820436972652	0.001211715742362783	0.001227332482434177	0.00126513619495151	0.0012817387877298355	0.0013821962785934378	0.0014010510793326346	0.08433862847852318	0.0847828485938821	-5.0427398224014985e-06	-3.4700054993841434e-05	-5.107730494682827e-06	-3.514726821121639e-05
3.006505591165733	0.0010808671819618368	0.0010941850960182915	0.0011628548537202773	0.0011775940448414603	0.0012116252063760259	0.0012272407796225916	0.001265041674354292	0.001281643026776668	0.0013820930286249863	0.0014009464210769365	0.08433863879380304	0.08478285896530054	-5.012963523357006e-06	-3.470300916902369e-05	-5.077570426101352e-06	-3.515026036615687e-05
3.0246212997742656	0.0010807863954446525	0.001094103314034091	0.0011627679488545198	0.0011775060384396877	0.0012115346627303277	0.0012271490690536023	0.0012649471458810995	0.001281547257845116	0.001381989770342042	0.001400841754396248	0.0843386492932093	0.0847828695218476	-4.983357684139322e-06	-3.4705926247324825e-05	-5.047583014172741e-06	-3.515321494451662e-05
3.0428461646402667	0.0010807056019281616	0.0010940215249633633	0.0011626810366284614	0.001177418024584032	0.0012114441115223123	0.001227057350825084	0.0012648526096349744	0.001281451481039591	0.001381886503862372	0.0014007370794099946	0.0843386599800491	0.08478288026684819	-4.953921380217163e-06	-3.470880634998119e-05	-5.017767322382238e-06	-3.51561320685867e-05
3.0611808434850984	0.0010806248014937566	0.0010939397288884873	0.001162594117132708	0.001177330003366243	0.001211353552848294	0.0012269656250345974	0.0012647580657186733	0.0012813556964642156	0.0013817832293035244	0.001400632396237382	0.08433867085768977	0.08478289120368747	-4.924653691056047e-06	-3.471164959417683e-05	-4.988122418371488e-06	-3.5159011857521794e-05
3.079625997993227	0.0010805439942224802	0.0010938579258914852	0.001162507190457543	0.0011772419748777426	0.001211262986804285	0.0012268738917793958	0.0012646635142346762	0.0012812599042228321	0.0013816799467828405	0.001400527704997406	0.08433868192955807	0.08478290233581148	-4.895553700548505e-06	-3.471445609640189e-05	-4.958647374257719e-06	-3.51618544292831e-05
3.0981822938360946	0.001080463180195019	0.0010937761160540204	0.001162420256692924	0.0011771539392096224	0.0012111724134859926	0.0012267821511564249	0.0012645689552851856	0.001281164104419002	0.0013815766564174547	0.0014004230058088536	0.08433869319914371	0.08478291366672934	-4.866620496798979e-06	-3.471722597048199e-05	-4.929341266335374e-06	-3.516465989900075e-05
3.116850400696155	0.0010803823594917178	0.001093694299457409	0.0011623333159284954	0.0011770658964526588	0.001211081832988834	0.0012266904032623364	0.001264474388972142	0.001281068297156022	0.0013814733583243138	0.0014003182987903228	0.08433870466999929	0.08478292520001202	-4.837853172220963e-06	-3.471995932891048e-05	-4.900203175360607e-06	-3.51674283807224e-05
3.135630992291033	0.0010803015321925705	0.0010936124761826117	0.0011622463682535828	0.0011769778466973028	0.00121099124540793	0.0012265986481934813	0.0012643798153972176	0.001280972482536917	0.0013813700526201708	0.0014002135840602173	0.08433871634574076	0.08478293693929635	-4.809250823412103e-06	-3.472265628173821e-05	-4.871232186259844e-06	-3.5170159985692395e-05
3.1545247463978408	0.0010802206983772363	0.0010935306463102502	0.0011621594137572104	0.0011768897900337023	0.0012109006508381236	0.0012265068860459307	0.001264285234661838	0.001280876660664462	0.0013812667394216126	0.001400108861736771	0.08433872823005024	0.08478294888828333	-4.780812551133384e-06	-3.4725316936518036e-05	-4.842427388226933e-06	-3.517285482287913e-05
3.1735323448776414	0.0010801398581250317	0.001093448809920599	0.001162072452528093	0.0011768017265516907	0.0012108100493739742	0.0012264151169154671	0.0012641906468671736	0.0012807808316411752	0.0013811634188450497	0.001400004131938043	0.0843387403266754	0.08478296105074144	-4.752537460510353e-06	-3.472794139972035e-05	-4.813787874806408e-06	-3.5175513000029746e-05
3.192654473700048	0.0010800590115149417	0.001093366967093596	0.0011619854846546495	0.0011767136563408014	0.0012107194411097694	0.0012263233408975993	0.0012640960521141582	0.001280684995569334	0.00138106009100674	0.0013998993947819376	0.08433875263943243	0.08478297343050774	-4.7244246607416884e-06	-3.473052977487345e-05	-4.785312743747772e-06	-3.517813462206032e-05
3.211891822967991	0.0010799781586256188	0.0010932851179088431	0.0011618985102250024	0.0011766255794902682	0.0012106288261395284	0.0012262315580875626	0.0012640014505034874	0.0012805891525509755	0.0013809567560227895	0.0013997946503862047	0.08433876517220595	0.08478298603148775	-4.6964732651789964e-06	-3.473308216339621e-05	-4.75700109699162e-06	-3.518071979172199e-05
3.2312450869426166	0.0010798972995353883	0.0010932032624456096	0.001161811529326987	0.0011765374960890332	0.0012105382045570097	0.0012261397685803294	0.0012639068421356305	0.0012804933026879072	0.001380853414009166	0.001399689898868457	0.08433877792895003	0.08478299885765712	-4.6686823914343645e-06	-3.473559866482012e-05	-4.728852040752907e-06	-3.518326860973975e-05
3.2507149640683446	0.0010798164343222502	0.0010931214007828367	0.0011617245420481512	0.001176449406225748	0.0012104475764557127	0.0012260479724706095	0.0012638122271108336	0.0012803974460817123	0.0013807500650817046	0.0013995851403461736	0.08433879091369105	0.08478301191306463	-4.641051161213827e-06	-3.473807937645623e-05	-4.700864685406453e-06	-3.51857811745071e-05
3.2703021569980693	0.0010797355630638855	0.0010930395329991403	0.0011616375484757651	0.0011763613099887822	0.0012103569419288885	0.0012259561698528616	0.0012637176055291302	0.0012803015828337574	0.001380646709356121	0.0013994803749367134	0.08433880413052779	0.08478302520183086	-4.613578700442267e-06	-3.47405243936727e-05	-4.6730381456361325e-06	-3.5188257582752236e-05
3.2900073726185273	0.0010796546858376536	0.001092957659172812	0.0011615505486968192	0.0011762732074662235	0.0012102663010695389	0.0012258643608212914	0.0012636229774903413	0.0012802057130451951	0.0013805433469480167	0.0013993756027573202	0.084338817583633	0.08478303872815102	-4.58626413903096e-06	-3.474293380878457e-05	-4.645371540143439e-06	-3.519069792801144e-05
3.3098313220758016	0.0010795738027206058	0.0010928757793818294	0.001161463542798041	0.0011761850987458903	0.0012101756539704331	0.0012257725454698691	0.0012635283430940936	0.0012801098368169816	0.001380439977972896	0.001399270823925141	0.08433883127725372	0.08478305249629679	-4.5591066111065615e-06	-3.474530771244155e-05	-4.617863991862592e-06	-3.519310230187811e-05
3.329774720800988	0.0010794929137894764	0.0010927938937038508	0.0011613765308658844	0.001176096983915328	0.0012100850007240999	0.0012256807238923224	0.0012634337024398138	0.0012800139542498696	0.0013803366025461647	0.0013991660385572252	0.08433884521571591	0.08478306651061505	-4.53210525491049e-06	-3.474764619332271e-05	-4.590514627915432e-06	-3.519547079394725e-05
3.349838288536016	0.0010794120191206973	0.0010927120022162268	0.0011612895129865498	0.0011760088630618207	0.0012099943414228462	0.0012255888961821542	0.0012633390556267463	0.0012799180654444297	0.0013802332207831529	0.001399061246770544	0.08433885940342112	0.08478308077553394	-4.5052592127260704e-06	-3.474994933716502e-05	-4.563322579583667e-06	-3.5197803491537893e-05
3.370022749359618	0.001079331118790392	0.0010926301049959954	0.0011612024892459756	0.0011759207362723898	0.0012099036761587527	0.0012254970624326364	0.0012632444027539517	0.001279822170501044	0.0013801298327991115	0.0013989564486819922	0.08433887384485228	0.08478309529555923	-4.47856763095833e-06	-3.475221722812338e-05	-4.5362869822533625e-06	-3.5200100479665375e-05
3.390328831713469	0.0010792502128743869	0.0010925482021198938	0.0011611154597298541	0.0011758326036338074	0.0012098130050236878	0.0012254052227368285	0.0012631497439203206	0.001279726269519925	0.0013800264387092346	0.001398851644408407	0.08433888854457197	0.08478311007527842	-4.452029659967466e-06	-3.4754449946911015e-05	-4.509406975300445e-06	-3.520236183976455e-05
3.4107572684284713	0.001079169301448212	0.0010924662936643579	0.0011610284245236319	0.0011757444652325953	0.0012097223281093107	0.0012253133771875772	0.0012630550792245797	0.001279630362601119	0.0013799230386286638	0.0013987468340665742	0.0843389035072259	0.08478312511936303	-4.425644454252725e-06	-3.4756647572825594e-05	-4.4826817023335686e-06	-3.5204587652243324e-05
3.431308796751202	0.0010790883845871015	0.001092384379705526	0.0011609413837125138	0.0011756563211550318	0.001209631645507076	0.0012252215258775228	0.0012629604087652957	0.0012795344498445107	0.0013798196326724977	0.0013986420177732376	0.08433891873754322	0.08478314043256774	-4.399411172341383e-06	-3.4758810182417e-05	-4.456110311062272e-06	-3.520677799478955e-05
3.4519841583705158	0.0010790074623660026	0.001092302460319242	0.0011608543373814715	0.0011755681714871568	0.0012095409573082438	0.0012251296688991064	0.0012628657326408876	0.0012794385313498339	0.0013797162209558064	0.0013985371956451113	0.08433893424033852	0.08478315601973321	-4.3733289767471095e-06	-3.476093784990364e-05	-4.429691953220655e-06	-3.5208932942593085e-05
3.47278409944432	0.001078926534859574	0.0010922205355810596	0.0011607672856152446	0.0011754800163147777	0.0012094502636038813	0.0012250378063445757	0.0012627710509496288	0.0012793426072166781	0.0013796128035936375	0.0013984323677988914	0.08433895002051317	0.0847831718857877	-4.347397034056705e-06	-3.476303064733899e-05	-4.4034257845881886e-06	-3.521105256823476e-05
3.4937093706264992	0.0010788456021421935	0.0010921386055662474	0.0011606802284983497	0.0011753918557234737	0.0012093595644848724	0.0012249459383059937	0.001262676363789661	0.001279246677544498	0.001379509380701031	0.0013983275343512648	0.08433896608305795	0.08478318803574932	-4.32161451473928e-06	-3.476508864369565e-05	-4.3773109649515585e-06	-3.521313694140882e-05
3.514760727094002	0.00107876466428796	0.0010920566703497912	0.0011605931661150851	0.0011753036897986047	0.0012092688600419247	0.0012248540648752441	0.0012625816712589985	0.0012791507424326199	0.0013794059523930295	0.001398222695418924	0.08433898243305255	0.08478320447472444	-4.295980593302384e-06	-3.4767111905559256e-05	-4.351346658212213e-06	-3.5215186130005405e-05
3.535938928574102	0.0010786837213706975	0.001091974730006397	0.0011605060985495342	0.001175215518625311	0.0012091781503655744	0.0012247621861440354	0.001262486973455535	0.0012790548019802495	0.0013793025187846875	0.0013981178511185744	0.08433899907566868	0.08478322120791439	-4.270494448219142e-06	-3.476910049735049e-05	-4.325532032271873e-06	-3.5217200199222365e-05
3.557244739371806	0.0010786027734639575	0.001091892784610496	0.0011604190258855723	0.0011751273422885237	0.001209087435546193	0.0012246703022039114	0.001262392270477055	0.0012789588562864807	0.0013791990799910845	0.0013980130015669484	0.084339016016172	0.08478323824061242	-4.2451552619143795e-06	-3.477105448079776e-05	-4.2998662589596726e-06	-3.521917921114892e-05
3.578678928397448	0.0010785218206410257	0.0010918108342362486	0.0011603319482068734	0.0011750391608729685	0.0012089967156739948	0.0012245784131462568	0.0012622975624212403	0.0012788629054503043	0.0013790956361273369	0.0013979081468808168	0.08433903325992319	0.08478325557820829	-4.219962220681356e-06	-3.477297391449308e-05	-4.27434851410155e-06	-3.5221123225182005e-05
3.600242269194432	0.0010784408629749241	0.0010917288789575488	0.001160244865596915	0.0011749509744631733	0.0012089059908390455	0.001224486519062305	0.0012622028493856781	0.0012787669495706176	0.0013789921873086084	0.0013978032871770018	0.08433905081237854	0.08478327322618892	-4.194914514865644e-06	-3.477485885555742e-05	-4.2489779776382075e-06	-3.522303229946955e-05
3.6219355399671502	0.0010783599005384109	0.0010916469188480217	0.0011601577781389788	0.0011748627831434661	0.0012088152611312612	0.0012243946200431377	0.0012621081314678657	0.0012786709887462244	0.001378888733650119	0.0013976984225723807	0.08433906867909446	0.0847832911901401	-4.1700113386777815e-06	-3.477670935791988e-05	-4.223753833337146e-06	-3.522490648813492e-05
3.643759523609069	0.001078278933403992	0.0010915649539810378	0.0011600706859161655	0.0011747745869979923	0.0012087245266404261	0.0012243027161797054	0.001262013408765227	0.0012785750230758564	0.0013787852752671632	0.0013975935531839118	0.08433908686572686	0.0847833094757491	-4.145251890085716e-06	-3.477852547204008e-05	-4.1986752688689954e-06	-3.5226745842442675e-05
3.6657150077309777	0.0010781979616439198	0.00109148298442971	0.0011599835890113948	0.001174686386110714	0.0012086337874561935	0.001224210807562823	0.0012619186813751149	0.0012784790526581735	0.0013786818122751197	0.001397488679128637	0.08433910537803381	0.0847833280888048	-4.120635371081954e-06	-3.478030724649028e-05	-4.17374147594976e-06	-3.522855041182549e-05
3.6878027846894206	0.0010781169853301986	0.001091401010266899	0.0011598964875074115	0.0011745981805654157	0.0012085430436680937	0.0012241188942831824	0.0012618239493948212	0.0012783830775917745	0.0013785783447894607	0.001397383800523697	0.08433912422187789	0.08478334703520199	-4.096160987527436e-06	-3.4782054727483525e-05	-4.148951650146532e-06	-3.523032024238537e-05
3.710023651615288	0.0010780360045345863	0.001091319031565216	0.0011598093814867917	0.0011745099704457112	0.001208452295365539	0.001224026976431358	0.0012617292129215847	0.0012782870979752047	0.001378474872925766	0.0013972789174863417	0.08433914340322697	0.08478336632094086	-4.071827949040513e-06	-3.478376795745808e-05	-4.124304990932998e-06	-3.5232055377476534e-05
3.732378410442586	0.0010779550193286034	0.0010912370483970315	0.0011597222710319527	0.0011744217558350527	0.0012083615426378383	0.0012239350540978163	0.001261634472052604	0.0012781911139069697	0.0013783713967997402	0.0013971740301339506	0.0843391629281566	0.08478338595213063	-4.047635469180827e-06	-3.478544697685382e-05	-4.099800701720668e-06	-3.523375585798294e-05
3.7548678679373717	0.0010778740297835287	0.0010911550608344702	0.0011596351562251487	0.0011743335368167276	0.0012082707855741925	0.0012238431273729174	0.0012615397268850375	0.0012780951254855338	0.0013782679165272142	0.001397069138584032	0.08433918280285314	0.08478340593499034	-4.0235827652446154e-06	-3.478709182289097e-05	-4.0754379897339765e-06	-3.523542172159666e-05
3.777492835726878	0.0010777930359704138	0.0010910730689494268	0.0011595480371484918	0.001174245313473879	0.001208180024263717	0.0012237511963469315	0.001261444977516026	0.0012779991328093448	0.0013781644322241739	0.0013969642429542527	0.08433920303361395	0.08478342627585207	-3.999669058313282e-06	-3.4788702529375826e-05	-4.05121606599293e-06	-3.5237053002373786e-05
3.8002541303288	0.0010777120379600793	0.001090991072813561	0.0011594609138839457	0.0011741570858894998	0.001208089258795436	0.001223659261110041	0.0012613502240426888	0.0012779031359768306	0.0013780609440067612	0.00139685934336244	0.08433922362684945	0.08478344698116183	-3.975893573395645e-06	-3.4790279128421586e-05	-4.0271341455004606e-06	-3.523864973262181e-05
3.823152573180761	0.0010776310358231206	0.0010909090724983046	0.0011593737865133367	0.0011740688541464436	0.001207998489258297	0.0012235673217523473	0.0012612554665621407	0.0012778071350864123	0.0013779574519912896	0.0013967544399265972	0.08433924458908776	0.0847834680574818	-3.9522555392093595e-06	-3.479182164872752e-05	-4.0031914470620156e-06	-3.524021194173388e-05
3.8461889906699622	0.0010775500296299127	0.001090827068074865	0.0011592866551183596	0.0011739806183274299	0.0012079077157411747	0.0012234753783638799	0.0012611607051714968	0.0012777111302365142	0.0013778539562942604	0.0013966495327649194	0.08433926592697284	0.08478348951149335	-3.928754188177452e-06	-3.479333011538466e-05	-3.979387193212697e-06	-3.524173965491206e-05
3.8693642141629967	0.0010774690194506164	0.0010907450596142321	0.0011591995197805858	0.0011738923785150537	0.0012078169383328858	0.0012233834310346082	0.0012610659399678885	0.0012776151215255765	0.0013777504570323777	0.001396544621995809	0.08433928764727035	0.08478351134999848	-3.905388756535871e-06	-3.479480455090278e-05	-3.955720610303998e-06	-3.5243232894777154e-05
3.892679080035866	0.0010773880053551775	0.0010906630471871788	0.0011591123805814658	0.0011738041347917874	0.0012077261571221873	0.001223291479854444	0.0012609711710484645	0.0012775191090520588	0.0013776469543225558	0.0013964397077378843	0.08433930975686697	0.08478353357992173	-3.882158484267567e-06	-3.479624497507161e-05	-3.932190928545437e-06	-3.524469168134092e-05
3.9161344297041563	0.0010773069874133374	0.0010905810308642686	0.0011590252376023403	0.0011737158872399927	0.001207635372197793	0.001223199524913252	0.0012608763985104098	0.0012774230929144565	0.0013775434482819423	0.001396334790110001	0.08433933226277485	0.08478355620831242	-3.859062615001879e-06	-3.479765140382285e-05	-3.908797381838025e-06	-3.524611603089589e-05
3.9397311096534064	0.0010772259656946313	0.0010904990107158568	0.0011589380909244435	0.0011736276359419213	0.0012075445836483767	0.0012231075663008595	0.0012607816224509479	0.001277327073211306	0.0013774399390279247	0.0013962298692312602	0.08433935517213172	0.08478357924234824	-3.836100396212294e-06	-3.479902385092326e-05	-3.885539207909572e-06	-3.524750595704229e-05
3.963469971469652	0.0010771449402683943	0.0010904169868120954	0.0011588509406289089	0.0011735393809797245	0.0012074537915625796	0.0012230156041070598	0.0012606868429673541	0.0012772310500411958	0.0013773364266781475	0.0013961249452210257	0.08433937849220571	0.08478360268933609	-3.8132710789250124e-06	-3.480036232614281e-05	-3.862415648155093e-06	-3.5248861469744375e-05
3.987351871870168	0.0010770639112037703	0.0010903349592229418	0.0011587637867967817	0.0011734511224354635	0.0012073629960290253	0.001222923638421628	0.0012605920601569689	0.001277135023502782	0.0013772329113505304	0.0013960200181989426	0.0843394022303953	0.08478362655671498	-3.7905739179340536e-06	-3.4801666836420386e-05	-3.8394259477513015e-06	-3.5250182575830014e-05
4.01137767273438	0.0010769828785697083	0.0010902529280181555	0.001158676629509018	0.0011733628603911085	0.0012072721971363189	0.0012228316693343223	0.0012604972741171998	0.0012770389936947893	0.0013771293931632766	0.001395915088284945	0.0843394263942324	0.08478365085205834	-3.7680081716728875e-06	-3.4802937385447485e-05	-3.816569355587218e-06	-3.525146927912948e-05
4.035548241134971	0.0010769018424349737	0.0010901708932673094	0.0011585894688464979	0.001173274594928553	0.0012071813949730643	0.0012227396969348974	0.001260402484945542	0.0012769429607160305	0.0013770258722348946	0.001395810155599279	0.08433945099138625	0.08478367558307637	-3.7455731021207583e-06	-3.4804173972724506e-05	-3.7938451241496807e-06	-3.525272157925419e-05
4.059864449369175	0.0010768208028681522	0.0010900888550397939	0.0011585023048900321	0.00117318632612962	0.0012070905896278694	0.001222647721313114	0.0012603076927395838	0.001276846924665415	0.0013769223486842128	0.0013957052202625162	0.08433947602966319	0.08478370075761846	-3.723267975062894e-06	-3.48053765957812e-05	-3.7712525096898764e-06	-3.5253939473067764e-05
4.08432717499025	0.0010767397599376473	0.0010900068134048141	0.0011584151377203623	0.0011730980540760629	0.0012069997811893509	0.0012225557425587425	0.001260212897597015	0.0012767508856419553	0.001376818822630389	0.0013956002823955656	0.08433950151701228	0.08478372638367611	-3.7010920598823382e-06	-3.480654524848359e-05	-3.7487907722164038e-06	-3.5255122954686025e-05
4.108937300839158	0.0010766587137116933	0.0010899247684314033	0.0011583279674181762	0.001173009778849579	0.0012069089697461486	0.0012224637607615749	0.0012601180996156419	0.0012766548437447827	0.001376715294192932	0.0013954953421196933	0.08433952746152462	0.08478375246938566	-3.6790446294211743e-06	-3.480767992031231e-05	-3.7264591752246556e-06	-3.5256272013478585e-05
4.133695715076422	0.001076577664258356	0.0010898427201884232	0.0011582407940641112	0.0011729215005318156	0.0012068181553869343	0.0012223717760114368	0.0012600232988933984	0.0012765587990731578	0.001376611763491718	0.0013953903995565405	0.0843395538714392	0.08478377902302986	-3.65712496025114e-06	-3.4808780598138966e-05	-3.7042569859049856e-06	-3.525738663573419e-05
4.15860331121418	0.0010764966116455362	0.0010897606687445683	0.0011581536177387617	0.0011728332192043754	0.0012067273382004166	0.0012222797883981917	0.0012599284955283534	0.0012764627517264798	0.0013765082306470026	0.0013952854548281355	0.08433958075514207	0.08478380605304107	-3.635332332465463e-06	-3.4809847264921645e-05	-3.6821834750976057e-06	-3.525846680429989e-05
4.183660988148428	0.0010764155559409797	0.001089678614168374	0.001158066438522689	0.001172744934948828	0.0012066365182753557	0.001222187798011755	0.0012598336896187292	0.0012763667018043036	0.0013764046957794444	0.001395180508056917	0.08433960812117311	0.08478383356800531	-3.6136660297204914e-06	-3.481087990014897e-05	-3.6602379172266664e-06	-3.5259512498359014e-05
4.208869650191461	0.0010763344972122741	0.0010895965565282165	0.0011579792564964245	0.001172656647846712	0.0012065456957005669	0.0012220958049420983	0.0012597388812629038	0.0012762706494063424	0.0013763011590101138	0.0013950755593657436	0.0843396359782244	0.08478386157666216	-3.5921253392634522e-06	-3.4811878480006664e-05	-3.6384195903418903e-06	-3.526052369362542e-05
4.2342302071045115	0.0010762534355268603	0.0010895144958923213	0.0011578920717404812	0.0011725683579795472	0.0012064548705649357	0.0012220038092792644	0.0012596440705594306	0.0012761745946324881	0.0013761976204605157	0.0013949706088779172	0.08433966433514659	0.08478389008791039	-3.5707095518006104e-06	-3.48128429762673e-05	-3.6167277760179584e-06	-3.526150036151088e-05
4.259743574130585	0.001076172370952034	0.0010894324323287672	0.0011578048843353596	0.001172480065428841	0.001206364042957424	0.0012219118111133733	0.0012595492576070462	0.0012760785375828193	0.0013760940802526058	0.0013948656567171988	0.08433969320094978	0.08478391911080899	-3.5494179616117616e-06	-3.4813773357539324e-05	-3.595161759420429e-06	-3.52624424700132e-05
4.285410672027485	0.0010760913035549528	0.0010893503659054912	0.0011577176943615571	0.0011723917702760969	0.0012062732129670814	0.0012218198105346356	0.0012594544425046845	0.001275982478357615	0.0013759905385088075	0.0013947607030078263	0.08433972258480693	0.08478394865458072	-3.5282498664114537e-06	-3.481466958810131e-05	-3.5737208292051237e-06	-3.5263349982772585e-05
4.311232427101037	0.0010760102334026397	0.0010892682966902943	0.0011576305018995755	0.0011723034726028223	0.001206182380683056	0.0012217278076333603	0.0012593596253514898	0.001275886417057368	0.0013758869953520334	0.0013946557478745356	0.08433975249605749	0.08478397872861615	-3.507204567557154e-06	-3.4815531629650565e-05	-3.5524042777575204e-06	-3.526422286134756e-05
4.337209771238533	0.0010759291605619836	0.0010891862247508404	0.001157543307029923	0.0011722151724905313	0.001206091546194597	0.001221635802499959	0.0012592648062468197	0.0012757903537827888	0.0013757834509056913	0.0013945507914425678	0.08433978294420814	0.08478400934247422	-3.4862813697023043e-06	-3.4816359438472055e-05	-3.5312114007382545e-06	-3.526506106105165e-05
4.363343641942354	0.0010758480850997574	0.001089104150154675	0.0011574561098331364	0.0011721268700207671	0.001206000709591081	0.0012215437952249738	0.0012591699852902776	0.001275694288634837	0.0013756799052937242	0.001394445833837709	0.0843398139389399	0.08478404050588755	-3.4654795810148964e-06	-3.4817152967492326e-05	-3.510141497409247e-06	-3.526586453411751e-05
4.389634982363801	0.0010757670070826073	0.0010890220729692138	0.0011573689103897729	0.0011720385652750928	0.001205909870962003	0.0012214517858990658	0.0012590751625817028	0.0012755982217147123	0.0013755763586406071	0.001394340875186287	0.08433984549010674	0.08478407222876426	-3.4447985132295134e-06	-3.481791216658481e-05	-3.4891938706094194e-06	-3.52666332295859e-05
4.416084741337141	0.0010756859265770688	0.0010889399932617612	0.0011572817087804309	0.0011719502583351126	0.001205819030397001	0.0012213597746130423	0.0012589803382212004	0.0012755021531238844	0.0013754728110713808	0.001394235915615206	0.08433987760774232	0.08478410452119213	-3.4242374812865073e-06	-3.481863697946119e-05	-3.4683678264736673e-06	-3.526736709072442e-05
4.442693873413836	0.0010756048436495688	0.001088857911099509	0.001157194505085754	0.0011718619492824766	0.001205728187985863	0.001221267761457861	0.0012588855123091464	0.0012754060829641	0.0013753692627116664	0.001394130955251961	0.08433991030205944	0.08478413739344098	-3.403795803741394e-06	-3.481932734802906e-05	-3.4476626747693973e-06	-3.526806605830268e-05
4.469463338897009	0.0010755237583664268	0.0010887758265495408	0.001157107299386435	0.0011717736381988849	0.0012056373438185314	0.0012211757465246382	0.0012587906849462014	0.0012753100113373928	0.0013752657136876806	0.001394025994224655	0.08433994358345907	0.08478417085596696	-3.3834728024664806e-06	-3.4819983208728145e-05	-3.4270777285981546e-06	-3.5268730067677945e-05
4.49639410387609	0.0010754426707938693	0.0010886937396788437	0.001157020091763235	0.0011716853251661054	0.001205546497985125	0.0012210837299046688	0.0012586958562333295	0.0012752139383461053	0.0013751621641262652	0.0013939210326620263	0.0843399774625276	0.08478420491941407	-3.3632678026578045e-06	-3.4820604493224216e-05	-3.4066123044823593e-06	-3.526935904996087e-05
4.523487140261684	0.0010753615809980268	0.0010886116505543077	0.001156932882296984	0.0011715970102659764	0.0012054556505759428	0.0012209917116894286	0.0012586010262718057	0.001275117864092898	0.0013750586141549018	0.0013938160706934643	0.08434001195004287	0.08478423959461998	-3.343180133036361e-06	-3.482119113074056e-05	-3.386265722507553e-06	-3.5269952933264515e-05
4.550743425820648	0.0010752804890449407	0.001088529559242731	0.001156845671068589	0.0011715086935804135	0.0012053648016814732	0.0012208996919705875	0.0012585061951632319	0.0012750217886807608	0.0013749550639017283	0.001393711108449028	0.08434004705698003	0.08478427489261826	-3.323209125535853e-06	-3.482174304442198e-05	-3.3660373059477e-06	-3.527051163937367e-05
4.578163944211368	0.0010751993950005759	0.0010884474658108335	0.0011567584581590536	0.0011714203751914296	0.001205273951392416	0.0012208076708400295	0.0012584113630095557	0.0012749257122130371	0.0013748515134955725	0.001393606146059478	0.08434008279450957	0.08478431082464134	-3.303354115469226e-06	-3.4822260153416495e-05	-3.3459263815774354e-06	-3.5271035086603675e-05
4.605749685019276	0.0010751182989308156	0.0010883653703252514	0.0011566712436494732	0.0011713320551811311	0.0012051830997996816	0.001220715648389851	0.0012583165299130772	0.001274829634793427	0.0013747479630659596	0.001393501183656285	0.08434011917400673	0.08478434740212533	-3.2836144415633595e-06	-3.4822742373374904e-05	-3.3259322795888002e-06	-3.527152318921756e-05
4.633501643792551	0.001075037200901474	0.0010882832728525502	0.001156584027621054	0.0011712437336317356	0.00120509224699441	0.001220623624712383	0.0012582216959764682	0.0012747335565260092	0.001374644412743141	0.0013933962213716598	0.08434015620705057	0.08478438463671305	-3.263989445764781e-06	-3.482318961431363e-05	-3.3060543334351156e-06	-3.527197585592723e-05
4.6614208220780515	0.0010749561009783014	0.0010882011734592292	0.0011564968101551193	0.001171155410625579	0.001205001393067981	0.0012205315999001983	0.0012581268613027874	0.0012746374775152547	0.0013745408626581166	0.0013932912593385743	0.08434019390543104	0.08478442254025811	-3.244478473302115e-06	-3.482360178166943e-05	-3.2862918799246577e-06	-3.527239299105922e-05
4.689508227457455	0.0010748749992269884	0.001088119072211726	0.0011564095913331207	0.001171067086245126	0.001204910538112028	0.001220439574046127	0.001258032025995495	0.001274541397866042	0.001374437312942657	0.001393186297690785	0.08434023228115028	0.08478446112482843	-3.2250808727554703e-06	-3.4823978776715725e-05	-3.2666442592345357e-06	-3.5272774494471415e-05
4.717764873583629	0.001074793895713171	0.001088036969176423	0.0011563223712366436	0.0011709787605729788	0.0012048196822184462	0.0012203475472432651	0.0012579371901584647	0.0012744453176836714	0.0013743337637293217	0.001393081336562852	0.08434027134642813	0.08478450040270988	-3.2057959959662374e-06	-3.482432049592421e-05	-3.247110814823956e-06	-3.527312026091467e-05
4.746191780217212	0.0010747127905024394	0.0010879548644196536	0.0011562351499474221	0.001170890433691888	0.001204728825479409	0.0012202555195849913	0.0012578423538960044	0.0012743492370738832	0.001374230215151488	0.0013929763760901677	0.08434031111370544	0.08478454038641156	-3.186623197957289e-06	-3.482462683021548e-05	-3.227690893427282e-06	-3.527343018008833e-05
4.774789973263409	0.001074631683660342	0.0010878727580077088	0.0011561479275473477	0.0011708021056847629	0.0012046379679873807	0.001220163491164977	0.0012577475173128699	0.0012742531561428713	0.0013741266673433727	0.0013928714164089778	0.08434035159564761	0.08478458108866736	-3.16756183706135e-06	-3.482489766651331e-05	-3.2083838451060775e-06	-3.527370413736186e-05
4.803560484809025	0.0010745505752523916	0.0010877906500068415	0.0011560607041184766	0.0011707137766346803	0.001204547109835125	0.0012200714620771995	0.0012576526805142788	0.001274157074997301	0.001374023120440053	0.0013927664576564064	0.08434039280514963	0.08478462252244325	-3.1486112748065065e-06	-3.482513288624589e-05	-3.189189023148492e-06	-3.527394201233158e-05
4.832504353159697	0.0010744694653440727	0.0010877085404832755	0.0011559734797430444	0.0011706254466248983	0.0012044562511157246	0.001219979432415958	0.0012575578436059321	0.0012740609937443262	0.0013739195745774964	0.0013926614999704805	0.0843404347553405	0.08478466470093822	-3.129770875964777e-06	-3.4825332366233974e-05	-3.170105784114363e-06	-3.5274143680014136e-05
4.861622622877388	0.0010743883540008444	0.0010876264295032073	0.001155886254503471	0.001170537115738861	0.0012043653919225862	0.0012198874022758825	0.0012574630066940224	0.0012739649124916019	0.0013738160298925777	0.001392556543490153	0.08434047745958514	0.0847847076375909	-3.1110400084584378e-06	-3.4825495977719445e-05	-3.151133487803992e-06	-3.527430901006934e-05
4.890916344818065	0.0010743072412881523	0.0010875443171328189	0.0011557990284823787	0.0011704487840602169	0.0012042745323494642	0.001219795371751952	0.0012573681698852608	0.001273868831347309	0.0013737124865231133	0.0013924515883553335	0.08434052093149154	0.08478475134608299	-3.0924180433739012e-06	-3.482562358664287e-05	-3.132271497202632e-06	-3.527443786668916e-05
4.9203865761696335	0.0010742261272714295	0.0010874622034382781	0.0011557118017625951	0.0011703604516728223	0.001204183672490465	0.001219703340939505	0.0012572733332868857	0.0012737727504201638	0.0013736089446078784	0.001392346634706908	0.08434056518491344	0.08478479584034408	-3.0739043550276346e-06	-3.48257150540876e-05	-3.1135191785290617e-06	-3.527453010884751e-05
4.950034380490085	0.0010741450120161078	0.0010873800884857497	0.0011556245744271717	0.0011702721186607594	0.0012040928124400674	0.0012196113099342569	0.0012571784970066863	0.0012736766698194422	0.0013735054042866394	0.0013922416826867708	0.08434061023395518	0.08478484113455526	-3.0554983208377906e-06	-3.482577023572464e-05	-3.094875901197419e-06	-3.527458559024477e-05
4.979860827745887	0.001074063895587619	0.0010872979723413976	0.001155537346559387	0.0011701837851083405	0.0012040019522931316	0.001219519278832309	0.0012570836611530147	0.0012735805896549905	0.0013734018657001732	0.0013921367324378454	0.08434065609297685	0.08478488724315413	-3.0371993213866577e-06	-3.4825788981562855e-05	-3.076341037785979e-06	-3.527460415886363e-05
5.009866994350591	0.0010739827780514065	0.0010872158550713962	0.0011554501182427645	0.0011700954511001257	0.0012039110921449186	0.00121942724773017	0.0012569888258348082	0.0012734845100372506	0.0013732983289903016	0.0013920317841041175	0.08434070277659773	0.08478493418083963	-3.0190067403547405e-06	-3.482577113619878e-05	-3.0579139640544983e-06	-3.527458565721897e-05
5.040053963203681	0.0010739016594729285	0.001087133736741933	0.00115536288956108	0.0011700071167209294	0.0012038202320910996	0.0012193352167247636	0.0012568939911616049	0.001273388431077274	0.0013731947942999126	0.001391926837830657	0.08434075029970209	0.0847849819625775	-3.0009199645415763e-06	-3.482571653856681e-05	-3.0395940588748283e-06	-3.527452992196922e-05
5.070422823729659	0.0010738205399176673	0.0010870516174192198	0.0011552756605983764	0.0011699187820558366	0.0012037293722277761	0.00121924318591345	0.0012567991572435644	0.001273292352886744	0.0013730912617729912	0.0013918218937636528	0.08434079867744318	0.08478503060360393	-2.982938383824102e-06	-3.482562502182818e-05	-3.0213807042552e-06	-3.5274436783916396e-05
5.100974671917351	0.0010737394194511342	0.0010869694971694945	0.001155188431438972	0.0011698304471902102	0.0012036385126514895	0.001219151155394036	0.0012567043241914838	0.001273196275577989	0.0013729877315546458	0.0013917169520504338	0.08434084792524871	0.08478508011942978	-2.96506139118094e-06	-3.482549641353749e-05	-3.0032732853506328e-06	-3.5274306068283634e-05
5.131710610359471	0.001073658298138879	0.0010868873760590339	0.0011551012021674754	0.0011697421122097082	0.0012035476534592417	0.0012190591252647942	0.0012566094921168207	0.0012731001992640097	0.0013728842037911391	0.0013916120128395048	0.08434089805882612	0.08478513052584787	-2.9472883826195395e-06	-3.482533053514314e-05	-2.9852711903970153e-06	-3.527413759424336e-05
5.1626317482924104	0.001073577176046493	0.001086805254154155	0.001155013972868795	0.0011696537772002903	0.0012034567947485054	0.0012189670956244745	0.0012565146611317071	0.001273004124058491	0.001372780678629913	0.0013915070762805697	0.08434094909416626	0.08478518183893594	-2.9296187572455668e-06	-3.4825127202459116e-05	-2.967373810728452e-06	-3.5273931174917283e-05
5.193739201636265	0.001073496053239621	0.001086723131521227	0.001154926743628155	0.0011695654422482357	0.0012033659366172435	0.0012188750665723248	0.0012564198313489753	0.0012729080500758292	0.0013726771562196228	0.0013914021425245678	0.08434100104754942	0.08478523407506383	-2.9120519171553505e-06	-3.482488622505442e-05	-2.949580540749508e-06	-3.527368661723762e-05
5.225034093035115	0.0010734149297839644	0.0010866410082266756	0.0011548395145311028	0.0011694771074401507	0.0012032750791639228	0.0012187830382081022	0.0012563250028821721	0.0012728119774311453	0.001372573636710163	0.001391297211723698	0.08434105393555144	0.08478528725089679	-2.8945872674636386e-06	-3.4824607405892216e-05	-2.9318907779109227e-06	-3.527340372183607e-05
5.256517551897525	0.001073333805745293	0.0010865588843369939	0.0011547522856635275	0.0011693887728629875	0.0012031842224875338	0.0012186910106320953	0.0012562301758455852	0.001272715906240313	0.0013724701202527025	0.001391192284031456	0.08434110777504733	0.0847853413834021	-2.8772242162931894e-06	-3.4824290542107006e-05	-2.9143039226818546e-06	-3.5273082282766266e-05
5.288190714437326	0.001073252681189448	0.0010864767599187454	0.0011546650571116683	0.0011693004386040518	0.001203093366687602	0.0012185989839451356	0.0012561353503542582	0.0012726198366199732	0.001372366606999711	0.0013910873596026615	0.0843411625832178	0.08478539648985385	-2.8599621748025272e-06	-3.482393542492135e-05	-2.8968193786158003e-06	-3.5272722088031117e-05
5.320054723714605	0.0010731715561823518	0.001086394635038575	0.0011545778289621287	0.0011692121047510184	0.0012030025118642078	0.0012185069582486179	0.0012560405265240153	0.0012725237686875587	0.0013722630971049923	0.0013909824385934908	0.08434121837755519	0.08478545258783918	-2.8428005570992065e-06	-3.482354183867442e-05	-2.8794365522846754e-06	-3.527232291958282e-05
5.352110729676963	0.001073090430790014	0.0010863125097632133	0.0011544906013018893	0.0011691237713919427	0.0012029116581180016	0.0012184149336445114	0.0012559457044714786	0.0012724277025613132	0.0013721595907237156	0.0013908775211615093	0.08434127517586737	0.08478550969526343	-2.8257387801704226e-06	-3.4823109560211396e-05	-2.862154853192078e-06	-3.527188455137997e-05
5.384359889201005	0.0010730093050785462	0.001086230384159493	0.0011544033742183278	0.0011690354386152822	0.001202820805550228	0.0012183229102353905	0.0012558508843140994	0.0012723316383603217	0.0013720560880124547	0.0013907726074657114	0.08434133299628502	0.084785567830356	-2.808776264042606e-06	-3.4822638361048375e-05	-2.844973693839209e-06	-3.5271406751413714e-05
5.41680336613411	0.0010729281791141566	0.001086148258294343	0.0011543161477992191	0.0011689471065098962	0.0012027299542627299	0.0012182308881244352	0.0012557560661701657	0.0012722355762045177	0.0013719525891292073	0.0013906676976665389	0.08434139185726774	0.0847856270116763	-2.7919124316808097e-06	-3.4822128005707054e-05	-2.827892489763034e-06	-3.527088928109712e-05
5.44944233133642	0.0010728470529631725	0.0010860661322348107	0.0011542289221327636	0.0011688587751650739	0.0012026391043579805	0.0012181388674154644	0.001255661250158838	0.001272139516214722	0.0013718490942334438	0.0013905627919259325	0.08434145177760813	0.08478568725812007	-2.7751467088915627e-06	-3.482157825088206e-05	-2.8109106593593447e-06	-3.527033189373863e-05
5.482277962723094	0.0010727659266920385	0.0010859840060480608	0.0011541416973075928	0.0011687704446705412	0.0012025482559390925	0.0012180468482129454	0.001255566436400165	0.0012720434585126563	0.0013717456034861315	0.001390457890407356	0.08434151277643967	0.0847857485889248	-2.75847852445818e-06	-3.482098884749485e-05	-2.794027624056228e-06	-3.5269734337067815e-05
5.515311445306831	0.0010726848003673277	0.0010859018798013865	0.0011540544734127843	0.0011686821151164757	0.0012024574091098388	0.001217954830622014	0.0012554716250151078	0.0012719474032209664	0.0013716421170497724	0.0013903529932758334	0.08434157487324319	0.08478581102367547	-2.741907310015862e-06	-3.4820359538750845e-05	-2.777242808161412e-06	-3.526909635073738e-05
5.548543971240616	0.0010726036740557516	0.0010858197535622183	0.0011539672505378803	0.0011685937865935228	0.0012023665639746715	0.0012178628147484951	0.0012553768161255635	0.0012718513504632524	0.0013715386350884396	0.0013902481006979872	0.0843416380878498	0.08478587458231382	-2.725432500055164e-06	-3.481969006036145e-05	-2.760555638858797e-06	-3.5268417666850516e-05
5.581976739860765	0.001072522547824168	0.0010857376273981341	0.0011538800287729	0.0011685054591928125	0.0012022757206387432	0.0012177708006989231	0.0012552820098543926	0.0012717553003640887	0.0013714351577678138	0.001390143212842075	0.08434170244045179	0.08478593928514082	-2.70905353195669e-06	-3.481898014109919e-05	-2.7439655462847823e-06	-3.5267698010488235e-05
5.615610957730194	0.0010724414217395863	0.0010856555013768632	0.0011537928082083527	0.0011684171330059703	0.001202184879207921	0.0012176787885805574	0.0012551872063254375	0.0012716592530490473	0.0013713316852552173	0.0013900383298780237	0.08434176795160667	0.0847860051528251	-2.6927698459598692e-06	-3.4818229502520115e-05	-2.7274719634588773e-06	-3.526693709943185e-05
5.649447838681973	0.0010723602958691814	0.0010855733755662997	0.001153705588935257	0.0011683288081251353	0.0012020940397888102	0.0012175867785014047	0.0012550924056635507	0.001271563208644727	0.001371228217719653	0.0013899334519774692	0.08434183464224299	0.08478607220641118	-2.6765808850935657e-06	-3.481743785810343e-05	-2.7110743262177828e-06	-3.526613464310824e-05
5.6834886038631165	0.0010722791702802985	0.001085491250034509	0.0011536183710451529	0.0011682404846429764	0.0012020032024887732	0.0012174947705702404	0.00125499760799462	0.0012714671672787745	0.001371124755331842	0.0013898285793137967	0.08434190253366988	0.08478614046732172	-2.660486095183018e-06	-3.481660491325145e-05	-2.6947720732639624e-06	-3.5265290343367006e-05
5.717734481778674	0.001072198045040466	0.0010854091248497396	0.0011535311546301222	0.0011681521626527081	0.0012019123674159528	0.0012174027648966276	0.001254902813445596	0.0012713711290799172	0.0013710212982642647	0.0013897237120621788	0.08434197164758146	0.0847862099573707	-2.644484924919227e-06	-3.48157303664276e-05	-2.6785646461691126e-06	-3.526440389439722e-05
5.75218670833605	0.0010721169202173994	0.0010853270000804275	0.0011534439397827977	0.0011680638422481044	0.0012018215346792842	0.001217310761590937	0.001254808022144511	0.0012712750941779806	0.0013709178466911945	0.001389618850399613	0.08434204200606478	0.08478628069876472	-2.628576825765283e-06	-3.481481390796293e-05	-2.662451489294365e-06	-3.5263474981978016e-05
5.786846526889619	0.001072035795879015	0.0010852448757952106	0.0011533567265963858	0.0011679755235235183	0.0012017307043885263	0.0012172187607643712	0.0012547132342205138	0.0012711790627039216	0.0013708144007887426	0.0013895139945049651	0.08434211363160682	0.08478635271411283	-2.612761251897383e-06	-3.481385521947322e-05	-2.6464320498180427e-06	-3.526250328395042e-05
5.821715188285586	0.0010719546720934386	0.0010851627520629345	0.0011532695151646795	0.0011678872065738965	0.0012016398766542759	0.001217126762528982	0.0012546184498038908	0.0012710830347898543	0.0013707109607348962	0.0013894091445590096	0.08434218654710178	0.08478642602643494	-2.5970376603054457e-06	-3.4812853974552915e-05	-2.630505777690556e-06	-3.5261488469190416e-05
5.856793950907131	0.001071873548929014	0.0010850806289526664	0.0011531823055820785	0.0011677988914948	0.0012015490515879944	0.0012170347669977	0.0012545236690260997	0.0012709870105690787	0.0013706075267095642	0.0013893043007444734	0.08434226077585943	0.0847865006591663	-2.5814055107480083e-06	-3.481180983955223e-05	-2.614672125717671e-06	-3.526043019941305e-05
5.892084080719833	0.0010717924264543083	0.0010849985065336956	0.0011530950979435977	0.0011677105783824114	0.0012014582293020204	0.0012169427742843423	0.001254428892019784	0.0012708909901761006	0.0013705040988946048	0.00138919946324607	0.08434233634161001	0.08478657663616714	-2.5658642656342656e-06	-3.4810722470746125e-05	-2.598930549393974e-06	-3.5259328126618916e-05
5.927586851317345	0.0010717113047381342	0.0010849163848755579	0.0011530078923448993	0.001167622267333569	0.0012013674099096085	0.001216850784503655	0.0012543341189188207	0.0012707949737466764	0.0013704006774738929	0.0013890946322505588	0.08434241326851478	0.08478665398172941	-2.550413390100398e-06	-3.4809591515944094e-05	-2.5832805069445075e-06	-3.525818189373253e-05
5.963303543967366	0.0010716301838495465	0.0010848342640480322	0.001152920688882297	0.0011675339584457684	0.0012012765935249347	0.0012167587977713183	0.001254239349858333	0.0012706989614178277	0.0013702972626333397	0.001388989807946774	0.08434249158117221	0.08478673272058684	-2.535052352068551e-06	-3.480841661543388e-05	-2.5677214594149733e-06	-3.525699113601788e-05
5.999235447657878	0.0010715490638578602	0.0010847521441211582	0.0011528334876527804	0.0011674456518171912	0.001201185780263131	0.0012166668142039817	0.0012541445849747262	0.0012706029533278772	0.0013701938545609507	0.001388884990525677	0.08434257130462591	0.0847868128779183	-2.5197806220594865e-06	-3.480719739967775e-05	-2.55225287050867e-06	-3.5255755478968975e-05
6.035383859143656	0.0010714679448326552	0.0010846700251652428	0.0011527462887540292	0.0011673573475467164	0.0012010949702403017	0.0012165748339192795	0.0012540498244057153	0.0012705069496164766	0.0013700904534468628	0.0013887801801803995	0.08434265246437454	0.08478689447936112	-2.504597673282788e-06	-3.48059334896178e-05	-2.5368742066489425e-06	-3.52544745386707e-05
6.071750082993084	0.0010713868268437962	0.001084587907250877	0.001152659092284441	0.0011672690457339484	0.0012010041635735563	0.0012164828570358649	0.0012539550682903605	0.0012704109504246442	0.001369987059483401	0.0013886753771062956	0.08434273508637635	0.0847869775510161	-2.4895029816125736e-06	-3.480462449759192e-05	-2.5215849369271404e-06	-3.5253147921882055e-05
6.108335431635222	0.0010713057099614306	0.0010845057904489367	0.0011525718983431367	0.0011671807464792249	0.001200913360381022	0.0012163908836734234	0.0012538603167690896	0.001270314955894783	0.0013698836728651112	0.0013885705815009795	0.08434281919706217	0.08478706211945573	-2.4744960255840276e-06	-3.480327002680639e-05	-2.5063845331754764e-06	-3.525177522667455e-05
6.145141225407182	0.00107122459425601	0.0010844236748306026	0.0011524847070299904	0.0011670924498836436	0.001200822560781879	0.001216298913952706	0.0012537655699837358	0.0012702189661707257	0.001369780293788817	0.001388465793564381	0.08434290482333996	0.08478714821173643	-2.459576286362175e-06	-3.480186967061427e-05	-2.4912724698594735e-06	-3.525035604098892e-05
6.182168792601758	0.0010711434797982923	0.0010843415604673637	0.001152397518445641	0.0011670041560490779	0.0012007317648963763	0.001216206947995548	0.001253670828077563	0.0012701229813977552	0.0013696769224536616	0.0013883610134987896	0.08434299199260549	0.08478723585540214	-2.4447432476620845e-06	-3.480042301190478e-05	-2.476248224032862e-06	-3.5248889941885686e-05
6.2194194695153895	0.0010710623666593648	0.0010842594474310392	0.0011523103326915233	0.0011669158650782058	0.0012006409728458707	0.0012161149859249076	0.0012535760911953115	0.0012700270017226528	0.0013695735590611687	0.001388256241508914	0.08434308073275111	0.08478732507849703	-2.429996395842543e-06	-3.479892962454656e-05	-2.4613112754277855e-06	-3.52473764974881e-05
6.256894600496366	0.0010709812549106405	0.0010841773357937756	0.0011522231498698732	0.001166827577074515	0.0012005501847528342	0.001216023027864873	0.0012534813594832122	0.001269931027293713	0.0013694702038152741	0.0013881514778019174	0.08434317107217447	0.08478741590957367	-2.4153352199372813e-06	-3.479738907335994e-05	-2.4464611064964337e-06	-3.524581526689885e-05
6.294595537993358	0.0010709001446238787	0.0010840952256280685	0.001152135970083757	0.0011667392921423346	0.0012004594007408952	0.0012159310739407038	0.0012533866330890321	0.0012698350582607892	0.0013693668569223886	0.001388046722587479	0.0843432630397877	0.08478750837770115	-2.400759211377418e-06	-3.47958009104532e-05	-2.431697202102262e-06	-3.524420579609222e-05
6.332523642604218	0.0010708190358711994	0.001084013117006774	0.0011520487934370957	0.0011666510103868573	0.0012003686209348622	0.001215839124278857	0.0012532919121621107	0.0012697390947753293	0.0013692635185914522	0.00138794197607785	0.08434335666502649	0.08478760251247548	-2.3862678642586066e-06	-3.479416467919161e-05	-2.417019049807956e-06	-3.524254762224399e-05
6.370680283125076	0.0010707379287250853	0.0010839310100031138	0.001151961620034676	0.0011665627319141524	0.0012002778454607461	0.0012157471790070068	0.001253197196853383	0.001269643136990402	0.0013691601890339754	0.0013878372384878949	0.08434345197785943	0.08478769834402844	-2.3718606752144017e-06	-3.4792479912448826e-05	-2.4024261397644076e-06	-3.5240840271899554e-05
6.40906683659976	0.0010706568232584025	0.001083848904690695	0.0011518744499821798	0.0011664744568311949	0.0012001870744457936	0.0012156552382540811	0.001253102487315426	0.0012695471850607421	0.0013690568684641023	0.0013877325100351574	0.08434354900879923	0.08478779590303898	-2.357537143378094e-06	-3.4790746131690975e-05	-2.3879179646517368e-06	-3.523908326050207e-05
6.447684688369473	0.0010705757195444074	0.0010837668011435164	0.0011517872833862023	0.0011663861852458832	0.001200096308018512	0.0012155633021502827	0.0012530077837024877	0.0012694512391427783	0.0013689535570986582	0.0013876277909399067	0.08434364778891057	0.08478789522074012	-2.3432967704260788e-06	-3.478896284794808e-05	-2.3734940197174537e-06	-3.5237276092142666e-05
6.486535232122802	0.0010704946176567623	0.0010836846994359852	0.0011517001203542759	0.0011662979172670646	0.0012000055463086997	0.0012154713708271265	0.001252913086170526	0.0012693552993946775	0.0013688502551572116	0.0013875230814252007	0.08434374834982077	0.08478799632893246	-2.329139060534488e-06	-3.47871295612312e-05	-2.359153802714009e-06	-3.5235418259949025e-05
6.525619869945995	0.0010704135176695445	0.0010836025996429257	0.0011516129609948896	0.0011662096530045544	0.0011999147894474727	0.0012153794444174607	0.0012528183948772454	0.001269259365976376	0.001368746962862121	0.0013874183817169374	0.08434385072373193	0.08478809925999199	-2.3150635203601083e-06	-3.478524576017161e-05	-2.3448968139577753e-06	-3.5233509245807815e-05
6.564940012373588	0.0010703324196572632	0.001083520501839597	0.0011515258054175177	0.0011661213925691636	0.0011998240375672982	0.0012152875230555034	0.0012527237099821346	0.0012691634390496226	0.0013686436804386036	0.0013873136920439179	0.08434395494342706	0.08478820404688135	-2.3010696589709917e-06	-3.4783310920882826e-05	-2.330722556181594e-06	-3.5231548518865896e-05
6.604497078439295	0.0010702513236948714	0.001083438406101703	0.0011514386537326395	0.0011660331360727216	0.0011997332908020252	0.001215195606876873	0.0012526290316465074	0.0012690675187780175	0.0013685404081147869	0.001387209012637904	0.08434406104228533	0.08478831072316054	-2.2871569879939074e-06	-3.478132450940308e-05	-2.3166305347169236e-06	-3.522953553800057e-05
6.644292495727218	0.001070170229857774	0.0010833563125054028	0.00115135150605176	0.001165944883628094	0.0011996425492869075	0.001215103696018611	0.0012525343600335334	0.0012689716053270444	0.0013684371461217635	0.001387104343733673	0.08434416905428914	0.08478841932299774	-2.27332502147036e-06	-3.477928597936386e-05	-2.3026202573203647e-06	-3.522746974940483e-05
6.684327700423376	0.0010700891382218497	0.0010832742211273328	0.0011512643624874413	0.0011658566353492173	0.001199551813158645	0.0012150117906192257	0.00125243969530829	0.0012688756988641224	0.001368333894693663	0.0013869996855690896	0.08434427901403872	0.08478852988118073	-2.2595732758132203e-06	-3.477719477154584e-05	-2.2886912341701926e-06	-3.52253505861988e-05
6.724604137367524	0.0010700080488634579	0.0010831921320446115	0.001151177223153321	0.0011657683913511158	0.0011994610825554093	0.0012149198908187162	0.001252345037637793	0.0012687797995586374	0.001368230654067703	0.0013868950383851594	0.08434439095675993	0.08478864243312688	-2.2459012699125452e-06	-3.477505031532213e-05	-2.2748429779721746e-06	-3.522317747056691e-05
6.76512326010531	0.0010699269618594555	0.001083110045334858	0.0011510900881641405	0.00116568015174993	0.001199370357616878	0.0012148279967586066	0.0012522503871910406	0.0012686839075819888	0.001368127424484258	0.0013867904024260954	0.08434450491831678	0.08478875701489635	-2.232308525060983e-06	-3.4772852027492585e-05	-2.2610750038190575e-06	-3.522094981098234e-05
6.805886530940724	0.001069845877287209	0.001083027961076205	0.0011510029576357677	0.0011655919166629414	0.0011992796384842658	0.0012147361085819818	0.0012521557441390553	0.0012685880231076282	0.0013680242061869174	0.0013866857779393823	0.08434462093522377	0.08478887366320158	-2.218794564906937e-06	-3.47705993117009e-05	-2.2473868292200577e-06	-3.5218667003261706e-05
6.846895420988873	0.001069764795224612	0.001082945879347314	0.001150915831685226	0.0011655036862085993	0.0011991889253003618	0.0012146442264335188	0.0012520611086549284	0.0012684921463111075	0.0013679209994225552	0.001386581165175844	0.08434473904465754	0.08478899241542238	-2.2053589154875236e-06	-3.4768291559017506e-05	-2.2337779740973923e-06	-3.521632843014877e-05
6.888151410229076	0.0010696837157500956	0.0010828638002273881	0.0011508287104307177	0.0011654154605065467	0.001199098218209559	0.0012145523504595234	0.0012519664809138593	0.0012683962773701167	0.0013678178044413919	0.0013864765643897055	0.08434485928446799	0.08478911330961353	-2.1920011052060234e-06	-3.476592814713464e-05	-2.220247960758523e-06	-3.521393346103685e-05
6.92965598755826	0.0010696026389426475	0.00108278172379619	0.0011507415939916532	0.0011653272396776482	0.0011990075173578924	0.001214460480807963	0.0012518718610932031	0.0012683004164645347	0.0013677146214970653	0.0013863719758386674	0.08434498169319107	0.08478923638452188	-2.1787206648162666e-06	-3.476350844089371e-05	-2.206796313929116e-06	-3.5211481452440685e-05
6.971410650844719	0.001069521564881821	0.001082699650134051	0.0011506544824886734	0.001165239023844015	0.00119891682289307	0.0012143686176285013	0.0012517772493725108	0.0012682045637764667	0.0013676114508466921	0.0013862673997839677	0.08434510631006169	0.08478936167959403	-2.165517127377531e-06	-3.4761031790619956e-05	-2.1934225606333457e-06	-3.520897174580373e-05
7.01341690698215	0.0010694404936477588	0.0010826175793218968	0.0011505673760436861	0.0011651508131290378	0.0011988261349645168	0.0012142767610725416	0.0012516826459335825	0.0012681087194903028	0.0013675082927509473	0.0013861628364904622	0.08434523317502518	0.08478948923499512	-2.1523900282562763e-06	-3.475849753292737e-05	-2.18012623023206e-06	-3.520640366871941e-05
7.055676271944047	0.0010693594253212012	0.0010825355114412523	0.0011504802747798854	0.0011650626076574115	0.0011987354537234024	0.0012141849112932567	0.0012515880509605057	0.0012680128837927525	0.001367405147474125	0.0013860582862266866	0.0843453623287511	0.08478961909161455	-2.1393389052232897e-06	-3.4755904991801145e-05	-2.1669068545320663e-06	-3.5203776536096854e-05
7.098190270838397	0.0010692783599835017	0.0010824534465742614	0.001150393178821782	0.0011649744075551605	0.0011986447793226787	0.0012140930684456242	0.0012514934646397045	0.0012679170568728956	0.0013673020152842126	0.0013859537492649308	0.08434549381264692	0.08478975129108537	-2.1263632982351094e-06	-3.475325347532254e-05	-2.1537639675640874e-06	-3.5201089646857975e-05
7.1409604379627405	0.001069197297716649	0.001082371384803706	0.0011503060882952366	0.001164886212949677	0.001198554111917126	0.0012140012326864755	0.0012513988871599917	0.001267821238922237	0.0013671988964529679	0.0013858492258813195	0.08434562766887	0.08478988587579442	-2.1134627495381086e-06	-3.475054227719543e-05	-2.1406971056642937e-06	-3.5198342285158724e-05
7.183988316859528	0.001069116238603278	0.0010822893262130181	0.0011502190033274848	0.001164798023969744	0.001198463451663382	0.0012139094041745235	0.0012513043187126116	0.0012677254301347494	0.0013670957912559887	0.0013857447163558815	0.08434576394034173	0.08479002288889713	-2.1006368036962514e-06	-3.474777067707935e-05	-2.127705807531549e-06	-3.5195533721193994e-05
7.227275460371831	0.0010690351827266876	0.001082207270886299	0.0011501319240471693	0.0011647098407455679	0.0011983727987199852	0.0012138175830704073	0.0012512097594912948	0.001267629630706926	0.0013669926999727907	0.0013856402209726278	0.08434590267076283	0.08479016237433129	-2.0878850074679267e-06	-3.4744937938840925e-05	-2.1147896140608774e-06	-3.519266320856085e-05
7.270823430699384	0.0010689541301708593	0.0010821252189083359	0.0011500448505843705	0.00116462166340881	0.0011982821532474147	0.0012137257695367348	0.001251115209692305	0.0012675338408378335	0.0013668896228868843	0.0013855357400196328	0.0843460439046246	0.08479030437683122	-2.0752069098701337e-06	-3.4742043311081217e-05	-2.1019480684371372e-06	-3.518972998589609e-05
7.31463379945495	0.001068873081020471	0.0010820431703646176	0.0011499577830706364	0.001164533492092617	0.0011981915154081295	0.001213633963738118	0.0012510206695144923	0.00126743806072916	0.0013667865602858518	0.0013854312737891093	0.08434618768722604	0.08479044894194156	-2.0626020621264396e-06	-3.4739086026996935e-05	-2.0891807161211445e-06	-3.518673327626565e-05
7.358708147721062	0.0010687920353609185	0.0010819611253413543	0.0011498707216390167	0.001164445326931654	0.0011981008853666104	0.0012135421658412185	0.0012509261391593465	0.0012673422905852738	0.0013666835124614301	0.0013853268225774951	0.08434633406468733	0.08479059611603398	-2.050070017673919e-06	-3.47360653036588e-05	-2.076487104783753e-06	-3.5183672286193124e-05
7.403048066107065	0.0010687109932783286	0.0010818790839254935	0.0011497836664240914	0.0011643571680621354	0.0011980102632894014	0.0012134503760147888	0.0012508316188310465	0.0012672465306132713	0.0013665804797095868	0.001385222386685529	0.08434648308396431	0.08479074594631958	-2.037610332197848e-06	-3.4732980342983e-05	-2.0638667843526914e-06	-3.5180546206659e-05
7.447655154806527	0.0010686299548595775	0.0010817970462047362	0.001149696617562003	0.0011642690156218568	0.0011979196493451475	0.0012133585944297122	0.0012507371087365146	0.0012671507810230337	0.0013664774623306031	0.0013851179664183364	0.08434663479286461	0.08479089848086674	-2.025222563487722e-06	-3.472983032909438e-05	-2.0513193069327668e-06	-3.5177354211018974e-05
7.49253102365499	0.001068548920192315	0.0010817150122675616	0.0011496095751904977	0.0011641808697502355	0.0011978290437046502	0.001213266821259054	0.0012506426090854793	0.001267055042027287	0.0013663744606291668	0.0013850135620855205	0.08434678924006238	0.08479105376861376	-2.012906271458073e-06	-3.4726614429020364e-05	-2.0388442267624957e-06	-3.517409545539252e-05
7.537677292188054	0.0010684678893649775	0.0010816329822032412	0.0011495225394489513	0.0011640927305883388	0.0011977384465409009	0.0012131750566781014	0.0012505481200905232	0.0012669593138416562	0.0013662714749144477	0.0013849091740012448	0.08434694647511434	0.08479121185938761	-2.0006610183236767e-06	-3.4723331794828116e-05	-2.026441100382373e-06	-3.5170769079884145e-05
7.583095589699846	0.0010683868624668052	0.0010815509561018558	0.0011494355104784033	0.0011640045982789164	0.0011976478580291254	0.0012130833008644065	0.0012504536419671401	0.0012668635966847186	0.0013661685055001858	0.0013848048024843167	0.08434710654847609	0.08479137280391873	-1.9884863683532206e-06	-3.471998156029388e-05	-2.0141094864527254e-06	-3.5167374206862556e-05
7.628787555301809	0.0010683058395878652	0.0010814689340543184	0.0011493484884215967	0.0011639164729664426	0.0011975572783468353	0.0012129915539978357	0.0012503591749337968	0.001266767890778068	0.0013660655527047833	0.0013847004478582845	0.08434726951151765	0.08479153665385623	-1.976381887914408e-06	-3.471656284073643e-05	-2.001848945748508e-06	-3.51639099400447e-05
7.674754837981857	0.0010682248208190711	0.0010813869161523941	0.001149261473423012	0.0011638283547971496	0.0011974667076738727	0.0012128998162606185	0.0012502647192119923	0.0012666721963463755	0.0013659626168513945	0.001384596110451528	0.0843474354165414	0.08479170346178672	-1.9643471455103867e-06	-3.471307473409957e-05	-1.9896590412009363e-06	-3.516037536513417e-05
7.720999096663877	0.0010681438062522005	0.0010813049024887176	0.001149174465628902	0.0011637402439190624	0.0011973761461924555	0.0012128080878373913	0.0012501702750263143	0.0012665765136174467	0.0013658596982680155	0.0013844917905973498	0.08434760431679687	0.08479187328125092	-1.9523817117589326e-06	-3.4709516320508005e-05	-1.9775393378714673e-06	-3.5156769549626876e-05
7.767522000267617	0.0010680627959799168	0.0010812228931568158	0.0011490874651873305	0.0011636521404820397	0.0011972855940872264	0.0012127163689152499	0.0012500758426045044	0.0012664808428222859	0.0013657567972875794	0.0013843874886340713	0.08434777626650082	0.08479204616675899	-1.94048515932653e-06	-3.470588666082408e-05	-1.9654894029396547e-06	-3.515309154222823e-05
7.814325227768903	0.001067981790095788	0.0010811408882511265	0.0011490004722482094	0.0011635640446378082	0.0011971950515453035	0.0012126246596837944	0.0012499814221775163	0.001266385184195158	0.0013656539142480487	0.0013842832049051278	0.08434795132085099	0.08479222217381058	-1.928657063004699e-06	-3.470218479809106e-05	-1.9535088056805983e-06	-3.51493403727976e-05
7.861410468260233	0.0010679007886943074	0.0010810588878670184	0.0011489134869633333	0.0011634759565400017	0.0011971045187563229	0.0012125329603351826	0.0012498870139795808	0.0012662895379736525	0.0013655510494925125	0.0013841789397591665	0.0843481295360487	0.08479240135891221	-1.916896999605913e-06	-3.469840975522942e-05	-1.941597117444127e-06	-3.514551505112706e-05
7.908779421011744	0.0010678197918709185	0.0010809768921008168	0.0011488265094864252	0.0011633878763442043	0.0011970139959125007	0.0012124412710641818	0.0012497926182482722	0.0012661939043987515	0.0013654482033692889	0.0013840746935501508	0.08434831096931256	0.08479258377959409	-1.9052045479323737e-06	-3.4694560535036834e-05	-1.929753911633983e-06	-3.5141614567330004e-05
7.956433795532517	0.0010677387997220327	0.0010808949010498224	0.0011487395399731714	0.0011632998042079867	0.0011969234832086768	0.0012123495920682193	0.0012496982352245732	0.0012660982837148945	0.0013653453762320215	0.0013839704666374578	0.08434849567890063	0.08479276949443085	-1.8935792889217262e-06	-3.46906361222421e-05	-1.917978763744249e-06	-3.5137637891757834e-05
8.004375311632296	0.0010676578123450494	0.0010808129148123305	0.0011486525785812602	0.0011632117402909454	0.001196832980842365	0.001212257923547435	0.0012496038651529354	0.001266002676170042	0.0013652425684397788	0.0013838662593859809	0.08434868372412567	0.08479295856305819	-1.8820208054545068e-06	-3.468663547964712e-05	-1.9062712512622065e-06	-3.5133583973362414e-05
8.052605699483543	0.0010675768298383874	0.0010807309334876622	0.00114856562547043	0.001163123684754752	0.0011967424890138168	0.0012121662657047403	0.0012495095082813595	0.0012659070820157565	0.001365139780357167	0.001383762072166243	0.08434887516537737	0.0847931510461952	-1.8705286824183265e-06	-3.468255755018079e-05	-1.8946309537463957e-06	-3.5129451741305884e-05
8.101126699683881	0.0010674958523014945	0.0010806489571761747	0.001148478680802501	0.0011630356377631836	0.0011966520079260622	0.0012120746187458632	0.0012494151648614516	0.0012658115015072556	0.0013650370123544234	0.0013836579053544918	0.08434907006414107	0.08479334700566078	-1.8591025067390965e-06	-3.4678401256232894e-05	-1.8830574527745753e-06	-3.512524010329532e-05
8.149940063318896	0.0010674148798348803	0.0010805669859792959	0.0011483917447414251	0.0011629475994821756	0.0011965615377849757	0.0012119829828794145	0.0012493208351485006	0.0012657159349034979	0.001364934264807533	0.0013835537593328195	0.0843492684830161	0.08479354650439605	-1.8477418672387808e-06	-3.4674165497711185e-05	-1.8715503318604554e-06	-3.5120947944472514e-05
8.199047552025359	0.0010673339125401376	0.0010804850199995417	0.0011483048174533276	0.0011628595700798607	0.0011964710787993275	0.0012118913583169394	0.001249226519401551	0.001265620382467248	0.0013648315380983364	0.0013834496344892694	0.08434947048573836	0.08479374960648316	-1.8364463547498877e-06	-3.46698491534847e-05	-1.8601091765491073e-06	-3.51165741285242e-05
8.248450938054788	0.0010672529505199643	0.0010804030593405437	0.0011482178991065494	0.0011627715497266157	0.001196380631180842	0.0012117997452729778	0.0012491322178834717	0.0012655248444651546	0.001364728832614639	0.0013833455312179512	0.08434967613719947	0.08479395637716688	-1.8252155620304689e-06	-3.466545108035679e-05	-1.8487335743545136e-06	-3.511211749726573e-05
8.298152004337403	0.0010671719938781877	0.0010803211041070689	0.0011481309898716912	0.0011626835385951026	0.0011962901951442545	0.0012117081439651186	0.0012490379308610312	0.0012654293211678206	0.0013646261487503249	0.0013832414499191524	0.08434988550346866	0.08479416688287583	-1.8140490838178952e-06	-3.466097011289859e-05	-1.8374231147803843e-06	-3.510757686969734e-05
8.348152544546481	0.001067091042719789	0.0010802391544050469	0.0011480440899216595	0.001162595536860317	0.0011961997709073707	0.0012116165546140643	0.0012489436586049715	0.001265333812849883	0.0013645234869054698	0.0013831373909994574	0.08435009865181232	0.0847943811912435	-1.8029465167091613e-06	-3.465640506222778e-05	-1.8261773891969924e-06	-3.510295104053318e-05
8.398454363163072	0.0010670100971509318	0.0010801572103415983	0.0011479571994317164	0.0011625075446996382	0.0011961093586911296	0.0012115249774436922	0.001248849401390092	0.001265238319790093	0.0013644208474864665	0.0013830333548718711	0.08435031565071877	0.08479459937112968	-1.7919074592285394e-06	-3.465175471628612e-05	-1.8149959909643382e-06	-3.5098238781866575e-05
8.449059275541144	0.0010669291572789836	0.0010800752720250553	0.0011478703185795198	0.0011624195622928703	0.0011960189587196612	0.0012114334126811128	0.0012487551594953178	0.0012651428422713906	0.0013643182309061347	0.0013829293419559332	0.08435053656991799	0.08479482149264464	-1.7809315118032937e-06	-3.464701783961743e-05	-1.803878515338475e-06	-3.5093438841588e-05
8.49996910797308	0.0010668482232125429	0.0010799933395649912	0.0011477834475451772	0.0011623315898222951	0.0011959285712203511	0.0012113418605567367	0.0012486609332037866	0.0012650473805809876	0.001364215637583849	0.0013828253526778475	0.08435076148040496	0.08479504762716937	-1.7700182767289852e-06	-3.464219317253492e-05	-1.7928245594819175e-06	-3.508854994294097e-05
8.551185697755594	0.0010667672950614654	0.001079911413072244	0.001147696586511291	0.0011622436274727195	0.0011958381964239026	0.001211250321304336	0.0012485667228029252	0.0012649519350104498	0.0013641130679456599	0.0013827213874706037	0.08435099045446236	0.08479527784738065	-1.7591673581555944e-06	-3.4637279430344003e-05	-1.781833722444559e-06	-3.508357078438329e-05
8.602710893256043	0.001066686372936894	0.0010798294926589482	0.001147609735663011	0.001162155675431528	0.0011957478345644046	0.0012111587951611131	0.0012484725285845377	0.001264856505855782	0.0013640105224244233	0.0013826174467741115	0.08435122356568582	0.08479551222727344	-1.7483783621066035e-06	-3.463227530409174e-05	-1.7709056051515293e-06	-3.50785000392817e-05
8.654546553979111	0.001066605456951279	0.0010797475784385558	0.0011475228951880795	0.001162067733888728	0.00119565748587939	0.0012110672823677626	0.0012483783508448795	0.0012647610934175076	0.0013639080014599214	0.0013825135310353205	0.08435146088900382	0.0847957508421856	-1.7376508964547094e-06	-3.462717945948435e-05	-1.7600398104014592e-06	-3.507333635510701e-05
8.706694550633951	0.0010665245472184128	0.0010796656705258703	0.0011474360652768882	0.0011619798030370096	0.001195567150609911	0.001210975783168544	0.0012482841898847528	0.0012646656980007632	0.0013638055054990014	0.001382409640708365	0.08435170250070649	0.08479599376882153	-1.726984570850701e-06	-3.46219905354439e-05	-1.7492359428213783e-06	-3.506807835293446e-05
8.759156765201672	0.0010664436438534543	0.0010795837690370713	0.0011473492461225277	0.0011618918830717919	0.0011954768290006021	0.0012108842978113474	0.0012481900460095878	0.0012645703199153791	0.0013637030349957044	0.0013823057762546913	0.08435194847846714	0.08479624108527692	-1.7163789967911125e-06	-3.4616707145218584e-05	-1.7384936088857966e-06	-3.5062724627499264e-05
8.811935091003267	0.0010663627469729602	0.001079501874089745	0.001147262437920842	0.0011618039741912803	0.0011953865212997513	0.0012107928265477652	0.0012480959195295344	0.0012644749594759761	0.0013636005904114022	0.0013822019381431981	0.08435219890136919	0.08479649287106637	-1.705833787552305e-06	-3.4611327875078146e-05	-1.7278124168785408e-06	-3.5057273745919826e-05
8.865031432767935	0.0010662818566949108	0.0010794199858029144	0.0011471756408704796	0.0011617160765965198	0.0011952962277593702	0.0012107013696331633	0.0012480018107595477	0.0012643796170020503	0.0013634981722149327	0.0013820981268503763	0.08435245384993037	0.08479674920714513	-1.6953485582234251e-06	-3.460585128442495e-05	-1.7171919769135707e-06	-3.50517242484194e-05
8.918447706701835	0.001066200973138741	0.0010793381042970645	0.0011470888551729503	0.001161628190491449	0.0011952059486352638	0.001210609927326752	0.0012479077200194817	0.0012642842928180685	0.0013633957808827412	0.0013819943428604472	0.08435271340612932	0.08479701017593905	-1.6849229256144654e-06	-3.4600275904100863e-05	-1.7066319008430392e-06	-3.504607464591136e-05
8.972185840557227	0.001066120096425375	0.0010792562296941823	0.0011470020810326856	0.0011615403160829638	0.0011951156841871096	0.001210518499891667	0.0012478136476341884	0.0012641889872535674	0.0013632934168990268	0.001381890586665519	0.08435297765343323	0.08479727586136843	-1.674556508332592e-06	-3.459460023721994e-05	-1.6961318023544364e-06	-3.5040323421581254e-05
9.02624777370205	0.0010660392266772498	0.0010791743621177776	0.0011469153186570871	0.001161452453580965	0.0011950254346785236	0.0012104270875950333	0.0012477195939336028	0.0012640937006432424	0.0013631910807558824	0.0013817868587657218	0.08435324667682347	0.08479754634887815	-1.6642489267231636e-06	-3.45888227583635e-05	-1.6856912969029358e-06	-3.5034469029943116e-05
9.080635457189915	0.0010659583640183507	0.0010790925016929199	0.0011468285682565897	0.0011613646031984237	0.0011949352003771427	0.001210335690708051	0.0012476255592528448	0.0012639984333270488	0.0013630887729534442	0.0013816831596693633	0.08435352056282366	0.08479782172546191	-1.6539998028506503e-06	-3.458294191246991e-05	-1.6753100016593525e-06	-3.502850989475781e-05
9.135350853830497	0.0010658775085742411	0.0010790106485462682	0.0011467418300447193	0.001161276765151438	0.001194844981554697	0.0012102443095060697	0.0012475315439323166	0.0012639031856503018	0.0013629864940000412	0.0013815794898930827	0.08435379939952768	0.08479810207969343	-1.643808760503837e-06	-3.4576956114973356e-05	-1.6649875355396332e-06	-3.502244441008773e-05
9.190395938260405	0.0010657966604720986	0.0010789288028061072	0.0011466551042381555	0.0011611889396592973	0.001194754778487092	0.0012101529442686695	0.001247437548317805	0.00126380795796378	0.0013628842444123547	0.0013814758499620056	0.08435408327662797	0.08479838750175361	-1.6336754251437824e-06	-3.457086375022178e-05	-1.6547235191927134e-06	-3.50162709390478e-05
9.245772697014415	0.001065715819840744	0.0010788469646023778	0.0011465683910567887	0.0011611011269445405	0.001194664591454488	0.001210061595279741	0.0012473435727605802	0.0012637127506238252	0.001362782024715566	0.0013813722404099028	0.08435437228544551	0.08479867808345992	-1.6235994239697377e-06	-3.456466317300344e-05	-1.6445175749797009e-06	-3.50099878141108e-05
9.301483128597186	0.0010656349868106744	0.001078765134066708	0.0011464816907237822	0.0011610133272330183	0.0011945744207413754	0.0012099702628275656	0.001247249617617498	0.0012636175639924472	0.0013626798354435174	0.0013812686617793483	0.08435466651895765	0.0847989739182964	-1.6135803858358805e-06	-3.4558352705826856e-05	-1.6343693269582626e-06	-3.500359333516445e-05
9.357529243555355	0.0010655541615141025	0.0010786833113324555	0.001146395003465641	0.0011609255407539626	0.0011944842666366674	0.0012098789472049047	0.001247155683251113	0.0012635223984374371	0.00136257767713888	0.0013811651146218924	0.08435496607183092	0.0847992751014443	-1.603617941204477e-06	-3.455193063875428e-05	-1.6242784008444616e-06	-3.499708576992777e-05
9.413913064550128	0.0010654733440849866	0.0010786014965347345	0.0011463083295122716	0.0011608377677400472	0.001194394129433777	0.0012097876487090792	0.0012470617700297787	0.001263427254332469	0.0013624755503533104	0.0013810615994982191	0.08435527104044876	0.08479958172981136	-1.593711722298538e-06	-3.454539523103928e-05	-1.6142444240821452e-06	-3.499046335392331e-05
9.47063662643026	0.0010653925346590645	0.001078519689810453	0.0011462216690970447	0.0011607500084274518	0.0011943040094307003	0.0012096963676420573	0.0012469678783277554	0.0012633321320572124	0.0013623734556476193	0.0013809581169783188	0.08435558152294435	0.08479989390206565	-1.5838613628867126e-06	-3.4538744707351965e-05	-1.6042670257145758e-06	-3.498372428811791e-05
9.527701976305488	0.0010653117333738963	0.001078437891298354	0.0011461350224568699	0.0011606622630559369	0.001194213906930114	0.0012096051043105473	0.0012468740085253306	0.0012632370319974496	0.0013622713935919476	0.0013808546676416684	0.08435589761923286	0.08480021171866535	-1.5740664983665553e-06	-3.453197725877821e-05	-1.5943458364260643e-06	-3.497686673931133e-05
9.585111173620431	0.001065230940368894	0.0010783561011390463	0.0011460483898322578	0.0011605745318689074	0.0011941238222394537	0.0012095138590260826	0.0012467801610089248	0.0012631419545451879	0.0013621693647659352	0.0013807512520774	0.08435621943104285	0.08480053528189352	-1.5643267657905469e-06	-3.452509104293067e-05	-1.5844804885836034e-06	-3.496988884066354e-05
9.642866290228868	0.001065150155785361	0.0010782743194750449	0.0011459617714673896	0.0011604868151134811	0.0011940337556710088	0.0012094226321051132	0.001246686336171207	0.001263046900098772	0.0013620673697588967	0.0013806478708844815	0.0843565470619493	0.08480086469588843	-1.5546418037463983e-06	-3.451808418156177e-05	-1.574670616113702e-06	-3.496278868872493e-05
9.700969410468568	0.0010650693797665332	0.0010781925464508095	0.001145875167610191	0.0011603991130405668	0.001193943707542016	0.0012093314238691044	0.001246592534411218	0.0012629518690630132	0.0013619654091700077	0.0013805445246719056	0.08435688061740773	0.08480120006667954	-1.5450112524403176e-06	-3.4510954761424184e-05	-1.5649158545578967e-06	-3.4955564344490986e-05
9.75942263123647	0.0010649886124576118	0.001078110782212781	0.0011457885785123988	0.001160311425904929	0.0011938536781747478	0.001209240234644624	0.0012464987561344825	0.001262856861849301	0.0013618634836084806	0.0013804412140588686	0.0843572202047883	0.08480154150222144	-1.5354347536692542e-06	-3.45037008335769e-05	-1.5552158410814254e-06	-3.494821383287494e-05
9.818228062064373	0.0010649078540058044	0.0010780290269094214	0.0011457020044296348	0.0011602237539652632	0.0011937636678966107	0.001209149064763443	0.0012464050017531327	0.001262761878875729	0.0013617615936937512	0.0013803379396749604	0.08435756593341019	0.08480188911242821	-1.5259119506977337e-06	-3.4496320410720704e-05	-1.5455702143465921e-06	-3.494073514015428e-05
9.877387825195074	0.0010648271045603712	0.0010779472806912594	0.001145615445621488	0.001160136097484279	0.0011936736770402467	0.001209057914562637	0.0012463112716860408	0.001262666920567228	0.001361659740055681	0.0013802347021603675	0.08435791791457727	0.08480224300920967	-1.5164424884105132e-06	-3.448881146950189e-05	-1.5359786146498106e-06	-3.4933126216024624e-05
9.936904055658934	0.0010647463642726519	0.0010778655437109206	0.0011455289023515744	0.001160048456728762	0.0011935837059436198	0.0012089667843846752	0.0012462175663589283	0.0012625719873556804	0.0013615579233347292	0.0013801315021660526	0.08435827626161482	0.08480260330650823	-1.50702601319809e-06	-3.448117194843059e-05	-1.526440683807112e-06	-3.492538497101849e-05
9.996778901350961	0.0010646656332961224	0.0010777838161231802	0.001145442374887629	0.0011599608319696664	0.0011934937549501294	0.0012088756745775363	0.0012461238862045106	0.0012624770796800637	0.0013614561441821688	0.0013800283403539713	0.08435864108990555	0.08480297012033391	-1.4976621729393541e-06	-3.447339974602115e-05	-1.5169560651367986e-06	-3.491750927556159e-05
10.05701452310831	0.0010645849117864243	0.001077702098084997	0.0011453558635015754	0.001159873223482183	0.001193403824408705	0.0012087845854948016	0.0012460302316626174	0.001262382197986572	0.0013613544032602754	0.0013799252173972633	0.08435901251692662	0.0848033435688033	-1.4883506170189353e-06	-3.446549272193011e-05	-1.5075244035062801e-06	-3.4909496960999764e-05
10.117613094788254	0.0010645041999014174	0.0010776203897555634	0.00114526936846961	0.0011597856315458267	0.0011933139146739135	0.0012086935174957655	0.0012459366031803316	0.001262287342728761	0.001361252701242538	0.001379822133980468	0.08435939066228859	0.08480372377217894	-1.4790909963393467e-06	-3.445744869612355e-05	-1.4981453453008498e-06	-3.490134581793369e-05
10.178576803346665	0.0010644234978012136	0.001077538691296341	0.0011451828900722759	0.0011596980564445131	0.0011932240261060606	0.001208602470945538	0.0012458430012121187	0.001262192514367675	0.001361151038813858	0.0013797190907997268	0.0843597756477756	0.08480411085290633	-1.4698829632585342e-06	-3.4449265447239474e-05	-1.4888185383785807e-06	-3.489305359508088e-05
10.239907848916916	0.001064342805648229	0.0010774570028711126	0.0011450964285945546	0.001159610498466647	0.001193134159071304	0.0012085114462151607	0.001245749426219969	0.0012620977133719952	0.001361049416670769	0.0013796160885630074	0.08436016759738017	0.08480450493565415	-1.4607261715517128e-06	-3.444094071147763e-05	-1.4795436320408362e-06	-3.4884617998609535e-05
10.301608444889292	0.001064262123607226	0.0010773753246460251	0.001145009984325944	0.001159522957905204	0.0011930443139417618	0.001208420443681713	0.0012456558786735387	0.0012620029402181778	0.0013609478355216488	0.0013795131279903162	0.08436056663734923	0.08480490614735581	-1.4516202764824904e-06	-3.443247218323786e-05	-1.4703202770981888e-06	-3.4876036691972034e-05
10.363680817990868	0.0010641814518453593	0.0010772936567896346	0.0011449235575605463	0.0011594354350578182	0.0011929544910956223	0.0012083294637284282	0.001245562359050289	0.0012619081953906	0.001360846296086937	0.0013794102098139236	0.08436097289622087	0.08480531461724948	-1.4425649347456215e-06	-3.442385751428745e-05	-1.461148125799297e-06	-3.486730729543308e-05
10.426127208365882	0.0010641007905322199	0.001077211999472953	0.0011448371485971508	0.0011593479302268684	0.0011928646909172564	0.0012082385067448036	0.0012454688678356321	0.001261813479381705	0.0013607447990993578	0.0013793073347785861	0.08436138650486869	0.08480573047692037	-1.4335598044496606e-06	-3.4415094311707195e-05	-1.4520268318395785e-06	-3.485842738415457e-05
10.488949869656532	0.0010640201398398879	0.001077130352869498	0.0011447507577393285	0.0011592604437195707	0.0011927749137973388	0.0012081475731267242	0.0012453754055230816	0.0012617187926921565	0.0013606433453041493	0.0013792045036417843	0.0843618075965421	0.08480615386034368	-1.42460454509441e-06	-3.4406180138168985e-05	-1.4429560503039646e-06	-3.484939448797353e-05
10.552151069084381	0.0010639394999429738	0.0010770487171553392	0.0011446643852955156	0.001159172975848065	0.0011926851601329587	0.0012080566632765776	0.001245281972614399	0.0012616241358309865	0.0013605419354592906	0.0013791017171739495	0.08436223630691154	0.08480658490392827	-1.4156988175518387e-06	-3.439711250999289e-05	-1.4339354376894514e-06	-3.4840206090236414e-05
10.615733087532126	0.0010638588710186775	0.0010769670925091519	0.0011445780315791142	0.0011590855269295159	0.0011925954303277498	0.0012079657776033804	0.0012451885696197543	0.0012615295093157573	0.0013604405703357449	0.0013789989761587129	0.08436267277411108	0.08480702374655974	-1.406842284107715e-06	-3.438788889800759e-05	-1.4249646519068349e-06	-3.483085962779908e-05
10.679698219625935	0.0010637782532468276	0.001076885479112262	0.0011444916969085752	0.0011589980972861976	0.0011925057247919992	0.0012078749165228947	0.001245095197057873	0.0012614349136727127	0.0013603392507176885	0.001378896281393138	0.08436311713878383	0.08480747052964685	-1.3980346084008916e-06	-3.437850672594056e-05	-1.4160433522477506e-06	-3.482135248983331e-05
10.744048773818252	0.0010636976468099391	0.001076803877148701	0.0011444053816075008	0.001158910687245596	0.0011924160439427832	0.00120778408045776	0.0012450018554562019	0.0012613403494369441	0.0013602379774027625	0.0013787936336879761	0.08436356954412806	0.08480792539716746	-1.3892754553972847e-06	-3.436896336883599e-05	-1.4071711993569186e-06	-3.481168201649454e-05
10.808787072471103	0.0010636170518932616	0.0010767222868052553	0.0011443190860047356	0.0011588232971405032	0.001192326388204086	0.0012076932698376174	0.0012449085453510645	0.0012612458171525505	0.0013601367512023146	0.0013786910338679135	0.08436403013594242	0.0848083884957136	-1.3805644914505893e-06	-3.435925615363766e-05	-1.3983478552408168e-06	-3.4801845498561024e-05
10.87391545193992	0.0010635364686848341	0.0010766407082715224	0.0011442328104344698	0.0011587359273091198	0.0011922367580069315	0.0012076024850992437	0.001244815267287832	0.0012611513173728097	0.001360035572941658	0.0013785884827718325	0.08436449906267489	0.08480885997454135	-1.371901384160032e-06	-3.434938235641338e-05	-1.3895729832225784e-06	-3.479184017593506e-05
10.93943626265785	0.001063455897375539	0.0010765591417399635	0.0011441465552363376	0.001158648578095156	0.0011921471537895178	0.0012075117266866816	0.0012447220218210887	0.0012610568506603468	0.0013599344434603252	0.0013784859812530708	0.08436497647547	0.08480933998561759	-1.3632858024640454e-06	-3.4339339202882346e-05	-1.3808462479558692e-06	-3.478166323714338e-05
11.00535186922059	0.0010633753381591555	0.0010764775874059595	0.00114406032075552	0.0011585612498479342	0.0011920575759973447	0.0012074209950513782	0.0012446288095148011	0.0012609624175873079	0.0013598333636123316	0.00137838353017969	0.08436546252821701	0.08480982868366989	-1.3547174166333303e-06	-3.432912386794329e-05	-1.3721673154335617e-06	-3.47713118192261e-05
11.071664650471687	0.0010632947912324136	0.0010763960454678622	0.0011439741073428435	0.00115847394292249	0.0011919680250833515	0.001207330290652315	0.0012445356309424916	0.0012608680187355312	0.0013597323342664374	0.0013782811304347393	0.08436595737760338	0.08481032622623767	-1.3461958981667715e-06	-3.431873347342629e-05	-1.363535852925285e-06	-3.476078300562735e-05
11.138376999588447	0.001063214256795054	0.0010763145161270592	0.0011438879153548942	0.0011583866576796874	0.0011918785015080568	0.001207239613956158	0.0012444424866874175	0.001260773654696735	0.001359631356306426	0.001378178782916542	0.08436646118316074	0.08481083277372131	-1.337720919848684e-06	-3.430816508739887e-05	-1.3549515289600772e-06	-3.475007382505724e-05
11.205491324168262	0.001063133735049883	0.0010762329995880253	0.0011438017451541184	0.0011582993944863203	0.001191789005739698	0.0012071489654373925	0.0012443493773427491	0.001260679326072694	0.0013595304306313746	0.0013780764885389684	0.08436697410732084	0.08481134848943671	-1.3292921557158527e-06	-3.42974157239162e-05	-1.3464140133697539e-06	-3.4739181251713935e-05
11.273010046315514	0.0010630532262028325	0.0010761514960583845	0.0011437155971089352	0.0011582121537152274	0.0011916995382543745	0.001207058345578473	0.0012442563035117544	0.0012605850334754282	0.0013594295581559391	0.001377974248231725	0.08436749631546656	0.08481187353966671	-1.3209092810471251e-06	-3.428648234163334e-05	-1.3379229772264578e-06	-3.4728102203507305e-05
11.340935602728974	0.001062972730463018	0.0010760700057489683	0.0011436294715938473	0.0011581249357454015	0.0011916100995361936	0.0012069677548699673	0.0012441632658079832	0.001260490777527389	0.001359328739810638	0.0013778720629406438	0.08436802797598508	0.08481240809371574	-1.3125719723425938e-06	-3.427536184286151e-05	-1.3294780928339855e-06	-3.471683354100419e-05
11.409270444789758	0.0010628922480428007	0.001075988528873879	0.0011435433689895537	0.0011580377409621087	0.0011915206900774183	0.0012068771938107113	0.00124407026485546	0.001260396558861655	0.0013592279765421453	0.0013777699336279825	0.08436856926032447	0.08481295232396321	-1.3042799073010453e-06	-3.426405107195829e-05	-1.3210790337347261e-06	-3.470537206679003e-05
11.478017038649782	0.0010628117791578492	0.0010759070656505506	0.0011434572896830669	0.001157950569757001	0.0011914313103786216	0.001206786662907957	0.0012439773012888748	0.0012603023781221287	0.0013591272693135878	0.001377667861272722	0.08436912034304682	0.08481350640592407	-1.2960327648268988e-06	-3.425254681529988e-05	-1.3127254746749667e-06	-3.469371452419212e-05
11.547177865320764	0.0010627313240272006	0.0010758256162998114	0.0011433712340678285	0.0011578634225282382	0.0011913419609488358	0.0012066961626775335	0.0012438843757537827	0.0012602082359637321	0.0013590266191048463	0.0013775658468708747	0.08436968140188836	0.0848140705182997	-1.2878302250250023e-06	-3.424084580014308e-05	-1.3044170915996883e-06	-3.468185759608611e-05
11.616755420763786	0.0010626508828733261	0.0010757441810459489	0.001143285202543829	0.001157776299680606	0.0011912526423057106	0.0012066056936440015	0.0012437914889068	0.001260114133052613	0.001358926026912862	0.0013774638914357995	0.08437025261781388	0.084814644843041	-1.2796719691381825e-06	-3.422894469232163e-05	-1.2961535616543007e-06	-3.4669797904507416e-05
11.686752215979308	0.001062570455922195	0.0010756627601167755	0.0011431991955177306	0.0011576892016256423	0.0011911633549756754	0.0012065152563408158	0.0012436986414158123	0.0012600200700663515	0.001358825493751954	0.0013773619959985162	0.0843708341750775	0.08481522956540453	-1.2715576795611222e-06	-3.4216840096079615e-05	-1.2879345631065797e-06	-3.4657532007847935e-05
11.75717077709787	0.0010624900434033442	0.0010755813537436988	0.0011431132134029937	0.0011576021287817634	0.0011910740994941003	0.001206424851310496	0.001243605833960183	0.001259926047694174	0.0013587250206541371	0.0013772601616080387	0.08437142626128204	0.08481582487401503	-1.2634870398733206e-06	-3.420452855384948e-05	-1.2797597754334034e-06	-3.464505640218829e-05
11.82801364547121	0.0010624096455499365	0.0010754999621617788	0.0011430272566199933	0.0011575150815743838	0.001190984876405455	0.00120633447910478	0.001243513067230957	0.001259832066637157	0.0013586246086694383	0.0013771583893316883	0.08437202906744107	0.08481643096092432	-1.2554597347419483e-06	-3.419200654344867e-05	-1.2716288792288116e-06	-3.4632367518411256e-05
11.899283377763982	0.0010623292625988419	0.0010754185856098107	0.0011429413255961613	0.0011574280604360575	0.0011908956862634885	0.001206244140284811	0.0012434203419310862	0.0012597381276084594	0.001358524258866242	0.0013770566802554505	0.08437264278803813	0.08481704802167588	-1.247475449944399e-06	-3.417927047733027e-05	-1.2635415561953328e-06	-3.4619461720786227e-05
11.970982546046038	0.0010622488947906964	0.001075337224330385	0.0011428554207661052	0.0011573410658066012	0.0011908065296313904	0.001206153835421298	0.0012433276587756402	0.0012596442313335342	0.0013584239723316144	0.0013769550354842998	0.08437326762109351	0.08481767625536717	-1.2395338723995147e-06	-3.4166316702971544e-05	-1.2554974891994947e-06	-3.4606335308107194e-05
12.043113737885237	0.001062168542369978	0.0010752558785699624	0.001142769542571747	0.001157254098133233	0.0011907174070819688	0.0012060635650946974	0.001243235018492033	0.0012595503785503594	0.00135832375017165	0.0013768534561425562	0.08437390376822644	0.08481831586471504	-1.2316346900392156e-06	-3.415314149873838e-05	-1.2474963621313118e-06	-3.4592984508752256e-05
12.115679556440844	0.0010620882055850814	0.0010751745485789504	0.0011426836914624609	0.0011571671578707121	0.0011906283191978322	0.0012059733298953978	0.001243142421820254	0.001259456570009671	0.0013582235935118263	0.0013767519433742438	0.08437455143472126	0.08481896705612142	-1.2237775919195226e-06	-3.4139741075411845e-05	-1.2395378600170426e-06	-3.45794054828763e-05
12.188682620557461	0.0010620078846883848	0.0010750932346117697	0.0011425978678952038	0.0011570802454814707	0.001190539266571561	0.0012058831304238922	0.001243049869513091	0.0012593628064751891	0.0013581235034973494	0.0013766504983434408	0.08437521082959533	0.08481963003974033	-1.215962268151169e-06	-3.412611157430079e-05	-1.2316216689671478e-06	-3.456559432041262e-05
12.26212556485955	0.0010619275799363293	0.0010750119369269348	0.001142512072334662	0.0011569933614357614	0.0011904502498058984	0.001205792967290972	0.0012429573623363693	0.0012592690887238646	0.0013580234812935199	0.001376549122234655	0.08437588216566363	0.08482030502954731	-1.208188409851027e-06	-3.411224906432753e-05	-1.2237474760791456e-06	-3.455154703732588e-05
12.336011039846525	0.001061847291589497	0.0010749306557871333	0.0011424263052533933	0.001156906506211806	0.001190361269513937	0.0012057028411179187	0.0012428649010691965	0.0012591754175461218	0.0013579235280861063	0.0013764478162532011	0.08437656565961314	0.08482099224340613	-1.2004557091976203e-06	-3.4098149543138057e-05	-1.2159149695451649e-06	-3.453725957766607e-05
12.41034171198835	0.0010617670199126812	0.0010748493914592941	0.0011423405671319674	0.00115681968029593	0.0011902723263193039	0.001205612752536687	0.0012427724865041946	0.0012590817937460984	0.001357823645081709	0.0013763465816255692	0.08437726153206829	0.08482169190314413	-1.1927638593773465e-06	-3.408380893454854e-05	-1.2081238385912296e-06	-3.4522727811181486e-05
12.485120263821853	0.0010616867651749716	0.0010747681442146778	0.00114225485845912	0.0011567328841827235	0.0011901834208563615	0.0012055227021901113	0.0012426801194477598	0.0012589882181419053	0.001357723833508151	0.0013762454195998255	0.08437797000766624	0.08482240423462063	-1.1851125545359054e-06	-3.406922308607507e-05	-1.2003737733818493e-06	-3.4507947529349714e-05
12.560349394047481	0.0010616065276498373	0.0010746869143289548	0.001142169179731905	0.001156646118375195	0.0011900945537704044	0.001205432690732105	0.0012425878007203143	0.0012588946915658857	0.0013576240946148682	0.001376144331446007	0.0843786913151291	0.0848231294678024	-1.1775014898563613e-06	-3.405438777059899e-05	-1.1926644651570617e-06	-3.44929144485695e-05
12.63603181762671	0.001061526307615196	0.0010746057020822794	0.001142083531455836	0.001156559383384913	0.001190005725717852	0.0012053427188278548	0.0012424955311565512	0.0012588012148648613	0.0013575244296732914	0.0013760433184565096	0.08437942568733708	0.08482386783683751	-1.1699303614593967e-06	-3.4039298682148056e-05	-1.1849956061023292e-06	-3.4477624205442314e-05
12.712170265880024	0.0010614461053535134	0.001074524507759388	0.0011419979141450596	0.0011564726797321818	0.0011899169373664673	0.0012052527871540422	0.001242403311605716	0.0012587077889004185	0.0013574248399772684	0.0013759423819465187	0.08438017336140653	0.08482461958013307	-1.162398866426731e-06	-3.4023951435840916e-05	-1.1773668893797634e-06	-3.446207235643928e-05
12.78876748658549	0.0010613659211518728	0.0010744433316496695	0.0011419123283224982	0.001156386007946186	0.00118982818939555	0.0012051628963990401	0.0012423111429318548	0.0012586144145491592	0.0013573253268434557	0.0013758415232544045	0.08438093457876521	0.08482538494043096	-1.1549067028063242e-06	-3.400834156683241e-05	-1.1697780091021043e-06	-3.44462543765689e-05
12.865826244077915	0.0010612857553020725	0.001074362174047265	0.0011418267745200235	0.0011562993685651681	0.0011897394824961606	0.0012050730472631414	0.0012422190260140986	0.0012585210927029927	0.0013572258916117502	0.0013757407437421656	0.08438170958523185	0.08482616416488759	-1.147453569507427e-06	-3.399246452642779e-05	-1.1622286602971585e-06	-3.443016565676804e-05
12.943349319348618	0.0010612056081007106	0.0010742810352511484	0.0011417412532786179	0.0011562127621365878	0.001189650817371334	0.001204983240458769	0.0012421269617469372	0.0012584278242694094	0.00135712653564571	0.0013756400447958515	0.0843824986310964	0.08482695750515634	-1.1400391664124696e-06	-3.397631568427539e-05	-1.1547185389529022e-06	-3.44138015046791e-05
13.0213395101458	0.001061125479849268	0.0010741999155652175	0.0011416557651485373	0.0011561261892172902	0.0011895621947362917	0.0012048934767107003	0.0012420349510404948	0.0012583346101717613	0.0013570272603329815	0.0013755394278260004	0.08438330197120131	0.08482776521746553	-1.1326631943016016e-06	-3.395989032478619e-05	-1.1472473419524287e-06	-3.4397157141097257e-05
13.099799631075467	0.0010610453708542072	0.001074118815298387	0.0011415703106894884	0.001156039650373684	0.0011894736153186738	0.0012048037567562956	0.0012419429948208234	0.0012582414513495628	0.001356928067085749	0.0013754388942680943	0.08438411986502446	0.08482858756270623	-1.1253253547807013e-06	-3.394318364435822e-05	-1.1398147670513975e-06	-3.438022769872151e-05
13.178732513703073	0.0010609652814270636	0.001074037734764684	0.0011414848904708025	0.0011559531461819163	0.0011893850798587677	0.0012047140813457309	0.0012418510940301942	0.0012581483487587827	0.0013568289573411805	0.0013753384455830148	0.08438495257676312	0.08482942480651405	-1.118025350365509e-06	-3.392619075248682e-05	-1.1324205129014525e-06	-3.4363008221349745e-05
13.258141006655675	0.0010608852118845344	0.001073956674283336	0.0011413995050716054	0.0011558666772280477	0.001189296589109732	0.001204624451242227	0.0012417592496273898	0.0012580553033721422	0.0013567299325618822	0.0013752380832575	0.08438580037542222	0.08483027721935747	-1.1107628844226475e-06	-3.3908906668683736e-05	-1.1250642790242016e-06	-3.434549366207462e-05
13.338027975724735	0.0010608051625485804	0.0010738756341788747	0.0011413141550810069	0.0011557802441082396	0.0011892081438378418	0.0012045348672222948	0.0012416674625880116	0.0012579623161794275	0.0013566309942363672	0.0013751378088046279	0.08438666353489817	0.08483114507662516	-1.103537661129722e-06	-3.3891326320589776e-05	-1.1177457657609094e-06	-3.432767888048027e-05
13.418396303969553	0.001060725133746521	0.0010737946147812314	0.001141228841098277	0.0011556938474289373	0.0011891197448227232	0.0012044453300759776	0.0012415757339047878	0.0012578693881877994	0.0013565321438795287	0.0013750376237642915	0.08438754233407403	0.08483202865871609	-1.0963493855395065e-06	-3.3873444544169073e-05	-1.1104646743271412e-06	-3.430955864328067e-05
13.49924889182131	0.0010606451258111298	0.0010737136164258327	0.0011411435637330336	0.001155607487807056	0.0011890313928575975	0.0012043558406070935	0.0012414840645878795	0.001257776520422109	0.0013564333830331182	0.0013749375297036875	0.08438843705690366	0.08483292825113177	-1.0891977634645833e-06	-3.3855256079379226e-05	-1.1032207067268943e-06	-3.429112762023956e-05
13.580588657187745	0.001060565139080745	0.001073632639453711	0.0011410583236054392	0.0011555211658701807	0.0011889430887495373	0.001204266399633499	0.0012413924556652128	0.0012576837139252283	0.001356334713266245	0.0013748375282178246	0.08438934799250931	0.08483384414456739	-1.0820825015059668e-06	-3.3836755569727206e-05	-1.0960135657604037e-06	-3.427238038331004e-05
13.662418535558457	0.0010604851738993631	0.001073551684211602	0.001140973121346386	0.0011554348822567556	0.001188854833319714	0.0012041770079873357	0.0012413009081827934	0.0012575909697583744	0.00135623613617587	0.0013747376209300236	0.08439027543527391	0.08483477663500873	-1.075003307088665e-06	-3.381793756185303e-05	-1.0888429550571024e-06	-3.425331140619048e-05
13.744741480110864	0.0010604052306167453	0.001073470751052049	0.0011408879575976949	0.0011553486376162838	0.0011887666274036561	0.001204087666515296	0.0012412094232050386	0.0012574982890014446	0.0013561376533873138	0.001374637809492436	0.0843912196849371	0.084835726023827	-1.0679598883662697e-06	-3.379879650144968e-05	-1.0817085789706707e-06	-3.423391505993911e-05
13.827560461816718	0.001060325309588529	0.001073389840333517	0.00114080283301232	0.001155262432609535	0.0011886784718515167	0.001203998376078893	0.0012411180018151212	0.0012574056727533648	0.0013560392665547829	0.0013745380955865766	0.08439218104669445	0.08483669261787839	-1.0609519542296303e-06	-3.377932673223616e-05	-1.0746101426189342e-06	-3.4214185612807535e-05
13.910878469549415	0.0010602454111763332	0.001073308952420496	0.0011407177482545513	0.0011551762679087485	0.001188590367528339	0.0012039091375547282	0.0012410266451153066	0.0012573131221324328	0.0013559409773618914	0.0013744384809238573	0.08439315983129374	0.08483767672960389	-1.0539792143242008e-06	-3.375952249504155e-05	-1.0675473518821296e-06	-3.419411722849208e-05
13.9946985101918	0.0010601655357478658	0.001073228087683614	0.0011406327040002185	0.0011550901441978426	0.0011885023153143273	0.0012038199518347673	0.0012409353542273032	0.0012572206382766707	0.0013558427875222001	0.001374338967246131	0.08439415635514119	0.08483867867713019	-1.047041379021417e-06	-3.373937792552906e-05	-1.0605199133760165e-06	-3.4173703964412994e-05
14.079023608744702	0.00106008568367704	0.001073147246499749	0.0011405477009369064	0.0011550040621726297	0.0011884143161051248	0.0012037308198266207	0.0012408441302926175	0.0012571282223441903	0.0013557446987797627	0.0013742395563262487	0.08439517094040043	0.08483969878437607	-1.04013815936492e-06	-3.3718887051170654e-05	-1.0535275343859576e-06	-3.415293976799516e-05
14.163856808436103	0.0010600058553440876	0.0010730664292521483	0.0011404627397641703	0.001154918022541037	0.0011883263708121002	0.0012036417424538363	0.0012407529744729183	0.0012570358755135584	0.0013556467129096873	0.0013741402499686322	0.08439620391509932	0.08484073738115479	-1.0332692670965773e-06	-3.3698043790386656e-05	-1.046569922907685e-06	-3.4131818476001996e-05
14.24920117083096	0.0010599260511356746	0.0010729856363305413	0.0011403778211937535	0.0011548320260233254	0.0011882384803626304	0.001203552720656184	0.001240661887950405	0.001256943598984172	0.0013555488317187002	0.0013740410500098445	0.08439725561323883	0.08484179480328449	-1.0264344146469415e-06	-3.367684195104692e-05	-1.0396467876481671e-06	-3.4110333813952565e-05
14.335059775941703	0.0010598462714450187	0.0010729048681312574	0.0011402929459498098	0.0011547460733523122	0.0011881506457003944	0.0012034637553899516	0.0012405708719281775	0.0012568513939766339	0.0013554510570457225	0.0013739419583191765	0.08439832637489804	0.08484287139269689	-1.0196333150762696e-06	-3.365527522694589e-05	-1.0327578379371385e-06	-3.4088479391042315e-05
14.421435722339384	0.0010597665166720133	0.0010728241250573553	0.0011402081147691351	0.00115466016527361	0.001188062867785675	0.0012033748476282565	0.0012404799276306286	0.0012567592617331491	0.0013553533907624646	0.001373842976799253	0.08439941654634928	0.0848439674975485	-1.0128656820823298e-06	-3.363333719644257e-05	-1.0259027837496507e-06	-3.40662486995047e-05
14.50833212726552	0.0010596867872233475	0.0010727434075187398	0.001140123328401395	0.001154574302545854	0.0011879751475956592	0.0012032859983613438	0.001240389056303825	0.0012566672035179151	0.0013552558347740217	0.0013737441073866355	0.08440052648016887	0.08484508347233576	-1.0061312300177483e-06	-3.361102132129479e-05	-1.0190813357312256e-06	-3.404363511391728e-05
14.595752126744532	0.0010596070835126301	0.0010726627159322877	0.0011400385876093597	0.0011544884859409402	0.0011878874861247456	0.001203197208596902	0.0012402982592159047	0.0012565752206175195	0.0013551583910194807	0.001373645352052441	0.08440165653535328	0.08484621967800843	-9.994296738249572e-07	-3.358832094352282e-05	-1.0122932051215283e-06	-3.402063188709392e-05
14.683698875697011	0.0010595274059605185	0.0010725820507219792	0.0011399538931691452	0.0011544027162442706	0.0011877998843848633	0.0012031084793603832	0.0012402075376574818	0.0012564833143413562	0.0013550610614725465	0.001373546712802979	0.08440280707743619	0.08484737648209029	-9.927607290205823e-07	-3.35652292824673e-05	-1.0055381037404887e-06	-3.399723214767003e-05
14.772175548053516	0.001059447754994849	0.0010725014123190279	0.0011398692458704604	0.001154316994255001	0.0011877123434057917	0.0012030198116953304	0.0012401168929420591	0.0012563914860220411	0.0013549638481421748	0.0013734481916803933	0.08440397847860731	0.08484855425879786	-9.86124111713657e-07	-3.354173943440064e-05	-9.988157440099857e-07	-3.397342889957522e-05
14.861185336869132	0.0010593681310507672	0.0010724208011620112	0.0011397846465168511	0.0011542313207862907	0.0011876248642354835	0.001202931206663701	0.0012400263264064429	0.0012562997370158331	0.0013548667530732133	0.0013733497907633145	0.08440517111783515	0.08484975338916229	-9.795195385943478e-07	-3.3517844369973515e-05	-9.921258389373674e-07	-3.394921501931325e-05
14.95073145443871	0.0010592885345708577	0.0010723402176970045	0.0011397000959259516	0.0011541456966655545	0.0011875374479403972	0.0012028426653462082	0.0012399358394111675	0.0012562080687030653	0.0013547697783470557	0.001373251512167525	0.08440638538099111	0.08485097426115551	-9.729467268775743e-07	-3.349353693052337e-05	-9.854681020582054e-07	-3.3924583252520346e-05
15.040817132412794	0.001059208966005289	0.0010722596623777227	0.0011396155949297485	0.0011540601227347323	0.001187450095605839	0.001202754188842663	0.001239845433340933	0.0012561164824885904	0.001354672926082316	0.0013731533580466442	0.08440762166097354	0.0848522172698153	-9.664053942882653e-07	-3.346880982652012e-05	-9.78842247435427e-07	-3.389952621221659e-05
15.131445621914246	0.001059129425811947	0.001072179135665658	0.0011395311443748387	0.0011539745998505476	0.0011873628083363045	0.0012026657782723232	0.0012397551096050457	0.0012560249798022236	0.001354576198435505	0.0013730553305928168	0.08440888035783907	0.08485348281737544	-9.598952590908483e-07	-3.3443655635817526e-05	-9.722479896645195e-07	-3.387403637666875e-05
15.222620193655578	0.0010590499144565767	0.0010720986380302222	0.0011394467451226972	0.0011538891288847798	0.0011872755872558284	0.001202577434774248	0.001239664869637866	0.0012559335620992017	0.0013544795976017227	0.001372957432037416	0.08441016187893223	0.08485477131339826	-9.534160400432798e-07	-3.341806680096093e-05	-9.656850438501119e-07	-3.384810608747513e-05
15.31434413805701	0.0010589704324129247	0.001072018169948889	0.0011393623980499462	0.0011538037107245369	0.0011871884335083406	0.0012024891595076572	0.0012395747148992626	0.0012558422308606417	0.0013543831258153605	0.001372859664651758	0.08441146663901726	0.08485608317490619	-9.469674563753611e-07	-3.339203562574555e-05	-9.591531255747493e-07	-3.382172754570756e-05
15.406620765365147	0.001058890980162891	0.001071937731907347	0.0011392781040486374	0.0011537183462725397	0.0011871013482580345	0.0012024009536523042	0.0012394846468750875	0.0012557509875940223	0.001354286785350828	0.0013727620307478396	0.0844127950604169	0.08485741882652165	-9.40549227786136e-07	-3.33655542740785e-05	-9.526519508893522e-07	-3.379489281016279e-05
15.499453405772549	0.0010588115581966699	0.001071857324399644	0.0011391938640265273	0.0011536330364474027	0.001187014332689729	0.0012023128184088458	0.0012393946670776403	0.001255659833833655	0.0013541905785232741	0.0013726645326790719	0.08441414757314833	0.08485877870060121	-9.341610744100642e-07	-3.333861476642608e-05	-9.461812362854607e-07	-3.3767593794531425e-05
15.592845409537835	0.0010587321670129113	0.0010717769479283463	0.001139109678907371	0.001153547782183928	0.001186927388009254	0.0012022247549992298	0.0012393047770461602	0.0012555687711411857	0.001354094507689341	0.0013725671728410486	0.08441552461506431	0.08486016323738318	-9.278027168135514e-07	-3.3311208977510054e-05	-9.397406986908982e-07	-3.37398222645946e-05
15.686800147106629	0.0010586528071188657	0.0010716966030046883	0.0011390255496312065	0.001153462584433398	0.0011868405154438265	0.001202136764667079	0.0012392149783473107	0.0012554778011060839	0.001353998575247914	0.0013724699536723068	0.08441692663199797	0.08486157288512683	-9.214738760027555e-07	-3.3283328634670095e-05	-9.333300554862506e-07	-3.371156983725254e-05
15.781321009233178	0.0010585734790305459	0.001071616290148732	0.001138941477154656	0.0011533774441638749	0.0011867537162424428	0.0012020488486780838	0.0012391252725756823	0.0012553869253461526	0.0013539027836408986	0.0013723728776551143	0.08441835407790688	0.0848630081002611	-9.151742733533308e-07	-3.3254965313561646e-05	-9.269490244346104e-07	-3.368282797580613e-05
15.87641140710273	0.0010584941832728868	0.0010715360098895294	0.001138857462451228	0.0011532923623605088	0.0011866669916762776	0.0012019610083204115	0.0012390356613543039	0.0012552961455080487	0.0013538071353540045	0.001372275947316271	0.08441980741502286	0.08486446934753507	-9.089036306199685e-07	-3.322611043582446e-05	-9.205973236520865e-07	-3.365358798654294e-05
15.972074772454643	0.0010584149203799078	0.0010714557627652885	0.0011387735065116254	0.0011532073400258515	0.0011865803430390893	0.0012018732449051164	0.0012389461463351622	0.0012552054632678097	0.0013537116329175498	0.0013721791652279254	0.08442128711400436	0.0848659571001687	-9.026616699355297e-07	-3.31967552672785e-05	-9.142746716555086e-07	-3.362384101848748e-05
16.06831455770623	0.001058335690894878	0.0010713755493235346	0.0011386896103440583	0.001153122378180169	0.0011864937716476274	0.0012017855597665497	0.0012388567291997266	0.0012551148803313851	0.0013536162789072712	0.0013720825340083952	0.08442279365408806	0.08486747184000824	-8.964481137694116e-07	-3.316689091409364e-05	-9.07980787314723e-07	-3.3593578059099016e-05
16.165134236077357	0.0010582564953704856	0.0010712953701212857	0.0011386057749745648	0.0011530374778617688	0.001186407278842058	0.0012016979542627928	0.001238767411659493	0.0012550243984351893	0.0013535210759451591	0.0013719860563230202	0.08442432752324872	0.08486901405768522	-8.902626849249459e-07	-3.313650832037496e-05	-9.017153898126934e-07	-3.356278993102424e-05
16.262537301715792	0.0010581773343690062	0.0010712152257252212	0.001138522001447331	0.0011529526401273247	0.001186320865986384	0.0012016104297760846	0.0012386781954565244	0.0012549340193466507	0.001353426026700298	0.001371889734885015	0.08442588921835834	0.08487058425277634	-8.841051065185818e-07	-3.3105598265109615e-05	-8.95478198667185e-07	-3.353146729001555e-05
16.36052726982327	0.001058098208462482	0.001071135116711859	0.0011384382908250289	0.0011528678660522136	0.0011862345344688867	0.001201522987713264	0.0012385890823640156	0.0012548437448647808	0.001353331133889732	0.0013717935724563467	0.08442747924534778	0.08487218293396742	-8.779751019547324e-07	-3.307415135889169e-05	-8.89268933680458e-07	-3.34996006211008e-05
16.459107676782416	0.0010580191182328969	0.001071055043667737	0.0011383546441891474	0.0011527831567308582	0.0011861482857025629	0.0012014356295062198	0.0012385000741868576	0.0012547535768207534	0.0013532364002793386	0.0013716975718486288	0.08442909811937509	0.0848738106192208	-8.718723949049587e-07	-3.3042158040730296e-05	-8.830873149184501e-07	-3.346718023505835e-05
16.55828208028434	0.00105794006427236	0.0010709750071895947	0.0011382710626403416	0.0011526985132770734	0.0011860621211255825	0.0012013483566123482	0.0012384111727622204	0.0012546635170784899	0.0013531418286847272	0.0013716017359240282	0.08443074636499219	0.08487546783594481	-8.657967093287852e-07	-3.300960857643975e-05	-8.769330627524108e-07	-3.343419626769539e-05
16.658054059457015	0.0010578610471832822	0.0010708950078845516	0.0011381875472987711	0.0011526139368244117	0.0011859760422017356	0.0012012611705150094	0.0012383223799601326	0.0012545735675352494	0.0013530474219721359	0.0013715060675961808	0.08443242451631959	0.08487715512116752	-8.597477694147204e-07	-3.2976493053699096e-05	-8.708058977738992e-07	-3.340063867404708e-05
16.758427214994473	0.0010577820675785744	0.0010708150463703081	0.0011381040993044677	0.0011525294285265363	0.0011858900504209142	0.0012011740727240143	0.0012382336976840926	0.0012544837301222513	0.0013529531830593718	0.0013714105698311473	0.08443413311721894	0.08487887302171261	-8.537252995594394e-07	-3.29428013791655e-05	-8.647055407895801e-07	-3.336649722560092e-05
16.859405169286727	0.001057703126081829	0.0010707351232753268	0.0011380207198176877	0.001152444989557576	0.001185804147299575	0.0012010870647760948	0.0012381451278716715	0.0012543940068052816	0.001352859114916744	0.001371315245648359	0.0844358727214748	0.08488062209437823	-8.477290243938049e-07	-3.2908523276226065e-05	-8.586317128429083e-07	-3.333176150827066e-05
16.960991566550526	0.0010576242233275189	0.0010706552392390346	0.0011379374100192856	0.0011523606211125037	0.0011857183343812335	0.0012010001482354027	0.0012380566724951375	0.001254304399585333	0.001352765220568028	0.0013712200981216022	0.08443764389297317	0.0848824029061217	-8.417586686978659e-07	-3.287364827994632e-05	-8.525841351265245e-07	-3.329642091709495e-05
17.063190072960847	0.0010575453599611952	0.0010705753949120204	0.0011378541711110888	0.001152276324407515	0.0011856326132369524	0.0012009133246940063	0.0012379683335620917	0.0012542149104992435	0.0013526715030914456	0.0013711251303800101	0.08443944720588983	0.08488421603424423	-8.358139574572362e-07	-3.283816573540488e-05	-8.465625290377671e-07	-3.3260464654572e-05
17.166004376783235	0.0010574665366396853	0.0010704955909562363	0.0011377710043162764	0.001152192100680413	0.001185546985465844	0.0012008265957723985	0.001237880113116107	0.0012541255416203508	0.001352577965620655	0.0013710303456090727	0.08444128324487633	0.08488606206658166	-8.298946158179915e-07	-3.280206479405745e-05	-8.40566616141375e-07	-3.322388172696811e-05
17.26943818850684	0.0010573877540312963	0.0010704158280452005	0.0011376879108797669	0.0011521079511909993	0.0011854614526955781	0.0012007399631200127	0.0012377920132373864	0.0012540362950591538	0.0013524846113457656	0.0013709357470516662	0.08444315260525459	0.0848879416016962	-8.24000369016413e-07	-3.276533440832452e-05	-8.345961180896908e-07	-3.318666093873879e-05
17.37349524097843	0.0010573090128160323	0.0010703361068642187	0.0011376048920686225	0.0011520238772214845	0.001185376016582914	0.00120065342841576	0.0012377040360434398	0.0012539471729640058	0.0013523914435143803	0.0013708413380091157	0.0844450558932121	0.08488985524907647	-8.181309424266925e-07	-3.272796332973171e-05	-8.286507566807738e-07	-3.314879089119649e-05
17.478179289537028	0.0010572303136857928	0.001070256428110582	0.0011375219491724393	0.0011519398800768812	0.0011852906788142154	0.0012005669933685518	0.0012376161836897487	0.001253858177521784	0.0013522984654326317	0.0013707471218422445	0.08444699372599924	0.0848918036293338	-8.122860615305746e-07	-3.2689940105357085e-05	-8.227302538150322e-07	-3.31102599780142e-05
17.583494112149474	0.0010571516573446014	0.001070176792493798	0.0011374390835037697	0.0011518559610854315	0.0011852054411060028	0.0012004806597178607	0.001237528458370476	0.0012537693109586111	0.001352205680466269	0.001370653101972481	0.08444896673213506	0.08489378737441008	-8.064654518722542e-07	-3.265125307302941e-05	-8.168343314457829e-07	-3.3071056380673536e-05
17.689443509546752	0.0010570730445088154	0.0010700972007358024	0.0011373562963985285	0.0011517721215990229	0.0011851203052054926	0.0012003944292342673	0.001237440862319159	0.0012536805755405593	0.001352113092041736	0.0013705592818829561	0.08445097555161411	0.0848958071277821	-8.006688390791925e-07	-3.261189035896894e-05	-8.109627116269572e-07	-3.303116806674389e-05
17.79603130536116	0.0010569944759073534	0.0010700176535711882	0.0011372735892164266	0.0011516883629936177	0.0011850352728911627	0.001200308303720029	0.0012373533978094337	0.0012535919735743853	0.001352020703647289	0.001370465665119637	0.08445302083611375	0.08489786354467853	-7.948959487736468e-07	-3.257183987137591e-05	-8.051151164064144e-07	-3.299058278266598e-05
17.90326134626431	0.0010569159522819257	0.0010699381517474374	0.0011371909633414018	0.0011516046866696984	0.0011849503459733241	0.0012002222850096649	0.00123726606715577	0.0012535035074082738	0.0013519285188341294	0.0013703722552924806	0.08445510324921333	0.08489995729229012	-7.891465066377223e-07	-3.2531089299403515e-05	-7.992912678779843e-07	-3.294928805280817e-05
18.011137502105942	0.0010568374743872586	0.0010698586960251465	0.0011371084201820545	0.001151521094052703	0.0011848655262946927	0.0012001363749705304	0.0012371788727142067	0.0012534151794325872	0.0013518365412175486	0.0013702790560765963	0.08445722346660907	0.08490208904999327	-7.834202383422487e-07	-3.248962610780115e-05	-7.934908881372313e-07	-3.290727117410963e-05
18.119663666053608	0.001056759042991337	0.0010697792871782734	0.0011370259611721044	0.0011514375865934892	0.0011847808157309883	0.001200050575503429	0.0012370918168831233	0.001253326992080645	0.0013517447744781116	0.0013701860712134499	0.08445938217633954	0.08490425950957316	-7.777168695528511e-07	-3.244743753291757e-05	-7.877136992580358e-07	-3.286451921186151e-05
18.228843754733095	0.001056680658875637	0.0010696999259943686	0.0011369435877708373	0.0011513541657687863	0.0011846962161915268	0.0011999648885432088	0.0012370049021039986	0.0012532389478294948	0.00135165322236284	0.0013700933045120663	0.08446158007901045	0.0849064693754494	-7.720361258822458e-07	-3.2404510578315504e-05	-7.819594232830532e-07	-3.2821018996154194e-05
18.338681708369887	0.0010566023228353774	0.0010696206132748303	0.00113686130146358	0.0011512708330816746	0.0011846117296198434	0.001199879316059394	0.0012369181308622113	0.0012531510492007247	0.0013515618886864424	0.0013700007598502783	0.08446381788802707	0.0849087193649124	-7.663777328833013e-07	-3.2360832010608354e-05	-7.762277821751415e-07	-3.277675711624295e-05
18.44918149093129	0.0010565240356797615	0.0010695413498351485	0.001136779103762166	0.0011511875900620586	0.0011845273579943057	0.0011997938600568094	0.0012368315056878296	0.0012530632987612662	0.0013514707773325428	0.0013699084411759796	0.08446609632982788	0.08491101020835683	-7.607414160637829e-07	-3.231638835624051e-05	-7.705184978494539e-07	-3.273171991802215e-05
18.56034709026951	0.0010564457982322334	0.001069462136505162	0.0011366969962054209	0.0011511044382671567	0.0011844431033287536	0.001199708522576226	0.001236745029156435	0.0012529756991242259	0.0013513798922549494	0.001369816352508411	0.0844684161441267	0.08491334264952388	-7.551269007909436e-07	-3.2271165894770526e-05	-7.648312920945088e-07	-3.268589349775253e-05
18.672182518265565	0.0010563676113307361	0.0010693829741293187	0.0011366149803596543	0.0011510213792819998	0.0011843589676731475	0.0011996233056950185	0.0012366587038899505	0.0012528882529497304	0.0013512892374789411	0.0013697244979394697	0.08447077808415401	0.08491571744574648	-7.49533912352239e-07	-3.222515065715026e-05	-7.591658866068843e-07	-3.263926369942438e-05
18.784691810974078	0.001056289475827967	0.001069303863566934	0.0011365330578191532	0.0011509384147199303	0.0011842749531142177	0.0011995382115278235	0.0012365725325574834	0.0012528009629457768	0.0013511988171025712	0.0013696328816350338	0.08447318291690815	0.08491813536819857	-7.439621758980816e-07	-3.217832841992396e-05	-7.535220029452477e-07	-3.259181610903994e-05
18.897879028768923	0.00105621139259165	0.0010692248056924638	0.0011364512302066958	0.0011508555462231215	0.0011841910617761424	0.0011994532422272273	0.0012364865178761907	0.0012527138318691154	0.0013511086352980045	0.001369541507836324	0.08447563142340737	0.0849205972021522	-7.384114163871969e-07	-3.213068469878899e-05	-7.478993624679062e-07	-3.254353604847937e-05
19.01174825648978	0.0010561333625048075	0.00106914580139578	0.0011363694991740703	0.001150772775463104	0.0011841072958212304	0.001199368399984457	0.0012364006626121582	0.001252626862526139	0.0013510186963128807	0.001369450380861287	0.08447812439894808	0.08492310374723469	-7.328813586291241e-07	-3.208220474715251e-05	-7.422976863900518e-07	-3.249440857377994e-05
19.126303603589555	0.0010560553864660308	0.0010690668515824398	0.001136287866402596	0.0011506901041412922	0.0011840236574506076	0.0011992836870300763	0.0012363149695812882	0.0012525400577737826	0.0013509290044716896	0.0013693595051059947	0.0844806626533683	0.08492565581769329	-7.273717272451852e-07	-3.203287354985873e-05	-7.367166957308532e-07	-3.244441846866897e-05
19.241549204282624	0.0010559774653897634	0.0010689879571739761	0.0011362063336036652	0.0011506075339895302	0.0011839401489049314	0.00119919910563471	0.0012362294416502116	0.0012524534205204513	0.0013508395641771843	0.0013692688850460806	0.08448324701131332	0.08492825424266497	-7.218822466164426e-07	-3.198267581741576e-05	-7.311561112718218e-07	-3.2393550239373514e-05
19.357489217694134	0.0010558996002065885	0.0010689091191081817	0.0011361249025192857	0.0011505250667706464	0.0011838567724651082	0.0011991146581097685	0.0012361440817372157	0.0012523669537269618	0.001350750379911817	0.0013691785252382003	0.08448587831251173	0.0849308998664518	-7.164126408967103e-07	-3.193159598241513e-05	-7.256156535524749e-07	-3.2341788109790937e-05
19.474127828010037	0.001055821791863515	0.001068830338339403	0.0011360435749226384	0.0011504427042790136	0.0011837735304530258	0.001199030346808196	0.0012360588928131855	0.0012522806604074936	0.0013506614562391992	0.0013690884303215148	0.08448855741205133	0.08493359354879666	-7.109626339700525e-07	-3.1879618193397796e-05	-7.200950428443154e-07	-3.2289116016215313e-05
19.59146924462811	0.0010557440413242803	0.001068751615838839	0.001135962352618646	0.001150360448341124	0.0011836904252323032	0.001198946174125223	0.0012359738779025677	0.0012521945436305719	0.0013505727978055933	0.0013689986050192077	0.08449128518066211	0.0849363361651729	-7.05531949436039e-07	-3.182672630996919e-05	-7.145939991360858e-07	-3.223551760245247e-05
19.709517702309874	0.001055666349569645	0.0010686729525948445	0.0011358812374445458	0.0011502783008161721	0.0011836074592090483	0.0011988621424991394	0.0012358890400843458	0.0012521086065200534	0.001350484409341427	0.001368909054140024	0.08449406250500538	0.0849391286070695	-7.001203106192858e-07	-3.1772903898996674e-05	-7.091122421250956e-07	-3.21809762152403e-05
19.828277461333414	0.001055588717597699	0.0010685943496132335	0.001135800231270475	0.001150196263596644	0.001183524634832628	0.0011987782544120727	0.0012358043824930336	0.001252022852256137	0.0013503962956628339	0.0013688197825798385	0.08449689028796692	0.08494197178228993	-6.947274404922599e-07	-3.171813422686576e-05	-7.036494911634439e-07	-3.212547489714335e-05
19.94775280764713	0.0010555111464241802	0.0010685158079176027	0.0011357193360000744	0.0011501143386089293	0.0011834419545964658	0.0011986945123907966	0.001235719908319698	0.0012519372840763998	0.0013503084616732367	0.0013687307953232624	0.08449976944895632	0.08494486661525177	-6.893530616726776e-07	-3.166240025465061e-05	-6.982054652285297e-07	-3.2068996380724135e-05
20.067948053024427	0.0010554336370827853	0.0010684373285496452	0.0011356385535710926	0.0011500325278139343	0.0011833594210388374	0.0011986109190075392	0.001235635620812987	0.0012518519052768403	0.001350220912364943	0.0013686420974452682	0.08450270092421276	0.08494781404729176	-6.839968964417187e-07	-3.160568463439484e-05	-6.927798829724913e-07	-3.201152308621169e-05
20.188867535219305	0.001055356190625493	0.0010683589125694733	0.0011355578859560034	0.001149950833207703	0.0011832770367436877	0.0011985274768808053	0.0012355515232801795	0.0012517667192129434	0.0013501336528207763	0.0013685536941128442	0.08450568566711396	0.08495081503698068	-6.786586666633621e-07	-3.154796970125662e-05	-6.87372462618123e-07	-3.195303711220343e-05
20.31051561812294	0.0010552788081228974	0.0010682805610559576	0.0011354773351626413	0.0011498692568220645	0.0011831948043414674	0.0011984441886762323	0.0012354676190882632	0.001251681729300776	0.001350046688215744	0.0013684655905866964	0.08450872464849403	0.08495387056043943	-6.733380937956612e-07	-3.14892374683462e-05	-6.819829219606097e-07	-3.1893520230696915e-05
20.432896691921076	0.0010552014906645357	0.0010682022751070555	0.0011353969032348388	0.0011497878007252738	0.0011831127265099757	0.0011983610571074377	0.0012353839116650191	0.0012515969390180857	0.001349960023818727	0.0013683777922229594	0.0845118188569644	0.0849569816116649	-6.680348988647236e-07	-3.142946962172988e-05	-6.766109783874763e-07	-3.183295388298202e-05
20.55601517325261	0.001055124239359234	0.00106812405584016	0.001135316592253083	0.0011497064670226795	0.0011830308059752263	0.001198278084936899	0.0012353004045001386	0.0012515123519054336	0.0013498736649942054	0.0013682903044749555	0.08451496929924349	0.08496014920285813	-6.627488024326181e-07	-3.13686475134356e-05	-6.712563487935863e-07	-3.177131917131426e-05
20.679875505368887	0.0010550470553354493	0.0010680459043924436	0.0011352364043351782	0.0011496252578573922	0.0011829490455123226	0.001198195274976841	0.0012352171011463496	0.001251427971567338	0.0013497876172040158	0.00136820313289498	0.0845181770004902	0.08496337436476156	-6.574795245887013e-07	-3.1306752155929596e-05	-6.659187495932847e-07	-3.1708596853669e-05
20.804482158294064	0.0010549699397416246	0.001067967821921217	0.0011351563416369247	0.0011495441754109732	0.0011828674479463547	0.0011981126300901457	0.001235134005220574	0.0012513438016734486	0.0013497018860091415	0.0013681162831361213	0.08452144300464626	0.08496665814700238	-6.522267849010457e-07	-3.124376421514974e-05	-6.605978966831016e-07	-3.164476733746868e-05
20.92983962898646	0.0010548928937465466	0.0010678898096042897	0.0011350764063528106	0.001149463221904132	0.001182786016153311	0.001198030153191272	0.001235051120405099	0.0012512598459597354	0.0013496164770715369	0.0013680297609541133	0.08452476837478075	0.08497000161844086	-6.469903024225107e-07	-3.117966400525973e-05	-6.552935054330786e-07	-3.1579810673226794e-05
21.055952441500814	0.0010548159185397089	0.0010678118686403336	0.0011349966007167078	0.0011493823995974335	0.001182704753061002	0.001197947847247198	0.0012349684504487702	0.0012511761082296985	0.0013495313961559802	0.0013679435722092235	0.08452815419344648	0.08497340586752587	-6.417697956569157e-07	-3.1114431481849e-05	-6.50005290652074e-07	-3.1513706547997566e-05
21.18282514715158	0.0010547390153316846	0.0010677340002492623	0.0011349169270025929	0.0011493017107920263	0.0011826236616500072	0.0011978657152783747	0.0012348859991682143	0.0012510925923556084	0.0013494466491319702	0.0013678577228681782	0.08453160156303967	0.08497687200265745	-6.36564982510468e-07	-3.1048046234133375e-05	-6.44732966548732e-07	-3.144643427796523e-05
21.31046232467717	0.0010546621853545065	0.0010676562056726102	0.0011348373875252743	0.0011492211578303761	0.00118254274495464	0.001197783760359708	0.0012348037704490759	0.0012510093022797626	0.001349362241975654	0.0013677722190061218	0.0845351116061653	0.08498040115255726	-6.313755803160487e-07	-3.098048748073623e-05	-6.394762467470949e-07	-3.1377972803336984e-05
21.438868580405217	0.0010545854298620427	0.0010675784861739132	0.0011347579846411248	0.0011491407430970126	0.0011824620060639174	0.0011977019856215388	0.001234721768247275	0.0012509262420157593	0.00134927818077178	0.0013676870668086058	0.08453868546601467	0.08498399446664173	-6.262013057724974e-07	-3.091173406080672e-05	-6.34234844225888e-07	-3.130830067982204e-05
21.568048548418737	0.0010545087501304007	0.0010675008430391163	0.0011346787207488507	0.0011490604690193025	0.0011823814481225691	0.0011976203942506685	0.0012346399965903056	0.0012508434156498168	0.001349194471715714	0.001367602272573635	0.0845423243067432	0.0849876531154083	-6.210418749246632e-07	-3.0841764427774754e-05	-6.290084713020394e-07	-3.123739607235887e-05
21.69800689072348	0.0010544321474583115	0.0010674232775769582	0.0011345995982902438	0.0011489803380682125	0.0011823010743320422	0.0011975389894913735	0.0012345584595785297	0.0012507608273420857	0.001349111121115459	0.001367517842713723	0.0845460293138608	0.08499137829082468	-6.158970031599348e-07	-3.077055664288397e-05	-6.237968396306803e-07	-3.116523674859262e-05
21.828748297416116	0.0010543556231675444	0.0010673457911193908	0.0011345206197509743	0.001148900352759112	0.0011822208879515418	0.0011974577746464627	0.0012344771613865225	0.0012506784813280138	0.001349028135393743	0.0013674337837580137	0.08454980169462663	0.0849951712067264	-6.107664051431885e-07	-3.069808836650423e-05	-6.185996601270824e-07	-3.109180006954926e-05
21.960277486853503	0.0010542791786033157	0.0010672683850219905	0.001134441787661384	0.001148820515652575	0.0011821408922990833	0.0011973767530783425	0.0012343961062644274	0.0012505963819197203	0.0013489455210901296	0.001367350102354427	0.08455364267845229	0.08499903309922231	-6.056497948332684e-07	-3.0624336852358436e-05	-6.134166429944132e-07	-3.10170629845008e-05
22.092599205822967	0.0010542028151347058	0.0010671910606643799	0.0011343631045972933	0.0011487408293551975	0.0011820610907525612	0.0011972959282100998	0.001234315298539337	0.0012505145335073987	0.0013488632848631672	0.001367266805271846	0.0845575535173136	0.08500296522710814	-6.005468854465568e-07	-3.0549278939862035e-05	-6.082474976838378e-07	-3.0941002022666364e-05
22.225718229713628	0.0010541265341550878	0.001067113819450657	0.0011342845731808293	0.0011486612965204352	0.0011819814867508422	0.0011972153035266114	0.0012342347426167043	0.0012504329405607468	0.001348781433492588	0.0013671838994023496	0.084561535486168	0.08500696887228643	-5.954573894031978e-07	-3.0472891045074668e-05	-6.030919328320686e-07	-3.086359328410837e-05
22.359639362688714	0.001054050337082564	0.0010670366628098367	0.0011342061960812686	0.001148581919849456	0.0011819020837948817	0.0011971348825756732	0.0012341544429817796	0.0012503516076304271	0.001348699973881543	0.0013671013917634877	0.08456558988338067	0.08501104534019628	-5.903810183392408e-07	-3.0395149154816004e-05	-5.979496562891207e-07	-3.07848124341259e-05
22.494367437858962	0.0010539742253604005	0.0010669595921962874	0.0011341279760158842	0.0011485027020919972	0.0011818228854488465	0.0011970546689691404	0.0012340744042010662	0.00125027053934954	0.0013486189130588748	0.0013670192895005886	0.08456971803116099	0.08501519596024928	-5.853174830702107e-07	-3.031602881825579e-05	-5.928203750688726e-07	-3.0704634694539434e-05
22.629907317457054	0.0010538982004574815	0.001066882609090191	0.0011340499157508235	0.001148423646047254	0.001181743895341276	0.0011969746663841008	0.0012339946309238136	0.0012501897404351427	0.0013485382581814398	0.0013669375998891235	0.0845739212760029	0.08501942208627548	-5.802664935451382e-07	-3.023550513811535e-05	-5.877037953091677e-07	-3.062303483458706e-05
22.766263893012997	0.0010538222638687652	0.0010668057149979988	0.001133972018101991	0.0011483447545647734	0.0011816651171662506	0.0011968948785640633	0.0012339151278835316	0.0012501092156897834	0.0013484580165364724	0.0013668563303371084	0.08457820098913807	0.08502372509697649	-5.752277588413554e-07	-3.0153552763034774e-05	-5.825996222553337e-07	-3.053998716315287e-05
22.903442085530802	0.0010537464171157499	0.0010667289114529048	0.0011338942859359547	0.0011482660305453696	0.0011815865546845924	0.0011968153093201714	0.0012338358998995368	0.001250028970003072	0.0013483781955439932	0.0013667754883875515	0.08458255856699393	0.08502810639638872	-5.70200987119393e-07	-3.0070145879218524e-05	-5.775075602367646e-07	-3.045546552091216e-05
23.041446845665973	0.0010536706617469442	0.0010666522000153153	0.00113381672217086	0.0011481874769420505	0.001181508211725078	0.0011967359625324327	0.0012337569518785219	0.0012499490083532694	0.0013482988027592585	0.0013666950817209454	0.08458699543166337	0.08503256741435239	-5.651858856316541e-07	-2.9985258202913645e-05	-5.724273126469712e-07	-3.0369443271754948e-05
23.180283153904217	0.0010535949993383492	0.0010665755822733389	0.0011337393297773657	0.0011481090967609656	0.0011814300921856773	0.0011966568421509776	0.0012336782888161576	0.0012498693358089163	0.0013482198458752606	0.001366615118157809	0.08459151303138228	0.08503710960699291	-5.601821606443513e-07	-2.9898862969696127e-05	-5.673585818950083e-07	-3.0281893293127027e-05
23.31995602074116	0.0010535194314939516	0.0010664990598432793	0.0011336621117796018	0.0011480308930623723	0.0011813522000348232	0.0011965779521973387	0.0012335999157987282	0.0012497899575304912	0.0013481413327252774	0.0013665356056612784	0.08459611284101437	0.08504173445721057	-5.551895174453134e-07	-2.981093292733772e-05	-5.62301069387261e-07	-3.0192787967592283e-05
23.460470486863187	0.0010534439598462151	0.0010664226343701344	0.001133585071256131	0.0011479528689616117	0.0011812745393126876	0.0011964992967657534	0.0012335218380047873	0.00124971087877209	0.0013480632712854616	0.0013664565523397404	0.08460079636254872	0.08504644347517756	-5.502076603144945e-07	-2.9721440326729853e-05	-5.572544755066272e-07	-3.010209917414519e-05
23.60183162332936	0.0010533685860565946	0.001066346307528109	0.001133508211340943	0.0011478750276301118	0.0011811971141324972	0.0011964208800244894	0.001233444060706855	0.0012496321048831491	0.0013479856696774876	0.0013663779664495228	0.08460556512560341	0.0850512381988473	-5.452362924658616e-07	-2.9630356911392042e-05	-5.522184995674154e-07	-3.0009798278163302e-05
23.744044531754422	0.0010532933118160477	0.0010662700810211367	0.0011334315352244573	0.0011477973722964063	0.001181119928681866	0.001196342706217199	0.0012333665892731412	0.0012495536413101938	0.0013479085361712433	0.0013662998563976337	0.08461042068794132	0.08505612019446994	-5.402751160621388e-07	-2.9537653910172157e-05	-5.471928398014664e-07	-2.9915856122580964e-05
23.887114344492932	0.001053218138845558	0.0010661939565834006	0.0011333550461545417	0.0011477199062471623	0.001181042987224148	0.0011962647796642909	0.0012332894291692976	0.0012494754935986141	0.0013478318791875722	0.0013662222307445442	0.08461536463599482	0.08506109105712163	-5.353238321575624e-07	-2.9443302026449514e-05	-5.421771933269287e-07	-2.9820243018424675e-05
24.031046224824397	0.0010531430688966734	0.0010661179359798805	0.0011332787474375625	0.001147642632828243	0.0011809662940998257	0.0011961871047643335	0.0012332125859602114	0.0012493976673944888	0.0013477557073010723	0.001366145098207041	0.08462039858539905	0.08506615241124253	-5.303821406605833e-07	-2.9347271428448174e-05	-5.371712561048902e-07	-2.972292873454352e-05
24.175845367139747	0.0010530681037520448	0.0010660420210068923	0.0011332026424394383	0.0011475655554457765	0.001180889853727916	0.0011961096859954817	0.0012331360653118242	0.0012493201684464258	0.0013476800292429422	0.001366068467661114	0.08462552418153912	0.08507130591118185	-5.254497403425415e-07	-2.9249531740382917e-05	-5.321747229333068e-07	-2.9623882488033493e-05
24.32151699712871	0.0010529932452259794	0.001065966213492647	0.0011331267345867219	0.0011474886775672468	0.0011808136706074007	0.0011960325279169281	0.0012330598729929857	0.0012492430026074476	0.0013476048539038843	0.0013659923481449112	0.08463074310010238	0.08507655324175957	-5.205263287812872e-07	-2.915005203224519e-05	-5.271872874001646e-07	-2.952307293416223e-05
24.468066371968433	0.0010529184951650018	0.0010658905152978156	0.0011330510273676994	0.00114741200272261	0.001180737749318689	0.0011959556351703838	0.0012329840148773462	0.001249166175836909	0.0013475301903370603	0.001365916748861743	0.08463605704764694	0.0850818961188326	-5.156116023160781e-07	-2.904880080800698e-05	-5.222086418427141e-07	-2.9420468155100243e-05
24.61549878051318	0.0010528438554484292	0.0010658149283161084	0.001132975524333512	0.0011473355345054267	0.0011806620945251087	0.0011958790124815882	0.0012329084969452838	0.001249089694202454	0.0013474560477611107	0.0013658416791831527	0.08464146776217735	0.08508733628987743	-5.107052560389055e-07	-2.8945745996711292e-05	-5.172384773353272e-07	-2.9316035650234218e-05
24.763819543485244	0.0010527693279889499	0.0010657394544748575	0.0011329002290992936	0.0011472592765740142	0.0011805867109744145	0.0011958026646618398	0.0012328333252858625	0.0012490135638820008	0.0013473824355632212	0.0013657671486520325	0.08464697701373212	0.08509287553457792	-5.058069837771476e-07	-2.8840854942646654e-05	-5.122764836652111e-07	-2.9209742326091748e-05
24.91303401366693	0.0010526949147332124	0.0010656640957356115	0.0011328251453453287	0.001147183232652619	0.0011805116035003313	0.0011957265966095593	0.0012327585060988282	0.00124893779116577	0.0013473093633022501	0.0013656931669858055	0.08465258660498332	0.08509851566543093	-5.009164780380576e-07	-2.873409439294039e-05	-5.073223492812334e-07	-2.910155448443419e-05
25.063147576093755	0.0010526206176624305	0.0010655888540947425	0.0011327502768182372	0.001147107406532613	0.001180436777024126	0.001195650813311882	0.0012326840456966467	0.0012488623824583483	0.0013472368407119193	0.0013656197440796683	0.08465829837184664	0.0851042585283575	-4.960334299749375e-07	-2.8625430487067005e-05	-5.023757612644328e-07	-2.899143781071034e-05
25.214165648248784	0.0010525464387929951	0.001065513731584065	0.0011326756273321757	0.0011470318020737132	0.0011803622365562077	0.001195575319846281	0.001232609950506576	0.0012487873442807963	0.0013471648777040658	0.0013655468900098991	0.08466411418410498	0.08511010600333078	-4.911575293823668e-07	-2.8514828746384335e-05	-4.974364053106708e-07	-2.887935736431424e-05
25.366093680258146	0.0010524723801770925	0.001065438730271457	0.001132601200770059	0.001146956423205214	0.0011802879871977518	0.0011955001213822109	0.0012325362270727738	0.0012487126832727827	0.0013470934843719457	0.0013654746150372143	0.08467003594604164	0.08511606000501315	-4.862884646276815e-07	-2.8402254061338228e-05	-4.925039656742541e-07	-2.876527756501268e-05
25.518937155087716	0.0010523984439033457	0.0010653638522615068	0.001132527001084815	0.0011468812739272596	0.0011802140341423686	0.001195425223182802	0.0012324628820584568	0.0012486384061947775	0.00134702267099362	0.0013654029296102127	0.08467606559708685	0.08512212248340477	-4.814259226475041e-07	-2.828767068110971e-05	-4.875781251592604e-07	-2.8649162182953214e-05
25.672701588741027	0.0010523246320974476	0.0010652890996961512	0.0011324530323006427	0.001146806358312115	0.0011801403826777806	0.0011953506306065559	0.0012323899222480813	0.0012485645199302644	0.0013469524480353798	0.0013653318443688578	0.0846822051124784	0.08512829542451014	-4.7656958891565196e-07	-2.8171042202179697e-05	-4.826585650835429e-07	-2.8530974326590464e-05
25.827392530458226	0.0010522509469228245	0.0010652144747553417	0.0011323792985143124	0.0011467316805054836	0.0011800670381875507	0.0011952763491091018	0.0012323173545495808	0.0012484910314880103	0.0013468828261552594	0.0013652613701480507	0.0846884565039304	0.08513458085100824	-4.717191473750486e-07	-2.8052331553923837e-05	-4.77744965217148e-07	-2.8410676428558546e-05
25.983015562916506	0.0010521773905813	0.0010651399796577153	0.0011323058038964792	0.0011466572447278354	0.0011799940061528356	0.001195202384244967	0.0012322451859966414	0.0012484179480043752	0.0013468138162066072	0.0013651915179812575	0.0846948218203218	0.08514098082294583	-4.6687428045463775e-07	-2.7931500989397673e-05	-4.7283700379012125e-07	-2.828823023584559e-05
26.139576302431465	0.001052103965313768	0.0010650656166612728	0.0011322325526930178	0.0011465830552757578	0.0011799212921541607	0.0011951287416693847	0.0012321734237510096	0.0012483452767456532	0.0013467454292417176	0.0013651222991042074	0.08470130314839183	0.08514749743843619	-4.6203466899088705e-07	-2.78085120704874e-05	-4.679343574205165e-07	-2.8163596795000023e-05
26.297080399159835	0.00105203067340089	0.0010649913880640786	0.0011321595492263955	0.0011465091165233443	0.0011798489018732521	0.0011950554271401403	0.0012321020751048625	0.001248273025110479	0.0013466776765155514	0.001365053724958671	0.08470790261345144	0.08515413283437706	-4.571999922191143e-07	-2.7683325656197022e-05	-4.630367011013853e-07	-2.803673644027893e-05
26.455533537303385	0.001051957517163788	0.0010649172962049612	0.0011320867978970497	0.0011464354329235908	0.0011797768410948721	0.001194982446519442	0.001232031147483202	0.0012482012006322552	0.0013466105694895057	0.001364985807196296	0.08471462238011106	0.08516088918717746	-4.523699277340226e-07	-2.755590188985302e-05	-4.5814370816608246e-07	-2.790760878074172e-05
26.614941435314055	0.001051884498964764	0.0010648433434642356	0.0011320143031848112	0.0011463620090098317	0.0011797051157087185	0.0011949098057758342	0.001231960648446311	0.0012481298109816449	0.001346544119835275	0.0013649185576825307	0.08472146465301722	0.08516776871350312	-4.4754415143809234e-07	-2.7426200184699212e-05	-4.532550502327551e-07	-2.777617268565069e-05
26.77530984610034	0.0010518116212080196	0.0010647695322644317	0.0011319420696503358	0.0011462888493971937	0.0011796337317113343	0.0011948375109861447	0.0012318905856922421	0.0012480588639690994	0.0013464783394387734	0.001364851988500615	0.08472843167760867	0.08517477367103335	-4.4272233753897897e-07	-2.72941792123782e-05	-4.483703971913319e-07	-2.764238627206428e-05
26.93664455723489	0.001051738886340397	0.001064695865071035	0.001131870101936574	0.0011462159587840787	0.0011795626952080676	0.0011947655683374624	0.0012318209670593623	0.0012479883675474376	0.0013464132404041368	0.0013647861119556479	0.08473552574088271	0.08518190635923412	-4.3790415848619577e-07	-2.715979688758252e-05	-4.4348941716189014e-07	-2.750620689079275e-05
27.098951391163432	0.0010516662968521253	0.0010646223443932438	0.0011317984047702588	0.0011461433419536718	0.0011794920124150621	0.0011946939841291579	0.001231751800528939	0.0012479183298144715	0.0013463488350578029	0.0013647209405787358	0.08474274917218068	0.08518916912014586	-4.3308928494596027e-07	-2.702301035478749e-05	-4.386117764504198e-07	-2.736759111143794e-05
27.26223620541477	0.001051593855277586	0.001064548972784737	0.0011317269829634277	0.0011460710037754802	0.0011794216896612848	0.001194622764774938	0.0012316830942277815	0.0012478487590156856	0.0013462851359526706	0.001364656487131223	0.08475010434398574	0.08519656433918693	-4.2827738574091265e-07	-2.688377597290237e-05	-4.3373713949548115e-07	-2.7226494707766058e-05
27.426504892812353	0.00105152156419609	0.001064475752844458	0.0011316558414149714	0.0011459989492069013	0.0011793517333905986	0.0011945519168049465	0.0012316148564309297	0.0012477796635469655	0.0013462221558723406	0.0013645927646090033	0.08475759367273686	0.08520409444597087	-4.234681278609577e-07	-2.6742049302808102e-05	-4.288651688755772e-07	-2.7082872644718092e-05
27.59176338168682	0.0010514494262326578	0.0010644026872173996	0.0011315849851121975	0.0011459271832948044	0.001179282150163852	0.0011944814468678813	0.0012315470955643808	0.001247711051957367	0.0013461599078354238	0.0013645297862468996	0.08476521961965959	0.08521176191514407	-4.186611763973454e-07	-2.6597785091786452e-05	-4.2399552524540265e-07	-2.6936679062561364e-05
27.758017636089992	0.0010513774440588308	0.001064329778595422	0.001131514419132445	0.0011458557111771648	0.001179212946661036	0.0011944113617331814	0.001231479820207893	0.0012476429329519566	0.001346098405099959	0.0013644675655231572	0.08477298469161317	0.08521956926723369	-4.138561944815218e-07	-2.645093725658909e-05	-4.191278672725264e-07	-2.6787867260041898e-05
27.925273656010095	0.001051305620393481	0.001064257029718067	0.0011314441486447097	0.0011457845380847078	0.001179144129683461	0.0011943416682932313	0.0012314130390978183	0.0012475753153946888	0.001346037661167893	0.0013644061161639986	0.08478089144195208	0.0852275190695177	-4.0905284327862404e-07	-2.6301458870225947e-05	-4.142618516360906e-07	-2.6636389680950723e-05
28.09353747758831	0.0010512339580036449	0.0010641844433733991	0.0011313741789113095	0.001145713669342595	0.001179075706155982	0.0011942723735656174	0.0012313467611300036	0.0012475082083113506	0.001345977689789661	0.0013643454521482812	0.08478894247140781	0.08523561393690955	-4.04250781954954e-07	-2.6149302146422082e-05	-4.09397132977371e-07	-2.648219789763706e-05
28.2628151733366	0.0010511624597053578	0.0010641120223988455	0.0011313045152895691	0.001145643110372129	0.0011790076831292566	0.0011942034846954184	0.0012312809953627325	0.0012474416208925457	0.001345918504968844	0.0013642855877122329	0.08479714042898463	0.08524385653285914	-3.9944966761639583e-07	-2.599441842277006e-05	-4.045333638555415e-07	-2.6325242594910092e-05
28.43311285235687	0.0010510911283645196	0.0010640397696820682	0.0011312351632335488	0.0011455728666925021	0.00117894006778206	0.0011941350089575465	0.0012312157510197402	0.0012473755624967527	0.0013458601209669304	0.0013642265373542948	0.0848054880128766	0.08525224957027439	-3.9464915525333835e-07	-2.5836758143243932e-05	-3.9967019469086193e-07	-2.6165473552275387e-05
28.604436660561465	0.001051019966897765	0.001063967688161838	0.0011311661282957985	0.0011455029439225702	0.0011788728674236324	0.0011940669537591302	0.0012311510374932739	0.0012473100426534315	0.0013458025523081637	0.0013641683158400488	0.08481398797139794	0.08526079581245836	-3.89848897747614e-07	-2.5676270844599003e-05	-3.948072737577392e-07	-2.6002839629446495e-05
28.77679278089485	0.0010509489782733427	0.0010638957808289241	0.0011310974161291342	0.0011454333477826535	0.0011788060894960641	0.0011939993266419306	0.0012310868643472068	0.001247245071066185	0.0013457458137844768	0.001364110938207235	0.08482264310393733	0.08526949807406702	-3.850485457983395e-07	-2.5512905137858866e-05	-3.8994424711880776e-07	-2.583728874774871e-05
28.950187433556945	0.0010508781655120256	0.0010638240507270076	0.0011310290324884663	0.0011453640840963842	0.0011787397415767432	0.0011939321352848217	0.0012310232413202274	0.0012471806576159917	0.00134568992046054	0.0013640544197708875	0.08483145626192569	0.08527835922208288	-3.8024774787768015e-07	-2.534660869024652e-05	-3.8508075858069424e-07	-2.5668767872272236e-05
29.124626876227456	0.0010508075316880202	0.0010637525009535977	0.0011309609832326423	0.0011452951587925717	0.0011786738313808308	0.0011938653875062997	0.0012309601783290713	0.0012471168123644888	0.0013456348876788884	0.0013639987761285455	0.08484043034982687	0.0852873821768116	-3.7544615021176814e-07	-2.5177328209780026e-05	-3.802164496718996e-07	-2.5497222995940483e-05
29.30011740429177	0.0010507370799298997	0.0010636811346609728	0.0011308932743263334	0.0011452265779071115	0.0011786083667637917	0.0011937990912670466	0.0012308976854718263	0.0012470535455573243	0.0013455807310651644	0.0013639440231655849	0.0848495683261471	0.08529656991289716	-3.70643396717385e-07	-2.5005009425843605e-05	-3.753509595842523e-07	-2.5322599120053413e-05
29.476665351068124	0.0010506668134215504	0.001063609955057132	0.0011308259118419524	0.001145158347584927	0.00117854335572397	0.0011937332546725406	0.0012308357730312957	0.001246990867627568	0.0013455274665334538	0.001363890177060644	0.08485887320446343	0.08530592546035351	-3.6583912897030293e-07	-2.4829597071784892e-05	-3.7048392512563713e-07	-2.5144840235857835e-05
29.654277088036206	0.0010505967354031344	0.0010635389654067655	0.001130758901961607	0.0011450904740819446	0.001178478806405211	0.0011936678859757164	0.0012307744514784235	0.0012469287891991926	0.0013454751102917307	0.001363837254291162	0.08486834805447233	0.08531545190562305	-3.6103298614543686e-07	-2.46510348650697e-05	-3.656149806796627e-07	-2.4963889305673614e-05
29.832959025067048	0.0010505268491720705	0.001063468169032241	0.0011306922509790897	0.0011450229637671088	0.0011784147270995397	0.0011936029935796738	0.0012307137314757936	0.0012468673210906185	0.0013454236788474115	0.0013637852716390248	0.0848779960030618	0.08532515239265073	-3.5622460498778777e-07	-2.4469265489962533e-05	-3.607437581679314e-07	-2.4779688244797038e-05
30.0127176106544	0.001050457158084022	0.0010633975693146009	0.0011306259653018976	0.0011449558231244243	0.0011783511262498736	0.0011935385860404322	0.0012306536238811806	0.0012468064743183219	0.0013453731890130077	0.0013637342461963132	0.08488782023540224	0.08533503012398398	-3.514136197820851e-07	-2.42842305788471e-05	-3.558698870075386e-07	-2.459217790162782e-05
30.193559332147448	0.0010503876655539122	0.0010633271696945821	0.0011305600514532961	0.0011448890587550456	0.0011782880124527994	0.0011934746720697433	0.00123059413975118	0.0012467462601005149	0.0013453236579118995	0.0013636841953711758	0.08489782399605897	0.08534508836188945	-3.4659966226561686e-07	-2.4095870689827548e-05	-3.509929940360458e-07	-2.4401298036241803e-05
30.37549071598484	0.0010503183750569525	0.0010632569736736533	0.0011304945160744194	0.0011448226773794028	0.001178225394461401	0.0011934112605379572	0.0012305352903449083	0.0012466866898609024	0.001345275102984225	0.0013636351368938161	0.08490801059013013	0.08535533042949683	-3.4178236161261713e-07	-2.390412528899266e-05	-3.461127035010725e-07	-2.4206987302460847e-05
30.55851832793038	0.0010502492901296825	0.0010631869848150607	0.0011304293659264006	0.0011447566858393563	0.0011781632811881297	0.0011933483604769292	0.0012304770871277618	0.0012466277752324962	0.001345227541992873	0.0013635870888225872	0.08491838338440423	0.08536575971196417	-3.3696134438395905e-07	-2.3708932729460397e-05	-3.412286369952437e-07	-2.40091832257594e-05
30.742648773309874	0.0010501804143710374	0.0010631172067449037	0.0011303646078925555	0.0011446910911004058	0.0011781016817077419	0.0011932859810829999	0.0012304195417752618	0.0012465695280615163	0.0013451809930296087	0.0013635400695502212	0.08492894580853963	0.08537637965766415	-3.3213623446687324e-07	-2.351023023025589e-05	-3.363404133946077e-07	-2.3807822181726168e-05
30.92788869724955	0.0010501117514434219	0.0010630476431532168	0.0011303002489805897	0.001144625900253927	0.0011780406052602787	0.0011932241317200156	0.0012303626661769632	0.0012465119604113577	0.0013451354745213123	0.0013634940978101723	0.084939701356275	0.08538719377939785	-3.273066530463248e-07	-2.3307953855772334e-05	-3.3144764884519146e-07	-2.3602839376662965e-05
31.114244784915854	0.0010500433050738083	0.0010629782977950736	0.0011302362963248578	0.0011445611205194524	0.0011779800612541113	0.0011931628219224093	0.0012303064724404394	0.0012464550845666348	0.0013450910052363407	0.0013634491926830868	0.08495065358665241	0.08539820565563055	-3.224722185386601e-07	-2.3102038493788557e-05	-3.265499566832038e-07	-2.3394168823964723e-05
31.30172376175672	0.0010499750790548502	0.0010629091744917096	0.001130172757188656	0.0011444967592469963	0.0011779200592690348	0.001193102061398344	0.0012302509728953472	0.001246398913037305	0.0013450476042910192	0.001363405373603406	0.08496180612527757	0.08540941893175252	-3.1763254655474416e-07	-2.289241783362539e-05	-3.216469473947027e-07	-2.3181743321942783e-05
31.4903323937443	0.001049907077246017	0.0010628402771316627	0.001130109638966561	0.001144432823919419	0.0011778606090594287	0.0011930418600329096	0.0012301961800975675	0.0012463434585628717	0.0013450052911562619	0.0013633626603660953	0.08497316266559736	0.08542083732136743	-3.127872498370765e-07	-2.2679024343302823e-05	-3.1673822856528866e-07	-2.2965494431814726e-05
31.68007748761912	0.001049839303574742	0.0010627716096719324	0.0011300469491868107	0.0011443693221548363	0.0011778017205574687	0.0011929822278913817	0.0012301421068334239	0.0012462887341166652	0.0013449640856643208	0.0013633210731335123	0.08498472697020412	0.08543246460760213	-3.0793593822336235e-07	-2.2461789247307795e-05	-3.118234048350016e-07	-2.27453524544452e-05
31.870965891135747	0.0010497717620375933	0.0010627031761391542	0.001129984695513724	0.0011443062617090677	0.0011777434038764032	0.001192923175222539	0.0012300887661239835	0.0012462347529102076	0.0013449240080156725	0.0013632806324424052	0.08499650287216964	0.08544430464445057	-3.0307821857885817e-07	-2.2240642502641128e-05	-3.0690207782459525e-07	-2.2521246405671214e-05
32.063004493309954	0.0010497044567014634	0.0010626349806308014	0.0011299228857501716	0.0011442436504781376	0.0011776856693138913	0.0011928647124620508	0.0012300361712294441	0.0012461815283976634	0.0013448850787860429	0.0013632413592110605	0.0850084942764037	0.08545636135813581	-2.982136947638457e-07	-2.2015512775863666e-05	-3.01973846111251e-07	-2.2293103993709096e-05
32.25620022466719	0.001049637391704772	0.0010625670273163939	0.0011298615278400822	0.001144181496500811	0.0011776285273553974	0.001192806850235913	0.001229984335653595	0.0012461290742803676	0.001344847318933565	0.0013632032747465806	0.08502070516103978	0.08546863874850608	-2.933419675659778e-07	-2.178632741842157e-05	-2.970383051622248e-07	-2.206085159411897e-05
32.45056005749291	0.0010495705712586997	0.0010624993204387395	0.0011298006298710059	0.0011441198079611863	0.00117757198867766	0.001192749599363966	0.0012299332731483795	0.0012460774045114566	0.0013448107498060951	0.0013631664007523238	0.08503313957885184	0.08548114089045951	-2.8846263465170593e-07	-2.1553012441860586e-05	-2.9209504727239696e-07	-2.182441422413084e-05
32.64609100608406	0.0010495039996484263	0.001062431864315183	0.0011297402000767101	0.0011440585931913243	0.0011775160641522133	0.001192692970863464	0.0012298829977185272	0.0012460265333005664	0.0013447753931486563	0.0013631307593354742	0.08504580165869566	0.08549387193539106	-2.8357529050556524e-07	-2.1315492492762766e-05	-2.8714366151439893e-07	-2.1583715517636826e-05
32.84280012700226	0.0010494376812344055	0.0010623646633388872	0.0011296802468398384	0.0011439978606739363	0.0011774607648489888	0.0011926369759527246	0.001229833523626296	0.001245976475118648	0.0013447412711110524	0.0013630963730147853	0.0850586956069848	0.0855068361126798	-2.7867952638984186e-07	-2.1073690827572156e-05	-2.8218373369394423e-07	-2.1338677699739295e-05
33.040694519328454	0.0010493716204536434	0.0010622977219801213	0.0011296207786946004	0.001143937619045108	0.001177406102039967	0.00119258162605483	0.0012297848653962827	0.0012459272447028471	0.0013447084062556127	0.0013630632647284589	0.08507182570919125	0.0855200377311952	-2.737749302799547e-07	-2.082752928608822e-05	-2.772148462826078e-07	-2.1089221559633664e-05
33.239781324919136	0.0010493058218210118	0.001062231044787582	0.001129561804329527	0.0011438778770970863	0.0011773520872029176	0.0011925269328014179	0.001229737037820349	0.0012458788570615048	0.0013446768215651177	0.001363031457842198	0.08508519633138131	0.08553348118084302	-2.688610867894285e-07	-2.0576928263627003e-05	-2.7223657834713616e-07	-2.0835266422741805e-05
33.44006772866406	0.001049240289930574	0.0010621646363897289	0.0011295033325902652	0.0011438186437811083	0.001177298732025197	0.001192472908036529	0.0012296900559626291	0.0012458313274792381	0.0013446465404508654	0.0013630009761574197	0.08509881192178136	0.08554717093413824	-2.6393757714864366e-07	-2.0321806686374178e-05	-2.6724850551735485e-07	-2.057673012501038e-05
33.64156095874556	0.0010491750294569307	0.0010620985014961396	0.0011294453724824244	0.0011437599282102806	0.0011772460484076167	0.0011924195638205316	0.0012296439351646355	0.0012457846715221228	0.0013446175867609068	0.0013629718439196253	0.08511267701237397	0.08556111154781233	-2.590039791202682e-07	-2.006208198176984e-05	-2.6225019991938173e-07	-2.0313528984072793e-05
33.84426828689945	0.0010491100451565946	0.0010620326448988891	0.001129387933174479	0.0011437017396625146	0.0011771940484683952	0.0011923669124341192	0.0012295986910504711	0.0012457389050429789	0.0013445899847884548	0.0013629440858269498	0.08512679622053196	0.0855753076644535	-2.5405986694938473e-07	-1.979767005066968e-05	-2.572412301032022e-07	-2.004557777010585e-05
34.04819702867729	0.001049045341869376	0.0010619670714739542	0.0011293310240007176	0.0011436440875835186	0.0011771427445471708	0.0011923149663823876	0.0012295543395321317	0.001245694044186761	0.001344563759280452	0.0013629177270388843	0.0851411742506798	0.08558976401417895	-2.491048112988718e-07	-1.9528485239062032e-05	-2.5222116098455594e-07	-1.9772789676714142e-05
34.25335454371064	0.0010489809245198024	0.0010619017861826308	0.0011292746544642551	0.0011435869815898344	0.001177092149209104	0.0011922637383989848	0.0012295108968149253	0.0012456501053960472	0.0013445389354463265	0.0013628927931851728	0.08515581589599386	0.08560448541634494	-2.441383791930256e-07	-1.925444030795309e-05	-2.471895538002679e-07	-1.9495076292064262e-05
34.45974823597649	0.0010489167981185463	0.0010618367940729795	0.0011292188342400848	0.001143530431471935	0.0011770422752490441	0.0011922132414503375	0.0012294683794029817	0.001245607105416639	0.0013445155389669135	0.0013628693103748895	0.08517072604013795	0.08561947678129034	-2.3916013395120644e-07	-1.8975446403945995e-05	-2.421459660223793e-07	-1.9212347567382215e-05
34.66738555406454	0.0010488529677638908	0.001061772100281297	0.0011291635731782036	0.0011434744471973822	0.001176993135695787	0.0011921634887399665	0.0012294268041048845	0.0012455650613032716	0.0013444935960035698	0.0013628473052057087	0.08518590965903103	0.08563474311211464	-2.341696351262565e-07	-1.8691413028376624e-05	-2.370899513100093e-07	-1.892451178694965e-05
34.87627399144595	0.0010487894386432017	0.0010617077100335975	0.001129108881306777	0.0011434190389140303	0.001176944743816402	0.0011921144937128694	0.0012293861880393999	0.001245523990425431	0.001344473133207468	0.0013628268047733547	0.08520137182265676	0.08565028950649896	-2.291664384450852e-07	-1.840224800667145e-05	-2.3202105943779736e-07	-1.8631475535768605e-05
35.086421086743854	0.0010487262160344358	0.0010616436286471336	0.0011290547688353754	0.0011433642169533017	0.0011768971131206503	0.0011920662700600046	0.001229346548641328	0.001245483910473292	0.0013444541777290838	0.0013628078366812568	0.08521711769690708	0.08566612115855765	-2.2415009573364258e-07	-1.8107857455790244e-05	-2.2693883622694824e-07	-1.8333143667753626e-05
35.29783442400536	0.001048663305307665	0.001061579861531926	0.0011290012461582584	0.0011433099918335102	0.0011768502573654815	0.0011920188317228403	0.0012293079036674618	0.0012454448394637629	0.0013444367572278796	0.001362790429050392	0.08523315254546636	0.08568224336073271	-2.1912015486531128e-07	-1.7808145753028803e-05	-2.2184282349622594e-07	-1.802941927364632e-05
35.51052163297529	0.0010486007119266231	0.0010615164141923245	0.0011289483238577256	0.0011432563742632496	0.0011768041905596135	0.0011919721928980054	0.001229270271202665	0.0012454067957466599	0.0013444208998821846	0.001362774610529338	0.08524948173173355	0.0856986615057312	-2.1407615968197652e-07	-1.7503015501824093e-05	-2.1673255896871232e-07	-1.772020364579352e-05
35.72449038937153	0.001048538441450284	0.0010614532922285918	0.0011288960127075272	0.0011432033751448472	0.0011767589269682098	0.001191926368042023	0.001229233669666073	0.0012453697980109926	0.0013444066343992831	0.001362760410304533	0.0852661107207869	0.08571538108849305	-2.090176499259383e-07	-1.719236749830877e-05	-2.1160757621889806e-07	-1.7405396245451232e-05
35.93974841516195	0.001048476499534453	0.0010613905013385093	0.0011288443236763318	0.001143151005577873	0.001176714481117632	0.0011918813718761305	0.0012291981178174087	0.0012453338652913808	0.0013443939900257072	0.0013627478581107434	0.0852830450813879	0.08573240770821226	-2.039441611865686e-07	-1.6876100698254293e-05	-2.0646740460199264e-07	-1.7084894667840356e-05
36.15630347884324	0.0010484148919333897	0.0010613280473190073	0.0011287932679312624	0.0011430992768627158	0.0011766708678002907	0.0011918372193911978	0.0012291636347634262	0.001245299016974591	0.001344382996557744	0.0013627369842417526	0.08530029048802719	0.08574974707039267	-1.9885522481184054e-07	-1.6554112180128255e-05	-2.0131156917846393e-07	-1.6758594605953414e-05
36.374163395721176	0.001048353624501454	0.001061265936067822	0.0011287428568414956	0.0011430482005042267	0.0011766281020795894	0.0011917939258527343	0.0012291302399644862	0.001245265272806209	0.001344373684352165	0.0013627278195612732	0.08531785272301795	0.08576740498895012	-1.937503678376383e-07	-1.622629711003909e-05	-1.9613959064074607e-07	-1.642638981452782e-05
36.59333602819267	0.001048292703194777	0.0010612041735851767	0.0011286931019819264	0.0011429977882154263	0.0011765861992949606	0.0011917515068059954	0.001229097953241253	0.0012452326528974407	0.0013443660843371773	0.0013627203955140844	0.08533573767862623	0.08578538738836032	-1.8862911293224607e-07	-1.5892548706264442e-05	-1.9095098524124846e-07	-1.6088172073575047e-05
36.813829286029524	0.0010482321340729522	0.0010611427659754848	0.0011286440151368944	0.001142948051921277	0.0011765451750669926	0.0011917099780811803	0.0012290667947815292	0.0012452011777320435	0.0013443602280235952	0.0013627147441373996	0.08535395135925551	0.08580370030584827	-1.8349097831785177e-07	-1.5552758201559103e-05	-1.8574526473294148e-07	-1.5743831151104892e-05
37.03565112666392	0.0010481719233007565	0.001061081719449079	0.0011285956083039825	0.001142899003762525	0.001176505045302663	0.0011916693557987327	0.001229036785147221	0.0012451708681734002	0.001344356147516257	0.0013627108980724743	0.08537249988366982	0.0858223498936298	-1.7833547768164246e-07	-1.5206814804546998e-05	-1.8052193626917623e-07	-1.5393254763379494e-05
37.25880955547555	0.0010481120771498981	0.0010610210403239726	0.001128547893697888	0.001142850656099618	0.0011764658262006678	0.0011916296563747465	0.0012290079452814502	0.0012451417454717342	0.0013443538755256775	0.0013627088905764605	0.08539138948726838	0.08584134242119561	-1.731621201064154e-07	-1.4854605661002163e-05	-1.7528050233299453e-07	-1.5036328535833476e-05
37.483312626080554	0.0010480526020007863	0.0010609607350276372	0.0011285008837543568	0.0011428030215166873	0.0011764275342568554	0.0011915908965264696	0.0012289802965158012	0.0012451138312714672	0.001344353445379946	0.0013627087555345095	0.08541062652440971	0.08586068427764901	-1.679704100072607e-07	-1.4496015816267693e-05	-1.700204606738115e-07	-1.467293596471575e-05
37.70916844062219	0.0010479935043443253	0.0010609008100988106	0.0011284545911341883	0.0011427561128255995	0.0011763901862697533	0.0011915530932779098	0.0012289538605777077	0.001245087147618714	0.001344354891036865	0.0013627105274721212	0.08543021747078249	0.0858803819740893	-1.6275984703701882e-07	-1.413092817262318e-05	-1.647413042159089e-07	-1.4302958374651231e-05
37.93638515006311	0.0010479347907837422	0.0010608412721893332	0.0011284090287273258	0.0011427099430700936	0.0011763537993462229	0.0011915162639655613	0.0012289286595980008	0.0012450617169689458	0.0013443582470963659	0.0013627142415677666	0.08545016892582859	0.08590044214605073	-1.575299260064833e-07	-1.3759223449510971e-05	-1.5944252097516848e-07	-1.3926274877507083e-05
38.164970954479706	0.0010478764680364335	0.0010607821280660063	0.001128364209657003	0.0011426645255299805	0.0011763183909071964	0.001191480426244224	0.0012289047161185933	0.0012450375621947869	0.0013443635488131665	0.0013627199336657713	0.08547048761522098	0.08592087155599018	-1.5228013682542021e-07	-1.338078014223587e-05	-1.5412359398794817e-07	-1.3542762330343017e-05
38.39493410335793	0.0010478185429358402	0.00106072338461248	0.0011283201472839796	0.0011426198737254263	0.0011762839786935435	0.0011914455980929488	0.0012288820531003255	0.0012450147065939802	0.00134437083210971	0.0013627276402894723	0.08549118039339136	0.08594167709583135	-1.470099643898111e-07	-1.299547447763949e-05	-1.487840012187082e-07	-1.3152295291696259e-05
38.626282895891045	0.0010477610224333526	0.001060665048831166	0.0011282768552108473	0.00114257600142131	0.0011762505807720426	0.0011914117978210873	0.0012288606939309646	0.0012449931738975058	0.0013443801335893736	0.0013627373986546554	0.08551225424611321	0.08596286578956266	-1.4171888852677547e-07	-1.2603180372272593e-05	-1.4342321548585155e-07	-1.2754745978116322e-05
38.859025681279114	0.001047703913600237	0.001060607127845179	0.0011282343472864146	0.0011425329226316609	0.0011762182155414646	0.0011913790440744622	0.001228840662433367	0.001244972988277865	0.0013443914905499597	0.001362749246683281	0.08553371629314459	0.08598444479589273	-1.3640638387747706e-07	-1.2203769385599195e-05	-1.38040704347666e-07	-1.2349984216591947e-05
39.09317085903034	0.0010476472236296004	0.0010605496289003103	0.0011281926376101798	0.001142490651624184	0.0011761869017387879	0.0011913473558416649	0.0012288219828738103	0.0012449541743575372	0.0013444049409974852	0.0013627632230175071	0.08555557379092345	0.08600642141096176	-1.3107191983901048e-07	-1.1797110676697864e-05	-1.326359300485476e-07	-1.1937877401529962e-05
39.328726879264174	0.0010475909598383639	0.0010604925593670142	0.0011281517405368664	0.0011424492029248501	0.0011761566584455089	0.0011913167524604516	0.0012288046799704745	0.0012449367572175902	0.0013444205236602456	0.0013627793670340004	0.08557783413532517	0.08602880307111464	-1.2571496047246097e-07	-1.1383070957937669e-05	-1.2720834942575934e-07	-1.1518290447654067e-05
39.56570224301631	0.0010475351296692827	0.0010604359267424388	0.0011281116706810608	0.001142408591322588	0.0011761275050940982	0.0011912872536242861	0.0012287887789021168	0.0012449207624064818	0.001344438278003201	0.001362797718858569	0.08560050486447994	0.08605159735573271	-1.2033496439795358e-07	-1.0961514446156118e-05	-1.2175741378886787e-07	-1.1091085739295403e-05
39.80410550254544	0.0010474797406929838	0.0010603797386524755	0.0011280724429219222	0.0011423688318740505	0.0011760994614745661	0.0011912588793890006	0.0012287743053169052	0.00124490621594903	0.0013444582442426628	0.0013628183193811038	0.08562359366164948	0.08607481199012858	-1.1493138472483053e-07	-1.0532302816307348e-05	-1.162825688664007e-07	-1.0656123084845648e-05
40.04394526164196	0.0010474248006100307	0.0010603240028538355	0.00112803407240798	0.0011423299399084693	0.001176072547741161	0.0011912316501795763	0.001228761285341439	0.0012448931443555654	0.0013444804633612978	0.0013628412102708418	0.08564710835817227	0.08609845484850483	-1.0950366893108798e-07	-1.009529514994778e-05	-1.1078325467791042e-07	-1.021325966410469e-05
40.28523017593832	0.0010473703172530272	0.0010602687272361659	0.001127996574562028	0.0011422919310326053	0.0011760467844192024	0.0011912055867970774	0.001228749745589956	0.0012448815746312792	0.0013445049771234688	0.0013628664339919718	0.08567105693646836	0.08612253395697855	-1.0405125879745653e-07	-9.650347887163457e-06	-1.052589054598152e-07	-9.762349979014484e-06
40.52796895322162	0.0010473162985887331	0.0010602139198241751	0.001127959965086088	0.0011422548211357745	0.001176022192412032	0.0011911807104256925	0.0012287397131737102	0.0012448715342857407	0.0013445318280908864	0.0013628940338195586	0.08569544753311323	0.08614705749666987	-9.857359029941462e-08	-9.197314774694876e-06	-9.970894956608592e-08	-9.303245801672855e-06
40.77217035374772	0.0010472627527202223	0.0010601595887798061	0.0011279242599664839	0.0011422186263949793	0.0011759987930081157	0.0011911570426399352	0.0012287312157105604	0.0012448630513426319	0.0013445610596386237	0.0013629240538558353	0.0857202884419804	0.08617203380686399	-9.307009350657466e-08	-8.73604681284057e-06	-9.413280936199434e-08	-8.835796120515438e-06
41.017843190557436	0.0010472096878890625	0.0010601057424044246	0.0011278894754789945	0.0011421833632801238	0.0011759766078882727	0.0011911346054119698	0.0012287242813347422	0.0012448561543496636	0.0013445927159714689	0.0013629565390468384	0.08574558811745332	0.08619747138823913	-8.754019249334472e-08	-8.266392203276629e-06	-8.852990113043802e-08	-8.359847086747418e-06
41.26499632979458	0.0010471571124775255	0.0010600523891410437	0.001127855628194106	0.0011421490485593294	0.00117595565913305	0.0011911134211190903	0.0012287189387068435	0.0012448508723887034	0.0013446268421406413	0.0013629915351994165	0.08577135517770886	0.08622337890616856	-8.19833052257378e-08	-7.788196293406768e-06	-8.2899634959617e-08	-7.875241958416046e-06
41.51363869102594	0.001047105035010827	0.0010599995375765749	0.0011278227349823592	0.0011421156993043427	0.001175935969230241	0.001191093512551337	0.0012287152170239834	0.0012448472350861093	0.0013446634840608713	0.0013630290889986056	0.08579759840807298	0.08624976519409833	-7.639884346422737e-08	-7.301301521156489e-06	-7.724141465022608e-08	-7.381821044927239e-06
41.763779247563185	0.001047053464159394	0.0010599471964441067	0.0011277908130197924	0.0011420833328960466	0.001175917561082548	0.0011910749029192663	0.001228713146030203	0.0012448452726232725	0.0013447026885278614	0.001363069248025393	0.08582432676445599	0.08627663925699508	-7.078621267267438e-08	-6.805547359295394e-06	-7.155463760746827e-08	-6.879421649008677e-06
42.0154270267867	0.00104700240874116	0.0010598953746252138	0.001127759879793481	0.001142051967030064	0.0011759004580153927	0.00119105761586187	0.001228712756027062	0.00124484501574738	0.001344744503236125	0.0013631120607748696	0.08585154937686018	0.08630401027487931	-6.514481188562085e-08	-6.300770255485144e-06	-6.583869472829781e-08	-6.367878008006755e-06
42.26859111047143	0.0010469518777238957	0.001059844081152296	0.0011277299531071874	0.0011420216197224721	0.0011758846837848908	0.001191041675454651	0.0012287140778844657	0.0012448464957823997	0.0013447889767972344	0.0013631575766747932	0.08587927555296886	0.08633188760643214	-5.947403361548226e-08	-5.786803574076016e-06	-6.009297029213254e-08	-5.8470212336569904e-06
42.523280635114425	0.0010469018802275575	0.0010597933252109448	0.0011277010510870988	0.0011419923093156138	0.001175870262585965	0.0011910271062178564	0.0012287171430517038	0.0012448497446402897	0.0013448361587584598	0.0013632058461045542	0.08590751478181884	0.08636028079268729	-5.3773263747163014e-08	-5.263477536071592e-06	-5.431684184636215e-08	-5.316679250466638e-06
42.77950479226489	0.0010468524255266797	0.001059743116142342	0.0011276731921876853	0.0011419640544840211	0.001175857219060635	0.0011910139331248759	0.001228721983568729	0.0012448547948324454	0.001344886099621838	0.0013632569204145763	0.08593627673755252	0.08638919956080511	-4.804188140925328e-08	-4.730619156484428e-06	-4.8509680097928026e-08	-4.776676733986296e-06
43.03727282885567	0.0010468035230527827	0.0010596934634456818	0.0011276463951976504	0.0011419368742404369	0.0011758455783064557	0.001191002181610796	0.001228728632077657	0.0012448616794813756	0.0013449388508636553	0.0013633108519461405	0.08596557128325742	0.08641865382793495	-4.227925887211395e-08	-4.188052181802737e-06	-4.267084879969879e-08	-4.226835046555744e-06
43.29659404753705	0.0010467551823968193	0.0010596443767806303	0.001127620679246001	0.0011419107879419579	0.0011758353658851341	0.0011909918775811347	0.001228737121834521	0.00124487043233263	0.0013449944649543814	0.0013633676940516656	0.08599540847489517	0.08644865370516185	-3.6484761428614426e-08	-3.6355970260970594e-06	-3.679970462123344e-08	-3.666972172022831e-06
43.55747780701245	0.001046707413311642	0.001059595865969803	0.0011275960638082155	0.0011418858152962752	0.0011758266078313007	0.001190983047420735	0.0012287474867212504	0.0012448810877669669	0.0013450529953790346	0.0013634275011154336	0.08602579856531656	0.08647920950154955	-3.065774728267662e-08	-3.0730707053783224e-06	-3.0895597043830575e-08	-3.0969026497684737e-06
43.81993352237618	0.001046660225714508	0.001059547941001283	0.0011275725687125363	0.001141861976368042	0.00117581933066147	0.0011909757180028446	0.0012287597612579222	0.0012448936808127837	0.0013451144966580269	0.0013634903285747958	0.08605675200837351	0.08651033172827086	-2.4797567404859222e-08	-2.500286768764015e-06	-2.495786821654633e-08	-2.5164375049846477e-06
44.08397066545326	0.00104661362968961	0.0010595006120311633	0.001127550214146372	0.0011418392915853507	0.0011758135613831695	0.0011909699166983737	0.0012287739806152557	0.0012449082471588052	0.0013451790243684705	0.001363556232941855	0.08608827946312256	0.08654203110283759	-1.89035654308764e-08	-1.9170552319480727e-06	-1.898585284647314e-08	-1.925384180700984e-06
44.349598765141174	0.0010465676354906328	0.0010594538893861146	0.0011275290206628123	0.001141817781746326	0.001175809327504248	0.0011909656713853286	0.001228790180627372	0.0012449248231670338	0.0013452466351659704	0.0013636252718256406	0.08612039179812837	0.08657431855342562	-1.2975077529758794e-08	-1.323182506202114e-06	-1.2978878067768096e-08	-1.3235464663974295e-06
44.6168274077539	0.001046522253543343	0.001059407783565988	0.001127509009187266	0.0011417974680258411	0.001175806657042375	0.0011909630104584422	0.001228808397804822	0.0012449434458859782	0.0013453173868069159	0.0013636975039547918	0.08615310009586478	0.086607205223303	-7.0114322702798104e-09	-7.184713270991239e-07	-6.936263309813978e-09	-7.107244253679035e-07
44.88566623736761	0.0010464774944482058	0.0010593623052464422	0.0011274902010242184	0.0011417783719823557	0.001175805578534722	0.001190961962838986	0.0012288286693478898	0.0012449641530641576	0.0013453913381712831	0.001363772989200759	0.08618641565721982	0.08664070247535878	-1.011950497356584e-09	-1.0272068173833304e-07	-8.573201632118554e-10	-8.671432086271302e-08
45.15612495616904	0.0010464333689830308	0.0010593174652816012	0.0011274726178641115	0.0011417605155648763	0.0011758061210478392	0.0011909625579847886	0.0012288510331601799	0.0012449869831638947	0.0013454685492859618	0.0013638517886015431	0.0862203500061076	0.08667482189674082	5.0240547976206085e-09	5.242742656119681e-07	5.25864774555268e-09	5.486914592123249e-07
45.42821332480542	0.0010463898881056405	0.001059273274706735	0.001127456281790344	0.0011417439211200413	0.001175808314187727	0.0011909648259004365	0.0012288755278624809	0.0012450119753753923	0.0013455490813486137	0.001363933964385974	0.08625491489418437	0.0867095753035985	1.109727862770929e-08	1.1627222508414636e-06	1.141234490589782e-08	1.195704480511095e-06
45.701941162736816	0.0010463470629565813	0.0010592297447409816	0.001127441215286414	0.001141728611399347	0.0011758121881101163	0.001190968797147704	0.001228902192806946	0.0012450391696311293	0.0013456329967521	0.0013640195799985671	0.08629012230568073	0.08674497474594185	1.7208424146156892e-08	1.8128359876024014e-06	1.760448406539286e-08	1.8545403412117967e-06
45.97731834859046	0.0010463049048618472	0.0010591868867900805	0.001127427441243173	0.0011417146095664863	0.0011758177735309424	0.0011909745028561645	0.0012289310680915527	0.0012450686066205394	0.0013457203591094556	0.0013641087001249404	0.0863259844623438	0.0867810325126123	2.3358202769132447e-08	2.4748322454415383e-06	2.3835786353357258e-08	2.5254187510925785e-06
46.25435482051728	0.0010462634253356365	0.0010591447124491434	0.0011274149829662223	0.001141701939204836	0.0011758251017370358	0.0011909819747340342	0.0012289621945748832	0.0012451003278050193	0.0013458112332794608	0.0013642013907178368	0.08636251382849895	0.08681776113637138	2.9547334337489545e-08	3.148931932178689e-06	3.0106981444358305e-08	3.208563615547666e-06
46.533060576550575	0.0010462226360831383	0.0010591032335054483	0.0011274038641834417	0.0011416906243250716	0.0011758342045970246	0.0011909912450792203	0.0012289956138912194	0.001245134375433253	0.001345905685392803	0.0013642977190237474	0.08639972311623188	0.08685517339911324	3.5776547260314706e-08	3.835360177201208e-06	3.641880770306055e-08	3.904203119103888e-06
46.813445674966815	0.0010461825490033422	0.0010590624619412627	0.001127394109052656	0.0011416806893729268	0.0011758451145724598	0.0011910023467906013	0.0012290313684659633	0.0012451707925568672	0.0013460037828788576	0.0013643977536101698	0.08643762529069375	0.08689328233719747	4.204657866888409e-08	4.534346416257273e-06	4.2772012341218274e-08	4.612569812351142e-06
47.09552023464871	0.0010461431761918793	0.0010590224099366922	0.0011273857421694405	0.0011416721592370886	0.0011758578647291613	0.001191015313379529	0.0012290695015313876	0.0012452096230464245	0.0013461055944931001	0.0013645015643935013	0.08647623357553348	0.0869321012469154	4.835817455717609e-08	5.246124477248371e-06	4.916735155948912e-08	5.333900698178962e-06
47.37929443545016	0.0010461045299438778	0.00105898308987255	0.0011273787885750645	0.001141665059257238	0.0011758724887487892	0.0011910301789815583	0.0012291100571427244	0.0012452509116077557	0.0013462111903451608	0.001364609222667595	0.08651556145846151	0.08697164369008113	5.471208994753743e-08	5.9709326696300025e-06	5.560559071873805e-08	6.068437323175635e-06
47.66477851856398	0.0010460666227568608	0.001058944514333261	0.0011273732737645868	0.00114165941523224	0.0011758890209406577	0.001191046978368427	0.0012291530801946092	0.0012452947037986592	0.0013463206419275545	0.0013647208011329994	0.08655562269694732	0.08701192349976444	6.110908905678294e-08	6.709013875783043e-06	6.20875045065708e-08	6.816425870054266e-06
47.951982786891236	0.0010460294673336555	0.0010589066961097832	0.0011273692236950942	0.0011416552534284797	0.0011759074962537823	0.0011910657469602658	0.0012291986164378766	0.001245341046045952	0.0013464340221450925	0.00136483637392689	0.08659643132405526	0.08705295478615703	6.754994544451443e-08	7.460615642024271e-06	6.861387708435168e-08	7.578117249301686e-06
48.24091760541319	0.0010459930765853301	0.0010588696482025533	0.0011273666647940881	0.0011416526005883455	0.0011759279502891694	0.001191086520838059	0.0012292467124967216	0.0012453899856628935	0.001346551405344994	0.0013649560166537182	0.08663800165442143	0.08709475194258555	7.403544218182248e-08	8.225990273669215e-06	7.518550226588011e-08	8.353767196628281e-06
48.53159340156531	0.0010459574636341566	0.0010588333838244585	0.0011273656239680252	0.0011416514839388766	0.0011759504193123587	0.0011911093367563614	0.001229297415886237	0.0012454415708669953	0.0013466728673477227	0.0013650798064166014	0.08668034829037839	0.08713732965166797	8.056637203646827e-08	9.005394933231381e-06	8.180318370040393e-08	9.143636372027641e-06
48.82402066561362	0.0010459226418165972	0.0010587979164038322	0.0011273661286110188	0.001141651931200562	0.0011759749402662253	0.001191134232156276	0.0012293507750303413	0.001245495850798222	0.001346798485478578	0.0013652078218494702	0.08672348612822858	0.08718070289162477	8.714353762900862e-08	9.799091737955345e-06	8.846773503308134e-08	9.947990458669675e-06
49.11820995103327	0.0010458886246863066	0.0010587632595874643	0.0011273682066136879	0.0011416539705962972	0.001176001550784032	0.0011911612451786873	0.0012294068392800876	0.0012455528755375824	0.0013469283386000352	0.0013653401431499904	0.08676743036467201	0.08722488694274064	9.376775161624301e-08	1.060734786109685e-05	9.517998008625947e-08	1.0767100265623997e-05
49.41417187488941	0.0010458554260171634	0.0010587294272436409	0.0011273718863721778	0.0011416576308605098	0.0011760302892027587	0.0011911904146777747	0.0012294656589323886	0.0012456126961261432	0.0013470625071448823	0.0013654768521132936	0.08681219650339202	0.08726989739398965	1.0043983687205854e-07	1.1430435635978453e-05	1.0194075305029401e-07	1.1601241833303355e-05
49.71191711822035	0.0010458230598063146	0.001058696433465196	0.0011273771967973362	0.0011416629412484452	0.001176061194576698	0.0011912217802347964	0.0012295272852491468	0.001245675364584455	0.0013472010731501638	0.0013656180321665232	0.0868578003618066	0.0873157501498238	1.0716062667347898e-07	1.2268632661377454e-05	1.087508986691646e-07	1.245069654109976e-05
50.01145642642306	0.0010457915402772456	0.0010586642925725902	0.001127384167324063	0.0011416699315456268	0.0011760943066913354	0.001191255382172164	0.0012295917704768168	0.0012457409339324146	0.0013473441202919575	0.0013657637684042403	0.08690425807798603	0.08736246143712886	1.1393096489061699e-07	1.3122221910383258e-05	1.1561127243779959e-07	1.3315751217074512e-05
50.3128006096408	0.0010457608818828664	0.0010586330191170023	0.0011273928279208285	0.0011416786320774862	0.001176129666077511	0.0011912912615677986	0.0012296591678663986	0.0012458094582095682	0.00134749173392101	0.0013659141476246928	0.08695158611774224	0.08741004781235505	1.2075170617706008e-07	1.3991491840170678e-05	1.225227407833547e-07	1.4196698249036022e-05
50.61596054315354	0.001045731099308611	0.001058602627883435	0.0011274032090993601	0.0011416890737191644	0.0011761673140258746	0.0011913294602697863	0.0012297295316938755	0.001245880992495864	0.0013476440010992442	0.0013660692583669827	0.08699980128189846	0.08745852616882685	1.2762371616307534e-07	1.4876736505353705e-05	1.2948618127294614e-07	1.5093835700280556e-05
50.9209471677702	0.0010457022074755594	0.0010585731338938428	0.00112741534192451	0.0011417012879054976	0.0011762072926016377	0.0011913700209113367	0.0012298029172811123	0.0012459555929328768	0.0013478010106371856	0.0013662291909491624	0.08704892071373956	0.08750791374423714	1.3454787166746265e-07	1.577825567461444e-05	1.3650248282572053e-07	1.600746742758119e-05
51.22777149022361	0.001045674221543572	0.0010585445524102727	0.001127429258024306	0.0011417153066411835	0.001176249644659637	0.0011914129869260543	0.0012298793810172294	0.0012460333167455082	0.001347962853132316	0.0013663940375072813	0.0870989619066526	0.08755822812832845	1.4152506089661412e-07	1.669635494830346e-05	1.4357254591408283e-07	1.6937903200398008e-05
51.53644458356769	0.0010456471569144318	0.001058516898938009	0.0011274449896001716	0.001141731162511127	0.0011762944138597007	0.00119145840256352	0.0012299589803804424	0.00124611422226417	0.0013481296210083843	0.0013665638920354033	0.08714994271195942	0.08760948727077197	1.485561836572346e-07	1.7631345880120275e-05	1.506972827798863e-07	1.7885458824473677e-05
51.84697758757708	0.0010456210292350103	0.0010584901892287451	0.0011274625694373515	0.0011417488886909845	0.0011763416446823472	0.0011915063129052067	0.0012300417739604175	0.0012461983689474835	0.0013483014085557187	0.0013667388504266479	0.08720188134694996	0.08766170948924612	1.5564215156841157e-07	1.8583546100459092e-05	1.5787761765062233e-07	1.8850456266816806e-05
52.15938170914916	0.001045595854400429	0.0010584644392837468	0.0011274820309155051	0.0011417685189578852	0.0011763913824447937	0.0011915567638807125	0.0012301278214811111	0.0012462858174054744	0.001348478311972538	0.0013669190105152474	0.08725479640312055	0.08771491347772045	1.627838882914661e-07	1.955327944472285e-05	1.6511448697057243e-07	1.9833223785847842e-05
52.47366822270851	0.0010455716485572486	0.0010584396653570444	0.0011275034080195194	0.0011417900877013685	0.0011764436733173252	0.0011916098022843567	0.0012302171838241584	0.001246376629423325	0.0013486604294073413	0.0013671044721197013	0.08730870685462368	0.08776911831495565	1.6998232975091315e-07	2.0540876082081327e-05	1.7240883962870747e-07	2.083409606223885e-05
52.789848470613855	0.0010455484281066407	0.001058415883958607	0.0011275267353504852	0.0011418136299344952	0.0011764985643399758	0.001191665475792095	0.0012303099230527624	0.0012464708679856367	0.0013488478610023393	0.0013672953370869989	0.08736363206693704	0.08782434347321867	1.7723842435390415e-07	2.1546672647948517e-05	1.7976163717747969e-07	2.1853414332723142e-05
53.107933863567155	0.0010455262097075902	0.0010583931118575444	0.0011275520481369057	0.0011418391813051835	0.0011765561034395868	0.0011917238329788129	0.001230406102436163	0.001246568597301277	0.0013490407089380369	0.0013674917093380065	0.08741959180575408	0.08788060882722602	1.8455313324956812e-07	2.2571012381872313e-05	1.8717385410105432e-07	2.289152653109361e-05
53.42793588102576	0.0010455050102800832	0.0010583713660852962	0.0011275793822460901	0.001141866778107739	0.0011766163394472107	0.001191784923335978	0.0012305057864746502	0.001246669882828789	0.0013492390774789394	0.0013676936949140065	0.08747660624610754	0.08793793466332085	1.9192743055062265e-07	2.361424526514666e-05	1.946464780373542e-07	2.3948787426703033e-05
53.74986607161648	0.0010454848470083016	0.0010583506639388256	0.0011276087741957563	0.0011418964572945947	0.0011766793221158836	0.0011918487972896556	0.0012306090409251631	0.0012467747913023825	0.0013494430730204452	0.0013679014020244406	0.08753469598173406	0.0879963416888856	1.993623035883782e-07	2.467672816400257e-05	2.0218051003696724e-07	2.5025558770236378e-05
54.073736053552395	0.00104546573734382	0.0010583310229838134	0.0011276402611658531	0.0011419282564882718	0.0011767451021387793	0.0011919155062189214	0.0012307159328274813	0.0012468833907585415	0.0013496528041369623	0.0013681149410959042	0.08759388203467705	0.08805585104200532	2.0685875316817613e-07	2.57588249756302e-05	2.0977696482443915e-07	2.612220944203658e-05
54.399557515052166	0.0010454476990087928	0.0010583124610578439	0.0011276738810105866	0.0011419622139935501	0.0011768137311677427	0.0011919851024746512	0.0012308265305310245	0.0012469957505632401	0.0013498683816312723	0.001368334424822412	0.08765418586514992	0.08811648430138297	2.144177938233089e-07	2.686090677742059e-05	2.174368710528441e-07	2.7239115602845088e-05
54.727342214761876	0.0010454307499991392	0.0010582949962735847	0.001127709672270675	0.0011419983688098637	0.001176885261832222	0.0011920576393987198	0.0012309409037222824	0.0012471119414398026	0.0013500899185851954	0.0013685599682169832	0.08771562938165509	0.08817826349651914	2.2204045408975685e-07	2.798335198117563e-05	2.251612715871952e-07	2.837666085092616e-05
55.057101982179326	0.001045414908587723	0.0010582786470219635	0.0011277476741858234	0.0011420367606439278	0.0011769597477586076	0.001192133171343612	0.0012310591234528892	0.0012472320354974201	0.0013503175304115911	0.0013687916886645994	0.08777823495137478	0.08824121111815925	2.2972777676748095e-07	2.9126546488178473e-05	2.3295122376768874e-07	2.953523637930222e-05
55.38884871808102	0.0010454001933275121	0.0010582634319753182	0.0011277879267074208	0.0011420774299225802	0.0011770372435899734	0.00119221175369244	0.0012311812621683513	0.0012473561062603278	0.0013505513349077259	0.0013690297059765432	0.08784202541083577	0.08830535012902316	2.3748081920600163e-07	3.0290883851119554e-05	2.4080779969940305e-07	3.0715241139789295e-05
55.722594394951685	0.001045386623054735	0.0010582493700905483	0.0011278304705114775	0.0011421204178058762	0.0011771178050062599	0.0011922934428794112	0.0012313073937374676	0.0012474842286976894	0.0013507914523100744	0.0013692741424462113	0.08790702407686363	0.08837070397481811	2.453006535880261e-07	3.147676543810429e-05	2.487320865413468e-07	3.191708200950272e-05
56.058351057416104	0.0010453742168920056	0.0010582364806122331	0.0011278753470117865	0.0011421657662004023	0.001177201488744872	0.0011923782964107148	0.001231437593482435	0.0012476164792541741	0.001351038005350572	0.0013695251229063929	0.0879732547578293	0.08843729659555069	2.5318836721827977e-07	3.268460060076861e-05	2.567251868002777e-07	3.314117396166494e-05
56.39613082267415	0.0010453629942514457	0.0010582247830757386	0.0011279225983733365	0.0011422135177728482	0.0011772883526217392	0.0011924663728858807	0.0012315719382096824	0.0012477529358812822	0.001351291119314391	0.0013697827747881147	0.08804074176519795	0.08850515243714471	2.611450628368407e-07	3.391480684880599e-05	2.647882186483739e-07	3.43879402424363e-05
56.7359458809379	0.0010453529748377704	0.001058214297310296	0.001127972267525964	0.0011422637159638196	0.001177378455552824	0.0011925577320195885	0.0012317105062414416	0.0012478936780694091	0.0013515509220992723	0.0013700472281810625	0.08810950992539489	0.08857429646337196	2.6917185890818797e-07	3.5167810024466784e-05	2.729223162146674e-07	3.565781254788458e-05
57.07780849587155	0.0010453441786513456	0.0010582050434420438	0.0011280243981782454	0.001142316405001895	0.0011774718575760926	0.0011926524346639496	0.0012318533774480684	0.0012480387868806786	0.0013518175442764617	0.0013703186158956382	0.08817958459199371	0.08864475416810987	2.772698899451611e-07	3.644404448521765e-05	2.8112862992266466e-07	3.695123121003063e-05
57.42173100503407	0.0010453366259912241	0.0010581970418970508	0.0011280790348316596	0.0011423716299179547	0.001177568619873976	0.0011927505428312877	0.0012320006332811578	0.0012481883449825852	0.001352091119153318	0.0013705970735267328	0.08825099165823551	0.08871655158793587	2.8544030683899137e-07	3.774395329023128e-05	2.8940832681452304e-07	3.826864538530872e-05
57.7677258203244	0.0010453303374581382	0.0010581903134042913	0.001128136222794993	0.0011424294365597546	0.0011776688047963153	0.0011928521197174036	0.001232152356807452	0.001248342436682436	0.0013523717828376337	0.001370882739519228	0.08832375756989613	0.08878971531506608	2.936842771774067e-07	3.906798838945735e-05	2.9776259087587777e-07	3.9610513246080004e-05
58.115805428429454	0.0010453253339574517	0.0010581848789985783	0.0011281960081990121	0.0011424898716067733	0.0011777724758838073	0.0011929572297253558	0.001232308632743577	0.0012485011479626408	0.001352659674303723	0.0013711757552353153	0.0883979093385063	0.08886427251065282	3.020029855982983e-07	4.0416610820770416e-05	3.0619262341010853e-07	4.0977302182609865e-05
58.465982391274686	0.001045321636702081	0.0010581807600234673	0.001128258438011411	0.001142552982585337	0.0011778796978919794	0.0011930659384897786	0.0012324695474916383	0.001248664566516873	0.001352954935460359	0.00137147626502369	0.08847347455494071	0.08894025091844923	3.1039763412192035e-07	4.1790290907922634e-05	3.146996433581791e-07	4.2369489002214156e-05
58.818269346477535	0.0010453192672153415	0.001058177978134077	0.0011283235600520098	0.0011426188178839918	0.0011779905368156692	0.0011931783129017015	0.0012326351891756664	0.0012488327817870948	0.0013532577112205686	0.001371784416290646	0.08855048140338255	0.08901767887885942	3.188694425221208e-07	4.318950846793346e-05	3.232848876802766e-07	4.3787560139646464e-05
59.172679007803275	0.0010453182473337747	0.0010581765552998951	0.0011283914230082591	0.0011426874267691975	0.0011781050599140796	0.0011932944211339661	0.0012328056476789994	0.0012490058850015352	0.001353568149573428	0.0013721003595732043	0.08862895867568493	0.0890965853433767	3.2741964870147515e-07	4.4614753022337306e-05	3.319496117437388e-07	4.523201187292547e-05
59.52922416562417	0.0010453185992098863	0.00105817651380749	0.0011284620764510018	0.001142758859401271	0.0011782233357363627	0.0011934143326671712	0.0012329810146825566	0.001249183969213576	0.0013538864016578375	0.0013724242486142678	0.08870893578612822	0.08917699988943034	3.360495090364967e-07	4.606652400937494e-05	3.4069508966826437e-07	4.670335053749697e-05
59.887917687380885	0.0010453203453148316	0.0010581778762631666	0.0011285355708505285	0.0011428331668506312	0.0011783454341477801	0.0011935381183162067	0.001233161383704081	0.00124936712934162	0.001354212621838402	0.0013727562404399149	0.08879044278660236	0.08925895273565494	3.447602987961384e-07	4.7545331009923864e-05	3.4952261475070315e-07	4.820209275580023e-05
60.24877251804685	0.0010453235084410403	0.0010581806655955606	0.001128611957592937	0.0011429104011143536	0.0011784714263564674	0.0011936658502573975	0.0012333468501383733	0.0012495554622099696	0.001354546967783479	0.0013730964954389092	0.08887351038221583	0.08934247475758773	3.5355331253123824e-07	4.9051693973456434e-05	3.584334998655604e-07	4.972876566677886e-05
60.6118016805955	0.001045328111704748	0.0010581849050581374	0.0011286912889967738	0.0011429906151330044	0.0011786013849407722	0.0011937976020562344	0.0012335375112985175	0.0012497490665907135	0.0013548896005454423	0.001373445177444466	0.08895816994735031	0.08942759750381889	3.6242986447177113e-07	5.0586143450132015e-05	3.6742907786723594e-07	5.128390716194198e-05
60.97701827647021	0.0010453341785484577	0.0010581906182316168	0.001128773618329987	0.001143073862807797	0.0011787353838772305	0.0011939334486957497	0.001233733466458163	0.0012499480432466863	0.0013552406846432654	0.0013738024538183864	0.08904445354217676	0.08951435321260015	3.713912889603127e-07	5.214922083177087e-05	3.7651070202543956e-07	5.2868066128863855e-05
61.34443548605718	0.0010453417327433052	0.0010581978290263004	0.0011288589998271845	0.0011431601990180497	0.0011788734985691625	0.0011940734666055191	0.0012339348168948709	0.0012501524949755129	0.001355600388147488	0.0013741684955376199	0.08913239392964581	0.08960277482893751	3.8043894087466147e-07	5.374147859710243e-05	3.856797464603899e-07	5.448180270065106e-05
61.71406656916102	0.0010453507983913357	0.0010582065616843062	0.0011289474887072098	0.0011432496796389723	0.0011790158058759272	0.0011942177336913386	0.0012341416659345738	0.001250362526654784	0.0013559688827676623	0.0013745434772833571	0.08922202459297136	0.08969289602217256	3.895741960714943e-07	5.536348056375817e-05	3.9493760659427626e-07	5.612568851220967e-05
62.085924865483435	0.0010453613999276683	0.0010582168407816893	0.001129039141191034	0.001143342361559765	0.0011791623841428344	0.0011943663293655638	0.001234354118997166	0.0012505782452883812	0.001356346343942346	0.0013749275775327204	0.0893133797536193	0.08978475120407892	3.9879845184108073e-07	5.7015802147147854e-05	4.042856996109602e-07	5.780030696256322e-05
62.46002379510434	0.0010453735621225551	0.001058228691230453	0.0011291340145199722	0.0011434383027020536	0.0011793133132317493	0.0011945193345781551	0.0012345722836432727	0.001250799760054002	0.0013567329509317494	0.0013753209786531617	0.08940649438982513	0.08987837554748596	4.081131273836816e-07	5.869903062791226e-05	4.1372546494148135e-07	5.9506253486385496e-05
62.83637685896657	0.0010453873100833256	0.0010582421382804405	0.0011292321669742432	0.0011435375620386641	0.0011794686745524013	0.0011946768318484356	0.001234796269622238	0.0012510271823519227	0.001357128886913131	0.001375723866999661	0.08950140425565391	0.08997380500544885	4.1751966427488844e-07	6.041376542259558e-05	4.2325836473395065e-07	6.124413582864197e-05
63.21499763936286	0.0010454026692561862	0.0010582572075210832	0.001129333657891844	0.001143640199612721	0.0011796285510943991	0.0011948389052975667	0.0012350261889213369	0.00125126062585501	0.0013575343390790076	0.0013761364330148003	0.08959814590061992	0.09007107633098625	4.270195269721628e-07	6.21606183658363e-05	4.32885884378521e-07	6.301457433202651e-05
63.59589980042612	0.0010454196654279086	0.001058273924883029	0.0011294385476877966	0.001143746276557122	0.0011797930274600138	0.0011950056406818076	0.0012352621558163071	0.0012515002065600722	0.0013579494987383362	0.0013765588713318677	0.08969675668989083	0.09017022709739804	4.3661420332571227e-07	6.394021399896976e-05	4.426095330137096e-07	6.481820222864476e-05
63.979097088622495	0.0010454383247273486	0.0010582923166396001	0.0011295468978737189	0.001143855855114339	0.0011799621898976986	0.001195177125426513	0.001235504286923181	0.0012517460428405314	0.0013583745614207145	0.001376991380881037	0.08979727482509298	0.09027129571919357	4.463052050858972e-07	6.575318986379308e-05	4.524308440492005e-07	6.665566593874739e-05
64.36460333324754	0.0010454586736268231	0.0010583124094081025	0.001129658771077767	0.0011439689986565927	0.0011801361263364053	0.0011953534486609503	0.0012357527012514988	0.0012519982555005064	0.0013588097269837487	0.0013774341649987823	0.08989973936573581	0.09037432147364396	4.560940684581252e-07	6.760019680898677e-05	4.623513757333157e-07	6.852762538267498e-05
64.75243244692527	0.0010454807389433172	0.0010583342301509664	0.0011297742310649376	0.0011440857717063986	0.0011803149264207032	0.0011955347012539259	0.001236007520258938	0.0012522569678303324	0.0013592551997236918	0.0013778874315406322	0.09000419025128499	0.0904793445229815	4.6598235465319243e-07	6.948189930233717e-05	4.7237271170682583e-07	7.043475429671653e-05
65.14259842611021	0.0010455045478395156	0.0010583578061767	0.0011298933427577372	0.0011442062399574756	0.0011804986815467239	0.00119572097585025	0.0012362688679073948	0.0012525223056635564	0.0013597111884894703	0.0013783513929973702	0.0901106683238996	0.09058640593727119	4.759716504521526e-07	7.139897575111909e-05	4.824964615797456e-07	7.23777405592374e-05
65.53511535159264	0.001045530127824643	0.0010583831651406546	0.0011300161722572278	0.0011443304702960437	0.0011806874848989527	0.0011959123669080648	0.0012365368707205737	0.0012527943974354721	0.0013601779068002219	0.001378826266614832	0.09021921535186113	0.09069554771797635	4.860635687985084e-07	7.335211883338633e-05	4.927242615345839e-07	7.435728652671614e-05
65.92999738900669	0.0010455575067551091	0.0010584103350455827	0.001130142786864458	0.0011444585308225043	0.0011808814314879026	0.0011961089707370636	0.0012368116578431322	0.0012530733742432331	0.0013606555729664845	0.0013793122745174146	0.09032987405371612	0.09080681282224512	4.962597494053648e-07	7.5342035838033e-05	5.030577749434717e-07	7.637410937919031e-05
66.32725878934137	0.0010455867128349391	0.001058439344241983	0.0011302732551022826	0.00114459049087352	0.001181080618188678	0.0011963108855376201	0.0012370933611014284	0.0012533593699075995	0.0013611444102151601	0.0013798096438354483	0.09044268812315842	0.09092024518793781	5.065618593732071e-07	7.736944901293175e-05	5.134986929941805e-07	7.842894147377932e-05
66.72691388945532	0.001045617774615976	0.0010584702214282069	0.0011304076467375768	0.001144726421044487	0.0011812851437804676	0.0011965182114408526	0.001237382115065928	0.0012536525210363678	0.0013616446468184035	0.0013803186068365625	0.09055770225468222	0.09103588975943078	5.169715938354354e-07	7.943509592567288e-05	5.240487353482329e-07	8.052253071055837e-05
67.12897711259382	0.0010456507209978519	0.0010585029956503324	0.0011305460328038595	0.0011448663932124294	0.0011814951089869892	0.0011967310505496633	0.001237678057115325	0.0012539529670895536	0.0013621565162265836	0.0013808394010612196	0.0906749621700255	0.09115379251421638	5.274906766182096e-07	8.1539729832103e-05	5.347096508174446e-07	8.265564090842448e-05
67.53346296890952	0.0010456855812276957	0.001058537696301767	0.0011306884856243232	0.0011450104805592976	0.001181710616517906	0.0011969495069807626	0.0012379813275024264	0.0012542608504463612	0.0013626802572054625	0.0013813722694625426	0.09079451464543682	0.09127400049033108	5.381208609243644e-07	8.368412005779757e-05	5.454832180519596e-07	8.482905219081571e-05
67.94038605598601	0.001045722384899584	0.0010585743531225866	0.0011308350788352868	0.0011451587575956996	0.001181931771111262	0.0011971736869077216	0.0012382920694218745	0.001254576316474027	0.0013632161139777697	0.0013819174605506353	0.09091640753979882	0.09139656181464448	5.488639300396583e-07	8.586905238947007e-05	5.563712462601598e-07	8.704356138375391e-05
68.3497610593647	0.0010457611619536992	0.0010586129961985787	0.0011309858874100729	0.0011453113001850589	0.0011821586795769403	0.0011974036986050738	0.0012386104290797513	0.001254899513598577	0.001363764336369326	0.0013824752285415396	0.09104068982363189	0.09152152573203494	5.597216980481306e-07	8.809532947709475e-05	5.673755759420199e-07	8.929998242493409e-05
68.7616027530747	0.0010458019426751901	0.0010586536559599805	0.0011311409876833193	0.0011454681855682148	0.0011823914508411967	0.0011976396524935014	0.0012389365557651404	0.0012552305933775793	0.0013643251799598953	0.0013830458335110265	0.0911674116090161	0.09164894263548944	5.706960105873564e-07	9.036377124946315e-05	5.784980796519519e-07	9.159914678516512e-05
69.17592600016614	0.0010458447576927174	0.0010586963631798911	0.0011313004573757334	0.0011456294923884664	0.0011826301959922871	0.0011978816611861367	0.0012392706019237114	0.0012555697105749491	0.0013648989062389591	0.0013836295415533995	0.09129662418046539	0.09177886409716006	5.817887456169291e-07	9.267521534123135e-05	5.897406627820324e-07	9.39419039023004e-05
69.59274575324658	0.0010458896379766604	0.0010587411489723453	0.0011314643756192967	0.001145795300717077	0.001182875028327229	0.001198129839536012	0.00123961272323339	0.0012559170232378845	0.001365485782766591	0.0013842266249455178	0.09142838002678275	0.09191134290041003	5.93001814224673e-07	9.503051753470548e-05	6.011052643833947e-07	9.632912163007323e-05
70.01207705502031	0.0010459366148369764	0.0010587880447900262	0.0011316328229829334	0.0011459656920792445	0.001183126063399733	0.0011983843046847033	0.0012399630786822035	0.001256272692776009	0.0013660860833396519	0.0013848373623162366	0.09156273287394355	0.09204643307289179	6.04337161433724e-07	9.743055221006491e-05	6.125938579878368e-07	9.876168669575858e-05
70.43393503883172	0.0010459857199206714	0.0010588370824215856	0.0011318058814986298	0.001146140749480532	0.0011833834190693164	0.0011986451761121695	0.0012403218306483422	0.0012566368840427739	0.001366700088163483	0.001385462038821472	0.091699737719036	0.09218418992068893	6.157967670518925e-07	9.987621281382086e-05	6.242084524727982e-07	0.00010124050517598682
70.85833492921113	0.001046036985208895	0.001058888293988578	0.0011319836346880513	0.0011463205574337968	0.0011836472155516765	0.0011989125756878766	0.001240689144982561	0.001257009765419243	0.0013673280840293652	0.0013861009463251406	0.09183945086530201	0.09232467006356852	6.273826465557231e-07	0.0001023684123404589	6.359510929595125e-07	0.00010376650298599133
71.2852920424243	0.001046090443013599	0.001058941711941952	0.0011321661675896203	0.0011465052019865904	0.0011839175754703177	0.0011991866277231912	0.001241065191092958	0.0012573915089002933	0.0013679703644979223	0.0013867543835861787	0.09198192995832245	0.09246793147137967	6.390968519971035e-07	0.000104908083829236	6.478238617328453e-07	0.00010634062638373298
71.71482178702524	0.0010461461259737822	0.0010589973690581169	0.0011323535667861137	0.001146694770749081	0.0011841946239095182	0.0011994674590251352	0.001241450142032262	0.0012577822901833743	0.0013686272300887665	0.0013874226564519225	0.09212723402338654	0.09261403350165033	6.509414729291736e-07	0.00010749618087418922	6.598288791908376e-07	0.00010896384248934576
72.14693966441222	0.0010462040670512409	0.0010590552984345086	0.0011325459204327305	0.0011468893529224576	0.001184478488468618	0.0011997551989514897	0.0012418441745876585	0.0012581822887598498	0.0013692989884765722	0.0013881060780580642	0.09227542350409167	0.09276303693841477	6.629186373719159e-07	0.00011013367815160269	6.719683048250422e-07	0.00011163713982090262
72.58166126938723	0.001046264299525862	0.0010591155334846866	0.0011327433182857023	0.0011470890393278743	0.0011847692993177373	0.0012000499794673444	0.0012422474693733142	0.0012585916880090862	0.0013699859546939148	0.0013888049690355018	0.09242656030222178	0.09291500403233506	6.750305128189454e-07	0.00011282157196565445	6.842443382418413e-07	0.00011436152884800044
73.01900229071879	0.0010463268569903825	0.0010591781079328875	0.0011329458517313998	0.0011472939224359045	0.001185067189254912	0.0012003519352030913	0.0012426602109256377	0.001259010675295326	0.0013706884513410907	0.001389519657724326	0.0925807078189538	0.09306999854215238	6.872793072620811e-07	0.00011556088080783011	6.966592202069678e-07	0.0001171380425605828
73.45897851170821	0.001046391773344615	0.001059243055808036	0.001133153613815981	0.0011475040963965435	0.001185372293764731	0.0012006612035139418	0.0012430825878014151	0.0012594394420674929	0.0013714068088032465	0.0013902504803952691	0.09273793099744289	0.09322808577752936	6.996672702612363e-07	0.00011835264593715311	7.092152337392476e-07	0.00011996773705938435
73.90160581075892	0.0010464590827891078	0.0010593104114371775	0.0011333666992755797	0.0011477196570697503	0.0011856847510784997	0.0012009779245410013	0.0012435147926789102	0.0012598781839620104	0.001372141365475111	0.001390997781478916	0.09289829636683752	0.0933893326433337	7.121966940468356e-07	0.00012119793197717943	7.219147052275453e-07	0.0001228516921620293
74.34690016194996	0.0010465288198181974	0.001059380209438293	0.0011335852045670377	0.0011479407020565495	0.0011860047022359927	0.0012013022412739487	0.0012439570224620385	0.0012603271009087528	0.0013728924679936446	0.0013917619138029982	0.0930618720877878	0.09355380768541695	7.248699146677681e-07	0.00012409782753430854	7.347600056027866e-07	0.00012579101203158416
74.79487763561212	0.001046601019212442	0.001059452484712484	0.0011338092278992049	0.0011481673307307022	0.0011863322911488425	0.0012016342996153907	0.0012444094783877397	0.0012607863972402544	0.0013736604714789553	0.001392543238838135	0.09322872799949643	0.09372158113795387	7.376893131653614e-07	0.00012705344583363587	7.477535515323149e-07	0.00012878682582273537
75.24555439890803	0.0010466757160303788	0.0010595272724354663	0.0011340388692647984	0.0011483996442709448	0.00118666766466561	0.0012019742484469138	0.0012448723661366518	0.001261256281804277	0.0013744457397838112	0.0013933421269523504	0.09339893566838284	0.09389272497239917	7.506573167989639e-07	0.00013006592537689876	7.6089780666499e-07	0.0001318402883506431
75.6989467164156	0.001046752945599596	0.0010596046080483686	0.0011342742304728537	0.0011486377456938254	0.0011870109726386086	0.0012023222396969281	0.0012453458959472282	0.0012617369680798885	0.0013752486457521433	0.0013941589576747728	0.09357256843841395	0.09406731294812633	7.637764003170632e-07	0.00013313643062393132	7.741952829337477e-07	0.00013495258078430328
76.15507095071504	0.001046832743507067	0.001059684527247779	0.001134515415181761	0.0011488817398871377	0.0011873623679925281	0.001202678428410337	0.0012458302827334227	0.0012622286742971734	0.0013760695714869124	0.0013949941199689	0.09374970148318043	0.09424542066481911	7.770490872641839e-07	0.00013626615269354825	7.876485418787608e-07	0.00013812491135808957
76.61394356297929	0.0010469151455887126	0.0010597670659750048	0.0011347625289329039	0.0011491317336439584	0.0011877220067949164	0.0012030429728200939	0.0012463257462060717	0.0012627316235607066	0.0013769089086277453	0.00139584801251584	0.09393041185977741	0.09442712561668086	7.904779513448132e-07	0.00013945631009076864	8.0126019603847e-07	0.00014135851611163375
77.07558111356816	0.0010470001879181621	0.0010598522604045176	0.0011350156791849174	0.0011493878356973173	0.0011880900483285995	0.0012034160344207333	0.0012468325109981334	0.0012632460439769599	0.0013777670586387829	0.0013967210440079876	0.0941147785645705	0.09461250724854138	8.040656178341654e-07	0.0001427081494578264	8.150329103878869e-07	0.00014465465965318725
77.54000026262605	0.0010470879067946554	0.0010599401469315237	0.0011352749753485649	0.0011496501567554902	0.0011884666551660802	0.0012037977780439107	0.001247350806793913	0.001263772168785767	0.0013786444331071713	0.0013976136334535676	0.09430288259091828	0.09480164701393398	8.178147650277599e-07	0.0001460229463489393	8.289694038154938e-07	0.00014801463594762976
78.00721777068286	0.0010471783387300568	0.0010600307621586316	0.0011355405288222546	0.0011499188095379419	0.0011888519932460018	0.0012041883719360437	0.0012478808684624472	0.0012643102364960218	0.00137954145405268	0.001398526210492549	0.0944948069889358	0.09499462843522245	8.317281257660264e-07	0.00014940200603494325	8.430724506769058e-07	0.00015143976913487012
78.47725049925933	0.0010472715204349324	0.0010601241428815653	0.001135812453028206	0.001150193908811929	0.001189246231951745	0.0012045879878381245	0.0012484229361952026	0.001264860491025779	0.001380458554248945	0.0013994592157244342	0.0946906369273793	0.09519153716586726	8.458084890046631e-07	0.00015284666433437732	8.57344882391033e-07	0.00015493141437419866
78.95011541147531	0.001047367488803644	0.0010602203260738762	0.00113609086344928	0.0011504755714297694	0.001189649544192229	0.0012049968010677658	0.0012489772556482667	0.0012654231818469226	0.0013813961775568577	0.001400413101048455	0.09489045975774031	0.09539246105491438	8.600587014381215e-07	0.00015635828847260225	8.717895890950067e-07	0.00015849095871808827
79.42582957266194	0.0010474662808984017	0.0010603193488705992	0.001136375877666473	0.0011507639163667917	0.0011900621064849894	0.0012054149906035726	0.0012495440780891948	0.0012659985641345864	0.0013823547792706364	0.0014013883300167313	0.09509436508064238	0.0955974902138016	8.744816691946475e-07	0.00015993827797253224	8.864095213754336e-07	0.00016211982201927433
79.90441015097758	0.0010475679339322452	0.001060421248550817	0.0011366676153971135	0.001151059064759991	0.0011904840990416294	0.001205842739171922	0.0012501236605487313	0.0012665868989215339	0.0013833348264771941	0.0014023853782010106	0.09530244481463701	0.09580671708557806	8.890803595916052e-07	0.00016358806557723038	9.012076920534261e-07	0.00016581945786742214
80.38587441802741	0.0010476724852508776	0.0010605260625190542	0.0011369661985337455	0.0011513611399473825	0.0011909157058557101	0.001206280233336222	0.0012507162659775649	0.0012671884532576706	0.001384336798429368	0.0014034047335735737	0.09551479326749357	0.09602023651663698	9.038578029582373e-07	0.00016730911820483918	9.161871780405395e-07	0.00016959135456140473
80.87023974948666	0.0010477799723133097	0.0010606338282854687	0.0011372717511837337	0.0011516702675080884	0.0011913571147931853	0.0012067276635887643	0.0012513221634083591	0.0012678035003749314	0.0013853611869336956	0.0014044468969030058	0.09573150721009803	0.09623814583107095	9.188170945293329e-07	0.00017110293793765052	9.313511222727722e-07	0.0001734370361155535
81.35752362572781	0.0010478904326712496	0.0010607445834447606	0.0011375843997095917	0.0011519865753031537	0.0011918085176854526	0.0012071852244452343	0.0012519416281232475	0.0012684323198577374	0.0013864084967533756	0.0014055123821654857	0.09595268595306142	0.0964605449077599	9.339613964076329e-07	0.0001749710630482293	9.467027357072319e-07	0.00017735806330279602
81.8477436324513	0.0010480039039471817	0.001060858365653753	0.0011379042727700552	0.0011523101935171209	0.0011922701104251422	0.0012076531145420065	0.0012525749418270428	0.0012690751978192702	0.0013874792460271646	0.0014066017169723564	0.09617843142616242	0.09668753626030405	9.492939396205623e-07	0.00017891506906400623	9.622452994187663e-07	0.00018135603473781736
82.34091746132043	0.0010481204238110683	0.0010609752126075698	0.0011382315013619142	0.0011526412547003709	0.0011927420930647238	0.0012081315367363074	0.0012532223928263834	0.0012697324270838047	0.001388573966704934	0.0014077154430147268	0.09640884826073567	0.09691922511993058	9.64818026233773e-07	0.00018293656986836937	9.779821667555734e-07	0.00018543258799796902
82.83706291059936	0.0010482400299556016	0.0010610951620143422	0.0011385662188626083	0.001152979893812242	0.0011932246699180396	0.001208620698209358	0.0012538842762150715	0.0012704043073753484	0.0013896932050006855	0.0014088541165259221	0.09664404387514394	0.09715571952149875	9.805370315694225e-07	0.00018703721884633095	9.939167655986791e-07	0.0001895894007881982
83.33619788579601	0.0010483627600699505	0.001061218251568383	0.0011389085610736228	0.0011533262482649556	0.0011937180496648903	0.0012091208105726174	0.0012545608940658756	0.0012710911455128663	0.0013908375218638852	0.0014100183087626434	0.09688412856345739	0.09739713039273508	9.964544065057656e-07	0.0001912187100716889	1.0100526007048981e-06	0.0001938281921490259
83.83834040030794	0.0010484886518119104	0.0010613445189217394	0.0011392586662646747	0.0011536804579683462	0.001194222445458763	0.0012096320899772264	0.0012552525556290572	0.0012717932556123648	0.0013920074934699624	0.001411208606505734	0.09712921558748898	0.09764357164684868	1.0125736798654358e-06	0.00019548277953884696	1.0263932561465055e-06	0.00019815072371071052
84.34350857607244	0.0010486177427783963	0.001061474001654063	0.0011396166752187294	0.0011540426653754345	0.0011947380750378434	0.001210154757226797	0.001255959577537926	0.0012725109592961375	0.001393203711730942	0.001412425612581517	0.09737942127232478	0.09789516027866227	1.0288984609188676e-06	0.00019983120644448404	1.0429423978597623e-06	0.00020255880099717682
84.85172064422062	0.0010487500704741905	0.0010616067372407046	0.001139982731277851	0.0011544130155288442	0.0011952651608394325	0.0012106890378936592	0.0012566822840217253	0.0012732445859094828	0.001394426784827178	0.0014136699464047074	0.09763486510551038	0.09815201646442605	1.0454324419683844e-06	0.00020426581451593595	1.059703776276925e-06	0.00020705427477729632
85.36299494573534	0.0010488856722788585	0.0010617427630189467	0.001140356980389904	0.001154791656108083	0.0011958039301178903	0.0012112351624387011	0.00125742100712616	0.0012739944727452115	0.001395677337761229	0.0014149422445439595	0.09789566984005071	0.09841426366546814	1.0621794010595709e-06	0.00020878847339339535	1.076681229096382e-06	0.00021163904247284426
85.87734993211305	0.0010490245854117587	0.0010618821161523055	0.001140739571156136	0.0011551787374777195	0.0011963546150662641	0.0012117933663349627	0.0012581760869419228	0.0012747609652763122	0.0013969560129349933	0.0014162431613111977	0.09816196160139537	0.09868202873586117	1.079143204797163e-06	0.0002134011000668734	1.0938786841512352e-06	0.00021631504962035808
86.39480416602983	0.00104916684689504	0.0010620248335927798	0.0011411306548796464	0.001155574412736457	0.001196917452941731	0.0012123638901951044	0.001258947871841555	0.0012755444173971108	0.0013982634707512482	0.0014175733693758985	0.09843386999858898	0.09895544203427836	1.0963278112760804e-06	0.00021810566036778445	1.1113001623967115e-06	0.00022108429138936736
86.91537632201124	0.001049312493514535	0.0010621709520409709	0.0011415303856147643	0.0011559788377671304	0.0011974926861950087	0.0012129469799029226	0.0012597367187250244	0.0012763451916733173	0.001399600390240838	0.0014189335604055972	0.09871152823977292	0.0992346375402331	1.1137372731516697e-06	0.0002229041705243684	1.1289497810450244e-06	0.0002259488141666821
87.43908518710603	0.0010494615617784625	0.001062320507903974	0.0011419389202173688	0.0011563921712876635	0.0011980805626039136	0.001213542886749084	0.0012605429932744246	0.001277163659601377	0.001400967469716823	0.0014203244457339666	0.09899507325223711	0.09951975297489798	1.1313757408376677e-06	0.00022779869877825876	1.1468317568238354e-06	0.00023091071720149348
87.9659496615646	0.0010496140878738188	0.00106247353725092	0.001142356418396154	0.0011568145749029813	0.001198681335411209	0.0012141518675712274	0.001261367070218192	0.0012780002018775221	0.001402365427456953	0.0014217467570578624	0.09928464580722876	0.09981092992671411	1.1492474658344846e-06	0.00023279136706702563	1.1649504093713247e-06	0.00023597215431828134
88.4959887595208	0.001049770107620354	0.0010626300757660722	0.001142783042764874	0.0011572462131579186	0.001199295263466941	0.001214774184898634	0.0012622093336052919	0.0012788552086769938	0.0014037950024159461	0.001423201247164844	0.09958039064973755	0.10010831398201205	1.1673568042075422e-06	0.00023788435277516395	1.1833101647845679e-06	0.0002411353357004431
89.0292216096782	0.0010499296564220166	0.0010627901586993428	0.001143218958895573	0.0011576872535911324	0.0011999226113754225	0.0012154101071016365	0.001263070177089819	0.0012797290799438832	0.001405256954969098	0.0014246886906927486	0.09988245663348683	0.10041205486087444	1.1857082202295418e-06	0.00024307989056182588	1.2019155593366148e-06	0.00024640252975119403
89.56566745600044	0.0010500927692157663	0.0010629538208141475	0.0011436643353728633	0.0011581378667900753	0.001200563649647108	0.0012160599085460006	0.0012639500042265347	0.001280622225692124	0.001406752067688917	0.001426209884923036	0.10019099686137255	0.10072230655848102	1.2043062901834125e-06	0.0002483802742639929	1.220771243353163e-06	0.0002517760650312395
90.1053456584057	0.001050259480417601	0.0010631210963324242	0.0011441193438492243	0.0011585982264470114	0.001201218654855508	0.001216723869752444	0.0012648492287778074	0.0012815350663181195	0.0014082811461564675	0.0014277656506096411	0.10050616883160662	0.10103922749220084	1.223155706316396e-06	0.0002537878588769471	1.2398819852488252e-06	0.00025725833227677186
90.6482756934654	0.001050429823865687	0.0010632920188767155	0.0011445841591013872	0.001159068509416129	0.0012018879097993966	0.0012174022775615473	0.001265768275032529	0.0012824680329255821	0.0014098450198093116	0.0014293568328452616	0.1008281345898291	0.10136298065469534	1.2422612810042508e-06	0.00025930506262605846	1.2592526757737327e-06	0.0002628517865088109
91.19447715510712	0.0010506038327604582	0.0010634666214091749	0.0011450589590878198	0.001159548895771781	0.0012025717036705378	0.001218095425304281	0.001266707578137578	0.001283421567663175	0.0014114445428280117	0.0014309843019670952	0.10115706088747746	0.1016937337733212	1.2616279510902287e-06	0.0002649343691248085	1.2788883324429349e-06	0.00026855894923155654
91.74396975532183	0.0010507815396015338	0.0010636449361673395	0.0011455439250073374	0.0011600395688678624	0.0012032703322271531	0.001218803612978386	0.0012676675844424197	0.0012843961240755495	0.0014130805950632625	0.0014326489545041406	0.10149311934670706	0.10203165947612955	1.2812607824181244e-06	0.0002706783296264892	1.2987941041605212e-06	0.0002743824107266646
92.29677332487483	0.0010509629761213054	0.001063826994596532	0.0011460392413588706	0.0011605407153983717	0.001203984097973396	0.0012195271474308717	0.001268648751857493	0.0012853921674684501	0.0014147540830058817	0.0014343517141683542	0.10183648663217781	0.1023769354647807	1.3011649745997295e-06	0.0002765395653788194	1.3189752760857376e-06	0.00028032483245177264
92.85290781402206	0.0010511481732150597	0.0010640128272787375	0.0011465450960024362	0.0011610525254591914	0.0012047133103451093	0.0012202663425469147	0.001269651550227068	0.0012864101752885857	0.0014164659408020274	0.0014360935328920758	0.10218734463003988	0.1027297446947118	1.3213458659869833e-06	0.00028252077008178444	1.339437274708354e-06	0.0002863889495447747
93.41239329322968	0.0010513371608674414	0.0010642024638577727	0.0011470616802213133	0.001161575192611102	0.0012054582859021205	0.0012210215194454206	0.0012706764617172626	0.0012874506375189598	0.0014182171313161167	0.0014378753919142707	0.10254588063446804	0.10309027556289885	1.341808938890238e-06	0.0002886247124559149	1.3601856731699277e-06	0.0002925775734403391
93.97524995389855	0.0010515299680751219	0.0010643959329606051	0.0011475891887854988	0.00116210891394409	0.0012062193485274026	0.0012217930066815777	0.001271723981220007	0.0012885140570904838	0.0014200086472441519	0.0014396983029183507	0.10291228754210956	0.10345872210360212	1.3625598250478418e-06	0.00029485423892999796	1.3812261968517824e-06	0.0002988935946090232
94.54149810909283	0.0010517266227654774	0.0010645932621146245	0.001148127820016448	0.0011626538901429756	0.0012069968296333938	0.0012225811404567115	0.001272794616773737	0.0012896009503106493	0.0014218415122802645	0.001441563309224462	0.10328676405484384	0.1038352841924675	1.3836043113507265e-06	0.00030121227644860915	1.4025647292184237e-06	0.00030533998541920626
95.11115819427312	0.001051927151711094	0.0010647944776606792	0.0011486777758531524	0.0011632103255543953	0.0012077910683758073	0.0012233862648357713	0.0012738888900016634	0.0012907118473101456	0.0014237167823395087	0.0014434714870393388	0.1036695148912554	0.10422016775941671	1.4049483458618978e-06	0.00030770183541453666	1.424207317958677e-06	0.00031191980313477474
95.68425076803395	0.0010521315804399244	0.001064999604661705	0.0011492392619196028	0.0011637784282552007	0.0012086024118753052	0.0012242087319728266	0.001275007336568536	0.0012918472925083444	0.0014256355468401385	0.0014454239467670408	0.10406075100726259	0.1046135850107516	1.4265980441321297e-06	0.0003143260127688452	1.4461601814343052e-06	0.00031863619305483315
96.26079651284576	0.0010523399331408805	0.0010652086668067253	0.001149812487593676	0.0011643584101223067	0.0012094312154473793	0.0012250489023449363	0.001276150506656836	0.0012930078450986214	0.0014275989300487914	0.0014474218343840872	0.10446068982635486	0.10501575466094412	1.4485596958112128e-06	0.00032108799521296527	1.4684297154335044e-06	0.0003254923917987429
96.84081623580131	0.0010525522325646535	0.0010654216863100077	0.0011503976660774801	0.0011649504869040313	0.0012102778428408384	0.0012259071449947877	0.0012773189654634127	0.0012941940795545357	0.0014296080924922384	0.0014494663328827224	0.10486955547993437	0.10542690217459655	1.4708397716111342e-06	0.0003279910625899052	1.4910225002798e-06	0.000332491730753115
97.42433086936633	0.001052768499919558	0.0010656386838051833	0.0011509950144692365	0.001165554878293001	0.0012111426664853317	0.0012267838377825505	0.0012785132937176448	0.0012954065861579876	0.0014316642324396281	0.0014515586637863594	0.10528757905826178	0.10584726001908998	1.4934449306270442e-06	0.0003350385914295262	1.5139453083015501e-06	0.0003396376396851142
98.01136147213543	0.0010529887547621646	0.0010658596782340735	0.0011516047538367342	0.0011661718080006604	0.0012120260677483355	0.001227679367647371	0.0012797340882222655	0.0012966459715505053	0.0014337685874593932	0.0014537000887414559	0.10571499887256217	0.10627706792847337	1.5163820280082035e-06	0.0003422340586632655	1.5372051116728947e-06	0.00034693365053115044
98.60192922959182	0.0010532130148824773	0.0010660846867299922	0.0011522271092924067	0.001166801503833444	0.0012129284372020606	0.0012285941308789953	0.001280981962418043	0.001297912859308891	0.0014359224360552627	0.0014558919111903924	0.10615206072886162	0.10671657317916992	1.539658123049818e-06	0.0003495810455261261	1.5608090906775451e-06	0.00035438340137614044
99.1960554548718	0.001053441296183428	0.0010663137244952877	0.0011528623100701197	0.0011674441977706912	0.0012138501749007983	0.0012295285334000263	0.0012822575469736332	0.0012992078905465615	0.0014381270993861818	0.0014581354781302634	0.10659901821416169	0.10716603087811472	1.5632804877009892e-06	0.0003570832416539549	1.584764642391075e-06	0.0003619906406304718
99.79376158953411	0.0010536736125544154	0.0010665468046728434	0.0011535105896037109	0.0011681001260443538	0.001214791690669208	0.001230482991059343	0.0012835614904019453	0.0013005317245419598	0.0014403839430752107	0.0014604321819627862	0.10705613299560159	0.10762570426397641	1.5872566155187076e-06	0.0003647444493865837	1.6090793898348391e-06	0.0003697592314199083
100.39506920433367	0.0010539099757386307	0.00106678393821129	0.0011541721856073702	0.001168769529220586	0.001215753404402117	0.0012314579299372644	0.0012848944597044947	0.0013018850393955437	0.0014426943791128754	0.0014627834624409428	0.10752367513328999	0.10809586502215235	1.6115942310965074e-06	0.00037256858829043393	1.6337611916017371e-06	0.00037769315619776145
101.00000000000001	0.0010541503951938815	0.0010670251337236197	0.0011548473401579178	0.0011694526522832774	0.0012167357463764067	0.001232453786663034	0.0012862571410452697	0.001303268532716913	0.0014450598678607967	0.0014651908087183218	0.10800192340753283	0.10857679361426816	1.6238914952372141e-06	0.0003765218879523976	1.646232482961518e-06	0.00038170195749605117
